# Supplementary material for: Organ‐Specific and Conserved Regulatory Logic Orchestrates Gene Expression in the Embryonic Mesothelium
Source: Adv Sci (Weinh). 2026 Apr 3;13(34):e17640. doi: 10.1002/advs.202517640 (PMC13285154; doi:10.1002/advs.202517640)
Supplement: Supplementary file 2 — Supporting File 2: advs75112‐sup‐0002‐TableS1‐S12.zip. [Correction added on 6 April 2026 after first online publication: Supplementary File “advs75112‐sup‐0001‐SuppMat.docx” is updated.] [file ADVS-13-e17640-s002.zip]

Archive with 12 entries (12 files):
- Additional file 9. Table S9.xlsx
- Additional file 10. Table S10.xlsx
- Additional file 11. Table S11.xlsx
- Additional file 12. Table S12.xlsx
- Additional file 1. Table S1. Key resources table.docx
- Additional file 2. Table S2.xlsx
- Additional file 3. Table S3.xlsx
- Additional file 4. Table S4.xlsx
- Additional file 5. Table S5.xlsx
- Additional file 6. Table S6.xlsx
- Additional file 7. Table S7.xlsx
- Additional file 8. Table S8.xlsx
