# Supplementary material for: Organ‐Specific and Conserved Regulatory Logic Orchestrates Gene Expression in the Embryonic Mesothelium
Source: Adv Sci (Weinh). 2026 Apr 3;13(34):e17640. doi: 10.1002/advs.202517640 (PMC13285154; doi:10.1002/advs.202517640)
Supplement: Supplementary file 2 — Supporting File 2: advs75112‐sup‐0002‐TableS1‐S12.zip. [Correction added on 6 April 2026 after first online publication: Supplementary File “advs75112‐sup‐0001‐SuppMat.docx” is updated.] [file ADVS-13-e17640-s002.zip › Additional file 9. Table S9.xlsx]

## Sheet: Sheet1
Table 8: GRN prediction output by SCENIC+ for analysis emcompassing the epicardiun, vascular endothelial cells, and ventricular cardiomyocytes. Only extended regulons are shown.
Region	Gene	importance_R2G	rho_R2G	importance_x_rho	importance_x_abs_rho	TF	is_extended	eRegulon_name	Gene_signature_name	Region_signature_name	importance_TF2G	regulation	rho_TF2G	triplet_rank
chr5:109556850-109557350	Crlf2	0.253278	0.308641	0.0781721	0.0781721	Fli1	TRUE	Fli1_extended_+/+	Fli1_extended_+/+_(1670g)	Fli1_extended_+/+_(6112r)	1.82195	1	0.839244	0
chr6:133105192-133105692	Smim10l1	0.608605	0.159329	0.0969684	0.0969684	Ube2k	TRUE	Ube2k_extended_+/+	Ube2k_extended_+/+_(1146g)	Ube2k_extended_+/+_(2091r)	1.65977	1	0.333259	1
chr5:109556850-109557350	Crlf2	0.253278	0.308641	0.0781721	0.0781721	Elk3	TRUE	Elk3_extended_+/+	Elk3_extended_+/+_(1504g)	Elk3_extended_+/+_(4764r)	1.69687	1	0.824178	2
chr12:108793869-108794369	Yy1	0.0489509	0.156084	0.00764043	0.00764043	Yy1	TRUE	Yy1_extended_+/+	Yy1_extended_+/+_(603g)	Yy1_extended_+/+_(849r)	4.92445	1	1	3
chr12:11455754-11456254	Rad51ap2	0.216857	-0.0594573	-0.0128937	0.0128937	Klf12	TRUE	Klf12_extended_+/-	Klf12_extended_+/-_(106g)	Klf12_extended_+/-_(180r)	1.58129	1	0.106998	4
chrX:114474362-114474862	Klhl4	0.541295	0.425859	0.230515	0.230515	Sox17	TRUE	Sox17_extended_+/+	Sox17_extended_+/+_(709g)	Sox17_extended_+/+_(920r)	5.07194	1	0.889555	5
chr17:24686536-24687036	Slc9a3r2	0.061809	0.574806	0.0355282	0.0355282	Ets1	TRUE	Ets1_extended_+/+	Ets1_extended_+/+_(1571g)	Ets1_extended_+/+_(5732r)	2.40883	1	0.863867	6
chr5:109556850-109557350	Crlf2	0.253278	0.308641	0.0781721	0.0781721	Ets1	TRUE	Ets1_extended_+/+	Ets1_extended_+/+_(1571g)	Ets1_extended_+/+_(5732r)	0.997131	1	0.837203	7
chr5:32713714-32714214	Yes1	0.0569292	0.142131	0.00809141	0.00809141	Ets1	TRUE	Ets1_extended_+/+	Ets1_extended_+/+_(1571g)	Ets1_extended_+/+_(5732r)	2.80907	1	0.880792	8
chr6:133105192-133105692	Smim10l1	0.608605	0.159329	0.0969684	0.0969684	Ak6	TRUE	Ak6_extended_+/+	Ak6_extended_+/+_(523g)	Ak6_extended_+/+_(713r)	0.272277	1	0.280733	9
chr9:22020513-22021013	Ccdc159	0.125331	0.217193	0.027221	0.027221	Rarg	TRUE	Rarg_extended_+/+	Rarg_extended_+/+_(29g)	Rarg_extended_+/+_(32r)	0.353283	1	0.110382	10
chr12:11455754-11456254	Rad51ap2	0.216857	-0.0594573	-0.0128937	0.0128937	Klf9	TRUE	Klf9_extended_+/-	Klf9_extended_+/-_(106g)	Klf9_extended_+/-_(178r)	0.389526	1	0.0722255	11
chr17:65961485-65961985	Ndufv2	0.01324	-0.245988	-0.00325687	0.00325687	Tbx20	TRUE	Tbx20_extended_+/-	Tbx20_extended_+/-_(40g)	Tbx20_extended_+/-_(34r)	7.76952	1	0.763708	12
chrX:71149479-71149979	Mamld1	0.130414	0.182112	0.02375	0.02375	Sox17	TRUE	Sox17_extended_+/+	Sox17_extended_+/+_(709g)	Sox17_extended_+/+_(920r)	4.17101	1	0.602964	13
chrX:153670364-153670864	Kctd12b	0.290449	0.272032	0.0790115	0.0790115	Sox17	TRUE	Sox17_extended_+/+	Sox17_extended_+/+_(709g)	Sox17_extended_+/+_(920r)	3.02949	1	0.920647	14
chr5:77126411-77126911	Hopx	0.0842146	0.514354	0.0433161	0.0433161	Nkx2-5	TRUE	Nkx2-5_extended_+/+	Nkx2-5_extended_+/+_(589g)	Nkx2-5_extended_+/+_(721r)	9.84343	1	0.837133	15
chr2:17458546-17459046	Nebl	0.0820663	0.54285	0.0445497	0.0445497	Tbx20	TRUE	Tbx20_extended_+/+	Tbx20_extended_+/+_(513g)	Tbx20_extended_+/+_(587r)	11.3245	1	0.820011	16
chr17:26852405-26852905	Nkx2-5	0.0760354	0.540059	0.0410636	0.0410636	Nkx2-5	TRUE	Nkx2-5_extended_+/+	Nkx2-5_extended_+/+_(589g)	Nkx2-5_extended_+/+_(721r)	25.895	1	1	17
chr5:76529073-76529573	Exoc1	0.094516	0.172585	0.0163121	0.0163121	Foxo1	TRUE	Foxo1_extended_+/+	Foxo1_extended_+/+_(878g)	Foxo1_extended_+/+_(1931r)	3.4457	1	0.47958	18
chr8:70001335-70001835	Ndufa13	0.0723292	0.492194	0.0356	0.0356	Nkx2-5	TRUE	Nkx2-5_extended_+/+	Nkx2-5_extended_+/+_(589g)	Nkx2-5_extended_+/+_(721r)	11.1818	1	0.838362	19
chr11:78531063-78531563	Tnfaip1	0.155507	0.181995	0.0283016	0.0283016	Ets1	TRUE	Ets1_extended_+/+	Ets1_extended_+/+_(1571g)	Ets1_extended_+/+_(5732r)	1.87852	1	0.912325	20
chr5:32713714-32714214	Yes1	0.0569292	0.142131	0.00809141	0.00809141	Erg	TRUE	Erg_extended_+/+	Erg_extended_+/+_(795g)	Erg_extended_+/+_(3005r)	0.650206	1	0.855514	21
chr18:34883135-34883635	Etf1	0.0989467	0.182879	0.0180953	0.0180953	Sox18	TRUE	Sox18_extended_+/+	Sox18_extended_+/+_(319g)	Sox18_extended_+/+_(400r)	2.39618	1	0.698317	22
chrX:133914177-133914677	Tspan6	0.158197	-0.130772	-0.0206877	0.0206877	Fli1	TRUE	Fli1_extended_+/-	Fli1_extended_+/-_(184g)	Fli1_extended_+/-_(231r)	2.04388	1	0.915901	23
chr4:108847609-108848109	Kti12	0.122875	0.149796	0.0184062	0.0184062	Fli1	TRUE	Fli1_extended_+/+	Fli1_extended_+/+_(1670g)	Fli1_extended_+/+_(6112r)	1.78281	1	0.80259	24
chr13:73336784-73337284	Ndufs6	0.0995567	0.495742	0.0493544	0.0493544	Tbx20	TRUE	Tbx20_extended_+/+	Tbx20_extended_+/+_(513g)	Tbx20_extended_+/+_(587r)	5.98643	1	0.786621	25
chr17:33788581-33789081	Kank3	0.0965285	0.087402	0.00843678	0.00843678	Sox17	TRUE	Sox17_extended_+/+	Sox17_extended_+/+_(709g)	Sox17_extended_+/+_(920r)	4.16919	1	0.903603	26
chr10:17797166-17797666	Txlnb	0.0746835	0.521102	0.0389177	0.0389177	Nkx2-5	TRUE	Nkx2-5_extended_+/+	Nkx2-5_extended_+/+_(589g)	Nkx2-5_extended_+/+_(721r)	9.07264	1	0.720355	27
chr13:60848666-60849166	Ctla2a	0.378207	0.100183	0.03789	0.03789	Sox17	TRUE	Sox17_extended_+/+	Sox17_extended_+/+_(709g)	Sox17_extended_+/+_(920r)	2.80621	1	0.793324	28
chr14:59230395-59230895	Phf11d	0.124285	-0.58023	-0.0721139	0.0721139	Bnc1	TRUE	Bnc1_extended_+/-	Bnc1_extended_+/-_(259g)	Bnc1_extended_+/-_(282r)	4.20193	1	0.699107	29
chr1:63050787-63051287	Ndufs1	0.107689	0.533781	0.0574824	0.0574824	Nkx2-5	TRUE	Nkx2-5_extended_+/+	Nkx2-5_extended_+/+_(589g)	Nkx2-5_extended_+/+_(721r)	8.34745	1	0.818013	30
chr6:6578278-6578778	Sem1	0.131754	0.496375	0.0653992	0.0653992	Wt1	TRUE	Wt1_extended_-/+	Wt1_extended_-/+_(1429g)	Wt1_extended_-/+_(3022r)	2.81206	-1	-0.502559	31
chr5:32713714-32714214	Yes1	0.0569292	0.142131	0.00809141	0.00809141	Fli1	TRUE	Fli1_extended_+/+	Fli1_extended_+/+_(1670g)	Fli1_extended_+/+_(6112r)	2.17824	1	0.900697	32
chr5:76529073-76529573	Cep135	0.148085	0.302305	0.0447667	0.0447667	Fli1	TRUE	Fli1_extended_+/+	Fli1_extended_+/+_(1670g)	Fli1_extended_+/+_(6112r)	1.24675	1	0.397061	33
chr17:22081039-22081539	Zfp947	0.188613	0.181756	0.0342815	0.0342815	Ube2k	TRUE	Ube2k_extended_+/+	Ube2k_extended_+/+_(1146g)	Ube2k_extended_+/+_(2091r)	0.990878	1	0.162418	34
chr16:85538455-85538955	Cyyr1	0.130736	0.46779	0.0611569	0.0611569	Ets1	TRUE	Ets1_extended_+/+	Ets1_extended_+/+_(1571g)	Ets1_extended_+/+_(5732r)	2.87699	1	0.949913	35
chr1:165341981-165342481	Mpc2	0.136726	0.564336	0.0771592	0.0771592	Nkx2-5	TRUE	Nkx2-5_extended_+/+	Nkx2-5_extended_+/+_(589g)	Nkx2-5_extended_+/+_(721r)	11.4837	1	0.81894	36
chr17:26864365-26864865	Nkx2-5	0.0335784	0.533558	0.017916	0.017916	Nkx2-5	TRUE	Nkx2-5_extended_+/+	Nkx2-5_extended_+/+_(589g)	Nkx2-5_extended_+/+_(721r)	25.895	1	1	37
chr18:3281706-3282206	Crem	0.279806	0.250818	0.0701803	0.0701803	Elk3	TRUE	Elk3_extended_+/+	Elk3_extended_+/+_(1504g)	Elk3_extended_+/+_(4764r)	2.0184	1	0.809783	38
chr4:93335125-93335625	Tusc1	1	-0.211537	-0.211537	0.211537	Klf4	TRUE	Klf4_extended_+/-	Klf4_extended_+/-_(747g)	Klf4_extended_+/-_(1548r)	0.498163	1	0.305558	39
chr11:96214615-96215115	Atp5g1	0.096575	0.504411	0.0487135	0.0487135	Tbx20	TRUE	Tbx20_extended_+/+	Tbx20_extended_+/+_(513g)	Tbx20_extended_+/+_(587r)	6.66545	1	0.782137	40
chrX:114474362-114474862	Klhl4	0.541295	0.425859	0.230515	0.230515	Ets1	TRUE	Ets1_extended_+/+	Ets1_extended_+/+_(1571g)	Ets1_extended_+/+_(5732r)	2.01013	1	0.961039	41
chrX:123103243-123103743	Cldn34c1	1	-0.116532	-0.116532	0.116532	Klf6	TRUE	Klf6_extended_+/-	Klf6_extended_+/-_(527g)	Klf6_extended_+/-_(1053r)	0.469048	1	0.228639	42
chr1:135099306-135099806	Arl8a	0.105166	-0.423814	-0.0445706	0.0445706	Nkx2-5	TRUE	Nkx2-5_extended_-/-	Nkx2-5_extended_-/-_(175g)	Nkx2-5_extended_-/-_(199r)	3.71547	-1	-0.530735	43
chr1:133492393-133492893	Snrpe	0.0751336	0.424028	0.0318588	0.0318588	Sox17	TRUE	Sox17_extended_+/+	Sox17_extended_+/+_(709g)	Sox17_extended_+/+_(920r)	1.79587	1	0.601372	44
chr1:111864540-111865040	Dsel	0.358654	-0.405044	-0.145271	0.145271	Klf4	TRUE	Klf4_extended_+/-	Klf4_extended_+/-_(747g)	Klf4_extended_+/-_(1548r)	0.942926	1	0.769094	45
chr15:25918735-25919235	Retreg1	0.137491	0.505759	0.0695375	0.0695375	Nkx2-5	TRUE	Nkx2-5_extended_+/+	Nkx2-5_extended_+/+_(589g)	Nkx2-5_extended_+/+_(721r)	7.25352	1	0.751366	46
chrX:123103243-123103743	Cldn34c1	1	-0.116532	-0.116532	0.116532	Zfp449	TRUE	Zfp449_extended_+/-	Zfp449_extended_+/-_(11g)	Zfp449_extended_+/-_(13r)	0.678652	1	0.120745	47
chr6:13069656-13070156	Tmem106b	0.178811	-0.329753	-0.0589634	0.0589634	Wt1	TRUE	Wt1_extended_+/-	Wt1_extended_+/-_(1166g)	Wt1_extended_+/-_(2442r)	1.26228	1	0.408271	48
chr4:93335125-93335625	Tusc1	1	-0.211537	-0.211537	0.211537	Wt1	TRUE	Wt1_extended_+/-	Wt1_extended_+/-_(1166g)	Wt1_extended_+/-_(2442r)	0.865452	1	0.318591	49
chr2:160746110-160746610	Plcg1	0.0961642	0.143727	0.0138214	0.0138214	Foxo1	TRUE	Foxo1_extended_+/+	Foxo1_extended_+/+_(878g)	Foxo1_extended_+/+_(1931r)	4.4615	1	0.618133	50
chr10:29313254-29313754	Soga3	0.265482	-0.499917	-0.132719	0.132719	Wt1	TRUE	Wt1_extended_+/-	Wt1_extended_+/-_(1166g)	Wt1_extended_+/-_(2442r)	2.09214	1	0.648556	51
chr18:90509994-90510494	Tmx3	0.359408	0.230663	0.0829021	0.0829021	Ube2k	TRUE	Ube2k_extended_+/+	Ube2k_extended_+/+_(1146g)	Ube2k_extended_+/+_(2091r)	0.865664	1	0.383149	52
chr9:71663483-71663983	Cgnl1	0.0628803	-0.559542	-0.0351842	0.0351842	Nkx2-5	TRUE	Nkx2-5_extended_-/-	Nkx2-5_extended_-/-_(175g)	Nkx2-5_extended_-/-_(199r)	7.8075	-1	-0.708934	53
chr1:111864540-111865040	Dsel	0.358654	-0.405044	-0.145271	0.145271	Wt1	TRUE	Wt1_extended_+/-	Wt1_extended_+/-_(1166g)	Wt1_extended_+/-_(2442r)	2.82599	1	0.790337	54
chr11:78531063-78531563	Tnfaip1	0.155507	0.181995	0.0283016	0.0283016	Ets2	TRUE	Ets2_extended_+/+	Ets2_extended_+/+_(1078g)	Ets2_extended_+/+_(2975r)	0.975768	1	0.905312	55
chr9:4260193-4260693	Aasdhppt	0.529266	0.260394	0.137818	0.137818	Wt1	TRUE	Wt1_extended_-/+	Wt1_extended_-/+_(1429g)	Wt1_extended_-/+_(3022r)	1.12104	-1	-0.352315	56
chr2:9961502-9962002	Atp5c1	0.151948	0.556839	0.0846102	0.0846102	Tbx20	TRUE	Tbx20_extended_+/+	Tbx20_extended_+/+_(513g)	Tbx20_extended_+/+_(587r)	5.34342	1	0.8112	57
chr1:4774896-4775396	Tcea1	0.104885	0.303603	0.0318432	0.0318432	Fli1	TRUE	Fli1_extended_+/+	Fli1_extended_+/+_(1670g)	Fli1_extended_+/+_(6112r)	1.24309	1	0.539785	58
chr3:92081409-92081909	Lor	0.119286	0.164343	0.0196039	0.0196039	Taf1	TRUE	Taf1_extended_+/+	Taf1_extended_+/+_(424g)	Taf1_extended_+/+_(981r)	0.390751	1	0.293425	59
chr4:32982528-32983028	Rragd	0.0952937	0.506837	0.0482983	0.0482983	Nkx2-5	TRUE	Nkx2-5_extended_+/+	Nkx2-5_extended_+/+_(589g)	Nkx2-5_extended_+/+_(721r)	9.81228	1	0.755275	60
chr11:21638248-21638748	Mdh1	0.0777849	0.506732	0.0394161	0.0394161	Tbx20	TRUE	Tbx20_extended_+/+	Tbx20_extended_+/+_(513g)	Tbx20_extended_+/+_(587r)	12.196	1	0.814348	61
chr5:32713714-32714214	Yes1	0.0569292	0.142131	0.00809141	0.00809141	Ets2	TRUE	Ets2_extended_+/+	Ets2_extended_+/+_(1078g)	Ets2_extended_+/+_(2975r)	1.62577	1	0.866448	62
chr13:60848666-60849166	Ctla2a	0.378207	0.100183	0.03789	0.03789	Fli1	TRUE	Fli1_extended_+/+	Fli1_extended_+/+_(1670g)	Fli1_extended_+/+_(6112r)	2.47444	1	0.856802	63
chr10:22731311-22731811	Tbpl1	0.113197	0.286442	0.0324243	0.0324243	Elk3	TRUE	Elk3_extended_+/+	Elk3_extended_+/+_(1504g)	Elk3_extended_+/+_(4764r)	5.50145	1	0.791492	64
chr16:62807580-62808080	Pros1	0.156389	0.15344	0.0239964	0.0239964	Fli1	TRUE	Fli1_extended_+/+	Fli1_extended_+/+_(1670g)	Fli1_extended_+/+_(6112r)	2.28369	1	0.949071	65
chr18:90509994-90510494	Gm45871	0.247377	0.0734244	0.0181635	0.0181635	Hand2	TRUE	Hand2_extended_+/+	Hand2_extended_+/+_(10g)	Hand2_extended_+/+_(10r)	0.653618	1	0.117489	66
chr17:26699790-26700290	Nkx2-5	0.0355752	0.518089	0.0184311	0.0184311	Nkx2-5	TRUE	Nkx2-5_extended_+/+	Nkx2-5_extended_+/+_(589g)	Nkx2-5_extended_+/+_(721r)	25.895	1	1	67
chr18:25668009-25668509	Celf4	0.0467541	-0.519824	-0.0243039	0.0243039	Myrf	TRUE	Myrf_extended_+/-	Myrf_extended_+/-_(21g)	Myrf_extended_+/-_(18r)	5.18783	1	0.886593	68
chr16:84973794-84974294	Jam2	0.0957555	0.265437	0.025417	0.025417	Sox17	TRUE	Sox17_extended_+/+	Sox17_extended_+/+_(709g)	Sox17_extended_+/+_(920r)	3.72749	1	0.752799	69
chr8:104631258-104631758	Rrad	0.0730268	0.551191	0.0402517	0.0402517	Wt1	TRUE	Wt1_extended_-/+	Wt1_extended_-/+_(1429g)	Wt1_extended_-/+_(3022r)	5.6481	-1	-0.793047	70
chr1:135807566-135808066	Tnni1	0.032181	0.530428	0.0170697	0.0170697	Nkx2-5	TRUE	Nkx2-5_extended_+/+	Nkx2-5_extended_+/+_(589g)	Nkx2-5_extended_+/+_(721r)	25.895	1	0.860018	71
chr9:7184259-7184759	Dcun1d5	0.112173	0.114317	0.0128233	0.0128233	Elk3	TRUE	Elk3_extended_+/+	Elk3_extended_+/+_(1504g)	Elk3_extended_+/+_(4764r)	3.43535	1	0.784097	72
chr16:16870590-16871090	Ppm1f	0.108518	0.252994	0.0274546	0.0274546	Elk3	TRUE	Elk3_extended_+/+	Elk3_extended_+/+_(1504g)	Elk3_extended_+/+_(4764r)	3.19404	1	0.802914	73
chr2:151535887-151536387	Fkbp1a	0.0854222	-0.152102	-0.0129929	0.0129929	Ets1	TRUE	Ets1_extended_+/-	Ets1_extended_+/-_(225g)	Ets1_extended_+/-_(287r)	2.64335	1	0.872197	74
chr3:88138685-88139185	Gpatch4	0.0791433	-0.0820901	-0.00649689	0.00649689	Fli1	TRUE	Fli1_extended_+/-	Fli1_extended_+/-_(184g)	Fli1_extended_+/-_(231r)	1.52218	1	0.736522	75
chrX:153670364-153670864	Kctd12b	0.290449	0.272032	0.0790115	0.0790115	Sox18	TRUE	Sox18_extended_+/+	Sox18_extended_+/+_(319g)	Sox18_extended_+/+_(400r)	4.47778	1	0.94799	76
chr15:97831474-97831974	Hdac7	0.0323349	0.0612152	0.00197939	0.00197939	Sox17	TRUE	Sox17_extended_+/+	Sox17_extended_+/+_(709g)	Sox17_extended_+/+_(920r)	5.12012	1	0.841593	77
chr16:85538455-85538955	Cyyr1	0.130736	0.46779	0.0611569	0.0611569	Fli1	TRUE	Fli1_extended_+/+	Fli1_extended_+/+_(1670g)	Fli1_extended_+/+_(6112r)	1.98924	1	0.932451	78
chr10:75950691-75951191	Chchd10	0.0424238	0.565299	0.0239821	0.0239821	Wt1	TRUE	Wt1_extended_-/+	Wt1_extended_-/+_(1429g)	Wt1_extended_-/+_(3022r)	10.253	-1	-0.839147	79
chr19:24937070-24937570	Pgm5	0.0625728	0.516606	0.0323255	0.0323255	Tbx20	TRUE	Tbx20_extended_+/+	Tbx20_extended_+/+_(513g)	Tbx20_extended_+/+_(587r)	6.92265	1	0.643498	80
chr15:79950149-79950649	Pdgfb	0.105332	0.440001	0.0463461	0.0463461	Sox17	TRUE	Sox17_extended_+/+	Sox17_extended_+/+_(709g)	Sox17_extended_+/+_(920r)	2.66463	1	0.946795	81
chr14:31343134-31343634	Tnnc1	0.0931881	0.555641	0.0517791	0.0517791	Nkx2-5	TRUE	Nkx2-5_extended_+/+	Nkx2-5_extended_+/+_(589g)	Nkx2-5_extended_+/+_(721r)	10.5363	1	0.861592	82
chr11:115427802-115428302	Nt5c	0.111732	0.285487	0.031898	0.031898	Elk3	TRUE	Elk3_extended_+/+	Elk3_extended_+/+_(1504g)	Elk3_extended_+/+_(4764r)	3.12518	1	0.637406	83
chr5:109556850-109557350	Crlf2	0.253278	0.308641	0.0781721	0.0781721	Foxo1	TRUE	Foxo1_extended_+/+	Foxo1_extended_+/+_(878g)	Foxo1_extended_+/+_(1931r)	0.667655	1	0.726043	84
chr9:121058172-121058672	Ctnnb1	0.126927	0.414329	0.0525894	0.0525894	Ets1	TRUE	Ets1_extended_+/+	Ets1_extended_+/+_(1571g)	Ets1_extended_+/+_(5732r)	2.16956	1	0.846889	85
chr10:109917307-109917807	Nav3	0.10245	0.17171	0.0175916	0.0175916	Ets1	TRUE	Ets1_extended_+/+	Ets1_extended_+/+_(1571g)	Ets1_extended_+/+_(5732r)	2.69612	1	0.911241	86
chr17:48432345-48432845	Apobec2	0.0903581	0.510413	0.0461199	0.0461199	Tbx20	TRUE	Tbx20_extended_+/+	Tbx20_extended_+/+_(513g)	Tbx20_extended_+/+_(587r)	9.08758	1	0.791732	87
chrX:133914177-133914677	Cstf2	0.138785	0.265694	0.0368742	0.0368742	Fli1	TRUE	Fli1_extended_+/+	Fli1_extended_+/+_(1670g)	Fli1_extended_+/+_(6112r)	1.26378	1	0.573148	88
chr4:143123015-143123515	Pdpn	0.093312	-0.33718	-0.0314629	0.0314629	Bnc1	TRUE	Bnc1_extended_+/-	Bnc1_extended_+/-_(259g)	Bnc1_extended_+/-_(282r)	5.84809	1	0.863441	89
chr6:142567364-142567864	Ldhb	0.0833432	0.543392	0.045288	0.045288	Nkx2-5	TRUE	Nkx2-5_extended_+/+	Nkx2-5_extended_+/+_(589g)	Nkx2-5_extended_+/+_(721r)	9.67175	1	0.851688	90
chr2:73775095-73775595	Atp5g3	0.118381	0.279864	0.0331306	0.0331306	Wt1	TRUE	Wt1_extended_-/+	Wt1_extended_-/+_(1429g)	Wt1_extended_-/+_(3022r)	3.25396	-1	-0.852722	91
chr10:62421020-62421520	Hk1	0.112193	0.491199	0.0551091	0.0551091	Tbx20	TRUE	Tbx20_extended_+/+	Tbx20_extended_+/+_(513g)	Tbx20_extended_+/+_(587r)	6.24196	1	0.76795	92
chr9:24874555-24875055	Tbx20	0.0543394	0.521334	0.028329	0.028329	Tbx20	TRUE	Tbx20_extended_+/+	Tbx20_extended_+/+_(513g)	Tbx20_extended_+/+_(587r)	21.5438	1	1	93
chr3:159495157-159495657	Depdc1a	0.435036	0.282916	0.123079	0.123079	Ctcf	TRUE	Ctcf_extended_+/+	Ctcf_extended_+/+_(544g)	Ctcf_extended_+/+_(708r)	1.5814	1	0.501289	94
chr15:59057893-59058393	Ndufb9	0.0843308	0.557007	0.0469729	0.0469729	Tbx20	TRUE	Tbx20_extended_+/+	Tbx20_extended_+/+_(513g)	Tbx20_extended_+/+_(587r)	5.70533	1	0.772476	95
chr19:3893572-3894072	Doc2g	0.0512133	0.522033	0.026735	0.026735	Nkx2-5	TRUE	Nkx2-5_extended_+/+	Nkx2-5_extended_+/+_(589g)	Nkx2-5_extended_+/+_(721r)	9.433	1	0.760228	96
chr13:113047861-113048361	Dhx29	0.0515926	0.229879	0.01186	0.01186	Fli1	TRUE	Fli1_extended_+/+	Fli1_extended_+/+_(1670g)	Fli1_extended_+/+_(6112r)	0.901811	1	0.33289	97
chr8:53638671-53639171	Aga	0.265306	-0.333003	-0.0883476	0.0883476	Wt1	TRUE	Wt1_extended_+/-	Wt1_extended_+/-_(1166g)	Wt1_extended_+/-_(2442r)	2.53621	1	0.610812	98
chr11:101496405-101496905	Ptges3l	0.0967934	0.522112	0.050537	0.050537	Tbx20	TRUE	Tbx20_extended_+/+	Tbx20_extended_+/+_(513g)	Tbx20_extended_+/+_(587r)	6.32378	1	0.66658	99
chr5:76529073-76529573	Exoc1	0.094516	0.172585	0.0163121	0.0163121	Elk3	TRUE	Elk3_extended_+/+	Elk3_extended_+/+_(1504g)	Elk3_extended_+/+_(4764r)	1.8891	1	0.47415	100
chr6:142568119-142568619	Ldhb	0.102045	0.541087	0.0552152	0.0552152	Tbx20	TRUE	Tbx20_extended_+/+	Tbx20_extended_+/+_(513g)	Tbx20_extended_+/+_(587r)	9.80519	1	0.804292	101
chr3:114031593-114032093	Col11a1	0.169364	-0.320954	-0.0543582	0.0543582	Wt1	TRUE	Wt1_extended_+/-	Wt1_extended_+/-_(1166g)	Wt1_extended_+/-_(2442r)	2.7401	1	0.816603	102
chr1:16518894-16519394	Eloc	0.103691	0.339746	0.0352284	0.0352284	Wt1	TRUE	Wt1_extended_-/+	Wt1_extended_-/+_(1429g)	Wt1_extended_-/+_(3022r)	3.47765	-1	-0.607994	103
chr5:51451074-51451574	Ppargc1a	0.0253255	0.555339	0.0140642	0.0140642	Nkx2-5	TRUE	Nkx2-5_extended_+/+	Nkx2-5_extended_+/+_(589g)	Nkx2-5_extended_+/+_(721r)	6.71623	1	0.810953	104
chr9:20983027-20983527	Dnmt1	0.0822405	-0.0536397	-0.00441135	0.00441135	Elk3	TRUE	Elk3_extended_+/-	Elk3_extended_+/-_(260g)	Elk3_extended_+/-_(391r)	1.31385	1	0.610515	105
chr18:43368151-43368651	Dpysl3	0.0788138	0.495202	0.0390287	0.0390287	Nkx2-5	TRUE	Nkx2-5_extended_+/+	Nkx2-5_extended_+/+_(589g)	Nkx2-5_extended_+/+_(721r)	7.88151	1	0.797326	106
chr11:98202596-98203096	Cdk12	0.0337494	0.159669	0.00538875	0.00538875	Ets1	TRUE	Ets1_extended_+/+	Ets1_extended_+/+_(1571g)	Ets1_extended_+/+_(5732r)	1.37781	1	0.517841	107
chr6:72926686-72927186	Tmsb10	0.104011	0.525922	0.0547017	0.0547017	Junb	TRUE	Junb_extended_+/+	Junb_extended_+/+_(773g)	Junb_extended_+/+_(1422r)	2.71987	1	0.900632	108
chr6:146857295-146857795	Ppfibp1	0.0588316	-0.543628	-0.0319825	0.0319825	Nkx2-5	TRUE	Nkx2-5_extended_-/-	Nkx2-5_extended_-/-_(175g)	Nkx2-5_extended_-/-_(199r)	10.1756	-1	-0.782051	109
chr5:37244309-37244809	Crmp1	0.0543596	0.340327	0.0185	0.0185	Elk3	TRUE	Elk3_extended_+/+	Elk3_extended_+/+_(1504g)	Elk3_extended_+/+_(4764r)	3.52657	1	0.951579	110
chr1:135807566-135808066	Tnnt2	0.0359297	0.532351	0.0191272	0.0191272	Nkx2-5	TRUE	Nkx2-5_extended_+/+	Nkx2-5_extended_+/+_(589g)	Nkx2-5_extended_+/+_(721r)	17.5967	1	0.864997	111
chr16:42339489-42339989	Gap43	0.0727652	-0.0825317	-0.00600544	0.00600544	Fli1	TRUE	Fli1_extended_+/-	Fli1_extended_+/-_(184g)	Fli1_extended_+/-_(231r)	2.00399	1	0.945998	112
chr5:32713714-32714214	Yes1	0.0569292	0.142131	0.00809141	0.00809141	Elk3	TRUE	Elk3_extended_+/+	Elk3_extended_+/+_(1504g)	Elk3_extended_+/+_(4764r)	0.789304	1	0.901592	113
chr14:37134844-37135344	Ghitm	0.158427	0.402351	0.0637434	0.0637434	Wt1	TRUE	Wt1_extended_-/+	Wt1_extended_-/+_(1429g)	Wt1_extended_-/+_(3022r)	2.75326	-1	-0.771297	114
chr2:151535887-151536387	Sdcbp2	0.069932	0.0996444	0.00696833	0.00696833	Fli1	TRUE	Fli1_extended_+/+	Fli1_extended_+/+_(1670g)	Fli1_extended_+/+_(6112r)	1.7062	1	0.777415	115
chr13:66932688-66933188	Uqcrb	0.357785	0.503666	0.180204	0.180204	Wt1	TRUE	Wt1_extended_-/+	Wt1_extended_-/+_(1429g)	Wt1_extended_-/+_(3022r)	2.58746	-1	-0.83357	116
chr17:5797320-5797820	Snx9	0.0676723	0.0815417	0.00551811	0.00551811	Sox17	TRUE	Sox17_extended_+/+	Sox17_extended_+/+_(709g)	Sox17_extended_+/+_(920r)	4.60034	1	0.77082	117
chr8:41416731-41417231	Frg1	0.138422	0.254378	0.0352115	0.0352115	Foxo1	TRUE	Foxo1_extended_+/+	Foxo1_extended_+/+_(878g)	Foxo1_extended_+/+_(1931r)	3.52423	1	0.560888	118
chr9:48984911-48985411	Usp28	0.0353443	0.266095	0.00940495	0.00940495	Wt1	TRUE	Wt1_extended_-/+	Wt1_extended_-/+_(1429g)	Wt1_extended_-/+_(3022r)	3.41287	-1	-0.663554	119
chr1:60460516-60461016	Cyp20a1	0.262107	0.172388	0.045184	0.045184	Foxo1	TRUE	Foxo1_extended_+/+	Foxo1_extended_+/+_(878g)	Foxo1_extended_+/+_(1931r)	2.23526	1	0.629506	120
chr10:84985888-84986388	Tmem263	0.0169364	-0.395671	-0.00670123	0.00670123	Wt1	TRUE	Wt1_extended_+/-	Wt1_extended_+/-_(1166g)	Wt1_extended_+/-_(2442r)	4.14632	1	0.816282	121
chr1:52500329-52500829	Nab1	0.0198941	-0.138124	-0.00274786	0.00274786	Wt1	TRUE	Wt1_extended_+/-	Wt1_extended_+/-_(1166g)	Wt1_extended_+/-_(2442r)	2.03202	1	0.407184	122
chr9:24776692-24777192	Tbx20	0.0287346	0.505925	0.0145376	0.0145376	Tbx20	TRUE	Tbx20_extended_+/+	Tbx20_extended_+/+_(513g)	Tbx20_extended_+/+_(587r)	21.5438	1	1	123
chr14:84444007-84444507	Pcdh17	0.153404	0.227984	0.0349736	0.0349736	Sox17	TRUE	Sox17_extended_+/+	Sox17_extended_+/+_(709g)	Sox17_extended_+/+_(920r)	4.91518	1	0.926988	124
chr14:31422782-31423282	Sh3bp5	0.0624544	0.205921	0.0128606	0.0128606	Sox17	TRUE	Sox17_extended_+/+	Sox17_extended_+/+_(709g)	Sox17_extended_+/+_(920r)	5.2105	1	0.884451	125
chr17:25045173-25045673	Tmem204	0.087483	0.417715	0.036543	0.036543	Ets1	TRUE	Ets1_extended_+/+	Ets1_extended_+/+_(1571g)	Ets1_extended_+/+_(5732r)	2.84991	1	0.939477	126
chr11:61533419-61533919	Grap	0.126774	0.370635	0.0469868	0.0469868	Sox17	TRUE	Sox17_extended_+/+	Sox17_extended_+/+_(709g)	Sox17_extended_+/+_(920r)	3.26278	1	0.86709	127
chr3:19644138-19644638	Trim55	0.0764991	0.522653	0.0399825	0.0399825	Nkx2-5	TRUE	Nkx2-5_extended_+/+	Nkx2-5_extended_+/+_(589g)	Nkx2-5_extended_+/+_(721r)	12.1172	1	0.818806	128
chr7:80774028-80774528	Sec11a	0.148593	0.485878	0.072198	0.072198	Hoxb2	TRUE	Hoxb2_extended_+/+	Hoxb2_extended_+/+_(115g)	Hoxb2_extended_+/+_(161r)	0.483127	1	0.542084	129
chr12:85348423-85348923	Eif2b2	0.0613083	0.12936	0.00793086	0.00793086	Foxo1	TRUE	Foxo1_extended_+/+	Foxo1_extended_+/+_(878g)	Foxo1_extended_+/+_(1931r)	4.92073	1	0.665026	130
chr2:152155435-152155935	Tcf15	0.0705341	0.364176	0.0256868	0.0256868	Ets1	TRUE	Ets1_extended_+/+	Ets1_extended_+/+_(1571g)	Ets1_extended_+/+_(5732r)	2.22915	1	0.953563	131
chr2:152131954-152132454	Tcf15	0.0754219	0.233406	0.0176039	0.0176039	Elk3	TRUE	Elk3_extended_+/+	Elk3_extended_+/+_(1504g)	Elk3_extended_+/+_(4764r)	6.34787	1	0.958073	132
chrX:153670364-153670864	Kctd12b	0.290449	0.272032	0.0790115	0.0790115	Elk3	TRUE	Elk3_extended_+/+	Elk3_extended_+/+_(1504g)	Elk3_extended_+/+_(4764r)	2.75633	1	0.919242	133
chr18:20961454-20961954	Rnf125	0.124063	0.326157	0.040464	0.040464	Fli1	TRUE	Fli1_extended_+/+	Fli1_extended_+/+_(1670g)	Fli1_extended_+/+_(6112r)	1.97722	1	0.918277	134
chr4:105094156-105094656	Prkaa2	0.0362622	0.558038	0.0202357	0.0202357	Tbx20	TRUE	Tbx20_extended_+/+	Tbx20_extended_+/+_(513g)	Tbx20_extended_+/+_(587r)	7.27466	1	0.812734	135
chr2:76829429-76829929	Ttn	0.0020288	0.544347	0.00110437	0.00110437	Nkx2-5	TRUE	Nkx2-5_extended_+/+	Nkx2-5_extended_+/+_(589g)	Nkx2-5_extended_+/+_(721r)	17.0899	1	0.867043	136
chrX:41911636-41912136	Thoc2	0.0774496	0.264957	0.0205208	0.0205208	Foxo1	TRUE	Foxo1_extended_+/+	Foxo1_extended_+/+_(878g)	Foxo1_extended_+/+_(1931r)	2.72884	1	0.519918	137
chr7:44553726-44554226	Pold1	0.0253343	0.0846835	0.0021454	0.0021454	Fli1	TRUE	Fli1_extended_+/+	Fli1_extended_+/+_(1670g)	Fli1_extended_+/+_(6112r)	1.08865	1	0.392995	138
chr16:85538455-85538955	Cyyr1	0.130736	0.46779	0.0611569	0.0611569	Elk3	TRUE	Elk3_extended_+/+	Elk3_extended_+/+_(1504g)	Elk3_extended_+/+_(4764r)	1.5435	1	0.94402	139
chr15:97004064-97004564	Slc38a4	0.0590723	0.45145	0.0266682	0.0266682	Nkx2-5	TRUE	Nkx2-5_extended_+/+	Nkx2-5_extended_+/+_(589g)	Nkx2-5_extended_+/+_(721r)	4.64794	1	0.638443	140
chr4:108847609-108848109	Kti12	0.122875	0.149796	0.0184062	0.0184062	Elk3	TRUE	Elk3_extended_+/+	Elk3_extended_+/+_(1504g)	Elk3_extended_+/+_(4764r)	1.3437	1	0.814438	141
chr9:67163798-67164298	Tpm1	0.0768727	0.544898	0.0418877	0.0418877	Nkx2-5	TRUE	Nkx2-5_extended_+/+	Nkx2-5_extended_+/+_(589g)	Nkx2-5_extended_+/+_(721r)	10.3675	1	0.848908	142
chr2:131056266-131056766	Hspa12b	0.12544	0.518408	0.0650289	0.0650289	Elk3	TRUE	Elk3_extended_+/+	Elk3_extended_+/+_(1504g)	Elk3_extended_+/+_(4764r)	2.93837	1	0.749939	143
chr9:36705936-36706436	Stt3a	0.0999527	-0.4276	-0.0427398	0.0427398	Nkx2-5	TRUE	Nkx2-5_extended_-/-	Nkx2-5_extended_-/-_(175g)	Nkx2-5_extended_-/-_(199r)	4.82689	-1	-0.529518	144
chrX:105070045-105070545	Pbdc1	0.176786	0.148057	0.0261743	0.0261743	Elk3	TRUE	Elk3_extended_+/+	Elk3_extended_+/+_(1504g)	Elk3_extended_+/+_(4764r)	1.00995	1	0.487364	145
chr16:85542546-85543046	Cyyr1	0.0923802	0.342213	0.0316137	0.0316137	Ets1	TRUE	Ets1_extended_+/+	Ets1_extended_+/+_(1571g)	Ets1_extended_+/+_(5732r)	2.87699	1	0.949913	146
chrX:105070045-105070545	Pbdc1	0.176786	0.148057	0.0261743	0.0261743	Ets1	TRUE	Ets1_extended_+/+	Ets1_extended_+/+_(1571g)	Ets1_extended_+/+_(5732r)	1.10942	1	0.476847	147
chr9:54596941-54597441	Idh3a	0.052243	0.498867	0.0260623	0.0260623	Nkx2-5	TRUE	Nkx2-5_extended_+/+	Nkx2-5_extended_+/+_(589g)	Nkx2-5_extended_+/+_(721r)	10.2606	1	0.841228	148
chr18:37935048-37935548	Arap3	0.00207065	-0.344646	-0.000713641	0.000713641	Elk3	TRUE	Elk3_extended_+/-	Elk3_extended_+/-_(260g)	Elk3_extended_+/-_(391r)	3.86122	1	0.956876	149
chr9:24878111-24878611	Tbx20	0.033394	0.521864	0.0174271	0.0174271	Tbx20	TRUE	Tbx20_extended_+/+	Tbx20_extended_+/+_(513g)	Tbx20_extended_+/+_(587r)	21.5438	1	1	150
chr17:75523557-75524057	Rasgrp3	0.10509	0.204284	0.0214682	0.0214682	Sox17	TRUE	Sox17_extended_+/+	Sox17_extended_+/+_(709g)	Sox17_extended_+/+_(920r)	3.00149	1	0.946777	151
chr9:58541818-58542318	Cd276	0.0852809	0.111108	0.00947537	0.00947537	Fli1	TRUE	Fli1_extended_+/+	Fli1_extended_+/+_(1670g)	Fli1_extended_+/+_(6112r)	1.48987	1	0.705738	152
chr4:108847609-108848109	Kti12	0.122875	0.149796	0.0184062	0.0184062	Ets1	TRUE	Ets1_extended_+/+	Ets1_extended_+/+_(1571g)	Ets1_extended_+/+_(5732r)	2.52535	1	0.828314	153
chr18:77539846-77540346	Rnf165	0.0683718	0.0867104	0.00592855	0.00592855	Foxo1	TRUE	Foxo1_extended_+/+	Foxo1_extended_+/+_(878g)	Foxo1_extended_+/+_(1931r)	2.96849	1	0.530588	154
chr13:60936475-60936975	Ctla2a	0.243116	0.0848603	0.0206309	0.0206309	Fli1	TRUE	Fli1_extended_+/+	Fli1_extended_+/+_(1670g)	Fli1_extended_+/+_(6112r)	2.47444	1	0.856802	155
chr3:159495157-159495657	Depdc1a	0.435036	0.282916	0.123079	0.123079	Ak6	TRUE	Ak6_extended_+/+	Ak6_extended_+/+_(523g)	Ak6_extended_+/+_(713r)	0.509474	1	0.48691	156
chr6:60944168-60944668	Mmrn1	0.164768	0.268021	0.0441614	0.0441614	Ilf2	TRUE	Ilf2_extended_+/+	Ilf2_extended_+/+_(341g)	Ilf2_extended_+/+_(433r)	2.47878	1	0.53635	157
chr13:4608951-4609451	Akr1e1	0.179662	-0.221852	-0.0398583	0.0398583	Ybx1	TRUE	Ybx1_extended_+/-	Ybx1_extended_+/-_(15g)	Ybx1_extended_+/-_(14r)	2.40711	1	0.344613	158
chr9:18291975-18292475	Chordc1	0.349182	0.280916	0.0980907	0.0980907	Ets2	TRUE	Ets2_extended_+/+	Ets2_extended_+/+_(1078g)	Ets2_extended_+/+_(2975r)	0.556773	1	0.473844	159
chr4:93335125-93335625	Tusc1	1	-0.211537	-0.211537	0.211537	Hes1	TRUE	Hes1_extended_+/-	Hes1_extended_+/-_(465g)	Hes1_extended_+/-_(585r)	0.580378	1	0.32956	160
chr5:21786500-21787000	Pmpcb	0.0964699	0.542174	0.0523035	0.0523035	Wt1	TRUE	Wt1_extended_-/+	Wt1_extended_-/+_(1429g)	Wt1_extended_-/+_(3022r)	3.35398	-1	-0.762601	161
chr1:182304848-182305348	Degs1	0.101714	0.261347	0.0265826	0.0265826	Sox17	TRUE	Sox17_extended_+/+	Sox17_extended_+/+_(709g)	Sox17_extended_+/+_(920r)	1.7327	1	0.613443	162
chr6:60944168-60944668	Mmrn1	0.164768	0.268021	0.0441614	0.0441614	Foxo1	TRUE	Foxo1_extended_+/+	Foxo1_extended_+/+_(878g)	Foxo1_extended_+/+_(1931r)	2.44351	1	0.585533	163
chr3:19665303-19665803	Trim55	0.0494218	0.505311	0.0249733	0.0249733	Nkx2-5	TRUE	Nkx2-5_extended_+/+	Nkx2-5_extended_+/+_(589g)	Nkx2-5_extended_+/+_(721r)	12.1172	1	0.818806	164
chr2:151535887-151536387	Sdcbp2	0.069932	0.0996444	0.00696833	0.00696833	Ets1	TRUE	Ets1_extended_+/+	Ets1_extended_+/+_(1571g)	Ets1_extended_+/+_(5732r)	2.2543	1	0.794246	165
chr18:90509994-90510494	Gm45871	0.247377	0.0734244	0.0181635	0.0181635	Ube2k	TRUE	Ube2k_extended_+/+	Ube2k_extended_+/+_(1146g)	Ube2k_extended_+/+_(2091r)	0.596263	1	0.100227	166
chr1:60460516-60461016	Cyp20a1	0.262107	0.172388	0.045184	0.045184	Sox17	TRUE	Sox17_extended_+/+	Sox17_extended_+/+_(709g)	Sox17_extended_+/+_(920r)	1.86659	1	0.656361	167
chr11:119286129-119286629	Rnf213	0.0789109	-0.514829	-0.0406256	0.0406256	Nkx2-5	TRUE	Nkx2-5_extended_-/-	Nkx2-5_extended_-/-_(175g)	Nkx2-5_extended_-/-_(199r)	5.78738	-1	-0.727051	168
chr16:59600601-59601101	Crybg3	0.117587	0.35986	0.042315	0.042315	Wt1	TRUE	Wt1_extended_-/+	Wt1_extended_-/+_(1429g)	Wt1_extended_-/+_(3022r)	2.30772	-1	-0.654885	169
chr18:4987620-4988120	Svil	0.0689718	0.502944	0.034689	0.034689	Nkx2-5	TRUE	Nkx2-5_extended_+/+	Nkx2-5_extended_+/+_(589g)	Nkx2-5_extended_+/+_(721r)	9.85536	1	0.801112	170
chr4:140701777-140702277	Rcc2	0.00482933	0.218068	0.00105312	0.00105312	Sox17	TRUE	Sox17_extended_+/+	Sox17_extended_+/+_(709g)	Sox17_extended_+/+_(920r)	3.33422	1	0.660426	171
chr2:13578464-13578964	Vim	0.108871	-0.16527	-0.0179931	0.0179931	Sox17	TRUE	Sox17_extended_+/-	Sox17_extended_+/-_(190g)	Sox17_extended_+/-_(207r)	4.4947	1	0.891989	172
chr6:40471263-40471763	Ssbp1	0.153517	0.235385	0.0361356	0.0361356	Ube2k	TRUE	Ube2k_extended_+/+	Ube2k_extended_+/+_(1146g)	Ube2k_extended_+/+_(2091r)	2.35501	1	0.405023	173
chr7:121942122-121942622	Ndufab1	0.0898898	0.513095	0.046122	0.046122	Nkx2-5	TRUE	Nkx2-5_extended_+/+	Nkx2-5_extended_+/+_(589g)	Nkx2-5_extended_+/+_(721r)	9.9574	1	0.825952	174
chr2:125775488-125775988	Eid1	0.077711	0.443784	0.0344869	0.0344869	Nkx2-5	TRUE	Nkx2-5_extended_+/+	Nkx2-5_extended_+/+_(589g)	Nkx2-5_extended_+/+_(721r)	5.55271	1	0.712923	175
chr1:87626333-87626833	Inpp5d	0.0979853	0.324259	0.0317727	0.0317727	Elk3	TRUE	Elk3_extended_+/+	Elk3_extended_+/+_(1504g)	Elk3_extended_+/+_(4764r)	3.51349	1	0.874935	176
chr4:130346217-130346717	Fabp3	0.0368168	0.538694	0.019833	0.019833	Tbx20	TRUE	Tbx20_extended_+/+	Tbx20_extended_+/+_(513g)	Tbx20_extended_+/+_(587r)	7.7503	1	0.823616	177
chrX:72094441-72094941	Prrg3	0.119005	0.416413	0.0495554	0.0495554	Junb	TRUE	Junb_extended_+/+	Junb_extended_+/+_(773g)	Junb_extended_+/+_(1422r)	2.5996	1	0.890127	178
chr18:75421361-75421861	Smad7	0.0458566	-0.547641	-0.025113	0.025113	Tbx20	TRUE	Tbx20_extended_-/-	Tbx20_extended_-/-_(124g)	Tbx20_extended_-/-_(139r)	6.38159	-1	-0.616789	179
chr7:92959655-92960155	Prcp	0.050416	0.139945	0.00705545	0.00705545	Sox17	TRUE	Sox17_extended_+/+	Sox17_extended_+/+_(709g)	Sox17_extended_+/+_(920r)	5.16794	1	0.87227	180
chr2:163360895-163361395	Jph2	0.0963221	0.544313	0.0524293	0.0524293	Tbx20	TRUE	Tbx20_extended_+/+	Tbx20_extended_+/+_(513g)	Tbx20_extended_+/+_(587r)	6.4506	1	0.740281	181
chr9:67163207-67163707	Tpm1	0.0439508	0.542121	0.0238266	0.0238266	Tbx20	TRUE	Tbx20_extended_+/+	Tbx20_extended_+/+_(513g)	Tbx20_extended_+/+_(587r)	7.05883	1	0.806828	182
chr8:84985456-84985956	Junb	0.0662688	0.551417	0.0365417	0.0365417	Junb	TRUE	Junb_extended_+/+	Junb_extended_+/+_(773g)	Junb_extended_+/+_(1422r)	4.99214	1	1	183
chr16:16146498-16146998	Pkp2	0.0361239	0.551202	0.0199116	0.0199116	Wt1	TRUE	Wt1_extended_-/+	Wt1_extended_-/+_(1429g)	Wt1_extended_-/+_(3022r)	3.78183	-1	-0.658243	184
chr13:112751931-112752431	Plpp1	0.0783191	0.211139	0.0165362	0.0165362	Ets1	TRUE	Ets1_extended_+/+	Ets1_extended_+/+_(1571g)	Ets1_extended_+/+_(5732r)	1.91985	1	0.861343	185
chr5:83354817-83355317	Tecrl	0.11952	0.515919	0.0616626	0.0616626	Nkx2-5	TRUE	Nkx2-5_extended_+/+	Nkx2-5_extended_+/+_(589g)	Nkx2-5_extended_+/+_(721r)	5.00481	1	0.708706	186
chrX:153670364-153670864	Kctd12b	0.290449	0.272032	0.0790115	0.0790115	Ets1	TRUE	Ets1_extended_+/+	Ets1_extended_+/+_(1571g)	Ets1_extended_+/+_(5732r)	2.14313	1	0.954197	187
chr5:32745683-32746183	Yes1	0.108689	0.150783	0.0163885	0.0163885	Ets1	TRUE	Ets1_extended_+/+	Ets1_extended_+/+_(1571g)	Ets1_extended_+/+_(5732r)	2.80907	1	0.880792	188
chr10:3762068-3762568	Plekhg1	0.0815015	0.22746	0.0185384	0.0185384	Sox17	TRUE	Sox17_extended_+/+	Sox17_extended_+/+_(709g)	Sox17_extended_+/+_(920r)	2.77456	1	0.89765	189
chr17:64647539-64648039	Man2a1	0.0742408	-0.573037	-0.0425427	0.0425427	Nkx2-5	TRUE	Nkx2-5_extended_-/-	Nkx2-5_extended_-/-_(175g)	Nkx2-5_extended_-/-_(199r)	6.39165	-1	-0.792477	190
chr8:11308329-11308829	Col4a1	0.0721337	0.0520399	0.00375383	0.00375383	Sox18	TRUE	Sox18_extended_+/+	Sox18_extended_+/+_(319g)	Sox18_extended_+/+_(400r)	2.23683	1	0.948211	191
chrX:114474362-114474862	Klhl4	0.541295	0.425859	0.230515	0.230515	Fli1	TRUE	Fli1_extended_+/+	Fli1_extended_+/+_(1670g)	Fli1_extended_+/+_(6112r)	1.90568	1	0.949431	192
chr15:25918735-25919235	Retreg1	0.137491	0.505759	0.0695375	0.0695375	Tbx20	TRUE	Tbx20_extended_+/+	Tbx20_extended_+/+_(513g)	Tbx20_extended_+/+_(587r)	5.88407	1	0.773473	193
chr19:3945965-3946465	Doc2g	0.11659	0.56497	0.06587	0.06587	Tbx20	TRUE	Tbx20_extended_+/+	Tbx20_extended_+/+_(513g)	Tbx20_extended_+/+_(587r)	8.03475	1	0.714632	194
chr5:20945251-20945751	Ptpn12	0.105467	0.067876	0.00715868	0.00715868	Fli1	TRUE	Fli1_extended_+/+	Fli1_extended_+/+_(1670g)	Fli1_extended_+/+_(6112r)	1.65668	1	0.864614	195
chr9:89210986-89211486	Mthfs	0.413695	0.0729912	0.0301961	0.0301961	Klf4	TRUE	Klf4_extended_+/+	Klf4_extended_+/+_(187g)	Klf4_extended_+/+_(205r)	0.425076	1	0.119694	196
chr3:14578735-14579235	E2f5	0.14969	-0.440979	-0.0660101	0.0660101	Wt1	TRUE	Wt1_extended_+/-	Wt1_extended_+/-_(1166g)	Wt1_extended_+/-_(2442r)	2.57758	1	0.619839	197
chr8:82773904-82774404	Zfp330	0.0912373	0.179241	0.0163535	0.0163535	Erg	TRUE	Erg_extended_+/+	Erg_extended_+/+_(795g)	Erg_extended_+/+_(3005r)	1.79082	1	0.66134	198
chr11:96214615-96215115	Hoxb2	0.0875149	-0.621495	-0.05439	0.05439	Tbx20	TRUE	Tbx20_extended_-/-	Tbx20_extended_-/-_(124g)	Tbx20_extended_-/-_(139r)	3.9569	-1	-0.619713	199
chr8:11308329-11308829	Col4a1	0.0721337	0.0520399	0.00375383	0.00375383	Sox17	TRUE	Sox17_extended_+/+	Sox17_extended_+/+_(709g)	Sox17_extended_+/+_(920r)	3.56888	1	0.917014	200
chr7:89426321-89426821	Fzd4	0.0760799	-0.0554701	-0.00422016	0.00422016	Sox18	TRUE	Sox18_extended_+/-	Sox18_extended_+/-_(109g)	Sox18_extended_+/-_(112r)	1.66838	1	0.895797	201
chr10:88622519-88623019	Arl1	0.0890795	-0.46847	-0.0417311	0.0417311	Nkx2-5	TRUE	Nkx2-5_extended_-/-	Nkx2-5_extended_-/-_(175g)	Nkx2-5_extended_-/-_(199r)	3.37775	-1	-0.527591	202
chr14:49066274-49066774	Exoc5	0.16965	0.112635	0.0191084	0.0191084	Ets1	TRUE	Ets1_extended_+/+	Ets1_extended_+/+_(1571g)	Ets1_extended_+/+_(5732r)	2.32273	1	0.748815	203
chr2:152142011-152142511	Tcf15	0.087112	0.210909	0.0183727	0.0183727	Elk3	TRUE	Elk3_extended_+/+	Elk3_extended_+/+_(1504g)	Elk3_extended_+/+_(4764r)	6.34787	1	0.958073	204
chr17:70997809-70998309	Myl12b	0.0993986	-0.557542	-0.0554189	0.0554189	Nkx2-5	TRUE	Nkx2-5_extended_-/-	Nkx2-5_extended_-/-_(175g)	Nkx2-5_extended_-/-_(199r)	6.27349	-1	-0.746448	205
chrX:106105120-106105620	Cox7b	0.104003	0.561843	0.0584333	0.0584333	Nkx2-5	TRUE	Nkx2-5_extended_+/+	Nkx2-5_extended_+/+_(589g)	Nkx2-5_extended_+/+_(721r)	8.42211	1	0.844529	206
chr10:82178189-82178689	AU041133	0.214967	-0.116551	-0.0250547	0.0250547	Tgif1	TRUE	Tgif1_extended_-/-	Tgif1_extended_-/-_(53g)	Tgif1_extended_-/-_(57r)	2.07441	-1	-0.156945	207
chr13:34105302-34105802	Ripk1	0.1223	-0.547362	-0.0669423	0.0669423	Nkx2-5	TRUE	Nkx2-5_extended_-/-	Nkx2-5_extended_-/-_(175g)	Nkx2-5_extended_-/-_(199r)	5.92266	-1	-0.725931	208
chr12:75313821-75314321	Rhoj	0.0835526	0.255521	0.0213495	0.0213495	Sox17	TRUE	Sox17_extended_+/+	Sox17_extended_+/+_(709g)	Sox17_extended_+/+_(920r)	4.87715	1	0.903939	209
chr4:9606038-9606538	Asph	0.0791518	0.468525	0.0370846	0.0370846	Tbx20	TRUE	Tbx20_extended_+/+	Tbx20_extended_+/+_(513g)	Tbx20_extended_+/+_(587r)	5.3503	1	0.656551	210
chr2:17529609-17530109	Nebl	0.0383922	0.530228	0.0203566	0.0203566	Nkx2-5	TRUE	Nkx2-5_extended_+/+	Nkx2-5_extended_+/+_(589g)	Nkx2-5_extended_+/+_(721r)	17.8091	1	0.85855	211
chr2:105016756-105017256	Wt1	0.0349562	-0.579513	-0.0202576	0.0202576	Wt1	TRUE	Wt1_extended_+/-	Wt1_extended_+/-_(1166g)	Wt1_extended_+/-_(2442r)	12.3697	1	1	212
chr11:71019247-71019747	Mis12	0.143074	0.201537	0.0288347	0.0288347	Mbd2	TRUE	Mbd2_extended_+/+	Mbd2_extended_+/+_(697g)	Mbd2_extended_+/+_(1273r)	1.43665	1	0.4095	213
chr13:60848666-60849166	Ctla2a	0.378207	0.100183	0.03789	0.03789	Ets1	TRUE	Ets1_extended_+/+	Ets1_extended_+/+_(1571g)	Ets1_extended_+/+_(5732r)	2.53343	1	0.842091	214
chr1:92337400-92337900	Ndufa10	0.101341	0.543636	0.0550926	0.0550926	Nkx2-5	TRUE	Nkx2-5_extended_+/+	Nkx2-5_extended_+/+_(589g)	Nkx2-5_extended_+/+_(721r)	6.359	1	0.804088	215
chr8:95810219-95810719	Got2	0.0900417	0.544927	0.0490662	0.0490662	Nkx2-5	TRUE	Nkx2-5_extended_+/+	Nkx2-5_extended_+/+_(589g)	Nkx2-5_extended_+/+_(721r)	7.20292	1	0.817252	216
chr5:114806148-114806648	Git2	0.0803919	0.3415	0.0274539	0.0274539	Ets1	TRUE	Ets1_extended_+/+	Ets1_extended_+/+_(1571g)	Ets1_extended_+/+_(5732r)	5.28895	1	0.816517	217
chrX:75416296-75416796	Vbp1	0.19978	0.392341	0.0783817	0.0783817	Wt1	TRUE	Wt1_extended_-/+	Wt1_extended_-/+_(1429g)	Wt1_extended_-/+_(3022r)	2.12374	-1	-0.565518	218
chr1:23892035-23892535	Smap1	0.137137	-0.521858	-0.0715658	0.0715658	Nkx2-5	TRUE	Nkx2-5_extended_-/-	Nkx2-5_extended_-/-_(175g)	Nkx2-5_extended_-/-_(199r)	5.69366	-1	-0.714137	219
chr9:13853959-13854459	Fam76b	0.11037	0.164072	0.0181086	0.0181086	Foxo1	TRUE	Foxo1_extended_+/+	Foxo1_extended_+/+_(878g)	Foxo1_extended_+/+_(1931r)	3.44235	1	0.531167	220
chr9:4309499-4309999	Aasdhppt	0.470734	0.254208	0.119664	0.119664	Wt1	TRUE	Wt1_extended_-/+	Wt1_extended_-/+_(1429g)	Wt1_extended_-/+_(3022r)	1.12104	-1	-0.352315	221
chr8:36122452-36122952	Prag1	0.10091	0.126568	0.0127719	0.0127719	Sox17	TRUE	Sox17_extended_+/+	Sox17_extended_+/+_(709g)	Sox17_extended_+/+_(920r)	2.94858	1	0.705137	222
chr9:4470752-4471252	Msantd4	0.297949	0.309839	0.0923162	0.0923162	Esrrg	TRUE	Esrrg_extended_+/+	Esrrg_extended_+/+_(138g)	Esrrg_extended_+/+_(172r)	0.513501	1	0.356663	223
chr7:49088316-49088816	Nav2	0.0467194	0.526855	0.0246143	0.0246143	Tbx20	TRUE	Tbx20_extended_+/+	Tbx20_extended_+/+_(513g)	Tbx20_extended_+/+_(587r)	5.30352	1	0.682885	224
chr13:75943566-75944066	Rhobtb3	0.076798	-0.416405	-0.0319791	0.0319791	Wt1	TRUE	Wt1_extended_+/-	Wt1_extended_+/-_(1166g)	Wt1_extended_+/-_(2442r)	2.95882	1	0.598846	225
chr6:7661648-7662148	Asns	0.206251	0.15753	0.0324908	0.0324908	Fli1	TRUE	Fli1_extended_+/+	Fli1_extended_+/+_(1670g)	Fli1_extended_+/+_(6112r)	1.58993	1	0.630036	226
chr12:3235093-3235593	Rab10	0.0381039	0.221859	0.00845369	0.00845369	Foxo1	TRUE	Foxo1_extended_+/+	Foxo1_extended_+/+_(878g)	Foxo1_extended_+/+_(1931r)	1.80125	1	0.568474	227
chr18:34883135-34883635	Etf1	0.0989467	0.182879	0.0180953	0.0180953	Sox17	TRUE	Sox17_extended_+/+	Sox17_extended_+/+_(709g)	Sox17_extended_+/+_(920r)	2.1867	1	0.686477	228
chr10:80340293-80340793	Tcf3	0.0125608	0.178412	0.00224099	0.00224099	Elk3	TRUE	Elk3_extended_+/+	Elk3_extended_+/+_(1504g)	Elk3_extended_+/+_(4764r)	5.23657	1	0.745783	229
chr16:75908879-75909379	Samsn1	0.156168	0.564044	0.0880856	0.0880856	Fli1	TRUE	Fli1_extended_+/+	Fli1_extended_+/+_(1670g)	Fli1_extended_+/+_(6112r)	1.81646	1	0.825914	230
chr8:82773904-82774404	Zfp330	0.0912373	0.179241	0.0163535	0.0163535	Fli1	TRUE	Fli1_extended_+/+	Fli1_extended_+/+_(1670g)	Fli1_extended_+/+_(6112r)	1.64226	1	0.698676	231
chr9:96324764-96325264	Atp1b3	0.0685641	0.096545	0.00661952	0.00661952	Fli1	TRUE	Fli1_extended_+/+	Fli1_extended_+/+_(1670g)	Fli1_extended_+/+_(6112r)	1.94529	1	0.852154	232
chr11:96214615-96215115	Atp5g1	0.096575	0.504411	0.0487135	0.0487135	Nkx2-5	TRUE	Nkx2-5_extended_+/+	Nkx2-5_extended_+/+_(589g)	Nkx2-5_extended_+/+_(721r)	9.14614	1	0.831977	233
chr17:73023144-73023644	Lbh	0.0680701	0.576363	0.0392331	0.0392331	Nkx2-5	TRUE	Nkx2-5_extended_+/+	Nkx2-5_extended_+/+_(589g)	Nkx2-5_extended_+/+_(721r)	13.1999	1	0.806218	234
chr1:152641082-152641582	Arpc5	0.127085	-0.233265	-0.0296446	0.0296446	Sox17	TRUE	Sox17_extended_+/-	Sox17_extended_+/-_(190g)	Sox17_extended_+/-_(207r)	4.25243	1	0.849456	235
chr8:69790757-69791257	Zfp869	0.0675946	-0.0521489	-0.00352499	0.00352499	Elk1	TRUE	Elk1_extended_+/-	Elk1_extended_+/-_(100g)	Elk1_extended_+/-_(150r)	0.569769	1	0.09946	236
chr14:26504512-26505012	Arf4	0.109917	-0.480645	-0.0528312	0.0528312	Nkx2-5	TRUE	Nkx2-5_extended_-/-	Nkx2-5_extended_-/-_(175g)	Nkx2-5_extended_-/-_(199r)	7.23541	-1	-0.671813	237
chr10:102586084-102586584	Nts	0.185387	0.4714	0.0873914	0.0873914	Ets1	TRUE	Ets1_extended_+/+	Ets1_extended_+/+_(1571g)	Ets1_extended_+/+_(5732r)	1.97425	1	0.890251	238
chr6:97144507-97145007	Eogt	0.0750875	0.0913507	0.0068593	0.0068593	Fli1	TRUE	Fli1_extended_+/+	Fli1_extended_+/+_(1670g)	Fli1_extended_+/+_(6112r)	1.74572	1	0.63137	239
chr4:8113469-8113969	Car8	0.0711486	0.122521	0.0087172	0.0087172	Sox18	TRUE	Sox18_extended_+/+	Sox18_extended_+/+_(319g)	Sox18_extended_+/+_(400r)	2.94832	1	0.627955	240
chr18:16715412-16715912	Cdh2	0.0487013	0.504917	0.0245901	0.0245901	Nkx2-5	TRUE	Nkx2-5_extended_+/+	Nkx2-5_extended_+/+_(589g)	Nkx2-5_extended_+/+_(721r)	8.48452	1	0.848436	241
chr7:92959655-92960155	Fam181b	0.0754239	0.441065	0.0332668	0.0332668	Sox17	TRUE	Sox17_extended_+/+	Sox17_extended_+/+_(709g)	Sox17_extended_+/+_(920r)	3.36143	1	0.821545	242
chr11:51646879-51647379	N4bp3	0.130216	0.223898	0.0291552	0.0291552	Sox17	TRUE	Sox17_extended_+/+	Sox17_extended_+/+_(709g)	Sox17_extended_+/+_(920r)	4.17862	1	0.903602	243
chr10:19815217-19815717	Pex7	0.0827016	0.454759	0.0376093	0.0376093	Tbx20	TRUE	Tbx20_extended_+/+	Tbx20_extended_+/+_(513g)	Tbx20_extended_+/+_(587r)	5.23654	1	0.601173	244
chr7:18959253-18959753	Nova2	0.0502521	0.348687	0.0175222	0.0175222	Ets1	TRUE	Ets1_extended_+/+	Ets1_extended_+/+_(1571g)	Ets1_extended_+/+_(5732r)	1.86386	1	0.905511	245
chr14:104467792-104468292	Rnf219	0.144828	0.17164	0.0248582	0.0248582	Ets1	TRUE	Ets1_extended_+/+	Ets1_extended_+/+_(1571g)	Ets1_extended_+/+_(5732r)	1.02168	1	0.369199	246
chr6:17179524-17180024	Cav1	0.0738956	-0.0742312	-0.00548536	0.00548536	Sox17	TRUE	Sox17_extended_+/-	Sox17_extended_+/-_(190g)	Sox17_extended_+/-_(207r)	5.46333	1	0.913063	247
chr9:38718799-38719299	Vwa5a	0.367267	0.137702	0.0505733	0.0505733	Jund	TRUE	Jund_extended_+/+	Jund_extended_+/+_(656g)	Jund_extended_+/+_(1096r)	1.60948	1	0.277746	248
chr11:69399597-69400097	Tmem88	0.0581559	0.50551	0.0293984	0.0293984	Sox17	TRUE	Sox17_extended_+/+	Sox17_extended_+/+_(709g)	Sox17_extended_+/+_(920r)	3.16126	1	0.827675	249
chr13:46426676-46427176	Rbm24	0.0590478	0.509522	0.0300862	0.0300862	Tbx20	TRUE	Tbx20_extended_+/+	Tbx20_extended_+/+_(513g)	Tbx20_extended_+/+_(587r)	9.0268	1	0.838469	250
chr18:38126974-38127474	Arap3	0.0390462	0.0667914	0.00260795	0.00260795	Elk3	TRUE	Elk3_extended_+/+	Elk3_extended_+/+_(1504g)	Elk3_extended_+/+_(4764r)	3.86122	1	0.956876	251
chr1:34310708-34311208	Ptpn18	0.0790866	0.147191	0.0116408	0.0116408	Sox17	TRUE	Sox17_extended_+/+	Sox17_extended_+/+_(709g)	Sox17_extended_+/+_(920r)	3.3157	1	0.852896	252
chr9:54478270-54478770	Idh3a	0.0665278	0.51586	0.034319	0.034319	Nkx2-5	TRUE	Nkx2-5_extended_+/+	Nkx2-5_extended_+/+_(589g)	Nkx2-5_extended_+/+_(721r)	10.2606	1	0.841228	253
chr2:109280556-109281056	Kif18a	0.25424	0.10819	0.0275061	0.0275061	Ctcf	TRUE	Ctcf_extended_+/+	Ctcf_extended_+/+_(544g)	Ctcf_extended_+/+_(708r)	1.70874	1	0.400205	254
chr7:126668553-126669053	Eif3c	0.0942054	0.295314	0.0278202	0.0278202	Elk3	TRUE	Elk3_extended_+/+	Elk3_extended_+/+_(1504g)	Elk3_extended_+/+_(4764r)	2.99261	1	0.758637	255
chr11:49105720-49106220	Mgat1	0.071205	0.193412	0.0137719	0.0137719	Sox17	TRUE	Sox17_extended_+/+	Sox17_extended_+/+_(709g)	Sox17_extended_+/+_(920r)	2.84053	1	0.6575	256
chr11:100402313-100402813	Fkbp10	0.0738652	-0.477743	-0.0352886	0.0352886	Nkx2-5	TRUE	Nkx2-5_extended_-/-	Nkx2-5_extended_-/-_(175g)	Nkx2-5_extended_-/-_(199r)	5.97719	-1	-0.682468	257
chr1:136479998-136480498	Camsap2	0.0763575	0.119127	0.00909621	0.00909621	Sox17	TRUE	Sox17_extended_+/+	Sox17_extended_+/+_(709g)	Sox17_extended_+/+_(920r)	4.14913	1	0.606697	258
chrX:6926113-6926613	Dgkk	0.0752451	0.519289	0.0390739	0.0390739	Tbx20	TRUE	Tbx20_extended_+/+	Tbx20_extended_+/+_(513g)	Tbx20_extended_+/+_(587r)	3.89436	1	0.585357	259
chr19:38966438-38966938	Hells	0.182563	0.204158	0.0372718	0.0372718	Fli1	TRUE	Fli1_extended_+/+	Fli1_extended_+/+_(1670g)	Fli1_extended_+/+_(6112r)	1.43176	1	0.650248	260
chr14:31214535-31215035	Tnnc1	0.0617955	0.517664	0.0319893	0.0319893	Nkx2-5	TRUE	Nkx2-5_extended_+/+	Nkx2-5_extended_+/+_(589g)	Nkx2-5_extended_+/+_(721r)	10.5363	1	0.861592	261
chr10:111249599-111250099	Osbpl8	0.110739	0.528136	0.0584852	0.0584852	Tbx20	TRUE	Tbx20_extended_+/+	Tbx20_extended_+/+_(513g)	Tbx20_extended_+/+_(587r)	6.19387	1	0.760522	262
chr17:70979299-70979799	Myl12b	0.0536356	-0.501451	-0.0268957	0.0268957	Nkx2-5	TRUE	Nkx2-5_extended_-/-	Nkx2-5_extended_-/-_(175g)	Nkx2-5_extended_-/-_(199r)	6.27349	-1	-0.746448	263
chr4:130323517-130324017	Fabp3	0.0952535	0.507847	0.0483742	0.0483742	Tbx20	TRUE	Tbx20_extended_+/+	Tbx20_extended_+/+_(513g)	Tbx20_extended_+/+_(587r)	7.7503	1	0.823616	264
chr8:83576515-83577015	Ndufb7	0.0731977	0.522768	0.0382654	0.0382654	Nkx2-5	TRUE	Nkx2-5_extended_+/+	Nkx2-5_extended_+/+_(589g)	Nkx2-5_extended_+/+_(721r)	10.3026	1	0.809787	265
chr10:93124060-93124560	Elk3	0.0337908	0.161123	0.00544449	0.00544449	Ets2	TRUE	Ets2_extended_+/+	Ets2_extended_+/+_(1078g)	Ets2_extended_+/+_(2975r)	1.14482	1	0.928127	266
chr10:92722158-92722658	Nedd1	0.241498	0.335822	0.0811002	0.0811002	Wt1	TRUE	Wt1_extended_-/+	Wt1_extended_-/+_(1429g)	Wt1_extended_-/+_(3022r)	1.20107	-1	-0.386628	267
chr2:91921100-91921600	Mdk	0.0857782	-0.317558	-0.0272396	0.0272396	Myrf	TRUE	Myrf_extended_+/-	Myrf_extended_+/-_(21g)	Myrf_extended_+/-_(18r)	3.54593	1	0.864613	268
chr3:158031284-158031784	Lrrc40	0.0746428	0.264599	0.0197504	0.0197504	Wt1	TRUE	Wt1_extended_-/+	Wt1_extended_-/+_(1429g)	Wt1_extended_-/+_(3022r)	1.19384	-1	-0.422838	269
chr3:20082075-20082575	Gyg	0.0929481	0.503686	0.0468166	0.0468166	Tbx20	TRUE	Tbx20_extended_+/+	Tbx20_extended_+/+_(513g)	Tbx20_extended_+/+_(587r)	8.66964	1	0.847655	270
chr5:69556669-69557169	Guf1	0.114078	0.308041	0.0351406	0.0351406	Wt1	TRUE	Wt1_extended_-/+	Wt1_extended_-/+_(1429g)	Wt1_extended_-/+_(3022r)	1.77186	-1	-0.306503	271
chr1:60460516-60461016	Cyp20a1	0.262107	0.172388	0.045184	0.045184	Fli1	TRUE	Fli1_extended_+/+	Fli1_extended_+/+_(1670g)	Fli1_extended_+/+_(6112r)	1.42974	1	0.708773	272
chr1:60460516-60461016	Cyp20a1	0.262107	0.172388	0.045184	0.045184	Ets1	TRUE	Ets1_extended_+/+	Ets1_extended_+/+_(1571g)	Ets1_extended_+/+_(5732r)	1.44901	1	0.718648	273
chr18:90579484-90579984	Gm45871	0.224934	0.126102	0.0283647	0.0283647	Nkx2-5	TRUE	Nkx2-5_extended_+/+	Nkx2-5_extended_+/+_(589g)	Nkx2-5_extended_+/+_(721r)	3.42034	1	0.219391	274
chr11:70737713-70738213	Pfn1	0.0629768	0.213439	0.0134417	0.0134417	Fli1	TRUE	Fli1_extended_+/+	Fli1_extended_+/+_(1670g)	Fli1_extended_+/+_(6112r)	1.65351	1	0.86217	275
chr10:81137186-81137686	Apba3	0.0331966	-0.070391	-0.00233674	0.00233674	Elk1	TRUE	Elk1_extended_+/-	Elk1_extended_+/-_(100g)	Elk1_extended_+/-_(150r)	0.673084	1	0.139467	276
chr17:17828524-17829024	Has1	0.0514599	0.219698	0.0113056	0.0113056	Maz	TRUE	Maz_extended_-/+	Maz_extended_-/+_(10g)	Maz_extended_-/+_(20r)	2.28149	-1	-0.0599126	277
chr5:112879226-112879726	Myo18b	0.0444163	0.528511	0.0234745	0.0234745	Tbx20	TRUE	Tbx20_extended_+/+	Tbx20_extended_+/+_(513g)	Tbx20_extended_+/+_(587r)	10.3172	1	0.740333	278
chr12:111432067-111432567	Tnfaip2	0.0647537	0.312077	0.0202082	0.0202082	Foxo1	TRUE	Foxo1_extended_+/+	Foxo1_extended_+/+_(878g)	Foxo1_extended_+/+_(1931r)	1.14534	1	0.593516	279
chr4:46041291-46041791	Tmod1	0.054781	0.519202	0.0284424	0.0284424	Nkx2-5	TRUE	Nkx2-5_extended_+/+	Nkx2-5_extended_+/+_(589g)	Nkx2-5_extended_+/+_(721r)	10.4902	1	0.846367	280
chrX:16817129-16817629	Maoa	0.204254	-0.378105	-0.0772296	0.0772296	Wt1	TRUE	Wt1_extended_+/-	Wt1_extended_+/-_(1166g)	Wt1_extended_+/-_(2442r)	2.59838	1	0.621616	281
chr12:32279922-32280422	Ccdc71l	0.119039	0.0736937	0.00877245	0.00877245	Erg	TRUE	Erg_extended_+/+	Erg_extended_+/+_(795g)	Erg_extended_+/+_(3005r)	1.33973	1	0.528417	282
chr12:113132601-113133101	Crip2	0.113713	0.504095	0.0573221	0.0573221	Nkx2-5	TRUE	Nkx2-5_extended_+/+	Nkx2-5_extended_+/+_(589g)	Nkx2-5_extended_+/+_(721r)	5.70118	1	0.798582	283
chrX:153670364-153670864	Kctd12b	0.290449	0.272032	0.0790115	0.0790115	Fli1	TRUE	Fli1_extended_+/+	Fli1_extended_+/+_(1670g)	Fli1_extended_+/+_(6112r)	1.99255	1	0.947916	284
chr1:16518894-16519394	Tmem70	0.11516	0.457564	0.0526931	0.0526931	Wt1	TRUE	Wt1_extended_-/+	Wt1_extended_-/+_(1429g)	Wt1_extended_-/+_(3022r)	2.57772	-1	-0.667059	285
chr9:20983027-20983527	Cdc37	0.0459513	0.0866622	0.00398224	0.00398224	Elk3	TRUE	Elk3_extended_+/+	Elk3_extended_+/+_(1504g)	Elk3_extended_+/+_(4764r)	1.54622	1	0.858013	286
chr13:3477815-3478315	Gdi2	0.0788216	0.0907867	0.00715596	0.00715596	Sox17	TRUE	Sox17_extended_+/+	Sox17_extended_+/+_(709g)	Sox17_extended_+/+_(920r)	3.82676	1	0.787733	287
chr10:118831104-118831604	Dyrk2	0.0294813	0.466047	0.0137397	0.0137397	Nkx2-5	TRUE	Nkx2-5_extended_+/+	Nkx2-5_extended_+/+_(589g)	Nkx2-5_extended_+/+_(721r)	5.10477	1	0.656414	288
chrX:153139685-153140185	Rragb	0.13734	0.0822309	0.0112936	0.0112936	Max	TRUE	Max_extended_-/+	Max_extended_-/+_(18g)	Max_extended_-/+_(19r)	0.226538	-1	-0.163355	289
chr7:30072570-30073070	Capns1	0.0932844	-0.372126	-0.0347136	0.0347136	Klf3	TRUE	Klf3_extended_+/-	Klf3_extended_+/-_(499g)	Klf3_extended_+/-_(927r)	3.5223	1	0.612477	290
chr6:29432716-29433216	Flnc	0.0628129	0.474235	0.0297881	0.0297881	Tbx20	TRUE	Tbx20_extended_+/+	Tbx20_extended_+/+_(513g)	Tbx20_extended_+/+_(587r)	7.16926	1	0.668685	291
chr5:25761631-25762131	Xrcc2	0.0742471	0.277285	0.0205876	0.0205876	Mef2a	TRUE	Mef2a_extended_+/+	Mef2a_extended_+/+_(793g)	Mef2a_extended_+/+_(918r)	0.771288	1	0.294371	292
chr7:60244142-60244642	Snrpn	0.415703	-0.379358	-0.1577	0.1577	Bach1	TRUE	Bach1_extended_-/-	Bach1_extended_-/-_(622g)	Bach1_extended_-/-_(746r)	0.815033	-1	-0.522997	293
chr2:112379043-112379543	Nop10	0.069986	0.325228	0.0227614	0.0227614	Wt1	TRUE	Wt1_extended_-/+	Wt1_extended_-/+_(1429g)	Wt1_extended_-/+_(3022r)	2.18656	-1	-0.584278	294
chr4:108847609-108848109	Rab3b	0.0625362	0.105588	0.00660305	0.00660305	Fli1	TRUE	Fli1_extended_+/+	Fli1_extended_+/+_(1670g)	Fli1_extended_+/+_(6112r)	1.25581	1	0.482576	295
chr9:67140458-67140958	Tln2	0.0700682	0.547664	0.0383738	0.0383738	Tbx20	TRUE	Tbx20_extended_+/+	Tbx20_extended_+/+_(513g)	Tbx20_extended_+/+_(587r)	10.8229	1	0.79954	296
chr16:95811062-95811562	Ets2	0.0662724	0.372099	0.0246599	0.0246599	Ets2	TRUE	Ets2_extended_+/+	Ets2_extended_+/+_(1078g)	Ets2_extended_+/+_(2975r)	3.23908	1	1	297
chrX:16618502-16619002	Maoa	0.167843	-0.433125	-0.0726968	0.0726968	Wt1	TRUE	Wt1_extended_+/-	Wt1_extended_+/-_(1166g)	Wt1_extended_+/-_(2442r)	2.59838	1	0.621616	298
chr5:123079744-123080244	Orai1	0.0843435	0.197655	0.0166709	0.0166709	Sox18	TRUE	Sox18_extended_+/+	Sox18_extended_+/+_(319g)	Sox18_extended_+/+_(400r)	3.49471	1	0.804944	299
chr7:44471976-44472476	Josd2	0.10367	0.489825	0.0507804	0.0507804	Tbx20	TRUE	Tbx20_extended_+/+	Tbx20_extended_+/+_(513g)	Tbx20_extended_+/+_(587r)	4.28057	1	0.646073	300
chr3:83055101-83055601	Plrg1	0.0938197	0.246731	0.0231482	0.0231482	Ube2k	TRUE	Ube2k_extended_+/+	Ube2k_extended_+/+_(1146g)	Ube2k_extended_+/+_(2091r)	0.991193	1	0.284314	301
chr13:12320151-12320651	Actn2	0.0361161	0.524418	0.0189399	0.0189399	Nkx2-5	TRUE	Nkx2-5_extended_+/+	Nkx2-5_extended_+/+_(589g)	Nkx2-5_extended_+/+_(721r)	12.2281	1	0.850562	302
chr13:106836140-106836640	Ipo11	0.122364	-0.0680773	-0.00833018	0.00833018	Fli1	TRUE	Fli1_extended_+/-	Fli1_extended_+/-_(184g)	Fli1_extended_+/-_(231r)	1.89876	1	0.895391	303
chr10:3762068-3762568	Plekhg1	0.0815015	0.22746	0.0185384	0.0185384	Sox18	TRUE	Sox18_extended_+/+	Sox18_extended_+/+_(319g)	Sox18_extended_+/+_(400r)	2.3628	1	0.945819	304
chr7:81078592-81079092	Alpk3	0.0474727	0.515211	0.0244585	0.0244585	Nkx2-5	TRUE	Nkx2-5_extended_+/+	Nkx2-5_extended_+/+_(589g)	Nkx2-5_extended_+/+_(721r)	8.83947	1	0.777205	305
chrX:114474362-114474862	Klhl4	0.541295	0.425859	0.230515	0.230515	Foxo1	TRUE	Foxo1_extended_+/+	Foxo1_extended_+/+_(878g)	Foxo1_extended_+/+_(1931r)	0.632299	1	0.817094	306
chr18:12859998-12860498	Impact	0.07327	-0.0774268	-0.00567307	0.00567307	Bnc1	TRUE	Bnc1_extended_+/-	Bnc1_extended_+/-_(259g)	Bnc1_extended_+/-_(282r)	2.29281	1	0.365558	307
chr1:74392755-74393255	Pnkd	0.00420756	0.488075	0.00205361	0.00205361	Nkx2-5	TRUE	Nkx2-5_extended_+/+	Nkx2-5_extended_+/+_(589g)	Nkx2-5_extended_+/+_(721r)	10.1652	1	0.802502	308
chr4:129496619-129497119	Marcksl1	0.102496	0.414731	0.0425082	0.0425082	Elk3	TRUE	Elk3_extended_+/+	Elk3_extended_+/+_(1504g)	Elk3_extended_+/+_(4764r)	3.72733	1	0.939965	309
chr1:92437701-92438201	Ndufa10	0.11235	0.509155	0.0572037	0.0572037	Nkx2-5	TRUE	Nkx2-5_extended_+/+	Nkx2-5_extended_+/+_(589g)	Nkx2-5_extended_+/+_(721r)	6.359	1	0.804088	310
chr1:32172435-32172935	Khdrbs2	0.0999629	-0.497749	-0.0497564	0.0497564	Wt1	TRUE	Wt1_extended_+/-	Wt1_extended_+/-_(1166g)	Wt1_extended_+/-_(2442r)	4.34941	1	0.842295	311
chr19:3893572-3894072	Ndufs8	0.0756234	0.537546	0.0406511	0.0406511	Nkx2-5	TRUE	Nkx2-5_extended_+/+	Nkx2-5_extended_+/+_(589g)	Nkx2-5_extended_+/+_(721r)	3.76279	1	0.742474	312
chr6:28497795-28498295	Arf5	0.138215	0.498643	0.0689201	0.0689201	Junb	TRUE	Junb_extended_+/+	Junb_extended_+/+_(773g)	Junb_extended_+/+_(1422r)	4.32339	1	0.807308	313
chr7:28795756-28796256	Rinl	0.0612436	0.200368	0.0122713	0.0122713	Elk3	TRUE	Elk3_extended_+/+	Elk3_extended_+/+_(1504g)	Elk3_extended_+/+_(4764r)	2.24001	1	0.70397	314
chr1:183388678-183389178	Aida	0.0782575	-0.194179	-0.015196	0.015196	Ets1	TRUE	Ets1_extended_+/-	Ets1_extended_+/-_(225g)	Ets1_extended_+/-_(287r)	1.75853	1	0.75783	315
chr17:35021907-35022407	Csnk2b	0.0820429	-0.107596	-0.00882747	0.00882747	Sox17	TRUE	Sox17_extended_+/-	Sox17_extended_+/-_(190g)	Sox17_extended_+/-_(207r)	3.42767	1	0.530987	316
chr18:3281706-3282206	Crem	0.279806	0.250818	0.0701803	0.0701803	Fli1	TRUE	Fli1_extended_+/+	Fli1_extended_+/+_(1670g)	Fli1_extended_+/+_(6112r)	1.57607	1	0.806655	317
chr7:87277289-87277789	Nox4	0.14397	0.0761382	0.0109616	0.0109616	Fli1	TRUE	Fli1_extended_+/+	Fli1_extended_+/+_(1670g)	Fli1_extended_+/+_(6112r)	1.11218	1	0.544644	318
chr10:69644759-69645259	Ank3	0.0593768	0.510631	0.0303196	0.0303196	Nkx2-5	TRUE	Nkx2-5_extended_+/+	Nkx2-5_extended_+/+_(589g)	Nkx2-5_extended_+/+_(721r)	6.89824	1	0.740704	319
chr6:87328325-87328825	Bmp10	0.0529595	0.446454	0.023644	0.023644	Nkx2-5	TRUE	Nkx2-5_extended_+/+	Nkx2-5_extended_+/+_(589g)	Nkx2-5_extended_+/+_(721r)	3.96709	1	0.475552	320
chr7:144417517-144418017	Cttn	0.0935354	0.325364	0.0304331	0.0304331	Jund	TRUE	Jund_extended_+/+	Jund_extended_+/+_(656g)	Jund_extended_+/+_(1096r)	3.09799	1	0.502466	321
chr6:11907660-11908160	Ndufa4	0.224531	0.501368	0.112573	0.112573	Wt1	TRUE	Wt1_extended_-/+	Wt1_extended_-/+_(1429g)	Wt1_extended_-/+_(3022r)	1.61739	-1	-0.823005	322
chr12:31703873-31704373	Gpr22	0.0782804	0.537434	0.0420705	0.0420705	Tbx20	TRUE	Tbx20_extended_+/+	Tbx20_extended_+/+_(513g)	Tbx20_extended_+/+_(587r)	2.91379	1	0.59367	323
chr10:38985920-38986420	Lama4	0.0339899	0.52957	0.018	0.018	Fli1	TRUE	Fli1_extended_+/+	Fli1_extended_+/+_(1670g)	Fli1_extended_+/+_(6112r)	1.1665	1	0.66186	324
chr7:92890635-92891135	Prcp	0.112864	0.0649474	0.00733021	0.00733021	Sox17	TRUE	Sox17_extended_+/+	Sox17_extended_+/+_(709g)	Sox17_extended_+/+_(920r)	5.16794	1	0.87227	325
chrX:101620254-101620754	Taf1	0.0882632	0.109517	0.00966636	0.00966636	Foxo1	TRUE	Foxo1_extended_+/+	Foxo1_extended_+/+_(878g)	Foxo1_extended_+/+_(1931r)	1.25605	1	0.575503	326
chr4:66827230-66827730	Tlr4	0.185624	0.31541	0.0585477	0.0585477	Fli1	TRUE	Fli1_extended_+/+	Fli1_extended_+/+_(1670g)	Fli1_extended_+/+_(6112r)	1.54812	1	0.78089	327
chr5:148354399-148354899	Mtus2	0.0656678	0.517167	0.0339612	0.0339612	Tbx20	TRUE	Tbx20_extended_+/+	Tbx20_extended_+/+_(513g)	Tbx20_extended_+/+_(587r)	6.20738	1	0.772562	328
chr2:76754517-76755017	Ttn	0.00155158	0.488789	0.000758395	0.000758395	Nkx2-5	TRUE	Nkx2-5_extended_+/+	Nkx2-5_extended_+/+_(589g)	Nkx2-5_extended_+/+_(721r)	17.0899	1	0.867043	329
chr10:5593390-5593890	Myct1	0.16719	0.357484	0.0597678	0.0597678	Fli1	TRUE	Fli1_extended_+/+	Fli1_extended_+/+_(1670g)	Fli1_extended_+/+_(6112r)	2.12845	1	0.968026	330
chr13:46420435-46420935	Rbm24	0.0398581	0.542363	0.0216176	0.0216176	Nkx2-5	TRUE	Nkx2-5_extended_+/+	Nkx2-5_extended_+/+_(589g)	Nkx2-5_extended_+/+_(721r)	12.5	1	0.839237	331
chr8:95810219-95810719	Ndrg4	0.0566616	0.483775	0.0274115	0.0274115	Nkx2-5	TRUE	Nkx2-5_extended_+/+	Nkx2-5_extended_+/+_(589g)	Nkx2-5_extended_+/+_(721r)	8.47275	1	0.788893	332
chr14:101727664-101728164	Lmo7	0.0254739	0.544787	0.0138778	0.0138778	Nkx2-5	TRUE	Nkx2-5_extended_+/+	Nkx2-5_extended_+/+_(589g)	Nkx2-5_extended_+/+_(721r)	13.7469	1	0.83716	333
chr12:3827762-3828262	Efr3b	0.051634	0.41724	0.0215438	0.0215438	Nkx2-5	TRUE	Nkx2-5_extended_+/+	Nkx2-5_extended_+/+_(589g)	Nkx2-5_extended_+/+_(721r)	4.18111	1	0.471422	334
chr11:70982719-70983219	C1qbp	0.109802	0.398878	0.0437977	0.0437977	Wt1	TRUE	Wt1_extended_-/+	Wt1_extended_-/+_(1429g)	Wt1_extended_-/+_(3022r)	4.58577	-1	-0.733933	335
chr9:70891315-70891815	Adam10	0.0472049	0.276865	0.0130694	0.0130694	Ets1	TRUE	Ets1_extended_+/+	Ets1_extended_+/+_(1571g)	Ets1_extended_+/+_(5732r)	3.86841	1	0.769323	336
chr10:5481044-5481544	Myct1	0.123812	0.238145	0.0294852	0.0294852	Sox17	TRUE	Sox17_extended_+/+	Sox17_extended_+/+_(709g)	Sox17_extended_+/+_(920r)	3.94402	1	0.934832	337
chr14:55644234-55644734	Ripk3	0.152293	0.518718	0.0789969	0.0789969	Fli1	TRUE	Fli1_extended_+/+	Fli1_extended_+/+_(1670g)	Fli1_extended_+/+_(6112r)	1.97049	1	0.90602	338
chr7:18959253-18959753	Nova2	0.0502521	0.348687	0.0175222	0.0175222	Fli1	TRUE	Fli1_extended_+/+	Fli1_extended_+/+_(1670g)	Fli1_extended_+/+_(6112r)	1.86769	1	0.924872	339
chr3:19622425-19622925	Trim55	0.0580839	0.505096	0.029338	0.029338	Nkx2-5	TRUE	Nkx2-5_extended_+/+	Nkx2-5_extended_+/+_(589g)	Nkx2-5_extended_+/+_(721r)	12.1172	1	0.818806	340
chr17:24686536-24687036	Slc9a3r2	0.061809	0.574806	0.0355282	0.0355282	Sox17	TRUE	Sox17_extended_+/+	Sox17_extended_+/+_(709g)	Sox17_extended_+/+_(920r)	3.49457	1	0.813864	341
chr14:34544422-34544922	Ldb3	0.0417596	0.517155	0.0215962	0.0215962	Nkx2-5	TRUE	Nkx2-5_extended_+/+	Nkx2-5_extended_+/+_(589g)	Nkx2-5_extended_+/+_(721r)	10.6484	1	0.813863	342
chr9:7184259-7184759	Dcun1d5	0.112173	0.114317	0.0128233	0.0128233	Ets1	TRUE	Ets1_extended_+/+	Ets1_extended_+/+_(1571g)	Ets1_extended_+/+_(5732r)	2.46721	1	0.769459	343
chr18:42261938-42262438	Rbm27	0.102823	0.0979536	0.0100719	0.0100719	Elk3	TRUE	Elk3_extended_+/+	Elk3_extended_+/+_(1504g)	Elk3_extended_+/+_(4764r)	2.21861	1	0.525453	344
chr4:135241872-135242372	Srrm1	0.0244678	0.340919	0.00834152	0.00834152	Fli1	TRUE	Fli1_extended_+/+	Fli1_extended_+/+_(1670g)	Fli1_extended_+/+_(6112r)	1.33303	1	0.664657	345
chr2:76827808-76828308	Ttn	0.000232916	0.504947	0.00011761	0.00011761	Nkx2-5	TRUE	Nkx2-5_extended_+/+	Nkx2-5_extended_+/+_(589g)	Nkx2-5_extended_+/+_(721r)	17.0899	1	0.867043	346
chr19:23957474-23957974	Fam189a2	0.139078	0.456607	0.0635042	0.0635042	Nkx2-5	TRUE	Nkx2-5_extended_+/+	Nkx2-5_extended_+/+_(589g)	Nkx2-5_extended_+/+_(721r)	4.48407	1	0.594989	347
chr6:112268226-112268726	Lmcd1	0.102249	0.502781	0.0514086	0.0514086	Nkx2-5	TRUE	Nkx2-5_extended_+/+	Nkx2-5_extended_+/+_(589g)	Nkx2-5_extended_+/+_(721r)	5.92465	1	0.69933	348
chr18:5018494-5018994	Svil	0.0389765	0.489789	0.0190903	0.0190903	Nkx2-5	TRUE	Nkx2-5_extended_+/+	Nkx2-5_extended_+/+_(589g)	Nkx2-5_extended_+/+_(721r)	9.85536	1	0.801112	349
chr13:73336784-73337284	Irx4	0.0449464	0.53537	0.024063	0.024063	Tbx20	TRUE	Tbx20_extended_+/+	Tbx20_extended_+/+_(513g)	Tbx20_extended_+/+_(587r)	5.49359	1	0.703815	350
chr2:109277936-109278436	Kif18a	0.250674	0.068586	0.0171928	0.0171928	Ctcf	TRUE	Ctcf_extended_+/+	Ctcf_extended_+/+_(544g)	Ctcf_extended_+/+_(708r)	1.70874	1	0.400205	351
chr19:4992803-4993303	Actn3	0.034328	-0.542741	-0.0186312	0.0186312	Mef2c	TRUE	Mef2c_extended_-/-	Mef2c_extended_-/-_(307g)	Mef2c_extended_-/-_(388r)	0.932518	-1	-0.542846	352
chrX:106603316-106603816	Cysltr1	0.335589	0.535845	0.179823	0.179823	Ets1	TRUE	Ets1_extended_+/+	Ets1_extended_+/+_(1571g)	Ets1_extended_+/+_(5732r)	1.25659	1	0.733298	353
chr4:155859249-155859749	C1qtnf12	0.0212408	-0.30027	-0.00637797	0.00637797	Myrf	TRUE	Myrf_extended_+/-	Myrf_extended_+/-_(21g)	Myrf_extended_+/-_(18r)	3.79662	1	0.777112	354
chr18:12859998-12860498	Ttc39c	0.0261588	-0.25857	-0.00676386	0.00676386	Bnc1	TRUE	Bnc1_extended_+/-	Bnc1_extended_+/-_(259g)	Bnc1_extended_+/-_(282r)	4.61222	1	0.640334	355
chr13:60848666-60849166	Ctla2a	0.378207	0.100183	0.03789	0.03789	Elk3	TRUE	Elk3_extended_+/+	Elk3_extended_+/+_(1504g)	Elk3_extended_+/+_(4764r)	1.71845	1	0.837534	356
chr4:148008287-148008787	Mfn2	0.0735316	0.566433	0.0416507	0.0416507	Nkx2-5	TRUE	Nkx2-5_extended_+/+	Nkx2-5_extended_+/+_(589g)	Nkx2-5_extended_+/+_(721r)	4.89007	1	0.689524	357
chr18:16660483-16660983	Cdh2	0.0816995	0.524353	0.0428394	0.0428394	Nkx2-5	TRUE	Nkx2-5_extended_+/+	Nkx2-5_extended_+/+_(589g)	Nkx2-5_extended_+/+_(721r)	8.48452	1	0.848436	358
chr17:22081039-22081539	Zfp942	0.127674	0.0643844	0.00822022	0.00822022	Ilf3	TRUE	Ilf3_extended_+/+	Ilf3_extended_+/+_(538g)	Ilf3_extended_+/+_(781r)	0.214694	1	0.120743	359
chr7:19182288-19182788	Fosb	0.0522232	0.37155	0.0194035	0.0194035	Atf3	TRUE	Atf3_extended_+/+	Atf3_extended_+/+_(57g)	Atf3_extended_+/+_(71r)	5.66856	1	0.877306	360
chr9:15301485-15301985	Taf1d	0.180801	0.167691	0.0303187	0.0303187	Ets1	TRUE	Ets1_extended_+/+	Ets1_extended_+/+_(1571g)	Ets1_extended_+/+_(5732r)	1.52661	1	0.674401	361
chr13:45537112-45537612	Gmpr	0.0718107	0.519117	0.0372782	0.0372782	Nkx2-5	TRUE	Nkx2-5_extended_+/+	Nkx2-5_extended_+/+_(589g)	Nkx2-5_extended_+/+_(721r)	5.3927	1	0.694049	362
chr8:22653196-22653696	Vdac3	0.0835633	0.47511	0.0397018	0.0397018	Wt1	TRUE	Wt1_extended_-/+	Wt1_extended_-/+_(1429g)	Wt1_extended_-/+_(3022r)	2.75723	-1	-0.803427	363
chrX:114474362-114474862	Klhl4	0.541295	0.425859	0.230515	0.230515	Elk3	TRUE	Elk3_extended_+/+	Elk3_extended_+/+_(1504g)	Elk3_extended_+/+_(4764r)	0.7492	1	0.956375	364
chr4:25281483-25281983	Ufl1	0.204506	0.0849653	0.0173759	0.0173759	Ube2k	TRUE	Ube2k_extended_+/+	Ube2k_extended_+/+_(1146g)	Ube2k_extended_+/+_(2091r)	0.647495	1	0.337522	365
chr19:37561487-37561987	Hhex	0.0855235	0.31389	0.026845	0.026845	Fli1	TRUE	Fli1_extended_+/+	Fli1_extended_+/+_(1670g)	Fli1_extended_+/+_(6112r)	2.13805	1	0.946395	366
chr5:33936144-33936644	Nelfa	0.0634548	0.086288	0.00547539	0.00547539	Yy1	TRUE	Yy1_extended_+/+	Yy1_extended_+/+_(603g)	Yy1_extended_+/+_(849r)	0.887269	1	0.328947	367
chr7:34234061-34234561	Wtip	0.0838785	-0.191118	-0.0160307	0.0160307	Hes1	TRUE	Hes1_extended_+/-	Hes1_extended_+/-_(465g)	Hes1_extended_+/-_(585r)	2.4091	1	0.540196	368
chr1:132046181-132046681	Elk4	0.0804706	0.166741	0.0134177	0.0134177	Elk3	TRUE	Elk3_extended_+/+	Elk3_extended_+/+_(1504g)	Elk3_extended_+/+_(4764r)	6.10624	1	0.597448	369
chr10:44630913-44631413	Prdm1	0.0978534	0.364145	0.0356329	0.0356329	Elk3	TRUE	Elk3_extended_+/+	Elk3_extended_+/+_(1504g)	Elk3_extended_+/+_(4764r)	5.82512	1	0.884848	370
chr1:78566983-78567483	Acsl3	0.0802616	0.548629	0.0440338	0.0440338	Tbx20	TRUE	Tbx20_extended_+/+	Tbx20_extended_+/+_(513g)	Tbx20_extended_+/+_(587r)	5.42219	1	0.77144	371
chr13:12133531-12134031	Actn2	0.0375711	0.516771	0.0194156	0.0194156	Tbx20	TRUE	Tbx20_extended_+/+	Tbx20_extended_+/+_(513g)	Tbx20_extended_+/+_(587r)	9.6488	1	0.828499	372
chr2:15054969-15055469	Arl5b	0.0913125	-0.450286	-0.0411167	0.0411167	Hes1	TRUE	Hes1_extended_+/-	Hes1_extended_+/-_(465g)	Hes1_extended_+/-_(585r)	2.67017	1	0.649977	373
chr15:43477126-43477626	Emc2	0.145629	0.461159	0.0671581	0.0671581	Wt1	TRUE	Wt1_extended_-/+	Wt1_extended_-/+_(1429g)	Wt1_extended_-/+_(3022r)	1.62087	-1	-0.61607	374
chr2:104481947-104482447	Hipk3	0.0807242	0.526824	0.0425274	0.0425274	Nkx2-5	TRUE	Nkx2-5_extended_+/+	Nkx2-5_extended_+/+_(589g)	Nkx2-5_extended_+/+_(721r)	5.94758	1	0.734637	375
chr18:74348108-74348608	Cxxc1	0.0914808	0.116647	0.0106709	0.0106709	Foxo1	TRUE	Foxo1_extended_+/+	Foxo1_extended_+/+_(878g)	Foxo1_extended_+/+_(1931r)	2.60436	1	0.412796	376
chr7:80261079-80261579	Fes	0.0492669	0.201372	0.00992097	0.00992097	Ets1	TRUE	Ets1_extended_+/+	Ets1_extended_+/+_(1571g)	Ets1_extended_+/+_(5732r)	2.03237	1	0.876416	377
chr13:113663274-113663774	Hspb3	0.0985703	0.511219	0.0503911	0.0503911	Nkx2-5	TRUE	Nkx2-5_extended_+/+	Nkx2-5_extended_+/+_(589g)	Nkx2-5_extended_+/+_(721r)	8.23874	1	0.726688	378
chr2:84889334-84889834	Slc43a3	0.063342	0.354419	0.0224496	0.0224496	Erg	TRUE	Erg_extended_+/+	Erg_extended_+/+_(795g)	Erg_extended_+/+_(3005r)	3.16407	1	0.867437	379
chr5:37823064-37823564	Msx1	0.18159	0.268366	0.0487324	0.0487324	Elk3	TRUE	Elk3_extended_+/+	Elk3_extended_+/+_(1504g)	Elk3_extended_+/+_(4764r)	2.31575	1	0.822034	380
chr6:149099482-149099982	Dennd5b	0.0979899	0.15569	0.0152561	0.0152561	Sox17	TRUE	Sox17_extended_+/+	Sox17_extended_+/+_(709g)	Sox17_extended_+/+_(920r)	4.97464	1	0.863026	381
chr16:18775551-18776051	Cldn5	0.0711629	0.368383	0.0262152	0.0262152	Sox17	TRUE	Sox17_extended_+/+	Sox17_extended_+/+_(709g)	Sox17_extended_+/+_(920r)	4.55336	1	0.921439	382
chr5:44626048-44626548	Ldb2	0.083043	0.329359	0.027351	0.027351	Sox17	TRUE	Sox17_extended_+/+	Sox17_extended_+/+_(709g)	Sox17_extended_+/+_(920r)	4.73595	1	0.93329	383
chr17:37197078-37197578	H2-M3	0.346424	-0.173198	-0.06	0.06	Zfp57	TRUE	Zfp57_extended_+/-	Zfp57_extended_+/-_(234g)	Zfp57_extended_+/-_(392r)	0.654772	1	0.214606	384
chr2:145903093-145903593	Naa20	0.0985753	0.344735	0.0339823	0.0339823	Wt1	TRUE	Wt1_extended_-/+	Wt1_extended_-/+_(1429g)	Wt1_extended_-/+_(3022r)	2.14052	-1	-0.56358	385
chr8:129234076-129234576	2610044O15Rik8	0.394381	0.18144	0.0715566	0.0715566	Wt1	TRUE	Wt1_extended_-/+	Wt1_extended_-/+_(1429g)	Wt1_extended_-/+_(3022r)	1.08144	-1	-0.296635	386
chr7:140946974-140947474	Ifitm3	0.0994506	0.646572	0.0643019	0.0643019	Ets1	TRUE	Ets1_extended_+/+	Ets1_extended_+/+_(1571g)	Ets1_extended_+/+_(5732r)	3.4137	1	0.895292	387
chrX:20062124-20062624	Chst7	0.22801	0.155201	0.0353872	0.0353872	Ets1	TRUE	Ets1_extended_+/+	Ets1_extended_+/+_(1571g)	Ets1_extended_+/+_(5732r)	1.6772	1	0.750883	388
chr2:129129438-129129938	Slc20a1	0.0421329	0.11633	0.00490131	0.00490131	Elk3	TRUE	Elk3_extended_+/+	Elk3_extended_+/+_(1504g)	Elk3_extended_+/+_(4764r)	0.823261	1	0.783784	389
chr10:100588913-100589413	Tmtc3	0.234889	0.0866993	0.0203647	0.0203647	Mbd2	TRUE	Mbd2_extended_+/+	Mbd2_extended_+/+_(697g)	Mbd2_extended_+/+_(1273r)	1.16773	1	0.359026	390
chr7:31054387-31054887	Fxyd1	0.119912	0.533944	0.0640265	0.0640265	Nkx2-5	TRUE	Nkx2-5_extended_+/+	Nkx2-5_extended_+/+_(589g)	Nkx2-5_extended_+/+_(721r)	5.77666	1	0.816662	391
chr10:22173213-22173713	Raet1e	0.250056	0.378745	0.0947074	0.0947074	Klf4	TRUE	Klf4_extended_+/+	Klf4_extended_+/+_(187g)	Klf4_extended_+/+_(205r)	2.16569	1	0.380377	392
chr2:105224066-105224566	Wt1	0.0308391	-0.349547	-0.0107797	0.0107797	Wt1	TRUE	Wt1_extended_+/-	Wt1_extended_+/-_(1166g)	Wt1_extended_+/-_(2442r)	12.3697	1	1	393
chr7:80832085-80832585	Iqgap1	0.0752078	-0.195302	-0.0146883	0.0146883	Fli1	TRUE	Fli1_extended_+/-	Fli1_extended_+/-_(184g)	Fli1_extended_+/-_(231r)	1.73183	1	0.847595	394
chr7:80208636-80209136	Idh2	0.0743156	0.528423	0.03927	0.03927	Nkx2-5	TRUE	Nkx2-5_extended_+/+	Nkx2-5_extended_+/+_(589g)	Nkx2-5_extended_+/+_(721r)	8.67145	1	0.878722	395
chr1:87755807-87756307	Inpp5d	0.0175962	0.368669	0.00648719	0.00648719	Elk3	TRUE	Elk3_extended_+/+	Elk3_extended_+/+_(1504g)	Elk3_extended_+/+_(4764r)	3.51349	1	0.874935	396
chr5:88554042-88554542	Utp3	0.0513494	0.316456	0.0162498	0.0162498	Fli1	TRUE	Fli1_extended_+/+	Fli1_extended_+/+_(1670g)	Fli1_extended_+/+_(6112r)	1.05082	1	0.564576	397
chr10:128096869-128097369	Atp5b	0.0752861	0.531172	0.0399899	0.0399899	Wt1	TRUE	Wt1_extended_-/+	Wt1_extended_-/+_(1429g)	Wt1_extended_-/+_(3022r)	3.73477	-1	-0.870591	398
chr2:138231535-138232035	Btbd3	0.101238	0.157699	0.0159652	0.0159652	Fli1	TRUE	Fli1_extended_+/+	Fli1_extended_+/+_(1670g)	Fli1_extended_+/+_(6112r)	1.94805	1	0.932053	399
chr5:16016011-16016511	Cacna2d1	0.113764	0.475195	0.05406	0.05406	Nkx2-5	TRUE	Nkx2-5_extended_+/+	Nkx2-5_extended_+/+_(589g)	Nkx2-5_extended_+/+_(721r)	5.62519	1	0.69188	400
chr5:21724755-21725255	Pmpcb	0.112624	0.50644	0.0570372	0.0570372	Tbx20	TRUE	Tbx20_extended_+/+	Tbx20_extended_+/+_(513g)	Tbx20_extended_+/+_(587r)	5.88154	1	0.745986	401
chr11:110993619-110994119	Kcnj2	0.10607	0.255644	0.0271161	0.0271161	Elk3	TRUE	Elk3_extended_+/+	Elk3_extended_+/+_(1504g)	Elk3_extended_+/+_(4764r)	1.57158	1	0.715865	402
chrX:74312719-74313219	Plxna3	0.0454986	-0.171725	-0.00781324	0.00781324	Zfp57	TRUE	Zfp57_extended_+/-	Zfp57_extended_+/-_(234g)	Zfp57_extended_+/-_(392r)	0.241009	1	0.25103	403
chr1:86464620-86465120	Ptma	0.0957962	0.29796	0.0285434	0.0285434	Sox17	TRUE	Sox17_extended_+/+	Sox17_extended_+/+_(709g)	Sox17_extended_+/+_(920r)	2.62128	1	0.843768	404
chr13:55420943-55421443	Dbn1	0.143213	-0.168824	-0.0241778	0.0241778	Ets1	TRUE	Ets1_extended_+/-	Ets1_extended_+/-_(225g)	Ets1_extended_+/-_(287r)	3.09968	1	0.898605	405
chr5:25761631-25762131	Xrcc2	0.0742471	0.277285	0.0205876	0.0205876	Mef2c	TRUE	Mef2c_extended_+/+	Mef2c_extended_+/+_(850g)	Mef2c_extended_+/+_(954r)	0.428344	1	0.225286	406
chr10:102586084-102586584	Nts	0.185387	0.4714	0.0873914	0.0873914	Fli1	TRUE	Fli1_extended_+/+	Fli1_extended_+/+_(1670g)	Fli1_extended_+/+_(6112r)	1.76298	1	0.873851	407
chr18:38181813-38182313	Pcdh1	0.0314235	0.323866	0.010177	0.010177	Ets1	TRUE	Ets1_extended_+/+	Ets1_extended_+/+_(1571g)	Ets1_extended_+/+_(5732r)	1.96407	1	0.937003	408
chr17:25080963-25081463	Tmem204	0.074979	0.407232	0.0305339	0.0305339	Ets1	TRUE	Ets1_extended_+/+	Ets1_extended_+/+_(1571g)	Ets1_extended_+/+_(5732r)	2.84991	1	0.939477	409
chr9:32516613-32517113	Ets1	0.0216409	0.159246	0.00344623	0.00344623	Ets1	TRUE	Ets1_extended_+/+	Ets1_extended_+/+_(1571g)	Ets1_extended_+/+_(5732r)	5.80231	1	1	410
chr11:4594365-4594865	Uqcr10	0.00214969	0.269896	0.000580192	0.000580192	Wt1	TRUE	Wt1_extended_-/+	Wt1_extended_-/+_(1429g)	Wt1_extended_-/+_(3022r)	5.68427	-1	-0.83762	411
chr7:19543339-19543839	Mark4	0.031294	0.172269	0.00539099	0.00539099	Fli1	TRUE	Fli1_extended_+/+	Fli1_extended_+/+_(1670g)	Fli1_extended_+/+_(6112r)	1.44118	1	0.50103	412
chr9:7184259-7184759	Dcun1d5	0.112173	0.114317	0.0128233	0.0128233	Erg	TRUE	Erg_extended_+/+	Erg_extended_+/+_(795g)	Erg_extended_+/+_(3005r)	2.38684	1	0.744233	413
chr10:99410661-99411161	Dusp6	0.0791241	0.18629	0.01474	0.01474	Elk3	TRUE	Elk3_extended_+/+	Elk3_extended_+/+_(1504g)	Elk3_extended_+/+_(4764r)	3.31558	1	0.767635	414
chrX:113185236-113185736	Chm	0.3374	-0.107992	-0.0364364	0.0364364	Setdb1	TRUE	Setdb1_extended_+/-	Setdb1_extended_+/-_(30g)	Setdb1_extended_+/-_(31r)	0.144449	1	0.159797	415
chr5:4192152-4192652	Cyp51	0.0800559	-0.192062	-0.0153757	0.0153757	Elk1	TRUE	Elk1_extended_+/-	Elk1_extended_+/-_(100g)	Elk1_extended_+/-_(150r)	0.209963	1	0.121767	416
chr7:19543339-19543839	Exoc3l2	0.0472679	0.319325	0.0150938	0.0150938	Fli1	TRUE	Fli1_extended_+/+	Fli1_extended_+/+_(1670g)	Fli1_extended_+/+_(6112r)	1.12081	1	0.650801	417
chr6:118786594-118787094	Cacna1c	0.0593273	0.503854	0.0298923	0.0298923	Nkx2-5	TRUE	Nkx2-5_extended_+/+	Nkx2-5_extended_+/+_(589g)	Nkx2-5_extended_+/+_(721r)	8.52767	1	0.74436	418
chr15:42768300-42768800	Angpt1	0.0517846	0.495752	0.0256723	0.0256723	Nkx2-5	TRUE	Nkx2-5_extended_+/+	Nkx2-5_extended_+/+_(589g)	Nkx2-5_extended_+/+_(721r)	4.87238	1	0.526913	419
chr13:69585725-69586225	Nsun2	0.0893918	0.302503	0.0270413	0.0270413	Ets1	TRUE	Ets1_extended_+/+	Ets1_extended_+/+_(1571g)	Ets1_extended_+/+_(5732r)	2.56414	1	0.736725	420
chr10:117045064-117045564	Lrrc10	0.047438	0.508095	0.024103	0.024103	Nkx2-5	TRUE	Nkx2-5_extended_+/+	Nkx2-5_extended_+/+_(589g)	Nkx2-5_extended_+/+_(721r)	10.6798	1	0.774992	421
chr6:60828023-60828523	Snca	0.173033	0.313961	0.0543254	0.0543254	Nkx2-5	TRUE	Nkx2-5_extended_+/+	Nkx2-5_extended_+/+_(589g)	Nkx2-5_extended_+/+_(721r)	3.01635	1	0.373056	422
chrX:77795941-77796441	Prkx	0.16905	0.0785246	0.0132746	0.0132746	Elk3	TRUE	Elk3_extended_+/+	Elk3_extended_+/+_(1504g)	Elk3_extended_+/+_(4764r)	2.92472	1	0.659034	423
chr13:24826940-24827440	Acot13	0.0405685	0.522685	0.0212045	0.0212045	Nkx2-5	TRUE	Nkx2-5_extended_+/+	Nkx2-5_extended_+/+_(589g)	Nkx2-5_extended_+/+_(721r)	8.68878	1	0.830657	424
chr2:76713718-76714218	Ttn	0.0105563	0.53794	0.00567867	0.00567867	Nkx2-5	TRUE	Nkx2-5_extended_+/+	Nkx2-5_extended_+/+_(589g)	Nkx2-5_extended_+/+_(721r)	17.0899	1	0.867043	425
chr7:28049877-28050377	Psmc4	0.126061	0.48001	0.0605107	0.0605107	Erg	TRUE	Erg_extended_+/+	Erg_extended_+/+_(795g)	Erg_extended_+/+_(3005r)	2.56254	1	0.715077	426
chr7:60004899-60005399	Snrpn	0.309659	0.435797	0.134949	0.134949	Tfdp2	TRUE	Tfdp2_extended_-/+	Tfdp2_extended_-/+_(38g)	Tfdp2_extended_-/+_(39r)	0.222636	-1	-0.402177	427
chr5:124715100-124715600	Atp6v0a2	0.0939389	0.279709	0.0262755	0.0262755	Elk3	TRUE	Elk3_extended_+/+	Elk3_extended_+/+_(1504g)	Elk3_extended_+/+_(4764r)	2.07346	1	0.601464	428
chr14:31232829-31233329	Sh3bp5	0.0411018	0.140279	0.00576573	0.00576573	Sox17	TRUE	Sox17_extended_+/+	Sox17_extended_+/+_(709g)	Sox17_extended_+/+_(920r)	5.2105	1	0.884451	429
chr10:76032419-76032919	Chchd10	0.0709434	0.491857	0.034894	0.034894	Wt1	TRUE	Wt1_extended_-/+	Wt1_extended_-/+_(1429g)	Wt1_extended_-/+_(3022r)	10.253	-1	-0.839147	430
chr7:80261079-80261579	Fes	0.0492669	0.201372	0.00992097	0.00992097	Fli1	TRUE	Fli1_extended_+/+	Fli1_extended_+/+_(1670g)	Fli1_extended_+/+_(6112r)	1.81384	1	0.850938	431
chr17:72913078-72913578	Lbh	0.0269528	0.518819	0.0139836	0.0139836	Nkx2-5	TRUE	Nkx2-5_extended_+/+	Nkx2-5_extended_+/+_(589g)	Nkx2-5_extended_+/+_(721r)	13.1999	1	0.806218	432
chr5:145280196-145280696	Arpc1b	0.0841573	-0.135134	-0.0113725	0.0113725	Ets1	TRUE	Ets1_extended_+/-	Ets1_extended_+/-_(225g)	Ets1_extended_+/-_(287r)	2.80012	1	0.941524	433
chr7:12478149-12478649	Zfp606	0.414219	0.140032	0.0580037	0.0580037	Ak6	TRUE	Ak6_extended_+/+	Ak6_extended_+/+_(523g)	Ak6_extended_+/+_(713r)	0.272532	1	0.18052	434
chr5:75896491-75896991	Kdr	0.0716458	0.0910258	0.00652162	0.00652162	Sox17	TRUE	Sox17_extended_+/+	Sox17_extended_+/+_(709g)	Sox17_extended_+/+_(920r)	3.74731	1	0.933871	435
chr2:131957657-131958157	Slc23a2	0.0785089	0.252803	0.0198473	0.0198473	Sox17	TRUE	Sox17_extended_+/+	Sox17_extended_+/+_(709g)	Sox17_extended_+/+_(920r)	2.9036	1	0.63808	436
chr19:37561487-37561987	Hhex	0.0855235	0.31389	0.026845	0.026845	Elk3	TRUE	Elk3_extended_+/+	Elk3_extended_+/+_(1504g)	Elk3_extended_+/+_(4764r)	1.99256	1	0.949012	437
chr15:43282353-43282853	Eif3e	0.176768	0.35445	0.0626554	0.0626554	Ak6	TRUE	Ak6_extended_+/+	Ak6_extended_+/+_(523g)	Ak6_extended_+/+_(713r)	0.265109	1	0.562781	438
chr7:122020832-122021332	Ndufab1	0.0700638	0.509493	0.035697	0.035697	Nkx2-5	TRUE	Nkx2-5_extended_+/+	Nkx2-5_extended_+/+_(589g)	Nkx2-5_extended_+/+_(721r)	9.9574	1	0.825952	439
chr16:95449298-95449798	Erg	0.113731	0.303424	0.0345085	0.0345085	Erg	TRUE	Erg_extended_+/+	Erg_extended_+/+_(795g)	Erg_extended_+/+_(3005r)	3.52509	1	1	440
chr10:33088358-33088858	Trdn	0.096336	0.530349	0.0510917	0.0510917	Tbx20	TRUE	Tbx20_extended_+/+	Tbx20_extended_+/+_(513g)	Tbx20_extended_+/+_(587r)	7.63896	1	0.76024	441
chr14:49066274-49066774	Exoc5	0.16965	0.112635	0.0191084	0.0191084	Fli1	TRUE	Fli1_extended_+/+	Fli1_extended_+/+_(1670g)	Fli1_extended_+/+_(6112r)	1.6855	1	0.739253	442
chr14:8097986-8098486	Pdhb	0.0373146	0.348847	0.0130171	0.0130171	Tbx20	TRUE	Tbx20_extended_+/+	Tbx20_extended_+/+_(513g)	Tbx20_extended_+/+_(587r)	8.96907	1	0.787162	443
chr14:49066274-49066774	Exoc5	0.16965	0.112635	0.0191084	0.0191084	Erg	TRUE	Erg_extended_+/+	Erg_extended_+/+_(795g)	Erg_extended_+/+_(3005r)	1.72694	1	0.718529	444
chr9:116145145-116145645	Tgfbr2	0.0681547	-0.185673	-0.0126545	0.0126545	Fli1	TRUE	Fli1_extended_+/-	Fli1_extended_+/-_(184g)	Fli1_extended_+/-_(231r)	1.66338	1	0.868969	445
chr13:100103633-100104133	Smn1	0.203154	0.23594	0.0479321	0.0479321	Ube2k	TRUE	Ube2k_extended_+/+	Ube2k_extended_+/+_(1146g)	Ube2k_extended_+/+_(2091r)	0.360935	1	0.444462	446
chr16:96200208-96200708	Sh3bgr	0.0705886	0.513852	0.0362721	0.0362721	Wt1	TRUE	Wt1_extended_-/+	Wt1_extended_-/+_(1429g)	Wt1_extended_-/+_(3022r)	10.4497	-1	-0.833864	447
chrX:75416296-75416796	Vbp1	0.19978	0.392341	0.0783817	0.0783817	Ube2k	TRUE	Ube2k_extended_+/+	Ube2k_extended_+/+_(1146g)	Ube2k_extended_+/+_(2091r)	0.439301	1	0.502254	448
chr14:34376921-34377421	Mmrn2	0.0932097	0.118617	0.0110562	0.0110562	Elk3	TRUE	Elk3_extended_+/+	Elk3_extended_+/+_(1504g)	Elk3_extended_+/+_(4764r)	2.63637	1	0.934736	449
chr12:52799446-52799946	Akap6	0.0794741	0.56785	0.0451294	0.0451294	Nkx2-5	TRUE	Nkx2-5_extended_+/+	Nkx2-5_extended_+/+_(589g)	Nkx2-5_extended_+/+_(721r)	7.96927	1	0.756837	450
chr5:20879667-20880167	Phtf2	0.069068	0.55051	0.0380226	0.0380226	Nkx2-5	TRUE	Nkx2-5_extended_+/+	Nkx2-5_extended_+/+_(589g)	Nkx2-5_extended_+/+_(721r)	8.90527	1	0.697373	451
chr7:80832085-80832585	Iqgap1	0.0752078	-0.195302	-0.0146883	0.0146883	Ets1	TRUE	Ets1_extended_+/-	Ets1_extended_+/-_(225g)	Ets1_extended_+/-_(287r)	2.32862	1	0.86794	452
chr12:104969447-104969947	Clmn	0.0647952	-0.549721	-0.0356193	0.0356193	Bnc1	TRUE	Bnc1_extended_+/-	Bnc1_extended_+/-_(259g)	Bnc1_extended_+/-_(282r)	5.91072	1	0.873738	453
chr7:139245199-139245699	Inpp5a	0.0399577	0.55394	0.0221342	0.0221342	Nkx2-5	TRUE	Nkx2-5_extended_+/+	Nkx2-5_extended_+/+_(589g)	Nkx2-5_extended_+/+_(721r)	8.40127	1	0.713002	454
chr13:55405339-55405839	Prelid1	0.0940858	-0.0922321	-0.00867772	0.00867772	Fli1	TRUE	Fli1_extended_+/-	Fli1_extended_+/-_(184g)	Fli1_extended_+/-_(231r)	1.45329	1	0.776268	455
chr2:13526956-13527456	Vim	0.0933883	0.124435	0.0116208	0.0116208	Sox17	TRUE	Sox17_extended_+/+	Sox17_extended_+/+_(709g)	Sox17_extended_+/+_(920r)	4.4947	1	0.891989	456
chr15:25919960-25920460	Retreg1	0.0549679	0.51281	0.0281881	0.0281881	Nkx2-5	TRUE	Nkx2-5_extended_+/+	Nkx2-5_extended_+/+_(589g)	Nkx2-5_extended_+/+_(721r)	7.25352	1	0.751366	457
chr6:4002810-4003310	Gng11	0.0774651	0.228011	0.0176629	0.0176629	Sox17	TRUE	Sox17_extended_+/+	Sox17_extended_+/+_(709g)	Sox17_extended_+/+_(920r)	4.05808	1	0.914479	458
chr9:67631804-67632304	Tln2	0.0378429	0.53426	0.020218	0.020218	Tbx20	TRUE	Tbx20_extended_+/+	Tbx20_extended_+/+_(513g)	Tbx20_extended_+/+_(587r)	10.8229	1	0.79954	459
chr2:76749358-76749858	Ttn	0.000534936	0.519542	0.000277922	0.000277922	Nkx2-5	TRUE	Nkx2-5_extended_+/+	Nkx2-5_extended_+/+_(589g)	Nkx2-5_extended_+/+_(721r)	17.0899	1	0.867043	460
chr5:20930488-20930988	Phtf2	0.0511131	0.549508	0.028087	0.028087	Tbx20	TRUE	Tbx20_extended_+/+	Tbx20_extended_+/+_(513g)	Tbx20_extended_+/+_(587r)	7.01845	1	0.637386	461
chr9:60687863-60688363	Uaca	0.0713062	0.447804	0.0319312	0.0319312	Fli1	TRUE	Fli1_extended_+/+	Fli1_extended_+/+_(1670g)	Fli1_extended_+/+_(6112r)	1.58734	1	0.82065	462
chr5:112790689-112791189	Myo18b	0.0393626	0.50944	0.0200529	0.0200529	Tbx20	TRUE	Tbx20_extended_+/+	Tbx20_extended_+/+_(513g)	Tbx20_extended_+/+_(587r)	10.3172	1	0.740333	463
chr13:64155174-64155674	Habp4	0.0963744	0.501922	0.0483724	0.0483724	Nkx2-5	TRUE	Nkx2-5_extended_+/+	Nkx2-5_extended_+/+_(589g)	Nkx2-5_extended_+/+_(721r)	4.56607	1	0.619177	464
chr6:149094813-149095313	Dennd5b	0.112277	0.180704	0.0202888	0.0202888	Sox17	TRUE	Sox17_extended_+/+	Sox17_extended_+/+_(709g)	Sox17_extended_+/+_(920r)	4.97464	1	0.863026	465
chr2:105904325-105904825	Dnajc24	0.279826	0.225714	0.0631607	0.0631607	Drap1	TRUE	Drap1_extended_+/+	Drap1_extended_+/+_(199g)	Drap1_extended_+/+_(207r)	0.700743	1	0.318745	466
chr11:58983810-58984310	Obscn	0.0831273	0.532982	0.0443054	0.0443054	Tbx20	TRUE	Tbx20_extended_+/+	Tbx20_extended_+/+_(513g)	Tbx20_extended_+/+_(587r)	6.88507	1	0.681623	467
chr10:93391257-93391757	Elk3	0.0407033	0.21255	0.0086515	0.0086515	Elk3	TRUE	Elk3_extended_+/+	Elk3_extended_+/+_(1504g)	Elk3_extended_+/+_(4764r)	6.50961	1	1	468
chr2:109280556-109281056	Kif18a	0.25424	0.10819	0.0275061	0.0275061	Ak6	TRUE	Ak6_extended_+/+	Ak6_extended_+/+_(523g)	Ak6_extended_+/+_(713r)	0.94346	1	0.423065	469
chr19:4992803-4993303	Ctsf	0.0247121	-0.256494	-0.00633853	0.00633853	Mef2c	TRUE	Mef2c_extended_-/-	Mef2c_extended_-/-_(307g)	Mef2c_extended_-/-_(388r)	1.00413	-1	-0.585028	470
chr12:58267300-58267800	Clec14a	0.255551	0.118572	0.030301	0.030301	Elk3	TRUE	Elk3_extended_+/+	Elk3_extended_+/+_(1504g)	Elk3_extended_+/+_(4764r)	2.81014	1	0.947422	471
chr17:35870073-35870573	Ppp1r18	0.0819795	0.310981	0.0254941	0.0254941	Ets1	TRUE	Ets1_extended_+/+	Ets1_extended_+/+_(1571g)	Ets1_extended_+/+_(5732r)	2.72563	1	0.848269	472
chr11:115403577-115404077	Nt5c	0.0889421	0.26003	0.0231276	0.0231276	Elk3	TRUE	Elk3_extended_+/+	Elk3_extended_+/+_(1504g)	Elk3_extended_+/+_(4764r)	3.12518	1	0.637406	473
chr2:3541965-3542465	Hspa14	0.251976	0.178138	0.0448865	0.0448865	Erg	TRUE	Erg_extended_+/+	Erg_extended_+/+_(795g)	Erg_extended_+/+_(3005r)	0.674819	1	0.465628	474
chr6:97144507-97145007	Tmf1	0.0532935	0.291583	0.0155395	0.0155395	Fli1	TRUE	Fli1_extended_+/+	Fli1_extended_+/+_(1670g)	Fli1_extended_+/+_(6112r)	1.55693	1	0.702232	475
chr2:76981634-76982134	Ttn	0.0134754	0.531578	0.00716324	0.00716324	Nkx2-5	TRUE	Nkx2-5_extended_+/+	Nkx2-5_extended_+/+_(589g)	Nkx2-5_extended_+/+_(721r)	17.0899	1	0.867043	476
chr7:27361241-27361741	Numbl	0.0791815	-0.424543	-0.033616	0.033616	Wt1	TRUE	Wt1_extended_+/-	Wt1_extended_+/-_(1166g)	Wt1_extended_+/-_(2442r)	2.82859	1	0.679318	477
chr2:37430782-37431282	Pdcl	0.113293	0.109838	0.0124438	0.0124438	Fli1	TRUE	Fli1_extended_+/+	Fli1_extended_+/+_(1670g)	Fli1_extended_+/+_(6112r)	0.952158	1	0.299926	478
chr10:18886856-18887356	Perp	0.100291	0.512883	0.0514376	0.0514376	Tbx20	TRUE	Tbx20_extended_+/+	Tbx20_extended_+/+_(513g)	Tbx20_extended_+/+_(587r)	6.50588	1	0.683456	479
chr10:82354054-82354554	Gm4924	0.485647	0.0869612	0.0422324	0.0422324	Tgif1	TRUE	Tgif1_extended_-/+	Tgif1_extended_-/+_(229g)	Tgif1_extended_-/+_(402r)	0.375972	-1	-0.115255	480
chr14:49066274-49066774	Exoc5	0.16965	0.112635	0.0191084	0.0191084	Elk3	TRUE	Elk3_extended_+/+	Elk3_extended_+/+_(1504g)	Elk3_extended_+/+_(4764r)	1.59839	1	0.739334	481
chr16:85542546-85543046	Cyyr1	0.0923802	0.342213	0.0316137	0.0316137	Sox17	TRUE	Sox17_extended_+/+	Sox17_extended_+/+_(709g)	Sox17_extended_+/+_(920r)	2.46701	1	0.872851	482
chr5:113704033-113704533	Coro1c	0.0258035	0.2083	0.00537486	0.00537486	Sox17	TRUE	Sox17_extended_+/+	Sox17_extended_+/+_(709g)	Sox17_extended_+/+_(920r)	4.1413	1	0.73585	483
chr2:105904325-105904825	Immp1l	0.249671	0.307622	0.0768044	0.0768044	Wt1	TRUE	Wt1_extended_-/+	Wt1_extended_-/+_(1429g)	Wt1_extended_-/+_(3022r)	1.42372	-1	-0.51757	484
chr6:34318088-34318588	Akr1b10	0.089435	0.487093	0.0435632	0.0435632	Nkx2-5	TRUE	Nkx2-5_extended_+/+	Nkx2-5_extended_+/+_(589g)	Nkx2-5_extended_+/+_(721r)	5.71588	1	0.652621	485
chr13:59822895-59823395	Golm1	0.119788	-0.371328	-0.0444806	0.0444806	Wt1	TRUE	Wt1_extended_+/-	Wt1_extended_+/-_(1166g)	Wt1_extended_+/-_(2442r)	3.59495	1	0.928948	486
chrX:73966257-73966757	Mecp2	0.0334566	0.198885	0.00665399	0.00665399	Taf1	TRUE	Taf1_extended_+/+	Taf1_extended_+/+_(424g)	Taf1_extended_+/+_(981r)	0.468941	1	0.120682	487
chr10:117145437-117145937	Lrrc10	0.0350563	0.527367	0.0184875	0.0184875	Nkx2-5	TRUE	Nkx2-5_extended_+/+	Nkx2-5_extended_+/+_(589g)	Nkx2-5_extended_+/+_(721r)	10.6798	1	0.774992	488
chr7:126668553-126669053	Eif3c	0.0942054	0.295314	0.0278202	0.0278202	Erg	TRUE	Erg_extended_+/+	Erg_extended_+/+_(795g)	Erg_extended_+/+_(3005r)	2.63389	1	0.708165	489
chr2:76806324-76806824	Ttn	0.0131828	0.536484	0.00707237	0.00707237	Nkx2-5	TRUE	Nkx2-5_extended_+/+	Nkx2-5_extended_+/+_(589g)	Nkx2-5_extended_+/+_(721r)	17.0899	1	0.867043	490
chr13:46501783-46502283	Rbm24	0.0245179	0.536906	0.0131638	0.0131638	Wt1	TRUE	Wt1_extended_-/+	Wt1_extended_-/+_(1429g)	Wt1_extended_-/+_(3022r)	7.33492	-1	-0.798614	491
chr19:59352685-59353185	Slc18a2	0.111819	0.286747	0.0320638	0.0320638	Fli1	TRUE	Fli1_extended_+/+	Fli1_extended_+/+_(1670g)	Fli1_extended_+/+_(6112r)	1.6042	1	0.592352	492
chr16:16870590-16871090	Ppm1f	0.108518	0.252994	0.0274546	0.0274546	Fli1	TRUE	Fli1_extended_+/+	Fli1_extended_+/+_(1670g)	Fli1_extended_+/+_(6112r)	1.55319	1	0.781144	493
chr2:156007788-156008288	Cep250	0.116481	0.0900957	0.0104945	0.0104945	Elk3	TRUE	Elk3_extended_+/+	Elk3_extended_+/+_(1504g)	Elk3_extended_+/+_(4764r)	2.84091	1	0.638516	494
chr5:123040568-123041068	Orai1	0.0788843	0.16534	0.0130427	0.0130427	Fli1	TRUE	Fli1_extended_+/+	Fli1_extended_+/+_(1670g)	Fli1_extended_+/+_(6112r)	1.88684	1	0.791696	495
chr9:67435283-67435783	Tln2	0.0319388	0.525625	0.0167878	0.0167878	Tbx20	TRUE	Tbx20_extended_+/+	Tbx20_extended_+/+_(513g)	Tbx20_extended_+/+_(587r)	10.8229	1	0.79954	496
chr5:122118553-122119053	Myl2	0.0260942	0.530839	0.0138518	0.0138518	Nkx2-5	TRUE	Nkx2-5_extended_+/+	Nkx2-5_extended_+/+_(589g)	Nkx2-5_extended_+/+_(721r)	11.0655	1	0.866233	497
chr6:97141766-97142266	Tmf1	0.101859	0.0501595	0.00510921	0.00510921	Sox17	TRUE	Sox17_extended_+/+	Sox17_extended_+/+_(709g)	Sox17_extended_+/+_(920r)	3.56859	1	0.660748	498
chr3:130204544-130205044	Sec24b	0.0891206	0.137564	0.0122598	0.0122598	Erg	TRUE	Erg_extended_+/+	Erg_extended_+/+_(795g)	Erg_extended_+/+_(3005r)	1.44945	1	0.568917	499
chr14:77677881-77678381	Dnajc15	0.0978245	0.521153	0.0509815	0.0509815	Nkx2-5	TRUE	Nkx2-5_extended_+/+	Nkx2-5_extended_+/+_(589g)	Nkx2-5_extended_+/+_(721r)	7.25354	1	0.746366	500
chr19:36879103-36879603	Ppp1r3c	0.0816472	0.506417	0.0413475	0.0413475	Nkx2-5	TRUE	Nkx2-5_extended_+/+	Nkx2-5_extended_+/+_(589g)	Nkx2-5_extended_+/+_(721r)	6.12532	1	0.678147	501
chr19:4992803-4993303	Tmem151a	0.00499837	-0.546958	-0.0027339	0.0027339	Mef2c	TRUE	Mef2c_extended_-/-	Mef2c_extended_-/-_(307g)	Mef2c_extended_-/-_(388r)	0.90657	-1	-0.565355	502
chr5:112886824-112887324	Myo18b	0.061624	0.515274	0.0317532	0.0317532	Tbx20	TRUE	Tbx20_extended_+/+	Tbx20_extended_+/+_(513g)	Tbx20_extended_+/+_(587r)	10.3172	1	0.740333	503
chr9:106821576-106822076	Manf	0.158349	0.274621	0.0434859	0.0434859	Ets1	TRUE	Ets1_extended_+/+	Ets1_extended_+/+_(1571g)	Ets1_extended_+/+_(5732r)	1.50103	1	0.633904	504
chr15:97831474-97831974	Rapgef3	0.0434866	0.114863	0.00499498	0.00499498	Sox17	TRUE	Sox17_extended_+/+	Sox17_extended_+/+_(709g)	Sox17_extended_+/+_(920r)	2.09437	1	0.676359	505
chr13:95638787-95639287	F2r	0.125058	0.0543342	0.00679493	0.00679493	Ets1	TRUE	Ets1_extended_+/+	Ets1_extended_+/+_(1571g)	Ets1_extended_+/+_(5732r)	2.23088	1	0.927769	506
chr12:32279922-32280422	Ccdc71l	0.119039	0.0736937	0.00877245	0.00877245	Fli1	TRUE	Fli1_extended_+/+	Fli1_extended_+/+_(1670g)	Fli1_extended_+/+_(6112r)	1.5032	1	0.568344	507
chr9:5308396-5308896	Casp4	0.28341	0.46376	0.131434	0.131434	Elk3	TRUE	Elk3_extended_+/+	Elk3_extended_+/+_(1504g)	Elk3_extended_+/+_(4764r)	1.19442	1	0.872021	508
chr1:95617926-95618426	St8sia4	0.113507	0.486436	0.0552138	0.0552138	Sox18	TRUE	Sox18_extended_+/+	Sox18_extended_+/+_(319g)	Sox18_extended_+/+_(400r)	4.40417	1	0.942945	509
chr3:130204544-130205044	Sec24b	0.0891206	0.137564	0.0122598	0.0122598	Fli1	TRUE	Fli1_extended_+/+	Fli1_extended_+/+_(1670g)	Fli1_extended_+/+_(6112r)	1.35585	1	0.578971	510
chr9:67163798-67164298	Tpm1	0.0768727	0.544898	0.0418877	0.0418877	Tbx20	TRUE	Tbx20_extended_+/+	Tbx20_extended_+/+_(513g)	Tbx20_extended_+/+_(587r)	7.05883	1	0.806828	511
chr4:137925019-137925519	Ece1	0.106431	-0.137981	-0.0146854	0.0146854	Sox17	TRUE	Sox17_extended_+/-	Sox17_extended_+/-_(190g)	Sox17_extended_+/-_(207r)	3.33828	1	0.803566	512
chr9:48910692-48911192	Usp28	0.145177	0.534197	0.077553	0.077553	Wt1	TRUE	Wt1_extended_-/+	Wt1_extended_-/+_(1429g)	Wt1_extended_-/+_(3022r)	3.41287	-1	-0.663554	513
chr2:105904325-105904825	Dnajc24	0.279826	0.225714	0.0631607	0.0631607	Wt1	TRUE	Wt1_extended_-/+	Wt1_extended_-/+_(1429g)	Wt1_extended_-/+_(3022r)	1.12138	-1	-0.338742	514
chr5:29946663-29947163	Tyms	0.132197	0.203207	0.0268633	0.0268633	Erg	TRUE	Erg_extended_+/+	Erg_extended_+/+_(795g)	Erg_extended_+/+_(3005r)	2.352	1	0.696367	515
chr2:127328199-127328699	Dusp2	0.0774188	0.244903	0.0189601	0.0189601	Fli1	TRUE	Fli1_extended_+/+	Fli1_extended_+/+_(1670g)	Fli1_extended_+/+_(6112r)	1.74132	1	0.929172	516
chr2:129129438-129129938	Slc20a1	0.0421329	0.11633	0.00490131	0.00490131	Fli1	TRUE	Fli1_extended_+/+	Fli1_extended_+/+_(1670g)	Fli1_extended_+/+_(6112r)	1.46696	1	0.759397	517
chrX:159988015-159988515	Pdha1	0.151467	0.272434	0.0412648	0.0412648	Wt1	TRUE	Wt1_extended_-/+	Wt1_extended_-/+_(1429g)	Wt1_extended_-/+_(3022r)	3.03809	-1	-0.758638	518
chr9:55326457-55326957	Etfa	0.0324598	0.294768	0.0095681	0.0095681	Wt1	TRUE	Wt1_extended_-/+	Wt1_extended_-/+_(1429g)	Wt1_extended_-/+_(3022r)	3.63979	-1	-0.800532	519
chr3:57287984-57288484	Tm4sf1	0.0869312	0.347068	0.0301711	0.0301711	Sox17	TRUE	Sox17_extended_+/+	Sox17_extended_+/+_(709g)	Sox17_extended_+/+_(920r)	3.82055	1	0.890778	520
chr1:182304848-182305348	Fbxo28	0.0416375	0.161476	0.00672346	0.00672346	Sox17	TRUE	Sox17_extended_+/+	Sox17_extended_+/+_(709g)	Sox17_extended_+/+_(920r)	2.65252	1	0.375776	521
chr7:44553726-44554226	Pold1	0.0253343	0.0846835	0.0021454	0.0021454	Elk3	TRUE	Elk3_extended_+/+	Elk3_extended_+/+_(1504g)	Elk3_extended_+/+_(4764r)	0.991875	1	0.407479	522
chr8:72512571-72513071	Tmem38a	0.108366	0.524301	0.0568164	0.0568164	Nkx2-5	TRUE	Nkx2-5_extended_+/+	Nkx2-5_extended_+/+_(589g)	Nkx2-5_extended_+/+_(721r)	5.5184	1	0.611691	523
chr10:82178189-82178689	AU041133	0.214967	-0.116551	-0.0250547	0.0250547	Elk1	TRUE	Elk1_extended_+/-	Elk1_extended_+/-_(100g)	Elk1_extended_+/-_(150r)	0.20259	1	0.136569	524
chr5:32608009-32608509	Yes1	0.107466	0.19085	0.0205099	0.0205099	Fli1	TRUE	Fli1_extended_+/+	Fli1_extended_+/+_(1670g)	Fli1_extended_+/+_(6112r)	2.17824	1	0.900697	525
chr13:46413583-46414083	Rbm24	0.0326318	0.531978	0.0173594	0.0173594	Nkx2-5	TRUE	Nkx2-5_extended_+/+	Nkx2-5_extended_+/+_(589g)	Nkx2-5_extended_+/+_(721r)	12.5	1	0.839237	526
chr2:155729121-155729621	Eif6	0.124281	0.174627	0.0217028	0.0217028	Ets1	TRUE	Ets1_extended_+/+	Ets1_extended_+/+_(1571g)	Ets1_extended_+/+_(5732r)	2.61596	1	0.820255	527
chr19:4992803-4993303	Cd248	0.00973194	-0.454634	-0.00442447	0.00442447	Mef2c	TRUE	Mef2c_extended_-/-	Mef2c_extended_-/-_(307g)	Mef2c_extended_-/-_(388r)	0.838019	-1	-0.529116	528
chr13:100103633-100104133	Smn1	0.203154	0.23594	0.0479321	0.0479321	Elk3	TRUE	Elk3_extended_+/+	Elk3_extended_+/+_(1504g)	Elk3_extended_+/+_(4764r)	3.17406	1	0.614905	529
chr6:23132777-23133277	Aass	0.15425	0.167682	0.0258649	0.0258649	Drap1	TRUE	Drap1_extended_-/+	Drap1_extended_-/+_(16g)	Drap1_extended_-/+_(18r)	2.45395	-1	-0.161311	530
chr16:36071168-36071668	Fam162a	0.0611056	0.502332	0.0306953	0.0306953	Wt1	TRUE	Wt1_extended_-/+	Wt1_extended_-/+_(1429g)	Wt1_extended_-/+_(3022r)	5.63152	-1	-0.781907	531
chr7:81057676-81058176	Alpk3	0.0680541	0.507628	0.0345462	0.0345462	Nkx2-5	TRUE	Nkx2-5_extended_+/+	Nkx2-5_extended_+/+_(589g)	Nkx2-5_extended_+/+_(721r)	8.83947	1	0.777205	532
chr4:148008287-148008787	Fbxo44	0.072027	0.496966	0.035795	0.035795	Nkx2-5	TRUE	Nkx2-5_extended_+/+	Nkx2-5_extended_+/+_(589g)	Nkx2-5_extended_+/+_(721r)	4.10915	1	0.504437	533
chr9:32541630-32542130	Fli1	0.0211647	0.132856	0.00281185	0.00281185	Fli1	TRUE	Fli1_extended_+/+	Fli1_extended_+/+_(1670g)	Fli1_extended_+/+_(6112r)	2.77232	1	1	534
chr19:36680398-36680898	Ppp1r3c	0.0507994	0.474319	0.0240951	0.0240951	Nkx2-5	TRUE	Nkx2-5_extended_+/+	Nkx2-5_extended_+/+_(589g)	Nkx2-5_extended_+/+_(721r)	6.12532	1	0.678147	535
chr18:90509994-90510494	Tmx3	0.359408	0.230663	0.0829021	0.0829021	Mbd2	TRUE	Mbd2_extended_+/+	Mbd2_extended_+/+_(697g)	Mbd2_extended_+/+_(1273r)	0.531872	1	0.454846	536
chr13:60936475-60936975	Ctla2a	0.243116	0.0848603	0.0206309	0.0206309	Ets1	TRUE	Ets1_extended_+/+	Ets1_extended_+/+_(1571g)	Ets1_extended_+/+_(5732r)	2.53343	1	0.842091	537
chr8:8830517-8831017	Arglu1	0.0441805	0.281544	0.0124388	0.0124388	Sox17	TRUE	Sox17_extended_+/+	Sox17_extended_+/+_(709g)	Sox17_extended_+/+_(920r)	3.84697	1	0.774438	538
chr10:75950691-75951191	Mif	0.0707234	0.481622	0.0340619	0.0340619	Wt1	TRUE	Wt1_extended_-/+	Wt1_extended_-/+_(1429g)	Wt1_extended_-/+_(3022r)	3.20207	-1	-0.773437	539
chr5:44707065-44707565	Ldb2	0.0844029	0.314036	0.0265055	0.0265055	Ets1	TRUE	Ets1_extended_+/+	Ets1_extended_+/+_(1571g)	Ets1_extended_+/+_(5732r)	2.86762	1	0.96734	540
chr3:30792904-30793404	Sec62	0.159721	-0.498537	-0.079627	0.079627	Hes1	TRUE	Hes1_extended_+/-	Hes1_extended_+/-_(465g)	Hes1_extended_+/-_(585r)	3.92163	1	0.715063	541
chr17:75440583-75441083	Rasgrp3	0.0640335	0.158819	0.0101697	0.0101697	Sox18	TRUE	Sox18_extended_+/+	Sox18_extended_+/+_(319g)	Sox18_extended_+/+_(400r)	3.18968	1	0.959909	542
chr4:46065904-46066404	Tmod1	0.0591556	0.516964	0.0305813	0.0305813	Nkx2-5	TRUE	Nkx2-5_extended_+/+	Nkx2-5_extended_+/+_(589g)	Nkx2-5_extended_+/+_(721r)	10.4902	1	0.846367	543
chr13:46426676-46427176	Cap2	0.0590144	0.48478	0.028609	0.028609	Tbx20	TRUE	Tbx20_extended_+/+	Tbx20_extended_+/+_(513g)	Tbx20_extended_+/+_(587r)	6.72361	1	0.752829	544
chr12:65036354-65036854	Fkbp3	0.0985017	0.481619	0.0474403	0.0474403	Wt1	TRUE	Wt1_extended_-/+	Wt1_extended_-/+_(1429g)	Wt1_extended_-/+_(3022r)	2.27266	-1	-0.77734	545
chr1:135752828-135753328	Tnni1	0.00111803	-0.513222	-0.000573797	0.000573797	Irf1	TRUE	Irf1_extended_-/-	Irf1_extended_-/-_(31g)	Irf1_extended_-/-_(30r)	5.15253	-1	-0.787079	546
chr14:73384908-73385408	Sucla2	0.0699169	0.333611	0.023325	0.023325	Wt1	TRUE	Wt1_extended_-/+	Wt1_extended_-/+_(1429g)	Wt1_extended_-/+_(3022r)	3.42501	-1	-0.782374	547
chr2:167298644-167299144	Ptgis	0.053528	-0.547667	-0.0293155	0.0293155	Bnc1	TRUE	Bnc1_extended_+/-	Bnc1_extended_+/-_(259g)	Bnc1_extended_+/-_(282r)	7.35781	1	0.905911	548
chr9:50723837-50724337	Hspb2	0.0954114	0.52569	0.0501568	0.0501568	Hoxb2	TRUE	Hoxb2_extended_-/+	Hoxb2_extended_-/+_(207g)	Hoxb2_extended_-/+_(271r)	0.692052	-1	-0.669239	549
chr14:77672177-77672677	Dnajc15	0.0834771	0.533518	0.0445365	0.0445365	Nkx2-5	TRUE	Nkx2-5_extended_+/+	Nkx2-5_extended_+/+_(589g)	Nkx2-5_extended_+/+_(721r)	7.25354	1	0.746366	550
chr6:4002810-4003310	Tfpi2	0.104848	-0.0546239	-0.00572718	0.00572718	Sox17	TRUE	Sox17_extended_+/-	Sox17_extended_+/-_(190g)	Sox17_extended_+/-_(207r)	2.54867	1	0.516814	551
chr13:69809699-69810199	Med10	0.109898	0.174215	0.0191458	0.0191458	Elk3	TRUE	Elk3_extended_+/+	Elk3_extended_+/+_(1504g)	Elk3_extended_+/+_(4764r)	2.41741	1	0.765026	552
chr5:92469479-92469979	Stbd1	0.0618972	0.519701	0.032168	0.032168	Nkx2-5	TRUE	Nkx2-5_extended_+/+	Nkx2-5_extended_+/+_(589g)	Nkx2-5_extended_+/+_(721r)	6.0839	1	0.694217	553
chr7:31115662-31116162	Fxyd5	0.0692814	0.304032	0.0210638	0.0210638	Fli1	TRUE	Fli1_extended_+/+	Fli1_extended_+/+_(1670g)	Fli1_extended_+/+_(6112r)	1.92428	1	0.951117	554
chr1:134911749-134912249	Ppp1r12b	0.0509408	0.521559	0.0265686	0.0265686	Tbx20	TRUE	Tbx20_extended_+/+	Tbx20_extended_+/+_(513g)	Tbx20_extended_+/+_(587r)	8.01424	1	0.781258	555
chr2:138215639-138216139	Btbd3	0.110406	0.31638	0.0349303	0.0349303	Sox17	TRUE	Sox17_extended_+/+	Sox17_extended_+/+_(709g)	Sox17_extended_+/+_(920r)	4.00433	1	0.830286	556
chr4:105100504-105101004	Prkaa2	0.0412784	0.529773	0.0218682	0.0218682	Nkx2-5	TRUE	Nkx2-5_extended_+/+	Nkx2-5_extended_+/+_(589g)	Nkx2-5_extended_+/+_(721r)	11.7576	1	0.804776	557
chr1:86464620-86465120	Ptma	0.0957962	0.29796	0.0285434	0.0285434	Sox18	TRUE	Sox18_extended_+/+	Sox18_extended_+/+_(319g)	Sox18_extended_+/+_(400r)	3.17661	1	0.894196	558
chr2:37430782-37431282	Pdcl	0.113293	0.109838	0.0124438	0.0124438	Elk3	TRUE	Elk3_extended_+/+	Elk3_extended_+/+_(1504g)	Elk3_extended_+/+_(4764r)	0.797745	1	0.299148	559
chr5:62765945-62766445	Arap2	0.120341	-0.195029	-0.02347	0.02347	Acaa1a	TRUE	Acaa1a_extended_+/-	Acaa1a_extended_+/-_(70g)	Acaa1a_extended_+/-_(78r)	0.239393	1	0.105484	560
chrX:75047307-75047807	Mpp1	0.202939	0.295241	0.059916	0.059916	Fli1	TRUE	Fli1_extended_+/+	Fli1_extended_+/+_(1670g)	Fli1_extended_+/+_(6112r)	1.69203	1	0.798613	561
chrX:153670364-153670864	Nbdy	0.215425	0.177519	0.0382419	0.0382419	Sox18	TRUE	Sox18_extended_+/+	Sox18_extended_+/+_(319g)	Sox18_extended_+/+_(400r)	2.94382	1	0.492962	562
chr3:100162336-100162836	Wdr3	0.153492	0.226188	0.034718	0.034718	Ube2k	TRUE	Ube2k_extended_+/+	Ube2k_extended_+/+_(1146g)	Ube2k_extended_+/+_(2091r)	1.97448	1	0.33171	563
chr14:77718776-77719276	Dnajc15	0.0731411	0.537315	0.0392998	0.0392998	Nkx2-5	TRUE	Nkx2-5_extended_+/+	Nkx2-5_extended_+/+_(589g)	Nkx2-5_extended_+/+_(721r)	7.25354	1	0.746366	564
chr11:120382315-120382815	Actg1	0.0933237	-0.554106	-0.0517112	0.0517112	Tbx20	TRUE	Tbx20_extended_-/-	Tbx20_extended_-/-_(124g)	Tbx20_extended_-/-_(139r)	5.71768	-1	-0.734881	565
chr5:3893655-3894155	Krit1	0.100548	-0.340405	-0.0342269	0.0342269	Elk3	TRUE	Elk3_extended_+/-	Elk3_extended_+/-_(260g)	Elk3_extended_+/-_(391r)	1.35812	1	0.35473	566
chr4:62208276-62208776	Fkbp15	0.0365378	0.0960992	0.00351125	0.00351125	Yy1	TRUE	Yy1_extended_+/+	Yy1_extended_+/+_(603g)	Yy1_extended_+/+_(849r)	1.06901	1	0.279327	567
chr1:118481402-118481902	Clasp1	0.0707737	0.525703	0.0372059	0.0372059	Nkx2-5	TRUE	Nkx2-5_extended_+/+	Nkx2-5_extended_+/+_(589g)	Nkx2-5_extended_+/+_(721r)	7.1691	1	0.746169	568
chr8:22192711-22193211	Ckap2	0.0416585	0.201829	0.0084079	0.0084079	Rad21	TRUE	Rad21_extended_+/+	Rad21_extended_+/+_(428g)	Rad21_extended_+/+_(430r)	4.00733	1	0.669154	569
chr1:78566983-78567483	Acsl3	0.0802616	0.548629	0.0440338	0.0440338	Nkx2-5	TRUE	Nkx2-5_extended_+/+	Nkx2-5_extended_+/+_(589g)	Nkx2-5_extended_+/+_(721r)	7.87529	1	0.759648	570
chr10:29313254-29313754	Rnf146	0.149795	0.23305	0.0349098	0.0349098	Wt1	TRUE	Wt1_extended_-/+	Wt1_extended_-/+_(1429g)	Wt1_extended_-/+_(3022r)	1.26817	-1	-0.348608	571
chr5:97935303-97935803	Antxr2	0.102479	0.529048	0.0542161	0.0542161	Wt1	TRUE	Wt1_extended_-/+	Wt1_extended_-/+_(1429g)	Wt1_extended_-/+_(3022r)	2.23416	-1	-0.636637	572
chr14:101859468-101859968	Lmo7	0.0162422	0.534196	0.0086765	0.0086765	Nkx2-5	TRUE	Nkx2-5_extended_+/+	Nkx2-5_extended_+/+_(589g)	Nkx2-5_extended_+/+_(721r)	13.7469	1	0.83716	573
chr11:49105720-49106220	Btnl9	0.0618399	0.427105	0.0264121	0.0264121	Sox17	TRUE	Sox17_extended_+/+	Sox17_extended_+/+_(709g)	Sox17_extended_+/+_(920r)	2.31306	1	0.896281	574
chr17:72937907-72938407	Lbh	0.0201384	0.530364	0.0106807	0.0106807	Nkx2-5	TRUE	Nkx2-5_extended_+/+	Nkx2-5_extended_+/+_(589g)	Nkx2-5_extended_+/+_(721r)	13.1999	1	0.806218	575
chr9:49058467-49058967	Usp28	0.0909192	0.519981	0.0472762	0.0472762	Nkx2-5	TRUE	Nkx2-5_extended_+/+	Nkx2-5_extended_+/+_(589g)	Nkx2-5_extended_+/+_(721r)	7.05989	1	0.735919	576
chr8:82773904-82774404	Zfp330	0.0912373	0.179241	0.0163535	0.0163535	Elk3	TRUE	Elk3_extended_+/+	Elk3_extended_+/+_(1504g)	Elk3_extended_+/+_(4764r)	3.30345	1	0.71311	577
chr18:43207339-43207839	Dpysl3	0.082353	0.516403	0.0425274	0.0425274	Wt1	TRUE	Wt1_extended_-/+	Wt1_extended_-/+_(1429g)	Wt1_extended_-/+_(3022r)	2.37775	-1	-0.813301	578
chr10:62332485-62332985	Hk1	0.0657797	0.514514	0.0338446	0.0338446	Nkx2-5	TRUE	Nkx2-5_extended_+/+	Nkx2-5_extended_+/+_(589g)	Nkx2-5_extended_+/+_(721r)	8.33133	1	0.812153	579
chr13:114344344-114344844	Ndufs4	0.115262	0.490351	0.056519	0.056519	Nkx2-5	TRUE	Nkx2-5_extended_+/+	Nkx2-5_extended_+/+_(589g)	Nkx2-5_extended_+/+_(721r)	4.62782	1	0.762021	580
chr6:17170526-17171026	Cav2	0.0964422	0.417965	0.0403095	0.0403095	Sox18	TRUE	Sox18_extended_+/+	Sox18_extended_+/+_(319g)	Sox18_extended_+/+_(400r)	3.6252	1	0.956504	581
chr8:26184273-26184773	Hook3	0.128234	0.515357	0.0660866	0.0660866	Ets1	TRUE	Ets1_extended_+/+	Ets1_extended_+/+_(1571g)	Ets1_extended_+/+_(5732r)	2.23911	1	0.735059	582
chrX:95711593-95712093	Zc4h2	0.231689	-0.18561	-0.0430037	0.0430037	Klf3	TRUE	Klf3_extended_+/-	Klf3_extended_+/-_(499g)	Klf3_extended_+/-_(927r)	2.75045	1	0.320971	583
chr15:78811368-78811868	Mfng	0.0361872	0.35893	0.0129887	0.0129887	Ets1	TRUE	Ets1_extended_+/+	Ets1_extended_+/+_(1571g)	Ets1_extended_+/+_(5732r)	2.80097	1	0.947234	584
chr1:183388678-183389178	Aida	0.0782575	-0.194179	-0.015196	0.015196	Elk3	TRUE	Elk3_extended_+/-	Elk3_extended_+/-_(260g)	Elk3_extended_+/-_(391r)	1.2649	1	0.735409	585
chr3:14578735-14579235	Car13	0.0893701	-0.517378	-0.0462381	0.0462381	Wt1	TRUE	Wt1_extended_+/-	Wt1_extended_+/-_(1166g)	Wt1_extended_+/-_(2442r)	2.58051	1	0.682347	586
chr2:151535887-151536387	Sdcbp2	0.069932	0.0996444	0.00696833	0.00696833	Erg	TRUE	Erg_extended_+/+	Erg_extended_+/+_(795g)	Erg_extended_+/+_(3005r)	0.575428	1	0.752107	587
chr12:65036354-65036854	Mis18bp1	0.083304	0.17325	0.0144324	0.0144324	Ctcf	TRUE	Ctcf_extended_+/+	Ctcf_extended_+/+_(544g)	Ctcf_extended_+/+_(708r)	2.51508	1	0.515228	588
chr6:71262230-71262730	Smyd1	0.0867691	0.536208	0.0465262	0.0465262	Nkx2-5	TRUE	Nkx2-5_extended_+/+	Nkx2-5_extended_+/+_(589g)	Nkx2-5_extended_+/+_(721r)	5.44237	1	0.787891	589
chr4:118409182-118409682	Tie1	0.137226	0.160122	0.0219729	0.0219729	Elk3	TRUE	Elk3_extended_+/+	Elk3_extended_+/+_(1504g)	Elk3_extended_+/+_(4764r)	2.747	1	0.958147	590
chr4:25281483-25281983	Ufl1	0.204506	0.0849653	0.0173759	0.0173759	Mbd2	TRUE	Mbd2_extended_+/+	Mbd2_extended_+/+_(697g)	Mbd2_extended_+/+_(1273r)	0.683774	1	0.347637	591
chr16:95449298-95449798	Erg	0.113731	0.303424	0.0345085	0.0345085	Elk3	TRUE	Elk3_extended_+/+	Elk3_extended_+/+_(1504g)	Elk3_extended_+/+_(4764r)	3.20694	1	0.908747	592
chr12:81484686-81485186	Ttc9	0.110638	0.259431	0.028703	0.028703	Elk3	TRUE	Elk3_extended_+/+	Elk3_extended_+/+_(1504g)	Elk3_extended_+/+_(4764r)	3.46982	1	0.934858	593
chr13:89740857-89741357	Vcan	0.0954776	0.51928	0.0495796	0.0495796	Nkx2-5	TRUE	Nkx2-5_extended_+/+	Nkx2-5_extended_+/+_(589g)	Nkx2-5_extended_+/+_(721r)	5.44668	1	0.715949	594
chr13:93236346-93236846	Homer1	0.0705357	0.459485	0.0324101	0.0324101	Nkx2-5	TRUE	Nkx2-5_extended_+/+	Nkx2-5_extended_+/+_(589g)	Nkx2-5_extended_+/+_(721r)	5.00907	1	0.630091	595
chr19:3893572-3894072	Ndufv1	0.0227585	0.527406	0.012003	0.012003	Nkx2-5	TRUE	Nkx2-5_extended_+/+	Nkx2-5_extended_+/+_(589g)	Nkx2-5_extended_+/+_(721r)	6.5203	1	0.815283	596
chr3:113629896-113630396	Rnpc3	0.224964	0.0816898	0.0183773	0.0183773	Ube2k	TRUE	Ube2k_extended_+/+	Ube2k_extended_+/+_(1146g)	Ube2k_extended_+/+_(2091r)	0.50922	1	0.237767	597
chr12:112147370-112147870	Kif26a	0.0655527	0.32232	0.0211289	0.0211289	Sox18	TRUE	Sox18_extended_+/+	Sox18_extended_+/+_(319g)	Sox18_extended_+/+_(400r)	3.3365	1	0.891609	598
chrX:104413556-104414056	Abcb7	0.144151	0.38359	0.055295	0.055295	Wt1	TRUE	Wt1_extended_-/+	Wt1_extended_-/+_(1429g)	Wt1_extended_-/+_(3022r)	3.47346	-1	-0.522388	599
chr1:139438349-139438849	Aspm	0.109979	0.2441	0.0268458	0.0268458	Rad21	TRUE	Rad21_extended_+/+	Rad21_extended_+/+_(428g)	Rad21_extended_+/+_(430r)	4.56856	1	0.752306	600
chr10:128626615-128627115	Rab5b	0.0415134	0.0823244	0.00341757	0.00341757	Elk3	TRUE	Elk3_extended_+/+	Elk3_extended_+/+_(1504g)	Elk3_extended_+/+_(4764r)	1.7101	1	0.284711	601
chr12:71016480-71016980	Timm9	0.0939498	0.422075	0.0396539	0.0396539	Wt1	TRUE	Wt1_extended_-/+	Wt1_extended_-/+_(1429g)	Wt1_extended_-/+_(3022r)	3.42149	-1	-0.711144	602
chr6:8770297-8770797	Ica1	0.100388	0.330551	0.0331832	0.0331832	Ets1	TRUE	Ets1_extended_+/+	Ets1_extended_+/+_(1571g)	Ets1_extended_+/+_(5732r)	1.83062	1	0.803021	603
chr11:78531063-78531563	Tnfaip1	0.155507	0.181995	0.0283016	0.0283016	Elk3	TRUE	Elk3_extended_+/+	Elk3_extended_+/+_(1504g)	Elk3_extended_+/+_(4764r)	2.31555	1	0.904865	604
chr5:76529073-76529573	Exoc1	0.094516	0.172585	0.0163121	0.0163121	Ets1	TRUE	Ets1_extended_+/+	Ets1_extended_+/+_(1571g)	Ets1_extended_+/+_(5732r)	1.2359	1	0.468294	605
chr9:8543812-8544312	Trpc6	0.318548	0.407243	0.129726	0.129726	Fli1	TRUE	Fli1_extended_+/+	Fli1_extended_+/+_(1670g)	Fli1_extended_+/+_(6112r)	1.18929	1	0.454805	606
chr16:11016214-11016714	Snn	0.0802401	0.176664	0.0141756	0.0141756	Elk3	TRUE	Elk3_extended_+/+	Elk3_extended_+/+_(1504g)	Elk3_extended_+/+_(4764r)	1.75981	1	0.490244	607
chr6:17170526-17171026	Cav2	0.0964422	0.417965	0.0403095	0.0403095	Elk3	TRUE	Elk3_extended_+/+	Elk3_extended_+/+_(1504g)	Elk3_extended_+/+_(4764r)	3.7874	1	0.951159	608
chr6:40471263-40471763	Agk	0.109812	0.301971	0.0331601	0.0331601	Wt1	TRUE	Wt1_extended_-/+	Wt1_extended_-/+_(1429g)	Wt1_extended_-/+_(3022r)	1.27987	-1	-0.386087	609
chr2:72312561-72313061	Map3k20	0.049188	0.519016	0.0255293	0.0255293	Nkx2-5	TRUE	Nkx2-5_extended_+/+	Nkx2-5_extended_+/+_(589g)	Nkx2-5_extended_+/+_(721r)	8.10856	1	0.792381	610
chr11:29130454-29130954	Pnpt1	0.190162	0.290363	0.0552161	0.0552161	Wt1	TRUE	Wt1_extended_-/+	Wt1_extended_-/+_(1429g)	Wt1_extended_-/+_(3022r)	1.71919	-1	-0.393889	611
chr2:160742086-160742586	Plcg1	0.0178108	0.237143	0.0042237	0.0042237	Foxo1	TRUE	Foxo1_extended_+/+	Foxo1_extended_+/+_(878g)	Foxo1_extended_+/+_(1931r)	4.4615	1	0.618133	612
chr5:53154058-53154558	Smim20	0.0611184	0.487197	0.0297767	0.0297767	Tbx20	TRUE	Tbx20_extended_+/+	Tbx20_extended_+/+_(513g)	Tbx20_extended_+/+_(587r)	6.02739	1	0.689926	613
chr3:137293117-137293617	Emcn	0.089278	-0.132722	-0.0118492	0.0118492	Elk3	TRUE	Elk3_extended_+/-	Elk3_extended_+/-_(260g)	Elk3_extended_+/-_(391r)	2.63549	1	0.955647	614
chr11:58987322-58987822	Obscn	0.022534	0.514947	0.0116038	0.0116038	Nkx2-5	TRUE	Nkx2-5_extended_+/+	Nkx2-5_extended_+/+_(589g)	Nkx2-5_extended_+/+_(721r)	10.3474	1	0.714219	615
chr5:5693830-5694330	Steap1	0.122102	-0.413457	-0.0504839	0.0504839	Wt1	TRUE	Wt1_extended_+/-	Wt1_extended_+/-_(1166g)	Wt1_extended_+/-_(2442r)	2.03782	1	0.49141	616
chr6:115382539-115383039	Pparg	0.0707708	0.284226	0.0201149	0.0201149	Elk3	TRUE	Elk3_extended_+/+	Elk3_extended_+/+_(1504g)	Elk3_extended_+/+_(4764r)	3.94081	1	0.849444	617
chr8:69774676-69775176	Zfp964	0.112075	-0.0817506	-0.00916222	0.00916222	Zfp57	TRUE	Zfp57_extended_+/-	Zfp57_extended_+/-_(234g)	Zfp57_extended_+/-_(392r)	0.180801	1	0.0921971	618
chr2:15054969-15055469	Arl5b	0.0913125	-0.450286	-0.0411167	0.0411167	Klf4	TRUE	Klf4_extended_+/-	Klf4_extended_+/-_(747g)	Klf4_extended_+/-_(1548r)	2.53066	1	0.656419	619
chr2:114058127-114058627	Actc1	0.0641916	0.527525	0.0338627	0.0338627	Nkx2-5	TRUE	Nkx2-5_extended_+/+	Nkx2-5_extended_+/+_(589g)	Nkx2-5_extended_+/+_(721r)	8.67916	1	0.851892	620
chr6:113237542-113238042	Arpc4	0.0379829	0.176293	0.00669612	0.00669612	Fli1	TRUE	Fli1_extended_+/+	Fli1_extended_+/+_(1670g)	Fli1_extended_+/+_(6112r)	1.85385	1	0.841512	621
chr5:129778953-129779453	Nipsnap2	0.123522	0.519366	0.064153	0.064153	Wt1	TRUE	Wt1_extended_-/+	Wt1_extended_-/+_(1429g)	Wt1_extended_-/+_(3022r)	4.59548	-1	-0.777318	622
chr11:115427802-115428302	Sumo2	0.0728212	0.333617	0.0242944	0.0242944	Elk3	TRUE	Elk3_extended_+/+	Elk3_extended_+/+_(1504g)	Elk3_extended_+/+_(4764r)	2.82403	1	0.759453	623
chr1:4807703-4808203	Lypla1	0.0792099	0.424927	0.0336585	0.0336585	Wt1	TRUE	Wt1_extended_-/+	Wt1_extended_-/+_(1429g)	Wt1_extended_-/+_(3022r)	2.40268	-1	-0.505944	624
chr4:66827230-66827730	Tlr4	0.185624	0.31541	0.0585477	0.0585477	Ets1	TRUE	Ets1_extended_+/+	Ets1_extended_+/+_(1571g)	Ets1_extended_+/+_(5732r)	1.21248	1	0.777063	625
chr3:154075503-154076003	Acadm	0.0519673	0.552756	0.0287253	0.0287253	Tbx20	TRUE	Tbx20_extended_+/+	Tbx20_extended_+/+_(513g)	Tbx20_extended_+/+_(587r)	6.1346	1	0.773245	626
chr11:120382315-120382815	Actg1	0.0933237	-0.554106	-0.0517112	0.0517112	Nkx2-5	TRUE	Nkx2-5_extended_-/-	Nkx2-5_extended_-/-_(175g)	Nkx2-5_extended_-/-_(199r)	5.57498	-1	-0.754734	627
chr9:60687863-60688363	Uaca	0.0713062	0.447804	0.0319312	0.0319312	Ets1	TRUE	Ets1_extended_+/+	Ets1_extended_+/+_(1571g)	Ets1_extended_+/+_(5732r)	1.98934	1	0.859213	628
chr4:43757131-43757631	Hint2	0.106672	0.529312	0.0564629	0.0564629	Nkx2-5	TRUE	Nkx2-5_extended_+/+	Nkx2-5_extended_+/+_(589g)	Nkx2-5_extended_+/+_(721r)	5.62265	1	0.731084	629
chr19:9071307-9071807	Eef1g	0.0689612	0.102476	0.00706683	0.00706683	Sox17	TRUE	Sox17_extended_+/+	Sox17_extended_+/+_(709g)	Sox17_extended_+/+_(920r)	3.30006	1	0.772729	630
chr10:56115033-56115533	Msl3l2	0.210537	0.230794	0.0485906	0.0485906	Hif1a	TRUE	Hif1a_extended_+/+	Hif1a_extended_+/+_(680g)	Hif1a_extended_+/+_(689r)	1.31536	1	0.280524	631
chr16:95449298-95449798	Erg	0.113731	0.303424	0.0345085	0.0345085	Fli1	TRUE	Fli1_extended_+/+	Fli1_extended_+/+_(1670g)	Fli1_extended_+/+_(6112r)	1.48756	1	0.931192	632
chr12:36042099-36042599	Bzw2	0.103101	0.461807	0.0476129	0.0476129	Wt1	TRUE	Wt1_extended_-/+	Wt1_extended_-/+_(1429g)	Wt1_extended_-/+_(3022r)	2.69017	-1	-0.795955	633
chr18:4514382-4514882	Jcad	0.0897495	-0.107145	-0.00961619	0.00961619	Sox18	TRUE	Sox18_extended_+/-	Sox18_extended_+/-_(109g)	Sox18_extended_+/-_(112r)	4.42504	1	0.935907	634
chr9:50754090-50754590	Cryab	0.0492286	0.555524	0.0273477	0.0273477	Nkx2-5	TRUE	Nkx2-5_extended_+/+	Nkx2-5_extended_+/+_(589g)	Nkx2-5_extended_+/+_(721r)	10.8085	1	0.83187	635
chr7:35036275-35036775	Cebpg	0.100085	0.332046	0.0332329	0.0332329	Sox17	TRUE	Sox17_extended_+/+	Sox17_extended_+/+_(709g)	Sox17_extended_+/+_(920r)	3.41757	1	0.55575	636
chr10:5596725-5597225	Myct1	0.104708	0.239957	0.0251255	0.0251255	Sox17	TRUE	Sox17_extended_+/+	Sox17_extended_+/+_(709g)	Sox17_extended_+/+_(920r)	3.94402	1	0.934832	637
chr9:38718799-38719299	Olfr920	0.351406	0.230154	0.0808774	0.0808774	Jund	TRUE	Jund_extended_+/+	Jund_extended_+/+_(656g)	Jund_extended_+/+_(1096r)	0.713738	1	0.408833	638
chr3:87919280-87919780	Nes	0.0552193	0.158799	0.00876876	0.00876876	Ets1	TRUE	Ets1_extended_+/+	Ets1_extended_+/+_(1571g)	Ets1_extended_+/+_(5732r)	2.74862	1	0.943211	639
chr16:36071168-36071668	Ccdc58	0.0944799	0.417415	0.0394373	0.0394373	Wt1	TRUE	Wt1_extended_-/+	Wt1_extended_-/+_(1429g)	Wt1_extended_-/+_(3022r)	2.57126	-1	-0.604125	640
chrX:75047307-75047807	Mpp1	0.202939	0.295241	0.059916	0.059916	Elk3	TRUE	Elk3_extended_+/+	Elk3_extended_+/+_(1504g)	Elk3_extended_+/+_(4764r)	3.13993	1	0.819238	641
chr12:116262665-116263165	Esyt2	0.0546224	-0.233454	-0.0127518	0.0127518	Hes1	TRUE	Hes1_extended_+/-	Hes1_extended_+/-_(465g)	Hes1_extended_+/-_(585r)	2.06874	1	0.468467	642
chr6:73222826-73223326	Suclg1	0.177563	0.505673	0.0897887	0.0897887	Wt1	TRUE	Wt1_extended_-/+	Wt1_extended_-/+_(1429g)	Wt1_extended_-/+_(3022r)	1.66419	-1	-0.792458	643
chr4:118409182-118409682	Tie1	0.137226	0.160122	0.0219729	0.0219729	Fli1	TRUE	Fli1_extended_+/+	Fli1_extended_+/+_(1670g)	Fli1_extended_+/+_(6112r)	2.0178	1	0.949876	644
chr9:13323504-13324004	Ccdc82	0.071459	0.273959	0.0195768	0.0195768	Elk3	TRUE	Elk3_extended_+/+	Elk3_extended_+/+_(1504g)	Elk3_extended_+/+_(4764r)	3.29621	1	0.752629	645
chr12:4817380-4817880	Sf3b6	0.0684169	0.221664	0.0151656	0.0151656	Elk3	TRUE	Elk3_extended_+/+	Elk3_extended_+/+_(1504g)	Elk3_extended_+/+_(4764r)	2.81936	1	0.669642	646
chr2:77011960-77012460	Ttn	0.00762113	0.498716	0.00380078	0.00380078	Nkx2-5	TRUE	Nkx2-5_extended_+/+	Nkx2-5_extended_+/+_(589g)	Nkx2-5_extended_+/+_(721r)	17.0899	1	0.867043	647
chr13:110279994-110280494	Plk2	0.0714774	-0.471874	-0.0337284	0.0337284	Ets1	TRUE	Ets1_extended_+/-	Ets1_extended_+/-_(225g)	Ets1_extended_+/-_(287r)	2.76205	1	0.909754	648
chr7:81854430-81854930	Bnc1	0.0393312	-0.645751	-0.0253982	0.0253982	Bnc1	TRUE	Bnc1_extended_+/-	Bnc1_extended_+/-_(259g)	Bnc1_extended_+/-_(282r)	9.7532	1	1	649
chr3:100162336-100162836	Wdr3	0.153492	0.226188	0.034718	0.034718	Fli1	TRUE	Fli1_extended_+/+	Fli1_extended_+/+_(1670g)	Fli1_extended_+/+_(6112r)	0.751672	1	0.254639	650
chr1:95313343-95313843	Fam174a	0.338078	0.181811	0.0614664	0.0614664	Ets2	TRUE	Ets2_extended_+/+	Ets2_extended_+/+_(1078g)	Ets2_extended_+/+_(2975r)	0.353987	1	0.325401	651
chr11:70230310-70230810	Slc16a13	0.0496489	0.209587	0.0104058	0.0104058	Sox17	TRUE	Sox17_extended_+/+	Sox17_extended_+/+_(709g)	Sox17_extended_+/+_(920r)	4.23078	1	0.746284	652
chr10:82178189-82178689	BC024063	0.233616	0.0716736	0.0167441	0.0167441	Drap1	TRUE	Drap1_extended_+/+	Drap1_extended_+/+_(199g)	Drap1_extended_+/+_(207r)	1.34369	1	0.10384	653
chr1:98084566-98085066	Pam	0.0644412	0.53942	0.0347609	0.0347609	Tbx20	TRUE	Tbx20_extended_+/+	Tbx20_extended_+/+_(513g)	Tbx20_extended_+/+_(587r)	3.34589	1	0.650158	654
chr18:67329802-67330302	Afg3l2	0.0639443	0.486452	0.0311058	0.0311058	Nkx2-5	TRUE	Nkx2-5_extended_+/+	Nkx2-5_extended_+/+_(589g)	Nkx2-5_extended_+/+_(721r)	5.8864	1	0.631483	655
chr2:37430782-37431282	Pdcl	0.113293	0.109838	0.0124438	0.0124438	Ets2	TRUE	Ets2_extended_+/+	Ets2_extended_+/+_(1078g)	Ets2_extended_+/+_(2975r)	0.604225	1	0.317722	656
chrX:74312719-74313219	Slc10a3	0.0339834	-0.135185	-0.00459404	0.00459404	Zfp57	TRUE	Zfp57_extended_+/-	Zfp57_extended_+/-_(234g)	Zfp57_extended_+/-_(392r)	0.227407	1	0.339965	657
chr1:87626333-87626833	Inpp5d	0.0979853	0.324259	0.0317727	0.0317727	Ets1	TRUE	Ets1_extended_+/+	Ets1_extended_+/+_(1571g)	Ets1_extended_+/+_(5732r)	1.8577	1	0.882996	658
chr15:11532700-11533200	Tars	0.164959	0.126585	0.0208813	0.0208813	Ets1	TRUE	Ets1_extended_+/+	Ets1_extended_+/+_(1571g)	Ets1_extended_+/+_(5732r)	1.04564	1	0.670131	659
chr13:46571035-46571535	Rbm24	0.00124532	-0.277339	-0.000345377	0.000345377	Tbx20	TRUE	Tbx20_extended_+/-	Tbx20_extended_+/-_(40g)	Tbx20_extended_+/-_(34r)	9.0268	1	0.838469	660
chr16:75766742-75767242	Samsn1	0.1095	0.325682	0.0356623	0.0356623	Ets1	TRUE	Ets1_extended_+/+	Ets1_extended_+/+_(1571g)	Ets1_extended_+/+_(5732r)	1.02079	1	0.861544	661
chr6:56714803-56715303	Avl9	0.07938	-0.27332	-0.0216961	0.0216961	Wt1	TRUE	Wt1_extended_+/-	Wt1_extended_+/-_(1166g)	Wt1_extended_+/-_(2442r)	2.46619	1	0.627327	662
chr4:24496259-24496759	Mms22l	0.119994	0.0891182	0.0106936	0.0106936	Tfdp2	TRUE	Tfdp2_extended_-/+	Tfdp2_extended_-/+_(38g)	Tfdp2_extended_-/+_(39r)	0.180407	-1	-0.0632405	663
chr18:3281706-3282206	Crem	0.279806	0.250818	0.0701803	0.0701803	Ets2	TRUE	Ets2_extended_+/+	Ets2_extended_+/+_(1078g)	Ets2_extended_+/+_(2975r)	1.67931	1	0.762753	664
chr3:30792904-30793404	Sec62	0.159721	-0.498537	-0.079627	0.079627	Wt1	TRUE	Wt1_extended_+/-	Wt1_extended_+/-_(1166g)	Wt1_extended_+/-_(2442r)	3.49968	1	0.685299	665
chr1:87186832-87187332	Eif4e2	0.12677	-0.221398	-0.0280666	0.0280666	Sox17	TRUE	Sox17_extended_+/-	Sox17_extended_+/-_(190g)	Sox17_extended_+/-_(207r)	4.29592	1	0.715318	666
chr12:21204808-21205308	Adam17	0.0805257	0.137168	0.0110456	0.0110456	Foxo1	TRUE	Foxo1_extended_+/+	Foxo1_extended_+/+_(878g)	Foxo1_extended_+/+_(1931r)	4.64637	1	0.513614	667
chr8:41416731-41417231	Frg1	0.138422	0.254378	0.0352115	0.0352115	Fli1	TRUE	Fli1_extended_+/+	Fli1_extended_+/+_(1670g)	Fli1_extended_+/+_(6112r)	1.11059	1	0.602069	668
chr17:21733511-21734011	Zfp995	0.160697	-0.113384	-0.0182205	0.0182205	Klf3	TRUE	Klf3_extended_-/-	Klf3_extended_-/-_(174g)	Klf3_extended_-/-_(238r)	0.32945	-1	-0.0521539	669
chr7:45630318-45630818	Rasip1	0.102556	0.248511	0.0254862	0.0254862	Ets1	TRUE	Ets1_extended_+/+	Ets1_extended_+/+_(1571g)	Ets1_extended_+/+_(5732r)	2.17019	1	0.973629	670
chrX:71214687-71215187	Mamld1	0.179534	-0.186131	-0.0334168	0.0334168	Ets1	TRUE	Ets1_extended_+/-	Ets1_extended_+/-_(225g)	Ets1_extended_+/-_(287r)	1.60514	1	0.672183	671
chr7:19182288-19182788	Fosb	0.0522232	0.37155	0.0194035	0.0194035	Fosb	TRUE	Fosb_extended_+/+	Fosb_extended_+/+_(396g)	Fosb_extended_+/+_(549r)	4.17865	1	1	672
chrX:5918107-5918607	Nudt11	0.16031	0.276603	0.0443421	0.0443421	Nkx2-5	TRUE	Nkx2-5_extended_+/+	Nkx2-5_extended_+/+_(589g)	Nkx2-5_extended_+/+_(721r)	3.6341	1	0.376536	673
chr9:5271388-5271888	Casp4	0.309059	0.30384	0.0939044	0.0939044	Elk3	TRUE	Elk3_extended_+/+	Elk3_extended_+/+_(1504g)	Elk3_extended_+/+_(4764r)	1.19442	1	0.872021	674
chr3:121547551-121548051	Cnn3	0.126256	-0.0903944	-0.0114129	0.0114129	Ets1	TRUE	Ets1_extended_+/-	Ets1_extended_+/-_(225g)	Ets1_extended_+/-_(287r)	3.11267	1	0.880787	675
chr2:150525730-150526230	Zfp442	0.183348	-0.106332	-0.0194958	0.0194958	Etv5	TRUE	Etv5_extended_+/-	Etv5_extended_+/-_(268g)	Etv5_extended_+/-_(510r)	0.776095	1	0.173078	676
chr1:95313343-95313843	Fam174a	0.338078	0.181811	0.0614664	0.0614664	Ilf3	TRUE	Ilf3_extended_+/+	Ilf3_extended_+/+_(538g)	Ilf3_extended_+/+_(781r)	0.193965	1	0.182757	677
chr10:84985888-84986388	Cry1	0.0423914	-0.182321	-0.00772887	0.00772887	Wt1	TRUE	Wt1_extended_+/-	Wt1_extended_+/-_(1166g)	Wt1_extended_+/-_(2442r)	1.02341	1	0.347413	678
chr2:150525730-150526230	Zfp442	0.183348	-0.106332	-0.0194958	0.0194958	Mecp2	TRUE	Mecp2_extended_+/-	Mecp2_extended_+/-_(54g)	Mecp2_extended_+/-_(64r)	0.78281	1	0.141524	679
chr18:35707623-35708123	Ecscr	0.0527777	0.184278	0.00972576	0.00972576	Ets1	TRUE	Ets1_extended_+/+	Ets1_extended_+/+_(1571g)	Ets1_extended_+/+_(5732r)	2.96684	1	0.962456	680
chr13:12313671-12314171	Actn2	0.0274224	0.520505	0.0142735	0.0142735	Nkx2-5	TRUE	Nkx2-5_extended_+/+	Nkx2-5_extended_+/+_(589g)	Nkx2-5_extended_+/+_(721r)	12.2281	1	0.850562	681
chr10:128626615-128627115	Pa2g4	0.0373281	0.292929	0.0109345	0.0109345	Elk3	TRUE	Elk3_extended_+/+	Elk3_extended_+/+_(1504g)	Elk3_extended_+/+_(4764r)	1.82601	1	0.718413	682
chr4:108848183-108848683	Kti12	0.149928	0.195208	0.0292673	0.0292673	Fli1	TRUE	Fli1_extended_+/+	Fli1_extended_+/+_(1670g)	Fli1_extended_+/+_(6112r)	1.78281	1	0.80259	683
chr2:35128897-35129397	Gsn	0.0830441	0.464004	0.0385328	0.0385328	Tbx20	TRUE	Tbx20_extended_+/+	Tbx20_extended_+/+_(513g)	Tbx20_extended_+/+_(587r)	6.00305	1	0.694955	684
chr14:101882879-101883379	Lmo7	0.0244437	0.531987	0.0130037	0.0130037	Tbx20	TRUE	Tbx20_extended_+/+	Tbx20_extended_+/+_(513g)	Tbx20_extended_+/+_(587r)	10.4572	1	0.794542	685
chr9:39602593-39603093	AW551984	0.248699	0.357614	0.0889382	0.0889382	Tbx20	TRUE	Tbx20_extended_+/+	Tbx20_extended_+/+_(513g)	Tbx20_extended_+/+_(587r)	2.11746	1	0.318055	686
chr15:82262124-82262624	Ndufa6	0.056432	0.5101	0.0287859	0.0287859	Tbx20	TRUE	Tbx20_extended_+/+	Tbx20_extended_+/+_(513g)	Tbx20_extended_+/+_(587r)	7.27741	1	0.745715	687
chr17:44151972-44152472	Rcan2	0.0218491	0.512266	0.0111925	0.0111925	Nkx2-5	TRUE	Nkx2-5_extended_+/+	Nkx2-5_extended_+/+_(589g)	Nkx2-5_extended_+/+_(721r)	10.3851	1	0.703629	688
chr18:9210535-9211035	Fzd8	0.0997964	-0.114218	-0.0113985	0.0113985	Sp2	TRUE	Sp2_extended_+/-	Sp2_extended_+/-_(206g)	Sp2_extended_+/-_(268r)	0.25695	1	0.0817492	689
chr17:23192971-23193471	Zfp40	0.383607	0.0928669	0.0356243	0.0356243	Mbd2	TRUE	Mbd2_extended_+/+	Mbd2_extended_+/+_(697g)	Mbd2_extended_+/+_(1273r)	0.242831	1	0.0824833	690
chr7:30346598-30347098	Aplp1	0.0497175	-0.490955	-0.024409	0.024409	Myrf	TRUE	Myrf_extended_+/-	Myrf_extended_+/-_(21g)	Myrf_extended_+/-_(18r)	4.23149	1	0.918317	691
chr8:26184273-26184773	Hook3	0.128234	0.515357	0.0660866	0.0660866	Fli1	TRUE	Fli1_extended_+/+	Fli1_extended_+/+_(1670g)	Fli1_extended_+/+_(6112r)	1.79107	1	0.749413	692
chr16:16870590-16871090	Ppm1f	0.108518	0.252994	0.0274546	0.0274546	Ets1	TRUE	Ets1_extended_+/+	Ets1_extended_+/+_(1571g)	Ets1_extended_+/+_(5732r)	1.17625	1	0.778173	693
chr16:8494227-8494727	Mettl22	0.0768541	0.493282	0.0379108	0.0379108	Nkx2-5	TRUE	Nkx2-5_extended_+/+	Nkx2-5_extended_+/+_(589g)	Nkx2-5_extended_+/+_(721r)	7.61396	1	0.590256	694
chr7:140955842-140956342	Ifitm3	0.0856011	0.648855	0.0555427	0.0555427	Ets1	TRUE	Ets1_extended_+/+	Ets1_extended_+/+_(1571g)	Ets1_extended_+/+_(5732r)	3.4137	1	0.895292	695
chr3:35972221-35972721	Mccc1	0.0909725	0.440583	0.040081	0.040081	Nkx2-5	TRUE	Nkx2-5_extended_+/+	Nkx2-5_extended_+/+_(589g)	Nkx2-5_extended_+/+_(721r)	4.84246	1	0.603436	696
chrX:106603316-106603816	Cysltr1	0.335589	0.535845	0.179823	0.179823	Fli1	TRUE	Fli1_extended_+/+	Fli1_extended_+/+_(1670g)	Fli1_extended_+/+_(6112r)	0.899631	1	0.728441	697
chr12:75309663-75310163	Rhoj	0.137943	0.47049	0.0649009	0.0649009	Ets1	TRUE	Ets1_extended_+/+	Ets1_extended_+/+_(1571g)	Ets1_extended_+/+_(5732r)	3.1414	1	0.957033	698
chr2:127736833-127737333	Mall	0.139283	0.360265	0.0501786	0.0501786	Fli1	TRUE	Fli1_extended_+/+	Fli1_extended_+/+_(1670g)	Fli1_extended_+/+_(6112r)	1.90533	1	0.884624	699
chr16:36828274-36828774	Slc15a2	0.120434	0.139018	0.0167424	0.0167424	Zfp711	TRUE	Zfp711_extended_+/+	Zfp711_extended_+/+_(54g)	Zfp711_extended_+/+_(59r)	0.218362	1	0.252488	700
chr12:75313821-75314321	Rhoj	0.0835526	0.255521	0.0213495	0.0213495	Fli1	TRUE	Fli1_extended_+/+	Fli1_extended_+/+_(1670g)	Fli1_extended_+/+_(6112r)	2.17335	1	0.958221	701
chr11:70765938-70766438	Pfn1	0.102465	0.379323	0.0388674	0.0388674	Fli1	TRUE	Fli1_extended_+/+	Fli1_extended_+/+_(1670g)	Fli1_extended_+/+_(6112r)	1.65351	1	0.86217	702
chr6:6578278-6578778	Sem1	0.131754	0.496375	0.0653992	0.0653992	Erg	TRUE	Erg_extended_+/+	Erg_extended_+/+_(795g)	Erg_extended_+/+_(3005r)	1.97449	1	0.544445	703
chr10:128626615-128627115	Rab5b	0.0415134	0.0823244	0.00341757	0.00341757	Foxo1	TRUE	Foxo1_extended_+/+	Foxo1_extended_+/+_(878g)	Foxo1_extended_+/+_(1931r)	1.3304	1	0.272077	704
chr7:120504404-120504904	Uqcrc2	0.0421214	0.53228	0.0224204	0.0224204	Wt1	TRUE	Wt1_extended_-/+	Wt1_extended_-/+_(1429g)	Wt1_extended_-/+_(3022r)	3.26248	-1	-0.806817	705
chr5:32745683-32746183	Yes1	0.108689	0.150783	0.0163885	0.0163885	Fli1	TRUE	Fli1_extended_+/+	Fli1_extended_+/+_(1670g)	Fli1_extended_+/+_(6112r)	2.17824	1	0.900697	706
chrX:164436624-164437124	Asb11	0.135174	0.503369	0.0680424	0.0680424	Tbx20	TRUE	Tbx20_extended_+/+	Tbx20_extended_+/+_(513g)	Tbx20_extended_+/+_(587r)	3.05877	1	0.435044	707
chr8:45469517-45470017	Tlr3	0.11477	0.288999	0.0331684	0.0331684	Sox17	TRUE	Sox17_extended_+/+	Sox17_extended_+/+_(709g)	Sox17_extended_+/+_(920r)	3.58145	1	0.706765	708
chr17:70997809-70998309	Myom1	0.0615535	0.507957	0.0312665	0.0312665	Nkx2-5	TRUE	Nkx2-5_extended_+/+	Nkx2-5_extended_+/+_(589g)	Nkx2-5_extended_+/+_(721r)	5.71529	1	0.840935	709
chr7:19543339-19543839	Gemin7	0.0117953	0.218209	0.00257385	0.00257385	Fli1	TRUE	Fli1_extended_+/+	Fli1_extended_+/+_(1670g)	Fli1_extended_+/+_(6112r)	1.70733	1	0.667726	710
chr17:28691055-28691555	Srpk1	0.0143862	0.0676182	0.000972766	0.000972766	Ets1	TRUE	Ets1_extended_+/+	Ets1_extended_+/+_(1571g)	Ets1_extended_+/+_(5732r)	1.59035	1	0.776239	711
chr7:121942122-121942622	Ears2	0.094643	0.528285	0.0499985	0.0499985	Nkx2-5	TRUE	Nkx2-5_extended_+/+	Nkx2-5_extended_+/+_(589g)	Nkx2-5_extended_+/+_(721r)	5.63379	1	0.583015	712
chr3:100162336-100162836	Wdr3	0.153492	0.226188	0.034718	0.034718	Erg	TRUE	Erg_extended_+/+	Erg_extended_+/+_(795g)	Erg_extended_+/+_(3005r)	0.643795	1	0.298569	713
chr9:5271388-5271888	Casp4	0.309059	0.30384	0.0939044	0.0939044	Ets1	TRUE	Ets1_extended_+/+	Ets1_extended_+/+_(1571g)	Ets1_extended_+/+_(5732r)	1.74791	1	0.820418	714
chr13:95451420-95451920	F2r	0.0655063	0.306624	0.0200858	0.0200858	Sox17	TRUE	Sox17_extended_+/+	Sox17_extended_+/+_(709g)	Sox17_extended_+/+_(920r)	2.49999	1	0.860155	715
chr1:60042762-60043262	Wdr12	0.204244	0.34985	0.0714549	0.0714549	Chd1	TRUE	Chd1_extended_+/+	Chd1_extended_+/+_(585g)	Chd1_extended_+/+_(1233r)	1.43296	1	0.375947	716
chr2:91035300-91035800	Mybpc3	0.0803071	0.498069	0.0399985	0.0399985	Tbx20	TRUE	Tbx20_extended_+/+	Tbx20_extended_+/+_(513g)	Tbx20_extended_+/+_(587r)	6.53218	1	0.838807	717
chr2:122652268-122652768	Gatm	0.0996185	0.232485	0.0231598	0.0231598	Ets1	TRUE	Ets1_extended_+/+	Ets1_extended_+/+_(1571g)	Ets1_extended_+/+_(5732r)	1.81664	1	0.86368	718
chr1:84838471-84838971	Trip12	0.0400857	0.201213	0.00806578	0.00806578	Erg	TRUE	Erg_extended_+/+	Erg_extended_+/+_(795g)	Erg_extended_+/+_(3005r)	0.674229	1	0.445183	719
chr1:95617926-95618426	St8sia4	0.113507	0.486436	0.0552138	0.0552138	Fli1	TRUE	Fli1_extended_+/+	Fli1_extended_+/+_(1670g)	Fli1_extended_+/+_(6112r)	1.73733	1	0.932924	720
chr10:99410661-99411161	Dusp6	0.0791241	0.18629	0.01474	0.01474	Fli1	TRUE	Fli1_extended_+/+	Fli1_extended_+/+_(1670g)	Fli1_extended_+/+_(6112r)	1.73039	1	0.760278	721
chr10:100015399-100015899	Kitl	0.159717	-0.175674	-0.0280581	0.0280581	Elk3	TRUE	Elk3_extended_+/-	Elk3_extended_+/-_(260g)	Elk3_extended_+/-_(391r)	2.55346	1	0.925717	722
chr13:114288299-114288799	Ndufs4	0.0546911	0.500381	0.0273664	0.0273664	Nkx2-5	TRUE	Nkx2-5_extended_+/+	Nkx2-5_extended_+/+_(589g)	Nkx2-5_extended_+/+_(721r)	4.62782	1	0.762021	723
chr16:75592767-75593267	Rbm11	0.231322	0.128246	0.0296662	0.0296662	Zbtb21	TRUE	Zbtb21_extended_-/+	Zbtb21_extended_-/+_(20g)	Zbtb21_extended_-/+_(32r)	0.280033	-1	-0.090624	724
chr7:45466377-45466877	Nucb1	0.0668367	-0.336378	-0.0224824	0.0224824	Hes1	TRUE	Hes1_extended_+/-	Hes1_extended_+/-_(465g)	Hes1_extended_+/-_(585r)	3.15949	1	0.506179	725
chr6:117879009-117879509	Hnrnpf	0.0732567	0.352728	0.0258397	0.0258397	Elk3	TRUE	Elk3_extended_+/+	Elk3_extended_+/+_(1504g)	Elk3_extended_+/+_(4764r)	3.02013	1	0.750543	726
chr11:60025218-60025718	Nt5m	0.0447461	0.36936	0.0165274	0.0165274	Tbx20	TRUE	Tbx20_extended_+/+	Tbx20_extended_+/+_(513g)	Tbx20_extended_+/+_(587r)	3.06402	1	0.386973	727
chr12:103353481-103353981	Asb2	0.0481211	0.538364	0.0259067	0.0259067	Nkx2-5	TRUE	Nkx2-5_extended_+/+	Nkx2-5_extended_+/+_(589g)	Nkx2-5_extended_+/+_(721r)	9.15584	1	0.773182	728
chr2:77013411-77013911	Ttn	0.000190884	0.526978	0.000100592	0.000100592	Nkx2-5	TRUE	Nkx2-5_extended_+/+	Nkx2-5_extended_+/+_(589g)	Nkx2-5_extended_+/+_(721r)	17.0899	1	0.867043	729
chr17:65951033-65951533	Ndufv2	0.0712668	0.512688	0.0365376	0.0365376	Wt1	TRUE	Wt1_extended_-/+	Wt1_extended_-/+_(1429g)	Wt1_extended_-/+_(3022r)	5.61928	-1	-0.811536	730
chr6:129424926-129425426	Clec1a	0.0617056	0.338984	0.0209172	0.0209172	Sox17	TRUE	Sox17_extended_+/+	Sox17_extended_+/+_(709g)	Sox17_extended_+/+_(920r)	5.07835	1	0.938598	731
chr8:64947100-64947600	Apela	0.088968	-0.633629	-0.0563727	0.0563727	Wt1	TRUE	Wt1_extended_+/-	Wt1_extended_+/-_(1166g)	Wt1_extended_+/-_(2442r)	2.96332	1	0.91137	732
chr14:84444007-84444507	Pcdh17	0.153404	0.227984	0.0349736	0.0349736	Fli1	TRUE	Fli1_extended_+/+	Fli1_extended_+/+_(1670g)	Fli1_extended_+/+_(6112r)	2.12849	1	0.962576	733
chr14:8171573-8172073	Pdhb	0.052707	0.489458	0.0257979	0.0257979	Nkx2-5	TRUE	Nkx2-5_extended_+/+	Nkx2-5_extended_+/+_(589g)	Nkx2-5_extended_+/+_(721r)	9.1312	1	0.810272	734
chr9:65032425-65032925	Dennd4a	0.0957576	0.294781	0.0282275	0.0282275	Elk3	TRUE	Elk3_extended_+/+	Elk3_extended_+/+_(1504g)	Elk3_extended_+/+_(4764r)	1.94906	1	0.601541	735
chr13:41486969-41487469	Nedd9	0.0852586	0.33156	0.0282683	0.0282683	Elk3	TRUE	Elk3_extended_+/+	Elk3_extended_+/+_(1504g)	Elk3_extended_+/+_(4764r)	3.65194	1	0.862219	736
chr9:5271388-5271888	Casp4	0.309059	0.30384	0.0939044	0.0939044	Fli1	TRUE	Fli1_extended_+/+	Fli1_extended_+/+_(1670g)	Fli1_extended_+/+_(6112r)	1.63443	1	0.834341	737
chr6:58648308-58648808	Abcg2	0.144846	0.095926	0.0138945	0.0138945	Ets1	TRUE	Ets1_extended_+/+	Ets1_extended_+/+_(1571g)	Ets1_extended_+/+_(5732r)	2.3866	1	0.833227	738
chr19:38966438-38966938	Noc3l	0.125651	0.208865	0.0262441	0.0262441	Fli1	TRUE	Fli1_extended_+/+	Fli1_extended_+/+_(1670g)	Fli1_extended_+/+_(6112r)	1.23361	1	0.44349	739
chr6:7661648-7662148	Asns	0.206251	0.15753	0.0324908	0.0324908	Elk3	TRUE	Elk3_extended_+/+	Elk3_extended_+/+_(1504g)	Elk3_extended_+/+_(4764r)	1.98843	1	0.615647	740
chr12:100278345-100278845	Calm1	0.0738208	0.5078	0.0374862	0.0374862	Sox17	TRUE	Sox17_extended_+/+	Sox17_extended_+/+_(709g)	Sox17_extended_+/+_(920r)	3.42903	1	0.858088	741
chr19:3665433-3665933	Lrp5	0.0740986	0.394363	0.0292218	0.0292218	Fli1	TRUE	Fli1_extended_+/+	Fli1_extended_+/+_(1670g)	Fli1_extended_+/+_(6112r)	0.737681	1	0.582835	742
chr17:70979299-70979799	Myom1	0.0291138	0.51838	0.015092	0.015092	Nkx2-5	TRUE	Nkx2-5_extended_+/+	Nkx2-5_extended_+/+_(589g)	Nkx2-5_extended_+/+_(721r)	5.71529	1	0.840935	743
chr2:106652153-106652653	Mpped2	0.0539222	0.501521	0.0270431	0.0270431	Nkx2-5	TRUE	Nkx2-5_extended_+/+	Nkx2-5_extended_+/+_(589g)	Nkx2-5_extended_+/+_(721r)	6.43905	1	0.728864	744
chr6:17170526-17171026	Cav2	0.0964422	0.417965	0.0403095	0.0403095	Sox17	TRUE	Sox17_extended_+/+	Sox17_extended_+/+_(709g)	Sox17_extended_+/+_(920r)	2.83504	1	0.890051	745
chr4:136191144-136191644	Id3	0.0380526	-0.507081	-0.0192957	0.0192957	Nkx2-5	TRUE	Nkx2-5_extended_-/-	Nkx2-5_extended_-/-_(175g)	Nkx2-5_extended_-/-_(199r)	9.43367	-1	-0.783841	746
chr5:64230176-64230676	Pgm2	0.0765862	0.515547	0.0394838	0.0394838	Wt1	TRUE	Wt1_extended_-/+	Wt1_extended_-/+_(1429g)	Wt1_extended_-/+_(3022r)	2.36558	-1	-0.678876	747
chr10:44458761-44459261	Prdm1	0.0824064	0.389394	0.0320886	0.0320886	Elk3	TRUE	Elk3_extended_+/+	Elk3_extended_+/+_(1504g)	Elk3_extended_+/+_(4764r)	5.82512	1	0.884848	748
chr1:133385686-133386186	Sox13	0.09216	0.175579	0.0161813	0.0161813	Elk3	TRUE	Elk3_extended_+/+	Elk3_extended_+/+_(1504g)	Elk3_extended_+/+_(4764r)	4.13795	1	0.75926	749
chr3:10351042-10351542	Snx16	0.0683132	-0.160797	-0.0109846	0.0109846	Klf3	TRUE	Klf3_extended_+/-	Klf3_extended_+/-_(499g)	Klf3_extended_+/-_(927r)	1.33047	1	0.216616	750
chr3:126737132-126737632	Camk2d	0.0592603	0.503644	0.0298461	0.0298461	Nkx2-5	TRUE	Nkx2-5_extended_+/+	Nkx2-5_extended_+/+_(589g)	Nkx2-5_extended_+/+_(721r)	5.58675	1	0.810566	751
chr2:94436798-94437298	Api5	0.121042	0.121867	0.014751	0.014751	Ets1	TRUE	Ets1_extended_+/+	Ets1_extended_+/+_(1571g)	Ets1_extended_+/+_(5732r)	1.95786	1	0.809059	752
chr12:51377216-51377716	G2e3	0.111675	0.119296	0.0133224	0.0133224	Ak6	TRUE	Ak6_extended_+/+	Ak6_extended_+/+_(523g)	Ak6_extended_+/+_(713r)	0.47033	1	0.362162	753
chr7:65835235-65835735	Tm2d3	0.085674	0.167528	0.0143528	0.0143528	Erg	TRUE	Erg_extended_+/+	Erg_extended_+/+_(795g)	Erg_extended_+/+_(3005r)	0.757725	1	0.424335	754
chr16:3895172-3895672	Nlrc3	0.125265	0.274848	0.0344286	0.0344286	Erg	TRUE	Erg_extended_+/+	Erg_extended_+/+_(795g)	Erg_extended_+/+_(3005r)	3.15847	1	0.639556	755
chr17:35865593-35866093	Ppp1r18	0.0566723	0.0605577	0.00343194	0.00343194	Sox17	TRUE	Sox17_extended_+/+	Sox17_extended_+/+_(709g)	Sox17_extended_+/+_(920r)	5.12086	1	0.817109	756
chr10:115251381-115251881	Rab21	0.0561796	0.155183	0.00871812	0.00871812	Foxo1	TRUE	Foxo1_extended_+/+	Foxo1_extended_+/+_(878g)	Foxo1_extended_+/+_(1931r)	1.60791	1	0.501729	757
chr3:10095243-10095743	Fabp4	0.0551568	0.318146	0.0175479	0.0175479	Sox17	TRUE	Sox17_extended_+/+	Sox17_extended_+/+_(709g)	Sox17_extended_+/+_(920r)	4.3903	1	0.918284	758
chr13:5845554-5846054	Klf6	0.0675085	0.492432	0.0332434	0.0332434	Junb	TRUE	Junb_extended_+/+	Junb_extended_+/+_(773g)	Junb_extended_+/+_(1422r)	3.09749	1	0.858797	759
chr15:59537947-59538447	Trib1	0.0289999	-0.436601	-0.0126614	0.0126614	Nkx2-5	TRUE	Nkx2-5_extended_-/-	Nkx2-5_extended_-/-_(175g)	Nkx2-5_extended_-/-_(199r)	4.04004	-1	-0.586417	760
chr2:73386339-73386839	Gpr155	0.0451237	-0.114098	-0.00514851	0.00514851	Klf3	TRUE	Klf3_extended_-/-	Klf3_extended_-/-_(174g)	Klf3_extended_-/-_(238r)	0.179952	-1	-0.161118	761
chr10:52272965-52273465	Dcbld1	0.175338	0.280836	0.0492413	0.0492413	Fli1	TRUE	Fli1_extended_+/+	Fli1_extended_+/+_(1670g)	Fli1_extended_+/+_(6112r)	1.79462	1	0.894975	762
chr9:7184259-7184759	Dcun1d5	0.112173	0.114317	0.0128233	0.0128233	Fli1	TRUE	Fli1_extended_+/+	Fli1_extended_+/+_(1670g)	Fli1_extended_+/+_(6112r)	1.78614	1	0.774363	763
chr6:28485854-28486354	Arf5	0.116135	-0.488301	-0.0567089	0.0567089	Nkx2-5	TRUE	Nkx2-5_extended_-/-	Nkx2-5_extended_-/-_(175g)	Nkx2-5_extended_-/-_(199r)	3.76056	-1	-0.540004	764
chr3:84381914-84382414	Trim2	0.0631656	0.515222	0.0325443	0.0325443	Tbx20	TRUE	Tbx20_extended_+/+	Tbx20_extended_+/+_(513g)	Tbx20_extended_+/+_(587r)	4.0858	1	0.605727	765
chr18:43536799-43537299	Dpysl3	0.0637577	0.548768	0.0349882	0.0349882	Nkx2-5	TRUE	Nkx2-5_extended_+/+	Nkx2-5_extended_+/+_(589g)	Nkx2-5_extended_+/+_(721r)	7.88151	1	0.797326	766
chr12:4582379-4582879	Itsn2	0.117058	0.216532	0.0253468	0.0253468	Fli1	TRUE	Fli1_extended_+/+	Fli1_extended_+/+_(1670g)	Fli1_extended_+/+_(6112r)	1.75833	1	0.827388	767
chr10:5593390-5593890	Myct1	0.16719	0.357484	0.0597678	0.0597678	Elk3	TRUE	Elk3_extended_+/+	Elk3_extended_+/+_(1504g)	Elk3_extended_+/+_(4764r)	2.81577	1	0.971	768
chr5:20759755-20760255	Phtf2	0.0477385	0.484551	0.0231318	0.0231318	Nkx2-5	TRUE	Nkx2-5_extended_+/+	Nkx2-5_extended_+/+_(589g)	Nkx2-5_extended_+/+_(721r)	8.90527	1	0.697373	769
chrX:157697671-157698171	Smpx	0.0606761	0.507581	0.030798	0.030798	Nkx2-5	TRUE	Nkx2-5_extended_+/+	Nkx2-5_extended_+/+_(589g)	Nkx2-5_extended_+/+_(721r)	8.60637	1	0.837288	770
chr12:70031463-70031963	Nin	0.0684562	0.369984	0.0253277	0.0253277	Sox17	TRUE	Sox17_extended_+/+	Sox17_extended_+/+_(709g)	Sox17_extended_+/+_(920r)	3.14911	1	0.735477	771
chr10:71237864-71238364	Cisd1	0.10385	0.499336	0.051856	0.051856	Wt1	TRUE	Wt1_extended_-/+	Wt1_extended_-/+_(1429g)	Wt1_extended_-/+_(3022r)	4.38724	-1	-0.816813	772
chr15:75592878-75593378	Ly6h	0.11558	0.154313	0.0178354	0.0178354	Ets1	TRUE	Ets1_extended_+/+	Ets1_extended_+/+_(1571g)	Ets1_extended_+/+_(5732r)	2.41365	1	0.856988	773
chr9:5308396-5308896	Casp4	0.28341	0.46376	0.131434	0.131434	Fli1	TRUE	Fli1_extended_+/+	Fli1_extended_+/+_(1670g)	Fli1_extended_+/+_(6112r)	1.63443	1	0.834341	774
chrX:59220652-59221152	Fgf13	0.0569707	0.527258	0.0300382	0.0300382	Tbx20	TRUE	Tbx20_extended_+/+	Tbx20_extended_+/+_(513g)	Tbx20_extended_+/+_(587r)	5.4433	1	0.679516	775
chr2:112379043-112379543	Emc4	0.0544807	0.333145	0.01815	0.01815	Wt1	TRUE	Wt1_extended_-/+	Wt1_extended_-/+_(1429g)	Wt1_extended_-/+_(3022r)	1.99143	-1	-0.451768	776
chr8:85386184-85386684	Mylk3	0.0599737	0.537023	0.0322073	0.0322073	Nkx2-5	TRUE	Nkx2-5_extended_+/+	Nkx2-5_extended_+/+_(589g)	Nkx2-5_extended_+/+_(721r)	6.47343	1	0.815545	777
chr3:101590855-101591355	Atp1a1	0.0756949	0.522246	0.0395314	0.0395314	Tbx20	TRUE	Tbx20_extended_+/+	Tbx20_extended_+/+_(513g)	Tbx20_extended_+/+_(587r)	8.28164	1	0.782882	778
chr11:75947199-75947699	Rflnb	0.036625	-0.330019	-0.0120869	0.0120869	Bnc1	TRUE	Bnc1_extended_+/-	Bnc1_extended_+/-_(259g)	Bnc1_extended_+/-_(282r)	3.91341	1	0.561049	779
chr11:72457883-72458383	Spns2	0.0397335	0.409995	0.0162906	0.0162906	Fli1	TRUE	Fli1_extended_+/+	Fli1_extended_+/+_(1670g)	Fli1_extended_+/+_(6112r)	1.9431	1	0.875521	780
chr12:44269403-44269903	Dnajb9	0.120096	-0.275378	-0.0330719	0.0330719	Wt1	TRUE	Wt1_extended_+/-	Wt1_extended_+/-_(1166g)	Wt1_extended_+/-_(2442r)	2.58559	1	0.673553	781
chr15:75596451-75596951	Ly6h	0.103852	0.167862	0.0174328	0.0174328	Sox18	TRUE	Sox18_extended_+/+	Sox18_extended_+/+_(319g)	Sox18_extended_+/+_(400r)	4.74644	1	0.842695	782
chr16:38549847-38550347	Adprh	0.0748191	0.386094	0.0288872	0.0288872	Wt1	TRUE	Wt1_extended_-/+	Wt1_extended_-/+_(1429g)	Wt1_extended_-/+_(3022r)	2.47107	-1	-0.54069	783
chr12:58267300-58267800	Clec14a	0.255551	0.118572	0.030301	0.030301	Ets1	TRUE	Ets1_extended_+/+	Ets1_extended_+/+_(1571g)	Ets1_extended_+/+_(5732r)	2.13023	1	0.944139	784
chr12:65036354-65036854	Togaram1	0.070966	-0.247459	-0.0175612	0.0175612	Klf6	TRUE	Klf6_extended_+/-	Klf6_extended_+/-_(527g)	Klf6_extended_+/-_(1053r)	2.75776	1	0.428328	785
chr7:80261079-80261579	Furin	0.040607	0.165402	0.00671645	0.00671645	Fli1	TRUE	Fli1_extended_+/+	Fli1_extended_+/+_(1670g)	Fli1_extended_+/+_(6112r)	1.26536	1	0.478535	786
chrX:160500972-160501472	Phka2	0.062827	0.379864	0.0238657	0.0238657	Nkx2-5	TRUE	Nkx2-5_extended_+/+	Nkx2-5_extended_+/+_(589g)	Nkx2-5_extended_+/+_(721r)	2.90662	1	0.499772	787
chr16:11016214-11016714	Snn	0.0802401	0.176664	0.0141756	0.0141756	Foxo1	TRUE	Foxo1_extended_+/+	Foxo1_extended_+/+_(878g)	Foxo1_extended_+/+_(1931r)	3.04752	1	0.446888	788
chrX:20062124-20062624	Chst7	0.22801	0.155201	0.0353872	0.0353872	Elk3	TRUE	Elk3_extended_+/+	Elk3_extended_+/+_(1504g)	Elk3_extended_+/+_(4764r)	1.28687	1	0.752804	789
chrX:95478015-95478515	Amer1	0.162567	-0.234452	-0.038114	0.038114	Wt1	TRUE	Wt1_extended_+/-	Wt1_extended_+/-_(1166g)	Wt1_extended_+/-_(2442r)	1.35895	1	0.455604	790
chr2:151543444-151543944	Fkbp1a	0.121459	-0.0565509	-0.00686864	0.00686864	Ets1	TRUE	Ets1_extended_+/-	Ets1_extended_+/-_(225g)	Ets1_extended_+/-_(287r)	2.64335	1	0.872197	791
chr2:76692251-76692751	Ttn	0.000297008	0.529162	0.000157165	0.000157165	Tbx20	TRUE	Tbx20_extended_+/+	Tbx20_extended_+/+_(513g)	Tbx20_extended_+/+_(587r)	13.6901	1	0.841184	792
chr17:56040105-56040605	Fsd1	0.127326	-0.105433	-0.0134244	0.0134244	Wt1	TRUE	Wt1_extended_+/-	Wt1_extended_+/-_(1166g)	Wt1_extended_+/-_(2442r)	1.56283	1	0.233166	793
chr16:16870590-16871090	Ppm1f	0.108518	0.252994	0.0274546	0.0274546	Erg	TRUE	Erg_extended_+/+	Erg_extended_+/+_(795g)	Erg_extended_+/+_(3005r)	0.995981	1	0.749898	794
chr9:70012409-70012909	Gtf2a2	0.0632428	0.414922	0.0262408	0.0262408	Wt1	TRUE	Wt1_extended_-/+	Wt1_extended_-/+_(1429g)	Wt1_extended_-/+_(3022r)	2.18579	-1	-0.542823	795
chr1:135794578-135795078	Tnni1	0.0175383	0.494621	0.0086748	0.0086748	Wt1	TRUE	Wt1_extended_-/+	Wt1_extended_-/+_(1429g)	Wt1_extended_-/+_(3022r)	12.3697	-1	-0.829146	796
chrX:103981044-103981544	Nexmif	0.175726	0.191293	0.0336151	0.0336151	Fli1	TRUE	Fli1_extended_+/+	Fli1_extended_+/+_(1670g)	Fli1_extended_+/+_(6112r)	1.524	1	0.723232	797
chr14:111677604-111678104	Slitrk5	0.104537	0.52842	0.0552395	0.0552395	Nkx2-5	TRUE	Nkx2-5_extended_+/+	Nkx2-5_extended_+/+_(589g)	Nkx2-5_extended_+/+_(721r)	5.58687	1	0.605204	798
chr2:122652268-122652768	Gatm	0.0996185	0.232485	0.0231598	0.0231598	Elk3	TRUE	Elk3_extended_+/+	Elk3_extended_+/+_(1504g)	Elk3_extended_+/+_(4764r)	3.31003	1	0.860156	799
chrX:106603316-106603816	Cysltr1	0.335589	0.535845	0.179823	0.179823	Foxo1	TRUE	Foxo1_extended_+/+	Foxo1_extended_+/+_(878g)	Foxo1_extended_+/+_(1931r)	0.529211	1	0.556057	800
chr13:66932688-66933188	Ptdss1	0.118105	0.0661931	0.00781773	0.00781773	Fli1	TRUE	Fli1_extended_+/+	Fli1_extended_+/+_(1670g)	Fli1_extended_+/+_(6112r)	0.759562	1	0.252872	801
chr16:95811062-95811562	Ets2	0.0662724	0.372099	0.0246599	0.0246599	Ets1	TRUE	Ets1_extended_+/+	Ets1_extended_+/+_(1571g)	Ets1_extended_+/+_(5732r)	2.42254	1	0.957344	802
chr3:30353781-30354281	Mecom	0.0744118	0.250978	0.0186757	0.0186757	Elk3	TRUE	Elk3_extended_+/+	Elk3_extended_+/+_(1504g)	Elk3_extended_+/+_(4764r)	6.5096	1	0.933532	803
chr19:5457593-5458093	Cfl1	0.0893752	0.158335	0.0141512	0.0141512	Sox17	TRUE	Sox17_extended_+/+	Sox17_extended_+/+_(709g)	Sox17_extended_+/+_(920r)	3.37782	1	0.822574	804
chr19:37561487-37561987	Hhex	0.0855235	0.31389	0.026845	0.026845	Ets1	TRUE	Ets1_extended_+/+	Ets1_extended_+/+_(1571g)	Ets1_extended_+/+_(5732r)	1.37783	1	0.925896	805
chr10:82047907-82048407	BC024063	0.201352	0.078549	0.015816	0.015816	Drap1	TRUE	Drap1_extended_+/+	Drap1_extended_+/+_(199g)	Drap1_extended_+/+_(207r)	1.34369	1	0.10384	806
chr5:104112082-104112582	Sparcl1	0.101838	0.317329	0.0323161	0.0323161	Sox17	TRUE	Sox17_extended_+/+	Sox17_extended_+/+_(709g)	Sox17_extended_+/+_(920r)	3.53748	1	0.925133	807
chr8:53958463-53958963	Vegfc	0.110746	-0.39467	-0.0437082	0.0437082	Nr2f2	TRUE	Nr2f2_extended_+/-	Nr2f2_extended_+/-_(131g)	Nr2f2_extended_+/-_(140r)	1.96072	1	0.628372	808
chr3:90540852-90541352	S100a16	0.105786	0.642742	0.067993	0.067993	Ets1	TRUE	Ets1_extended_+/+	Ets1_extended_+/+_(1571g)	Ets1_extended_+/+_(5732r)	3.60813	1	0.972	809
chr7:28049877-28050377	Psmc4	0.126061	0.48001	0.0605107	0.0605107	Ets1	TRUE	Ets1_extended_+/+	Ets1_extended_+/+_(1571g)	Ets1_extended_+/+_(5732r)	2.12646	1	0.748453	810
chr4:21879605-21880105	Tstd3	0.115063	0.32733	0.0376636	0.0376636	Wt1	TRUE	Wt1_extended_-/+	Wt1_extended_-/+_(1429g)	Wt1_extended_-/+_(3022r)	2.53775	-1	-0.476523	811
chr15:79950149-79950649	Pdgfb	0.105332	0.440001	0.0463461	0.0463461	Foxo1	TRUE	Foxo1_extended_+/+	Foxo1_extended_+/+_(878g)	Foxo1_extended_+/+_(1931r)	0.791524	1	0.822157	812
chrX:73966257-73966757	Irak1	0.0353032	0.0732151	0.00258473	0.00258473	Yy1	TRUE	Yy1_extended_+/+	Yy1_extended_+/+_(603g)	Yy1_extended_+/+_(849r)	0.397629	1	0.295156	813
chr2:76823762-76824262	Ttn	0.00173849	0.536026	0.000931874	0.000931874	Tbx20	TRUE	Tbx20_extended_+/+	Tbx20_extended_+/+_(513g)	Tbx20_extended_+/+_(587r)	13.6901	1	0.841184	814
chr10:127754389-127754889	Gpr182	0.0641153	0.323087	0.0207148	0.0207148	Sox17	TRUE	Sox17_extended_+/+	Sox17_extended_+/+_(709g)	Sox17_extended_+/+_(920r)	2.30449	1	0.763634	815
chr3:90077249-90077749	Tpm3	0.0950916	-0.253334	-0.02409	0.02409	Sox17	TRUE	Sox17_extended_+/-	Sox17_extended_+/-_(190g)	Sox17_extended_+/-_(207r)	3.39998	1	0.859853	816
chr19:5661130-5661630	Sipa1	0.105282	-0.0965919	-0.0101693	0.0101693	Elk3	TRUE	Elk3_extended_+/-	Elk3_extended_+/-_(260g)	Elk3_extended_+/-_(391r)	2.6594	1	0.913167	817
chr6:57543599-57544099	Pyurf	0.105236	0.42669	0.0449031	0.0449031	Tbx20	TRUE	Tbx20_extended_+/+	Tbx20_extended_+/+_(513g)	Tbx20_extended_+/+_(587r)	3.8019	1	0.57206	818
chr12:37110216-37110716	Meox2	0.127319	0.411186	0.0523519	0.0523519	Fli1	TRUE	Fli1_extended_+/+	Fli1_extended_+/+_(1670g)	Fli1_extended_+/+_(6112r)	1.68933	1	0.826169	819
chr19:5606165-5606665	Ehbp1l1	0.0430516	0.522858	0.0225098	0.0225098	Nkx2-5	TRUE	Nkx2-5_extended_+/+	Nkx2-5_extended_+/+_(589g)	Nkx2-5_extended_+/+_(721r)	6.13742	1	0.729605	820
chr11:84129241-84129741	Dusp14	0.092158	-0.290863	-0.0268054	0.0268054	Wt1	TRUE	Wt1_extended_+/-	Wt1_extended_+/-_(1166g)	Wt1_extended_+/-_(2442r)	2.03321	1	0.548159	821
chr13:66932688-66933188	Uqcrb	0.357785	0.503666	0.180204	0.180204	Hif1a	TRUE	Hif1a_extended_+/+	Hif1a_extended_+/+_(680g)	Hif1a_extended_+/+_(689r)	0.763841	1	0.758021	822
chrX:160138027-160138527	Pdha1	0.167325	0.374718	0.0626996	0.0626996	Wt1	TRUE	Wt1_extended_-/+	Wt1_extended_-/+_(1429g)	Wt1_extended_-/+_(3022r)	3.03809	-1	-0.758638	823
chr12:21204808-21205308	Asap2	0.076177	0.176025	0.0134091	0.0134091	Ets1	TRUE	Ets1_extended_+/+	Ets1_extended_+/+_(1571g)	Ets1_extended_+/+_(5732r)	2.66829	1	0.901634	824
chr17:35027119-35027619	Hspa1b	0.013654	-0.062897	-0.000858793	0.000858793	Sox17	TRUE	Sox17_extended_+/-	Sox17_extended_+/-_(190g)	Sox17_extended_+/-_(207r)	4.31764	1	0.406547	825
chr6:108875912-108876412	Edem1	0.102015	0.317219	0.0323612	0.0323612	Sox17	TRUE	Sox17_extended_+/+	Sox17_extended_+/+_(709g)	Sox17_extended_+/+_(920r)	3.38433	1	0.708791	826
chr11:116017772-116018272	Trim47	0.056996	0.2789	0.0158962	0.0158962	Elk3	TRUE	Elk3_extended_+/+	Elk3_extended_+/+_(1504g)	Elk3_extended_+/+_(4764r)	2.56942	1	0.730108	827
chr11:62494655-62495155	Cenpv	0.0847675	0.489138	0.041463	0.041463	Nkx2-5	TRUE	Nkx2-5_extended_+/+	Nkx2-5_extended_+/+_(589g)	Nkx2-5_extended_+/+_(721r)	5.33716	1	0.699315	828
chr3:10145253-10145753	Fabp5	0.0490201	0.521017	0.0255403	0.0255403	Sox17	TRUE	Sox17_extended_+/+	Sox17_extended_+/+_(709g)	Sox17_extended_+/+_(920r)	5.48671	1	0.901946	829
chr7:89456665-89457165	Fzd4	0.0873998	0.175517	0.0153402	0.0153402	Elk3	TRUE	Elk3_extended_+/+	Elk3_extended_+/+_(1504g)	Elk3_extended_+/+_(4764r)	2.73422	1	0.919414	830
chr19:4992803-4993303	Cnih2	0.00515657	-0.254494	-0.00131232	0.00131232	Mef2c	TRUE	Mef2c_extended_-/-	Mef2c_extended_-/-_(307g)	Mef2c_extended_-/-_(388r)	0.59326	-1	-0.370576	831
chr12:58267300-58267800	Clec14a	0.255551	0.118572	0.030301	0.030301	Fli1	TRUE	Fli1_extended_+/+	Fli1_extended_+/+_(1670g)	Fli1_extended_+/+_(6112r)	2.03471	1	0.947807	832
chr18:84089912-84090412	Zadh2	0.0522372	0.377805	0.0197355	0.0197355	Tbx20	TRUE	Tbx20_extended_+/+	Tbx20_extended_+/+_(513g)	Tbx20_extended_+/+_(587r)	2.2174	1	0.449092	833
chr3:32616464-32616964	Ndufb5	0.0708404	0.501555	0.0355303	0.0355303	Wt1	TRUE	Wt1_extended_-/+	Wt1_extended_-/+_(1429g)	Wt1_extended_-/+_(3022r)	2.3566	-1	-0.842283	834
chr11:17051347-17051847	Cnrip1	0.158029	0.562646	0.0889142	0.0889142	Elk3	TRUE	Elk3_extended_+/+	Elk3_extended_+/+_(1504g)	Elk3_extended_+/+_(4764r)	2.9364	1	0.880261	835
chr16:31024855-31025355	Acap2	0.0205589	0.129531	0.00266302	0.00266302	Ets1	TRUE	Ets1_extended_+/+	Ets1_extended_+/+_(1571g)	Ets1_extended_+/+_(5732r)	1.73125	1	0.715377	836
chr7:18959253-18959753	Nova2	0.0502521	0.348687	0.0175222	0.0175222	Elk3	TRUE	Elk3_extended_+/+	Elk3_extended_+/+_(1504g)	Elk3_extended_+/+_(4764r)	1.39752	1	0.915326	837
chr17:26852405-26852905	Nkx2-5	0.0760354	0.540059	0.0410636	0.0410636	Tbx20	TRUE	Tbx20_extended_+/+	Tbx20_extended_+/+_(513g)	Tbx20_extended_+/+_(587r)	8.02358	1	0.789665	838
chr7:24607973-24608473	Plaur	0.0745049	-0.17955	-0.0133774	0.0133774	Ets1	TRUE	Ets1_extended_+/-	Ets1_extended_+/-_(225g)	Ets1_extended_+/-_(287r)	1.99449	1	0.930946	839
chr14:25686998-25687498	Ppif	0.0658007	0.539467	0.0354973	0.0354973	Nkx2-5	TRUE	Nkx2-5_extended_+/+	Nkx2-5_extended_+/+_(589g)	Nkx2-5_extended_+/+_(721r)	8.47914	1	0.756011	840
chr19:3884567-3885067	Doc2g	0.026725	0.532831	0.0142399	0.0142399	Nkx2-5	TRUE	Nkx2-5_extended_+/+	Nkx2-5_extended_+/+_(589g)	Nkx2-5_extended_+/+_(721r)	9.433	1	0.760228	841
chr4:136191144-136191644	Tcea3	0.0899287	0.505472	0.0454564	0.0454564	Nkx2-5	TRUE	Nkx2-5_extended_+/+	Nkx2-5_extended_+/+_(589g)	Nkx2-5_extended_+/+_(721r)	5.6239	1	0.737064	842
chr6:147145209-147145709	Ppfibp1	0.0612528	-0.539784	-0.0330633	0.0330633	Wt1	TRUE	Wt1_extended_+/-	Wt1_extended_+/-_(1166g)	Wt1_extended_+/-_(2442r)	6.84044	1	0.842351	843
chr2:94436798-94437298	Api5	0.121042	0.121867	0.014751	0.014751	Sox17	TRUE	Sox17_extended_+/+	Sox17_extended_+/+_(709g)	Sox17_extended_+/+_(920r)	3.31686	1	0.796258	844
chrX:103981044-103981544	Nexmif	0.175726	0.191293	0.0336151	0.0336151	Ets1	TRUE	Ets1_extended_+/+	Ets1_extended_+/+_(1571g)	Ets1_extended_+/+_(5732r)	1.23482	1	0.667286	845
chr3:30465937-30466437	Mecom	0.0975745	0.251424	0.0245325	0.0245325	Elk3	TRUE	Elk3_extended_+/+	Elk3_extended_+/+_(1504g)	Elk3_extended_+/+_(4764r)	6.5096	1	0.933532	846
chr10:110921993-110922493	E2f7	0.0708728	0.206329	0.0146231	0.0146231	Foxo1	TRUE	Foxo1_extended_+/+	Foxo1_extended_+/+_(878g)	Foxo1_extended_+/+_(1931r)	5.06789	1	0.534876	847
chr4:82513047-82513547	Nfib	0.079703	-0.370246	-0.0295097	0.0295097	Wt1	TRUE	Wt1_extended_+/-	Wt1_extended_+/-_(1166g)	Wt1_extended_+/-_(2442r)	2.0727	1	0.669331	848
chr17:56139299-56139799	Stap2	0.0973871	0.176182	0.0171579	0.0171579	Sox17	TRUE	Sox17_extended_+/+	Sox17_extended_+/+_(709g)	Sox17_extended_+/+_(920r)	3.78661	1	0.858975	849
chr9:50754090-50754590	Hspb2	0.0523643	0.522545	0.0273627	0.0273627	Nkx2-5	TRUE	Nkx2-5_extended_+/+	Nkx2-5_extended_+/+_(589g)	Nkx2-5_extended_+/+_(721r)	10.2439	1	0.823724	850
chr15:79950149-79950649	Apobec3	0.070787	0.179009	0.0126715	0.0126715	Sox17	TRUE	Sox17_extended_+/+	Sox17_extended_+/+_(709g)	Sox17_extended_+/+_(920r)	1.6698	1	0.805523	851
chr1:60460516-60461016	Cyp20a1	0.262107	0.172388	0.045184	0.045184	Ets2	TRUE	Ets2_extended_+/+	Ets2_extended_+/+_(1078g)	Ets2_extended_+/+_(2975r)	0.826279	1	0.702846	852
chr15:51865113-51865613	Eif3h	0.100663	0.322899	0.0325039	0.0325039	Yy1	TRUE	Yy1_extended_+/+	Yy1_extended_+/+_(603g)	Yy1_extended_+/+_(849r)	1.79989	1	0.600443	853
chr7:44553726-44554226	Pold1	0.0253343	0.0846835	0.0021454	0.0021454	Erg	TRUE	Erg_extended_+/+	Erg_extended_+/+_(795g)	Erg_extended_+/+_(3005r)	0.692557	1	0.364664	854
chr4:137925019-137925519	Ece1	0.106431	-0.137981	-0.0146854	0.0146854	Elk3	TRUE	Elk3_extended_+/-	Elk3_extended_+/-_(260g)	Elk3_extended_+/-_(391r)	3.25164	1	0.880578	855
chr8:18898866-18899366	Xkr5	0.110498	0.202126	0.0223346	0.0223346	Ctcf	TRUE	Ctcf_extended_+/+	Ctcf_extended_+/+_(544g)	Ctcf_extended_+/+_(708r)	3.04268	1	0.260567	856
chr14:31215432-31215932	Sh3bp5	0.0353171	0.0896448	0.00316599	0.00316599	Sox17	TRUE	Sox17_extended_+/+	Sox17_extended_+/+_(709g)	Sox17_extended_+/+_(920r)	5.2105	1	0.884451	857
chr13:46420435-46420935	Cap2	0.0354386	0.542212	0.0192152	0.0192152	Nkx2-5	TRUE	Nkx2-5_extended_+/+	Nkx2-5_extended_+/+_(589g)	Nkx2-5_extended_+/+_(721r)	10.1287	1	0.821022	858
chr11:49195714-49196214	Mgat1	0.0796943	0.1783	0.0142095	0.0142095	Sox17	TRUE	Sox17_extended_+/+	Sox17_extended_+/+_(709g)	Sox17_extended_+/+_(920r)	2.84053	1	0.6575	859
chr3:108145788-108146288	Ampd2	0.0178366	0.210842	0.0037607	0.0037607	Elk3	TRUE	Elk3_extended_+/+	Elk3_extended_+/+_(1504g)	Elk3_extended_+/+_(4764r)	1.85397	1	0.557348	860
chr16:42276297-42276797	Gap43	0.0755486	-0.081447	-0.00615321	0.00615321	Sox17	TRUE	Sox17_extended_+/-	Sox17_extended_+/-_(190g)	Sox17_extended_+/-_(207r)	2.83765	1	0.886646	861
chr15:36065420-36065920	Cox6c	0.0405351	0.496285	0.0201169	0.0201169	Nkx2-5	TRUE	Nkx2-5_extended_+/+	Nkx2-5_extended_+/+_(589g)	Nkx2-5_extended_+/+_(721r)	8.40835	1	0.853737	862
chr10:117045064-117045564	Rab3ip	0.0859794	0.493375	0.0424201	0.0424201	Nkx2-5	TRUE	Nkx2-5_extended_+/+	Nkx2-5_extended_+/+_(589g)	Nkx2-5_extended_+/+_(721r)	6.02959	1	0.681489	863
chr15:8168970-8169470	Nipbl	0.0688888	-0.173025	-0.0119195	0.0119195	Klf6	TRUE	Klf6_extended_+/-	Klf6_extended_+/-_(527g)	Klf6_extended_+/-_(1053r)	2.85272	1	0.537671	864
chr14:101653944-101654444	Uchl3	0.105351	0.383398	0.0403914	0.0403914	Wt1	TRUE	Wt1_extended_-/+	Wt1_extended_-/+_(1429g)	Wt1_extended_-/+_(3022r)	2.46885	-1	-0.636151	865
chr5:127616959-127617459	Slc15a4	0.14141	0.213416	0.0301792	0.0301792	Ets1	TRUE	Ets1_extended_+/+	Ets1_extended_+/+_(1571g)	Ets1_extended_+/+_(5732r)	0.899672	1	0.195856	866
chr10:57532142-57532642	Serinc1	0.120424	0.167393	0.0201581	0.0201581	Hif1a	TRUE	Hif1a_extended_+/+	Hif1a_extended_+/+_(680g)	Hif1a_extended_+/+_(689r)	2.08948	1	0.375139	867
chrX:153670364-153670864	Kctd12b	0.290449	0.272032	0.0790115	0.0790115	Erg	TRUE	Erg_extended_+/+	Erg_extended_+/+_(795g)	Erg_extended_+/+_(3005r)	0.659322	1	0.870307	868
chr2:129129438-129129938	Slc20a1	0.0421329	0.11633	0.00490131	0.00490131	Ets1	TRUE	Ets1_extended_+/+	Ets1_extended_+/+_(1571g)	Ets1_extended_+/+_(5732r)	1.07096	1	0.792247	869
chr1:187800661-187801161	Esrrg	0.0263781	-0.586841	-0.0154797	0.0154797	Junb	TRUE	Junb_extended_-/-	Junb_extended_-/-_(565g)	Junb_extended_-/-_(891r)	1.79008	-1	-0.571129	870
chr12:101957815-101958315	Fbln5	0.122361	-0.616025	-0.0753776	0.0753776	Wt1	TRUE	Wt1_extended_+/-	Wt1_extended_+/-_(1166g)	Wt1_extended_+/-_(2442r)	1.90178	1	0.861472	871
chr11:110993619-110994119	Kcnj2	0.10607	0.255644	0.0271161	0.0271161	Ets1	TRUE	Ets1_extended_+/+	Ets1_extended_+/+_(1571g)	Ets1_extended_+/+_(5732r)	1.80221	1	0.748517	872
chr18:60950661-60951161	Camk2a	0.0559626	0.554267	0.0310182	0.0310182	Nkx2-5	TRUE	Nkx2-5_extended_+/+	Nkx2-5_extended_+/+_(589g)	Nkx2-5_extended_+/+_(721r)	8.50107	1	0.731236	873
chr2:39065134-39065634	Ppp6c	0.202359	-0.228407	-0.0462202	0.0462202	Klf2	TRUE	Klf2_extended_+/-	Klf2_extended_+/-_(556g)	Klf2_extended_+/-_(1125r)	2.76139	1	0.610968	874
chr7:30072570-30073070	Cox7a1	0.108853	0.514619	0.056018	0.056018	Wt1	TRUE	Wt1_extended_-/+	Wt1_extended_-/+_(1429g)	Wt1_extended_-/+_(3022r)	4.44825	-1	-0.741347	875
chrX:70364834-70365334	Tmem185a	0.224858	-0.12534	-0.0281837	0.0281837	Klf6	TRUE	Klf6_extended_+/-	Klf6_extended_+/-_(527g)	Klf6_extended_+/-_(1053r)	0.974144	1	0.267501	876
chr13:95451420-95451920	Aggf1	0.0620293	0.0790485	0.00490333	0.00490333	Sox17	TRUE	Sox17_extended_+/+	Sox17_extended_+/+_(709g)	Sox17_extended_+/+_(920r)	2.44447	1	0.582713	877
chr7:24373713-24374213	Plaur	0.117038	0.210444	0.02463	0.02463	Elk3	TRUE	Elk3_extended_+/+	Elk3_extended_+/+_(1504g)	Elk3_extended_+/+_(4764r)	3.64025	1	0.922657	878
chr6:17359136-17359636	Cav2	0.0671067	0.106981	0.00717913	0.00717913	Sox18	TRUE	Sox18_extended_+/+	Sox18_extended_+/+_(319g)	Sox18_extended_+/+_(400r)	3.6252	1	0.956504	879
chr11:49195714-49196214	Btnl9	0.103962	0.473392	0.0492149	0.0492149	Sox17	TRUE	Sox17_extended_+/+	Sox17_extended_+/+_(709g)	Sox17_extended_+/+_(920r)	2.31306	1	0.896281	880
chr2:157077515-157078015	Samhd1	0.0453702	0.197671	0.00896836	0.00896836	Foxo1	TRUE	Foxo1_extended_+/+	Foxo1_extended_+/+_(878g)	Foxo1_extended_+/+_(1931r)	1.51995	1	0.363445	881
chr13:59557045-59557545	Golm1	0.0508306	-0.373939	-0.0190075	0.0190075	Wt1	TRUE	Wt1_extended_+/-	Wt1_extended_+/-_(1166g)	Wt1_extended_+/-_(2442r)	3.59495	1	0.928948	882
chrX:133914177-133914677	Tspan6	0.158197	-0.130772	-0.0206877	0.0206877	Ets1	TRUE	Ets1_extended_+/-	Ets1_extended_+/-_(225g)	Ets1_extended_+/-_(287r)	2.83961	1	0.929565	883
chr14:49171768-49172268	Exoc5	0.101042	0.091143	0.0092093	0.0092093	Ets1	TRUE	Ets1_extended_+/+	Ets1_extended_+/+_(1571g)	Ets1_extended_+/+_(5732r)	2.32273	1	0.748815	884
chr19:40840398-40840898	Ccnj	0.104293	0.221894	0.023142	0.023142	Fli1	TRUE	Fli1_extended_+/+	Fli1_extended_+/+_(1670g)	Fli1_extended_+/+_(6112r)	1.50874	1	0.62023	885
chr2:132247557-132248057	Cds2	0.0267413	0.17234	0.00460859	0.00460859	Elk3	TRUE	Elk3_extended_+/+	Elk3_extended_+/+_(1504g)	Elk3_extended_+/+_(4764r)	2.34322	1	0.451952	886
chr15:8109087-8109587	Nup155	0.221797	0.282619	0.0626841	0.0626841	Foxo1	TRUE	Foxo1_extended_+/+	Foxo1_extended_+/+_(878g)	Foxo1_extended_+/+_(1931r)	1.29195	1	0.466292	887
chr12:26446681-26447181	Rnf144a	0.104361	0.175985	0.0183659	0.0183659	Sox17	TRUE	Sox17_extended_+/+	Sox17_extended_+/+_(709g)	Sox17_extended_+/+_(920r)	5.00643	1	0.943886	888
chr2:109277936-109278436	Kif18a	0.250674	0.068586	0.0171928	0.0171928	Ak6	TRUE	Ak6_extended_+/+	Ak6_extended_+/+_(523g)	Ak6_extended_+/+_(713r)	0.94346	1	0.423065	889
chr4:107979516-107980016	Magoh	0.0829564	0.183324	0.0152079	0.0152079	Sox17	TRUE	Sox17_extended_+/+	Sox17_extended_+/+_(709g)	Sox17_extended_+/+_(920r)	3.70849	1	0.709258	890
chr11:106159137-106159637	Smarcd2	0.0740833	0.52535	0.0389197	0.0389197	Junb	TRUE	Junb_extended_+/+	Junb_extended_+/+_(773g)	Junb_extended_+/+_(1422r)	2.04343	1	0.750655	891
chr16:14711721-14712221	Snai2	0.21836	0.537172	0.117297	0.117297	Foxo1	TRUE	Foxo1_extended_+/+	Foxo1_extended_+/+_(878g)	Foxo1_extended_+/+_(1931r)	0.978554	1	0.434825	892
chr15:75592878-75593378	Gpihbp1	0.0855444	0.32881	0.0281279	0.0281279	Elk3	TRUE	Elk3_extended_+/+	Elk3_extended_+/+_(1504g)	Elk3_extended_+/+_(4764r)	2.6058	1	0.950382	893
chr15:43282353-43282853	Eif3e	0.176768	0.35445	0.0626554	0.0626554	Ube2k	TRUE	Ube2k_extended_+/+	Ube2k_extended_+/+_(1146g)	Ube2k_extended_+/+_(2091r)	0.440016	1	0.554344	894
chr15:38938485-38938985	Fzd6	0.110562	0.0826958	0.00914299	0.00914299	Sox17	TRUE	Sox17_extended_+/+	Sox17_extended_+/+_(709g)	Sox17_extended_+/+_(920r)	1.81912	1	0.499261	895
chr11:29172490-29172990	Ppp4r3b	0.135956	0.103915	0.0141279	0.0141279	Fli1	TRUE	Fli1_extended_+/+	Fli1_extended_+/+_(1670g)	Fli1_extended_+/+_(6112r)	1.4077	1	0.631444	896
chrX:23465958-23466458	Klhl13	0.087111	0.167568	0.014597	0.014597	Tead1	TRUE	Tead1_extended_+/+	Tead1_extended_+/+_(198g)	Tead1_extended_+/+_(220r)	0.771569	1	0.279557	897
chr4:108847609-108848109	Kti12	0.122875	0.149796	0.0184062	0.0184062	Ets2	TRUE	Ets2_extended_+/+	Ets2_extended_+/+_(1078g)	Ets2_extended_+/+_(2975r)	0.947037	1	0.800501	898
chr6:24599543-24600043	Lmod2	0.0706367	0.510292	0.0360454	0.0360454	Tbx20	TRUE	Tbx20_extended_+/+	Tbx20_extended_+/+_(513g)	Tbx20_extended_+/+_(587r)	7.23738	1	0.748596	899
chr10:112977439-112977939	Atxn7l3b	0.155425	0.125679	0.0195337	0.0195337	Jund	TRUE	Jund_extended_+/+	Jund_extended_+/+_(656g)	Jund_extended_+/+_(1096r)	2.85316	1	0.499059	900
chr11:106355710-106356210	Icam2	0.108643	0.336335	0.0365405	0.0365405	Fli1	TRUE	Fli1_extended_+/+	Fli1_extended_+/+_(1670g)	Fli1_extended_+/+_(6112r)	2.13641	1	0.953701	901
chr18:16716424-16716924	Cdh2	0.0559937	0.484871	0.0271497	0.0271497	Nkx2-5	TRUE	Nkx2-5_extended_+/+	Nkx2-5_extended_+/+_(589g)	Nkx2-5_extended_+/+_(721r)	8.48452	1	0.848436	902
chr3:101720787-101721287	Atp1a1	0.0729358	0.524236	0.0382356	0.0382356	Nkx2-5	TRUE	Nkx2-5_extended_+/+	Nkx2-5_extended_+/+_(589g)	Nkx2-5_extended_+/+_(721r)	7.28682	1	0.818412	903
chr2:85238262-85238762	Aplnr	0.0366	0.365839	0.0133897	0.0133897	Sox17	TRUE	Sox17_extended_+/+	Sox17_extended_+/+_(709g)	Sox17_extended_+/+_(920r)	3.41522	1	0.72536	904
chrX:95711593-95712093	Zc4h2	0.231689	-0.18561	-0.0430037	0.0430037	Klf6	TRUE	Klf6_extended_+/-	Klf6_extended_+/-_(527g)	Klf6_extended_+/-_(1053r)	0.929227	1	0.317449	905
chr2:131056266-131056766	Hspa12b	0.12544	0.518408	0.0650289	0.0650289	Fli1	TRUE	Fli1_extended_+/+	Fli1_extended_+/+_(1670g)	Fli1_extended_+/+_(6112r)	1.52202	1	0.740519	906
chr12:81532615-81533115	Ttc9	0.0697098	0.362066	0.0252396	0.0252396	Elk3	TRUE	Elk3_extended_+/+	Elk3_extended_+/+_(1504g)	Elk3_extended_+/+_(4764r)	3.46982	1	0.934858	907
chr13:100103633-100104133	Smn1	0.203154	0.23594	0.0479321	0.0479321	Erg	TRUE	Erg_extended_+/+	Erg_extended_+/+_(795g)	Erg_extended_+/+_(3005r)	2.69104	1	0.561513	908
chr11:78531063-78531563	Tnfaip1	0.155507	0.181995	0.0283016	0.0283016	Fli1	TRUE	Fli1_extended_+/+	Fli1_extended_+/+_(1670g)	Fli1_extended_+/+_(6112r)	1.77426	1	0.907593	909
chr7:126792220-126792720	Ino80e	0.0188445	0.164544	0.00310075	0.00310075	Foxo1	TRUE	Foxo1_extended_+/+	Foxo1_extended_+/+_(878g)	Foxo1_extended_+/+_(1931r)	3.41281	1	0.468447	910
chr10:33083569-33084069	Trdn	0.0458249	0.516287	0.0236588	0.0236588	Nkx2-5	TRUE	Nkx2-5_extended_+/+	Nkx2-5_extended_+/+_(589g)	Nkx2-5_extended_+/+_(721r)	7.44137	1	0.82166	911
chr11:100965674-100966174	Cavin1	0.103247	0.134385	0.0138748	0.0138748	Sox17	TRUE	Sox17_extended_+/+	Sox17_extended_+/+_(709g)	Sox17_extended_+/+_(920r)	4.60711	1	0.767235	912
chrX:95478015-95478515	Asb12	0.139441	0.220644	0.0307668	0.0307668	Wt1	TRUE	Wt1_extended_-/+	Wt1_extended_-/+_(1429g)	Wt1_extended_-/+_(3022r)	1.58528	-1	-0.273172	913
chr17:35021907-35022407	Clic1	0.0550693	0.244773	0.0134795	0.0134795	Sox17	TRUE	Sox17_extended_+/+	Sox17_extended_+/+_(709g)	Sox17_extended_+/+_(920r)	4.07861	1	0.803566	914
chr13:52755958-52756458	Auh	0.0636734	0.464304	0.0295638	0.0295638	Nkx2-5	TRUE	Nkx2-5_extended_+/+	Nkx2-5_extended_+/+_(589g)	Nkx2-5_extended_+/+_(721r)	4.65001	1	0.629398	915
chr17:21733511-21734011	Zfp995	0.160697	-0.113384	-0.0182205	0.0182205	Mecp2	TRUE	Mecp2_extended_+/-	Mecp2_extended_+/-_(54g)	Mecp2_extended_+/-_(64r)	2.36271	1	0.217371	916
chr11:62820978-62821478	Trim16	0.0995556	0.485821	0.0483662	0.0483662	Sox17	TRUE	Sox17_extended_+/+	Sox17_extended_+/+_(709g)	Sox17_extended_+/+_(920r)	4.85167	1	0.85812	917
chr2:14606814-14607314	Cacnb2	0.0610096	0.540659	0.0329854	0.0329854	Tbx20	TRUE	Tbx20_extended_+/+	Tbx20_extended_+/+_(513g)	Tbx20_extended_+/+_(587r)	6.23364	1	0.742538	918
chrX:167157597-167158097	Tmsb4x	0.131743	-0.0895144	-0.0117929	0.0117929	Ets1	TRUE	Ets1_extended_+/-	Ets1_extended_+/-_(225g)	Ets1_extended_+/-_(287r)	2.58253	1	0.85463	919
chr8:104039288-104039788	Cdh5	0.0655133	0.400229	0.0262203	0.0262203	Fli1	TRUE	Fli1_extended_+/+	Fli1_extended_+/+_(1670g)	Fli1_extended_+/+_(6112r)	2.08183	1	0.966343	920
chrX:47912307-47912807	Smarca1	0.0792301	-0.367482	-0.0291157	0.0291157	Wt1	TRUE	Wt1_extended_+/-	Wt1_extended_+/-_(1166g)	Wt1_extended_+/-_(2442r)	2.44084	1	0.658424	921
chr3:95230113-95230613	Cdc42se1	0.0840166	0.203534	0.0171002	0.0171002	Sox17	TRUE	Sox17_extended_+/+	Sox17_extended_+/+_(709g)	Sox17_extended_+/+_(920r)	4.38342	1	0.762169	922
chr4:134250206-134250706	Sh3bgrl3	0.0679466	0.496446	0.0337318	0.0337318	Ets1	TRUE	Ets1_extended_+/+	Ets1_extended_+/+_(1571g)	Ets1_extended_+/+_(5732r)	2.84091	1	0.945888	923
chrX:70476812-70477312	Tmem185a	0.235401	0.0654646	0.0154104	0.0154104	Ets1	TRUE	Ets1_extended_+/+	Ets1_extended_+/+_(1571g)	Ets1_extended_+/+_(5732r)	1.08026	1	0.306338	924
chr16:87665247-87665747	Bach1	0.0491504	0.519634	0.0255402	0.0255402	Bach1	TRUE	Bach1_extended_+/+	Bach1_extended_+/+_(497g)	Bach1_extended_+/+_(714r)	3.39375	1	1	925
chr7:15945702-15946202	Ehd2	0.0426925	0.12918	0.00551502	0.00551502	Elk3	TRUE	Elk3_extended_+/+	Elk3_extended_+/+_(1504g)	Elk3_extended_+/+_(4764r)	1.39423	1	0.881768	926
chr16:11046433-11046933	Litaf	0.0862115	0.46617	0.0401892	0.0401892	Fli1	TRUE	Fli1_extended_+/+	Fli1_extended_+/+_(1670g)	Fli1_extended_+/+_(6112r)	1.97874	1	0.887153	927
chr4:25281483-25281983	Ufl1	0.204506	0.0849653	0.0173759	0.0173759	Ak6	TRUE	Ak6_extended_+/+	Ak6_extended_+/+_(523g)	Ak6_extended_+/+_(713r)	1.33563	1	0.323491	928
chr5:96579981-96580481	Fras1	0.0528356	-0.333993	-0.0176468	0.0176468	Bnc1	TRUE	Bnc1_extended_+/-	Bnc1_extended_+/-_(259g)	Bnc1_extended_+/-_(282r)	5.976	1	0.849437	929
chr5:93132682-93133182	Ccng2	0.0570844	0.158622	0.00905483	0.00905483	Sox18	TRUE	Sox18_extended_+/+	Sox18_extended_+/+_(319g)	Sox18_extended_+/+_(400r)	2.2021	1	0.455561	930
chr3:158031284-158031784	Cth	0.0434915	-0.196627	-0.00855161	0.00855161	Hes1	TRUE	Hes1_extended_+/-	Hes1_extended_+/-_(465g)	Hes1_extended_+/-_(585r)	1.05842	1	0.346632	931
chr6:28423499-28423999	Arf5	0.102541	-0.43401	-0.0445039	0.0445039	Klf3	TRUE	Klf3_extended_+/-	Klf3_extended_+/-_(499g)	Klf3_extended_+/-_(927r)	2.8185	1	0.77068	932
chr4:3697590-3698090	Lyn	0.0616652	0.178386	0.0110002	0.0110002	Sox17	TRUE	Sox17_extended_+/+	Sox17_extended_+/+_(709g)	Sox17_extended_+/+_(920r)	4.18202	1	0.891798	933
chr17:75440583-75441083	Rasgrp3	0.0640335	0.158819	0.0101697	0.0101697	Sox17	TRUE	Sox17_extended_+/+	Sox17_extended_+/+_(709g)	Sox17_extended_+/+_(920r)	3.00149	1	0.946777	934
chr11:72412825-72413325	Spns2	0.0619975	0.417487	0.0258831	0.0258831	Sox17	TRUE	Sox17_extended_+/+	Sox17_extended_+/+_(709g)	Sox17_extended_+/+_(920r)	4.41399	1	0.836074	935
chrX:155193558-155194058	Acot9	0.167098	0.147325	0.0246177	0.0246177	Foxo1	TRUE	Foxo1_extended_+/+	Foxo1_extended_+/+_(878g)	Foxo1_extended_+/+_(1931r)	0.878073	1	0.631892	936
chr17:44026315-44026815	Rcan2	0.0441265	0.503822	0.0222319	0.0222319	Nkx2-5	TRUE	Nkx2-5_extended_+/+	Nkx2-5_extended_+/+_(589g)	Nkx2-5_extended_+/+_(721r)	10.3851	1	0.703629	937
chr9:7184259-7184759	Dcun1d5	0.112173	0.114317	0.0128233	0.0128233	Ets2	TRUE	Ets2_extended_+/+	Ets2_extended_+/+_(1078g)	Ets2_extended_+/+_(2975r)	1.61776	1	0.777647	938
chrX:167088769-167089269	Tmsb4x	0.08953	0.361413	0.0323573	0.0323573	Junb	TRUE	Junb_extended_+/+	Junb_extended_+/+_(773g)	Junb_extended_+/+_(1422r)	0.515032	1	0.575767	939
chr10:62287581-62288081	Tspan15	0.0702447	0.053176	0.00373533	0.00373533	Sox17	TRUE	Sox17_extended_+/+	Sox17_extended_+/+_(709g)	Sox17_extended_+/+_(920r)	4.48129	1	0.852121	940
chr14:57423960-57424460	Cryl1	0.0595895	-0.423147	-0.0252151	0.0252151	Wt1	TRUE	Wt1_extended_+/-	Wt1_extended_+/-_(1166g)	Wt1_extended_+/-_(2442r)	2.78009	1	0.876541	941
chr19:40307569-40308069	Pdlim1	0.0457887	0.170727	0.00781738	0.00781738	Elk3	TRUE	Elk3_extended_+/+	Elk3_extended_+/+_(1504g)	Elk3_extended_+/+_(4764r)	1.57242	1	0.475337	942
chr1:66940872-66941372	Acadl	0.0601804	0.528625	0.0318128	0.0318128	Tbx20	TRUE	Tbx20_extended_+/+	Tbx20_extended_+/+_(513g)	Tbx20_extended_+/+_(587r)	5.43144	1	0.766922	943
chr9:92270907-92271407	Plscr2	0.0533676	-0.508291	-0.0271263	0.0271263	Bnc1	TRUE	Bnc1_extended_+/-	Bnc1_extended_+/-_(259g)	Bnc1_extended_+/-_(282r)	5.83294	1	0.861022	944
chr11:100120278-100120778	Krt19	0.00308869	-0.162363	-0.00050149	0.00050149	Bnc1	TRUE	Bnc1_extended_+/-	Bnc1_extended_+/-_(259g)	Bnc1_extended_+/-_(282r)	5.63096	1	0.795423	945
chr5:75043347-75043847	Chic2	0.0983031	-0.0569436	-0.00559773	0.00559773	Sox18	TRUE	Sox18_extended_+/-	Sox18_extended_+/-_(109g)	Sox18_extended_+/-_(112r)	4.55955	1	0.699729	946
chr18:80330916-80331416	Kcng2	0.0561163	0.48961	0.0274751	0.0274751	Tbx20	TRUE	Tbx20_extended_+/+	Tbx20_extended_+/+_(513g)	Tbx20_extended_+/+_(587r)	5.87422	1	0.786041	947
chr13:100103633-100104133	Smn1	0.203154	0.23594	0.0479321	0.0479321	Ets1	TRUE	Ets1_extended_+/+	Ets1_extended_+/+_(1571g)	Ets1_extended_+/+_(5732r)	2.49984	1	0.596141	948
chr1:164448649-164449149	Atp1b1	0.0281009	0.526051	0.0147825	0.0147825	Nkx2-5	TRUE	Nkx2-5_extended_+/+	Nkx2-5_extended_+/+_(589g)	Nkx2-5_extended_+/+_(721r)	6.50336	1	0.807479	949
chrX:96133124-96133624	Msn	0.115642	0.460327	0.053233	0.053233	Ets1	TRUE	Ets1_extended_+/+	Ets1_extended_+/+_(1571g)	Ets1_extended_+/+_(5732r)	2.02486	1	0.940528	950
chr13:106836140-106836640	Ipo11	0.122364	-0.0680773	-0.00833018	0.00833018	Elk3	TRUE	Elk3_extended_+/-	Elk3_extended_+/-_(260g)	Elk3_extended_+/-_(391r)	2.37966	1	0.907084	951
chr5:37823064-37823564	Msx1	0.18159	0.268366	0.0487324	0.0487324	Foxo1	TRUE	Foxo1_extended_+/+	Foxo1_extended_+/+_(878g)	Foxo1_extended_+/+_(1931r)	3.0178	1	0.730254	952
chr10:109917307-109917807	Nav3	0.10245	0.17171	0.0175916	0.0175916	Fli1	TRUE	Fli1_extended_+/+	Fli1_extended_+/+_(1670g)	Fli1_extended_+/+_(6112r)	1.90068	1	0.896274	953
chr4:24897765-24898265	Ndufaf4	0.143018	0.514	0.0735113	0.0735113	Wt1	TRUE	Wt1_extended_-/+	Wt1_extended_-/+_(1429g)	Wt1_extended_-/+_(3022r)	1.82221	-1	-0.748764	954
chr17:23676355-23676855	Hcfc1r1	0.0876083	0.50045	0.0438436	0.0438436	Wt1	TRUE	Wt1_extended_-/+	Wt1_extended_-/+_(1429g)	Wt1_extended_-/+_(3022r)	4.3796	-1	-0.759037	955
chr12:17551251-17551751	Hpcal1	0.0715668	0.0511711	0.00366216	0.00366216	Elk3	TRUE	Elk3_extended_+/+	Elk3_extended_+/+_(1504g)	Elk3_extended_+/+_(4764r)	1.39365	1	0.749599	956
chr19:5952129-5952629	Fau	0.0482585	0.231067	0.0111509	0.0111509	Elk3	TRUE	Elk3_extended_+/+	Elk3_extended_+/+_(1504g)	Elk3_extended_+/+_(4764r)	3.20139	1	0.828778	957
chr12:3235093-3235593	Rab10	0.0381039	0.221859	0.00845369	0.00845369	Fli1	TRUE	Fli1_extended_+/+	Fli1_extended_+/+_(1670g)	Fli1_extended_+/+_(6112r)	0.732838	1	0.567565	958
chr14:73552636-73553136	Sucla2	0.0471794	0.537344	0.0253516	0.0253516	Wt1	TRUE	Wt1_extended_-/+	Wt1_extended_-/+_(1429g)	Wt1_extended_-/+_(3022r)	3.42501	-1	-0.782374	959
chr4:3874803-3875303	Gm11808	0.081018	0.299805	0.0242896	0.0242896	Wt1	TRUE	Wt1_extended_-/+	Wt1_extended_-/+_(1429g)	Wt1_extended_-/+_(3022r)	1.66044	-1	-0.315231	960
chr16:8523615-8524115	Mettl22	0.072458	0.52808	0.0382636	0.0382636	Nkx2-5	TRUE	Nkx2-5_extended_+/+	Nkx2-5_extended_+/+_(589g)	Nkx2-5_extended_+/+_(721r)	7.61396	1	0.590256	961
chr10:127750020-127750520	Gpr182	0.128032	0.339664	0.0434878	0.0434878	Ets1	TRUE	Ets1_extended_+/+	Ets1_extended_+/+_(1571g)	Ets1_extended_+/+_(5732r)	1.90615	1	0.863281	962
chr17:33788581-33789081	Rgl2	0.0459366	0.184728	0.00848579	0.00848579	Sox17	TRUE	Sox17_extended_+/+	Sox17_extended_+/+_(709g)	Sox17_extended_+/+_(920r)	2.50773	1	0.640082	963
chr9:22002558-22003058	Elof1	0.0507068	0.226723	0.0114964	0.0114964	Taf1	TRUE	Taf1_extended_+/+	Taf1_extended_+/+_(424g)	Taf1_extended_+/+_(981r)	0.837682	1	0.344141	964
chr19:3945965-3946465	Doc2g	0.11659	0.56497	0.06587	0.06587	Wt1	TRUE	Wt1_extended_-/+	Wt1_extended_-/+_(1429g)	Wt1_extended_-/+_(3022r)	3.55286	-1	-0.720411	965
chr5:20880374-20880874	Phtf2	0.035036	0.525385	0.0184074	0.0184074	Nkx2-5	TRUE	Nkx2-5_extended_+/+	Nkx2-5_extended_+/+_(589g)	Nkx2-5_extended_+/+_(721r)	8.90527	1	0.697373	966
chr18:84720009-84720509	Cyb5a	0.0844253	-0.513216	-0.0433284	0.0433284	Wt1	TRUE	Wt1_extended_+/-	Wt1_extended_+/-_(1166g)	Wt1_extended_+/-_(2442r)	3.4798	1	0.629133	967
chrX:136741741-136742241	Tceal3	0.0517243	-0.409484	-0.0211803	0.0211803	Wt1	TRUE	Wt1_extended_+/-	Wt1_extended_+/-_(1166g)	Wt1_extended_+/-_(2442r)	1.53198	1	0.57128	968
chr12:103214245-103214745	Asb2	0.0597899	0.511419	0.0305777	0.0305777	Nkx2-5	TRUE	Nkx2-5_extended_+/+	Nkx2-5_extended_+/+_(589g)	Nkx2-5_extended_+/+_(721r)	9.15584	1	0.773182	969
chr14:14702888-14703388	Slc4a7	0.137015	0.256576	0.0351547	0.0351547	Wt1	TRUE	Wt1_extended_-/+	Wt1_extended_-/+_(1429g)	Wt1_extended_-/+_(3022r)	1.16789	-1	-0.371245	970
chr14:31215432-31215932	Stab1	0.0586393	0.19356	0.0113502	0.0113502	Sox17	TRUE	Sox17_extended_+/+	Sox17_extended_+/+_(709g)	Sox17_extended_+/+_(920r)	3.21742	1	0.842256	971
chr3:106547384-106547884	Lrif1	0.267734	0.184285	0.0493392	0.0493392	Ube2k	TRUE	Ube2k_extended_+/+	Ube2k_extended_+/+_(1146g)	Ube2k_extended_+/+_(2091r)	0.55931	1	0.296657	972
chr8:24980004-24980504	Plekha2	0.0750989	0.49638	0.0372776	0.0372776	Tbx20	TRUE	Tbx20_extended_+/+	Tbx20_extended_+/+_(513g)	Tbx20_extended_+/+_(587r)	3.62341	1	0.640932	973
chr10:75935628-75936128	Chchd10	0.0593407	0.496283	0.0294498	0.0294498	Wt1	TRUE	Wt1_extended_-/+	Wt1_extended_-/+_(1429g)	Wt1_extended_-/+_(3022r)	10.253	-1	-0.839147	974
chr17:25067380-25067880	Tmem204	0.123122	0.29349	0.036135	0.036135	Fli1	TRUE	Fli1_extended_+/+	Fli1_extended_+/+_(1670g)	Fli1_extended_+/+_(6112r)	2.0143	1	0.933027	975
chrX:20062124-20062624	Chst7	0.22801	0.155201	0.0353872	0.0353872	Ets2	TRUE	Ets2_extended_+/+	Ets2_extended_+/+_(1078g)	Ets2_extended_+/+_(2975r)	0.683182	1	0.764787	976
chr11:76916543-76917043	Cpd	0.100982	0.384499	0.0388273	0.0388273	Junb	TRUE	Junb_extended_+/+	Junb_extended_+/+_(773g)	Junb_extended_+/+_(1422r)	3.89138	1	0.691078	977
chr9:39602593-39603093	AW551984	0.248699	0.357614	0.0889382	0.0889382	Tgif1	TRUE	Tgif1_extended_-/+	Tgif1_extended_-/+_(229g)	Tgif1_extended_-/+_(402r)	0.329176	-1	-0.293579	978
chr6:142735397-142735897	Cmas	0.0868884	0.379269	0.0329541	0.0329541	Elk3	TRUE	Elk3_extended_+/+	Elk3_extended_+/+_(1504g)	Elk3_extended_+/+_(4764r)	2.15388	1	0.713596	979
chr10:45229862-45230362	Bves	0.0627174	0.516834	0.0324145	0.0324145	Nkx2-5	TRUE	Nkx2-5_extended_+/+	Nkx2-5_extended_+/+_(589g)	Nkx2-5_extended_+/+_(721r)	7.49124	1	0.820917	980
chrX:103987107-103987607	Rlim	0.140814	0.44667	0.0628971	0.0628971	Junb	TRUE	Junb_extended_+/+	Junb_extended_+/+_(773g)	Junb_extended_+/+_(1422r)	3.05196	1	0.727417	981
chr18:74215838-74216338	Cxxc1	0.0711828	0.16934	0.0120541	0.0120541	Taf1	TRUE	Taf1_extended_+/+	Taf1_extended_+/+_(424g)	Taf1_extended_+/+_(981r)	0.624046	1	0.36568	982
chr11:70223583-70224083	Bcl6b	0.0825262	0.367992	0.0303689	0.0303689	Fli1	TRUE	Fli1_extended_+/+	Fli1_extended_+/+_(1670g)	Fli1_extended_+/+_(6112r)	1.91031	1	0.940202	983
chr16:36908769-36909269	Fbxo40	0.0847444	0.547549	0.0464017	0.0464017	Tbx20	TRUE	Tbx20_extended_+/+	Tbx20_extended_+/+_(513g)	Tbx20_extended_+/+_(587r)	4.78662	1	0.530291	984
chr18:53921020-53921520	Csnk1g3	0.0703876	0.127857	0.00899957	0.00899957	Sox17	TRUE	Sox17_extended_+/+	Sox17_extended_+/+_(709g)	Sox17_extended_+/+_(920r)	3.11693	1	0.585712	985
chr5:103490757-103491257	Ptpn13	0.0711046	-0.323595	-0.0230091	0.0230091	Bnc1	TRUE	Bnc1_extended_+/-	Bnc1_extended_+/-_(259g)	Bnc1_extended_+/-_(282r)	6.3567	1	0.871766	986
chr7:28049877-28050377	Psmc4	0.126061	0.48001	0.0605107	0.0605107	Elk3	TRUE	Elk3_extended_+/+	Elk3_extended_+/+_(1504g)	Elk3_extended_+/+_(4764r)	3.03467	1	0.751276	987
chr2:37703387-37703887	Crb2	0.143769	-0.502156	-0.0721946	0.0721946	Wt1	TRUE	Wt1_extended_+/-	Wt1_extended_+/-_(1166g)	Wt1_extended_+/-_(2442r)	3.79603	1	0.887268	988
chr11:98383638-98384138	Tcap	0.0284426	0.5094	0.0144887	0.0144887	Nkx2-5	TRUE	Nkx2-5_extended_+/+	Nkx2-5_extended_+/+_(589g)	Nkx2-5_extended_+/+_(721r)	10.2207	1	0.742638	989
chr3:101527994-101528494	Atp1a1	0.0183447	0.509656	0.00934949	0.00934949	Nkx2-5	TRUE	Nkx2-5_extended_+/+	Nkx2-5_extended_+/+_(589g)	Nkx2-5_extended_+/+_(721r)	7.28682	1	0.818412	990
chr1:133385686-133386186	Sox13	0.09216	0.175579	0.0161813	0.0161813	Foxo1	TRUE	Foxo1_extended_+/+	Foxo1_extended_+/+_(878g)	Foxo1_extended_+/+_(1931r)	2.82271	1	0.688946	991
chr3:14611217-14611717	E2f5	0.110622	-0.347179	-0.0384057	0.0384057	Klf4	TRUE	Klf4_extended_+/-	Klf4_extended_+/-_(747g)	Klf4_extended_+/-_(1548r)	0.574876	1	0.618743	992
chr16:38475659-38476159	Popdc2	0.0467198	0.546891	0.0255506	0.0255506	Nkx2-5	TRUE	Nkx2-5_extended_+/+	Nkx2-5_extended_+/+_(589g)	Nkx2-5_extended_+/+_(721r)	8.642	1	0.830519	993
chr8:8619602-8620102	Efnb2	0.076951	-0.111621	-0.00858935	0.00858935	Sox17	TRUE	Sox17_extended_+/-	Sox17_extended_+/-_(190g)	Sox17_extended_+/-_(207r)	3.69581	1	0.882439	994
chr3:108879103-108879603	Stxbp3	0.0826654	-0.371315	-0.030695	0.030695	Tbx20	TRUE	Tbx20_extended_-/-	Tbx20_extended_-/-_(124g)	Tbx20_extended_-/-_(139r)	2.55118	-1	-0.438179	995
chr1:135800259-135800759	Tnni1	0.0531043	0.519211	0.0275723	0.0275723	Esrrg	TRUE	Esrrg_extended_+/+	Esrrg_extended_+/+_(138g)	Esrrg_extended_+/+_(172r)	3.15791	1	0.734666	996
chr8:104611443-104611943	Rrad	0.0330372	0.49269	0.0162771	0.0162771	Tbx20	TRUE	Tbx20_extended_+/+	Tbx20_extended_+/+_(513g)	Tbx20_extended_+/+_(587r)	8.37374	1	0.795848	997
chr18:32398717-32399217	Bin1	0.0417343	-0.248153	-0.0103565	0.0103565	Sox17	TRUE	Sox17_extended_+/-	Sox17_extended_+/-_(190g)	Sox17_extended_+/-_(207r)	3.0707	1	0.894087	998
chr17:42927287-42927787	Cd2ap	0.105839	-0.532017	-0.0563084	0.0563084	Tbx20	TRUE	Tbx20_extended_-/-	Tbx20_extended_-/-_(124g)	Tbx20_extended_-/-_(139r)	4.00155	-1	-0.75696	999
chr15:66677921-66678421	Tmem71	0.108687	0.468683	0.0509396	0.0509396	Tbx20	TRUE	Tbx20_extended_+/+	Tbx20_extended_+/+_(513g)	Tbx20_extended_+/+_(587r)	4.22622	1	0.559623	1000
chr9:77276626-77277126	Mlip	0.0421931	0.515515	0.0217512	0.0217512	Nkx2-5	TRUE	Nkx2-5_extended_+/+	Nkx2-5_extended_+/+_(589g)	Nkx2-5_extended_+/+_(721r)	7.68732	1	0.801202	1001
chr5:86172556-86173056	Cenpc1	0.0758377	0.200875	0.0152339	0.0152339	Ctcf	TRUE	Ctcf_extended_+/+	Ctcf_extended_+/+_(544g)	Ctcf_extended_+/+_(708r)	3.13197	1	0.456493	1002
chr13:64417153-64417653	Ctsl	0.104237	0.53098	0.0553479	0.0553479	Junb	TRUE	Junb_extended_+/+	Junb_extended_+/+_(773g)	Junb_extended_+/+_(1422r)	3.8043	1	0.818285	1003
chr5:122391590-122392090	Arpc3	0.00140375	0.262789	0.000368888	0.000368888	Elk3	TRUE	Elk3_extended_+/+	Elk3_extended_+/+_(1504g)	Elk3_extended_+/+_(4764r)	1.89337	1	0.959102	1004
chr14:73384908-73385408	Lpar6	0.113003	0.0989694	0.0111839	0.0111839	Elk3	TRUE	Elk3_extended_+/+	Elk3_extended_+/+_(1504g)	Elk3_extended_+/+_(4764r)	3.96057	1	0.952197	1005
chr8:120598474-120598974	Irf8	0.139313	0.300136	0.0418129	0.0418129	Elk3	TRUE	Elk3_extended_+/+	Elk3_extended_+/+_(1504g)	Elk3_extended_+/+_(4764r)	2.9181	1	0.923879	1006
chr10:52309073-52309573	Nus1	0.10452	0.264734	0.0276701	0.0276701	Ets1	TRUE	Ets1_extended_+/+	Ets1_extended_+/+_(1571g)	Ets1_extended_+/+_(5732r)	1.78488	1	0.857011	1007
chr11:11461635-11462135	Spata48	0.360166	0.0900604	0.0324367	0.0324367	Zfp407	TRUE	Zfp407_extended_+/+	Zfp407_extended_+/+_(90g)	Zfp407_extended_+/+_(107r)	0.192154	1	0.0771336	1008
chr19:18615887-18616387	Ostf1	0.067057	0.169559	0.0113701	0.0113701	Ets1	TRUE	Ets1_extended_+/+	Ets1_extended_+/+_(1571g)	Ets1_extended_+/+_(5732r)	2.94166	1	0.917464	1009
chr19:6297574-6298074	Atg2a	0.0845472	0.28001	0.0236741	0.0236741	Jund	TRUE	Jund_extended_+/+	Jund_extended_+/+_(656g)	Jund_extended_+/+_(1096r)	2.23784	1	0.409115	1010
chr6:72926686-72927186	Tmsb10	0.104011	0.525922	0.0547017	0.0547017	Jund	TRUE	Jund_extended_+/+	Jund_extended_+/+_(656g)	Jund_extended_+/+_(1096r)	0.503799	1	0.575102	1011
chrX:71053386-71053886	Mamld1	0.204163	0.253454	0.0517459	0.0517459	Ets1	TRUE	Ets1_extended_+/+	Ets1_extended_+/+_(1571g)	Ets1_extended_+/+_(5732r)	1.60514	1	0.672183	1012
chr9:15301485-15301985	Taf1d	0.180801	0.167691	0.0303187	0.0303187	Fli1	TRUE	Fli1_extended_+/+	Fli1_extended_+/+_(1670g)	Fli1_extended_+/+_(6112r)	1.45342	1	0.665241	1013
chr11:30754819-30755319	Acyp2	0.0795961	0.457652	0.0364273	0.0364273	Wt1	TRUE	Wt1_extended_-/+	Wt1_extended_-/+_(1429g)	Wt1_extended_-/+_(3022r)	1.54764	-1	-0.569139	1014
chr5:77126411-77126911	Spink2	0.0414495	0.343386	0.0142332	0.0142332	Nkx2-5	TRUE	Nkx2-5_extended_+/+	Nkx2-5_extended_+/+_(589g)	Nkx2-5_extended_+/+_(721r)	3.46955	1	0.341496	1015
chr18:84808800-84809300	Cyb5a	0.0707333	-0.474649	-0.0335735	0.0335735	Nkx2-5	TRUE	Nkx2-5_extended_-/-	Nkx2-5_extended_-/-_(175g)	Nkx2-5_extended_-/-_(199r)	6.4471	-1	-0.667297	1016
chr10:45289291-45289791	Bves	0.0330488	0.523662	0.0173064	0.0173064	Wt1	TRUE	Wt1_extended_-/+	Wt1_extended_-/+_(1429g)	Wt1_extended_-/+_(3022r)	5.64734	-1	-0.762294	1017
chr4:147963541-147964041	Mfn2	0.0666008	0.526971	0.0350967	0.0350967	Tbx20	TRUE	Tbx20_extended_+/+	Tbx20_extended_+/+_(513g)	Tbx20_extended_+/+_(587r)	4.15105	1	0.664515	1018
chr11:11461635-11462135	Spata48	0.360166	0.0900604	0.0324367	0.0324367	Ilf3	TRUE	Ilf3_extended_+/+	Ilf3_extended_+/+_(538g)	Ilf3_extended_+/+_(781r)	0.275848	1	0.105966	1019
chr13:100103633-100104133	Smn1	0.203154	0.23594	0.0479321	0.0479321	Fli1	TRUE	Fli1_extended_+/+	Fli1_extended_+/+_(1670g)	Fli1_extended_+/+_(6112r)	1.61112	1	0.596339	1020
chr8:8623494-8623994	Arglu1	0.0925692	0.350052	0.0324041	0.0324041	Fli1	TRUE	Fli1_extended_+/+	Fli1_extended_+/+_(1670g)	Fli1_extended_+/+_(6112r)	1.70229	1	0.812213	1021
chr17:22870652-22871152	Zfp945	0.189537	0.178296	0.0337936	0.0337936	Tbx20	TRUE	Tbx20_extended_+/+	Tbx20_extended_+/+_(513g)	Tbx20_extended_+/+_(587r)	1.85731	1	0.309008	1022
chr4:41275284-41275784	Dcaf12	0.0846553	0.0675797	0.00572098	0.00572098	Ets1	TRUE	Ets1_extended_+/+	Ets1_extended_+/+_(1571g)	Ets1_extended_+/+_(5732r)	1.44107	1	0.489743	1023
chr14:79239335-79239835	Vwa8	0.0528215	0.486355	0.02569	0.02569	Tbx20	TRUE	Tbx20_extended_+/+	Tbx20_extended_+/+_(513g)	Tbx20_extended_+/+_(587r)	5.55064	1	0.524735	1024
chr9:32323855-32324355	Kcnj5	0.0559691	0.451298	0.0252587	0.0252587	Nkx2-5	TRUE	Nkx2-5_extended_+/+	Nkx2-5_extended_+/+_(589g)	Nkx2-5_extended_+/+_(721r)	4.002	1	0.514107	1025
chr8:26157784-26158284	Hook3	0.0870083	0.496207	0.0431741	0.0431741	Ets1	TRUE	Ets1_extended_+/+	Ets1_extended_+/+_(1571g)	Ets1_extended_+/+_(5732r)	2.23911	1	0.735059	1026
chrX:109011604-109012104	Sh3bgrl	0.075441	-0.328646	-0.0247934	0.0247934	Sox18	TRUE	Sox18_extended_+/-	Sox18_extended_+/-_(109g)	Sox18_extended_+/-_(112r)	5.12508	1	0.741794	1027
chr14:47011170-47011670	Samd4	0.094282	0.434083	0.0409262	0.0409262	Nkx2-5	TRUE	Nkx2-5_extended_+/+	Nkx2-5_extended_+/+_(589g)	Nkx2-5_extended_+/+_(721r)	5.4116	1	0.704425	1028
chrX:81079618-81080118	Tmem47	0.102545	0.36436	0.0373632	0.0373632	Sox18	TRUE	Sox18_extended_+/+	Sox18_extended_+/+_(319g)	Sox18_extended_+/+_(400r)	2.11029	1	0.662922	1029
chr13:50418396-50418896	Fbxw17	0.26699	-0.107022	-0.0285736	0.0285736	Sp2	TRUE	Sp2_extended_+/-	Sp2_extended_+/-_(206g)	Sp2_extended_+/-_(268r)	0.255145	1	0.166595	1030
chrX:153670364-153670864	Nbdy	0.215425	0.177519	0.0382419	0.0382419	Fli1	TRUE	Fli1_extended_+/+	Fli1_extended_+/+_(1670g)	Fli1_extended_+/+_(6112r)	1.3259	1	0.468548	1031
chr11:101496405-101496905	Vat1	0.0733651	-0.401668	-0.0294684	0.0294684	Tbx20	TRUE	Tbx20_extended_-/-	Tbx20_extended_-/-_(124g)	Tbx20_extended_-/-_(139r)	2.84193	-1	-0.602114	1032
chr6:129393397-129393897	Clec1a	0.0769863	0.367853	0.0283196	0.0283196	Fli1	TRUE	Fli1_extended_+/+	Fli1_extended_+/+_(1670g)	Fli1_extended_+/+_(6112r)	1.87769	1	0.921583	1033
chr9:55326457-55326957	Fbxo22	0.0720034	0.333243	0.0239946	0.0239946	Wt1	TRUE	Wt1_extended_-/+	Wt1_extended_-/+_(1429g)	Wt1_extended_-/+_(3022r)	1.40107	-1	-0.443573	1034
chr13:60936475-60936975	Ctla2a	0.243116	0.0848603	0.0206309	0.0206309	Elk3	TRUE	Elk3_extended_+/+	Elk3_extended_+/+_(1504g)	Elk3_extended_+/+_(4764r)	1.71845	1	0.837534	1035
chr2:12419210-12419710	Mindy3	0.0705249	0.259799	0.0183223	0.0183223	Elk3	TRUE	Elk3_extended_+/+	Elk3_extended_+/+_(1504g)	Elk3_extended_+/+_(4764r)	2.23491	1	0.414623	1036
chr13:112751931-112752431	Plpp1	0.0783191	0.211139	0.0165362	0.0165362	Fli1	TRUE	Fli1_extended_+/+	Fli1_extended_+/+_(1670g)	Fli1_extended_+/+_(6112r)	1.75079	1	0.851502	1037
chr4:141078096-141078596	Necap2	0.0455197	0.386499	0.0175933	0.0175933	Elk3	TRUE	Elk3_extended_+/+	Elk3_extended_+/+_(1504g)	Elk3_extended_+/+_(4764r)	3.63834	1	0.862089	1038
chr13:46413583-46414083	Cap2	0.0434208	0.516361	0.0224208	0.0224208	Nkx2-5	TRUE	Nkx2-5_extended_+/+	Nkx2-5_extended_+/+_(589g)	Nkx2-5_extended_+/+_(721r)	10.1287	1	0.821022	1039
chr10:70492453-70492953	Fam13c	0.094632	0.44429	0.0420441	0.0420441	Sox17	TRUE	Sox17_extended_+/+	Sox17_extended_+/+_(709g)	Sox17_extended_+/+_(920r)	4.49038	1	0.802228	1040
chrX:48623509-48624009	Rbmx2	0.185456	0.287042	0.0532337	0.0532337	Wt1	TRUE	Wt1_extended_-/+	Wt1_extended_-/+_(1429g)	Wt1_extended_-/+_(3022r)	1.32896	-1	-0.461361	1041
chr19:32905852-32906352	Pten	0.0948299	0.22066	0.0209252	0.0209252	Foxo1	TRUE	Foxo1_extended_+/+	Foxo1_extended_+/+_(878g)	Foxo1_extended_+/+_(1931r)	3.35158	1	0.517248	1042
chr4:109676559-109677059	Cdkn2c	0.109562	0.0784685	0.0085972	0.0085972	Ilf3	TRUE	Ilf3_extended_+/+	Ilf3_extended_+/+_(538g)	Ilf3_extended_+/+_(781r)	0.33723	1	0.166437	1043
chr3:57288847-57289347	Tm4sf1	0.118665	0.546325	0.0648297	0.0648297	Fli1	TRUE	Fli1_extended_+/+	Fli1_extended_+/+_(1670g)	Fli1_extended_+/+_(6112r)	1.83854	1	0.909705	1044
chr17:25410974-25411474	Ube2i	0.111275	0.108183	0.012038	0.012038	Sox17	TRUE	Sox17_extended_+/+	Sox17_extended_+/+_(709g)	Sox17_extended_+/+_(920r)	3.10088	1	0.740502	1045
chr13:59561475-59561975	Golm1	0.0704645	0.457805	0.032259	0.032259	Tcf21	TRUE	Tcf21_extended_+/+	Tcf21_extended_+/+_(131g)	Tcf21_extended_+/+_(161r)	1.69805	1	0.874456	1046
chr10:84985888-84986388	Mterf2	0.0292665	0.229881	0.00672781	0.00672781	Wt1	TRUE	Wt1_extended_-/+	Wt1_extended_-/+_(1429g)	Wt1_extended_-/+_(3022r)	1.12839	-1	-0.377877	1047
chrX:103981044-103981544	Nexmif	0.175726	0.191293	0.0336151	0.0336151	Ets2	TRUE	Ets2_extended_+/+	Ets2_extended_+/+_(1078g)	Ets2_extended_+/+_(2975r)	0.946013	1	0.696558	1048
chr7:51913558-51914058	Gas2	0.156067	0.141481	0.0220806	0.0220806	Elk3	TRUE	Elk3_extended_+/+	Elk3_extended_+/+_(1504g)	Elk3_extended_+/+_(4764r)	1.60731	1	0.40936	1049
chr2:30242533-30243033	Lrrc8a	0.0931031	0.162807	0.0151578	0.0151578	Foxo1	TRUE	Foxo1_extended_+/+	Foxo1_extended_+/+_(878g)	Foxo1_extended_+/+_(1931r)	3.88506	1	0.656713	1050
chr9:121058172-121058672	Ctnnb1	0.126927	0.414329	0.0525894	0.0525894	Elk3	TRUE	Elk3_extended_+/+	Elk3_extended_+/+_(1504g)	Elk3_extended_+/+_(4764r)	1.86671	1	0.86644	1051
chr2:155287612-155288112	Map1lc3a	0.103312	0.488678	0.0504862	0.0504862	Nkx2-5	TRUE	Nkx2-5_extended_+/+	Nkx2-5_extended_+/+_(589g)	Nkx2-5_extended_+/+_(721r)	5.04742	1	0.759319	1052
chr1:151025153-151025653	Hmcn1	0.0425161	0.217293	0.00923845	0.00923845	Foxo1	TRUE	Foxo1_extended_+/+	Foxo1_extended_+/+_(878g)	Foxo1_extended_+/+_(1931r)	0.576396	1	0.54196	1053
chr11:55449506-55450006	Atox1	0.0813103	0.110173	0.00895822	0.00895822	Elk3	TRUE	Elk3_extended_+/+	Elk3_extended_+/+_(1504g)	Elk3_extended_+/+_(4764r)	3.01101	1	0.713638	1054
chr3:95891715-95892215	BC028528	0.0291159	0.293275	0.00853896	0.00853896	Ets1	TRUE	Ets1_extended_+/+	Ets1_extended_+/+_(1571g)	Ets1_extended_+/+_(5732r)	5.8023	1	0.909114	1055
chr9:32715930-32716430	Ets1	0.0246634	-0.0895459	-0.00220851	0.00220851	Sox17	TRUE	Sox17_extended_+/-	Sox17_extended_+/-_(190g)	Sox17_extended_+/-_(207r)	3.15764	1	0.914307	1056
chr11:95688611-95689111	Gngt2	0.0686473	0.166929	0.0114592	0.0114592	Elk3	TRUE	Elk3_extended_+/+	Elk3_extended_+/+_(1504g)	Elk3_extended_+/+_(4764r)	2.76356	1	0.957897	1057
chr7:89426321-89426821	Fzd4	0.0760799	-0.0554701	-0.00422016	0.00422016	Sox17	TRUE	Sox17_extended_+/-	Sox17_extended_+/-_(190g)	Sox17_extended_+/-_(207r)	2.40983	1	0.808429	1058
chr11:30954210-30954710	Chac2	0.222621	0.0942335	0.0209784	0.0209784	Ilf3	TRUE	Ilf3_extended_+/+	Ilf3_extended_+/+_(538g)	Ilf3_extended_+/+_(781r)	0.370446	1	0.222376	1059
chr12:40198408-40198908	Scin	0.0827096	0.369624	0.0305715	0.0305715	Tbx20	TRUE	Tbx20_extended_+/+	Tbx20_extended_+/+_(513g)	Tbx20_extended_+/+_(587r)	2.88613	1	0.283188	1060
chr12:40199994-40200494	Lsmem1	0.0599647	0.50432	0.0302414	0.0302414	Nkx2-5	TRUE	Nkx2-5_extended_+/+	Nkx2-5_extended_+/+_(589g)	Nkx2-5_extended_+/+_(721r)	5.9751	1	0.616113	1061
chr17:73081411-73081911	Lbh	0.0645244	0.551768	0.0356025	0.0356025	Wt1	TRUE	Wt1_extended_-/+	Wt1_extended_-/+_(1429g)	Wt1_extended_-/+_(3022r)	7.31289	-1	-0.682933	1062
chr12:88360422-88360922	Adck1	0.147038	0.35438	0.0521075	0.0521075	Nkx2-5	TRUE	Nkx2-5_extended_+/+	Nkx2-5_extended_+/+_(589g)	Nkx2-5_extended_+/+_(721r)	2.88818	1	0.422597	1063
chr18:43343298-43343798	Dpysl3	0.0524382	0.466552	0.0244652	0.0244652	Nkx2-5	TRUE	Nkx2-5_extended_+/+	Nkx2-5_extended_+/+_(589g)	Nkx2-5_extended_+/+_(721r)	7.88151	1	0.797326	1064
chr4:16013519-16014019	Ripk2	0.0693387	-0.381452	-0.0264494	0.0264494	Wt1	TRUE	Wt1_extended_+/-	Wt1_extended_+/-_(1166g)	Wt1_extended_+/-_(2442r)	4.09566	1	0.583591	1065
chr2:70930723-70931223	Dcaf17	0.0269809	0.129255	0.00348743	0.00348743	Fli1	TRUE	Fli1_extended_+/+	Fli1_extended_+/+_(1670g)	Fli1_extended_+/+_(6112r)	0.77257	1	0.246939	1066
chr7:24112072-24112572	Zfp235	0.0827439	0.0918933	0.00760362	0.00760362	Ets1	TRUE	Ets1_extended_+/+	Ets1_extended_+/+_(1571g)	Ets1_extended_+/+_(5732r)	0.912451	1	0.296547	1067
chr2:91947432-91947932	Mdk	0.0465178	-0.342643	-0.015939	0.015939	Bnc1	TRUE	Bnc1_extended_+/-	Bnc1_extended_+/-_(259g)	Bnc1_extended_+/-_(282r)	6.40197	1	0.848979	1068
chr9:53615149-53615649	Acat1	0.060418	-0.289788	-0.0175084	0.0175084	Tbx20	TRUE	Tbx20_extended_+/-	Tbx20_extended_+/-_(40g)	Tbx20_extended_+/-_(34r)	7.05221	1	0.78313	1069
chr5:30912730-30913230	Emilin1	0.109039	0.501745	0.0547099	0.0547099	Sox17	TRUE	Sox17_extended_+/+	Sox17_extended_+/+_(709g)	Sox17_extended_+/+_(920r)	2.02963	1	0.807142	1070
chr7:44553726-44554226	Emc10	0.0314382	-0.102828	-0.00323274	0.00323274	Etv5	TRUE	Etv5_extended_+/-	Etv5_extended_+/-_(268g)	Etv5_extended_+/-_(510r)	0.122632	1	0.107215	1071
chrX:77795941-77796441	Prkx	0.16905	0.0785246	0.0132746	0.0132746	Ets1	TRUE	Ets1_extended_+/+	Ets1_extended_+/+_(1571g)	Ets1_extended_+/+_(5732r)	1.58329	1	0.672611	1072
chr2:105904325-105904825	Dnajc24	0.279826	0.225714	0.0631607	0.0631607	Bhlhe40	TRUE	Bhlhe40_extended_-/+	Bhlhe40_extended_-/+_(51g)	Bhlhe40_extended_-/+_(53r)	0.471254	-1	-0.285089	1073
chr10:33082150-33082650	Trdn	0.0330578	0.518215	0.017131	0.017131	Tbx20	TRUE	Tbx20_extended_+/+	Tbx20_extended_+/+_(513g)	Tbx20_extended_+/+_(587r)	7.63896	1	0.76024	1074
chr1:157440250-157440750	Cryzl2	0.0686665	0.252149	0.0173142	0.0173142	Tbx20	TRUE	Tbx20_extended_+/+	Tbx20_extended_+/+_(513g)	Tbx20_extended_+/+_(587r)	1.64965	1	0.404205	1075
chr7:48842242-48842742	Csrp3	0.0678296	0.527714	0.0357946	0.0357946	Tbx20	TRUE	Tbx20_extended_+/+	Tbx20_extended_+/+_(513g)	Tbx20_extended_+/+_(587r)	7.44979	1	0.771373	1076
chr13:8870885-8871385	Gtpbp4	0.0858605	0.373183	0.0320417	0.0320417	Ets1	TRUE	Ets1_extended_+/+	Ets1_extended_+/+_(1571g)	Ets1_extended_+/+_(5732r)	1.40822	1	0.673827	1077
chr17:22866790-22867290	Zfp945	0.147891	-0.123217	-0.0182226	0.0182226	Erg	TRUE	Erg_extended_-/-	Erg_extended_-/-_(85g)	Erg_extended_-/-_(232r)	0.137688	-1	-0.217702	1078
chr7:118479047-118479547	Itpripl2	0.0927835	0.486592	0.0451477	0.0451477	Fli1	TRUE	Fli1_extended_+/+	Fli1_extended_+/+_(1670g)	Fli1_extended_+/+_(6112r)	1.39277	1	0.753421	1079
chr17:28256823-28257323	Fkbp5	0.0490818	0.239039	0.0117325	0.0117325	Ets1	TRUE	Ets1_extended_+/+	Ets1_extended_+/+_(1571g)	Ets1_extended_+/+_(5732r)	1.70266	1	0.71922	1080
chr9:50739193-50739693	Sdhd	0.116868	0.497999	0.0582001	0.0582001	Wt1	TRUE	Wt1_extended_-/+	Wt1_extended_-/+_(1429g)	Wt1_extended_-/+_(3022r)	3.66435	-1	-0.80346	1081
chrX:82948561-82949061	Dmd	0.0775281	0.491671	0.0381183	0.0381183	Nkx2-5	TRUE	Nkx2-5_extended_+/+	Nkx2-5_extended_+/+_(589g)	Nkx2-5_extended_+/+_(721r)	5.33703	1	0.686454	1082
chr3:57288847-57289347	Tm4sf1	0.118665	0.546325	0.0648297	0.0648297	Ets1	TRUE	Ets1_extended_+/+	Ets1_extended_+/+_(1571g)	Ets1_extended_+/+_(5732r)	2.67206	1	0.918676	1083
chr17:35027119-35027619	Clic1	0.0050233	-0.290399	-0.00145876	0.00145876	Sox17	TRUE	Sox17_extended_+/-	Sox17_extended_+/-_(190g)	Sox17_extended_+/-_(207r)	4.07861	1	0.803566	1084
chr15:67036404-67036904	Ndrg1	0.0950844	-0.473407	-0.0450136	0.0450136	Tbx20	TRUE	Tbx20_extended_-/-	Tbx20_extended_-/-_(124g)	Tbx20_extended_-/-_(139r)	3.95198	-1	-0.544224	1085
chr10:79704201-79704701	Gzmm	0.0202301	0.113847	0.00230314	0.00230314	Hif1a	TRUE	Hif1a_extended_+/+	Hif1a_extended_+/+_(680g)	Hif1a_extended_+/+_(689r)	2.24939	1	0.114635	1086
chr3:100162336-100162836	Wdr3	0.153492	0.226188	0.034718	0.034718	Foxo1	TRUE	Foxo1_extended_+/+	Foxo1_extended_+/+_(878g)	Foxo1_extended_+/+_(1931r)	1.01941	1	0.315147	1087
chrX:153669076-153669576	Nbdy	0.146165	0.122139	0.0178525	0.0178525	Ets1	TRUE	Ets1_extended_+/+	Ets1_extended_+/+_(1571g)	Ets1_extended_+/+_(5732r)	1.00828	1	0.48239	1088
chr17:8310803-8311303	Sft2d1	0.0514209	0.249842	0.0128471	0.0128471	Fli1	TRUE	Fli1_extended_+/+	Fli1_extended_+/+_(1670g)	Fli1_extended_+/+_(6112r)	0.730925	1	0.507852	1089
chr2:55480226-55480726	Kcnj3	0.158769	0.37433	0.059432	0.059432	Nkx2-5	TRUE	Nkx2-5_extended_+/+	Nkx2-5_extended_+/+_(589g)	Nkx2-5_extended_+/+_(721r)	2.96963	1	0.339633	1090
chr2:156111532-156112032	Nfs1	0.0738483	0.347956	0.025696	0.025696	Wt1	TRUE	Wt1_extended_-/+	Wt1_extended_-/+_(1429g)	Wt1_extended_-/+_(3022r)	2.37829	-1	-0.582486	1091
chr2:172399980-172400480	Rtf2	0.069191	0.18421	0.0127457	0.0127457	Elk3	TRUE	Elk3_extended_+/+	Elk3_extended_+/+_(1504g)	Elk3_extended_+/+_(4764r)	2.80027	1	0.623616	1092
chr3:137330684-137331184	Emcn	0.110957	0.22966	0.0254824	0.0254824	Fli1	TRUE	Fli1_extended_+/+	Fli1_extended_+/+_(1670g)	Fli1_extended_+/+_(6112r)	1.95005	1	0.946291	1093
chr14:31422782-31423282	Eaf1	0.0316387	0.219597	0.00694778	0.00694778	Sox17	TRUE	Sox17_extended_+/+	Sox17_extended_+/+_(709g)	Sox17_extended_+/+_(920r)	3.5105	1	0.617329	1094
chr16:42339489-42339989	Gap43	0.0727652	-0.0825317	-0.00600544	0.00600544	Ets1	TRUE	Ets1_extended_+/-	Ets1_extended_+/-_(225g)	Ets1_extended_+/-_(287r)	2.05233	1	0.93698	1095
chr4:126251572-126252072	Eva1b	0.118086	0.557295	0.0658089	0.0658089	Junb	TRUE	Junb_extended_+/+	Junb_extended_+/+_(773g)	Junb_extended_+/+_(1422r)	3.43923	1	0.866203	1096
chr9:54772261-54772761	Dnaja4	0.0671851	0.517402	0.0347617	0.0347617	Nkx2-5	TRUE	Nkx2-5_extended_+/+	Nkx2-5_extended_+/+_(589g)	Nkx2-5_extended_+/+_(721r)	5.80793	1	0.624047	1097
chr11:49114066-49114566	Mgat1	0.100485	0.245629	0.024682	0.024682	Sox17	TRUE	Sox17_extended_+/+	Sox17_extended_+/+_(709g)	Sox17_extended_+/+_(920r)	2.84053	1	0.6575	1098
chrX:160390416-160390916	Phka2	0.0721693	0.426785	0.0308008	0.0308008	Wt1	TRUE	Wt1_extended_-/+	Wt1_extended_-/+_(1429g)	Wt1_extended_-/+_(3022r)	2.37213	-1	-0.448626	1099
chr2:69671806-69672306	Klhl23	0.0977008	0.507094	0.0495435	0.0495435	Nkx2-5	TRUE	Nkx2-5_extended_+/+	Nkx2-5_extended_+/+_(589g)	Nkx2-5_extended_+/+_(721r)	5.51981	1	0.642744	1100
chr11:101965527-101966027	Cd300lg	0.0499349	0.231292	0.0115496	0.0115496	Fli1	TRUE	Fli1_extended_+/+	Fli1_extended_+/+_(1670g)	Fli1_extended_+/+_(6112r)	1.49636	1	0.69414	1101
chr8:104039288-104039788	Cdh5	0.0655133	0.400229	0.0262203	0.0262203	Ets1	TRUE	Ets1_extended_+/+	Ets1_extended_+/+_(1571g)	Ets1_extended_+/+_(5732r)	2.81007	1	0.968975	1102
chr15:99584823-99585323	Smarcd1	0.127735	0.264663	0.0338067	0.0338067	Elk3	TRUE	Elk3_extended_+/+	Elk3_extended_+/+_(1504g)	Elk3_extended_+/+_(4764r)	3.40844	1	0.738183	1103
chrX:68678357-68678857	Fmr1	0.188091	0.134949	0.0253828	0.0253828	Ilf3	TRUE	Ilf3_extended_+/+	Ilf3_extended_+/+_(538g)	Ilf3_extended_+/+_(781r)	1.21239	1	0.342929	1104
chr5:145191186-145191686	Arpc1b	0.105165	-0.48348	-0.0508453	0.0508453	Sox17	TRUE	Sox17_extended_+/-	Sox17_extended_+/-_(190g)	Sox17_extended_+/-_(207r)	4.27374	1	0.892265	1105
chr2:22895437-22895937	Abi1	0.0557083	-0.466262	-0.0259746	0.0259746	Hes1	TRUE	Hes1_extended_+/-	Hes1_extended_+/-_(465g)	Hes1_extended_+/-_(585r)	1.92627	1	0.690125	1106
chr9:4260193-4260693	Kbtbd3	0.292494	0.177236	0.0518405	0.0518405	Sp3	TRUE	Sp3_extended_-/+	Sp3_extended_-/+_(54g)	Sp3_extended_-/+_(59r)	0.209413	-1	-0.104516	1107
chr11:110993619-110994119	Kcnj2	0.10607	0.255644	0.0271161	0.0271161	Fli1	TRUE	Fli1_extended_+/+	Fli1_extended_+/+_(1670g)	Fli1_extended_+/+_(6112r)	1.58193	1	0.696534	1108
chr7:90476024-90476524	Crebzf	0.120042	-0.363119	-0.0435895	0.0435895	Klf4	TRUE	Klf4_extended_+/-	Klf4_extended_+/-_(747g)	Klf4_extended_+/-_(1548r)	2.33514	1	0.532457	1109
chr13:60035535-60036035	Gas1	0.0766148	-0.358646	-0.0274776	0.0274776	Bnc1	TRUE	Bnc1_extended_+/-	Bnc1_extended_+/-_(259g)	Bnc1_extended_+/-_(282r)	6.6205	1	0.926655	1110
chr6:29431395-29431895	Flnc	0.0742529	0.490893	0.0364502	0.0364502	Tbx20	TRUE	Tbx20_extended_+/+	Tbx20_extended_+/+_(513g)	Tbx20_extended_+/+_(587r)	7.16926	1	0.668685	1111
chr6:145120710-145121210	Kras	0.0543805	-0.11756	-0.00639295	0.00639295	Elk3	TRUE	Elk3_extended_+/-	Elk3_extended_+/-_(260g)	Elk3_extended_+/-_(391r)	1.34212	1	0.815748	1112
chr3:106547384-106547884	Cept1	0.190893	-0.284307	-0.0542723	0.0542723	Klf3	TRUE	Klf3_extended_+/-	Klf3_extended_+/-_(499g)	Klf3_extended_+/-_(927r)	1.75113	1	0.377949	1113
chr10:102586084-102586584	Nts	0.185387	0.4714	0.0873914	0.0873914	Elk3	TRUE	Elk3_extended_+/+	Elk3_extended_+/+_(1504g)	Elk3_extended_+/+_(4764r)	1.41912	1	0.880857	1114
chr5:129006030-129006530	Stx2	0.121989	-0.131419	-0.0160316	0.0160316	Fli1	TRUE	Fli1_extended_+/-	Fli1_extended_+/-_(184g)	Fli1_extended_+/-_(231r)	1.63078	1	0.833281	1115
chr6:28421449-28421949	Arf5	0.133703	-0.423083	-0.0565673	0.0565673	Klf3	TRUE	Klf3_extended_+/-	Klf3_extended_+/-_(499g)	Klf3_extended_+/-_(927r)	2.8185	1	0.77068	1116
chr16:87698817-87699317	Bach1	0.120082	-0.483913	-0.0581093	0.0581093	Wt1	TRUE	Wt1_extended_+/-	Wt1_extended_+/-_(1166g)	Wt1_extended_+/-_(2442r)	3.85143	1	0.734147	1117
chr11:69399597-69400097	Chd3	0.0421686	0.127604	0.00538087	0.00538087	Sox17	TRUE	Sox17_extended_+/+	Sox17_extended_+/+_(709g)	Sox17_extended_+/+_(920r)	1.96849	1	0.685557	1118
chr5:75937677-75938177	Kdr	0.0411879	0.304705	0.0125502	0.0125502	Ets2	TRUE	Ets2_extended_+/+	Ets2_extended_+/+_(1078g)	Ets2_extended_+/+_(2975r)	1.73691	1	0.947809	1119
chr9:54783976-54784476	Dnaja4	0.111755	0.518576	0.0579535	0.0579535	Tbx20	TRUE	Tbx20_extended_+/+	Tbx20_extended_+/+_(513g)	Tbx20_extended_+/+_(587r)	3.37356	1	0.602962	1120
chr9:122022563-122023063	Snrk	0.0735314	0.12454	0.00915757	0.00915757	Fli1	TRUE	Fli1_extended_+/+	Fli1_extended_+/+_(1670g)	Fli1_extended_+/+_(6112r)	2.11174	1	0.93972	1121
chr6:56797485-56797985	Avl9	0.0705089	-0.30437	-0.0214608	0.0214608	Wt1	TRUE	Wt1_extended_+/-	Wt1_extended_+/-_(1166g)	Wt1_extended_+/-_(2442r)	2.46619	1	0.627327	1122
chr3:123149462-123149962	Myoz2	0.0463508	0.517228	0.0239739	0.0239739	Nkx2-5	TRUE	Nkx2-5_extended_+/+	Nkx2-5_extended_+/+_(589g)	Nkx2-5_extended_+/+_(721r)	7.6671	1	0.827328	1123
chr9:5271388-5271888	Casp4	0.309059	0.30384	0.0939044	0.0939044	Ets2	TRUE	Ets2_extended_+/+	Ets2_extended_+/+_(1078g)	Ets2_extended_+/+_(2975r)	0.936696	1	0.782756	1124
chr7:24462742-24463242	Plaur	0.123212	0.460805	0.0567768	0.0567768	Fli1	TRUE	Fli1_extended_+/+	Fli1_extended_+/+_(1670g)	Fli1_extended_+/+_(6112r)	1.92402	1	0.905179	1125
chr18:65207474-65207974	Nedd4l	0.0731826	0.479229	0.0350712	0.0350712	Nkx2-5	TRUE	Nkx2-5_extended_+/+	Nkx2-5_extended_+/+_(589g)	Nkx2-5_extended_+/+_(721r)	4.65221	1	0.681695	1126
chr1:36860485-36860985	Tmem131	0.076193	0.212892	0.0162209	0.0162209	Fli1	TRUE	Fli1_extended_+/+	Fli1_extended_+/+_(1670g)	Fli1_extended_+/+_(6112r)	1.60026	1	0.624561	1127
chr5:137339651-137340151	Ephb4	0.10698	0.112421	0.0120268	0.0120268	Sox17	TRUE	Sox17_extended_+/+	Sox17_extended_+/+_(709g)	Sox17_extended_+/+_(920r)	2.8119	1	0.739971	1128
chr8:83602558-83603058	Dnajb1	0.0347416	0.128511	0.00446467	0.00446467	Jund	TRUE	Jund_extended_+/+	Jund_extended_+/+_(656g)	Jund_extended_+/+_(1096r)	2.8766	1	0.47132	1129
chr2:142641661-142642161	Kif16b	0.0727748	0.308728	0.0224676	0.0224676	Nkx2-5	TRUE	Nkx2-5_extended_+/+	Nkx2-5_extended_+/+_(589g)	Nkx2-5_extended_+/+_(721r)	2.37782	1	0.37775	1130
chr6:17170526-17171026	Cav1	0.0499948	0.540532	0.0270238	0.0270238	Sox17	TRUE	Sox17_extended_+/+	Sox17_extended_+/+_(709g)	Sox17_extended_+/+_(920r)	5.46333	1	0.913063	1131
chr16:37550210-37550710	Ndufb4	0.0540635	0.473011	0.0255726	0.0255726	Nkx2-5	TRUE	Nkx2-5_extended_+/+	Nkx2-5_extended_+/+_(589g)	Nkx2-5_extended_+/+_(721r)	8.66094	1	0.79609	1132
chrX:77795941-77796441	Prkx	0.16905	0.0785246	0.0132746	0.0132746	Fli1	TRUE	Fli1_extended_+/+	Fli1_extended_+/+_(1670g)	Fli1_extended_+/+_(6112r)	1.54898	1	0.654212	1133
chr6:14899259-14899759	Ppp1r3a	0.0897645	0.551474	0.0495027	0.0495027	Nkx2-5	TRUE	Nkx2-5_extended_+/+	Nkx2-5_extended_+/+_(589g)	Nkx2-5_extended_+/+_(721r)	5.04153	1	0.61866	1134
chr10:30200171-30200671	Cenpw	0.126148	0.332832	0.041986	0.041986	Wt1	TRUE	Wt1_extended_-/+	Wt1_extended_-/+_(1429g)	Wt1_extended_-/+_(3022r)	1.93065	-1	-0.467285	1135
chr11:29172490-29172990	Ppp4r3b	0.135956	0.103915	0.0141279	0.0141279	Ets1	TRUE	Ets1_extended_+/+	Ets1_extended_+/+_(1571g)	Ets1_extended_+/+_(5732r)	0.898691	1	0.61411	1136
chr6:7661648-7662148	Asns	0.206251	0.15753	0.0324908	0.0324908	Ets1	TRUE	Ets1_extended_+/+	Ets1_extended_+/+_(1571g)	Ets1_extended_+/+_(5732r)	1.64192	1	0.598489	1137
chr3:130794947-130795447	Ostc	0.0952088	0.0557556	0.00530842	0.00530842	Sox17	TRUE	Sox17_extended_+/+	Sox17_extended_+/+_(709g)	Sox17_extended_+/+_(920r)	1.89471	1	0.608425	1138
chr5:9161170-9161670	Tmem243	0.112026	0.060601	0.0067889	0.0067889	Yy1	TRUE	Yy1_extended_+/+	Yy1_extended_+/+_(603g)	Yy1_extended_+/+_(849r)	1.62328	1	0.484886	1139
chr6:48697345-48697845	Gimap1	0.0621766	0.362747	0.0225544	0.0225544	Sox17	TRUE	Sox17_extended_+/+	Sox17_extended_+/+_(709g)	Sox17_extended_+/+_(920r)	5.30924	1	0.924919	1140
chr7:144417517-144418017	Cttn	0.0935354	0.325364	0.0304331	0.0304331	Junb	TRUE	Junb_extended_+/+	Junb_extended_+/+_(773g)	Junb_extended_+/+_(1422r)	2.09956	1	0.524605	1141
chr2:91947432-91947932	Creb3l1	0.0487265	-0.482294	-0.0235005	0.0235005	Bnc1	TRUE	Bnc1_extended_+/-	Bnc1_extended_+/-_(259g)	Bnc1_extended_+/-_(282r)	6.0458	1	0.886384	1142
chr9:60687863-60688363	Uaca	0.0713062	0.447804	0.0319312	0.0319312	Elk3	TRUE	Elk3_extended_+/+	Elk3_extended_+/+_(1504g)	Elk3_extended_+/+_(4764r)	1.57655	1	0.796564	1143
chr13:97238567-97239067	Enc1	0.0310571	0.1932	0.00600023	0.00600023	Ets1	TRUE	Ets1_extended_+/+	Ets1_extended_+/+_(1571g)	Ets1_extended_+/+_(5732r)	2.65406	1	0.904	1144
chr11:72457883-72458383	Spns2	0.0397335	0.409995	0.0162906	0.0162906	Erg	TRUE	Erg_extended_+/+	Erg_extended_+/+_(795g)	Erg_extended_+/+_(3005r)	1.21005	1	0.852119	1145
chr2:166553256-166553756	Prex1	0.0488536	0.119616	0.00584366	0.00584366	Elk3	TRUE	Elk3_extended_+/+	Elk3_extended_+/+_(1504g)	Elk3_extended_+/+_(4764r)	3.34924	1	0.911275	1146
chrX:23692790-23693290	Wdr44	0.210806	-0.122833	-0.0258939	0.0258939	Klf3	TRUE	Klf3_extended_+/-	Klf3_extended_+/-_(499g)	Klf3_extended_+/-_(927r)	0.421914	1	0.130846	1147
chr6:122339866-122340366	M6pr	0.0867251	0.112863	0.0097881	0.0097881	Foxo1	TRUE	Foxo1_extended_+/+	Foxo1_extended_+/+_(878g)	Foxo1_extended_+/+_(1931r)	1.56715	1	0.298419	1148
chr4:137478237-137478737	Hspg2	0.050483	0.286158	0.0144461	0.0144461	Sox18	TRUE	Sox18_extended_+/+	Sox18_extended_+/+_(319g)	Sox18_extended_+/+_(400r)	2.52101	1	0.918306	1149
chr6:28423499-28423999	Arf5	0.102541	-0.43401	-0.0445039	0.0445039	Klf2	TRUE	Klf2_extended_+/-	Klf2_extended_+/-_(556g)	Klf2_extended_+/-_(1125r)	2.16861	1	0.740005	1150
chrX:20062124-20062624	Chst7	0.22801	0.155201	0.0353872	0.0353872	Fli1	TRUE	Fli1_extended_+/+	Fli1_extended_+/+_(1670g)	Fli1_extended_+/+_(6112r)	0.931384	1	0.738781	1151
chr11:97149909-97150409	Tbkbp1	0.0829818	0.282952	0.0234799	0.0234799	Ets1	TRUE	Ets1_extended_+/+	Ets1_extended_+/+_(1571g)	Ets1_extended_+/+_(5732r)	3.0836	1	0.760126	1152
chr7:15933541-15934041	Ehd2	0.0983776	0.393383	0.0387001	0.0387001	Fli1	TRUE	Fli1_extended_+/+	Fli1_extended_+/+_(1670g)	Fli1_extended_+/+_(6112r)	1.77945	1	0.894851	1153
chr2:143992299-143992799	Dstn	0.0590684	0.506629	0.0299258	0.0299258	Nkx2-5	TRUE	Nkx2-5_extended_+/+	Nkx2-5_extended_+/+_(589g)	Nkx2-5_extended_+/+_(721r)	7.38228	1	0.842782	1154
chr2:125072679-125073179	Slc24a5	0.100783	-0.301326	-0.0303687	0.0303687	Sox17	TRUE	Sox17_extended_+/-	Sox17_extended_+/-_(190g)	Sox17_extended_+/-_(207r)	3.42325	1	0.665811	1155
chr2:80616939-80617439	Nckap1	0.0987314	0.296743	0.0292978	0.0292978	Foxo1	TRUE	Foxo1_extended_+/+	Foxo1_extended_+/+_(878g)	Foxo1_extended_+/+_(1931r)	3.14672	1	0.543973	1156
chr2:72269602-72270102	Map3k20	0.0524362	0.523743	0.0274631	0.0274631	Nkx2-5	TRUE	Nkx2-5_extended_+/+	Nkx2-5_extended_+/+_(589g)	Nkx2-5_extended_+/+_(721r)	8.10856	1	0.792381	1157
chr2:163340260-163340760	Jph2	0.0410936	0.529924	0.0217764	0.0217764	Nkx2-5	TRUE	Nkx2-5_extended_+/+	Nkx2-5_extended_+/+_(589g)	Nkx2-5_extended_+/+_(721r)	7.2386	1	0.747258	1158
chr10:33256176-33256676	Trdn	0.0674841	0.524701	0.035409	0.035409	Nkx2-5	TRUE	Nkx2-5_extended_+/+	Nkx2-5_extended_+/+_(589g)	Nkx2-5_extended_+/+_(721r)	7.44137	1	0.82166	1159
chr10:82241004-82241504	AU041133	0.203572	-0.0786021	-0.0160012	0.0160012	Elk1	TRUE	Elk1_extended_+/-	Elk1_extended_+/-_(100g)	Elk1_extended_+/-_(150r)	0.20259	1	0.136569	1160
chr8:45454268-45454768	Tlr3	0.114232	0.153526	0.0175375	0.0175375	Sox17	TRUE	Sox17_extended_+/+	Sox17_extended_+/+_(709g)	Sox17_extended_+/+_(920r)	3.58145	1	0.706765	1161
chr12:58269369-58269869	Clec14a	0.12289	0.0966374	0.0118758	0.0118758	Sox17	TRUE	Sox17_extended_+/+	Sox17_extended_+/+_(709g)	Sox17_extended_+/+_(920r)	3.68049	1	0.887476	1162
chr14:55644234-55644734	Ripk3	0.152293	0.518718	0.0789969	0.0789969	Ets1	TRUE	Ets1_extended_+/+	Ets1_extended_+/+_(1571g)	Ets1_extended_+/+_(5732r)	2.66501	1	0.898964	1163
chr9:46184296-46184796	Zpr1	0.0786506	0.18154	0.0142782	0.0142782	Sox17	TRUE	Sox17_extended_+/+	Sox17_extended_+/+_(709g)	Sox17_extended_+/+_(920r)	1.92896	1	0.563337	1164
chr2:110042904-110043404	Lgr4	0.0863306	0.434528	0.0375131	0.0375131	Nkx2-5	TRUE	Nkx2-5_extended_+/+	Nkx2-5_extended_+/+_(589g)	Nkx2-5_extended_+/+_(721r)	5.74353	1	0.595805	1165
chr7:80261079-80261579	Fes	0.0492669	0.201372	0.00992097	0.00992097	Ets2	TRUE	Ets2_extended_+/+	Ets2_extended_+/+_(1078g)	Ets2_extended_+/+_(2975r)	0.895486	1	0.878184	1166
chr12:3235093-3235593	Rab10	0.0381039	0.221859	0.00845369	0.00845369	Elk3	TRUE	Elk3_extended_+/+	Elk3_extended_+/+_(1504g)	Elk3_extended_+/+_(4764r)	0.777039	1	0.566213	1167
chr4:32923376-32923876	Rragd	0.0437179	0.490778	0.0214558	0.0214558	Nkx2-5	TRUE	Nkx2-5_extended_+/+	Nkx2-5_extended_+/+_(589g)	Nkx2-5_extended_+/+_(721r)	9.81228	1	0.755275	1168
chr7:93067297-93067797	Fam181b	0.105576	0.576815	0.0608979	0.0608979	Sox17	TRUE	Sox17_extended_+/+	Sox17_extended_+/+_(709g)	Sox17_extended_+/+_(920r)	3.36143	1	0.821545	1169
chr10:44503006-44503506	Prdm1	0.0823695	0.391044	0.0322101	0.0322101	Elk3	TRUE	Elk3_extended_+/+	Elk3_extended_+/+_(1504g)	Elk3_extended_+/+_(4764r)	5.82512	1	0.884848	1170
chr4:62470675-62471175	Alad	0.00449324	-0.230849	-0.00103726	0.00103726	Wt1	TRUE	Wt1_extended_+/-	Wt1_extended_+/-_(1166g)	Wt1_extended_+/-_(2442r)	3.64784	1	0.858425	1171
chr11:79055894-79056394	Nos2	0.0457935	0.377905	0.0173056	0.0173056	Sox17	TRUE	Sox17_extended_+/+	Sox17_extended_+/+_(709g)	Sox17_extended_+/+_(920r)	3.46863	1	0.781152	1172
chr8:83577130-83577630	Ndufb7	0.100838	0.572423	0.057722	0.057722	Tbx20	TRUE	Tbx20_extended_+/+	Tbx20_extended_+/+_(513g)	Tbx20_extended_+/+_(587r)	4.94434	1	0.761166	1173
chr16:94370108-94370608	Ripply3	0.065819	0.317109	0.0208718	0.0208718	Elk3	TRUE	Elk3_extended_+/+	Elk3_extended_+/+_(1504g)	Elk3_extended_+/+_(4764r)	3.12573	1	0.831057	1174
chr3:90540852-90541352	S100a16	0.105786	0.642742	0.067993	0.067993	Elk3	TRUE	Elk3_extended_+/+	Elk3_extended_+/+_(1504g)	Elk3_extended_+/+_(4764r)	3.99931	1	0.97159	1175
chr9:18291975-18292475	Chordc1	0.349182	0.280916	0.0980907	0.0980907	Ilf3	TRUE	Ilf3_extended_+/+	Ilf3_extended_+/+_(538g)	Ilf3_extended_+/+_(781r)	0.215464	1	0.334263	1176
chr3:36011318-36011818	Mccc1	0.0877622	0.48411	0.0424865	0.0424865	Tbx20	TRUE	Tbx20_extended_+/+	Tbx20_extended_+/+_(513g)	Tbx20_extended_+/+_(587r)	5.14112	1	0.603396	1177
chr10:115312684-115313184	Tbc1d15	0.0891339	-0.380736	-0.0339365	0.0339365	Nkx2-5	TRUE	Nkx2-5_extended_-/-	Nkx2-5_extended_-/-_(175g)	Nkx2-5_extended_-/-_(199r)	3.59573	-1	-0.497903	1178
chr16:65450730-65451230	Chmp2b	0.132487	0.141802	0.018787	0.018787	Elk3	TRUE	Elk3_extended_+/+	Elk3_extended_+/+_(1504g)	Elk3_extended_+/+_(4764r)	1.17968	1	0.407895	1179
chrX:153139685-153140185	Mageh1	0.0860709	-0.305203	-0.0262691	0.0262691	Hes1	TRUE	Hes1_extended_+/-	Hes1_extended_+/-_(465g)	Hes1_extended_+/-_(585r)	0.900245	1	0.676422	1180
chr19:28990370-28990870	Cdc37l1	0.0816156	0.450797	0.0367921	0.0367921	Wt1	TRUE	Wt1_extended_-/+	Wt1_extended_-/+_(1429g)	Wt1_extended_-/+_(3022r)	2.19874	-1	-0.478013	1181
chrX:73576740-73577240	Haus7	0.0938462	0.461837	0.0433417	0.0433417	Nkx2-5	TRUE	Nkx2-5_extended_+/+	Nkx2-5_extended_+/+_(589g)	Nkx2-5_extended_+/+_(721r)	4.48583	1	0.535321	1182
chr17:20945077-20945577	Zfp160	0.230426	0.240917	0.0555134	0.0555134	Hif1a	TRUE	Hif1a_extended_+/+	Hif1a_extended_+/+_(680g)	Hif1a_extended_+/+_(689r)	1.23388	1	0.25963	1183
chr6:142711042-142711542	Cmas	0.0564344	0.38671	0.0218237	0.0218237	Sox17	TRUE	Sox17_extended_+/+	Sox17_extended_+/+_(709g)	Sox17_extended_+/+_(920r)	3.65751	1	0.698678	1184
chrX:51197045-51197545	Mbnl3	0.0864379	0.20621	0.0178244	0.0178244	Elk3	TRUE	Elk3_extended_+/+	Elk3_extended_+/+_(1504g)	Elk3_extended_+/+_(4764r)	2.06552	1	0.697458	1185
chrX:106603316-106603816	Cysltr1	0.335589	0.535845	0.179823	0.179823	Elk3	TRUE	Elk3_extended_+/+	Elk3_extended_+/+_(1504g)	Elk3_extended_+/+_(4764r)	0.928335	1	0.687936	1186
chr14:73384908-73385408	Itm2b	0.0471726	-0.156602	-0.00738733	0.00738733	Klf3	TRUE	Klf3_extended_+/-	Klf3_extended_+/-_(499g)	Klf3_extended_+/-_(927r)	3.24027	1	0.765753	1187
chr1:178219179-178219679	Cox20	0.036967	0.508482	0.018797	0.018797	Tbx20	TRUE	Tbx20_extended_+/+	Tbx20_extended_+/+_(513g)	Tbx20_extended_+/+_(587r)	9.12922	1	0.735158	1188
chr5:105062358-105062858	Gbp4	0.222262	0.259375	0.0576491	0.0576491	Erg	TRUE	Erg_extended_+/+	Erg_extended_+/+_(795g)	Erg_extended_+/+_(3005r)	0.815966	1	0.535912	1189
chr10:127674746-127675246	Nemp1	0.0479654	0.084785	0.00406674	0.00406674	Rad21	TRUE	Rad21_extended_+/+	Rad21_extended_+/+_(428g)	Rad21_extended_+/+_(430r)	1.98464	1	0.30523	1190
chr8:46236651-46237151	Slc25a4	0.0290925	0.511021	0.0148669	0.0148669	Nkx2-5	TRUE	Nkx2-5_extended_+/+	Nkx2-5_extended_+/+_(589g)	Nkx2-5_extended_+/+_(721r)	9.40273	1	0.862491	1191
chr7:114311172-114311672	Copb1	0.0676043	-0.539625	-0.036481	0.036481	Tbx20	TRUE	Tbx20_extended_-/-	Tbx20_extended_-/-_(124g)	Tbx20_extended_-/-_(139r)	2.63277	-1	-0.590128	1192
chrX:103981044-103981544	Nexmif	0.175726	0.191293	0.0336151	0.0336151	Elk3	TRUE	Elk3_extended_+/+	Elk3_extended_+/+_(1504g)	Elk3_extended_+/+_(4764r)	1.06052	1	0.670591	1193
chr14:51913398-51913898	Ndrg2	0.106597	0.486267	0.0518348	0.0518348	Wt1	TRUE	Wt1_extended_-/+	Wt1_extended_-/+_(1429g)	Wt1_extended_-/+_(3022r)	4.31061	-1	-0.708016	1194
chr13:69486246-69486746	Nsun2	0.129488	0.358751	0.0464539	0.0464539	Fli1	TRUE	Fli1_extended_+/+	Fli1_extended_+/+_(1670g)	Fli1_extended_+/+_(6112r)	1.83886	1	0.757592	1195
chr13:93051394-93051894	Cmya5	0.0542643	0.494746	0.026847	0.026847	Tbx20	TRUE	Tbx20_extended_+/+	Tbx20_extended_+/+_(513g)	Tbx20_extended_+/+_(587r)	3.11671	1	0.542665	1196
chr7:102282179-102282679	Stim1	0.0765995	-0.534532	-0.0409449	0.0409449	Nkx2-5	TRUE	Nkx2-5_extended_-/-	Nkx2-5_extended_-/-_(175g)	Nkx2-5_extended_-/-_(199r)	5.659	-1	-0.65941	1197
chr19:5457593-5458093	Ccdc85b	0.0662061	0.167905	0.0111164	0.0111164	Sox17	TRUE	Sox17_extended_+/+	Sox17_extended_+/+_(709g)	Sox17_extended_+/+_(920r)	3.90711	1	0.728176	1198
chr19:5661130-5661630	Sipa1	0.105282	-0.0965919	-0.0101693	0.0101693	Fli1	TRUE	Fli1_extended_+/-	Fli1_extended_+/-_(184g)	Fli1_extended_+/-_(231r)	1.93347	1	0.912851	1199
chr6:40471263-40471763	Agk	0.109812	0.301971	0.0331601	0.0331601	Hif1a	TRUE	Hif1a_extended_+/+	Hif1a_extended_+/+_(680g)	Hif1a_extended_+/+_(689r)	2.38664	1	0.412867	1200
chrX:167157597-167158097	Tmsb4x	0.131743	-0.0895144	-0.0117929	0.0117929	Fli1	TRUE	Fli1_extended_+/-	Fli1_extended_+/-_(184g)	Fli1_extended_+/-_(231r)	1.93323	1	0.849809	1201
chr6:4003326-4003826	Gng11	0.0911648	0.172368	0.0157139	0.0157139	Ets1	TRUE	Ets1_extended_+/+	Ets1_extended_+/+_(1571g)	Ets1_extended_+/+_(5732r)	1.98387	1	0.955974	1202
chr4:62369330-62369830	Alad	0.0777579	-0.539501	-0.0419504	0.0419504	Bnc1	TRUE	Bnc1_extended_+/-	Bnc1_extended_+/-_(259g)	Bnc1_extended_+/-_(282r)	5.49565	1	0.81914	1203
chrX:103981044-103981544	Nexmif	0.175726	0.191293	0.0336151	0.0336151	Erg	TRUE	Erg_extended_+/+	Erg_extended_+/+_(795g)	Erg_extended_+/+_(3005r)	0.917976	1	0.725176	1204
chrX:140956324-140956824	Psmd10	0.229396	0.0523155	0.0120009	0.0120009	Zfp148	TRUE	Zfp148_extended_+/+	Zfp148_extended_+/+_(705g)	Zfp148_extended_+/+_(956r)	0.214336	1	0.249725	1205
chr5:24384320-24384820	Nos3	0.0799039	0.332214	0.0265452	0.0265452	Ets1	TRUE	Ets1_extended_+/+	Ets1_extended_+/+_(1571g)	Ets1_extended_+/+_(5732r)	2.76671	1	0.914773	1206
chr10:80678421-80678921	Abhd17a	0.0733969	0.240263	0.0176346	0.0176346	Ets1	TRUE	Ets1_extended_+/+	Ets1_extended_+/+_(1571g)	Ets1_extended_+/+_(5732r)	2.81777	1	0.888595	1207
chr10:75535493-75535993	Lrrc75b	0.0942558	0.33736	0.0317981	0.0317981	Jund	TRUE	Jund_extended_+/+	Jund_extended_+/+_(656g)	Jund_extended_+/+_(1096r)	2.23504	1	0.47806	1208
chr5:44759127-44759627	Ldb2	0.0596436	0.329021	0.019624	0.019624	Sox17	TRUE	Sox17_extended_+/+	Sox17_extended_+/+_(709g)	Sox17_extended_+/+_(920r)	4.73595	1	0.93329	1209
chrX:136220290-136220790	Bex1	0.0840926	0.5245	0.0441066	0.0441066	Tbx20	TRUE	Tbx20_extended_+/+	Tbx20_extended_+/+_(513g)	Tbx20_extended_+/+_(587r)	5.89706	1	0.719428	1210
chrX:153670364-153670864	Nbdy	0.215425	0.177519	0.0382419	0.0382419	Ets1	TRUE	Ets1_extended_+/+	Ets1_extended_+/+_(1571g)	Ets1_extended_+/+_(5732r)	1.00828	1	0.48239	1211
chr1:78569534-78570034	Acsl3	0.0663834	0.546012	0.0362462	0.0362462	Nkx2-5	TRUE	Nkx2-5_extended_+/+	Nkx2-5_extended_+/+_(589g)	Nkx2-5_extended_+/+_(721r)	7.87529	1	0.759648	1212
chr17:22870652-22871152	Zfp945	0.189537	0.178296	0.0337936	0.0337936	Tbx5	TRUE	Tbx5_extended_+/+	Tbx5_extended_+/+_(26g)	Tbx5_extended_+/+_(31r)	1.56337	1	0.336925	1213
chrX:155208524-155209024	Acot9	0.203419	0.165375	0.0336403	0.0336403	Fli1	TRUE	Fli1_extended_+/+	Fli1_extended_+/+_(1670g)	Fli1_extended_+/+_(6112r)	2.1015	1	0.701403	1214
chr5:24981065-24981565	Prkag2	0.0778998	0.514896	0.0401103	0.0401103	Nkx2-5	TRUE	Nkx2-5_extended_+/+	Nkx2-5_extended_+/+_(589g)	Nkx2-5_extended_+/+_(721r)	6.04554	1	0.717142	1215
chr16:87698817-87699317	Bach1	0.120082	-0.483913	-0.0581093	0.0581093	Klf4	TRUE	Klf4_extended_+/-	Klf4_extended_+/-_(747g)	Klf4_extended_+/-_(1548r)	1.90113	1	0.737653	1216
chr5:140611172-140611672	Ttyh3	0.0275764	0.162929	0.004493	0.004493	Sox17	TRUE	Sox17_extended_+/+	Sox17_extended_+/+_(709g)	Sox17_extended_+/+_(920r)	2.95252	1	0.514286	1217
chr15:75592878-75593378	Gpihbp1	0.0855444	0.32881	0.0281279	0.0281279	Ets1	TRUE	Ets1_extended_+/+	Ets1_extended_+/+_(1571g)	Ets1_extended_+/+_(5732r)	2.71381	1	0.93755	1218
chr14:57999049-57999549	Zdhhc20	0.0662063	0.22597	0.0149606	0.0149606	Ets1	TRUE	Ets1_extended_+/+	Ets1_extended_+/+_(1571g)	Ets1_extended_+/+_(5732r)	2.26961	1	0.770446	1219
chr6:129102961-129103461	Clec2d	0.106232	0.322817	0.0342936	0.0342936	Fli1	TRUE	Fli1_extended_+/+	Fli1_extended_+/+_(1670g)	Fli1_extended_+/+_(6112r)	1.76007	1	0.892812	1220
chr6:113658189-113658689	Brk1	0.0810987	0.223574	0.0181316	0.0181316	Sox17	TRUE	Sox17_extended_+/+	Sox17_extended_+/+_(709g)	Sox17_extended_+/+_(920r)	3.72742	1	0.609189	1221
chr16:96145095-96145595	Sh3bgr	0.0237728	0.287986	0.00684624	0.00684624	Wt1	TRUE	Wt1_extended_-/+	Wt1_extended_-/+_(1429g)	Wt1_extended_-/+_(3022r)	10.4497	-1	-0.833864	1222
chr2:23039302-23039802	Abi1	0.139882	-0.489906	-0.0685292	0.0685292	Wt1	TRUE	Wt1_extended_+/-	Wt1_extended_+/-_(1166g)	Wt1_extended_+/-_(2442r)	2.28214	1	0.62715	1223
chr7:126668553-126669053	Bola2	0.0835916	0.259551	0.0216963	0.0216963	Elk3	TRUE	Elk3_extended_+/+	Elk3_extended_+/+_(1504g)	Elk3_extended_+/+_(4764r)	2.11045	1	0.733624	1224
chr5:122396829-122397329	Arpc3	0.0846013	0.309457	0.0261805	0.0261805	Ets1	TRUE	Ets1_extended_+/+	Ets1_extended_+/+_(1571g)	Ets1_extended_+/+_(5732r)	1.98832	1	0.952077	1225
chr10:126986795-126987295	Cdk4	0.043579	0.13955	0.00608144	0.00608144	Fli1	TRUE	Fli1_extended_+/+	Fli1_extended_+/+_(1670g)	Fli1_extended_+/+_(6112r)	1.41601	1	0.674107	1226
chr13:94139997-94140497	Lhfpl2	0.105315	0.458685	0.0483064	0.0483064	Junb	TRUE	Junb_extended_+/+	Junb_extended_+/+_(773g)	Junb_extended_+/+_(1422r)	1.58141	1	0.57622	1227
chr6:7692837-7693337	Asns	0.199141	0.348633	0.069427	0.069427	Fli1	TRUE	Fli1_extended_+/+	Fli1_extended_+/+_(1670g)	Fli1_extended_+/+_(6112r)	1.58993	1	0.630036	1228
chr18:63299557-63300057	Piezo2	0.0652838	-0.16499	-0.0107712	0.0107712	Sox17	TRUE	Sox17_extended_+/-	Sox17_extended_+/-_(190g)	Sox17_extended_+/-_(207r)	3.9205	1	0.891711	1229
chr8:70863596-70864096	Ccdc124	0.0282013	0.397321	0.011205	0.011205	Mef2a	TRUE	Mef2a_extended_+/+	Mef2a_extended_+/+_(793g)	Mef2a_extended_+/+_(918r)	0.742243	1	0.556174	1230
chr12:112950110-112950610	Jag2	0.0827653	0.341708	0.0282816	0.0282816	Sox17	TRUE	Sox17_extended_+/+	Sox17_extended_+/+_(709g)	Sox17_extended_+/+_(920r)	2.11039	1	0.661711	1231
chr5:123079744-123080244	Orai1	0.0843435	0.197655	0.0166709	0.0166709	Sox17	TRUE	Sox17_extended_+/+	Sox17_extended_+/+_(709g)	Sox17_extended_+/+_(920r)	3.08593	1	0.754531	1232
chr4:120612777-120613277	Cited4	0.0538707	0.505093	0.0272097	0.0272097	Nkx2-5	TRUE	Nkx2-5_extended_+/+	Nkx2-5_extended_+/+_(589g)	Nkx2-5_extended_+/+_(721r)	5.31547	1	0.585862	1233
chr13:69809699-69810199	Med10	0.109898	0.174215	0.0191458	0.0191458	Ets1	TRUE	Ets1_extended_+/+	Ets1_extended_+/+_(1571g)	Ets1_extended_+/+_(5732r)	1.79064	1	0.734871	1234
chr2:73792190-73792690	Atp5g3	0.0826436	0.415926	0.0343736	0.0343736	Tbx20	TRUE	Tbx20_extended_+/+	Tbx20_extended_+/+_(513g)	Tbx20_extended_+/+_(587r)	4.78117	1	0.809796	1235
chr18:73751847-73752347	Me2	0.100917	0.320111	0.0323045	0.0323045	Fli1	TRUE	Fli1_extended_+/+	Fli1_extended_+/+_(1670g)	Fli1_extended_+/+_(6112r)	0.908923	1	0.697531	1236
chrX:75047307-75047807	Mpp1	0.202939	0.295241	0.059916	0.059916	Ets1	TRUE	Ets1_extended_+/+	Ets1_extended_+/+_(1571g)	Ets1_extended_+/+_(5732r)	1.20858	1	0.782139	1237
chr11:9024828-9025328	Gm11992	0.0661666	0.302447	0.0200119	0.0200119	Nkx2-5	TRUE	Nkx2-5_extended_+/+	Nkx2-5_extended_+/+_(589g)	Nkx2-5_extended_+/+_(721r)	3.85541	1	0.332918	1238
chr13:75943566-75944066	Glrx	0.0710342	0.493392	0.0350477	0.0350477	Wt1	TRUE	Wt1_extended_-/+	Wt1_extended_-/+_(1429g)	Wt1_extended_-/+_(3022r)	1.56622	-1	-0.604451	1239
chr13:114987125-114987625	Itga2	0.0622802	0.219103	0.0136458	0.0136458	Sox17	TRUE	Sox17_extended_+/+	Sox17_extended_+/+_(709g)	Sox17_extended_+/+_(920r)	5.56146	1	0.907748	1240
chr2:146099070-146099570	Ralgapa2	0.0561372	-0.0772268	-0.0043353	0.0043353	Fli1	TRUE	Fli1_extended_+/-	Fli1_extended_+/-_(184g)	Fli1_extended_+/-_(231r)	1.34859	1	0.624213	1241
chr7:116608302-116608802	Nucb2	0.0883677	-0.58035	-0.0512842	0.0512842	Nkx2-5	TRUE	Nkx2-5_extended_-/-	Nkx2-5_extended_-/-_(175g)	Nkx2-5_extended_-/-_(199r)	5.57346	-1	-0.660813	1242
chr19:53284430-53284930	Smndc1	0.0400337	0.212574	0.00851013	0.00851013	Ilf2	TRUE	Ilf2_extended_+/+	Ilf2_extended_+/+_(341g)	Ilf2_extended_+/+_(433r)	0.573212	1	0.27227	1243
chr5:65107209-65107709	Fam114a1	0.0445941	-0.340762	-0.015196	0.015196	Wt1	TRUE	Wt1_extended_+/-	Wt1_extended_+/-_(1166g)	Wt1_extended_+/-_(2442r)	4.31196	1	0.855597	1244
chrX:71053386-71053886	Mamld1	0.204163	0.253454	0.0517459	0.0517459	Fli1	TRUE	Fli1_extended_+/+	Fli1_extended_+/+_(1670g)	Fli1_extended_+/+_(6112r)	1.47349	1	0.707236	1245
chr1:184733884-184734384	Hlx	0.0466857	0.313718	0.0146462	0.0146462	Fli1	TRUE	Fli1_extended_+/+	Fli1_extended_+/+_(1670g)	Fli1_extended_+/+_(6112r)	1.79062	1	0.940141	1246
chr2:35480435-35480935	Stom	0.00333263	-0.487658	-0.00162519	0.00162519	Bnc1	TRUE	Bnc1_extended_+/-	Bnc1_extended_+/-_(259g)	Bnc1_extended_+/-_(282r)	5.67623	1	0.879319	1247
chr2:129129438-129129938	Slc20a1	0.0421329	0.11633	0.00490131	0.00490131	Ets2	TRUE	Ets2_extended_+/+	Ets2_extended_+/+_(1078g)	Ets2_extended_+/+_(2975r)	0.853619	1	0.781967	1248
chr1:10994410-10994910	Prex2	0.0804389	0.183048	0.0147242	0.0147242	Ets1	TRUE	Ets1_extended_+/+	Ets1_extended_+/+_(1571g)	Ets1_extended_+/+_(5732r)	2.1457	1	0.946004	1249
chr11:65107660-65108160	Myocd	0.0359732	0.510358	0.0183592	0.0183592	Tbx20	TRUE	Tbx20_extended_+/+	Tbx20_extended_+/+_(513g)	Tbx20_extended_+/+_(587r)	8.7783	1	0.777517	1250
chr10:115251381-115251881	Rab21	0.0561796	0.155183	0.00871812	0.00871812	Fli1	TRUE	Fli1_extended_+/+	Fli1_extended_+/+_(1670g)	Fli1_extended_+/+_(6112r)	1.16282	1	0.523431	1251
chr5:129000630-129001130	Stx2	0.112809	0.46464	0.0524158	0.0524158	Fli1	TRUE	Fli1_extended_+/+	Fli1_extended_+/+_(1670g)	Fli1_extended_+/+_(6112r)	1.63078	1	0.833281	1252
chr7:3644832-3645332	Ndufa3	0.124967	-0.525664	-0.0656905	0.0656905	Ybx1	TRUE	Ybx1_extended_+/-	Ybx1_extended_+/-_(15g)	Ybx1_extended_+/-_(14r)	1.35046	1	0.689014	1253
chr5:64985820-64986320	Klhl5	0.0870281	0.109248	0.0095076	0.0095076	Fli1	TRUE	Fli1_extended_+/+	Fli1_extended_+/+_(1670g)	Fli1_extended_+/+_(6112r)	1.48586	1	0.581801	1254
chr8:122549147-122549647	Aprt	0.103111	0.600816	0.0619511	0.0619511	Junb	TRUE	Junb_extended_+/+	Junb_extended_+/+_(773g)	Junb_extended_+/+_(1422r)	3.12257	1	0.861377	1255
chrX:164980257-164980757	Fancb	0.291299	0.0912195	0.0265722	0.0265722	Chd1	TRUE	Chd1_extended_+/+	Chd1_extended_+/+_(585g)	Chd1_extended_+/+_(1233r)	0.871597	1	0.220897	1256
chr9:18291975-18292475	Naalad2	0.231963	-0.525927	-0.121996	0.121996	Wt1	TRUE	Wt1_extended_+/-	Wt1_extended_+/-_(1166g)	Wt1_extended_+/-_(2442r)	1.52025	1	0.683819	1257
chr2:91921100-91921600	Creb3l1	0.0524998	-0.590965	-0.0310256	0.0310256	Myrf	TRUE	Myrf_extended_+/-	Myrf_extended_+/-_(21g)	Myrf_extended_+/-_(18r)	3.91445	1	0.930663	1258
chr11:83964265-83964765	Dusp14	0.0166258	-0.258973	-0.00430564	0.00430564	Wt1	TRUE	Wt1_extended_+/-	Wt1_extended_+/-_(1166g)	Wt1_extended_+/-_(2442r)	2.03321	1	0.548159	1259
chrX:95658242-95658742	Zc3h12b	0.104417	-0.063224	-0.00660163	0.00660163	Smarcc2	TRUE	Smarcc2_extended_+/-	Smarcc2_extended_+/-_(14g)	Smarcc2_extended_+/-_(13r)	0.715341	1	0.0685343	1260
chrX:73666219-73666719	Idh3g	0.0165625	0.529926	0.00877689	0.00877689	Nkx2-5	TRUE	Nkx2-5_extended_+/+	Nkx2-5_extended_+/+_(589g)	Nkx2-5_extended_+/+_(721r)	10.4338	1	0.784649	1261
chr19:5822119-5822619	Ltbp3	0.0536699	-0.350835	-0.0188293	0.0188293	Bnc1	TRUE	Bnc1_extended_+/-	Bnc1_extended_+/-_(259g)	Bnc1_extended_+/-_(282r)	5.60043	1	0.783541	1262
chr18:47920732-47921232	Eno1b	0.215757	0.151406	0.0326669	0.0326669	Tbx20	TRUE	Tbx20_extended_+/+	Tbx20_extended_+/+_(513g)	Tbx20_extended_+/+_(587r)	1.66508	1	0.206053	1263
chr11:71004219-71004719	Mis12	0.0955605	0.18646	0.0178182	0.0178182	Mbd2	TRUE	Mbd2_extended_+/+	Mbd2_extended_+/+_(697g)	Mbd2_extended_+/+_(1273r)	1.43665	1	0.4095	1264
chr8:71395653-71396153	Nr2f6	0.0653855	0.317486	0.020759	0.020759	Foxo1	TRUE	Foxo1_extended_+/+	Foxo1_extended_+/+_(878g)	Foxo1_extended_+/+_(1931r)	4.86163	1	0.499839	1265
chr10:5593390-5593890	Myct1	0.16719	0.357484	0.0597678	0.0597678	Ets1	TRUE	Ets1_extended_+/+	Ets1_extended_+/+_(1571g)	Ets1_extended_+/+_(5732r)	2.83501	1	0.972628	1266
chr6:84053764-84054264	Dysf	0.0260161	0.3867	0.0100604	0.0100604	Sox17	TRUE	Sox17_extended_+/+	Sox17_extended_+/+_(709g)	Sox17_extended_+/+_(920r)	3.08891	1	0.824167	1267
chr14:69088963-69089463	Stc1	0.0867485	0.0976807	0.00847366	0.00847366	Ets1	TRUE	Ets1_extended_+/+	Ets1_extended_+/+_(1571g)	Ets1_extended_+/+_(5732r)	1.93831	1	0.890045	1268
chr7:80261079-80261579	Fes	0.0492669	0.201372	0.00992097	0.00992097	Elk3	TRUE	Elk3_extended_+/+	Elk3_extended_+/+_(1504g)	Elk3_extended_+/+_(4764r)	0.726282	1	0.859611	1269
chr4:101260692-101261192	Jak1	0.074201	-0.0614503	-0.00455967	0.00455967	Ets1	TRUE	Ets1_extended_+/-	Ets1_extended_+/-_(225g)	Ets1_extended_+/-_(287r)	2.47242	1	0.840963	1270
chr10:44457069-44457569	Prdm1	0.0941373	0.362125	0.0340895	0.0340895	Elk3	TRUE	Elk3_extended_+/+	Elk3_extended_+/+_(1504g)	Elk3_extended_+/+_(4764r)	5.82512	1	0.884848	1271
chr5:29946663-29947163	Tyms	0.132197	0.203207	0.0268633	0.0268633	Elk3	TRUE	Elk3_extended_+/+	Elk3_extended_+/+_(1504g)	Elk3_extended_+/+_(4764r)	3.22199	1	0.743018	1272
chr4:46642849-46643349	Nans	0.0550879	0.130419	0.00718448	0.00718448	Ets1	TRUE	Ets1_extended_+/+	Ets1_extended_+/+_(1571g)	Ets1_extended_+/+_(5732r)	2.71701	1	0.549906	1273
chr15:79950149-79950649	Pdgfb	0.105332	0.440001	0.0463461	0.0463461	Ets1	TRUE	Ets1_extended_+/+	Ets1_extended_+/+_(1571g)	Ets1_extended_+/+_(5732r)	2.6512	1	0.961758	1274
chr8:83974478-83974978	Prkaca	0.0637714	0.494762	0.0315517	0.0315517	Nkx2-5	TRUE	Nkx2-5_extended_+/+	Nkx2-5_extended_+/+_(589g)	Nkx2-5_extended_+/+_(721r)	5.18916	1	0.608081	1275
chr6:24599543-24600043	Ndufa5	0.0687964	0.505702	0.0347905	0.0347905	Tbx20	TRUE	Tbx20_extended_+/+	Tbx20_extended_+/+_(513g)	Tbx20_extended_+/+_(587r)	6.4424	1	0.783934	1276
chr7:126754751-126755251	Taok2	0.113008	0.178181	0.0201359	0.0201359	Ets1	TRUE	Ets1_extended_+/+	Ets1_extended_+/+_(1571g)	Ets1_extended_+/+_(5732r)	1.71871	1	0.75774	1277
chrX:153669076-153669576	Nbdy	0.146165	0.122139	0.0178525	0.0178525	Fli1	TRUE	Fli1_extended_+/+	Fli1_extended_+/+_(1670g)	Fli1_extended_+/+_(6112r)	1.3259	1	0.468548	1278
chrX:151520713-151521213	Phf8	0.241681	-0.112769	-0.0272543	0.0272543	Wt1	TRUE	Wt1_extended_+/-	Wt1_extended_+/-_(1166g)	Wt1_extended_+/-_(2442r)	1.7353	1	0.246356	1279
chr6:118985812-118986312	Cacna1c	0.0483051	0.507363	0.0245082	0.0245082	Tbx20	TRUE	Tbx20_extended_+/+	Tbx20_extended_+/+_(513g)	Tbx20_extended_+/+_(587r)	8.60646	1	0.75616	1280
chr6:92874849-92875349	Adamts9	0.0510296	0.377358	0.0192564	0.0192564	Ets1	TRUE	Ets1_extended_+/+	Ets1_extended_+/+_(1571g)	Ets1_extended_+/+_(5732r)	2.46691	1	0.783652	1281
chr16:35983644-35984144	Fam162a	0.0520321	0.497787	0.0259009	0.0259009	Wt1	TRUE	Wt1_extended_-/+	Wt1_extended_-/+_(1429g)	Wt1_extended_-/+_(3022r)	5.63152	-1	-0.781907	1282
chr13:98316760-98317260	Btf3	0.0869627	0.378988	0.0329578	0.0329578	Ets1	TRUE	Ets1_extended_+/+	Ets1_extended_+/+_(1571g)	Ets1_extended_+/+_(5732r)	2.4319	1	0.822075	1283
chr11:116922142-116922642	Mettl23	0.0905263	0.431911	0.0390993	0.0390993	Tbx20	TRUE	Tbx20_extended_+/+	Tbx20_extended_+/+_(513g)	Tbx20_extended_+/+_(587r)	3.17632	1	0.609284	1284
chr6:17359136-17359636	Cav1	0.0435951	-0.144778	-0.00631161	0.00631161	Sox17	TRUE	Sox17_extended_+/-	Sox17_extended_+/-_(190g)	Sox17_extended_+/-_(207r)	5.46333	1	0.913063	1285
chr11:72953783-72954283	Atp2a3	0.0790802	-0.157864	-0.0124839	0.0124839	Runx1	TRUE	Runx1_extended_+/-	Runx1_extended_+/-_(20g)	Runx1_extended_+/-_(21r)	5.10434	1	0.473	1286
chr3:83828063-83828563	Sfrp2	0.0995704	0.556325	0.0553935	0.0553935	Fosb	TRUE	Fosb_extended_+/+	Fosb_extended_+/+_(396g)	Fosb_extended_+/+_(549r)	1.27676	1	0.771545	1287
chr9:103336430-103336930	Trf	0.0218845	-0.652443	-0.0142784	0.0142784	Bnc1	TRUE	Bnc1_extended_+/-	Bnc1_extended_+/-_(259g)	Bnc1_extended_+/-_(282r)	5.17483	1	0.819323	1288
chr17:86711786-86712286	Epas1	0.088173	0.253469	0.0223491	0.0223491	Fli1	TRUE	Fli1_extended_+/+	Fli1_extended_+/+_(1670g)	Fli1_extended_+/+_(6112r)	2.39373	1	0.934715	1289
chr15:89373783-89374283	Shank3	0.090955	0.367562	0.0334316	0.0334316	Ets1	TRUE	Ets1_extended_+/+	Ets1_extended_+/+_(1571g)	Ets1_extended_+/+_(5732r)	1.65112	1	0.917736	1290
chr5:64985820-64986320	Klhl5	0.0870281	0.109248	0.0095076	0.0095076	Elk3	TRUE	Elk3_extended_+/+	Elk3_extended_+/+_(1504g)	Elk3_extended_+/+_(4764r)	2.2745	1	0.617435	1291
chrX:166510133-166510633	Rab9	0.0361347	-0.241863	-0.00873963	0.00873963	Wt1	TRUE	Wt1_extended_+/-	Wt1_extended_+/-_(1166g)	Wt1_extended_+/-_(2442r)	6.20901	1	0.765118	1292
chr5:64985820-64986320	Klhl5	0.0870281	0.109248	0.0095076	0.0095076	Ets1	TRUE	Ets1_extended_+/+	Ets1_extended_+/+_(1571g)	Ets1_extended_+/+_(5732r)	2.27314	1	0.595866	1293
chr10:18811736-18812236	Perp	0.0618844	0.523749	0.0324119	0.0324119	Nkx2-5	TRUE	Nkx2-5_extended_+/+	Nkx2-5_extended_+/+_(589g)	Nkx2-5_extended_+/+_(721r)	5.75267	1	0.755662	1294
chr2:38947574-38948074	Arpc5l	0.0720285	0.294867	0.0212388	0.0212388	Elk3	TRUE	Elk3_extended_+/+	Elk3_extended_+/+_(1504g)	Elk3_extended_+/+_(4764r)	1.72548	1	0.730647	1295
chr16:38353731-38354231	Popdc2	0.0313722	0.546113	0.0171328	0.0171328	Nkx2-5	TRUE	Nkx2-5_extended_+/+	Nkx2-5_extended_+/+_(589g)	Nkx2-5_extended_+/+_(721r)	8.642	1	0.830519	1296
chr10:52272965-52273465	Nus1	0.140021	0.251422	0.0352043	0.0352043	Fli1	TRUE	Fli1_extended_+/+	Fli1_extended_+/+_(1670g)	Fli1_extended_+/+_(6112r)	1.78257	1	0.850132	1297
chr11:5192016-5192516	Kremen1	0.0787922	0.487255	0.0383919	0.0383919	Nkx2-5	TRUE	Nkx2-5_extended_+/+	Nkx2-5_extended_+/+_(589g)	Nkx2-5_extended_+/+_(721r)	4.3275	1	0.617058	1298
chr12:35534638-35535138	Ahr	0.109891	-0.540245	-0.0593679	0.0593679	Klf6	TRUE	Klf6_extended_+/-	Klf6_extended_+/-_(527g)	Klf6_extended_+/-_(1053r)	1.48611	1	0.715127	1299
chr12:64917611-64918111	Fkbp3	0.0532389	0.476074	0.0253457	0.0253457	Wt1	TRUE	Wt1_extended_-/+	Wt1_extended_-/+_(1429g)	Wt1_extended_-/+_(3022r)	2.27266	-1	-0.77734	1300
chr11:46436714-46437214	Med7	0.158334	0.286947	0.0454335	0.0454335	Elk3	TRUE	Elk3_extended_+/+	Elk3_extended_+/+_(1504g)	Elk3_extended_+/+_(4764r)	1.21979	1	0.325875	1301
chr9:106821576-106822076	Manf	0.158349	0.274621	0.0434859	0.0434859	Elk3	TRUE	Elk3_extended_+/+	Elk3_extended_+/+_(1504g)	Elk3_extended_+/+_(4764r)	2.85886	1	0.646151	1302
chr10:77583692-77584192	Sumo3	0.112575	0.129415	0.0145689	0.0145689	Foxo1	TRUE	Foxo1_extended_+/+	Foxo1_extended_+/+_(878g)	Foxo1_extended_+/+_(1931r)	1.88467	1	0.582891	1303
chr5:122319550-122320050	Atp2a2	0.0190279	0.544726	0.010365	0.010365	Nkx2-5	TRUE	Nkx2-5_extended_+/+	Nkx2-5_extended_+/+_(589g)	Nkx2-5_extended_+/+_(721r)	8.57698	1	0.821267	1304
chr13:112753444-112753944	Plpp1	0.0732265	0.179044	0.0131108	0.0131108	Ets1	TRUE	Ets1_extended_+/+	Ets1_extended_+/+_(1571g)	Ets1_extended_+/+_(5732r)	1.91985	1	0.861343	1305
chr2:69668495-69668995	Fastkd1	0.0661946	0.387894	0.0256765	0.0256765	Tbx20	TRUE	Tbx20_extended_+/+	Tbx20_extended_+/+_(513g)	Tbx20_extended_+/+_(587r)	4.20356	1	0.435841	1306
chr6:145957388-145957888	Sspn	0.0352691	0.520657	0.0183631	0.0183631	Tbx20	TRUE	Tbx20_extended_+/+	Tbx20_extended_+/+_(513g)	Tbx20_extended_+/+_(587r)	8.12109	1	0.75614	1307
chr16:92451612-92452112	Kcne1	0.00343966	-0.211262	-0.000726669	0.000726669	Tbx20	TRUE	Tbx20_extended_+/-	Tbx20_extended_+/-_(40g)	Tbx20_extended_+/-_(34r)	4.58227	1	0.6758	1308
chr19:10013910-10014410	Rab3il1	0.01906	0.0923816	0.00176079	0.00176079	Foxo1	TRUE	Foxo1_extended_+/+	Foxo1_extended_+/+_(878g)	Foxo1_extended_+/+_(1931r)	1.30454	1	0.319922	1309
chr1:187800661-187801161	Esrrg	0.0263781	-0.586841	-0.0154797	0.0154797	Fosb	TRUE	Fosb_extended_-/-	Fosb_extended_-/-_(200g)	Fosb_extended_-/-_(296r)	0.761349	-1	-0.533548	1310
chr2:30242533-30243033	Lrrc8a	0.0931031	0.162807	0.0151578	0.0151578	Ets1	TRUE	Ets1_extended_+/+	Ets1_extended_+/+_(1571g)	Ets1_extended_+/+_(5732r)	1.6072	1	0.701235	1311
chr12:85348423-85348923	Eif2b2	0.0613083	0.12936	0.00793086	0.00793086	Sox17	TRUE	Sox17_extended_+/+	Sox17_extended_+/+_(709g)	Sox17_extended_+/+_(920r)	4.49376	1	0.690318	1312
chr13:8870885-8871385	Gtpbp4	0.0858605	0.373183	0.0320417	0.0320417	Fli1	TRUE	Fli1_extended_+/+	Fli1_extended_+/+_(1670g)	Fli1_extended_+/+_(6112r)	1.35211	1	0.708102	1313
chr11:71019247-71019747	Dhx33	0.101787	0.091985	0.00936289	0.00936289	Cebpz	TRUE	Cebpz_extended_+/+	Cebpz_extended_+/+_(185g)	Cebpz_extended_+/+_(197r)	0.535234	1	0.248757	1314
chr4:147969273-147969773	Mfn2	0.0714926	0.487439	0.0348483	0.0348483	Tbx20	TRUE	Tbx20_extended_+/+	Tbx20_extended_+/+_(513g)	Tbx20_extended_+/+_(587r)	4.15105	1	0.664515	1315
chr1:11046869-11047369	Prex2	0.0875876	0.198429	0.0173799	0.0173799	Sox17	TRUE	Sox17_extended_+/+	Sox17_extended_+/+_(709g)	Sox17_extended_+/+_(920r)	4.28307	1	0.907973	1316
chr16:31024855-31025355	Xxylt1	0.0236965	0.114984	0.00272472	0.00272472	Ets1	TRUE	Ets1_extended_+/+	Ets1_extended_+/+_(1571g)	Ets1_extended_+/+_(5732r)	1.07718	1	0.370381	1317
chr1:119510901-119511401	Ralb	0.0719288	0.277743	0.0199777	0.0199777	Ets1	TRUE	Ets1_extended_+/+	Ets1_extended_+/+_(1571g)	Ets1_extended_+/+_(5732r)	3.81971	1	0.857284	1318
chr4:108833180-108833680	Txndc12	0.0721055	0.326023	0.0235081	0.0235081	Wt1	TRUE	Wt1_extended_-/+	Wt1_extended_-/+_(1429g)	Wt1_extended_-/+_(3022r)	1.43292	-1	-0.344872	1319
chr16:85543457-85543957	Cyyr1	0.105841	0.484218	0.0512501	0.0512501	Ets1	TRUE	Ets1_extended_+/+	Ets1_extended_+/+_(1571g)	Ets1_extended_+/+_(5732r)	2.87699	1	0.949913	1320
chr14:47276811-47277311	Gch1	0.0467822	0.366822	0.0171608	0.0171608	Wt1	TRUE	Wt1_extended_-/+	Wt1_extended_-/+_(1429g)	Wt1_extended_-/+_(3022r)	1.20887	-1	-0.378839	1321
chr11:115403577-115404077	Sumo2	0.0696235	0.297293	0.0206985	0.0206985	Elk3	TRUE	Elk3_extended_+/+	Elk3_extended_+/+_(1504g)	Elk3_extended_+/+_(4764r)	2.82403	1	0.759453	1322
chr15:97831474-97831974	Endou	0.0221641	0.120716	0.00267556	0.00267556	Sox17	TRUE	Sox17_extended_+/+	Sox17_extended_+/+_(709g)	Sox17_extended_+/+_(920r)	1.69714	1	0.510762	1323
chr12:37110216-37110716	Meox2	0.127319	0.411186	0.0523519	0.0523519	Erg	TRUE	Erg_extended_+/+	Erg_extended_+/+_(795g)	Erg_extended_+/+_(3005r)	1.03191	1	0.765702	1324
chr5:142908988-142909488	Fscn1	0.0244827	0.335375	0.00821087	0.00821087	Fli1	TRUE	Fli1_extended_+/+	Fli1_extended_+/+_(1670g)	Fli1_extended_+/+_(6112r)	1.94445	1	0.938758	1325
chrX:57099899-57100399	Arhgef6	0.105564	0.425076	0.0448725	0.0448725	Tbx20	TRUE	Tbx20_extended_+/+	Tbx20_extended_+/+_(513g)	Tbx20_extended_+/+_(587r)	3.12996	1	0.543369	1326
chr13:95659244-95659744	F2r	0.0637806	0.256163	0.0163382	0.0163382	Sox17	TRUE	Sox17_extended_+/+	Sox17_extended_+/+_(709g)	Sox17_extended_+/+_(920r)	2.49999	1	0.860155	1327
chr11:70654798-70655298	Eno3	0.0642346	0.511396	0.0328493	0.0328493	Nkx2-5	TRUE	Nkx2-5_extended_+/+	Nkx2-5_extended_+/+_(589g)	Nkx2-5_extended_+/+_(721r)	5.83423	1	0.816719	1328
chr18:20561842-20562342	Dsg2	0.069133	0.480778	0.0332376	0.0332376	Tbx20	TRUE	Tbx20_extended_+/+	Tbx20_extended_+/+_(513g)	Tbx20_extended_+/+_(587r)	2.80224	1	0.553433	1329
chr10:25539486-25539986	Epb41l2	0.0813978	-0.509586	-0.0414792	0.0414792	Nkx2-5	TRUE	Nkx2-5_extended_-/-	Nkx2-5_extended_-/-_(175g)	Nkx2-5_extended_-/-_(199r)	4.91446	-1	-0.664477	1330
chr8:70863596-70864096	Ccdc124	0.0282013	0.397321	0.011205	0.011205	Mef2c	TRUE	Mef2c_extended_+/+	Mef2c_extended_+/+_(850g)	Mef2c_extended_+/+_(954r)	0.703015	1	0.589756	1331
chr7:19722573-19723073	Gemin7	0.062631	0.250687	0.0157008	0.0157008	Sox17	TRUE	Sox17_extended_+/+	Sox17_extended_+/+_(709g)	Sox17_extended_+/+_(920r)	2.78337	1	0.62899	1332
chr16:30587467-30587967	Fam43a	0.0450249	-0.150789	-0.00678925	0.00678925	Elk3	TRUE	Elk3_extended_+/-	Elk3_extended_+/-_(260g)	Elk3_extended_+/-_(391r)	2.34505	1	0.939131	1333
chr7:137310067-137310567	Ebf3	0.0419061	0.337701	0.0141517	0.0141517	Sox17	TRUE	Sox17_extended_+/+	Sox17_extended_+/+_(709g)	Sox17_extended_+/+_(920r)	2.61413	1	0.842419	1334
chr2:112265310-112265810	Nop10	0.113521	0.347167	0.0394106	0.0394106	Wt1	TRUE	Wt1_extended_-/+	Wt1_extended_-/+_(1429g)	Wt1_extended_-/+_(3022r)	2.18656	-1	-0.584278	1335
chr1:153744976-153745476	Rgs16	0.0431541	0.204773	0.00883681	0.00883681	Sox17	TRUE	Sox17_extended_+/+	Sox17_extended_+/+_(709g)	Sox17_extended_+/+_(920r)	4.25462	1	0.91534	1336
chr4:19441533-19442033	Rmdn1	0.0748249	0.394236	0.0294986	0.0294986	Tbx20	TRUE	Tbx20_extended_+/+	Tbx20_extended_+/+_(513g)	Tbx20_extended_+/+_(587r)	3.4315	1	0.582001	1337
chr5:145280196-145280696	Arpc1b	0.0841573	-0.135134	-0.0113725	0.0113725	Fli1	TRUE	Fli1_extended_+/-	Fli1_extended_+/-_(184g)	Fli1_extended_+/-_(231r)	1.9996	1	0.939284	1338
chr13:49371289-49371789	Ecm2	0.0746648	0.292136	0.0218123	0.0218123	Foxo1	TRUE	Foxo1_extended_+/+	Foxo1_extended_+/+_(878g)	Foxo1_extended_+/+_(1931r)	0.512203	1	0.582087	1339
chr19:17393812-17394312	Gcnt1	0.0693716	-0.294106	-0.0204026	0.0204026	Wt1	TRUE	Wt1_extended_+/-	Wt1_extended_+/-_(1166g)	Wt1_extended_+/-_(2442r)	2.45183	1	0.649081	1340
chr7:132245537-132246037	Chst15	0.0540076	0.349879	0.0188961	0.0188961	Fli1	TRUE	Fli1_extended_+/+	Fli1_extended_+/+_(1670g)	Fli1_extended_+/+_(6112r)	1.80644	1	0.842809	1341
chr2:131056266-131056766	Hspa12b	0.12544	0.518408	0.0650289	0.0650289	Ets1	TRUE	Ets1_extended_+/+	Ets1_extended_+/+_(1571g)	Ets1_extended_+/+_(5732r)	1.01738	1	0.765636	1342
chrX:167157597-167158097	Tmsb4x	0.131743	-0.0895144	-0.0117929	0.0117929	Elk3	TRUE	Elk3_extended_+/-	Elk3_extended_+/-_(260g)	Elk3_extended_+/-_(391r)	2.49755	1	0.875222	1343
chr6:13070213-13070713	Tmem106b	0.226025	-0.269825	-0.0609872	0.0609872	Nkx2-5	TRUE	Nkx2-5_extended_-/-	Nkx2-5_extended_-/-_(175g)	Nkx2-5_extended_-/-_(199r)	1.10914	-1	-0.37826	1344
chr6:112418985-112419485	Cav3	0.0736372	0.573294	0.0422158	0.0422158	Nkx2-5	TRUE	Nkx2-5_extended_+/+	Nkx2-5_extended_+/+_(589g)	Nkx2-5_extended_+/+_(721r)	6.21072	1	0.714107	1345
chr10:3391035-3391535	Ppp1r14c	0.0405068	0.522276	0.0211557	0.0211557	Tbx20	TRUE	Tbx20_extended_+/+	Tbx20_extended_+/+_(513g)	Tbx20_extended_+/+_(587r)	7.12039	1	0.748666	1346
chr15:40739247-40739747	Zfpm2	0.0863367	0.413566	0.0357059	0.0357059	Nkx2-5	TRUE	Nkx2-5_extended_+/+	Nkx2-5_extended_+/+_(589g)	Nkx2-5_extended_+/+_(721r)	4.84305	1	0.578939	1347
chr2:93941600-93942100	Ext2	0.0835631	-0.413484	-0.034552	0.034552	Nkx2-5	TRUE	Nkx2-5_extended_-/-	Nkx2-5_extended_-/-_(175g)	Nkx2-5_extended_-/-_(199r)	4.89381	-1	-0.516207	1348
chr4:118409182-118409682	Tie1	0.137226	0.160122	0.0219729	0.0219729	Ets1	TRUE	Ets1_extended_+/+	Ets1_extended_+/+_(1571g)	Ets1_extended_+/+_(5732r)	2.19608	1	0.928341	1349
chr1:139379446-139379946	Aspm	0.0928473	0.212234	0.0197053	0.0197053	Tbx20	TRUE	Tbx20_extended_+/+	Tbx20_extended_+/+_(513g)	Tbx20_extended_+/+_(587r)	1.86203	1	0.427541	1350
chr4:80880366-80880866	Lurap1l	0.0659143	0.314007	0.0206975	0.0206975	Sox17	TRUE	Sox17_extended_+/+	Sox17_extended_+/+_(709g)	Sox17_extended_+/+_(920r)	1.58106	1	0.588959	1351
chr4:62570003-62570503	Rgs3	0.0667986	-0.420852	-0.0281123	0.0281123	Nkx2-5	TRUE	Nkx2-5_extended_-/-	Nkx2-5_extended_-/-_(175g)	Nkx2-5_extended_-/-_(199r)	5.00076	-1	-0.634168	1352
chr11:17953573-17954073	Etaa1	0.0961215	0.0919237	0.00883584	0.00883584	Ctcf	TRUE	Ctcf_extended_+/+	Ctcf_extended_+/+_(544g)	Ctcf_extended_+/+_(708r)	1.22095	1	0.397728	1353
chr8:36193525-36194025	Prag1	0.0566555	0.15383	0.0087153	0.0087153	Sox17	TRUE	Sox17_extended_+/+	Sox17_extended_+/+_(709g)	Sox17_extended_+/+_(920r)	2.94858	1	0.705137	1354
chr16:18733054-18733554	Cldn5	0.054019	0.366836	0.0198161	0.0198161	Sox17	TRUE	Sox17_extended_+/+	Sox17_extended_+/+_(709g)	Sox17_extended_+/+_(920r)	4.55336	1	0.921439	1355
chr1:92316367-92316867	Ndufa10	0.0725315	0.515495	0.0373897	0.0373897	Nkx2-5	TRUE	Nkx2-5_extended_+/+	Nkx2-5_extended_+/+_(589g)	Nkx2-5_extended_+/+_(721r)	6.359	1	0.804088	1356
chr2:151587506-151588006	Sdcbp2	0.045018	0.141383	0.00636479	0.00636479	Fli1	TRUE	Fli1_extended_+/+	Fli1_extended_+/+_(1670g)	Fli1_extended_+/+_(6112r)	1.7062	1	0.777415	1357
chr11:106374018-106374518	Icam2	0.108184	0.219688	0.0237669	0.0237669	Ets1	TRUE	Ets1_extended_+/+	Ets1_extended_+/+_(1571g)	Ets1_extended_+/+_(5732r)	2.92007	1	0.973754	1358
chr1:95665835-95666335	St8sia4	0.13012	0.407546	0.0530299	0.0530299	Fli1	TRUE	Fli1_extended_+/+	Fli1_extended_+/+_(1670g)	Fli1_extended_+/+_(6112r)	1.73733	1	0.932924	1359
chr7:51913558-51914058	Gas2	0.156067	0.141481	0.0220806	0.0220806	Ets1	TRUE	Ets1_extended_+/+	Ets1_extended_+/+_(1571g)	Ets1_extended_+/+_(5732r)	1.56626	1	0.415436	1360
chr5:21586770-21587270	Pmpcb	0.0213209	0.50103	0.0106824	0.0106824	Nkx2-5	TRUE	Nkx2-5_extended_+/+	Nkx2-5_extended_+/+_(589g)	Nkx2-5_extended_+/+_(721r)	10.1719	1	0.777316	1361
chr16:36053460-36053960	Fam162a	0.0797876	0.496001	0.0395747	0.0395747	Tbx20	TRUE	Tbx20_extended_+/+	Tbx20_extended_+/+_(513g)	Tbx20_extended_+/+_(587r)	4.99841	1	0.786727	1362
chr4:155859249-155859749	Mxra8	0.0207601	-0.525365	-0.0109067	0.0109067	Myrf	TRUE	Myrf_extended_+/-	Myrf_extended_+/-_(21g)	Myrf_extended_+/-_(18r)	2.17393	1	0.881899	1363
chr6:88627271-88627771	Sec61a1	0.0795309	-0.445699	-0.0354468	0.0354468	Wt1	TRUE	Wt1_extended_+/-	Wt1_extended_+/-_(1166g)	Wt1_extended_+/-_(2442r)	4.29565	1	0.747383	1364
chr11:5740943-5741443	Aebp1	0.0811213	-0.394318	-0.0319876	0.0319876	Wt1	TRUE	Wt1_extended_+/-	Wt1_extended_+/-_(1166g)	Wt1_extended_+/-_(2442r)	2.10959	1	0.931544	1365
chr16:87432330-87432830	Ltn1	0.0339479	0.185728	0.00630507	0.00630507	Elk3	TRUE	Elk3_extended_+/+	Elk3_extended_+/+_(1504g)	Elk3_extended_+/+_(4764r)	1.09018	1	0.368703	1366
chr2:125072679-125073179	Myef2	0.174876	-0.203578	-0.0356009	0.0356009	Sox7	TRUE	Sox7_extended_+/-	Sox7_extended_+/-_(32g)	Sox7_extended_+/-_(31r)	1.42887	1	0.653514	1367
chr9:57076715-57077215	Snupn	0.0384127	-0.164437	-0.00631645	0.00631645	Sp2	TRUE	Sp2_extended_+/-	Sp2_extended_+/-_(206g)	Sp2_extended_+/-_(268r)	0.138444	1	0.109474	1368
chr5:134963508-134964008	Bud23	0.0378281	0.145238	0.00549408	0.00549408	Sox17	TRUE	Sox17_extended_+/+	Sox17_extended_+/+_(709g)	Sox17_extended_+/+_(920r)	3.4486	1	0.603712	1369
chr8:83613526-83614026	Ndufb7	0.0191141	0.541359	0.0103476	0.0103476	Nkx2-5	TRUE	Nkx2-5_extended_+/+	Nkx2-5_extended_+/+_(589g)	Nkx2-5_extended_+/+_(721r)	10.3026	1	0.809787	1370
chr17:20945077-20945577	Ppp2r1a	0.210635	0.181596	0.0382505	0.0382505	Ube2k	TRUE	Ube2k_extended_+/+	Ube2k_extended_+/+_(1146g)	Ube2k_extended_+/+_(2091r)	1.06239	1	0.405376	1371
chr3:151298375-151298875	Adgrl4	0.084754	0.375244	0.0318034	0.0318034	Ets1	TRUE	Ets1_extended_+/+	Ets1_extended_+/+_(1571g)	Ets1_extended_+/+_(5732r)	2.86903	1	0.954946	1372
chr6:36608237-36608737	Chrm2	0.0834211	0.486116	0.0405523	0.0405523	Tbx20	TRUE	Tbx20_extended_+/+	Tbx20_extended_+/+_(513g)	Tbx20_extended_+/+_(587r)	4.1758	1	0.507714	1373
chr1:92376185-92376685	Ndufa10	0.0745351	0.538401	0.0401298	0.0401298	Nkx2-5	TRUE	Nkx2-5_extended_+/+	Nkx2-5_extended_+/+_(589g)	Nkx2-5_extended_+/+_(721r)	6.359	1	0.804088	1374
chr5:44707065-44707565	Ldb2	0.0844029	0.314036	0.0265055	0.0265055	Fli1	TRUE	Fli1_extended_+/+	Fli1_extended_+/+_(1670g)	Fli1_extended_+/+_(6112r)	2.00446	1	0.957382	1375
chr7:18959253-18959753	Dmwd	0.0148576	0.150152	0.00223089	0.00223089	Ets1	TRUE	Ets1_extended_+/+	Ets1_extended_+/+_(1571g)	Ets1_extended_+/+_(5732r)	1.00402	1	0.370757	1376
chr5:29946663-29947163	Tyms	0.132197	0.203207	0.0268633	0.0268633	Fli1	TRUE	Fli1_extended_+/+	Fli1_extended_+/+_(1670g)	Fli1_extended_+/+_(6112r)	1.6351	1	0.726281	1377
chr3:153849316-153849816	Acadm	0.0548287	0.509111	0.0279139	0.0279139	Nkx2-5	TRUE	Nkx2-5_extended_+/+	Nkx2-5_extended_+/+_(589g)	Nkx2-5_extended_+/+_(721r)	5.41491	1	0.790723	1378
chr19:44545441-44545941	Ndufb8	0.0942174	0.545799	0.0514238	0.0514238	Wt1	TRUE	Wt1_extended_-/+	Wt1_extended_-/+_(1429g)	Wt1_extended_-/+_(3022r)	3.23197	-1	-0.847161	1379
chr9:32667162-32667662	Ets1	0.0445894	0.446784	0.0199218	0.0199218	Ets1	TRUE	Ets1_extended_+/+	Ets1_extended_+/+_(1571g)	Ets1_extended_+/+_(5732r)	5.80231	1	1	1380
chr3:95893423-95893923	BC028528	0.026294	0.267124	0.00702378	0.00702378	Ets1	TRUE	Ets1_extended_+/+	Ets1_extended_+/+_(1571g)	Ets1_extended_+/+_(5732r)	5.8023	1	0.909114	1381
chr7:122020832-122021332	Ears2	0.0827352	0.534008	0.0441813	0.0441813	Nkx2-5	TRUE	Nkx2-5_extended_+/+	Nkx2-5_extended_+/+_(589g)	Nkx2-5_extended_+/+_(721r)	5.63379	1	0.583015	1382
chr11:88857319-88857819	Akap1	0.0551712	0.516755	0.02851	0.02851	Nkx2-5	TRUE	Nkx2-5_extended_+/+	Nkx2-5_extended_+/+_(589g)	Nkx2-5_extended_+/+_(721r)	5.47004	1	0.604212	1383
chr8:71396565-71397065	Mvb12a	0.0940038	0.297039	0.0279228	0.0279228	Ets1	TRUE	Ets1_extended_+/+	Ets1_extended_+/+_(1571g)	Ets1_extended_+/+_(5732r)	2.14281	1	0.612569	1384
chr3:122401897-122402397	Bcar3	0.00872295	-0.267114	-0.00233002	0.00233002	Wt1	TRUE	Wt1_extended_+/-	Wt1_extended_+/-_(1166g)	Wt1_extended_+/-_(2442r)	2.99236	1	0.807506	1385
chr13:46571035-46571535	Cap2	0.00137416	-0.265725	-0.00036515	0.00036515	Tbx20	TRUE	Tbx20_extended_+/-	Tbx20_extended_+/-_(40g)	Tbx20_extended_+/-_(34r)	6.72361	1	0.752829	1386
chr3:122794141-122794641	Usp53	0.0567725	-0.386284	-0.0219303	0.0219303	Bnc1	TRUE	Bnc1_extended_+/-	Bnc1_extended_+/-_(259g)	Bnc1_extended_+/-_(282r)	5.76227	1	0.863195	1387
chr13:69809699-69810199	Med10	0.109898	0.174215	0.0191458	0.0191458	Fli1	TRUE	Fli1_extended_+/+	Fli1_extended_+/+_(1670g)	Fli1_extended_+/+_(6112r)	1.71367	1	0.751444	1388
chr8:69774676-69775176	Zfp868	0.138755	0.0994523	0.0137995	0.0137995	Yy1	TRUE	Yy1_extended_+/+	Yy1_extended_+/+_(603g)	Yy1_extended_+/+_(849r)	0.563248	1	0.136084	1389
chr10:8829023-8829523	Sash1	0.0525774	-0.050107	-0.0026345	0.0026345	Fli1	TRUE	Fli1_extended_+/-	Fli1_extended_+/-_(184g)	Fli1_extended_+/-_(231r)	1.76995	1	0.864472	1390
chrX:96622088-96622588	Heph	0.129953	0.237687	0.0308881	0.0308881	Junb	TRUE	Junb_extended_+/+	Junb_extended_+/+_(773g)	Junb_extended_+/+_(1422r)	2.32148	1	0.603145	1391
chr12:37268585-37269085	Meox2	0.0939822	0.409551	0.0384905	0.0384905	Sox17	TRUE	Sox17_extended_+/+	Sox17_extended_+/+_(709g)	Sox17_extended_+/+_(920r)	2.80368	1	0.780694	1392
chr4:150809181-150809681	Park7	0.0574472	-0.304264	-0.0174791	0.0174791	Tcf21	TRUE	Tcf21_extended_-/-	Tcf21_extended_-/-_(199g)	Tcf21_extended_-/-_(203r)	1.72343	-1	-0.582478	1393
chrX:106897910-106898410	Lpar4	0.0658311	0.0948186	0.00624201	0.00624201	Sox17	TRUE	Sox17_extended_+/+	Sox17_extended_+/+_(709g)	Sox17_extended_+/+_(920r)	5.28814	1	0.872631	1394
chr17:21962469-21962969	Zfp995	0.171235	-0.107691	-0.0184404	0.0184404	Klf3	TRUE	Klf3_extended_-/-	Klf3_extended_-/-_(174g)	Klf3_extended_-/-_(238r)	0.32945	-1	-0.0521539	1395
chr7:87277289-87277789	Nox4	0.14397	0.0761382	0.0109616	0.0109616	Junb	TRUE	Junb_extended_+/+	Junb_extended_+/+_(773g)	Junb_extended_+/+_(1422r)	1.05594	1	0.494925	1396
chr6:88151963-88152463	Gata2	0.0634369	0.373025	0.0236636	0.0236636	Elk3	TRUE	Elk3_extended_+/+	Elk3_extended_+/+_(1504g)	Elk3_extended_+/+_(4764r)	3.99819	1	0.894105	1397
chr6:115915421-115915921	Cand2	0.0974939	0.435022	0.042412	0.042412	Nkx2-5	TRUE	Nkx2-5_extended_+/+	Nkx2-5_extended_+/+_(589g)	Nkx2-5_extended_+/+_(721r)	4.94484	1	0.627163	1398
chr1:87755807-87756307	Sag	0.0531746	0.0603159	0.00320727	0.00320727	Elk3	TRUE	Elk3_extended_+/+	Elk3_extended_+/+_(1504g)	Elk3_extended_+/+_(4764r)	0.810819	1	0.36249	1399
chr4:134532645-134533145	Mtfr1l	0.0871753	0.441048	0.0384485	0.0384485	Nkx2-5	TRUE	Nkx2-5_extended_+/+	Nkx2-5_extended_+/+_(589g)	Nkx2-5_extended_+/+_(721r)	4.85043	1	0.635858	1400
chr11:69399597-69400097	Tmem88	0.0581559	0.50551	0.0293984	0.0293984	Ets1	TRUE	Ets1_extended_+/+	Ets1_extended_+/+_(1571g)	Ets1_extended_+/+_(5732r)	1.78101	1	0.902381	1401
chr14:55004550-55005050	Myh7	0.0209686	0.545488	0.0114381	0.0114381	Nkx2-5	TRUE	Nkx2-5_extended_+/+	Nkx2-5_extended_+/+_(589g)	Nkx2-5_extended_+/+_(721r)	8.60085	1	0.873685	1402
chr2:39065134-39065634	Ppp6c	0.202359	-0.228407	-0.0462202	0.0462202	Ets2	TRUE	Ets2_extended_+/-	Ets2_extended_+/-_(134g)	Ets2_extended_+/-_(166r)	0.707751	1	0.553348	1403
chr13:41486969-41487469	Nedd9	0.0852586	0.33156	0.0282683	0.0282683	Ets1	TRUE	Ets1_extended_+/+	Ets1_extended_+/+_(1571g)	Ets1_extended_+/+_(5732r)	3.10931	1	0.877777	1404
chr4:155487643-155488143	Gnb1	0.0916483	0.361435	0.0331249	0.0331249	Fli1	TRUE	Fli1_extended_+/+	Fli1_extended_+/+_(1670g)	Fli1_extended_+/+_(6112r)	1.50742	1	0.791378	1405
chr10:52309073-52309573	Nus1	0.10452	0.264734	0.0276701	0.0276701	Fli1	TRUE	Fli1_extended_+/+	Fli1_extended_+/+_(1670g)	Fli1_extended_+/+_(6112r)	1.78257	1	0.850132	1406
chr4:126110869-126111369	Eva1b	0.0799533	0.580805	0.0464373	0.0464373	Junb	TRUE	Junb_extended_+/+	Junb_extended_+/+_(773g)	Junb_extended_+/+_(1422r)	3.43923	1	0.866203	1407
chr10:13990760-13991260	Aig1	0.0530557	0.376884	0.0199959	0.0199959	Tbx20	TRUE	Tbx20_extended_+/+	Tbx20_extended_+/+_(513g)	Tbx20_extended_+/+_(587r)	3.98249	1	0.533506	1408
chr2:181659667-181660167	Rgs19	0.105254	0.277825	0.0292423	0.0292423	Foxo1	TRUE	Foxo1_extended_+/+	Foxo1_extended_+/+_(878g)	Foxo1_extended_+/+_(1931r)	0.593281	1	0.640007	1409
chrX:101268200-101268700	Il2rg	0.136682	0.301598	0.0412229	0.0412229	Elk3	TRUE	Elk3_extended_+/+	Elk3_extended_+/+_(1504g)	Elk3_extended_+/+_(4764r)	2.54547	1	0.816171	1410
chr2:107278012-107278512	Kcna4	0.0941269	0.464371	0.0437098	0.0437098	Nkx2-5	TRUE	Nkx2-5_extended_+/+	Nkx2-5_extended_+/+_(589g)	Nkx2-5_extended_+/+_(721r)	5.39048	1	0.574873	1411
chr9:13430209-13430709	Ccdc82	0.0928566	0.117263	0.0108886	0.0108886	Sox17	TRUE	Sox17_extended_+/+	Sox17_extended_+/+_(709g)	Sox17_extended_+/+_(920r)	3.2229	1	0.739498	1412
chr11:101964076-101964576	Cd300lg	0.0302987	0.298553	0.00904575	0.00904575	Fli1	TRUE	Fli1_extended_+/+	Fli1_extended_+/+_(1670g)	Fli1_extended_+/+_(6112r)	1.49636	1	0.69414	1413
chr13:5837283-5837783	Klf6	0.0355241	0.482567	0.0171428	0.0171428	Junb	TRUE	Junb_extended_+/+	Junb_extended_+/+_(773g)	Junb_extended_+/+_(1422r)	3.09749	1	0.858797	1414
chr2:106652153-106652653	Mpped2	0.0539222	0.501521	0.0270431	0.0270431	Tbx20	TRUE	Tbx20_extended_+/+	Tbx20_extended_+/+_(513g)	Tbx20_extended_+/+_(587r)	5.3615	1	0.660943	1415
chr10:62425261-62425761	Hk1	0.0580393	0.510924	0.0296537	0.0296537	Nkx2-5	TRUE	Nkx2-5_extended_+/+	Nkx2-5_extended_+/+_(589g)	Nkx2-5_extended_+/+_(721r)	8.33133	1	0.812153	1416
chr6:148946478-148946978	Dennd5b	0.0952816	0.189391	0.0180455	0.0180455	Sox17	TRUE	Sox17_extended_+/+	Sox17_extended_+/+_(709g)	Sox17_extended_+/+_(920r)	4.97464	1	0.863026	1417
chr7:15945702-15946202	Nop53	0.0956094	0.106799	0.010211	0.010211	Ets1	TRUE	Ets1_extended_+/+	Ets1_extended_+/+_(1571g)	Ets1_extended_+/+_(5732r)	1.33486	1	0.626352	1418
chr8:11308329-11308829	Rab20	0.0501367	-0.164296	-0.00823724	0.00823724	Sox17	TRUE	Sox17_extended_-/-	Sox17_extended_-/-_(30g)	Sox17_extended_-/-_(31r)	2.04505	-1	-0.36048	1419
chrX:9662614-9663114	Dynlt3	0.219156	0.219813	0.0481735	0.0481735	Ube2k	TRUE	Ube2k_extended_+/+	Ube2k_extended_+/+_(1146g)	Ube2k_extended_+/+_(2091r)	0.869608	1	0.386547	1420
chr1:175625206-175625706	Chml	0.0941335	0.363925	0.0342575	0.0342575	Wt1	TRUE	Wt1_extended_-/+	Wt1_extended_-/+_(1429g)	Wt1_extended_-/+_(3022r)	1.41559	-1	-0.487787	1421
chr10:80921980-80922480	Thop1	0.0657923	0.185677	0.0122161	0.0122161	Fli1	TRUE	Fli1_extended_+/+	Fli1_extended_+/+_(1670g)	Fli1_extended_+/+_(6112r)	1.48081	1	0.641724	1422
chr11:95688611-95689111	Gngt2	0.0686473	0.166929	0.0114592	0.0114592	Ets1	TRUE	Ets1_extended_+/+	Ets1_extended_+/+_(1571g)	Ets1_extended_+/+_(5732r)	2.21869	1	0.954238	1423
chr14:26504512-26505012	Slmap	0.0756967	0.575671	0.0435764	0.0435764	Nkx2-5	TRUE	Nkx2-5_extended_+/+	Nkx2-5_extended_+/+_(589g)	Nkx2-5_extended_+/+_(721r)	5.85648	1	0.728582	1424
chr2:102888662-102889162	Pdhx	0.0888205	0.446293	0.03964	0.03964	Nkx2-5	TRUE	Nkx2-5_extended_+/+	Nkx2-5_extended_+/+_(589g)	Nkx2-5_extended_+/+_(721r)	5.17386	1	0.617013	1425
chr4:155776375-155776875	Ints11	0.093873	0.162918	0.0152936	0.0152936	Sox17	TRUE	Sox17_extended_+/+	Sox17_extended_+/+_(709g)	Sox17_extended_+/+_(920r)	3.43236	1	0.552673	1426
chr19:5661130-5661630	Sipa1	0.105282	-0.0965919	-0.0101693	0.0101693	Ets1	TRUE	Ets1_extended_+/-	Ets1_extended_+/-_(225g)	Ets1_extended_+/-_(287r)	2.00758	1	0.907798	1427
chr4:118446149-118446649	Tie1	0.141041	0.333659	0.0470597	0.0470597	Elk3	TRUE	Elk3_extended_+/+	Elk3_extended_+/+_(1504g)	Elk3_extended_+/+_(4764r)	2.747	1	0.958147	1428
chr16:75908879-75909379	Samsn1	0.156168	0.564044	0.0880856	0.0880856	Ets1	TRUE	Ets1_extended_+/+	Ets1_extended_+/+_(1571g)	Ets1_extended_+/+_(5732r)	1.02079	1	0.861544	1429
chr6:65163993-65164493	Smarcad1	0.162847	0.147808	0.02407	0.02407	Ets2	TRUE	Ets2_extended_+/+	Ets2_extended_+/+_(1078g)	Ets2_extended_+/+_(2975r)	0.372367	1	0.327167	1430
chr5:3647477-3647977	Ankib1	0.034574	-0.144066	-0.00498096	0.00498096	Wt1	TRUE	Wt1_extended_+/-	Wt1_extended_+/-_(1166g)	Wt1_extended_+/-_(2442r)	2.37658	1	0.503519	1431
chr10:75872771-75873271	Chchd10	0.0382374	0.490001	0.0187363	0.0187363	Wt1	TRUE	Wt1_extended_-/+	Wt1_extended_-/+_(1429g)	Wt1_extended_-/+_(3022r)	10.253	-1	-0.839147	1432
chr10:89744936-89745436	Uhrf1bp1l	0.0955311	-0.362982	-0.034676	0.034676	Klf3	TRUE	Klf3_extended_+/-	Klf3_extended_+/-_(499g)	Klf3_extended_+/-_(927r)	3.1103	1	0.521352	1433
chr15:78811368-78811868	Card10	0.0391297	0.218718	0.00855835	0.00855835	Ets1	TRUE	Ets1_extended_+/+	Ets1_extended_+/+_(1571g)	Ets1_extended_+/+_(5732r)	1.31322	1	0.739379	1434
chr7:29170377-29170877	Psmd8	0.0875736	0.0903427	0.00791163	0.00791163	Sox17	TRUE	Sox17_extended_+/+	Sox17_extended_+/+_(709g)	Sox17_extended_+/+_(920r)	4.54479	1	0.749774	1435
chr10:53335266-53335766	Pln	0.0355152	0.520277	0.0184777	0.0184777	Nkx2-5	TRUE	Nkx2-5_extended_+/+	Nkx2-5_extended_+/+_(589g)	Nkx2-5_extended_+/+_(721r)	7.62199	1	0.846846	1436
chr14:59066844-59067344	Rcbtb1	0.144409	0.459497	0.0663554	0.0663554	Junb	TRUE	Junb_extended_+/+	Junb_extended_+/+_(773g)	Junb_extended_+/+_(1422r)	1.61135	1	0.676305	1437
chr13:110404704-110405204	Plk2	0.0709657	0.503614	0.0357393	0.0357393	Ets1	TRUE	Ets1_extended_+/+	Ets1_extended_+/+_(1571g)	Ets1_extended_+/+_(5732r)	2.76205	1	0.909754	1438
chr17:21845543-21846043	Zfp760	0.17287	0.188359	0.0325616	0.0325616	Fli1	TRUE	Fli1_extended_+/+	Fli1_extended_+/+_(1670g)	Fli1_extended_+/+_(6112r)	1.13875	1	0.422141	1439
chr11:26593502-26594002	Vrk2	0.105819	0.188653	0.019963	0.019963	Ctcf	TRUE	Ctcf_extended_+/+	Ctcf_extended_+/+_(544g)	Ctcf_extended_+/+_(708r)	1.75174	1	0.187866	1440
chr9:70842176-70842676	Adam10	0.09744	0.351976	0.0342965	0.0342965	Ets1	TRUE	Ets1_extended_+/+	Ets1_extended_+/+_(1571g)	Ets1_extended_+/+_(5732r)	3.86841	1	0.769323	1441
chr5:76016017-76016517	Kdr	0.0652082	0.14975	0.00976496	0.00976496	Fli1	TRUE	Fli1_extended_+/+	Fli1_extended_+/+_(1670g)	Fli1_extended_+/+_(6112r)	2.13159	1	0.979269	1442
chr3:115646962-115647462	S1pr1	0.107789	0.536259	0.0578031	0.0578031	Ets1	TRUE	Ets1_extended_+/+	Ets1_extended_+/+_(1571g)	Ets1_extended_+/+_(5732r)	3.92248	1	0.663965	1443
chr4:137485132-137485632	Cdc42	0.0681661	0.228056	0.0155457	0.0155457	Ets1	TRUE	Ets1_extended_+/+	Ets1_extended_+/+_(1571g)	Ets1_extended_+/+_(5732r)	2.56183	1	0.82066	1444
chr9:56839855-56840355	Cspg4	0.0319093	0.476049	0.0151904	0.0151904	Nkx2-5	TRUE	Nkx2-5_extended_+/+	Nkx2-5_extended_+/+_(589g)	Nkx2-5_extended_+/+_(721r)	7.18434	1	0.645786	1445
chr1:87619964-87620464	Inpp5d	0.0985351	0.416799	0.0410693	0.0410693	Elk3	TRUE	Elk3_extended_+/+	Elk3_extended_+/+_(1504g)	Elk3_extended_+/+_(4764r)	3.51349	1	0.874935	1446
chr17:35870073-35870573	Ppp1r18	0.0819795	0.310981	0.0254941	0.0254941	Fli1	TRUE	Fli1_extended_+/+	Fli1_extended_+/+_(1670g)	Fli1_extended_+/+_(6112r)	1.92422	1	0.848563	1447
chr2:29060197-29060697	Setx	0.0297383	0.0609163	0.00181155	0.00181155	Ets1	TRUE	Ets1_extended_+/+	Ets1_extended_+/+_(1571g)	Ets1_extended_+/+_(5732r)	1.52784	1	0.650102	1448
chr2:163218504-163219004	Jph2	0.0574074	0.51248	0.0294202	0.0294202	Nkx2-5	TRUE	Nkx2-5_extended_+/+	Nkx2-5_extended_+/+_(589g)	Nkx2-5_extended_+/+_(721r)	7.2386	1	0.747258	1449
chr2:29060197-29060697	Setx	0.0297383	0.0609163	0.00181155	0.00181155	Fli1	TRUE	Fli1_extended_+/+	Fli1_extended_+/+_(1670g)	Fli1_extended_+/+_(6112r)	1.37463	1	0.649711	1450
chr4:46038862-46039362	Tmod1	0.0625972	0.500153	0.0313082	0.0313082	Wt1	TRUE	Wt1_extended_-/+	Wt1_extended_-/+_(1429g)	Wt1_extended_-/+_(3022r)	4.66619	-1	-0.821601	1451
chr9:32542965-32543465	Fli1	0.0294697	0.342417	0.0100909	0.0100909	Fli1	TRUE	Fli1_extended_+/+	Fli1_extended_+/+_(1670g)	Fli1_extended_+/+_(6112r)	2.77232	1	1	1452
chr3:151383323-151383823	Adgrl4	0.0569245	0.302352	0.0172112	0.0172112	Sox17	TRUE	Sox17_extended_+/+	Sox17_extended_+/+_(709g)	Sox17_extended_+/+_(920r)	3.48908	1	0.949698	1453
chrX:100494002-100494502	Igbp1	0.133396	0.0518263	0.00691341	0.00691341	Elk3	TRUE	Elk3_extended_+/+	Elk3_extended_+/+_(1504g)	Elk3_extended_+/+_(4764r)	1.83813	1	0.428998	1454
chr19:6385094-6385594	Pygm	0.0884456	0.524929	0.0464276	0.0464276	Nkx2-5	TRUE	Nkx2-5_extended_+/+	Nkx2-5_extended_+/+_(589g)	Nkx2-5_extended_+/+_(721r)	5.47201	1	0.726461	1455
chr2:126674972-126675472	Gabpb1	0.0729262	0.191577	0.013971	0.013971	Elk3	TRUE	Elk3_extended_+/+	Elk3_extended_+/+_(1504g)	Elk3_extended_+/+_(4764r)	1.68674	1	0.680709	1456
chr15:89373783-89374283	Shank3	0.090955	0.367562	0.0334316	0.0334316	Elk3	TRUE	Elk3_extended_+/+	Elk3_extended_+/+_(1504g)	Elk3_extended_+/+_(4764r)	3.34105	1	0.937035	1457
chr18:75447010-75447510	Smad7	0.0844703	0.508805	0.0429789	0.0429789	Junb	TRUE	Junb_extended_+/+	Junb_extended_+/+_(773g)	Junb_extended_+/+_(1422r)	4.53666	1	0.742583	1458
chr10:127674746-127675246	Zbtb39	0.0252504	0.050517	0.00127558	0.00127558	Ctcf	TRUE	Ctcf_extended_+/+	Ctcf_extended_+/+_(544g)	Ctcf_extended_+/+_(708r)	2.73441	1	0.162353	1459
chr7:24462742-24463242	Plaur	0.123212	0.460805	0.0567768	0.0567768	Elk3	TRUE	Elk3_extended_+/+	Elk3_extended_+/+_(1504g)	Elk3_extended_+/+_(4764r)	3.64025	1	0.922657	1460
chr18:5074818-5075318	Svil	0.0315853	0.476999	0.0150662	0.0150662	Nkx2-5	TRUE	Nkx2-5_extended_+/+	Nkx2-5_extended_+/+_(589g)	Nkx2-5_extended_+/+_(721r)	9.85536	1	0.801112	1461
chr11:100389833-100390333	Acly	0.0642672	0.239088	0.0153655	0.0153655	Sox17	TRUE	Sox17_extended_+/+	Sox17_extended_+/+_(709g)	Sox17_extended_+/+_(920r)	3.75533	1	0.624752	1462
chr13:106836140-106836640	Ipo11	0.122364	-0.0680773	-0.00833018	0.00833018	Ets1	TRUE	Ets1_extended_+/-	Ets1_extended_+/-_(225g)	Ets1_extended_+/-_(287r)	1.82682	1	0.881183	1463
chr4:155776375-155776875	Ssu72	0.085342	0.335347	0.0286192	0.0286192	Sox17	TRUE	Sox17_extended_+/+	Sox17_extended_+/+_(709g)	Sox17_extended_+/+_(920r)	4.34644	1	0.724035	1464
chr19:24937070-24937570	Gm10053	0.0446639	0.393807	0.0175889	0.0175889	Tbx20	TRUE	Tbx20_extended_+/+	Tbx20_extended_+/+_(513g)	Tbx20_extended_+/+_(587r)	2.98478	1	0.488246	1465
chr16:3895172-3895672	Nlrc3	0.125265	0.274848	0.0344286	0.0344286	Ets1	TRUE	Ets1_extended_+/+	Ets1_extended_+/+_(1571g)	Ets1_extended_+/+_(5732r)	2.32447	1	0.638188	1466
chr13:21440699-21441199	Zscan26	0.039053	0.0782016	0.00305401	0.00305401	Fli1	TRUE	Fli1_extended_+/+	Fli1_extended_+/+_(1670g)	Fli1_extended_+/+_(6112r)	1.36076	1	0.523948	1467
chr3:116711968-116712468	Lrrc39	0.0785458	0.520833	0.0409092	0.0409092	Wt1	TRUE	Wt1_extended_-/+	Wt1_extended_-/+_(1429g)	Wt1_extended_-/+_(3022r)	5.90671	-1	-0.761144	1468
chr10:89744936-89745436	Uhrf1bp1l	0.0955311	-0.362982	-0.034676	0.034676	Klf6	TRUE	Klf6_extended_+/-	Klf6_extended_+/-_(527g)	Klf6_extended_+/-_(1053r)	1.09997	1	0.532953	1469
chr4:155775402-155775902	Ccnl2	0.0993083	0.372599	0.0370021	0.0370021	Sox18	TRUE	Sox18_extended_+/+	Sox18_extended_+/+_(319g)	Sox18_extended_+/+_(400r)	3.46031	1	0.622877	1470
chr2:69668495-69668995	Klhl41	0.0809067	0.51355	0.0415496	0.0415496	Tbx20	TRUE	Tbx20_extended_+/+	Tbx20_extended_+/+_(513g)	Tbx20_extended_+/+_(587r)	3.36661	1	0.596668	1471
chr11:106382573-106383073	Icam2	0.0798633	0.352021	0.0281136	0.0281136	Fli1	TRUE	Fli1_extended_+/+	Fli1_extended_+/+_(1670g)	Fli1_extended_+/+_(6112r)	2.13641	1	0.953701	1472
chr10:93316944-93317444	Elk3	0.0279254	0.151457	0.00422949	0.00422949	Erg	TRUE	Erg_extended_+/+	Erg_extended_+/+_(795g)	Erg_extended_+/+_(3005r)	2.10641	1	0.908747	1473
chr14:121678328-121678828	Dock9	0.0713589	0.205245	0.014646	0.014646	Elk3	TRUE	Elk3_extended_+/+	Elk3_extended_+/+_(1504g)	Elk3_extended_+/+_(4764r)	3.77399	1	0.937641	1474
chr6:87653878-87654378	Arhgap25	0.0675468	0.385099	0.0260122	0.0260122	Fli1	TRUE	Fli1_extended_+/+	Fli1_extended_+/+_(1670g)	Fli1_extended_+/+_(6112r)	2.11063	1	0.891135	1475
chr17:31535745-31536245	Wdr4	0.0476168	0.0995126	0.00473847	0.00473847	Sox17	TRUE	Sox17_extended_+/+	Sox17_extended_+/+_(709g)	Sox17_extended_+/+_(920r)	2.30304	1	0.516013	1476
chr11:49114066-49114566	Mgat1	0.100485	0.245629	0.024682	0.024682	Fli1	TRUE	Fli1_extended_+/+	Fli1_extended_+/+_(1670g)	Fli1_extended_+/+_(6112r)	1.54887	1	0.674843	1477
chr17:21008663-21009163	Ppp2r1a	0.243389	0.158381	0.0385483	0.0385483	Ube2k	TRUE	Ube2k_extended_+/+	Ube2k_extended_+/+_(1146g)	Ube2k_extended_+/+_(2091r)	1.06239	1	0.405376	1478
chr2:91649703-91650203	Zfp408	0.057544	0.067307	0.00387312	0.00387312	Elk3	TRUE	Elk3_extended_+/+	Elk3_extended_+/+_(1504g)	Elk3_extended_+/+_(4764r)	0.765344	1	0.273624	1479
chr4:57833921-57834421	Txn1	0.101822	0.292625	0.0297957	0.0297957	Elk3	TRUE	Elk3_extended_+/+	Elk3_extended_+/+_(1504g)	Elk3_extended_+/+_(4764r)	3.10149	1	0.82543	1480
chr14:103920462-103920962	Ednrb	0.113857	0.1498	0.0170558	0.0170558	Ets1	TRUE	Ets1_extended_+/+	Ets1_extended_+/+_(1571g)	Ets1_extended_+/+_(5732r)	1.98755	1	0.925576	1481
chr18:33523473-33523973	Nrep	0.0401881	-0.522459	-0.0209966	0.0209966	Bnc1	TRUE	Bnc1_extended_+/-	Bnc1_extended_+/-_(259g)	Bnc1_extended_+/-_(282r)	4.65177	1	0.746005	1482
chr6:34921897-34922397	Wdr91	0.0403749	-0.327163	-0.0132092	0.0132092	Bnc1	TRUE	Bnc1_extended_+/-	Bnc1_extended_+/-_(259g)	Bnc1_extended_+/-_(282r)	4.50477	1	0.522984	1483
chr11:3560120-3560620	Smtn	0.0394923	0.291702	0.01152	0.01152	Foxo1	TRUE	Foxo1_extended_+/+	Foxo1_extended_+/+_(878g)	Foxo1_extended_+/+_(1931r)	2.91993	1	0.512251	1484
chrX:106951079-106951579	Lpar4	0.0797534	0.419322	0.0334423	0.0334423	Sox17	TRUE	Sox17_extended_+/+	Sox17_extended_+/+_(709g)	Sox17_extended_+/+_(920r)	5.28814	1	0.872631	1485
chr14:57033941-57034441	Gja3	0.099511	0.455511	0.0453283	0.0453283	Nkx2-5	TRUE	Nkx2-5_extended_+/+	Nkx2-5_extended_+/+_(589g)	Nkx2-5_extended_+/+_(721r)	3.95812	1	0.439207	1486
chr15:39112794-39113294	Dcaf13	0.112547	0.247411	0.0278454	0.0278454	Elk3	TRUE	Elk3_extended_+/+	Elk3_extended_+/+_(1504g)	Elk3_extended_+/+_(4764r)	2.62401	1	0.584039	1487
chr6:72748591-72749091	Tgoln1	0.079592	0.461255	0.0367122	0.0367122	Ets1	TRUE	Ets1_extended_+/+	Ets1_extended_+/+_(1571g)	Ets1_extended_+/+_(5732r)	2.24524	1	0.657901	1488
chr4:134257453-134257953	Sh3bgrl3	0.0960595	-0.151128	-0.0145173	0.0145173	Sox17	TRUE	Sox17_extended_+/-	Sox17_extended_+/-_(190g)	Sox17_extended_+/-_(207r)	4.64893	1	0.884334	1489
chr12:75287979-75288479	Rhoj	0.0684855	0.31495	0.0215695	0.0215695	Sox17	TRUE	Sox17_extended_+/+	Sox17_extended_+/+_(709g)	Sox17_extended_+/+_(920r)	4.87715	1	0.903939	1490
chr13:104749215-104749715	Srek1ip1	0.0689867	0.419831	0.0289627	0.0289627	Tbx20	TRUE	Tbx20_extended_+/+	Tbx20_extended_+/+_(513g)	Tbx20_extended_+/+_(587r)	4.04424	1	0.521912	1491
chr11:69221051-69221551	Trappc1	0.064319	0.443452	0.0285224	0.0285224	Tbx20	TRUE	Tbx20_extended_+/+	Tbx20_extended_+/+_(513g)	Tbx20_extended_+/+_(587r)	3.74969	1	0.621703	1492
chr19:37520817-37521317	Exoc6	0.0970653	0.30616	0.0297175	0.0297175	Ets1	TRUE	Ets1_extended_+/+	Ets1_extended_+/+_(1571g)	Ets1_extended_+/+_(5732r)	1.01623	1	0.784609	1493
chr16:16907814-16908314	Ppm1f	0.115687	0.203015	0.0234862	0.0234862	Elk3	TRUE	Elk3_extended_+/+	Elk3_extended_+/+_(1504g)	Elk3_extended_+/+_(4764r)	3.19404	1	0.802914	1494
chr13:97238567-97239067	Enc1	0.0310571	0.1932	0.00600023	0.00600023	Elk3	TRUE	Elk3_extended_+/+	Elk3_extended_+/+_(1504g)	Elk3_extended_+/+_(4764r)	2.35573	1	0.875773	1495
chr4:59330715-59331215	Ptbp3	0.064198	0.0945377	0.00606913	0.00606913	Fli1	TRUE	Fli1_extended_+/+	Fli1_extended_+/+_(1670g)	Fli1_extended_+/+_(6112r)	2.01488	1	0.886227	1496
chr2:129129438-129129938	Chchd5	0.0516169	-0.0850979	-0.00439249	0.00439249	Ets1	TRUE	Ets1_extended_-/-	Ets1_extended_-/-_(177g)	Ets1_extended_-/-_(341r)	0.306781	-1	-0.112224	1497
chr3:93554979-93555479	S100a11	0.0706115	-0.311772	-0.0220147	0.0220147	Wt1	TRUE	Wt1_extended_+/-	Wt1_extended_+/-_(1166g)	Wt1_extended_+/-_(2442r)	4.76971	1	0.932355	1498
chr9:14730773-14731273	Amotl1	0.115061	0.353781	0.0407065	0.0407065	Sox18	TRUE	Sox18_extended_+/+	Sox18_extended_+/+_(319g)	Sox18_extended_+/+_(400r)	3.39355	1	0.685918	1499
chr11:45955118-45955618	Adam19	0.0542075	0.357632	0.0193863	0.0193863	Fli1	TRUE	Fli1_extended_+/+	Fli1_extended_+/+_(1670g)	Fli1_extended_+/+_(6112r)	1.28688	1	0.558357	1500
chr19:37493853-37494353	Hhex	0.0690709	0.316299	0.0218471	0.0218471	Elk3	TRUE	Elk3_extended_+/+	Elk3_extended_+/+_(1504g)	Elk3_extended_+/+_(4764r)	1.99256	1	0.949012	1501
chr10:93310805-93311305	Elk3	0.0458097	0.124816	0.00571776	0.00571776	Elk3	TRUE	Elk3_extended_+/+	Elk3_extended_+/+_(1504g)	Elk3_extended_+/+_(4764r)	6.50961	1	1	1502
chr4:86857336-86857836	Acer2	0.0680776	0.0840955	0.00572502	0.00572502	Ets1	TRUE	Ets1_extended_+/+	Ets1_extended_+/+_(1571g)	Ets1_extended_+/+_(5732r)	2.08857	1	0.6552	1503
chr13:55405339-55405839	Grk6	0.0461076	0.258141	0.0119023	0.0119023	Fli1	TRUE	Fli1_extended_+/+	Fli1_extended_+/+_(1670g)	Fli1_extended_+/+_(6112r)	1.53804	1	0.682736	1504
chr11:70844639-70845139	Nup88	0.0815356	0.355384	0.0289764	0.0289764	Wt1	TRUE	Wt1_extended_-/+	Wt1_extended_-/+_(1429g)	Wt1_extended_-/+_(3022r)	2.85201	-1	-0.576058	1505
chr5:62765945-62766445	Arap2	0.120341	-0.195029	-0.02347	0.02347	Etv5	TRUE	Etv5_extended_+/-	Etv5_extended_+/-_(268g)	Etv5_extended_+/-_(510r)	0.0734577	1	0.0636209	1506
chr4:116597362-116597862	Prdx1	0.135392	0.0538314	0.00728835	0.00728835	Elk3	TRUE	Elk3_extended_+/+	Elk3_extended_+/+_(1504g)	Elk3_extended_+/+_(4764r)	2.87869	1	0.746331	1507
chr19:9027743-9028243	Eml3	0.0220814	-0.35358	-0.00780753	0.00780753	Nkx2-5	TRUE	Nkx2-5_extended_-/-	Nkx2-5_extended_-/-_(175g)	Nkx2-5_extended_-/-_(199r)	4.17602	-1	-0.494983	1508
chr7:19316408-19316908	Vasp	0.0211502	0.412514	0.00872473	0.00872473	Sox17	TRUE	Sox17_extended_+/+	Sox17_extended_+/+_(709g)	Sox17_extended_+/+_(920r)	3.54127	1	0.807138	1509
chr15:99819870-99820370	Smarcd1	0.0327527	0.237429	0.00777645	0.00777645	Elk3	TRUE	Elk3_extended_+/+	Elk3_extended_+/+_(1504g)	Elk3_extended_+/+_(4764r)	3.40844	1	0.738183	1510
chr5:64985820-64986320	Klhl5	0.0870281	0.109248	0.0095076	0.0095076	Foxo1	TRUE	Foxo1_extended_+/+	Foxo1_extended_+/+_(878g)	Foxo1_extended_+/+_(1931r)	0.511109	1	0.531485	1511
chr10:33092377-33092877	Trdn	0.0640312	0.517974	0.0331665	0.0331665	Nkx2-5	TRUE	Nkx2-5_extended_+/+	Nkx2-5_extended_+/+_(589g)	Nkx2-5_extended_+/+_(721r)	7.44137	1	0.82166	1512
chr17:94749569-94750069	Mettl4	0.204908	0.154971	0.0317548	0.0317548	Hif1a	TRUE	Hif1a_extended_+/+	Hif1a_extended_+/+_(680g)	Hif1a_extended_+/+_(689r)	1.92317	1	0.255149	1513
chr1:16688332-16688832	Eloc	0.0701417	0.330311	0.0231686	0.0231686	Wt1	TRUE	Wt1_extended_-/+	Wt1_extended_-/+_(1429g)	Wt1_extended_-/+_(3022r)	3.47765	-1	-0.607994	1514
chr2:94122445-94122945	Alkbh3	0.045191	0.196921	0.00889904	0.00889904	Mef2a	TRUE	Mef2a_extended_+/+	Mef2a_extended_+/+_(793g)	Mef2a_extended_+/+_(918r)	1.25963	1	0.339159	1515
chr11:90520936-90521436	Tom1l1	0.0708853	0.368685	0.0261343	0.0261343	Tbx20	TRUE	Tbx20_extended_+/+	Tbx20_extended_+/+_(513g)	Tbx20_extended_+/+_(587r)	2.43509	1	0.423343	1516
chr7:51982152-51982652	Svip	0.106518	0.315626	0.0336199	0.0336199	Nkx2-5	TRUE	Nkx2-5_extended_+/+	Nkx2-5_extended_+/+_(589g)	Nkx2-5_extended_+/+_(721r)	3.13225	1	0.300409	1517
chr2:103901271-103901771	Lmo2	0.101995	0.235465	0.0240162	0.0240162	Elk3	TRUE	Elk3_extended_+/+	Elk3_extended_+/+_(1504g)	Elk3_extended_+/+_(4764r)	1.86322	1	0.950898	1518
chr9:60687863-60688363	Uaca	0.0713062	0.447804	0.0319312	0.0319312	Ets2	TRUE	Ets2_extended_+/+	Ets2_extended_+/+_(1078g)	Ets2_extended_+/+_(2975r)	1.16538	1	0.856151	1519
chr19:5827309-5827809	Cdc42ep2	0.0799673	-0.548052	-0.0438263	0.0438263	Nkx2-5	TRUE	Nkx2-5_extended_-/-	Nkx2-5_extended_-/-_(175g)	Nkx2-5_extended_-/-_(199r)	5.47951	-1	-0.720774	1520
chr9:70012409-70012909	Fam81a	0.0543068	0.288749	0.015681	0.015681	Wt1	TRUE	Wt1_extended_-/+	Wt1_extended_-/+_(1429g)	Wt1_extended_-/+_(3022r)	1.74514	-1	-0.693519	1521
chr8:4588234-4588734	Shcbp1	0.128594	0.153486	0.0197373	0.0197373	Rad21	TRUE	Rad21_extended_+/+	Rad21_extended_+/+_(428g)	Rad21_extended_+/+_(430r)	2.38729	1	0.581273	1522
chr3:106547384-106547884	Lrif1	0.267734	0.184285	0.0493392	0.0493392	Ilf3	TRUE	Ilf3_extended_+/+	Ilf3_extended_+/+_(538g)	Ilf3_extended_+/+_(781r)	0.353562	1	0.222478	1523
chr10:116986423-116986923	Lrrc10	0.0394235	0.515914	0.0203391	0.0203391	Tbx20	TRUE	Tbx20_extended_+/+	Tbx20_extended_+/+_(513g)	Tbx20_extended_+/+_(587r)	7.04027	1	0.731359	1524
chr13:69486246-69486746	Nsun2	0.129488	0.358751	0.0464539	0.0464539	Sox17	TRUE	Sox17_extended_+/+	Sox17_extended_+/+_(709g)	Sox17_extended_+/+_(920r)	3.1803	1	0.707909	1525
chr8:69749641-69750141	Zfp868	0.175369	0.111142	0.0194908	0.0194908	Cebpz	TRUE	Cebpz_extended_+/+	Cebpz_extended_+/+_(185g)	Cebpz_extended_+/+_(197r)	0.198276	1	0.208273	1526
chr13:55405339-55405839	Ddx41	0.0482627	0.413048	0.0199348	0.0199348	Fli1	TRUE	Fli1_extended_+/+	Fli1_extended_+/+_(1670g)	Fli1_extended_+/+_(6112r)	1.44384	1	0.714983	1527
chr6:55037861-55038361	Ggct	0.0785527	-0.420339	-0.0330188	0.0330188	Wt1	TRUE	Wt1_extended_+/-	Wt1_extended_+/-_(1166g)	Wt1_extended_+/-_(2442r)	2.60169	1	0.719906	1528
chr9:15301485-15301985	Med17	0.108873	0.124896	0.0135977	0.0135977	Yy1	TRUE	Yy1_extended_+/+	Yy1_extended_+/+_(603g)	Yy1_extended_+/+_(849r)	0.582191	1	0.36526	1529
chr5:38479889-38480389	Wdr1	0.115723	-0.0753984	-0.00872531	0.00872531	Ets1	TRUE	Ets1_extended_+/-	Ets1_extended_+/-_(225g)	Ets1_extended_+/-_(287r)	1.28437	1	0.610325	1530
chr9:121058172-121058672	Ctnnb1	0.126927	0.414329	0.0525894	0.0525894	Fli1	TRUE	Fli1_extended_+/+	Fli1_extended_+/+_(1670g)	Fli1_extended_+/+_(6112r)	0.876828	1	0.853386	1531
chr18:77555978-77556478	Rnf165	0.0680096	0.213994	0.0145536	0.0145536	Foxo1	TRUE	Foxo1_extended_+/+	Foxo1_extended_+/+_(878g)	Foxo1_extended_+/+_(1931r)	2.96849	1	0.530588	1532
chr11:62731524-62732024	Trim16	0.095188	0.49927	0.0475245	0.0475245	Sox17	TRUE	Sox17_extended_+/+	Sox17_extended_+/+_(709g)	Sox17_extended_+/+_(920r)	4.85167	1	0.85812	1533
chr7:25706557-25707057	Tgfb1	0.0853018	-0.0719231	-0.00613517	0.00613517	Fli1	TRUE	Fli1_extended_+/-	Fli1_extended_+/-_(184g)	Fli1_extended_+/-_(231r)	2.10717	1	0.952811	1534
chr3:127552832-127553332	Larp7	0.076497	0.359848	0.0275273	0.0275273	Wt1	TRUE	Wt1_extended_-/+	Wt1_extended_-/+_(1429g)	Wt1_extended_-/+_(3022r)	2.20195	-1	-0.561826	1535
chr16:20140952-20141452	Parl	0.0573168	0.33957	0.0194631	0.0194631	Wt1	TRUE	Wt1_extended_-/+	Wt1_extended_-/+_(1429g)	Wt1_extended_-/+_(3022r)	1.73659	-1	-0.563242	1536
chr3:159614856-159615356	Depdc1a	0.156198	0.127677	0.0199429	0.0199429	Ilf2	TRUE	Ilf2_extended_+/+	Ilf2_extended_+/+_(341g)	Ilf2_extended_+/+_(433r)	0.956906	1	0.463589	1537
chr10:102586084-102586584	Rassf9	0.156663	0.297259	0.0465694	0.0465694	Fli1	TRUE	Fli1_extended_+/+	Fli1_extended_+/+_(1670g)	Fli1_extended_+/+_(6112r)	0.839808	1	0.511274	1538
chr1:87755807-87756307	Atg16l1	0.0345917	0.0745764	0.00257973	0.00257973	Fli1	TRUE	Fli1_extended_+/+	Fli1_extended_+/+_(1670g)	Fli1_extended_+/+_(6112r)	0.989873	1	0.359292	1539
chr13:21275415-21275915	Trim27	0.0950977	0.0543302	0.00516667	0.00516667	Sox17	TRUE	Sox17_extended_+/+	Sox17_extended_+/+_(709g)	Sox17_extended_+/+_(920r)	3.50916	1	0.674993	1540
chr7:18959253-18959753	Nova2	0.0502521	0.348687	0.0175222	0.0175222	Erg	TRUE	Erg_extended_+/+	Erg_extended_+/+_(795g)	Erg_extended_+/+_(3005r)	0.678279	1	0.892804	1541
chr19:47454855-47455355	Slk	0.0748912	0.281657	0.0210936	0.0210936	Fli1	TRUE	Fli1_extended_+/+	Fli1_extended_+/+_(1670g)	Fli1_extended_+/+_(6112r)	2.01012	1	0.86971	1542
chr1:167425582-167426082	Mgst3	0.051343	0.518449	0.0266187	0.0266187	Nkx2-5	TRUE	Nkx2-5_extended_+/+	Nkx2-5_extended_+/+_(589g)	Nkx2-5_extended_+/+_(721r)	5.53834	1	0.761066	1543
chr3:138822172-138822672	Tspan5	0.00314054	-0.541693	-0.00170121	0.00170121	Bnc1	TRUE	Bnc1_extended_+/-	Bnc1_extended_+/-_(259g)	Bnc1_extended_+/-_(282r)	5.90571	1	0.840831	1544
chr14:31232829-31233329	Stab1	0.0378961	0.22579	0.00855656	0.00855656	Sox17	TRUE	Sox17_extended_+/+	Sox17_extended_+/+_(709g)	Sox17_extended_+/+_(920r)	3.21742	1	0.842256	1545
chr18:10029690-10030190	Colec12	0.0546651	-0.46483	-0.02541	0.02541	Wt1	TRUE	Wt1_extended_+/-	Wt1_extended_+/-_(1166g)	Wt1_extended_+/-_(2442r)	2.99847	1	0.918353	1546
chr5:142908988-142909488	Actb	0.0260828	0.327655	0.00854617	0.00854617	Fli1	TRUE	Fli1_extended_+/+	Fli1_extended_+/+_(1670g)	Fli1_extended_+/+_(6112r)	1.66041	1	0.880932	1547
chr5:105649465-105649965	Lrrc8c	0.0593693	0.151851	0.00901531	0.00901531	Sox17	TRUE	Sox17_extended_+/+	Sox17_extended_+/+_(709g)	Sox17_extended_+/+_(920r)	4.40827	1	0.851682	1548
chr13:69809699-69810199	Med10	0.109898	0.174215	0.0191458	0.0191458	Ets2	TRUE	Ets2_extended_+/+	Ets2_extended_+/+_(1078g)	Ets2_extended_+/+_(2975r)	1.46947	1	0.74872	1549
chr2:127208083-127208583	Dusp2	0.0539135	0.234327	0.0126334	0.0126334	Elk3	TRUE	Elk3_extended_+/+	Elk3_extended_+/+_(1504g)	Elk3_extended_+/+_(4764r)	2.735	1	0.944856	1550
chr12:21417595-21418095	Ywhaq	0.130536	-0.0869754	-0.0113534	0.0113534	Elk3	TRUE	Elk3_extended_+/-	Elk3_extended_+/-_(260g)	Elk3_extended_+/-_(391r)	3.30893	1	0.797406	1551
chr11:17051347-17051847	Cnrip1	0.158029	0.562646	0.0889142	0.0889142	Fli1	TRUE	Fli1_extended_+/+	Fli1_extended_+/+_(1670g)	Fli1_extended_+/+_(6112r)	1.6988	1	0.885729	1552
chr6:97144507-97145007	Eogt	0.0750875	0.0913507	0.0068593	0.0068593	Elk3	TRUE	Elk3_extended_+/+	Elk3_extended_+/+_(1504g)	Elk3_extended_+/+_(4764r)	2.23599	1	0.655958	1553
chr11:95688611-95689111	Gngt2	0.0686473	0.166929	0.0114592	0.0114592	Fli1	TRUE	Fli1_extended_+/+	Fli1_extended_+/+_(1670g)	Fli1_extended_+/+_(6112r)	2.12941	1	0.954973	1554
chr17:79975305-79975805	Hnrnpll	0.0271626	-0.219454	-0.00596094	0.00596094	Elk3	TRUE	Elk3_extended_+/-	Elk3_extended_+/-_(260g)	Elk3_extended_+/-_(391r)	2.70371	1	0.545941	1555
chr9:58541818-58542318	Cd276	0.0852809	0.111108	0.00947537	0.00947537	Ets1	TRUE	Ets1_extended_+/+	Ets1_extended_+/+_(1571g)	Ets1_extended_+/+_(5732r)	1.56639	1	0.694751	1556
chrX:48006111-48006611	Apln	0.090555	0.259057	0.0234589	0.0234589	Sox17	TRUE	Sox17_extended_+/+	Sox17_extended_+/+_(709g)	Sox17_extended_+/+_(920r)	2.74932	1	0.811566	1557
chr7:116483956-116484456	Nucb2	0.0800659	-0.480864	-0.0385008	0.0385008	Nkx2-5	TRUE	Nkx2-5_extended_-/-	Nkx2-5_extended_-/-_(175g)	Nkx2-5_extended_-/-_(199r)	5.57346	-1	-0.660813	1558
chr4:134000680-134001180	Sh3bgrl3	0.06509	0.375164	0.0244194	0.0244194	Ets1	TRUE	Ets1_extended_+/+	Ets1_extended_+/+_(1571g)	Ets1_extended_+/+_(5732r)	2.84091	1	0.945888	1559
chrX:102289174-102289674	Cited1	0.0890088	0.542925	0.0483251	0.0483251	Nkx2-5	TRUE	Nkx2-5_extended_+/+	Nkx2-5_extended_+/+_(589g)	Nkx2-5_extended_+/+_(721r)	5.02872	1	0.577521	1560
chr10:45285523-45286023	Bves	0.059434	0.519256	0.0308614	0.0308614	Nkx2-5	TRUE	Nkx2-5_extended_+/+	Nkx2-5_extended_+/+_(589g)	Nkx2-5_extended_+/+_(721r)	7.49124	1	0.820917	1561
chr10:110088457-110088957	Nav3	0.0464396	0.0705307	0.00327542	0.00327542	Sox17	TRUE	Sox17_extended_+/+	Sox17_extended_+/+_(709g)	Sox17_extended_+/+_(920r)	5.2443	1	0.918241	1562
chr12:4817380-4817880	Sf3b6	0.0684169	0.221664	0.0151656	0.0151656	Foxo1	TRUE	Foxo1_extended_+/+	Foxo1_extended_+/+_(878g)	Foxo1_extended_+/+_(1931r)	1.9758	1	0.62581	1563
chr4:138247146-138247646	Hp1bp3	0.0722208	0.281843	0.0203549	0.0203549	Jund	TRUE	Jund_extended_+/+	Jund_extended_+/+_(656g)	Jund_extended_+/+_(1096r)	1.9737	1	0.486583	1564
chr17:25184324-25184824	Tmem204	0.0524565	0.40106	0.0210382	0.0210382	Ets1	TRUE	Ets1_extended_+/+	Ets1_extended_+/+_(1571g)	Ets1_extended_+/+_(5732r)	2.84991	1	0.939477	1565
chr18:77555978-77556478	Rnf165	0.0680096	0.213994	0.0145536	0.0145536	Ets1	TRUE	Ets1_extended_+/+	Ets1_extended_+/+_(1571g)	Ets1_extended_+/+_(5732r)	2.08228	1	0.557119	1566
chr11:5952431-5952931	Pgam2	0.0316399	0.516421	0.0163395	0.0163395	Nkx2-5	TRUE	Nkx2-5_extended_+/+	Nkx2-5_extended_+/+_(589g)	Nkx2-5_extended_+/+_(721r)	8.59892	1	0.828843	1567
chr2:181675440-181675940	Sox18	0.095023	0.366876	0.0348617	0.0348617	Elk3	TRUE	Elk3_extended_+/+	Elk3_extended_+/+_(1504g)	Elk3_extended_+/+_(4764r)	5.32653	1	0.958674	1568
chr16:4182604-4183104	Crebbp	0.0754829	-0.357381	-0.0269762	0.0269762	Nkx2-5	TRUE	Nkx2-5_extended_-/-	Nkx2-5_extended_-/-_(175g)	Nkx2-5_extended_-/-_(199r)	2.06838	-1	-0.391882	1569
chr7:92950728-92951228	Fam181b	0.126664	0.420619	0.0532772	0.0532772	Fli1	TRUE	Fli1_extended_+/+	Fli1_extended_+/+_(1670g)	Fli1_extended_+/+_(6112r)	2.1778	1	0.809122	1570
chr13:81783303-81783803	Lysmd3	0.0618244	-0.43959	-0.0271774	0.0271774	Wt1	TRUE	Wt1_extended_+/-	Wt1_extended_+/-_(1166g)	Wt1_extended_+/-_(2442r)	3.19066	1	0.824464	1571
chr7:51913558-51914058	Gas2	0.156067	0.141481	0.0220806	0.0220806	Fli1	TRUE	Fli1_extended_+/+	Fli1_extended_+/+_(1670g)	Fli1_extended_+/+_(6112r)	0.961385	1	0.389655	1572
chr1:11210532-11211032	Prex2	0.0816876	0.231742	0.0189304	0.0189304	Fli1	TRUE	Fli1_extended_+/+	Fli1_extended_+/+_(1670g)	Fli1_extended_+/+_(6112r)	1.99132	1	0.947655	1573
chr1:92453582-92454082	Ndufa10	0.0747884	0.456299	0.0341259	0.0341259	Nkx2-5	TRUE	Nkx2-5_extended_+/+	Nkx2-5_extended_+/+_(589g)	Nkx2-5_extended_+/+_(721r)	6.359	1	0.804088	1574
chr7:28049877-28050377	Psmc4	0.126061	0.48001	0.0605107	0.0605107	Fli1	TRUE	Fli1_extended_+/+	Fli1_extended_+/+_(1670g)	Fli1_extended_+/+_(6112r)	1.51899	1	0.73942	1575
chr11:102319198-102319698	Itga2b	0.0169051	-0.0751801	-0.00127093	0.00127093	Runx1	TRUE	Runx1_extended_+/-	Runx1_extended_+/-_(20g)	Runx1_extended_+/-_(21r)	6.44338	1	0.478835	1576
chr11:70765938-70766438	Pfn1	0.102465	0.379323	0.0388674	0.0388674	Ets1	TRUE	Ets1_extended_+/+	Ets1_extended_+/+_(1571g)	Ets1_extended_+/+_(5732r)	1.71354	1	0.858104	1577
chrX:105928228-105928728	Cox7b	0.115841	0.501259	0.0580663	0.0580663	Wt1	TRUE	Wt1_extended_-/+	Wt1_extended_-/+_(1429g)	Wt1_extended_-/+_(3022r)	2.64453	-1	-0.850434	1578
chr10:5591810-5592310	Myct1	0.0878927	0.263746	0.0231813	0.0231813	Sox17	TRUE	Sox17_extended_+/+	Sox17_extended_+/+_(709g)	Sox17_extended_+/+_(920r)	3.94402	1	0.934832	1579
chr8:4588234-4588734	Shcbp1	0.128594	0.153486	0.0197373	0.0197373	Ctcf	TRUE	Ctcf_extended_+/+	Ctcf_extended_+/+_(544g)	Ctcf_extended_+/+_(708r)	1.60826	1	0.501415	1580
chrX:153670364-153670864	Nbdy	0.215425	0.177519	0.0382419	0.0382419	Elk3	TRUE	Elk3_extended_+/+	Elk3_extended_+/+_(1504g)	Elk3_extended_+/+_(4764r)	0.819822	1	0.47221	1581
chr16:35438938-35439438	Adcy5	0.0397881	0.531411	0.0211438	0.0211438	Tbx20	TRUE	Tbx20_extended_+/+	Tbx20_extended_+/+_(513g)	Tbx20_extended_+/+_(587r)	4.39772	1	0.528668	1582
chr17:24894991-24895491	Nubp2	0.106578	0.212678	0.0226668	0.0226668	Elk3	TRUE	Elk3_extended_+/+	Elk3_extended_+/+_(1504g)	Elk3_extended_+/+_(4764r)	1.47511	1	0.486932	1583
chr6:146751589-146752089	Ppfibp1	0.0519533	-0.535727	-0.0278328	0.0278328	Tbx20	TRUE	Tbx20_extended_-/-	Tbx20_extended_-/-_(124g)	Tbx20_extended_-/-_(139r)	5.55513	-1	-0.724755	1584
chr2:36136363-36136863	Ndufa8	0.0780372	0.340901	0.026603	0.026603	Wt1	TRUE	Wt1_extended_-/+	Wt1_extended_-/+_(1429g)	Wt1_extended_-/+_(3022r)	3.56079	-1	-0.771625	1585
chr5:105110029-105110529	Gbp9	0.195713	0.38035	0.0744394	0.0744394	Fli1	TRUE	Fli1_extended_+/+	Fli1_extended_+/+_(1670g)	Fli1_extended_+/+_(6112r)	1.50838	1	0.691284	1586
chr11:90677876-90678376	Tom1l1	0.091518	0.392193	0.0358927	0.0358927	Nkx2-5	TRUE	Nkx2-5_extended_+/+	Nkx2-5_extended_+/+_(589g)	Nkx2-5_extended_+/+_(721r)	4.14427	1	0.409166	1587
chr15:11532700-11533200	Tars	0.164959	0.126585	0.0208813	0.0208813	Fli1	TRUE	Fli1_extended_+/+	Fli1_extended_+/+_(1670g)	Fli1_extended_+/+_(6112r)	1.51503	1	0.685822	1588
chr2:29944721-29945221	Pkn3	0.0902696	0.224456	0.0202616	0.0202616	Fli1	TRUE	Fli1_extended_+/+	Fli1_extended_+/+_(1670g)	Fli1_extended_+/+_(6112r)	1.59601	1	0.615394	1589
chr18:73834990-73835490	Me2	0.106319	0.269621	0.0286659	0.0286659	Fli1	TRUE	Fli1_extended_+/+	Fli1_extended_+/+_(1670g)	Fli1_extended_+/+_(6112r)	0.908923	1	0.697531	1590
chr2:105904325-105904825	Dnajc24	0.279826	0.225714	0.0631607	0.0631607	Ilf2	TRUE	Ilf2_extended_+/+	Ilf2_extended_+/+_(341g)	Ilf2_extended_+/+_(433r)	0.65112	1	0.254323	1591
chrX:151344093-151344593	Fam120c	0.231888	-0.126438	-0.0293195	0.0293195	Chd1	TRUE	Chd1_extended_-/-	Chd1_extended_-/-_(166g)	Chd1_extended_-/-_(317r)	0.116311	-1	-0.0630471	1592
chr5:118057682-118058182	Tesc	0.0808302	0.482801	0.0390249	0.0390249	Nkx2-5	TRUE	Nkx2-5_extended_+/+	Nkx2-5_extended_+/+_(589g)	Nkx2-5_extended_+/+_(721r)	5.38993	1	0.558594	1593
chr3:10145253-10145753	Fabp4	0.0444778	0.232169	0.0103264	0.0103264	Sox17	TRUE	Sox17_extended_+/+	Sox17_extended_+/+_(709g)	Sox17_extended_+/+_(920r)	4.3903	1	0.918284	1594
chr5:145116300-145116800	Arpc1b	0.105827	0.529241	0.0560079	0.0560079	Ets1	TRUE	Ets1_extended_+/+	Ets1_extended_+/+_(1571g)	Ets1_extended_+/+_(5732r)	2.80012	1	0.941524	1595
chr8:22208383-22208883	Thsd1	0.0772339	0.327885	0.0253238	0.0253238	Fli1	TRUE	Fli1_extended_+/+	Fli1_extended_+/+_(1670g)	Fli1_extended_+/+_(6112r)	2.40094	1	0.963319	1596
chr16:95862630-95863130	Ets2	0.101619	0.375341	0.0381416	0.0381416	Ets1	TRUE	Ets1_extended_+/+	Ets1_extended_+/+_(1571g)	Ets1_extended_+/+_(5732r)	2.42254	1	0.957344	1597
chr3:62506791-62507291	Arhgef26	0.0819447	-0.585205	-0.0479545	0.0479545	Wt1	TRUE	Wt1_extended_+/-	Wt1_extended_+/-_(1166g)	Wt1_extended_+/-_(2442r)	1.76113	1	0.783849	1598
chr8:41416731-41417231	Frg1	0.138422	0.254378	0.0352115	0.0352115	Erg	TRUE	Erg_extended_+/+	Erg_extended_+/+_(795g)	Erg_extended_+/+_(3005r)	1.5141	1	0.580268	1599
chr17:56251119-56251619	Tnfaip8l1	0.152861	0.292258	0.044675	0.044675	Fli1	TRUE	Fli1_extended_+/+	Fli1_extended_+/+_(1670g)	Fli1_extended_+/+_(6112r)	1.8505	1	0.886306	1600
chr10:75438346-75438846	Snrpd3	0.0634864	0.350756	0.0222683	0.0222683	Sox17	TRUE	Sox17_extended_+/+	Sox17_extended_+/+_(709g)	Sox17_extended_+/+_(920r)	3.12581	1	0.693631	1601
chr9:62381261-62381761	Coro2b	0.0691353	0.0919434	0.00635654	0.00635654	Sox17	TRUE	Sox17_extended_+/+	Sox17_extended_+/+_(709g)	Sox17_extended_+/+_(920r)	4.1	1	0.819574	1602
chr17:35865593-35866093	Abcf1	0.0774766	0.392731	0.0304275	0.0304275	Sox17	TRUE	Sox17_extended_+/+	Sox17_extended_+/+_(709g)	Sox17_extended_+/+_(920r)	2.11763	1	0.520152	1603
chr9:96394739-96395239	Atp1b3	0.0656215	0.300959	0.0197494	0.0197494	Elk3	TRUE	Elk3_extended_+/+	Elk3_extended_+/+_(1504g)	Elk3_extended_+/+_(4764r)	2.6713	1	0.852754	1604
chr8:13170544-13171044	Adprhl1	0.0327515	0.523397	0.017142	0.017142	Nkx2-5	TRUE	Nkx2-5_extended_+/+	Nkx2-5_extended_+/+_(589g)	Nkx2-5_extended_+/+_(721r)	9.44301	1	0.822423	1605
chr16:90138113-90138613	Tiam1	0.0608293	0.103411	0.00629044	0.00629044	Fli1	TRUE	Fli1_extended_+/+	Fli1_extended_+/+_(1670g)	Fli1_extended_+/+_(6112r)	1.51602	1	0.608686	1606
chr6:28423499-28423999	Arf5	0.102541	-0.43401	-0.0445039	0.0445039	Wt1	TRUE	Wt1_extended_+/-	Wt1_extended_+/-_(1166g)	Wt1_extended_+/-_(2442r)	2.36615	1	0.519492	1607
chr5:123040568-123041068	Orai1	0.0788843	0.16534	0.0130427	0.0130427	Ets1	TRUE	Ets1_extended_+/+	Ets1_extended_+/+_(1571g)	Ets1_extended_+/+_(5732r)	1.19972	1	0.788916	1608
chr3:10351042-10351542	Snx16	0.0683132	-0.160797	-0.0109846	0.0109846	Klf9	TRUE	Klf9_extended_+/-	Klf9_extended_+/-_(106g)	Klf9_extended_+/-_(178r)	0.416877	1	0.162515	1609
chr4:10938458-10938958	Ndufaf6	0.0565415	0.474652	0.0268376	0.0268376	Nkx2-5	TRUE	Nkx2-5_extended_+/+	Nkx2-5_extended_+/+_(589g)	Nkx2-5_extended_+/+_(721r)	6.93039	1	0.644569	1610
chr1:87755807-87756307	Inpp5d	0.0175962	0.368669	0.00648719	0.00648719	Ets1	TRUE	Ets1_extended_+/+	Ets1_extended_+/+_(1571g)	Ets1_extended_+/+_(5732r)	1.8577	1	0.882996	1611
chr4:47603673-47604173	Sec61b	0.0926635	-0.544505	-0.0504558	0.0504558	Tbx20	TRUE	Tbx20_extended_-/-	Tbx20_extended_-/-_(124g)	Tbx20_extended_-/-_(139r)	4.75195	-1	-0.662564	1612
chr10:61027112-61027612	Pcbd1	0.0643345	0.508267	0.0326991	0.0326991	Tbx20	TRUE	Tbx20_extended_+/+	Tbx20_extended_+/+_(513g)	Tbx20_extended_+/+_(587r)	6.19234	1	0.618999	1613
chr2:90846853-90847353	Mtch2	0.0660932	0.355885	0.0235216	0.0235216	Wt1	TRUE	Wt1_extended_-/+	Wt1_extended_-/+_(1429g)	Wt1_extended_-/+_(3022r)	2.65187	-1	-0.699755	1614
chr7:80261079-80261579	Furin	0.040607	0.165402	0.00671645	0.00671645	Ets2	TRUE	Ets2_extended_+/+	Ets2_extended_+/+_(1078g)	Ets2_extended_+/+_(2975r)	0.77254	1	0.521109	1615
chr14:30425385-30425885	Tkt	0.104158	-0.155158	-0.0161608	0.0161608	Ets1	TRUE	Ets1_extended_+/-	Ets1_extended_+/-_(225g)	Ets1_extended_+/-_(287r)	3.34931	1	0.923025	1616
chr10:117045064-117045564	Lrrc10	0.047438	0.508095	0.024103	0.024103	Tbx20	TRUE	Tbx20_extended_+/+	Tbx20_extended_+/+_(513g)	Tbx20_extended_+/+_(587r)	7.04027	1	0.731359	1617
chr18:6764842-6765342	Rab18	0.191516	-0.0937311	-0.017951	0.017951	Klf3	TRUE	Klf3_extended_+/-	Klf3_extended_+/-_(499g)	Klf3_extended_+/-_(927r)	1.00417	1	0.406714	1618
chr3:130794947-130795447	Ostc	0.0952088	0.0557556	0.00530842	0.00530842	Erg	TRUE	Erg_extended_+/+	Erg_extended_+/+_(795g)	Erg_extended_+/+_(3005r)	2.55876	1	0.64581	1619
chr10:68541556-68542056	Cabcoco1	0.103156	0.444937	0.0458978	0.0458978	Nr2f2	TRUE	Nr2f2_extended_-/+	Nr2f2_extended_-/+_(240g)	Nr2f2_extended_-/+_(288r)	0.540855	-1	-0.425819	1620
chr15:31341802-31342302	Dap	0.0293148	0.309228	0.00906495	0.00906495	Jund	TRUE	Jund_extended_+/+	Jund_extended_+/+_(656g)	Jund_extended_+/+_(1096r)	3.32625	1	0.576058	1621
chrX:71053386-71053886	Mamld1	0.204163	0.253454	0.0517459	0.0517459	Elk3	TRUE	Elk3_extended_+/+	Elk3_extended_+/+_(1504g)	Elk3_extended_+/+_(4764r)	0.786155	1	0.720573	1622
chr2:59266352-59266852	Pkp4	0.0604856	0.50894	0.0307835	0.0307835	Tbx20	TRUE	Tbx20_extended_+/+	Tbx20_extended_+/+_(513g)	Tbx20_extended_+/+_(587r)	5.37605	1	0.685471	1623
chr5:75668800-75669300	Kit	0.0579856	0.219392	0.0127216	0.0127216	Sox17	TRUE	Sox17_extended_+/+	Sox17_extended_+/+_(709g)	Sox17_extended_+/+_(920r)	3.84478	1	0.909873	1624
chr10:69570240-69570740	Ank3	0.0131147	0.52128	0.00683643	0.00683643	Tbx20	TRUE	Tbx20_extended_+/+	Tbx20_extended_+/+_(513g)	Tbx20_extended_+/+_(587r)	7.51267	1	0.769552	1625
chr1:161131147-161131647	Serpinc1	0.0634875	0.119923	0.0076136	0.0076136	Fli1	TRUE	Fli1_extended_+/+	Fli1_extended_+/+_(1670g)	Fli1_extended_+/+_(6112r)	1.07322	1	0.418077	1626
chr4:116491096-116491596	Akr1a1	0.139498	0.0821397	0.0114583	0.0114583	Fli1	TRUE	Fli1_extended_+/+	Fli1_extended_+/+_(1670g)	Fli1_extended_+/+_(6112r)	1.59281	1	0.658127	1627
chr18:77713728-77714228	Atp5a1	0.0772861	0.509969	0.0394136	0.0394136	Wt1	TRUE	Wt1_extended_-/+	Wt1_extended_-/+_(1429g)	Wt1_extended_-/+_(3022r)	6.57982	-1	-0.850842	1628
chr11:65207882-65208382	Myocd	0.0270151	0.508987	0.0137503	0.0137503	Nkx2-5	TRUE	Nkx2-5_extended_+/+	Nkx2-5_extended_+/+_(589g)	Nkx2-5_extended_+/+_(721r)	8.82225	1	0.792536	1629
chr14:54967673-54968173	Myh7	0.0526867	0.524828	0.0276514	0.0276514	Tbx20	TRUE	Tbx20_extended_+/+	Tbx20_extended_+/+_(513g)	Tbx20_extended_+/+_(587r)	7.60769	1	0.841885	1630
chr4:94669696-94670196	Caap1	0.100941	0.114314	0.011539	0.011539	Sox17	TRUE	Sox17_extended_+/+	Sox17_extended_+/+_(709g)	Sox17_extended_+/+_(920r)	2.48636	1	0.384584	1631
chr10:62216803-62217303	Tspan15	0.0883888	0.0825613	0.0072975	0.0072975	Sox17	TRUE	Sox17_extended_+/+	Sox17_extended_+/+_(709g)	Sox17_extended_+/+_(920r)	4.48129	1	0.852121	1632
chr13:58384879-58385379	Hnrnpk	0.0200232	0.357011	0.00714851	0.00714851	Fli1	TRUE	Fli1_extended_+/+	Fli1_extended_+/+_(1670g)	Fli1_extended_+/+_(6112r)	1.46207	1	0.728553	1633
chr6:145942540-145943040	Sspn	0.0465597	0.542543	0.0252606	0.0252606	Tbx20	TRUE	Tbx20_extended_+/+	Tbx20_extended_+/+_(513g)	Tbx20_extended_+/+_(587r)	8.12109	1	0.75614	1634
chr4:20150099-20150599	Ggh	0.156033	0.124787	0.0194708	0.0194708	Elk3	TRUE	Elk3_extended_+/+	Elk3_extended_+/+_(1504g)	Elk3_extended_+/+_(4764r)	1.51157	1	0.40001	1635
chr10:3416763-3417263	Ppp1r14c	0.0311906	0.514434	0.0160455	0.0160455	Tbx20	TRUE	Tbx20_extended_+/+	Tbx20_extended_+/+_(513g)	Tbx20_extended_+/+_(587r)	7.12039	1	0.748666	1636
chr4:134250206-134250706	Sh3bgrl3	0.0679466	0.496446	0.0337318	0.0337318	Sox17	TRUE	Sox17_extended_+/+	Sox17_extended_+/+_(709g)	Sox17_extended_+/+_(920r)	4.64893	1	0.884334	1637
chr9:13323504-13324004	Maml2	0.0579603	0.193453	0.0112126	0.0112126	Elk3	TRUE	Elk3_extended_+/+	Elk3_extended_+/+_(1504g)	Elk3_extended_+/+_(4764r)	2.86867	1	0.751887	1638
chr1:175625206-175625706	Fh1	0.0472085	0.380338	0.0179552	0.0179552	Wt1	TRUE	Wt1_extended_-/+	Wt1_extended_-/+_(1429g)	Wt1_extended_-/+_(3022r)	3.07131	-1	-0.807295	1639
chr5:130037949-130038449	Zbed5	0.0853694	-0.446189	-0.0380908	0.0380908	Bnc1	TRUE	Bnc1_extended_+/-	Bnc1_extended_+/-_(259g)	Bnc1_extended_+/-_(282r)	5.13399	1	0.728039	1640
chr17:22165704-22166204	Zfp947	0.188726	0.12131	0.0228945	0.0228945	Ube2k	TRUE	Ube2k_extended_+/+	Ube2k_extended_+/+_(1146g)	Ube2k_extended_+/+_(2091r)	0.990878	1	0.162418	1641
chr6:17359136-17359636	Cav2	0.0671067	0.106981	0.00717913	0.00717913	Sox17	TRUE	Sox17_extended_+/+	Sox17_extended_+/+_(709g)	Sox17_extended_+/+_(920r)	2.83504	1	0.890051	1642
chr9:92270907-92271407	Plscr1	0.0539193	-0.379882	-0.020483	0.020483	Bnc1	TRUE	Bnc1_extended_+/-	Bnc1_extended_+/-_(259g)	Bnc1_extended_+/-_(282r)	4.74762	1	0.704784	1643
chr2:152177087-152177587	Tcf15	0.0507292	0.181828	0.00922398	0.00922398	Elk3	TRUE	Elk3_extended_+/+	Elk3_extended_+/+_(1504g)	Elk3_extended_+/+_(4764r)	6.34787	1	0.958073	1644
chr8:13889820-13890320	Tdrp	0.0766855	-0.453344	-0.0347649	0.0347649	Wt1	TRUE	Wt1_extended_+/-	Wt1_extended_+/-_(1166g)	Wt1_extended_+/-_(2442r)	2.71761	1	0.673	1645
chr2:181673495-181673995	Sox18	0.0782439	0.381774	0.0298715	0.0298715	Sox18	TRUE	Sox18_extended_+/+	Sox18_extended_+/+_(319g)	Sox18_extended_+/+_(400r)	5.71826	1	1	1646
chr13:38957920-38958420	Slc35b3	0.194917	0.347848	0.0678014	0.0678014	Fli1	TRUE	Fli1_extended_+/+	Fli1_extended_+/+_(1670g)	Fli1_extended_+/+_(6112r)	1.65453	1	0.824842	1647
chr11:49195714-49196214	Btnl9	0.103962	0.473392	0.0492149	0.0492149	Ets1	TRUE	Ets1_extended_+/+	Ets1_extended_+/+_(1571g)	Ets1_extended_+/+_(5732r)	2.87002	1	0.946003	1648
chr6:106799801-106800301	Trnt1	0.20349	0.168422	0.0342723	0.0342723	Ube2k	TRUE	Ube2k_extended_+/+	Ube2k_extended_+/+_(1146g)	Ube2k_extended_+/+_(2091r)	0.794246	1	0.396151	1649
chr2:37430782-37431282	Gpr21	0.0956673	0.105872	0.0101285	0.0101285	Zfp518a	TRUE	Zfp518a_extended_-/+	Zfp518a_extended_-/+_(22g)	Zfp518a_extended_-/+_(27r)	0.141206	-1	-0.0623895	1650
chrX:38460840-38461340	Mcts1	0.0521423	0.191819	0.0100019	0.0100019	Foxo1	TRUE	Foxo1_extended_+/+	Foxo1_extended_+/+_(878g)	Foxo1_extended_+/+_(1931r)	1.69172	1	0.351859	1651
chr8:85220936-85221436	Orc6	0.0670974	0.253294	0.0169954	0.0169954	Elk3	TRUE	Elk3_extended_+/+	Elk3_extended_+/+_(1504g)	Elk3_extended_+/+_(4764r)	3.23125	1	0.742161	1652
chr19:27429728-27430228	Pum3	0.101151	0.203468	0.0205811	0.0205811	Ets1	TRUE	Ets1_extended_+/+	Ets1_extended_+/+_(1571g)	Ets1_extended_+/+_(5732r)	1.55973	1	0.692111	1653
chr8:84985456-84985956	Man2b1	0.0536301	0.372948	0.0200012	0.0200012	Junb	TRUE	Junb_extended_+/+	Junb_extended_+/+_(773g)	Junb_extended_+/+_(1422r)	2.50871	1	0.52015	1654
chr3:14641428-14641928	E2f5	0.147921	0.452842	0.066985	0.066985	Junb	TRUE	Junb_extended_+/+	Junb_extended_+/+_(773g)	Junb_extended_+/+_(1422r)	1.61887	1	0.610049	1655
chrX:160994788-160995288	Cdkl5	0.200372	0.322807	0.0646816	0.0646816	Wt1	TRUE	Wt1_extended_-/+	Wt1_extended_-/+_(1429g)	Wt1_extended_-/+_(3022r)	1.20296	-1	-0.353804	1656
chr15:10814665-10815165	Rai14	0.128079	0.632664	0.081031	0.081031	Junb	TRUE	Junb_extended_+/+	Junb_extended_+/+_(773g)	Junb_extended_+/+_(1422r)	1.40486	1	0.77715	1657
chr11:55405514-55406014	Atox1	0.0507994	0.367032	0.018645	0.018645	Sox17	TRUE	Sox17_extended_+/+	Sox17_extended_+/+_(709g)	Sox17_extended_+/+_(920r)	2.7222	1	0.663101	1658
chr1:16688332-16688832	Tmem70	0.085942	0.371019	0.0318861	0.0318861	Wt1	TRUE	Wt1_extended_-/+	Wt1_extended_-/+_(1429g)	Wt1_extended_-/+_(3022r)	2.57772	-1	-0.667059	1659
chr11:83882597-83883097	Ddx52	0.0612232	0.202295	0.0123852	0.0123852	Sox17	TRUE	Sox17_extended_+/+	Sox17_extended_+/+_(709g)	Sox17_extended_+/+_(920r)	2.59043	1	0.528212	1660
chr3:89251376-89251876	Efna1	0.0601885	0.327102	0.0196878	0.0196878	Fli1	TRUE	Fli1_extended_+/+	Fli1_extended_+/+_(1670g)	Fli1_extended_+/+_(6112r)	1.94108	1	0.904569	1661
chr10:53343547-53344047	Pln	0.0525643	0.517952	0.0272258	0.0272258	Nkx2-5	TRUE	Nkx2-5_extended_+/+	Nkx2-5_extended_+/+_(589g)	Nkx2-5_extended_+/+_(721r)	7.62199	1	0.846846	1662
chr10:117042202-117042702	Lrrc10	0.0470935	0.520059	0.0244914	0.0244914	Tbx20	TRUE	Tbx20_extended_+/+	Tbx20_extended_+/+_(513g)	Tbx20_extended_+/+_(587r)	7.04027	1	0.731359	1663
chrX:75128322-75128822	Mpp1	0.131001	0.194014	0.0254161	0.0254161	Fli1	TRUE	Fli1_extended_+/+	Fli1_extended_+/+_(1670g)	Fli1_extended_+/+_(6112r)	1.69203	1	0.798613	1664
chr17:33254901-33255401	Zfp955b	0.159692	-0.141411	-0.0225821	0.0225821	Sp2	TRUE	Sp2_extended_+/-	Sp2_extended_+/-_(206g)	Sp2_extended_+/-_(268r)	0.119457	1	0.0710453	1665
chr10:19907294-19907794	Pex7	0.0328321	0.388077	0.0127414	0.0127414	Wt1	TRUE	Wt1_extended_-/+	Wt1_extended_-/+_(1429g)	Wt1_extended_-/+_(3022r)	3.16023	-1	-0.540941	1666
chr18:63692269-63692769	Txnl1	0.157564	0.361124	0.0569002	0.0569002	Fli1	TRUE	Fli1_extended_+/+	Fli1_extended_+/+_(1670g)	Fli1_extended_+/+_(6112r)	1.12376	1	0.566058	1667
chr7:56019441-56019941	Herc2	0.204528	-0.0649008	-0.013274	0.013274	Klf6	TRUE	Klf6_extended_+/-	Klf6_extended_+/-_(527g)	Klf6_extended_+/-_(1053r)	0.491914	1	0.388132	1668
chrX:133898052-133898552	Tspan6	0.108154	0.394525	0.0426694	0.0426694	Ets1	TRUE	Ets1_extended_+/+	Ets1_extended_+/+_(1571g)	Ets1_extended_+/+_(5732r)	2.83961	1	0.929565	1669
chr13:38957920-38958420	Slc35b3	0.194917	0.347848	0.0678014	0.0678014	Elk3	TRUE	Elk3_extended_+/+	Elk3_extended_+/+_(1504g)	Elk3_extended_+/+_(4764r)	1.58446	1	0.811772	1670
chr2:29944721-29945221	Sptan1	0.0909598	0.192614	0.0175201	0.0175201	Sox17	TRUE	Sox17_extended_+/+	Sox17_extended_+/+_(709g)	Sox17_extended_+/+_(920r)	3.24757	1	0.651617	1671
chr14:66844381-66844881	Dpysl2	0.0622119	0.153342	0.00953969	0.00953969	Sox17	TRUE	Sox17_extended_+/+	Sox17_extended_+/+_(709g)	Sox17_extended_+/+_(920r)	3.34499	1	0.559662	1672
chr7:83842846-83843346	Tlnrd1	0.087411	0.197058	0.0172251	0.0172251	Fli1	TRUE	Fli1_extended_+/+	Fli1_extended_+/+_(1670g)	Fli1_extended_+/+_(6112r)	1.71541	1	0.781252	1673
chr9:73966053-73966553	Unc13c	0.0931405	0.382262	0.0356041	0.0356041	Nkx2-5	TRUE	Nkx2-5_extended_+/+	Nkx2-5_extended_+/+_(589g)	Nkx2-5_extended_+/+_(721r)	3.22006	1	0.48108	1674
chr7:97415411-97415911	Aamdc	0.0324257	0.066368	0.00215203	0.00215203	Smarcc2	TRUE	Smarcc2_extended_+/+	Smarcc2_extended_+/+_(163g)	Smarcc2_extended_+/+_(177r)	0.238422	1	0.160726	1675
chr5:92682497-92682997	Stbd1	0.0695392	0.514212	0.0357579	0.0357579	Nkx2-5	TRUE	Nkx2-5_extended_+/+	Nkx2-5_extended_+/+_(589g)	Nkx2-5_extended_+/+_(721r)	6.0839	1	0.694217	1676
chr15:75592878-75593378	Ly6h	0.11558	0.154313	0.0178354	0.0178354	Elk3	TRUE	Elk3_extended_+/+	Elk3_extended_+/+_(1504g)	Elk3_extended_+/+_(4764r)	1.66758	1	0.837604	1677
chrX:160994788-160995288	Scml2	0.217085	0.0731128	0.0158717	0.0158717	Ilf3	TRUE	Ilf3_extended_+/+	Ilf3_extended_+/+_(538g)	Ilf3_extended_+/+_(781r)	1.72327	1	0.143235	1678
chr2:151542182-151542682	Sdcbp2	0.0567251	0.235258	0.013345	0.013345	Fli1	TRUE	Fli1_extended_+/+	Fli1_extended_+/+_(1670g)	Fli1_extended_+/+_(6112r)	1.7062	1	0.777415	1679
chr13:104635926-104636426	Adamts6	0.0236468	0.444458	0.01051	0.01051	Nkx2-5	TRUE	Nkx2-5_extended_+/+	Nkx2-5_extended_+/+_(589g)	Nkx2-5_extended_+/+_(721r)	4.3112	1	0.519231	1680
chr18:63692269-63692769	Txnl1	0.157564	0.361124	0.0569002	0.0569002	Erg	TRUE	Erg_extended_+/+	Erg_extended_+/+_(795g)	Erg_extended_+/+_(3005r)	1.06539	1	0.549361	1681
chr7:108934097-108934597	Eif3f	0.141457	0.0978191	0.0138372	0.0138372	Fli1	TRUE	Fli1_extended_+/+	Fli1_extended_+/+_(1670g)	Fli1_extended_+/+_(6112r)	1.43029	1	0.703435	1682
chr3:151383323-151383823	Adgrl4	0.0569245	0.302352	0.0172112	0.0172112	Sox18	TRUE	Sox18_extended_+/+	Sox18_extended_+/+_(319g)	Sox18_extended_+/+_(400r)	2.97955	1	0.973036	1683
chr18:60815487-60815987	Camk2a	0.0465081	0.486828	0.0226415	0.0226415	Nkx2-5	TRUE	Nkx2-5_extended_+/+	Nkx2-5_extended_+/+_(589g)	Nkx2-5_extended_+/+_(721r)	8.50107	1	0.731236	1684
chr1:194926028-194926528	Cd34	0.0908687	0.174045	0.0158153	0.0158153	Fli1	TRUE	Fli1_extended_+/+	Fli1_extended_+/+_(1670g)	Fli1_extended_+/+_(6112r)	2.05224	1	0.945259	1685
chr2:91971910-91972410	Dgkz	0.0886406	0.102208	0.00905981	0.00905981	Sox18	TRUE	Sox18_extended_+/+	Sox18_extended_+/+_(319g)	Sox18_extended_+/+_(400r)	4.52953	1	0.684917	1686
chr18:38284448-38284948	Pcdh1	0.0386184	0.463696	0.0179072	0.0179072	Sox17	TRUE	Sox17_extended_+/+	Sox17_extended_+/+_(709g)	Sox17_extended_+/+_(920r)	4.47799	1	0.887113	1687
chr3:30076406-30076906	Mecom	0.0410953	0.279735	0.0114958	0.0114958	Elk3	TRUE	Elk3_extended_+/+	Elk3_extended_+/+_(1504g)	Elk3_extended_+/+_(4764r)	6.5096	1	0.933532	1688
chr5:86065286-86065786	Stap1	0.0792304	-0.103724	-0.00821812	0.00821812	Klf4	TRUE	Klf4_extended_+/-	Klf4_extended_+/-_(747g)	Klf4_extended_+/-_(1548r)	2.2247	1	0.287447	1689
chr3:130796494-130796994	Ostc	0.12554	0.0629362	0.00790104	0.00790104	Elk3	TRUE	Elk3_extended_+/+	Elk3_extended_+/+_(1504g)	Elk3_extended_+/+_(4764r)	2.33484	1	0.677258	1690
chr17:25064161-25064661	Tmem204	0.0990994	0.423411	0.0419597	0.0419597	Ets1	TRUE	Ets1_extended_+/+	Ets1_extended_+/+_(1571g)	Ets1_extended_+/+_(5732r)	2.84991	1	0.939477	1691
chr5:63951246-63951746	Rell1	0.113712	0.502133	0.0570984	0.0570984	Ets1	TRUE	Ets1_extended_+/+	Ets1_extended_+/+_(1571g)	Ets1_extended_+/+_(5732r)	2.5458	1	0.922227	1692
chr4:126251572-126252072	Eva1b	0.118086	0.557295	0.0658089	0.0658089	Hoxb2	TRUE	Hoxb2_extended_+/+	Hoxb2_extended_+/+_(115g)	Hoxb2_extended_+/+_(161r)	0.596015	1	0.680153	1693
chr11:65303700-65304200	Myocd	0.0251824	0.516814	0.0130146	0.0130146	Nkx2-5	TRUE	Nkx2-5_extended_+/+	Nkx2-5_extended_+/+_(589g)	Nkx2-5_extended_+/+_(721r)	8.82225	1	0.792536	1694
chr7:118852663-118853163	Knop1	0.111404	0.131557	0.014656	0.014656	Fli1	TRUE	Fli1_extended_+/+	Fli1_extended_+/+_(1670g)	Fli1_extended_+/+_(6112r)	1.78197	1	0.83974	1695
chr19:37561487-37561987	Hhex	0.0855235	0.31389	0.026845	0.026845	Erg	TRUE	Erg_extended_+/+	Erg_extended_+/+_(795g)	Erg_extended_+/+_(3005r)	0.647573	1	0.917293	1696
chr2:132247557-132248057	Cds2	0.0267413	0.17234	0.00460859	0.00460859	Ets1	TRUE	Ets1_extended_+/+	Ets1_extended_+/+_(1571g)	Ets1_extended_+/+_(5732r)	1.55457	1	0.434901	1697
chr9:96879001-96879501	Spsb4	0.0523086	0.493965	0.0258386	0.0258386	Tbx20	TRUE	Tbx20_extended_+/+	Tbx20_extended_+/+_(513g)	Tbx20_extended_+/+_(587r)	5.2032	1	0.685966	1698
chr4:86575233-86575733	Adamtsl1	0.0137244	-0.142128	-0.00195062	0.00195062	Ets1	TRUE	Ets1_extended_-/-	Ets1_extended_-/-_(177g)	Ets1_extended_-/-_(341r)	1.02784	-1	-0.26101	1699
chr8:60631420-60631920	Mfap3l	0.124768	0.160615	0.0200396	0.0200396	Fli1	TRUE	Fli1_extended_+/+	Fli1_extended_+/+_(1670g)	Fli1_extended_+/+_(6112r)	0.808494	1	0.459449	1700
chr9:106821576-106822076	Manf	0.158349	0.274621	0.0434859	0.0434859	Fli1	TRUE	Fli1_extended_+/+	Fli1_extended_+/+_(1670g)	Fli1_extended_+/+_(6112r)	1.44475	1	0.638256	1701
chr9:108626524-108627024	Slc25a20	0.0578672	0.345581	0.0199978	0.0199978	Nkx2-5	TRUE	Nkx2-5_extended_+/+	Nkx2-5_extended_+/+_(589g)	Nkx2-5_extended_+/+_(721r)	4.29857	1	0.444954	1702
chr4:25281483-25281983	Ufl1	0.204506	0.0849653	0.0173759	0.0173759	Ctcf	TRUE	Ctcf_extended_+/+	Ctcf_extended_+/+_(544g)	Ctcf_extended_+/+_(708r)	1.14592	1	0.315155	1703
chr15:102406403-102406903	Tarbp2	0.0182474	0.186251	0.0033986	0.0033986	Wt1	TRUE	Wt1_extended_-/+	Wt1_extended_-/+_(1429g)	Wt1_extended_-/+_(3022r)	1.1351	-1	-0.362096	1704
chr14:34573948-34574448	Ldb3	0.0486575	0.555303	0.0270197	0.0270197	Tbx20	TRUE	Tbx20_extended_+/+	Tbx20_extended_+/+_(513g)	Tbx20_extended_+/+_(587r)	7.20253	1	0.786216	1705
chr10:128626615-128627115	Zc3h10	0.0229795	0.0589354	0.0013543	0.0013543	Foxo1	TRUE	Foxo1_extended_+/+	Foxo1_extended_+/+_(878g)	Foxo1_extended_+/+_(1931r)	0.902935	1	0.289325	1706
chr6:48738919-48739419	Gimap8	0.0387213	0.384939	0.0149053	0.0149053	Foxo1	TRUE	Foxo1_extended_+/+	Foxo1_extended_+/+_(878g)	Foxo1_extended_+/+_(1931r)	3.43106	1	0.809749	1707
chr5:129002413-129002913	Stx2	0.125589	0.435594	0.054706	0.054706	Ets1	TRUE	Ets1_extended_+/+	Ets1_extended_+/+_(1571g)	Ets1_extended_+/+_(5732r)	1.71481	1	0.840481	1708
chr4:15945068-15945568	Nbn	0.105269	0.0873636	0.00919665	0.00919665	Ube2k	TRUE	Ube2k_extended_+/+	Ube2k_extended_+/+_(1146g)	Ube2k_extended_+/+_(2091r)	2.78732	1	0.412948	1709
chr8:95596813-95597313	Ndrg4	0.0421212	0.498006	0.0209766	0.0209766	Nkx2-5	TRUE	Nkx2-5_extended_+/+	Nkx2-5_extended_+/+_(589g)	Nkx2-5_extended_+/+_(721r)	8.47275	1	0.788893	1710
chr10:118858647-118859147	Dyrk2	0.0592165	0.477135	0.0282543	0.0282543	Nkx2-5	TRUE	Nkx2-5_extended_+/+	Nkx2-5_extended_+/+_(589g)	Nkx2-5_extended_+/+_(721r)	5.10477	1	0.656414	1711
chr3:14611217-14611717	E2f5	0.110622	-0.347179	-0.0384057	0.0384057	Wt1	TRUE	Wt1_extended_+/-	Wt1_extended_+/-_(1166g)	Wt1_extended_+/-_(2442r)	2.57758	1	0.619839	1712
chr3:106721587-106722087	Dram2	0.124282	0.341995	0.0425037	0.0425037	Wt1	TRUE	Wt1_extended_-/+	Wt1_extended_-/+_(1429g)	Wt1_extended_-/+_(3022r)	1.99532	-1	-0.374283	1713
chr5:104218907-104219407	Sparcl1	0.126782	0.312363	0.039602	0.039602	Ets1	TRUE	Ets1_extended_+/+	Ets1_extended_+/+_(1571g)	Ets1_extended_+/+_(5732r)	2.84999	1	0.966116	1714
chr4:148008287-148008787	Nppb	0.0299095	0.493513	0.0147607	0.0147607	Nkx2-5	TRUE	Nkx2-5_extended_+/+	Nkx2-5_extended_+/+_(589g)	Nkx2-5_extended_+/+_(721r)	5.05248	1	0.455467	1715
chr11:88996367-88996867	Trim25	0.117577	0.204764	0.0240755	0.0240755	Sox17	TRUE	Sox17_extended_+/+	Sox17_extended_+/+_(709g)	Sox17_extended_+/+_(920r)	3.19148	1	0.712461	1716
chr19:6869383-6869883	Plcb3	0.0705083	0.340376	0.0239993	0.0239993	Elk3	TRUE	Elk3_extended_+/+	Elk3_extended_+/+_(1504g)	Elk3_extended_+/+_(4764r)	2.18852	1	0.718846	1717
chr18:74207688-74208188	Cxxc1	0.130521	0.181783	0.0237266	0.0237266	Ets2	TRUE	Ets2_extended_+/+	Ets2_extended_+/+_(1078g)	Ets2_extended_+/+_(2975r)	3.23907	1	0.447374	1718
chr2:155729121-155729621	Eif6	0.124281	0.174627	0.0217028	0.0217028	Elk3	TRUE	Elk3_extended_+/+	Elk3_extended_+/+_(1504g)	Elk3_extended_+/+_(4764r)	2.50883	1	0.820592	1719
chr6:7661648-7662148	Asns	0.206251	0.15753	0.0324908	0.0324908	Erg	TRUE	Erg_extended_+/+	Erg_extended_+/+_(795g)	Erg_extended_+/+_(3005r)	0.940384	1	0.623367	1720
chr4:155487643-155488143	Gnb1	0.0916483	0.361435	0.0331249	0.0331249	Sox17	TRUE	Sox17_extended_+/+	Sox17_extended_+/+_(709g)	Sox17_extended_+/+_(920r)	4.17596	1	0.735316	1721
chr6:117916644-117917144	Hnrnpf	0.101647	0.321052	0.0326339	0.0326339	Elk3	TRUE	Elk3_extended_+/+	Elk3_extended_+/+_(1504g)	Elk3_extended_+/+_(4764r)	3.02013	1	0.750543	1722
chr9:15301485-15301985	Med17	0.108873	0.124896	0.0135977	0.0135977	Ets1	TRUE	Ets1_extended_+/+	Ets1_extended_+/+_(1571g)	Ets1_extended_+/+_(5732r)	1.1912	1	0.358544	1723
chr6:48700150-48700650	Gimap1	0.05705	0.265035	0.0151202	0.0151202	Sox17	TRUE	Sox17_extended_+/+	Sox17_extended_+/+_(709g)	Sox17_extended_+/+_(920r)	5.30924	1	0.924919	1724
chr13:55405339-55405839	Prr7	0.0439075	0.263919	0.011588	0.011588	Fli1	TRUE	Fli1_extended_+/+	Fli1_extended_+/+_(1670g)	Fli1_extended_+/+_(6112r)	1.39608	1	0.731766	1725
chr9:62341052-62341552	Coro2b	0.0876371	0.0781338	0.00684742	0.00684742	Ets1	TRUE	Ets1_extended_+/+	Ets1_extended_+/+_(1571g)	Ets1_extended_+/+_(5732r)	2.65977	1	0.886387	1726
chr11:101330506-101331006	Ramp2	0.0730898	0.139391	0.0101881	0.0101881	Ets1	TRUE	Ets1_extended_+/+	Ets1_extended_+/+_(1571g)	Ets1_extended_+/+_(5732r)	3.7069	1	0.939836	1727
chr3:36495410-36495910	Ccna2	0.0638294	0.383091	0.0244525	0.0244525	Rad21	TRUE	Rad21_extended_+/+	Rad21_extended_+/+_(428g)	Rad21_extended_+/+_(430r)	4.43838	1	0.805696	1728
chr3:130204544-130205044	Sec24b	0.0891206	0.137564	0.0122598	0.0122598	Ets1	TRUE	Ets1_extended_+/+	Ets1_extended_+/+_(1571g)	Ets1_extended_+/+_(5732r)	1.35727	1	0.569758	1729
chr10:59363922-59364422	P4ha1	0.0810074	-0.521692	-0.042261	0.042261	Tbx20	TRUE	Tbx20_extended_-/-	Tbx20_extended_-/-_(124g)	Tbx20_extended_-/-_(139r)	2.942	-1	-0.681995	1730
chr10:61226681-61227181	Pcbd1	0.0767962	0.51485	0.0395386	0.0395386	Nkx2-5	TRUE	Nkx2-5_extended_+/+	Nkx2-5_extended_+/+_(589g)	Nkx2-5_extended_+/+_(721r)	5.45311	1	0.65277	1731
chr4:155859249-155859749	Sdf4	0.0391915	-0.137822	-0.00540145	0.00540145	Klf6	TRUE	Klf6_extended_+/-	Klf6_extended_+/-_(527g)	Klf6_extended_+/-_(1053r)	0.976064	1	0.38583	1732
chr10:57532142-57532642	Hsf2	0.0695463	0.241803	0.0168165	0.0168165	Hif1a	TRUE	Hif1a_extended_+/+	Hif1a_extended_+/+_(680g)	Hif1a_extended_+/+_(689r)	2.30037	1	0.418353	1733
chrX:10216497-10216997	Srpx	0.209924	-0.538635	-0.113072	0.113072	Wt1	TRUE	Wt1_extended_+/-	Wt1_extended_+/-_(1166g)	Wt1_extended_+/-_(2442r)	1.77194	1	0.698869	1734
chr19:3962381-3962881	Ndufs8	0.105221	0.508615	0.053517	0.053517	Wt1	TRUE	Wt1_extended_-/+	Wt1_extended_-/+_(1429g)	Wt1_extended_-/+_(3022r)	2.47073	-1	-0.763582	1735
chr6:65126021-65126521	Smarcad1	0.193358	0.152944	0.0295728	0.0295728	Ctcf	TRUE	Ctcf_extended_+/+	Ctcf_extended_+/+_(544g)	Ctcf_extended_+/+_(708r)	0.811945	1	0.350229	1736
chr8:72281575-72282075	Klf2	0.062105	0.0695531	0.0043196	0.0043196	Elk3	TRUE	Elk3_extended_+/+	Elk3_extended_+/+_(1504g)	Elk3_extended_+/+_(4764r)	2.57357	1	0.81712	1737
chr18:90579484-90579984	Gm45871	0.224934	0.126102	0.0283647	0.0283647	Pbx1	TRUE	Pbx1_extended_+/+	Pbx1_extended_+/+_(273g)	Pbx1_extended_+/+_(353r)	0.739674	1	0.0643977	1738
chr7:4445316-4445816	Tnni3	0.10399	0.502765	0.0522825	0.0522825	Wt1	TRUE	Wt1_extended_-/+	Wt1_extended_-/+_(1429g)	Wt1_extended_-/+_(3022r)	4.24112	-1	-0.84395	1739
chrX:140956324-140956824	Psmd10	0.229396	0.0523155	0.0120009	0.0120009	Drap1	TRUE	Drap1_extended_+/+	Drap1_extended_+/+_(199g)	Drap1_extended_+/+_(207r)	0.421911	1	0.255307	1740
chr6:29088331-29088831	Impdh1	0.107612	0.151473	0.0163003	0.0163003	Fli1	TRUE	Fli1_extended_+/+	Fli1_extended_+/+_(1670g)	Fli1_extended_+/+_(6112r)	1.72986	1	0.645749	1741
chr5:38260254-38260754	Tmem128	0.0526629	0.340249	0.0179185	0.0179185	Elk3	TRUE	Elk3_extended_+/+	Elk3_extended_+/+_(1504g)	Elk3_extended_+/+_(4764r)	3.17767	1	0.6815	1742
chr10:71347408-71347908	Cisd1	0.102035	0.498577	0.0508723	0.0508723	Wt1	TRUE	Wt1_extended_-/+	Wt1_extended_-/+_(1429g)	Wt1_extended_-/+_(3022r)	4.38724	-1	-0.816813	1743
chr1:95617926-95618426	St8sia4	0.113507	0.486436	0.0552138	0.0552138	Elk3	TRUE	Elk3_extended_+/+	Elk3_extended_+/+_(1504g)	Elk3_extended_+/+_(4764r)	1.8513	1	0.912545	1744
chr17:35822861-35823361	Ppp1r18	0.0181573	0.0831254	0.00150933	0.00150933	Fli1	TRUE	Fli1_extended_+/+	Fli1_extended_+/+_(1670g)	Fli1_extended_+/+_(6112r)	1.92422	1	0.848563	1745
chr19:3962381-3962881	Doc2g	0.0790882	0.531867	0.0420644	0.0420644	Wt1	TRUE	Wt1_extended_-/+	Wt1_extended_-/+_(1429g)	Wt1_extended_-/+_(3022r)	3.55286	-1	-0.720411	1746
chr3:116594842-116595342	Lrrc39	0.0373643	0.293047	0.0109495	0.0109495	Wt1	TRUE	Wt1_extended_-/+	Wt1_extended_-/+_(1429g)	Wt1_extended_-/+_(3022r)	5.90671	-1	-0.761144	1747
chr2:181659667-181660167	Tpd52l2	0.0530125	0.20151	0.0106825	0.0106825	Foxo1	TRUE	Foxo1_extended_+/+	Foxo1_extended_+/+_(878g)	Foxo1_extended_+/+_(1931r)	2.67206	1	0.544995	1748
chr14:111675585-111676085	Slitrk5	0.107167	0.511654	0.0548326	0.0548326	Wt1	TRUE	Wt1_extended_-/+	Wt1_extended_-/+_(1429g)	Wt1_extended_-/+_(3022r)	1.89398	-1	-0.58208	1749
chr11:70654798-70655298	Slc25a11	0.0548426	0.541188	0.0296802	0.0296802	Nkx2-5	TRUE	Nkx2-5_extended_+/+	Nkx2-5_extended_+/+_(589g)	Nkx2-5_extended_+/+_(721r)	5.71386	1	0.720668	1750
chr18:5179717-5180217	Svil	0.0191397	0.532912	0.0101998	0.0101998	Nkx2-5	TRUE	Nkx2-5_extended_+/+	Nkx2-5_extended_+/+_(589g)	Nkx2-5_extended_+/+_(721r)	9.85536	1	0.801112	1751
chr18:68230366-68230866	Rnmt	0.116319	0.221052	0.0257124	0.0257124	Ets1	TRUE	Ets1_extended_+/+	Ets1_extended_+/+_(1571g)	Ets1_extended_+/+_(5732r)	1.76871	1	0.643073	1752
chr10:3427803-3428303	Ppp1r14c	0.0437212	0.519813	0.0227268	0.0227268	Nkx2-5	TRUE	Nkx2-5_extended_+/+	Nkx2-5_extended_+/+_(589g)	Nkx2-5_extended_+/+_(721r)	8.28367	1	0.782784	1753
chr11:101964076-101964576	Dusp3	0.0116196	0.261711	0.00304097	0.00304097	Fli1	TRUE	Fli1_extended_+/+	Fli1_extended_+/+_(1670g)	Fli1_extended_+/+_(6112r)	1.76022	1	0.869341	1754
chr11:72457883-72458383	Mybbp1a	0.0256115	0.120028	0.00307409	0.00307409	Fli1	TRUE	Fli1_extended_+/+	Fli1_extended_+/+_(1670g)	Fli1_extended_+/+_(6112r)	1.59567	1	0.799468	1755
chr17:80754539-80755039	Map4k3	0.110809	0.334215	0.0370341	0.0370341	Fli1	TRUE	Fli1_extended_+/+	Fli1_extended_+/+_(1670g)	Fli1_extended_+/+_(6112r)	1.70941	1	0.760383	1756
chr12:32279922-32280422	Pik3cg	0.059035	0.183471	0.0108312	0.0108312	Erg	TRUE	Erg_extended_+/+	Erg_extended_+/+_(795g)	Erg_extended_+/+_(3005r)	1.56762	1	0.795354	1757
chr6:14903325-14903825	Ppp1r3a	0.050935	0.468544	0.0238653	0.0238653	Nkx2-5	TRUE	Nkx2-5_extended_+/+	Nkx2-5_extended_+/+_(589g)	Nkx2-5_extended_+/+_(721r)	5.04153	1	0.61866	1758
chr7:80261079-80261579	Cib1	0.0271092	0.22767	0.00617195	0.00617195	Ets1	TRUE	Ets1_extended_+/+	Ets1_extended_+/+_(1571g)	Ets1_extended_+/+_(5732r)	1.02067	1	0.564246	1759
chr5:24352430-24352930	Kcnh2	0.0738672	0.494683	0.0365408	0.0365408	Tbx20	TRUE	Tbx20_extended_+/+	Tbx20_extended_+/+_(513g)	Tbx20_extended_+/+_(587r)	5.44905	1	0.650515	1760
chr13:97311411-97311911	Enc1	0.0481665	0.36265	0.0174676	0.0174676	Ets1	TRUE	Ets1_extended_+/+	Ets1_extended_+/+_(1571g)	Ets1_extended_+/+_(5732r)	2.65406	1	0.904	1761
chr18:75319579-75320079	Smad7	0.0602167	-0.48226	-0.0290401	0.0290401	Tbx20	TRUE	Tbx20_extended_-/-	Tbx20_extended_-/-_(124g)	Tbx20_extended_-/-_(139r)	6.38159	-1	-0.616789	1762
chr6:125476087-125476587	Cd9	0.0261904	0.138981	0.00363998	0.00363998	Sox17	TRUE	Sox17_extended_+/+	Sox17_extended_+/+_(709g)	Sox17_extended_+/+_(920r)	3.51675	1	0.846014	1763
chr7:4938522-4939022	Ube2s	0.0132901	0.373176	0.00495956	0.00495956	Rad21	TRUE	Rad21_extended_+/+	Rad21_extended_+/+_(428g)	Rad21_extended_+/+_(430r)	2.47789	1	0.730455	1764
chr5:105745282-105745782	Lrrc8c	0.0877844	0.0860473	0.00755361	0.00755361	Ets1	TRUE	Ets1_extended_+/+	Ets1_extended_+/+_(1571g)	Ets1_extended_+/+_(5732r)	3.6034	1	0.910941	1765
chr10:79807819-79808319	Tpgs1	0.0256487	0.152208	0.00390393	0.00390393	Ilf2	TRUE	Ilf2_extended_+/+	Ilf2_extended_+/+_(341g)	Ilf2_extended_+/+_(433r)	1.30781	1	0.319969	1766
chr17:12774638-12775138	Igf2r	0.0331729	0.514071	0.0170532	0.0170532	Nr2f2	TRUE	Nr2f2_extended_-/+	Nr2f2_extended_-/+_(240g)	Nr2f2_extended_-/+_(288r)	1.15451	-1	-0.521319	1767
chr19:37520817-37521317	Exoc6	0.0970653	0.30616	0.0297175	0.0297175	Fli1	TRUE	Fli1_extended_+/+	Fli1_extended_+/+_(1670g)	Fli1_extended_+/+_(6112r)	1.87238	1	0.818354	1768
chr13:113354971-113355471	Esm1	0.0824777	0.399911	0.0329837	0.0329837	Sox17	TRUE	Sox17_extended_+/+	Sox17_extended_+/+_(709g)	Sox17_extended_+/+_(920r)	4.55417	1	0.825206	1769
chr4:156109657-156110157	Noc2l	0.0441309	0.153606	0.00677877	0.00677877	Ets1	TRUE	Ets1_extended_+/+	Ets1_extended_+/+_(1571g)	Ets1_extended_+/+_(5732r)	1.31415	1	0.640536	1770
chr18:48035244-48035744	Eno1b	0.202659	-0.181947	-0.0368732	0.0368732	Sp4	TRUE	Sp4_extended_+/-	Sp4_extended_+/-_(76g)	Sp4_extended_+/-_(82r)	0.218972	1	0.110014	1771
chrX:70476812-70477312	Tmem185a	0.235401	0.0654646	0.0154104	0.0154104	Taf1	TRUE	Taf1_extended_+/+	Taf1_extended_+/+_(424g)	Taf1_extended_+/+_(981r)	0.619435	1	0.275128	1772
chr5:66730794-66731294	Apbb2	0.0301171	0.335655	0.010109	0.010109	Ets2	TRUE	Ets2_extended_+/+	Ets2_extended_+/+_(1078g)	Ets2_extended_+/+_(2975r)	0.943757	1	0.827084	1773
chr15:8442077-8442577	Nipbl	0.0909935	-0.329929	-0.0300214	0.0300214	Klf6	TRUE	Klf6_extended_+/-	Klf6_extended_+/-_(527g)	Klf6_extended_+/-_(1053r)	2.85272	1	0.537671	1774
chr17:21008663-21009163	Ppp2r1a	0.243389	0.158381	0.0385483	0.0385483	Ilf3	TRUE	Ilf3_extended_+/+	Ilf3_extended_+/+_(538g)	Ilf3_extended_+/+_(781r)	1.51481	1	0.363185	1775
chr9:123850038-123850538	Fyco1	0.077887	0.45015	0.0350609	0.0350609	Nkx2-5	TRUE	Nkx2-5_extended_+/+	Nkx2-5_extended_+/+_(589g)	Nkx2-5_extended_+/+_(721r)	4.60215	1	0.622918	1776
chr19:37493853-37494353	Hhex	0.0690709	0.316299	0.0218471	0.0218471	Fli1	TRUE	Fli1_extended_+/+	Fli1_extended_+/+_(1670g)	Fli1_extended_+/+_(6112r)	2.13805	1	0.946395	1777
chr10:120220774-120221274	Llph	0.0789809	0.270936	0.0213987	0.0213987	Fli1	TRUE	Fli1_extended_+/+	Fli1_extended_+/+_(1670g)	Fli1_extended_+/+_(6112r)	1.60622	1	0.824335	1778
chr9:50723837-50724337	Sdhd	0.0949899	0.535167	0.0508355	0.0508355	Esrrg	TRUE	Esrrg_extended_+/+	Esrrg_extended_+/+_(138g)	Esrrg_extended_+/+_(172r)	1.15594	1	0.676918	1779
chr12:11196149-11196649	Gen1	0.065572	0.315532	0.0206901	0.0206901	Ctcf	TRUE	Ctcf_extended_+/+	Ctcf_extended_+/+_(544g)	Ctcf_extended_+/+_(708r)	2.50305	1	0.423376	1780
chr4:21776064-21776564	Tstd3	0.0685561	0.340712	0.0233579	0.0233579	Wt1	TRUE	Wt1_extended_-/+	Wt1_extended_-/+_(1429g)	Wt1_extended_-/+_(3022r)	2.53775	-1	-0.476523	1781
chr10:39646600-39647100	Fyn	0.0579985	0.387039	0.0224476	0.0224476	Elk3	TRUE	Elk3_extended_+/+	Elk3_extended_+/+_(1504g)	Elk3_extended_+/+_(4764r)	2.80615	1	0.956189	1782
chr6:29360136-29360636	Flnc	0.0603429	0.470728	0.0284051	0.0284051	Nkx2-5	TRUE	Nkx2-5_extended_+/+	Nkx2-5_extended_+/+_(589g)	Nkx2-5_extended_+/+_(721r)	7.03531	1	0.692536	1783
chr16:16302677-16303177	Pkp2	0.101122	0.544318	0.0550427	0.0550427	Wt1	TRUE	Wt1_extended_-/+	Wt1_extended_-/+_(1429g)	Wt1_extended_-/+_(3022r)	3.78183	-1	-0.658243	1784
chr12:81484686-81485186	Ttc9	0.110638	0.259431	0.028703	0.028703	Fli1	TRUE	Fli1_extended_+/+	Fli1_extended_+/+_(1670g)	Fli1_extended_+/+_(6112r)	1.87242	1	0.925746	1785
chr19:5952129-5952629	Fau	0.0482585	0.231067	0.0111509	0.0111509	Fli1	TRUE	Fli1_extended_+/+	Fli1_extended_+/+_(1670g)	Fli1_extended_+/+_(6112r)	1.674	1	0.799462	1786
chr11:77440164-77440664	Coro6	0.0665131	0.510737	0.0339707	0.0339707	Nkx2-5	TRUE	Nkx2-5_extended_+/+	Nkx2-5_extended_+/+_(589g)	Nkx2-5_extended_+/+_(721r)	5.77819	1	0.632509	1787
chr5:33195257-33195757	Spon2	0.112465	0.525404	0.0590896	0.0590896	Tcf21	TRUE	Tcf21_extended_+/+	Tcf21_extended_+/+_(131g)	Tcf21_extended_+/+_(161r)	0.953558	1	0.90222	1788
chr5:129002413-129002913	Stx2	0.125589	0.435594	0.054706	0.054706	Fli1	TRUE	Fli1_extended_+/+	Fli1_extended_+/+_(1670g)	Fli1_extended_+/+_(6112r)	1.63078	1	0.833281	1789
chr5:104149212-104149712	Sparcl1	0.0721709	0.135249	0.00976105	0.00976105	Ets1	TRUE	Ets1_extended_+/+	Ets1_extended_+/+_(1571g)	Ets1_extended_+/+_(5732r)	2.84999	1	0.966116	1790
chr10:52309073-52309573	Dcbld1	0.0913153	0.238487	0.0217775	0.0217775	Fli1	TRUE	Fli1_extended_+/+	Fli1_extended_+/+_(1670g)	Fli1_extended_+/+_(6112r)	1.79462	1	0.894975	1791
chr6:7692837-7693337	Asns	0.199141	0.348633	0.069427	0.069427	Elk3	TRUE	Elk3_extended_+/+	Elk3_extended_+/+_(1504g)	Elk3_extended_+/+_(4764r)	1.98843	1	0.615647	1792
chr13:60936475-60936975	Ctla2a	0.243116	0.0848603	0.0206309	0.0206309	Ets2	TRUE	Ets2_extended_+/+	Ets2_extended_+/+_(1078g)	Ets2_extended_+/+_(2975r)	1.42772	1	0.810032	1793
chr11:78934943-78935443	Nos2	0.0659536	0.52302	0.0344951	0.0344951	Sox17	TRUE	Sox17_extended_+/+	Sox17_extended_+/+_(709g)	Sox17_extended_+/+_(920r)	3.46863	1	0.781152	1794
chr10:121962041-121962541	Srgap1	0.0692342	0.282823	0.019581	0.019581	Ets1	TRUE	Ets1_extended_+/+	Ets1_extended_+/+_(1571g)	Ets1_extended_+/+_(5732r)	2.07592	1	0.878206	1795
chr8:54076879-54077379	Vegfc	0.0860827	-0.360673	-0.0310477	0.0310477	Wt1	TRUE	Wt1_extended_+/-	Wt1_extended_+/-_(1166g)	Wt1_extended_+/-_(2442r)	2.05337	1	0.456751	1796
chr12:81484686-81485186	Ttc9	0.110638	0.259431	0.028703	0.028703	Ets1	TRUE	Ets1_extended_+/+	Ets1_extended_+/+_(1571g)	Ets1_extended_+/+_(5732r)	1.9311	1	0.952113	1797
chr8:85429110-85429610	Mylk3	0.0687335	0.569417	0.0391381	0.0391381	Tbx20	TRUE	Tbx20_extended_+/+	Tbx20_extended_+/+_(513g)	Tbx20_extended_+/+_(587r)	5.73795	1	0.7823	1798
chr4:16013519-16014019	Ripk2	0.0693387	-0.381452	-0.0264494	0.0264494	Hes1	TRUE	Hes1_extended_+/-	Hes1_extended_+/-_(465g)	Hes1_extended_+/-_(585r)	2.24764	1	0.58061	1799
chr3:130204544-130205044	Col25a1	0.0391852	0.187802	0.00735904	0.00735904	Fli1	TRUE	Fli1_extended_+/+	Fli1_extended_+/+_(1670g)	Fli1_extended_+/+_(6112r)	1.64435	1	0.72256	1800
chr9:65032425-65032925	Ints14	0.0423816	0.0889236	0.00376872	0.00376872	Elk3	TRUE	Elk3_extended_+/+	Elk3_extended_+/+_(1504g)	Elk3_extended_+/+_(4764r)	3.19018	1	0.481114	1801
chr3:89251376-89251876	Krtcap2	0.0579625	0.36383	0.0210885	0.0210885	Fli1	TRUE	Fli1_extended_+/+	Fli1_extended_+/+_(1670g)	Fli1_extended_+/+_(6112r)	2.06055	1	0.84682	1802
chr10:4079155-4079655	Plekhg1	0.0703865	0.252446	0.0177688	0.0177688	Elk3	TRUE	Elk3_extended_+/+	Elk3_extended_+/+_(1504g)	Elk3_extended_+/+_(4764r)	2.64738	1	0.9363	1803
chr6:124711951-124712451	Emg1	0.0308469	0.156886	0.00483945	0.00483945	Fli1	TRUE	Fli1_extended_+/+	Fli1_extended_+/+_(1670g)	Fli1_extended_+/+_(6112r)	1.38278	1	0.696765	1804
chr9:62381261-62381761	Anp32a	0.0720121	0.393853	0.0283621	0.0283621	Sox17	TRUE	Sox17_extended_+/+	Sox17_extended_+/+_(709g)	Sox17_extended_+/+_(920r)	3.75695	1	0.683741	1805
chr6:32780412-32780912	Chchd3	0.0719238	0.5037	0.036228	0.036228	Wt1	TRUE	Wt1_extended_-/+	Wt1_extended_-/+_(1429g)	Wt1_extended_-/+_(3022r)	4.32894	-1	-0.806413	1806
chr1:92733812-92734312	Gpc1	0.0508592	0.50493	0.0256804	0.0256804	Tbx20	TRUE	Tbx20_extended_+/+	Tbx20_extended_+/+_(513g)	Tbx20_extended_+/+_(587r)	4.36059	1	0.658915	1807
chr17:34564713-34565213	Notch4	0.106392	0.270368	0.0287649	0.0287649	Foxo1	TRUE	Foxo1_extended_+/+	Foxo1_extended_+/+_(878g)	Foxo1_extended_+/+_(1931r)	2.48662	1	0.781176	1808
chr3:137343452-137343952	Emcn	0.0617804	0.286112	0.0176761	0.0176761	Fli1	TRUE	Fli1_extended_+/+	Fli1_extended_+/+_(1670g)	Fli1_extended_+/+_(6112r)	1.95005	1	0.946291	1809
chr2:125072679-125073179	Myef2	0.174876	-0.203578	-0.0356009	0.0356009	Sox18	TRUE	Sox18_extended_+/-	Sox18_extended_+/-_(109g)	Sox18_extended_+/-_(112r)	1.22257	1	0.643371	1810
chr9:114752899-114753399	Cmtm8	0.0640664	0.248337	0.0159101	0.0159101	Fli1	TRUE	Fli1_extended_+/+	Fli1_extended_+/+_(1670g)	Fli1_extended_+/+_(6112r)	2.01859	1	0.906503	1811
chr10:40724203-40724703	Cdc40	0.0656458	0.0889144	0.00583685	0.00583685	Sox17	TRUE	Sox17_extended_+/+	Sox17_extended_+/+_(709g)	Sox17_extended_+/+_(920r)	2.42964	1	0.369286	1812
chr10:128626615-128627115	Myl6	0.0240663	0.251431	0.006051	0.006051	Elk3	TRUE	Elk3_extended_+/+	Elk3_extended_+/+_(1504g)	Elk3_extended_+/+_(4764r)	0.839211	1	0.551267	1813
chr3:106721587-106722087	Lrif1	0.27019	0.17816	0.0481371	0.0481371	Drap1	TRUE	Drap1_extended_+/+	Drap1_extended_+/+_(199g)	Drap1_extended_+/+_(207r)	0.413708	1	0.256873	1814
chrX:134541521-134542021	Timm8a1	0.09185	0.447322	0.0410865	0.0410865	Wt1	TRUE	Wt1_extended_-/+	Wt1_extended_-/+_(1429g)	Wt1_extended_-/+_(3022r)	3.40276	-1	-0.640715	1815
chr6:118807746-118808246	Cacna1c	0.00723931	0.544001	0.0039382	0.0039382	Tbx20	TRUE	Tbx20_extended_+/+	Tbx20_extended_+/+_(513g)	Tbx20_extended_+/+_(587r)	8.60646	1	0.75616	1816
chr10:82178189-82178689	BC024063	0.233616	0.0716736	0.0167441	0.0167441	Chd1	TRUE	Chd1_extended_+/+	Chd1_extended_+/+_(585g)	Chd1_extended_+/+_(1233r)	0.812719	1	0.108382	1817
chr3:57288847-57289347	Tm4sf1	0.118665	0.546325	0.0648297	0.0648297	Elk3	TRUE	Elk3_extended_+/+	Elk3_extended_+/+_(1504g)	Elk3_extended_+/+_(4764r)	0.756678	1	0.926615	1818
chr7:127876723-127877223	Fus	0.0442817	0.139673	0.00618495	0.00618495	Ets1	TRUE	Ets1_extended_+/+	Ets1_extended_+/+_(1571g)	Ets1_extended_+/+_(5732r)	1.39359	1	0.63876	1819
chr1:91022410-91022910	Lrrfip1	0.0521565	0.498546	0.0260024	0.0260024	Nkx2-5	TRUE	Nkx2-5_extended_+/+	Nkx2-5_extended_+/+_(589g)	Nkx2-5_extended_+/+_(721r)	7.50707	1	0.75483	1820
chr18:38283653-38284153	Pcdh1	0.0830809	0.333095	0.0276738	0.0276738	Elk3	TRUE	Elk3_extended_+/+	Elk3_extended_+/+_(1504g)	Elk3_extended_+/+_(4764r)	1.49808	1	0.918297	1821
chr5:140827188-140827688	Gna12	0.0325832	0.33839	0.0110258	0.0110258	Elk3	TRUE	Elk3_extended_+/+	Elk3_extended_+/+_(1504g)	Elk3_extended_+/+_(4764r)	0.96541	1	0.515677	1822
chr7:143783315-143783815	Tnfrsf22	0.101148	0.103814	0.0105006	0.0105006	Sox17	TRUE	Sox17_extended_+/+	Sox17_extended_+/+_(709g)	Sox17_extended_+/+_(920r)	1.97892	1	0.455173	1823
chr15:99704339-99704839	Smarcd1	0.0568573	0.149818	0.00851825	0.00851825	Sox17	TRUE	Sox17_extended_+/+	Sox17_extended_+/+_(709g)	Sox17_extended_+/+_(920r)	2.20863	1	0.717908	1824
chr2:37430782-37431282	Zbtb6	0.0743289	-0.0531424	-0.00395002	0.00395002	Elk3	TRUE	Elk3_extended_+/-	Elk3_extended_+/-_(260g)	Elk3_extended_+/-_(391r)	1.11208	1	0.240672	1825
chr2:29060197-29060697	Setx	0.0297383	0.0609163	0.00181155	0.00181155	Elk3	TRUE	Elk3_extended_+/+	Elk3_extended_+/+_(1504g)	Elk3_extended_+/+_(4764r)	0.807675	1	0.65331	1826
chr5:145120709-145121209	Arpc1b	0.130383	0.529209	0.0689997	0.0689997	Fli1	TRUE	Fli1_extended_+/+	Fli1_extended_+/+_(1670g)	Fli1_extended_+/+_(6112r)	1.9996	1	0.939284	1827
chr6:129393397-129393897	Clec1b	0.0501853	0.192472	0.00965929	0.00965929	Fli1	TRUE	Fli1_extended_+/+	Fli1_extended_+/+_(1670g)	Fli1_extended_+/+_(6112r)	2.32043	1	0.871532	1828
chr9:116145145-116145645	Tgfbr2	0.0681547	-0.185673	-0.0126545	0.0126545	Sox17	TRUE	Sox17_extended_+/-	Sox17_extended_+/-_(190g)	Sox17_extended_+/-_(207r)	2.83531	1	0.787257	1829
chr14:69058643-69059143	Stc1	0.106475	0.159606	0.0169941	0.0169941	Fli1	TRUE	Fli1_extended_+/+	Fli1_extended_+/+_(1670g)	Fli1_extended_+/+_(6112r)	1.73849	1	0.901489	1830
chr12:65036354-65036854	Fkbp3	0.0985017	0.481619	0.0474403	0.0474403	Ilf3	TRUE	Ilf3_extended_+/+	Ilf3_extended_+/+_(538g)	Ilf3_extended_+/+_(781r)	0.210551	1	0.397593	1831
chr14:34376921-34377421	Mmrn2	0.0932097	0.118617	0.0110562	0.0110562	Ets1	TRUE	Ets1_extended_+/+	Ets1_extended_+/+_(1571g)	Ets1_extended_+/+_(5732r)	2.86635	1	0.945255	1832
chr3:144537249-144537749	Hs2st1	0.0804786	-0.4357	-0.0350645	0.0350645	Tbx20	TRUE	Tbx20_extended_-/-	Tbx20_extended_-/-_(124g)	Tbx20_extended_-/-_(139r)	4.23874	-1	-0.484112	1833
chr14:34511875-34512375	Sncg	0.058921	0.355632	0.0209542	0.0209542	Fli1	TRUE	Fli1_extended_+/+	Fli1_extended_+/+_(1670g)	Fli1_extended_+/+_(6112r)	1.72152	1	0.884555	1834
chr19:37435457-37435957	Hhex	0.0226233	0.255421	0.00577848	0.00577848	Fli1	TRUE	Fli1_extended_+/+	Fli1_extended_+/+_(1670g)	Fli1_extended_+/+_(6112r)	2.13805	1	0.946395	1835
chr6:114818316-114818816	Vgll4	0.0568825	0.372627	0.0211959	0.0211959	Ets1	TRUE	Ets1_extended_+/+	Ets1_extended_+/+_(1571g)	Ets1_extended_+/+_(5732r)	4.00945	1	0.741698	1836
chr1:172082516-172083016	Pea15a	0.0138547	0.361347	0.00500635	0.00500635	Elk3	TRUE	Elk3_extended_+/+	Elk3_extended_+/+_(1504g)	Elk3_extended_+/+_(4764r)	2.16498	1	0.814668	1837
chr10:85957457-85957957	Rtcb	0.0777957	0.115682	0.00899958	0.00899958	Ctcf	TRUE	Ctcf_extended_+/+	Ctcf_extended_+/+_(544g)	Ctcf_extended_+/+_(708r)	0.607901	1	0.418923	1838
chr6:100882481-100882981	Ppp4r2	0.0586194	0.197795	0.0115946	0.0115946	Ctcf	TRUE	Ctcf_extended_+/+	Ctcf_extended_+/+_(544g)	Ctcf_extended_+/+_(708r)	2.39209	1	0.534101	1839
chr16:36989490-36989990	Fbxo40	0.0833829	0.484609	0.0404081	0.0404081	Tbx20	TRUE	Tbx20_extended_+/+	Tbx20_extended_+/+_(513g)	Tbx20_extended_+/+_(587r)	4.78662	1	0.530291	1840
chr14:57423960-57424460	Il17d	0.043975	-0.302517	-0.0133032	0.0133032	Wt1	TRUE	Wt1_extended_+/-	Wt1_extended_+/-_(1166g)	Wt1_extended_+/-_(2442r)	2.67202	1	0.510578	1841
chr3:126631446-126631946	Camk2d	0.0247428	0.498851	0.0123429	0.0123429	Nkx2-5	TRUE	Nkx2-5_extended_+/+	Nkx2-5_extended_+/+_(589g)	Nkx2-5_extended_+/+_(721r)	5.58675	1	0.810566	1842
chr5:104508238-104508738	Pkd2	0.0541856	-0.30684	-0.0166263	0.0166263	Wt1	TRUE	Wt1_extended_+/-	Wt1_extended_+/-_(1166g)	Wt1_extended_+/-_(2442r)	1.45208	1	0.492176	1843
chr16:62807580-62808080	Pros1	0.156389	0.15344	0.0239964	0.0239964	Elk3	TRUE	Elk3_extended_+/+	Elk3_extended_+/+_(1504g)	Elk3_extended_+/+_(4764r)	2.36571	1	0.913886	1844
chr10:52309073-52309573	Gopc	0.0923562	0.112307	0.0103723	0.0103723	Ets1	TRUE	Ets1_extended_+/+	Ets1_extended_+/+_(1571g)	Ets1_extended_+/+_(5732r)	1.36133	1	0.485084	1845
chr9:44904903-44905403	Kmt2a	0.107242	0.393003	0.0421464	0.0421464	Junb	TRUE	Junb_extended_+/+	Junb_extended_+/+_(773g)	Junb_extended_+/+_(1422r)	2.57698	1	0.639014	1846
chr15:41866059-41866559	Abra	0.0504498	0.469098	0.0236659	0.0236659	Nkx2-5	TRUE	Nkx2-5_extended_+/+	Nkx2-5_extended_+/+_(589g)	Nkx2-5_extended_+/+_(721r)	5.25294	1	0.514041	1847
chr8:45238337-45238837	Fam149a	0.108523	0.0840301	0.00911921	0.00911921	Sox17	TRUE	Sox17_extended_+/+	Sox17_extended_+/+_(709g)	Sox17_extended_+/+_(920r)	2.60778	1	0.627159	1848
chr11:52641871-52642371	Fstl4	0.0555863	0.336935	0.018729	0.018729	Tbx20	TRUE	Tbx20_extended_+/+	Tbx20_extended_+/+_(513g)	Tbx20_extended_+/+_(587r)	3.69974	1	0.415658	1849
chrX:75047307-75047807	Mpp1	0.202939	0.295241	0.059916	0.059916	Ets2	TRUE	Ets2_extended_+/+	Ets2_extended_+/+_(1078g)	Ets2_extended_+/+_(2975r)	0.850244	1	0.749531	1850
chr11:65185040-65185540	Myocd	0.0272761	0.556544	0.0151804	0.0151804	Tbx20	TRUE	Tbx20_extended_+/+	Tbx20_extended_+/+_(513g)	Tbx20_extended_+/+_(587r)	8.7783	1	0.777517	1851
chr8:78820894-78821394	Lsm6	0.108467	0.415185	0.0450341	0.0450341	Wt1	TRUE	Wt1_extended_-/+	Wt1_extended_-/+_(1429g)	Wt1_extended_-/+_(3022r)	2.30577	-1	-0.655759	1852
chr11:100389833-100390333	Jup	0.0496334	0.0679914	0.00337464	0.00337464	Sox17	TRUE	Sox17_extended_+/+	Sox17_extended_+/+_(709g)	Sox17_extended_+/+_(920r)	4.68964	1	0.778613	1853
chrX:153497601-153498101	Ubqln2	0.174416	0.188741	0.0329193	0.0329193	Ets1	TRUE	Ets1_extended_+/+	Ets1_extended_+/+_(1571g)	Ets1_extended_+/+_(5732r)	1.16804	1	0.716384	1854
chr2:14055213-14055713	Hacd1	0.124019	0.529021	0.0656084	0.0656084	Wt1	TRUE	Wt1_extended_-/+	Wt1_extended_-/+_(1429g)	Wt1_extended_-/+_(3022r)	3.29716	-1	-0.792074	1855
chr5:145116300-145116800	Arpc1b	0.105827	0.529241	0.0560079	0.0560079	Fli1	TRUE	Fli1_extended_+/+	Fli1_extended_+/+_(1670g)	Fli1_extended_+/+_(6112r)	1.9996	1	0.939284	1856
chr2:127736833-127737333	Mall	0.139283	0.360265	0.0501786	0.0501786	Elk3	TRUE	Elk3_extended_+/+	Elk3_extended_+/+_(1504g)	Elk3_extended_+/+_(4764r)	3.01751	1	0.893036	1857
chr2:52477201-52477701	Arl5a	0.04975	0.487631	0.0242596	0.0242596	Nkx2-5	TRUE	Nkx2-5_extended_+/+	Nkx2-5_extended_+/+_(589g)	Nkx2-5_extended_+/+_(721r)	5.2409	1	0.632942	1858
chr18:32239999-32240499	Ercc3	0.0325489	0.164199	0.00534449	0.00534449	Fli1	TRUE	Fli1_extended_+/+	Fli1_extended_+/+_(1670g)	Fli1_extended_+/+_(6112r)	1.14414	1	0.354975	1859
chr13:112764462-112764962	Plpp1	0.0732712	0.0743488	0.00544763	0.00544763	Sox17	TRUE	Sox17_extended_+/+	Sox17_extended_+/+_(709g)	Sox17_extended_+/+_(920r)	3.08834	1	0.825576	1860
chr4:34794737-34795237	Smim8	0.0544454	0.438673	0.0238838	0.0238838	Nkx2-5	TRUE	Nkx2-5_extended_+/+	Nkx2-5_extended_+/+_(589g)	Nkx2-5_extended_+/+_(721r)	4.54325	1	0.591253	1861
chr6:129102961-129103461	Clec2d	0.106232	0.322817	0.0342936	0.0342936	Ets1	TRUE	Ets1_extended_+/+	Ets1_extended_+/+_(1571g)	Ets1_extended_+/+_(5732r)	1.90784	1	0.879153	1862
chr6:29347709-29348209	Hilpda	0.0083816	0.141992	0.00119012	0.00119012	Fli1	TRUE	Fli1_extended_+/+	Fli1_extended_+/+_(1670g)	Fli1_extended_+/+_(6112r)	1.1924	1	0.431589	1863
chr8:125401198-125401698	Sipa1l2	0.013519	0.463763	0.00626962	0.00626962	Nr2f2	TRUE	Nr2f2_extended_-/+	Nr2f2_extended_-/+_(240g)	Nr2f2_extended_-/+_(288r)	0.620615	-1	-0.346504	1864
chr6:17170526-17171026	Cav2	0.0964422	0.417965	0.0403095	0.0403095	Fli1	TRUE	Fli1_extended_+/+	Fli1_extended_+/+_(1670g)	Fli1_extended_+/+_(6112r)	1.9641	1	0.936181	1865
chr7:93067297-93067797	Prcp	0.0692167	0.274465	0.0189975	0.0189975	Sox17	TRUE	Sox17_extended_+/+	Sox17_extended_+/+_(709g)	Sox17_extended_+/+_(920r)	5.16794	1	0.87227	1866
chr14:101653944-101654444	Lmo7	0.0221255	0.546171	0.0120843	0.0120843	Wt1	TRUE	Wt1_extended_-/+	Wt1_extended_-/+_(1429g)	Wt1_extended_-/+_(3022r)	6.34703	-1	-0.784355	1867
chr2:29060197-29060697	Setx	0.0297383	0.0609163	0.00181155	0.00181155	Ets2	TRUE	Ets2_extended_+/+	Ets2_extended_+/+_(1078g)	Ets2_extended_+/+_(2975r)	0.824948	1	0.642681	1868
chr14:34511875-34512375	Mmrn2	0.0533255	0.179183	0.00955504	0.00955504	Fli1	TRUE	Fli1_extended_+/+	Fli1_extended_+/+_(1670g)	Fli1_extended_+/+_(6112r)	1.95518	1	0.926476	1869
chrX:36645021-36645521	Pgrmc1	0.105346	-0.471668	-0.0496883	0.0496883	Wt1	TRUE	Wt1_extended_+/-	Wt1_extended_+/-_(1166g)	Wt1_extended_+/-_(2442r)	2.90249	1	0.799762	1870
chr2:84454990-84455490	Tfpi	0.0640806	-0.523589	-0.0335519	0.0335519	Wt1	TRUE	Wt1_extended_+/-	Wt1_extended_+/-_(1166g)	Wt1_extended_+/-_(2442r)	2.60146	1	0.770281	1871
chr15:89015229-89015729	Mov10l1	0.0474658	0.491349	0.0233223	0.0233223	Nkx2-5	TRUE	Nkx2-5_extended_+/+	Nkx2-5_extended_+/+_(589g)	Nkx2-5_extended_+/+_(721r)	5.50438	1	0.64829	1872
chr9:51961330-51961830	Fdx1	0.0837516	0.465239	0.0389645	0.0389645	Nkx2-5	TRUE	Nkx2-5_extended_+/+	Nkx2-5_extended_+/+_(589g)	Nkx2-5_extended_+/+_(721r)	4.67684	1	0.665017	1873
chr10:93316944-93317444	Elk3	0.0279254	0.151457	0.00422949	0.00422949	Elk3	TRUE	Elk3_extended_+/+	Elk3_extended_+/+_(1504g)	Elk3_extended_+/+_(4764r)	6.50961	1	1	1874
chr12:21424845-21425345	Ywhaq	0.120584	0.209649	0.0252803	0.0252803	Elk3	TRUE	Elk3_extended_+/+	Elk3_extended_+/+_(1504g)	Elk3_extended_+/+_(4764r)	3.30893	1	0.797406	1875
chr5:66747851-66748351	Limch1	0.0586294	-0.10462	-0.00613382	0.00613382	Sox17	TRUE	Sox17_extended_+/-	Sox17_extended_+/-_(190g)	Sox17_extended_+/-_(207r)	3.0345	1	0.876958	1876
chr6:129424926-129425426	Clec1b	0.0551274	0.207808	0.0114559	0.0114559	Sox17	TRUE	Sox17_extended_+/+	Sox17_extended_+/+_(709g)	Sox17_extended_+/+_(920r)	3.60246	1	0.806861	1877
chr9:121058172-121058672	Ctnnb1	0.126927	0.414329	0.0525894	0.0525894	Ets2	TRUE	Ets2_extended_+/+	Ets2_extended_+/+_(1078g)	Ets2_extended_+/+_(2975r)	0.884354	1	0.847525	1878
chr19:37426798-37427298	Hhex	0.0593289	0.374067	0.022193	0.022193	Fli1	TRUE	Fli1_extended_+/+	Fli1_extended_+/+_(1670g)	Fli1_extended_+/+_(6112r)	2.13805	1	0.946395	1879
chr5:76974574-76975074	Hopx	0.0449839	0.528306	0.0237653	0.0237653	Wt1	TRUE	Wt1_extended_-/+	Wt1_extended_-/+_(1429g)	Wt1_extended_-/+_(3022r)	4.90066	-1	-0.81941	1880
chr8:26184273-26184773	Hook3	0.128234	0.515357	0.0660866	0.0660866	Ets2	TRUE	Ets2_extended_+/+	Ets2_extended_+/+_(1078g)	Ets2_extended_+/+_(2975r)	1.53532	1	0.681429	1881
chr1:53942266-53942766	Hecw2	0.0594596	0.405688	0.024122	0.024122	Fli1	TRUE	Fli1_extended_+/+	Fli1_extended_+/+_(1670g)	Fli1_extended_+/+_(6112r)	1.72312	1	0.864267	1882
chr4:6357278-6357778	Sdcbp	0.0719282	0.190051	0.01367	0.01367	Sox17	TRUE	Sox17_extended_+/+	Sox17_extended_+/+_(709g)	Sox17_extended_+/+_(920r)	2.09395	1	0.81835	1883
chr4:155859249-155859749	Ccnl2	0.0496825	-0.328347	-0.0163131	0.0163131	Klf6	TRUE	Klf6_extended_+/-	Klf6_extended_+/-_(527g)	Klf6_extended_+/-_(1053r)	0.821302	1	0.636813	1884
chr13:49371289-49371789	Ecm2	0.0746648	0.292136	0.0218123	0.0218123	Fli1	TRUE	Fli1_extended_+/+	Fli1_extended_+/+_(1670g)	Fli1_extended_+/+_(6112r)	0.872525	1	0.677356	1885
chr2:124719979-124720479	Sema6d	0.0505687	0.159111	0.00804606	0.00804606	Ets1	TRUE	Ets1_extended_+/+	Ets1_extended_+/+_(1571g)	Ets1_extended_+/+_(5732r)	2.072	1	0.891646	1886
chr12:37014398-37014898	Meox2	0.105339	0.407752	0.0429523	0.0429523	Sox17	TRUE	Sox17_extended_+/+	Sox17_extended_+/+_(709g)	Sox17_extended_+/+_(920r)	2.80368	1	0.780694	1887
chr8:69749641-69750141	Ndufa13	0.021047	0.336749	0.00708757	0.00708757	Wt1	TRUE	Wt1_extended_-/+	Wt1_extended_-/+_(1429g)	Wt1_extended_-/+_(3022r)	3.52999	-1	-0.79607	1888
chr15:103355953-103356453	Zfp385a	0.0735073	-0.447533	-0.0328969	0.0328969	Bnc1	TRUE	Bnc1_extended_+/-	Bnc1_extended_+/-_(259g)	Bnc1_extended_+/-_(282r)	5.90913	1	0.791336	1889
chrX:48006111-48006611	Apln	0.090555	0.259057	0.0234589	0.0234589	Fli1	TRUE	Fli1_extended_+/+	Fli1_extended_+/+_(1670g)	Fli1_extended_+/+_(6112r)	0.981955	1	0.794194	1890
chr10:5591810-5592310	Myct1	0.0878927	0.263746	0.0231813	0.0231813	Elk3	TRUE	Elk3_extended_+/+	Elk3_extended_+/+_(1504g)	Elk3_extended_+/+_(4764r)	2.81577	1	0.971	1891
chr2:152155435-152155935	Tcf15	0.0705341	0.364176	0.0256868	0.0256868	Elk3	TRUE	Elk3_extended_+/+	Elk3_extended_+/+_(1504g)	Elk3_extended_+/+_(4764r)	6.34787	1	0.958073	1892
chr18:77767483-77767983	Atp5a1	0.0572908	0.302017	0.0173028	0.0173028	Wt1	TRUE	Wt1_extended_-/+	Wt1_extended_-/+_(1429g)	Wt1_extended_-/+_(3022r)	6.57982	-1	-0.850842	1893
chr2:148437090-148437590	Thbd	0.0525191	0.397587	0.0208809	0.0208809	Foxo1	TRUE	Foxo1_extended_+/+	Foxo1_extended_+/+_(878g)	Foxo1_extended_+/+_(1931r)	1.61909	1	0.714176	1894
chr9:53615149-53615649	Cul5	0.0714683	-0.311807	-0.0222844	0.0222844	Myrf	TRUE	Myrf_extended_-/-	Myrf_extended_-/-_(12g)	Myrf_extended_-/-_(10r)	2.17713	-1	-0.445651	1895
chr12:85219251-85219751	Eif2b2	0.0249354	0.187169	0.00466714	0.00466714	Foxo1	TRUE	Foxo1_extended_+/+	Foxo1_extended_+/+_(878g)	Foxo1_extended_+/+_(1931r)	4.92073	1	0.665026	1896
chr16:92451612-92452112	Rcan1	0.00544112	-0.344172	-0.00187268	0.00187268	Tbx20	TRUE	Tbx20_extended_+/-	Tbx20_extended_+/-_(40g)	Tbx20_extended_+/-_(34r)	3.70551	1	0.638074	1897
chr1:52250797-52251297	Stat1	0.0271844	-0.467705	-0.0127143	0.0127143	Nkx2-5	TRUE	Nkx2-5_extended_-/-	Nkx2-5_extended_-/-_(175g)	Nkx2-5_extended_-/-_(199r)	2.29789	-1	-0.618119	1898
chr6:28421449-28421949	Arf5	0.133703	-0.423083	-0.0565673	0.0565673	Klf2	TRUE	Klf2_extended_+/-	Klf2_extended_+/-_(556g)	Klf2_extended_+/-_(1125r)	2.16861	1	0.740005	1899
chr2:38512643-38513143	Nek6	0.0823206	0.330658	0.0272199	0.0272199	Sox17	TRUE	Sox17_extended_+/+	Sox17_extended_+/+_(709g)	Sox17_extended_+/+_(920r)	1.882	1	0.618268	1900
chr16:35438938-35439438	Pdia5	0.0475491	-0.446718	-0.021241	0.021241	Tbx20	TRUE	Tbx20_extended_-/-	Tbx20_extended_-/-_(124g)	Tbx20_extended_-/-_(139r)	3.40881	-1	-0.537919	1901
chrX:77795941-77796441	Prkx	0.16905	0.0785246	0.0132746	0.0132746	Sox17	TRUE	Sox17_extended_+/+	Sox17_extended_+/+_(709g)	Sox17_extended_+/+_(920r)	2.2032	1	0.667095	1902
chr17:56139299-56139799	Stap2	0.0973871	0.176182	0.0171579	0.0171579	Sox18	TRUE	Sox18_extended_+/+	Sox18_extended_+/+_(319g)	Sox18_extended_+/+_(400r)	2.79535	1	0.875606	1903
chr2:155692034-155692534	Eif6	0.0683051	0.189474	0.012942	0.012942	Ets1	TRUE	Ets1_extended_+/+	Ets1_extended_+/+_(1571g)	Ets1_extended_+/+_(5732r)	2.61596	1	0.820255	1904
chr10:128626615-128627115	Pa2g4	0.0373281	0.292929	0.0109345	0.0109345	Fli1	TRUE	Fli1_extended_+/+	Fli1_extended_+/+_(1670g)	Fli1_extended_+/+_(6112r)	1.29072	1	0.699087	1905
chr5:140282074-140282574	Eif3b	0.12078	0.374599	0.045244	0.045244	Fli1	TRUE	Fli1_extended_+/+	Fli1_extended_+/+_(1670g)	Fli1_extended_+/+_(6112r)	1.6975	1	0.717888	1906
chr2:156007788-156008288	Cep250	0.116481	0.0900957	0.0104945	0.0104945	Ets1	TRUE	Ets1_extended_+/+	Ets1_extended_+/+_(1571g)	Ets1_extended_+/+_(5732r)	1.62201	1	0.669539	1907
chr6:91972008-91972508	Fgd5	0.0770586	0.390778	0.0301128	0.0301128	Ets1	TRUE	Ets1_extended_+/+	Ets1_extended_+/+_(1571g)	Ets1_extended_+/+_(5732r)	1.90018	1	0.952698	1908
chr7:116030726-116031226	Plekha7	0.0678859	0.485445	0.0329549	0.0329549	Nkx2-5	TRUE	Nkx2-5_extended_+/+	Nkx2-5_extended_+/+_(589g)	Nkx2-5_extended_+/+_(721r)	5.574	1	0.660807	1909
chr8:61921667-61922167	Palld	0.0278375	0.518847	0.0144434	0.0144434	Nkx2-5	TRUE	Nkx2-5_extended_+/+	Nkx2-5_extended_+/+_(589g)	Nkx2-5_extended_+/+_(721r)	8.33975	1	0.817075	1910
chr3:113629896-113630396	Rnpc3	0.224964	0.0816898	0.0183773	0.0183773	Mbd2	TRUE	Mbd2_extended_+/+	Mbd2_extended_+/+_(697g)	Mbd2_extended_+/+_(1273r)	0.49761	1	0.253642	1911
chr12:80229046-80229546	Zfp36l1	0.0966607	0.519446	0.0502101	0.0502101	Junb	TRUE	Junb_extended_+/+	Junb_extended_+/+_(773g)	Junb_extended_+/+_(1422r)	2.73841	1	0.791167	1912
chr2:77013411-77013911	Ccdc141	0.0542168	0.537597	0.0291468	0.0291468	Nkx2-5	TRUE	Nkx2-5_extended_+/+	Nkx2-5_extended_+/+_(589g)	Nkx2-5_extended_+/+_(721r)	7.57967	1	0.846971	1913
chr16:37010349-37010849	Hcls1	0.0661085	0.329252	0.0217664	0.0217664	Elk3	TRUE	Elk3_extended_+/+	Elk3_extended_+/+_(1504g)	Elk3_extended_+/+_(4764r)	2.45497	1	0.839883	1914
chr7:141371918-141372418	Cd151	0.0169425	0.265125	0.00449189	0.00449189	Junb	TRUE	Junb_extended_+/+	Junb_extended_+/+_(773g)	Junb_extended_+/+_(1422r)	3.65569	1	0.634531	1915
chr12:32208194-32208694	Pik3cg	0.104936	0.362016	0.0379886	0.0379886	Ets1	TRUE	Ets1_extended_+/+	Ets1_extended_+/+_(1571g)	Ets1_extended_+/+_(5732r)	1.85457	1	0.868283	1916
chr11:68956151-68956651	Arhgef15	0.121044	0.112018	0.0135591	0.0135591	Ets1	TRUE	Ets1_extended_+/+	Ets1_extended_+/+_(1571g)	Ets1_extended_+/+_(5732r)	1.83054	1	0.92419	1917
chr1:91350283-91350783	Klhl30	0.0547672	0.519317	0.0284416	0.0284416	Nkx2-5	TRUE	Nkx2-5_extended_+/+	Nkx2-5_extended_+/+_(589g)	Nkx2-5_extended_+/+_(721r)	6.17003	1	0.656928	1918
chr2:129166321-129166821	Slc20a1	0.124598	0.344818	0.0429636	0.0429636	Sox17	TRUE	Sox17_extended_+/+	Sox17_extended_+/+_(709g)	Sox17_extended_+/+_(920r)	2.07139	1	0.767879	1919
chrX:106996176-106996676	Lpar4	0.103967	0.566324	0.058879	0.058879	Fli1	TRUE	Fli1_extended_+/+	Fli1_extended_+/+_(1670g)	Fli1_extended_+/+_(6112r)	1.9745	1	0.921836	1920
chr11:106795530-106796030	Pecam1	0.0499669	0.37081	0.0185282	0.0185282	Fli1	TRUE	Fli1_extended_+/+	Fli1_extended_+/+_(1670g)	Fli1_extended_+/+_(6112r)	2.15712	1	0.970432	1921
chr13:106836140-106836640	Kif2a	0.0801683	0.129467	0.0103791	0.0103791	Fli1	TRUE	Fli1_extended_+/+	Fli1_extended_+/+_(1670g)	Fli1_extended_+/+_(6112r)	1.60521	1	0.757157	1922
chr5:86172556-86173056	Stap1	0.068796	-0.111204	-0.0076504	0.0076504	Klf4	TRUE	Klf4_extended_+/-	Klf4_extended_+/-_(747g)	Klf4_extended_+/-_(1548r)	2.2247	1	0.287447	1923
chr1:87755807-87756307	Sag	0.0531746	0.0603159	0.00320727	0.00320727	Ets2	TRUE	Ets2_extended_+/+	Ets2_extended_+/+_(1078g)	Ets2_extended_+/+_(2975r)	0.476469	1	0.355217	1924
chr16:85550082-85550582	Cyyr1	0.111067	0.31491	0.0349761	0.0349761	Ets1	TRUE	Ets1_extended_+/+	Ets1_extended_+/+_(1571g)	Ets1_extended_+/+_(5732r)	2.87699	1	0.949913	1925
chr14:34502325-34502825	Ldb3	0.0564083	0.559785	0.0315765	0.0315765	Wt1	TRUE	Wt1_extended_-/+	Wt1_extended_-/+_(1429g)	Wt1_extended_-/+_(3022r)	3.42701	-1	-0.789757	1926
chr4:24496259-24496759	Mms22l	0.119994	0.0891182	0.0106936	0.0106936	Ube2k	TRUE	Ube2k_extended_+/+	Ube2k_extended_+/+_(1146g)	Ube2k_extended_+/+_(2091r)	0.48104	1	0.347134	1927
chr9:114842772-114843272	Cmtm8	0.0560216	0.259923	0.0145613	0.0145613	Elk3	TRUE	Elk3_extended_+/+	Elk3_extended_+/+_(1504g)	Elk3_extended_+/+_(4764r)	2.72742	1	0.928979	1928
chr12:21424845-21425345	Ywhaq	0.120584	0.209649	0.0252803	0.0252803	Erg	TRUE	Erg_extended_+/+	Erg_extended_+/+_(795g)	Erg_extended_+/+_(3005r)	2.89774	1	0.752547	1929
chr17:64141821-64142321	Pja2	0.0959876	0.422097	0.0405161	0.0405161	Tbx20	TRUE	Tbx20_extended_+/+	Tbx20_extended_+/+_(513g)	Tbx20_extended_+/+_(587r)	3.98831	1	0.601834	1930
chr9:101369487-101369987	Ppp2r3a	0.0775895	0.505066	0.0391878	0.0391878	Tbx20	TRUE	Tbx20_extended_+/+	Tbx20_extended_+/+_(513g)	Tbx20_extended_+/+_(587r)	5.45839	1	0.740802	1931
chr1:133493344-133493844	Snrpe	0.0700855	0.379718	0.0266128	0.0266128	Sox17	TRUE	Sox17_extended_+/+	Sox17_extended_+/+_(709g)	Sox17_extended_+/+_(920r)	1.79587	1	0.601372	1932
chr4:135972402-135972902	Lypla2	0.0570036	0.182432	0.0103993	0.0103993	Elk3	TRUE	Elk3_extended_+/+	Elk3_extended_+/+_(1504g)	Elk3_extended_+/+_(4764r)	2.55684	1	0.397981	1933
chr5:76588460-76588960	Cep135	0.134844	0.115277	0.0155445	0.0155445	Rad21	TRUE	Rad21_extended_+/+	Rad21_extended_+/+_(428g)	Rad21_extended_+/+_(430r)	0.892588	1	0.38622	1934
chr13:81657617-81658117	Lysmd3	0.04087	-0.473307	-0.0193441	0.0193441	Wt1	TRUE	Wt1_extended_+/-	Wt1_extended_+/-_(1166g)	Wt1_extended_+/-_(2442r)	3.19066	1	0.824464	1935
chr11:80779681-80780181	Tmem98	0.0789798	-0.430656	-0.0340131	0.0340131	Wt1	TRUE	Wt1_extended_+/-	Wt1_extended_+/-_(1166g)	Wt1_extended_+/-_(2442r)	1.95514	1	0.791723	1936
chr17:24894991-24895491	Nubp2	0.106578	0.212678	0.0226668	0.0226668	Fli1	TRUE	Fli1_extended_+/+	Fli1_extended_+/+_(1670g)	Fli1_extended_+/+_(6112r)	1.23946	1	0.487115	1937
chr11:69221051-69221551	Vamp2	0.0566062	0.516663	0.0292464	0.0292464	Tbx20	TRUE	Tbx20_extended_+/+	Tbx20_extended_+/+_(513g)	Tbx20_extended_+/+_(587r)	4.04336	1	0.602558	1938
chr6:113392389-113392889	Arpc4	0.131704	-0.13623	-0.017942	0.017942	Ets1	TRUE	Ets1_extended_+/-	Ets1_extended_+/-_(225g)	Ets1_extended_+/-_(287r)	1.96729	1	0.825713	1939
chr8:83165287-83165787	Tbc1d9	0.124115	0.0880203	0.0109246	0.0109246	Ets1	TRUE	Ets1_extended_+/+	Ets1_extended_+/+_(1571g)	Ets1_extended_+/+_(5732r)	1.33183	1	0.597085	1940
chr16:85546340-85546840	Cyyr1	0.128446	0.378773	0.048652	0.048652	Ets1	TRUE	Ets1_extended_+/+	Ets1_extended_+/+_(1571g)	Ets1_extended_+/+_(5732r)	2.87699	1	0.949913	1941
chr17:8310803-8311303	Sft2d1	0.0514209	0.249842	0.0128471	0.0128471	Ets1	TRUE	Ets1_extended_+/+	Ets1_extended_+/+_(1571g)	Ets1_extended_+/+_(5732r)	1.16212	1	0.482603	1942
chr11:50887323-50887823	Zfp2	0.0816554	-0.0813559	-0.00664315	0.00664315	E2f3	TRUE	E2f3_extended_-/-	E2f3_extended_-/-_(57g)	E2f3_extended_-/-_(74r)	0.212998	-1	-0.0783736	1943
chr4:15265699-15266199	Tmem64	0.100972	-0.345477	-0.0348835	0.0348835	Klf6	TRUE	Klf6_extended_+/-	Klf6_extended_+/-_(527g)	Klf6_extended_+/-_(1053r)	2.93149	1	0.420448	1944
chr9:25516452-25516952	Eepd1	0.0793711	0.438253	0.0347846	0.0347846	Tbx20	TRUE	Tbx20_extended_+/+	Tbx20_extended_+/+_(513g)	Tbx20_extended_+/+_(587r)	4.70263	1	0.58602	1945
chr7:43797343-43797843	Klk8	0.136092	0.531818	0.0723763	0.0723763	Fli1	TRUE	Fli1_extended_+/+	Fli1_extended_+/+_(1670g)	Fli1_extended_+/+_(6112r)	2.02102	1	0.935667	1946
chr12:112147370-112147870	Kif26a	0.0655527	0.32232	0.0211289	0.0211289	Sox17	TRUE	Sox17_extended_+/+	Sox17_extended_+/+_(709g)	Sox17_extended_+/+_(920r)	2.47316	1	0.8258	1947
chr12:75287979-75288479	Rhoj	0.0684855	0.31495	0.0215695	0.0215695	Erg	TRUE	Erg_extended_+/+	Erg_extended_+/+_(795g)	Erg_extended_+/+_(3005r)	2.26712	1	0.915682	1948
chr8:84985456-84985956	Prdx2	0.10127	-0.394907	-0.0399922	0.0399922	Jund	TRUE	Jund_extended_-/-	Jund_extended_-/-_(541g)	Jund_extended_-/-_(868r)	0.240959	-1	-0.281436	1949
chr8:45999801-46000301	Ufsp2	0.0526254	0.277126	0.0145839	0.0145839	Hif1a	TRUE	Hif1a_extended_+/+	Hif1a_extended_+/+_(680g)	Hif1a_extended_+/+_(689r)	1.93253	1	0.281542	1950
chr15:51865113-51865613	Utp23	0.0714524	0.218504	0.0156126	0.0156126	Ctcf	TRUE	Ctcf_extended_+/+	Ctcf_extended_+/+_(544g)	Ctcf_extended_+/+_(708r)	1.54502	1	0.386205	1951
chr1:20817252-20817752	Mcm3	0.107271	0.148243	0.0159022	0.0159022	Sox17	TRUE	Sox17_extended_+/+	Sox17_extended_+/+_(709g)	Sox17_extended_+/+_(920r)	2.86742	1	0.680294	1952
chr2:148443372-148443872	Thbd	0.0489745	0.142397	0.00697384	0.00697384	Elk3	TRUE	Elk3_extended_+/+	Elk3_extended_+/+_(1504g)	Elk3_extended_+/+_(4764r)	2.35226	1	0.769788	1953
chr9:64281475-64281975	Tipin	0.0774492	0.178198	0.0138013	0.0138013	Ets1	TRUE	Ets1_extended_+/+	Ets1_extended_+/+_(1571g)	Ets1_extended_+/+_(5732r)	1.3137	1	0.64196	1954
chrX:20059243-20059743	Chst7	0.227586	0.105504	0.0240112	0.0240112	Fli1	TRUE	Fli1_extended_+/+	Fli1_extended_+/+_(1670g)	Fli1_extended_+/+_(6112r)	0.931384	1	0.738781	1955
chr5:143520483-143520983	Rac1	0.0415007	0.341469	0.0141712	0.0141712	Elk3	TRUE	Elk3_extended_+/+	Elk3_extended_+/+_(1504g)	Elk3_extended_+/+_(4764r)	3.16159	1	0.864704	1956
chr11:111212480-111212980	Kcnj2	0.0824236	0.367831	0.0303179	0.0303179	Ets1	TRUE	Ets1_extended_+/+	Ets1_extended_+/+_(1571g)	Ets1_extended_+/+_(5732r)	1.80221	1	0.748517	1957
chr9:4260193-4260693	Msantd4	0.264403	0.302875	0.080081	0.080081	Ube2k	TRUE	Ube2k_extended_+/+	Ube2k_extended_+/+_(1146g)	Ube2k_extended_+/+_(2091r)	0.381137	1	0.24697	1958
chr17:33685210-33685710	Adamts10	0.0978644	-0.353774	-0.0346219	0.0346219	Wt1	TRUE	Wt1_extended_+/-	Wt1_extended_+/-_(1166g)	Wt1_extended_+/-_(2442r)	4.14035	1	0.69767	1959
chr10:22746897-22747397	Tbpl1	0.086291	0.151229	0.0130497	0.0130497	Elk3	TRUE	Elk3_extended_+/+	Elk3_extended_+/+_(1504g)	Elk3_extended_+/+_(4764r)	5.50145	1	0.791492	1960
chr14:73384908-73385408	Lpar6	0.113003	0.0989694	0.0111839	0.0111839	Erg	TRUE	Erg_extended_+/+	Erg_extended_+/+_(795g)	Erg_extended_+/+_(3005r)	3.33397	1	0.894112	1961
chr3:63929043-63929543	Plch1	0.145762	0.108522	0.0158184	0.0158184	Ube2k	TRUE	Ube2k_extended_+/+	Ube2k_extended_+/+_(1146g)	Ube2k_extended_+/+_(2091r)	1.52712	1	0.0542115	1962
chr10:44380494-44380994	Prdm1	0.0740554	0.297629	0.022041	0.022041	Elk3	TRUE	Elk3_extended_+/+	Elk3_extended_+/+_(1504g)	Elk3_extended_+/+_(4764r)	5.82512	1	0.884848	1963
chr15:73425854-73426354	Ptk2	0.0916888	0.168108	0.0154136	0.0154136	Ets1	TRUE	Ets1_extended_+/+	Ets1_extended_+/+_(1571g)	Ets1_extended_+/+_(5732r)	1.90311	1	0.812598	1964
chr15:75592878-75593378	Ly6h	0.11558	0.154313	0.0178354	0.0178354	Fli1	TRUE	Fli1_extended_+/+	Fli1_extended_+/+_(1670g)	Fli1_extended_+/+_(6112r)	1.67517	1	0.790945	1965
chr13:43232043-43232543	Sirt5	0.0910957	0.459653	0.0418724	0.0418724	Nkx2-5	TRUE	Nkx2-5_extended_+/+	Nkx2-5_extended_+/+_(589g)	Nkx2-5_extended_+/+_(721r)	4.14864	1	0.529598	1966
chr7:3644832-3645332	Pirb	0.0612052	0.0521833	0.00319389	0.00319389	Mbd2	TRUE	Mbd2_extended_+/+	Mbd2_extended_+/+_(697g)	Mbd2_extended_+/+_(1273r)	0.776113	1	0.143268	1967
chr14:45388632-45389132	Gpr137c	0.124582	0.231352	0.0288224	0.0288224	Wt1	TRUE	Wt1_extended_-/+	Wt1_extended_-/+_(1429g)	Wt1_extended_-/+_(3022r)	1.42101	-1	-0.325876	1968
chr5:97980487-97980987	Antxr2	0.062187	0.488546	0.0303812	0.0303812	Nkx2-5	TRUE	Nkx2-5_extended_+/+	Nkx2-5_extended_+/+_(589g)	Nkx2-5_extended_+/+_(721r)	6.86208	1	0.661374	1969
chr6:13069656-13070156	Tmem106b	0.178811	-0.329753	-0.0589634	0.0589634	Klf4	TRUE	Klf4_extended_+/-	Klf4_extended_+/-_(747g)	Klf4_extended_+/-_(1548r)	2.04622	1	0.452734	1970
chr6:54595167-54595667	Fkbp14	0.0546128	-0.377067	-0.0205927	0.0205927	Wt1	TRUE	Wt1_extended_+/-	Wt1_extended_+/-_(1166g)	Wt1_extended_+/-_(2442r)	2.53561	1	0.589585	1971
chr12:54187655-54188155	Egln3	0.0659153	0.0888644	0.00585752	0.00585752	Sox17	TRUE	Sox17_extended_+/+	Sox17_extended_+/+_(709g)	Sox17_extended_+/+_(920r)	2.46749	1	0.669076	1972
chr10:128626615-128627115	Smarcc2	0.0410802	0.116791	0.00479781	0.00479781	Smarcc2	TRUE	Smarcc2_extended_+/+	Smarcc2_extended_+/+_(163g)	Smarcc2_extended_+/+_(177r)	5.20675	1	1	1973
chr3:14578735-14579235	Lrrcc1	0.0515153	-0.501309	-0.0258251	0.0258251	Wt1	TRUE	Wt1_extended_+/-	Wt1_extended_+/-_(1166g)	Wt1_extended_+/-_(2442r)	3.20892	1	0.751103	1974
chr14:55644234-55644734	Ripk3	0.152293	0.518718	0.0789969	0.0789969	Elk3	TRUE	Elk3_extended_+/+	Elk3_extended_+/+_(1504g)	Elk3_extended_+/+_(4764r)	2.56036	1	0.907429	1975
chr4:21727621-21728121	Tstd3	0.125763	0.334543	0.0420731	0.0420731	Wt1	TRUE	Wt1_extended_-/+	Wt1_extended_-/+_(1429g)	Wt1_extended_-/+_(3022r)	2.53775	-1	-0.476523	1976
chr2:150136390-150136890	Gm21994	0.287836	-0.0717349	-0.0206479	0.0206479	Klf2	TRUE	Klf2_extended_+/-	Klf2_extended_+/-_(556g)	Klf2_extended_+/-_(1125r)	0.476969	1	0.351968	1977
chr12:75287979-75288479	Rhoj	0.0684855	0.31495	0.0215695	0.0215695	Fli1	TRUE	Fli1_extended_+/+	Fli1_extended_+/+_(1670g)	Fli1_extended_+/+_(6112r)	2.17335	1	0.958221	1978
chr8:69749641-69750141	Zfp868	0.175369	0.111142	0.0194908	0.0194908	Nrf1	TRUE	Nrf1_extended_+/+	Nrf1_extended_+/+_(75g)	Nrf1_extended_+/+_(89r)	1.86759	1	0.190147	1979
chr2:19663353-19663853	Otud1	0.0759084	0.461162	0.0350061	0.0350061	Nkx2-5	TRUE	Nkx2-5_extended_+/+	Nkx2-5_extended_+/+_(589g)	Nkx2-5_extended_+/+_(721r)	5.30478	1	0.538558	1980
chr7:75700547-75701047	Akap13	0.0408092	-0.175423	-0.00715886	0.00715886	Foxo1	TRUE	Foxo1_extended_+/-	Foxo1_extended_+/-_(94g)	Foxo1_extended_+/-_(116r)	3.08158	1	0.57908	1981
chr11:30954210-30954710	Erlec1	0.188034	-0.111828	-0.0210275	0.0210275	Etv5	TRUE	Etv5_extended_+/-	Etv5_extended_+/-_(268g)	Etv5_extended_+/-_(510r)	0.303606	1	0.179628	1982
chr2:130284198-130284698	Ebf4	0.0557426	-0.127146	-0.00708747	0.00708747	Gatad1	TRUE	Gatad1_extended_-/-	Gatad1_extended_-/-_(69g)	Gatad1_extended_-/-_(109r)	3.64279	-1	-0.0902432	1983
chr4:133299020-133299520	Wasf2	0.101783	0.0606567	0.00617379	0.00617379	Fli1	TRUE	Fli1_extended_+/+	Fli1_extended_+/+_(1670g)	Fli1_extended_+/+_(6112r)	1.9805	1	0.912834	1984
chr11:30263541-30264041	Sptbn1	0.0647048	0.370695	0.0239858	0.0239858	Elk3	TRUE	Elk3_extended_+/+	Elk3_extended_+/+_(1504g)	Elk3_extended_+/+_(4764r)	1.92399	1	0.776529	1985
chr5:140753098-140753598	Ttyh3	0.0291185	0.226469	0.00659444	0.00659444	Sox17	TRUE	Sox17_extended_+/+	Sox17_extended_+/+_(709g)	Sox17_extended_+/+_(920r)	2.95252	1	0.514286	1986
chr14:19714908-19715408	Rtraf	0.049988	0.365421	0.0182666	0.0182666	Foxo1	TRUE	Foxo1_extended_+/+	Foxo1_extended_+/+_(878g)	Foxo1_extended_+/+_(1931r)	2.83579	1	0.597607	1987
chr7:108934097-108934597	Eif3f	0.141457	0.0978191	0.0138372	0.0138372	Elk3	TRUE	Elk3_extended_+/+	Elk3_extended_+/+_(1504g)	Elk3_extended_+/+_(4764r)	2.74015	1	0.719797	1988
chr12:17266315-17266815	Pdia6	0.0162636	-0.239589	-0.00389659	0.00389659	Klf6	TRUE	Klf6_extended_+/-	Klf6_extended_+/-_(527g)	Klf6_extended_+/-_(1053r)	3.59143	1	0.734689	1989
chr7:92883734-92884234	Prcp	0.0833931	0.0589268	0.00491409	0.00491409	Sox17	TRUE	Sox17_extended_+/+	Sox17_extended_+/+_(709g)	Sox17_extended_+/+_(920r)	5.16794	1	0.87227	1990
chr1:95668385-95668885	St8sia4	0.167084	0.405887	0.0678174	0.0678174	Ets1	TRUE	Ets1_extended_+/+	Ets1_extended_+/+_(1571g)	Ets1_extended_+/+_(5732r)	1.34956	1	0.957204	1991
chr10:89764635-89765135	Uhrf1bp1l	0.0906433	0.367073	0.0332727	0.0332727	Junb	TRUE	Junb_extended_+/+	Junb_extended_+/+_(773g)	Junb_extended_+/+_(1422r)	1.79642	1	0.536438	1992
chr15:8168970-8169470	Nup155	0.13244	0.114951	0.0152242	0.0152242	Zfp148	TRUE	Zfp148_extended_+/+	Zfp148_extended_+/+_(705g)	Zfp148_extended_+/+_(956r)	0.466107	1	0.389268	1993
chr16:30587467-30587967	Fam43a	0.0450249	-0.150789	-0.00678925	0.00678925	Fli1	TRUE	Fli1_extended_+/-	Fli1_extended_+/-_(184g)	Fli1_extended_+/-_(231r)	1.75065	1	0.932498	1994
chr15:78580201-78580701	C1qtnf6	0.119182	0.26565	0.0316607	0.0316607	Sox17	TRUE	Sox17_extended_+/+	Sox17_extended_+/+_(709g)	Sox17_extended_+/+_(920r)	3.04149	1	0.720931	1995
chr2:29944721-29945221	Sptan1	0.0909598	0.192614	0.0175201	0.0175201	Fli1	TRUE	Fli1_extended_+/+	Fli1_extended_+/+_(1670g)	Fli1_extended_+/+_(6112r)	1.31584	1	0.661266	1996
chr11:48787838-48788338	Rack1	0.10664	0.164213	0.0175117	0.0175117	Fli1	TRUE	Fli1_extended_+/+	Fli1_extended_+/+_(1670g)	Fli1_extended_+/+_(6112r)	1.72682	1	0.859622	1997
[truncated: 28,002 more rows]
