# Supplementary material for: Organ‐Specific and Conserved Regulatory Logic Orchestrates Gene Expression in the Embryonic Mesothelium
Source: Adv Sci (Weinh). 2026 Apr 3;13(34):e17640. doi: 10.1002/advs.202517640 (PMC13285154; doi:10.1002/advs.202517640)
Supplement: Supplementary file 2 — Supporting File 2: advs75112‐sup‐0002‐TableS1‐S12.zip. [Correction added on 6 April 2026 after first online publication: Supplementary File “advs75112‐sup‐0001‐SuppMat.docx” is updated.] [file ADVS-13-e17640-s002.zip › Additional file 10. Table S10.xlsx]

## Sheet: Sheet1
Table 9: Differential chromatin accessibility results comparing E17.5 vs E13.5 epicardium ATAC-seq. Peaks were called using MACS2 and normalised using the TMM method. Significantly differential regions (FDR < 0.05) are shown.
seqnames	start	end	width	strand	logFC	logCPM	F	num.tests	num.up.logFC	num.down.logFC	PValue	FDR	direction	sig	annotation	geneChr	geneStart	geneEnd	geneLength	geneStrand	geneId	transcriptId	distanceToTSS	ENSEMBL	SYMBOL	GENENAME
chr1	90896601	90897250	650	*	3.44976	3.06604	1337.43	8	8	0	7.20587e-44	5.74906e-39	up	significant	Distal Intergenic	1	90915085	90951142	36058	1	171531	ENSMUST00000027528.6	-17835	ENSMUSG00000026303	Mlph	melanophilin
chr4	149847151	149847800	650	*	3.27319	3.28874	1339.11	8	8	0	6.9327e-44	5.74906e-39	up	significant	Distal Intergenic	4	149898214	149907289	9076	2	74646	ENSMUST00000105684.1	59489	ENSMUSG00000039911	Spsb1	splA/ryanodine receptor domain and SOCS box containing 1
chr11	60707501	60708250	750	*	3.46994	2.87637	1253.26	10	10	0	6.61123e-43	3.51642e-38	up	significant	Exon (ENSMUST00000052346.9/16897, exon 11 of 22)	11	60704197	60706069	1873	1	16897	ENSMUST00000128749.1	3304	ENSMUSG00000020536	Llgl1	LLGL1 scribble cell polarity complex component
chr17	28236451	28237150	700	*	4.0024	2.19452	1053.32	9	9	0	1.19628e-40	4.77215e-36	up	significant	5' UTR	17	28232807	28299939	67133	1	19015	ENSMUST00000142226.1	3644	ENSMUSG00000002250	Ppard	peroxisome proliferator activator receptor delta
chr16	23266151	23266850	700	*	3.53588	2.49546	1032.58	9	9	0	2.18829e-40	6.98354e-36	up	significant	Promoter (2-3kb)	16	23269629	23321179	51551	1	20440	ENSMUST00000128050.7	-2779	ENSMUSG00000022885	St6gal1	beta galactoside alpha 2,6 sialyltransferase 1
chr10	62192601	62193300	700	*	2.92115	2.78224	932.325	9	9	0	4.76743e-39	6.40117e-35	up	significant	Promoter (<=1kb)	10	62187913	62194205	6293	2	70423	ENSMUST00000219106.1	905	ENSMUSG00000037031	Tspan15	tetraspanin 15
chr11	50674351	50675000	650	*	3.88074	1.91245	928.538	8	8	0	4.81394e-39	6.40117e-35	up	significant	Intron (ENSMUST00000142118.2/216725, intron 3 of 20)	11	50602084	50807573	205490	1	216725	ENSMUST00000040523.8	72267	ENSMUSG00000036545	Adamts2	ADAM metallopeptidase with thrombospondin type 1 motif 2
chr11	115179501	115180200	700	*	3.05696	2.65227	949.537	9	9	0	2.74801e-39	6.40117e-35	up	significant	Exon (ENSMUST00000021077.3/26941, exon 5 of 6)	11	115184604	115187081	2478	2	66176	ENSMUST00000137843.1	6881	ENSMUSG00000015542	Nat9	N-acetyltransferase 9 (GCN5-related, putative)
chr17	57227801	57228400	600	*	4.92653	1.56058	934.571	7	7	0	3.50255e-39	6.40117e-35	up	significant	Promoter (<=1kb)	17	57206217	57228003	21787	2	12266	ENSMUST00000177046.1	0	ENSMUSG00000024164	C3	complement component 3
chr19	56934951	56935600	650	*	3.32961	2.57716	931.305	8	8	0	4.3815e-39	6.40117e-35	up	significant	Promoter (1-2kb)	19	56930257	56937238	6982	2	226250	ENSMUST00000225394.1	1638	ENSMUSG00000025083	Afap1l2	actin filament associated protein 1-like 2
chr2	167485551	167486250	700	*	4.00174	1.86705	937.825	9	9	0	4.00669e-39	6.40117e-35	up	significant	Promoter (<=1kb)	2	167484520	167485830	1311	2	263876	ENSMUST00000147051.1	0	ENSMUSG00000047030	Spata2	spermatogenesis associated 2
chr9	66516401	66517100	700	*	4.1732	1.88239	944.662	9	9	0	3.21853e-39	6.40117e-35	up	significant	Promoter (1-2kb)	9	66508375	66514609	6235	2	74165	ENSMUST00000056890.9	-1792	ENSMUSG00000050503	Fbxl22	F-box and leucine-rich repeat protein 22
chr16	91352551	91353200	650	*	2.42125	3.32803	901.8	8	8	0	1.15394e-38	1.41638e-34	up	significant	Distal Intergenic	16	91372783	91405589	32807	1	15976	ENSMUST00000023693.13	-19583	ENSMUSG00000022971	Ifnar2	interferon (alpha and beta) receptor 2
chr2	105408401	105409100	700	*	4.18708	1.70818	895.493	9	9	0	1.60748e-38	1.83214e-34	up	significant	Distal Intergenic	2	105386291	105399319	13029	2	19672	ENSMUST00000006128.6	-9082	ENSMUSG00000005973	Rcn1	reticulocalbin 1
chr3	157883851	157884500	650	*	4.63063	1.49294	876.634	8	8	0	2.71622e-38	2.88944e-34	up	significant	Distal Intergenic	3	157894423	157897712	3290	2	107869	ENSMUST00000129805.1	13212	ENSMUSG00000028179	Cth	cystathionine gamma lyase
chr19	6297501	6298150	650	*	3.46685	2.59253	877.026	8	8	0	3.00683e-38	2.99868e-34	up	significant	Promoter (<=1kb)	19	6297914	6298360	447	1	13660	ENSMUST00000148547.1	0	ENSMUSG00000024772	Ehd1	EH-domain containing 1
chr7	44957451	44958000	550	*	4.43577	1.65757	862.177	6	6	0	3.35273e-38	3.14695e-34	up	significant	3' UTR	7	44954314	44958028	3715	1	22116	ENSMUST00000208475.1	3137	ENSMUSG00000059891	Tsks	testis-specific serine kinase substrate
chr8	74870351	74870950	600	*	3.71862	1.85682	864.477	7	7	0	3.59621e-38	3.18796e-34	up	significant	Promoter (2-3kb)	8	74873173	74893506	20334	1	71597	ENSMUST00000034034.9	-2223	ENSMUSG00000031621	Isx	intestine specific homeobox
chr18	34508101	34508650	550	*	2.7256	2.87317	849.996	6	6	0	5.10648e-38	4.28853e-34	up	significant	Promoter (1-2kb)	18	34494873	34506831	11959	2	225358	ENSMUST00000236598.1	-1270	ENSMUSG00000036501	Fam13b	family with sequence similarity 13, member B
chr5	65454651	65455300	650	*	2.49652	3.24109	851.931	8	8	0	6.36028e-38	5.07442e-34	up	significant	Exon (ENSMUST00000200111.2/ENSMUST00000200111.2, exon 1 of 1)	5	65449927	65461303	11377	2	68552	ENSMUST00000135258.2	6003	ENSMUSG00000037822	Smim14	small integral membrane protein 14
chr11	49743651	49744450	800	*	4.02056	1.73989	841.283	7	7	0	8.17039e-38	6.20817e-34	up	significant	Distal Intergenic	11	49671503	49712723	41221	2	104625	ENSMUST00000145353.7	-30928	ENSMUSG00000020362	Cnot6	CCR4-NOT transcription complex, subunit 6
chr18	74087801	74088500	700	*	4.06686	1.6674	844.698	9	9	0	9.52086e-38	6.90548e-34	up	significant	Distal Intergenic	18	73971170	74065359	94190	2	225724	ENSMUST00000160601.1	-22442	ENSMUSG00000024558	Mapk4	mitogen-activated protein kinase 4
chr11	69706651	69707350	700	*	3.90922	1.75419	832.589	9	9	0	1.42758e-37	9.90407e-34	up	significant	Distal Intergenic	11	69682577	69696098	13522	2	619441	ENSMUST00000180587.7	-10553	ENSMUSG00000018752	Tnfsfm13	tumor necrosis factor (ligand) superfamily, membrane-bound member 13
chr6	31145551	31146200	650	*	4.37292	1.5672	827.611	8	8	0	1.5369e-37	1.02182e-33	up	significant	Exon (ENSMUST00000195025.1/ENSMUST00000195025.1, exon 1 of 1)	6	31086538	31166516	79979	2	232685	ENSMUST00000229711.1	20316	ENSMUSG00000044471	Lncpint	long non-protein coding RNA, Trp53 induced transcript
chr7	24470251	24470900	650	*	3.99904	1.82152	816.223	8	8	0	2.29106e-37	1.4623e-33	up	significant	Intron (ENSMUST00000002284.10/18793, intron 3 of 6)	7	24462500	24475968	13469	1	18793	ENSMUST00000206636.1	7751	ENSMUSG00000046223	Plaur	plasminogen activator, urokinase receptor
chr9	56913901	56914500	600	*	3.45079	2.19201	811.18	7	7	0	2.41022e-37	1.47919e-33	up	significant	Distal Intergenic	9	56917193	56928371	11179	2	235406	ENSMUST00000050916.6	13871	ENSMUSG00000032733	Snx33	sorting nexin 33
chr16	95759851	95760550	700	*	3.21366	2.17925	813.039	9	9	0	2.89659e-37	1.71184e-33	up	significant	Exon (ENSMUST00000193903.1/ENSMUST00000193903.1, exon 1 of 1)	16	95715854	95719122	3269	1	23872	ENSMUST00000233550.1	43997	ENSMUSG00000022895	Ets2	E26 avian leukemia oncogene 2, 3' domain
chr10	83618801	83619500	700	*	4.01558	1.61159	810.429	9	9	0	3.19904e-37	1.82307e-33	up	significant	Intron (ENSMUST00000020500.13/216190, intron 8 of 20)	10	83602767	83611881	9115	2	216190	ENSMUST00000130285.8	-6920	ENSMUSG00000020263	Appl2	adaptor protein, phosphotyrosine interaction, PH domain and leucine zipper containing 2
chr15	102460901	102461500	600	*	3.84317	1.71524	795.253	7	7	0	4.35772e-37	2.3945e-33	up	significant	Promoter (<=1kb)	15	102460083	102462776	2694	1	66151	ENSMUST00000164688.1	818	ENSMUSG00000023048	Prr13	proline rich 13
chr16	18323251	18323900	650	*	4.61335	1.48186	798.063	8	8	0	4.50191e-37	2.3945e-33	up	significant	Promoter (<=1kb)	16	18303683	18324423	20741	2	27883	ENSMUST00000231543.1	523	ENSMUSG00000013539	Tango2	transport and golgi organization 2
chr7	19832051	19832350	300	*	2.69005	2.56614	739.28	1	1	0	5.43976e-37	2.8e-33	up	significant	Distal Intergenic	7	19808462	19822770	14309	2	12051	ENSMUST00000120537.7	-9281	ENSMUSG00000053175	Bcl3	B cell leukemia/lymphoma 3
chr11	74866551	74867100	550	*	3.23376	1.96538	776.951	6	6	0	7.47731e-37	3.72852e-33	up	significant	Promoter (1-2kb)	11	74868127	74868194	68	2	102465558	ENSMUST00000184562.1	1094	ENSMUSG00000098317	Mir6926	microRNA 6926
chr17	26592301	26593050	750	*	5.12317	1.20439	789.589	10	10	0	7.84814e-37	3.79484e-33	up	significant	Promoter (1-2kb)	17	26594876	26655352	60477	1	67458	ENSMUST00000235915.1	-1826	ENSMUSG00000001576	Ergic1	endoplasmic reticulum-golgi intermediate compartment 1
chr5	24039201	24039950	750	*	3.62801	1.78592	788.217	10	10	0	8.12754e-37	3.81435e-33	up	significant	Distal Intergenic	5	23960931	24030690	69760	2	84652	ENSMUST00000030849.12	-8511	ENSMUSG00000028995	Hycc1	hyccin PI4KA lipid kinase complex subunit 1
chr19	58850601	58851200	600	*	3.8349	1.75905	775.98	7	7	0	9.07412e-37	4.13692e-33	up	significant	Intron (ENSMUST00000066285.5/73442, intron 1 of 11)	19	58825308	58846445	21138	2	73442	ENSMUST00000235662.1	-4156	ENSMUSG00000025092	Hspa12a	heat shock protein 12A
chr7	28969801	28970400	600	*	2.88904	2.41245	771.945	7	7	0	1.05534e-36	4.67769e-33	up	significant	Distal Intergenic	7	28972433	28974836	2404	2	73830	ENSMUST00000208810.1	4436	ENSMUSG00000053565	Eif3k	eukaryotic translation initiation factor 3, subunit K
chr11	115184801	115185450	650	*	3.67692	1.84437	754.51	8	8	0	2.38065e-36	1.02668e-32	up	significant	Promoter (1-2kb)	11	115184604	115187081	2478	2	66176	ENSMUST00000137843.1	1631	ENSMUSG00000015542	Nat9	N-acetyltransferase 9 (GCN5-related, putative)
chr1	58366601	58367250	650	*	3.83754	1.70124	753.439	8	8	0	2.48329e-36	1.04276e-32	up	significant	Intron (ENSMUST00000114366.2/213043, intron 34 of 35)	1	58392898	58407353	14456	1	66882	ENSMUST00000050552.14	-25648	ENSMUSG00000051223	Bzw1	basic leucine zipper and W2 domains 1
chr6	91598801	91599550	750	*	3.15275	2.31426	753.276	10	10	0	3.49057e-36	1.39244e-32	up	significant	Exon (ENSMUST00000205533.1/ENSMUST00000205533.1, exon 1 of 2)	6	91516048	91522620	6573	1	67678	ENSMUST00000206947.1	82753	ENSMUSG00000034192	Lsm3	LSM3 homolog, U6 small nuclear RNA and mRNA degradation associated
chr9	100466551	100467200	650	*	2.76418	2.538	744.843	8	8	0	3.48506e-36	1.39244e-32	up	significant	Promoter (<=1kb)	9	100457721	100466875	9155	2	213208	ENSMUST00000136606.7	0	ENSMUSG00000044244	Il20rb	interleukin 20 receptor beta
chr12	85330051	85330750	700	*	5.37883	1.02133	743.118	9	9	0	4.52536e-36	1.7612e-32	up	significant	Intron (ENSMUST00000040992.7/217718, intron 5 of 21)	12	85299514	85339362	39849	2	217718	ENSMUST00000040992.7	8612	ENSMUSG00000034290	Nek9	NIMA (never in mitosis gene a)-related expressed kinase 9
chr4	133614151	133614800	650	*	4.03028	1.62666	735.221	8	8	0	5.13349e-36	1.95031e-32	up	significant	Promoter (<=1kb)	4	133613316	133615342	2027	2	503610	ENSMUST00000138639.1	542	ENSMUSG00000037553	Zdhhc18	zinc finger, DHHC domain containing 18
chr1	119292001	119292700	700	*	3.31303	1.84957	724.123	9	9	0	9.06098e-36	3.36238e-32	up	significant	Distal Intergenic	1	119415465	119422248	6784	2	16324	ENSMUST00000038765.5	129548	ENSMUSG00000037035	Inhbb	inhibin beta-B
chr14	67940951	67941600	650	*	3.98252	1.62979	721.236	8	8	0	9.27798e-36	3.36466e-32	up	significant	Distal Intergenic	14	67815570	67933442	117873	2	68813	ENSMUST00000224823.1	-7509	ENSMUSG00000044447	Dock5	dedicator of cytokinesis 5
chr1	87550851	87551550	700	*	3.15721	2.24978	714.194	9	9	0	1.36007e-35	4.82269e-32	up	significant	Intron (ENSMUST00000166055.7/23956, intron 1 of 2)	1	87476834	87573870	97037	2	53972	ENSMUST00000068681.11	22320	ENSMUSG00000026259	Ngef	neuronal guanine nucleotide exchange factor
chr15	66980351	66981050	700	*	3.59463	1.66546	713.068	9	9	0	1.46971e-35	5.09818e-32	up	significant	Intron (ENSMUST00000171591.1/ENSMUST00000171591.1, intron 1 of 1)	15	66946537	66969640	23104	2	17988	ENSMUST00000164070.1	-10711	ENSMUSG00000005125	Ndrg1	N-myc downstream regulated gene 1
chr7	25209151	25209650	500	*	3.79957	1.5126	696.672	5	5	0	1.58638e-35	5.3858e-32	up	significant	Intron (ENSMUST00000206750.1/67379, intron 4 of 4)	7	25217668	25217725	58	2	102466794	ENSMUST00000184632.1	8075	ENSMUSG00000098325	Mir7048	microRNA 7048
chr4	147906151	147906700	550	*	3.29245	1.93201	695.568	6	6	0	1.97869e-35	6.57775e-32	up	significant	Promoter (1-2kb)	4	147873599	147904704	31106	2	170731	ENSMUST00000030884.9	-1447	ENSMUSG00000029020	Mfn2	mitofusin 2
chr15	97775401	97775800	400	*	3.00985	2.43305	706.934	3	3	0	2.28382e-35	7.43715e-32	up	significant	Promoter (2-3kb)	15	97778520	97791059	12540	1	67739	ENSMUST00000230531.1	-2720	ENSMUSG00000081534	Slc48a1	solute carrier family 48 (heme transporter), member 1
chr11	116060551	116061150	600	*	3.90583	1.45746	693.99	7	7	0	2.50534e-35	7.99533e-32	up	significant	3' UTR	11	116055898	116059106	3209	1	217331	ENSMUST00000140683.1	4653	ENSMUSG00000020770	Unk	unkempt family zinc finger
chr4	148903051	148903650	600	*	2.44239	2.75413	691.573	7	7	0	2.73475e-35	8.55634e-32	up	significant	Promoter (1-2kb)	4	148901149	148932896	31748	1	69743	ENSMUST00000147270.1	1902	ENSMUSG00000028977	Casz1	castor zinc finger 1
chr15	67080951	67081550	600	*	3.88193	1.30995	691.109	7	7	0	2.82454e-35	8.66731e-32	up	significant	Distal Intergenic	15	67102875	67113992	11118	2	20442	ENSMUST00000092640.5	32442	ENSMUSG00000013846	St3gal1	ST3 beta-galactoside alpha-2,3-sialyltransferase 1
chr16	95674501	95675050	550	*	2.6391	2.49259	684.533	6	6	0	3.16874e-35	9.49629e-32	up	significant	Distal Intergenic	16	95702075	95721051	18977	1	23872	ENSMUST00000023612.16	-27025	ENSMUSG00000022895	Ets2	E26 avian leukemia oncogene 2, 3' domain
chr4	120223801	120224200	400	*	3.35806	1.66485	668.312	3	3	0	3.21371e-35	9.49629e-32	up	significant	Distal Intergenic	4	120161206	120167360	6155	1	13615	ENSMUST00000030384.4	62595	ENSMUSG00000028635	Edn2	endothelin 2
chr5	43692401	43693050	650	*	4.56954	1.21517	687.678	8	8	0	3.7141e-35	1.07753e-31	up	significant	Intron (ENSMUST00000048150.14/231214, intron 12 of 39)	5	43696582	43717017	20436	1	231214	ENSMUST00000127355.1	-3532	ENSMUSG00000039765	Cc2d2a	coiled-coil and C2 domain containing 2A
chr4	136249801	136250400	600	*	2.38271	2.8823	681.476	7	7	0	4.21761e-35	1.20176e-31	up	significant	Promoter (1-2kb)	4	136247973	136264484	16512	1	21401	ENSMUST00000143942.1	1828	ENSMUSG00000001604	Tcea3	transcription elongation factor A (SII), 3
chr17	17856601	17857050	450	*	3.53051	1.65787	667.798	4	4	0	4.38571e-35	1.2147e-31	up	significant	Promoter (1-2kb)	17	17847176	17855205	8030	2	15116	ENSMUST00000232410.1	-1396	ENSMUSG00000003665	Has1	hyaluronan synthase 1
chr8	126614051	126614650	600	*	3.19749	2.0483	680.424	7	7	0	4.41526e-35	1.2147e-31	up	significant	Distal Intergenic	8	126588296	126593986	5691	2	270110	ENSMUST00000054960.7	-20065	ENSMUSG00000051495	Irf2bp2	interferon regulatory factor 2 binding protein 2
chr11	50669501	50670150	650	*	2.36902	2.68723	682.612	8	8	0	4.59062e-35	1.24154e-31	up	significant	Intron (ENSMUST00000142118.2/216725, intron 3 of 20)	11	50602084	50807573	205490	1	216725	ENSMUST00000040523.8	67417	ENSMUSG00000036545	Adamts2	ADAM metallopeptidase with thrombospondin type 1 motif 2
chr11	78571651	78572350	700	*	2.75335	2.19798	683.243	9	9	0	5.02926e-35	1.3375e-31	up	significant	Promoter (<=1kb)	11	78567414	78572399	4986	2	18099	ENSMUST00000170394.1	49	ENSMUSG00000017376	Nlk	nemo like kinase
chr7	129847001	129847700	700	*	3.8251	1.51849	680.927	9	9	0	5.57775e-35	1.45905e-31	up	significant	Intron (ENSMUST00000206447.1/ENSMUST00000206447.1, intron 3 of 4)	7	129962165	129978669	16505	1	100043150	ENSMUST00000206701.1	-114465	ENSMUSG00000108504	Gm4265	predicted gene 4265
chr18	67317901	67318550	650	*	3.39453	1.62468	675.706	8	8	0	6.25008e-35	1.60855e-31	up	significant	3' UTR	18	67308589	67316909	8321	1	114663	ENSMUST00000237149.1	9312	ENSMUSG00000024525	Impa2	inositol monophosphatase 2
chr1	36161151	36161700	550	*	-3.78317	2.83018	685.985	6	0	6	7.09045e-35	1.79587e-31	down	significant	3' UTR	1	36163379	36164959	1581	2	320011	ENSMUST00000173082.1	3259	ENSMUSG00000037470	Uggt1	UDP-glucose glycoprotein glucosyltransferase 1
chr1	155074751	155075300	550	*	3.85973	1.57898	665.295	6	6	0	7.33756e-35	1.82941e-31	up	significant	Intron (ENSMUST00000181160.2/671336, intron 3 of 6)	1	155063447	155083266	19820	2	671336	ENSMUST00000181160.2	7966	ENSMUSG00000096950	Gm9530	predicted gene 9530
chr11	115219151	115219850	700	*	2.56249	2.52682	671.471	9	9	0	8.3801e-35	2.0572e-31	up	significant	Intron (ENSMUST00000061450.6/320534, intron 8 of 9)	11	115184795	115187859	3065	2	66176	ENSMUST00000127419.7	-31292	ENSMUSG00000015542	Nat9	N-acetyltransferase 9 (GCN5-related, putative)
chr1	191193651	191194300	650	*	2.44024	2.71914	663.811	8	8	0	1.04342e-34	2.46375e-31	up	significant	Intron (ENSMUST00000195117.1/11910, intron 1 of 3)	1	191170296	191183340	13045	2	11910	ENSMUST00000027941.13	-10311	ENSMUSG00000026628	Atf3	activating transcription factor 3
chr15	83565401	83565950	550	*	2.96135	2.19935	657.29	6	6	0	1.04575e-34	2.46375e-31	up	significant	Promoter (1-2kb)	15	83563875	83572325	8451	1	12257	ENSMUST00000208463.1	1526	ENSMUSG00000041736	Tspo	translocator protein
chr16	10366601	10367200	600	*	2.92947	2.10675	660.335	7	7	0	1.06538e-34	2.46375e-31	up	significant	Intron (ENSMUST00000043415.12/70426, intron 5 of 6)	16	10328343	10347591	19249	2	381033	ENSMUST00000229862.1	-19010	ENSMUSG00000116270	Gm1600	predicted gene 1600
chr19	5724551	5725050	500	*	3.49658	1.82884	657.84	5	5	0	1.05507e-34	2.46375e-31	up	significant	Promoter (1-2kb)	19	5708049	5726270	18222	2	114601	ENSMUST00000075606.5	1220	ENSMUSG00000024937	Ehbp1l1	EH domain binding protein 1-like 1
chr1	150460501	150461150	650	*	3.44196	1.70189	661.135	8	8	0	1.17552e-34	2.67962e-31	up	significant	Exon (ENSMUST00000006171.15/96875, exon 3 of 11)	1	150449412	150465598	16187	2	96875	ENSMUST00000006171.15	4448	ENSMUSG00000006014	Prg4	proteoglycan 4 (megakaryocyte stimulating factor, articular superficial zone protein)
chr2	156731951	156732650	700	*	2.12681	3.01401	657.472	9	9	0	1.55589e-34	3.49672e-31	up	significant	Intron (ENSMUST00000109567.9/228836, intron 7 of 12)	2	156721492	156764363	42872	1	228836	ENSMUST00000099145.5	10459	ENSMUSG00000061689	Dlgap4	DLG associated protein 4
chr12	111353301	111353950	650	*	1.90284	3.64644	651.048	8	8	0	1.84441e-34	4.08757e-31	up	significant	Intron (ENSMUST00000041965.4/217866, intron 1 of 36)	12	111339821	111377619	37799	2	217866	ENSMUST00000222196.1	23669	ENSMUSG00000021279	Cdc42bpb	CDC42 binding protein kinase beta
chr4	154109301	154110000	700	*	4.01562	1.31699	652.388	9	9	0	1.95858e-34	4.28114e-31	up	significant	Intron (ENSMUST00000105644.8/22062, intron 1 of 13)	4	154067698	154116605	48908	2	22062	ENSMUST00000139634.1	6605	ENSMUSG00000029026	Trp73	transformation related protein 73
chr2	172430501	172431250	750	*	-2.66377	3.50725	669.358	10	0	10	2.23788e-34	4.82554e-31	down	significant	Intron (ENSMUST00000103073.8/320664, intron 5 of 5)	2	172440556	172469908	29353	1	66404	ENSMUST00000029005.3	-9306	ENSMUSG00000027502	Rtf2	replication termination factor 2
chr1	156667301	156667950	650	*	2.80365	2.1808	645.069	8	8	0	2.41748e-34	5.1433e-31	up	significant	Promoter (<=1kb)	1	156660929	156666730	5802	2	30935	ENSMUST00000152604.1	-571	ENSMUSG00000060519	Tor3a	torsin family 3, member A
chr11	96918901	96919550	650	*	2.74903	2.32249	644.428	8	8	0	2.48889e-34	5.15769e-31	up	significant	Promoter (2-3kb)	11	96907426	96916496	9071	2	80280	ENSMUST00000134732.7	-2405	ENSMUSG00000018669	Cdk5rap3	CDK5 regulatory subunit associated protein 3
chr16	24364001	24364700	700	*	3.72207	1.29071	647.298	9	9	0	2.46532e-34	5.15769e-31	up	significant	Intron (ENSMUST00000231672.1/ENSMUST00000231672.1, intron 2 of 4)	16	24393507	24685183	291677	1	210126	ENSMUST00000231352.1	-28807	ENSMUSG00000033306	Lpp	LIM domain containing preferred translocation partner in lipoma
chr2	72015901	72016500	600	*	3.41076	1.56868	641.076	7	7	0	2.53987e-34	5.19587e-31	up	significant	Intron (ENSMUST00000090826.11/56508, intron 1 of 30)	2	71981287	72256376	275090	1	56508	ENSMUST00000102698.9	34614	ENSMUSG00000049044	Rapgef4	Rap guanine nucleotide exchange factor (GEF) 4
chr2	115384851	115385550	700	*	-2.16956	3.74048	646.282	9	0	9	2.57365e-34	5.19831e-31	down	significant	Distal Intergenic	2	115329264	115344280	15017	2	78193	ENSMUST00000152815.1	-40571	ENSMUSG00000087309	4930528P14Rik	RIKEN cDNA 4930528P14 gene
chr9	70942501	70943200	700	*	2.49283	2.60887	645.57	9	9	0	2.65823e-34	5.30204e-31	up	significant	Intron (ENSMUST00000216798.1/15450, intron 1 of 8)	9	70798128	70934808	136681	2	15450	ENSMUST00000034731.9	-7693	ENSMUSG00000032207	Lipc	lipase, hepatic
chr11	116237951	116238650	700	*	1.99164	3.32617	643.346	9	9	0	2.94094e-34	5.79351e-31	up	significant	Promoter (<=1kb)	11	116220559	116238077	17519	2	14027	ENSMUST00000037007.3	0	ENSMUSG00000034282	Evpl	envoplakin
chr6	121017401	121018150	750	*	4.33291	1.3208	651.959	10	10	0	3.01052e-34	5.85826e-31	up	significant	Exon (ENSMUST00000204994.1/194401, exon 16 of 16)	6	120997316	121022249	24934	2	194401	ENSMUST00000204302.2	4099	ENSMUSG00000051586	Mical3	microtubule associated monooxygenase, calponin and LIM domain containing 3
chr5	96783451	96784100	650	*	3.62328	1.57363	637.412	8	8	0	3.43293e-34	6.59974e-31	up	significant	3' UTR	5	96793339	96816395	23057	1	11745	ENSMUST00000199330.4	-9239	ENSMUSG00000029484	Anxa3	annexin A3
chr12	24734701	24735450	750	*	3.15148	1.70669	641.981	10	10	0	3.48181e-34	6.61404e-31	up	significant	Distal Intergenic	12	24709029	24713341	4313	1	20135	ENSMUST00000154588.1	25672	ENSMUSG00000020649	Rrm2	ribonucleotide reductase M2
chr11	115964801	115965450	650	*	2.58938	2.4203	635.811	8	8	0	3.69107e-34	6.92906e-31	up	significant	3' UTR	11	115974709	116008412	33704	1	192897	ENSMUST00000021107.13	-9259	ENSMUSG00000020758	Itgb4	integrin beta 4
chr17	73950001	73950650	650	*	2.13933	2.84301	634.974	8	8	0	3.83767e-34	7.12048e-31	up	significant	Promoter (<=1kb)	17	73935360	73950092	14733	2	22436	ENSMUST00000233449.1	0	ENSMUSG00000024066	Xdh	xanthine dehydrogenase
chr9	123124001	123124550	550	*	5.17274	0.972611	633.828	6	6	0	3.99782e-34	7.33237e-31	up	significant	Promoter (1-2kb)	9	123126385	123130928	4544	1	66446	ENSMUST00000161569.1	-1835	ENSMUSG00000025785	Exosc7	exosome component 7
chr6	55327501	55327850	350	*	2.51486	2.33384	603.963	2	2	0	4.13696e-34	7.50135e-31	up	significant	Distal Intergenic	6	55336432	55348555	12124	1	11826	ENSMUST00000004774.3	-8582	ENSMUSG00000004655	Aqp1	aquaporin 1
chr8	105793951	105794700	750	*	3.14077	1.73921	637.498	10	10	0	4.27509e-34	7.6647e-31	up	significant	Intron (ENSMUST00000041400.5/74334, intron 3 of 13)	8	105804527	105827205	22679	2	74334	ENSMUST00000212856.1	32505	ENSMUSG00000037415	Ranbp10	RAN binding protein 10
chr3	86056601	86057200	600	*	3.67127	1.41596	628.047	7	7	0	4.6372e-34	8.04283e-31	up	significant	Intron (ENSMUST00000238443.1/27059, intron 2 of 20)	3	86070915	86130526	59612	1	27059	ENSMUST00000182666.7	-13715	ENSMUSG00000028082	Sh3d19	SH3 domain protein D19
chr4	139386701	139387350	650	*	3.25867	2.06415	658.823	8	8	0	4.63327e-34	8.04283e-31	up	significant	Intron (ENSMUST00000147999.7/69116, intron 1 of 27)	4	139380669	139397698	17030	1	69116	ENSMUST00000133220.1	6032	ENSMUSG00000066036	Ubr4	ubiquitin protein ligase E3 component n-recognin 4
chr5	147055751	147056300	550	*	2.87675	1.94859	625.16	6	6	0	4.53816e-34	8.04283e-31	up	significant	Intron (ENSMUST00000016664.7/140887, intron 1 of 9)	5	147016655	147076586	59932	2	140887	ENSMUST00000016664.7	20286	ENSMUSG00000016520	Lnx2	ligand of numb-protein X 2
chr2	92052101	92052700	600	*	3.26624	1.71202	627.446	7	7	0	4.75951e-34	8.16619e-31	up	significant	Intron (ENSMUST00000150482.1/ENSMUST00000150482.1, intron 1 of 1)	2	91982328	92024502	42175	2	26427	ENSMUST00000028663.4	-27599	ENSMUSG00000027230	Creb3l1	cAMP responsive element binding protein 3-like 1
chr11	95777651	95778300	650	*	2.98632	2.03521	629.451	8	8	0	4.95477e-34	8.41077e-31	up	significant	Intron (ENSMUST00000133070.7/237928, intron 5 of 6)	11	95749067	95764711	15645	1	268469	ENSMUST00000091565.4	28584	ENSMUSG00000075595	Zfp652	zinc finger protein 652
chr5	124046901	124047600	700	*	3.39504	1.72911	630.129	9	9	0	5.40159e-34	9.07273e-31	up	significant	Intron (ENSMUST00000196486.1/ENSMUST00000196486.1, intron 3 of 4)	5	124004641	124032270	27630	2	330192	ENSMUST00000040967.8	-14631	ENSMUSG00000066278	Vps37b	vacuolar protein sorting 37B
chr7	144612801	144613350	550	*	3.85984	1.41373	622.265	6	6	0	5.76581e-34	9.58362e-31	up	significant	Intron (ENSMUST00000121758.7/101772, intron 16 of 25)	7	144595442	144608295	12854	2	101772	ENSMUST00000131571.1	-4506	ENSMUSG00000031075	Ano1	anoctamin 1, calcium activated chloride channel
chr16	29915251	29915950	700	*	2.28188	2.82704	627.792	9	9	0	6.01845e-34	9.90041e-31	up	significant	Intron (ENSMUST00000181968.1/ENSMUST00000181968.1, intron 1 of 3)	16	29958493	29962307	3815	2	328657	ENSMUST00000100016.3	46357	ENSMUSG00000075286	Gm1968	predicted gene 1968
chr10	60209151	60209800	650	*	3.06934	1.94476	624.678	8	8	0	6.18879e-34	1.00767e-30	up	significant	Intron (ENSMUST00000135158.8/53374, intron 1 of 3)	10	60181532	60219260	37729	2	53374	ENSMUST00000135158.8	9460	ENSMUSG00000057337	Chst3	carbohydrate sulfotransferase 3
chr5	113765451	113766050	600	*	4.0263	1.07037	621.409	7	7	0	6.3476e-34	1.01286e-30	up	significant	Intron (ENSMUST00000019118.7/53890, intron 1 of 18)	5	113755407	113761254	5848	2	53890	ENSMUST00000196778.1	-4197	ENSMUSG00000018974	Sart3	squamous cell carcinoma antigen recognized by T cells 3
chr9	103072901	103073500	600	*	4.18915	1.0517	621.473	7	7	0	6.33279e-34	1.01286e-30	up	significant	Exon (ENSMUST00000035148.12/24059, exon 8 of 14)	9	103111787	103162657	50871	1	270192	ENSMUST00000189134.1	-38287	ENSMUSG00000032549	Rab6b	RAB6B, member RAS oncogene family
chr1	91373401	91374000	600	*	4.80558	0.81535	620.787	7	7	0	6.73743e-34	1.06442e-30	up	significant	Promoter (2-3kb)	1	91370694	91374092	3399	1	227358	ENSMUST00000190998.1	2707	ENSMUSG00000047443	Erfe	erythroferrone
chr9	21351001	21351600	600	*	3.44436	1.54038	618.266	7	7	0	7.32233e-34	1.14549e-30	up	significant	Promoter (2-3kb)	9	21348363	21353978	5616	1	68682	ENSMUST00000213535.1	2638	ENSMUSG00000057193	Slc44a2	solute carrier family 44, member 2
chr11	28993251	28994000	750	*	5.06937	0.989239	638.959	10	10	0	7.68054e-34	1.18986e-30	up	significant	Distal Intergenic	11	28915667	28926743	11077	1	216616	ENSMUST00000139713.1	77584	ENSMUSG00000020467	Efemp1	epidermal growth factor-containing fibulin-like extracellular matrix protein 1
chr8	94110651	94111300	650	*	4.03588	1.08416	620.246	8	8	0	7.94736e-34	1.21935e-30	up	significant	Distal Intergenic	8	94067954	94098928	30975	2	67378	ENSMUST00000034206.5	-11723	ENSMUSG00000031755	Bbs2	Bardet-Biedl syndrome 2
chr4	41737501	41738250	750	*	2.58287	2.33708	621.375	10	10	0	9.02858e-34	1.37205e-30	up	significant	Promoter (2-3kb)	4	41740581	41741048	468	2	18391	ENSMUST00000149647.1	2798	ENSMUSG00000036078	Sigmar1	sigma non-opioid intracellular receptor 1
chr18	75299901	75300500	600	*	3.7852	1.36528	612.182	7	7	0	9.81247e-34	1.47711e-30	up	significant	Promoter (2-3kb)	18	75295675	75297329	1655	2	100503117	ENSMUST00000186356.1	-2572	ENSMUSG00000121833	2010010A06Rik	RIKEN cDNA 2010010A06 gene
chr7	78913601	78914150	550	*	2.33644	2.68572	608.252	6	6	0	1.00964e-33	1.50565e-30	up	significant	Promoter (<=1kb)	7	78913765	78920396	6632	1	57444	ENSMUST00000038142.14	0	ENSMUSG00000039236	Isg20	interferon-stimulated protein
chr10	77666101	77666650	550	*	4.86852	0.696316	594.702	3	3	0	1.02347e-33	1.51213e-30	up	significant	Distal Intergenic	10	77686569	77886769	200201	1	252974	ENSMUST00000092366.3	-19919	ENSMUSG00000069581	Tspear	thrombospondin type laminin G domain and EAR repeats
chr17	72795301	72796000	700	*	3.85605	1.21143	613.346	9	9	0	1.19116e-33	1.74376e-30	up	significant	Distal Intergenic	17	72836453	72851195	14743	1	383295	ENSMUST00000045174.6	-40453	ENSMUSG00000039770	Ypel5	yippee like 5
chr14	67877651	67878300	650	*	3.60963	1.17784	604.507	6	6	0	1.22131e-33	1.77163e-30	up	significant	Intron (ENSMUST00000039135.5/68813, intron 2 of 51)	14	67859636	67859745	110	2	102465310	ENSMUST00000183732.1	-17906	ENSMUSG00000098866	Mir6539	microRNA 6539
chr11	53483451	53484050	600	*	3.44414	1.56837	607.022	7	7	0	1.25173e-33	1.79941e-30	up	significant	Distal Intergenic	11	53476573	53480274	3702	2	237761	ENSMUST00000104955.3	-3177	ENSMUSG00000044352	Sowaha	sosondowah ankyrin repeat domain family member A
chr6	124542201	124542950	750	*	3.34605	1.5651	614.032	10	10	0	1.28004e-33	1.82367e-30	up	significant	Promoter (<=1kb)	6	124540321	124542303	1983	2	50908	ENSMUST00000159463.7	0	ENSMUSG00000038521	C1s1	complement component 1, s subcomponent 1
chr19	8995001	8995600	600	*	2.86805	2.26972	622.008	7	7	0	1.30126e-33	1.8375e-30	up	significant	Promoter (2-3kb)	19	8997898	9002286	4389	1	66395	ENSMUST00000236390.1	-2298	ENSMUSG00000069833	Ahnak	AHNAK nucleoprotein
chr18	82737701	82738350	650	*	2.25222	2.86498	608.213	8	8	0	1.34863e-33	1.88768e-30	up	significant	Distal Intergenic	18	82720281	82720340	60	1	100628586	ENSMUST00000174897.1	17420	ENSMUSG00000092638	Mir5112	microRNA 5112
chr4	150544701	150545300	600	*	3.08008	2.28305	651.207	7	7	0	1.3781e-33	1.91215e-30	up	significant	Intron (ENSMUST00000105682.8/68703, intron 11 of 22)	4	150569588	150570495	908	1	68703	ENSMUST00000142379.1	-24288	ENSMUSG00000039852	Rere	arginine glutamic acid dipeptide (RE) repeats
chr5	67011051	67011650	600	*	3.51063	1.36556	603.383	7	7	0	1.49053e-33	2.05032e-30	up	significant	Intron (ENSMUST00000101164.10/77569, intron 13 of 25)	5	66997092	66999346	2255	1	77569	ENSMUST00000137394.1	13959	ENSMUSG00000037736	Limch1	LIM and calponin homology domains 1
chr5	103541201	103541950	750	*	3.23455	1.5031	606.19	8	8	0	1.51192e-33	2.06198e-30	up	significant	Exon (ENSMUST00000199412.4/19249, exon 18 of 18)	5	103529566	103543339	13774	1	19249	ENSMUST00000200581.1	11635	ENSMUSG00000034573	Ptpn13	protein tyrosine phosphatase, non-receptor type 13
chr7	89787551	89788250	700	*	3.42947	1.50242	606.252	9	9	0	1.66859e-33	2.25636e-30	up	significant	Intron (ENSMUST00000159504.7/109264, intron 5 of 6)	7	89829282	89851962	22681	1	109264	ENSMUST00000032853.8	-41032	ENSMUSG00000030621	Me3	malic enzyme 3, NADP(+)-dependent, mitochondrial
chr2	32342401	32342950	550	*	3.11282	1.7586	596.163	6	6	0	1.81182e-33	2.42946e-30	up	significant	Intron (ENSMUST00000113352.8/13429, intron 1 of 21)	2	32352327	32378297	25971	1	68379	ENSMUST00000113334.7	-9377	ENSMUSG00000039205	Ciz1	CDKN1A interacting zinc finger protein 1
chr15	75850651	75851350	700	*	2.69426	2.10556	602.295	9	9	0	2.01773e-33	2.683e-30	up	significant	Distal Intergenic	15	75754430	75841915	87486	2	223642	ENSMUST00000100538.3	-8736	ENSMUSG00000075600	Zc3h3	zinc finger CCCH type containing 3
chr5	28042701	28043350	650	*	2.61794	2.36409	598.97	8	8	0	2.10655e-33	2.77797e-30	up	significant	Intron (ENSMUST00000180740.1/ENSMUST00000180740.1, intron 2 of 2)	5	28071363	28078662	7300	1	231070	ENSMUST00000059155.10	-28013	ENSMUSG00000045294	Insig1	insulin induced gene 1
chr11	35750451	35751150	700	*	3.49698	1.40165	601.077	9	9	0	2.14345e-33	2.80345e-30	up	significant	Distal Intergenic	11	35769484	35791285	21802	1	211347	ENSMUST00000018990.7	-18334	ENSMUSG00000018846	Pank3	pantothenate kinase 3
chr16	26400551	26401450	900	*	2.67228	2.33339	601.701	10	10	0	2.3068e-33	2.99258e-30	up	significant	Distal Intergenic	16	26356642	26371841	15200	2	12737	ENSMUST00000023154.2	-28710	ENSMUSG00000022512	Cldn1	claudin 1
chr7	132806751	132807300	550	*	2.82155	2.0119	590.684	6	6	0	2.36943e-33	3.04903e-30	up	significant	Promoter (<=1kb)	7	132779136	132807380	28245	2	77938	ENSMUST00000140865.2	80	ENSMUSG00000030956	Fam53b	family with sequence similarity 53, member B
chr7	19930301	19930900	600	*	3.9657	1.09238	592.301	7	7	0	2.58392e-33	3.29844e-30	up	significant	Distal Intergenic	7	19903578	19921160	17583	2	52118	ENSMUST00000043517.7	-9141	ENSMUSG00000040511	Pvr	poliovirus receptor
chr5	35981401	35981900	500	*	3.20498	1.66122	582.665	5	5	0	2.93988e-33	3.72306e-30	up	significant	Promoter (2-3kb)	5	35984188	35989668	5481	1	70292	ENSMUST00000212374.1	-2288	ENSMUSG00000029094	Afap1	actin filament associated protein 1
chr11	70210501	70211150	650	*	3.44845	1.36774	591.967	8	8	0	2.96848e-33	3.72967e-30	up	significant	Promoter (1-2kb)	11	70212752	70216413	3662	1	216867	ENSMUST00000126388.7	-1602	ENSMUSG00000040938	Slc16a11	solute carrier family 16 (monocarboxylic acid transporters), member 11
chr11	59732551	59733150	600	*	2.65492	2.0705	588.978	7	7	0	3.00667e-33	3.74815e-30	up	significant	Promoter (<=1kb)	11	59725917	59732772	6856	2	69320	ENSMUST00000139530.7	0	ENSMUSG00000086330	1700007J10Rik	RIKEN cDNA 1700007J10 gene
chr9	109119451	109120100	650	*	2.77689	1.93366	591.252	8	8	0	3.07732e-33	3.80648e-30	up	significant	3' UTR	9	109106794	109108911	2118	1	235611	ENSMUST00000194734.1	12657	ENSMUSG00000053646	Plxnb1	plexin B1
chr13	45694901	45695600	700	*	2.19165	2.84775	591.132	9	9	0	3.47592e-33	4.26645e-30	up	significant	Intron (ENSMUST00000091628.10/20238, intron 6 of 7)	13	45538809	45542550	3742	1	66355	ENSMUST00000129176.1	156092	ENSMUSG00000000253	Gmpr	guanosine monophosphate reductase
chr15	67116601	67117300	700	*	2.27536	2.66635	588.956	9	9	0	3.86917e-33	4.67719e-30	up	significant	Promoter (2-3kb)	15	67102875	67113992	11118	2	20442	ENSMUST00000092640.5	-2609	ENSMUSG00000013846	St3gal1	ST3 beta-galactoside alpha-2,3-sialyltransferase 1
chr4	138272651	138272950	300	*	2.21658	2.52442	545.998	1	1	0	3.84944e-33	4.67719e-30	up	significant	Intron (ENSMUST00000105818.7/16559, intron 3 of 13)	4	138262499	138287162	24664	1	16559	ENSMUST00000105820.1	10152	ENSMUSG00000028758	Kif17	kinesin family member 17
chr6	114812151	114812800	650	*	4.43896	0.879787	585.779	8	8	0	4.21981e-33	5.06269e-30	up	significant	Intron (ENSMUST00000032457.16/74244, intron 18 of 18)	6	114856151	114859222	3072	1	74244	ENSMUST00000182934.1	-43351	ENSMUSG00000030314	Atg7	autophagy related 7
chr10	128334801	128335350	550	*	3.08148	2.18124	631.774	6	6	0	4.64982e-33	5.53696e-30	up	significant	Promoter (2-3kb)	10	128337734	128362479	24746	1	12974	ENSMUST00000005826.8	-2384	ENSMUSG00000005683	Cs	citrate synthase
chr1	133685601	133686250	650	*	2.83417	1.8504	582.273	8	8	0	4.80454e-33	5.67882e-30	up	significant	Intron (ENSMUST00000169295.7/240754, intron 2 of 5)	1	133680470	133690086	9617	2	240754	ENSMUST00000189524.1	3836	ENSMUSG00000051998	Lax1	lymphocyte transmembrane adaptor 1
chr3	82104201	82104850	650	*	-2.44521	3.03549	581.526	8	0	8	4.9722e-33	5.83378e-30	down	significant	Promoter (1-2kb)	3	82106247	82106309	63	2	102466991	ENSMUST00000183464.1	1459	ENSMUSG00000098712	Mir7010	microRNA 7010
chr15	36656501	36657150	650	*	1.98861	3.09182	581.116	8	8	0	5.07469e-33	5.91057e-30	up	significant	Intron (ENSMUST00000226482.1/ENSMUST00000226482.1, intron 1 of 1)	15	36605752	36609668	3917	2	18458	ENSMUST00000226496.1	-46833	ENSMUSG00000022283	Pabpc1	poly(A) binding protein, cytoplasmic 1
chr5	114718851	114719550	700	*	3.50714	1.64501	583.187	9	9	0	5.15216e-33	5.95731e-30	up	significant	Promoter (<=1kb)	5	114719515	114719578	64	1	102465622	ENSMUST00000185016.1	0	ENSMUSG00000098656	Mir7028	microRNA 7028
chr11	49742051	49742600	550	*	4.11457	1.07703	576.048	6	6	0	5.27689e-33	6.05764e-30	up	significant	Distal Intergenic	11	49671503	49712723	41221	2	104625	ENSMUST00000145353.7	-29328	ENSMUSG00000020362	Cnot6	CCR4-NOT transcription complex, subunit 6
chr5	149566801	149567450	650	*	3.16386	1.4536	579.526	8	8	0	5.50923e-33	6.27919e-30	up	significant	Intron (ENSMUST00000110502.6/381693, intron 7 of 22)	5	149581778	149588216	6439	1	381693	ENSMUST00000202635.1	-14328	ENSMUSG00000029658	Wdr95	WD40 repeat domain 95
chr4	145272601	145273250	650	*	2.76904	2.16112	579.145	8	8	0	5.60173e-33	6.29468e-30	up	significant	Intron (ENSMUST00000030339.12/21941, intron 12 of 12)	4	145225416	145246870	21455	2	21938	ENSMUST00000143055.1	-25731	ENSMUSG00000028599	Tnfrsf1b	tumor necrosis factor receptor superfamily, member 1b
chr9	99411701	99412450	750	*	2.59197	2.18238	583.694	10	10	0	5.58021e-33	6.29468e-30	up	significant	Intron (ENSMUST00000035045.14/17532, intron 1 of 5)	9	99393001	99420152	27152	2	17532	ENSMUST00000123771.1	7702	ENSMUSG00000032470	Mras	muscle and microspikes RAS
chr17	78726901	78727550	650	*	3.31991	1.44527	579.072	8	8	0	5.64788e-33	6.30216e-30	up	significant	Intron (ENSMUST00000145910.8/268980, intron 1 of 17)	17	78649913	78737196	87284	2	268980	ENSMUST00000145910.8	9646	ENSMUSG00000024077	Strn	striatin, calmodulin binding protein
chr9	20825551	20826200	650	*	3.10087	1.89135	578.666	8	8	0	5.73785e-33	6.3581e-30	up	significant	3' UTR	9	20818503	20826117	7615	1	235033	ENSMUST00000066387.5	7048	ENSMUSG00000053773	Rdh8	retinol dehydrogenase 8
chr5	135702501	135703200	700	*	1.96414	3.12918	580.001	9	9	0	6.03603e-33	6.64238e-30	up	significant	Intron (ENSMUST00000153500.7/18984, intron 1 of 7)	5	135716005	135731878	15874	1	18984	ENSMUST00000147515.1	-12805	ENSMUSG00000005514	Por	cytochrome p450 oxidoreductase
chr4	55731801	55732500	700	*	3.52063	1.36971	578.29	9	9	0	6.5867e-33	7.19872e-30	up	significant	Distal Intergenic	4	55527143	55532466	5324	2	16600	ENSMUST00000107619.2	-199335	ENSMUSG00000003032	Klf4	Kruppel-like transcription factor 4 (gut)
chr15	83157101	83157800	700	*	2.34217	2.60926	574.298	8	8	0	7.14568e-33	7.75652e-30	up	significant	3' UTR	15	83149644	83149794	151	1	104307	ENSMUST00000083242.1	7457	ENSMUSG00000065176	Rnu12	RNA U12, small nuclear
chr7	58626601	58627150	550	*	3.51435	1.3678	568.127	6	6	0	7.40031e-33	7.97863e-30	up	significant	Distal Intergenic	7	58658246	58829420	171175	1	11982	ENSMUST00000168747.2	-31096	ENSMUSG00000025324	Atp10a	ATPase, class V, type 10A
chr14	31133351	31133700	350	*	3.16407	1.54155	546.314	2	2	0	7.57906e-33	8.11651e-30	up	significant	Promoter (<=1kb)	14	31134310	31136304	1995	1	70021	ENSMUST00000226588.1	-610	ENSMUSG00000071547	Nt5dc2	5'-nucleotidase domain containing 2
chr15	79424501	79425200	700	*	2.36365	2.48827	574.33	9	9	0	8.02739e-33	8.53932e-30	up	significant	Promoter (<=1kb)	15	79423644	79424299	656	2	27373	ENSMUST00000145740.1	-202	ENSMUSG00000022433	Csnk1e	casein kinase 1, epsilon
chr12	69474901	69475400	500	*	3.70625	1.1559	560.013	5	5	0	9.27946e-33	9.80587e-30	up	significant	Promoter (<=1kb)	12	69469889	69475521	5633	2	76062	ENSMUST00000222697.1	121	ENSMUSG00000113035	5830428M24Rik	RIKEN cDNA 5830428M24 gene
chr15	73681151	73681800	650	*	2.94067	1.65478	567.724	8	8	0	9.98157e-33	1.04784e-29	up	significant	Distal Intergenic	15	73694604	73707505	12902	2	239530	ENSMUST00000064166.4	25705	ENSMUSG00000045281	Gpr20	G protein-coupled receptor 20
chr4	57139351	57140000	650	*	3.56288	1.26779	567.455	8	8	0	1.01295e-32	1.05643e-29	up	significant	Promoter (1-2kb)	4	57078875	57138192	59318	2	54357	ENSMUST00000136337.7	-1159	ENSMUSG00000028434	Epb41l4b	erythrocyte membrane protein band 4.1 like 4b
chr9	45961701	45962300	600	*	4.27281	0.943439	562.676	7	7	0	1.13781e-32	1.17894e-29	up	significant	Distal Intergenic	9	45937857	45955258	17402	2	214597	ENSMUST00000038488.16	-6443	ENSMUSG00000034908	Sidt2	SID1 transmembrane family, member 2
chr16	4643701	4644300	600	*	1.89579	3.17952	562.008	7	7	0	1.16949e-32	1.20394e-29	up	significant	Promoter (2-3kb)	16	4633277	4646716	13440	2	78885	ENSMUST00000143723.7	2416	ENSMUSG00000039637	Coro7	coronin 7
chr17	46123901	46124550	650	*	3.85246	1.05889	561.725	8	8	0	1.41137e-32	1.44363e-29	up	significant	Promoter (<=1kb)	17	46125275	46127723	2449	1	68565	ENSMUST00000147672.1	-725	ENSMUSG00000023967	Mrps18a	mitochondrial ribosomal protein S18A
chr6	114934001	114934700	700	*	2.37494	2.44447	562.812	9	9	0	1.44308e-32	1.46667e-29	up	significant	Intron (ENSMUST00000147639.7/232334, intron 2 of 5)	6	114861424	114921821	60398	2	232334	ENSMUST00000032459.13	-12180	ENSMUSG00000030315	Vgll4	vestigial like family member 4
chr11	70579601	70580150	550	*	4.29693	0.963426	553.426	6	6	0	1.57127e-32	1.58334e-29	up	significant	Intron (ENSMUST00000072237.12/50932, intron 1 of 32)	11	70563070	70613712	50643	1	50932	ENSMUST00000102558.10	16531	ENSMUSG00000020827	Mink1	misshapen-like kinase 1 (zebrafish)
chr16	20755901	20756600	700	*	4.88777	0.571694	562.254	9	9	0	1.57772e-32	1.58334e-29	up	significant	Distal Intergenic	16	20736206	20742382	6177	1	12667	ENSMUST00000151150.1	19695	ENSMUSG00000006958	Chrd	chordin
chr3	65844201	65844750	550	*	3.80018	1.38943	556.982	6	6	0	1.6389e-32	1.63445e-29	up	significant	Intron (ENSMUST00000195243.1/ENSMUST00000195243.1, intron 2 of 3)	3	65946782	65947998	1217	2	56706	ENSMUST00000149729.1	103248	ENSMUSG00000027829	Ccnl1	cyclin L1
chr4	155140851	155141350	500	*	2.30364	2.41636	548.809	5	5	0	1.66047e-32	1.64568e-29	up	significant	Intron (ENSMUST00000030915.10/76866, intron 12 of 13)	4	155110690	155128778	18089	1	76866	ENSMUST00000129415.1	30161	ENSMUSG00000029049	Morn1	MORN repeat containing 1
chr6	34971451	34972150	700	*	2.85941	1.98878	561.421	9	9	0	1.706e-32	1.68037e-29	up	significant	Intron (ENSMUST00000044387.13/243753, intron 2 of 7)	6	34945278	34977999	32722	2	243753	ENSMUST00000044387.13	5849	ENSMUSG00000029847	Slc23a4	solute carrier family 23 member 4
chr12	100326651	100327300	650	*	2.95774	1.94418	556.638	8	8	0	1.76439e-32	1.72722e-29	up	significant	Intron (ENSMUST00000062957.7/104718, intron 18 of 19)	12	100301610	100332909	31300	2	104718	ENSMUST00000223255.1	5609	ENSMUSG00000033530	Ttc7b	tetratricopeptide repeat domain 7B
chr5	135782701	135783250	550	*	4.73296	0.652911	551.71	6	6	0	1.77773e-32	1.72966e-29	up	significant	Intron (ENSMUST00000019323.10/17448, intron 1 of 8)	5	135778722	135783752	5031	1	17448	ENSMUST00000143747.1	3979	ENSMUSG00000019179	Mdh2	malate dehydrogenase 2, NAD (mitochondrial)
chr4	87149501	87150250	750	*	-2.38417	3.03357	559.886	10	0	10	1.86387e-32	1.80249e-29	down	significant	Intron (ENSMUST00000107157.8/76376, intron 2 of 10)	4	87028283	87176285	148003	2	76376	ENSMUST00000146815.1	26035	ENSMUSG00000037996	Slc24a2	solute carrier family 24 (sodium/potassium/calcium exchanger), member 2
chr19	57273151	57273650	500	*	2.24809	2.71252	546.202	5	5	0	1.90371e-32	1.82993e-29	up	significant	Promoter (<=1kb)	19	57273960	57277052	3093	1	78120	ENSMUST00000237596.1	-310	ENSMUSG00000117684	4930449E18Rik	RIKEN cDNA 4930449E18 gene
chr7	144970851	144971600	750	*	3.04818	1.69097	556.821	9	9	0	1.96674e-32	1.87919e-29	up	significant	Distal Intergenic	7	144933198	144939925	6728	2	12443	ENSMUST00000208193.1	-30926	ENSMUSG00000070348	Ccnd1	cyclin D1
chr10	76447751	76448400	650	*	3.02103	1.5486	554.414	8	8	0	2.02204e-32	1.92053e-29	up	significant	Promoter (<=1kb)	10	76449081	76461095	12015	1	76964	ENSMUST00000092406.11	-681	ENSMUSG00000009114	2610028H24Rik	RIKEN cDNA 2610028H24 gene
chr5	143414151	143414800	650	*	2.36509	2.61654	552.413	8	8	0	2.19816e-32	2.07545e-29	up	significant	Intron (ENSMUST00000110731.3/66913, intron 2 of 4)	5	143403838	143421901	18064	1	66913	ENSMUST00000110731.3	10313	ENSMUSG00000079111	Kdelr2	KDEL (Lys-Asp-Glu-Leu) endoplasmic reticulum protein retention receptor 2
chr19	47281901	47282450	550	*	2.42873	2.28817	546.815	6	6	0	2.21223e-32	2.07645e-29	up	significant	Intron (ENSMUST00000081619.9/14218, intron 10 of 14)	19	47273519	47273589	71	2	102466782	ENSMUST00000183658.1	-8312	ENSMUSG00000098786	Mir6995	microRNA 6995
chr15	86122351	86123050	700	*	3.84719	1.15007	554.432	9	9	0	2.23345e-32	2.08411e-29	up	significant	Intron (ENSMUST00000088931.9/223752, intron 5 of 18)	15	86140321	86152448	12128	2	223753	ENSMUST00000156546.1	29398	ENSMUSG00000035891	Cerk	ceramide kinase
chr8	122548801	122549450	650	*	1.99828	3.06733	551.382	8	8	0	2.32e-32	2.15228e-29	up	significant	Promoter (1-2kb)	8	122481698	122551329	69632	2	234839	ENSMUST00000067252.13	1879	ENSMUSG00000014444	Piezo1	piezo-type mechanosensitive ion channel component 1
chr13	94434801	94435400	600	*	4.26963	0.934189	547.904	7	7	0	2.5169e-32	2.32145e-29	up	significant	Intron (ENSMUST00000022196.4/11774, intron 7 of 26)	13	94472863	94566313	93451	1	11774	ENSMUST00000231916.1	-37463	ENSMUSG00000021686	Ap3b1	adaptor-related protein complex 3, beta 1 subunit
chr2	129024701	129025350	650	*	3.19656	1.33075	549.424	8	8	0	2.58352e-32	2.3692e-29	up	significant	Exon (ENSMUST00000145798.3/668894, exon 7 of 7)	2	129025073	129048172	23100	2	668894	ENSMUST00000145798.3	22822	ENSMUSG00000079051	Vinac1	vinculin/alpha-catenin family member 1
chr3	97793801	97794500	700	*	1.88962	3.06624	550.388	9	9	0	2.74997e-32	2.50743e-29	up	significant	Intron (ENSMUST00000168438.8/83679, intron 5 of 45)	3	97738854	97768009	29156	2	83679	ENSMUST00000045243.14	-25792	ENSMUSG00000038170	Pde4dip	phosphodiesterase 4D interacting protein (myomegalin)
chr1	57852501	57853100	600	*	3.84842	1.10178	545.395	7	7	0	2.81314e-32	2.55046e-29	up	significant	Intron (ENSMUST00000172287.7/67198, intron 3 of 6)	1	57845571	57946965	101395	1	67198	ENSMUST00000169772.2	6930	ENSMUSG00000038305	Spats2l	spermatogenesis associated, serine-rich 2-like
chr11	60935201	60935850	650	*	2.57641	2.18248	546.697	8	8	0	2.96794e-32	2.67561e-29	up	significant	Intron (ENSMUST00000019076.9/26397, intron 1 of 11)	11	60932066	60952794	20729	1	26397	ENSMUST00000130269.1	3135	ENSMUSG00000018932	Map2k3	mitogen-activated protein kinase kinase 3
chr3	84022701	84023050	350	*	2.30338	2.71784	522.261	2	2	0	3.02861e-32	2.71496e-29	up	significant	Intron (ENSMUST00000191758.5/229473, intron 3 of 34)	3	84030315	84040128	9814	2	229473	ENSMUST00000193696.1	17078	ENSMUSG00000033767	Tmem131l	transmembrane 131 like
chr11	49732101	49732700	600	*	2.88276	1.85493	542.698	7	7	0	3.20942e-32	2.86098e-29	up	significant	Distal Intergenic	11	49671503	49712723	41221	2	104625	ENSMUST00000145353.7	-19378	ENSMUSG00000020362	Cnot6	CCR4-NOT transcription complex, subunit 6
chr17	26621151	26621800	650	*	3.81446	1.08051	544.032	8	8	0	3.4442e-32	3.05321e-29	up	significant	Promoter (<=1kb)	17	26621449	26655174	33726	1	67458	ENSMUST00000163213.7	0	ENSMUSG00000001576	Ergic1	endoplasmic reticulum-golgi intermediate compartment 1
chr14	70195851	70196500	650	*	2.00806	2.92694	543.429	8	8	0	3.52724e-32	3.10955e-29	up	significant	Exon (ENSMUST00000227653.1/20410, exon 6 of 21)	14	70180932	70204623	23692	2	20410	ENSMUST00000227259.1	8123	ENSMUSG00000022091	Sorbs3	sorbin and SH3 domain containing 3
chr7	126625351	126625800	450	*	2.0375	2.85463	530.19	4	4	0	3.58667e-32	3.14457e-29	up	significant	Promoter (<=1kb)	7	126623249	126625676	2428	2	56312	ENSMUST00000032961.3	0	ENSMUSG00000030717	Nupr1	nuclear protein transcription regulator 1
chr1	170190201	170190900	700	*	2.69391	2.2518	542.99	9	9	0	4.34271e-32	3.78661e-29	up	significant	Distal Intergenic	1	170141938	170174957	33020	2	107652	ENSMUST00000111350.9	-15244	ENSMUSG00000026670	Uap1	UDP-N-acetylglucosamine pyrophosphorylase 1
chr19	57014701	57015350	650	*	3.57319	1.24809	538.065	8	8	0	4.70336e-32	4.05708e-29	up	significant	Distal Intergenic	19	56923540	57008228	84689	2	226250	ENSMUST00000148049.7	-6473	ENSMUSG00000025083	Afap1l2	actin filament associated protein 1-like 2
chr2	29643251	29643950	700	*	3.29073	1.83481	576.223	9	9	0	4.70376e-32	4.05708e-29	up	significant	Promoter (<=1kb)	2	29643815	29738975	95161	1	107746	ENSMUST00000238899.1	0	ENSMUSG00000039844	Rapgef1	Rap guanine nucleotide exchange factor (GEF) 1
chr2	180580801	180581350	550	*	2.06172	2.67313	532.566	6	6	0	4.73147e-32	4.05904e-29	up	significant	Promoter (<=1kb)	2	180581304	180585634	4331	1	73247	ENSMUST00000169630.7	0	ENSMUSG00000027569	Mrgbp	MRG/MORF4L binding protein
chr13	37454251	37454850	600	*	2.2119	2.62605	533.917	7	7	0	5.13167e-32	4.37882e-29	up	significant	Distal Intergenic	13	37345208	37419036	73829	1	17084	ENSMUST00000021860.6	109043	ENSMUSG00000021423	Ly86	lymphocyte antigen 86
chr19	3376951	3377500	550	*	3.94244	1.04071	530.194	6	6	0	5.412e-32	4.59346e-29	up	significant	Promoter (<=1kb)	19	3376344	3383866	7523	1	12894	ENSMUST00000238027.1	607	ENSMUSG00000024900	Cpt1a	carnitine palmitoyltransferase 1a, liver
chr2	164513301	164513950	650	*	3.54537	1.17614	533.13	8	8	0	6.13789e-32	5.182e-29	up	significant	Distal Intergenic	2	164499916	164501639	1724	1	78928	ENSMUST00000131976.1	13385	ENSMUSG00000017721	Pigt	phosphatidylinositol glycan anchor biosynthesis, class T
chr8	85032801	85033450	650	*	3.20102	1.35721	530.339	8	8	0	7.1553e-32	6.00917e-29	up	significant	Distal Intergenic	8	85036915	85057580	20666	1	212999	ENSMUST00000093360.11	-3465	ENSMUSG00000031691	Tnpo2	transportin 2 (importin 3, karyopherin beta 2b)
chr1	191221851	191222550	700	*	3.14884	1.41385	531.897	9	9	0	7.363e-32	6.15123e-29	up	significant	Promoter (1-2kb)	1	191224454	191225835	1382	1	100504360	ENSMUST00000139056.2	-1904	ENSMUSG00000073478	D730003I15Rik	RIKEN cDNA D730003I15 gene
chr12	85569551	85570150	600	*	2.38073	2.1766	527.102	7	7	0	7.42415e-32	6.17001e-29	up	significant	Distal Intergenic	12	85599027	85639878	40852	1	81703	ENSMUST00000177587.8	-28877	ENSMUSG00000034271	Jdp2	Jun dimerization protein 2
chr7	121003701	121004350	650	*	2.9425	1.52185	529.734	8	8	0	7.48578e-32	6.189e-29	up	significant	Intron (ENSMUST00000033166.9/74466, intron 7 of 7)	7	120991823	121014787	22965	1	74466	ENSMUST00000133939.1	11878	ENSMUSG00000030877	Mfsd13b	major facilitator superfamily domain containing 13B
chr9	61655301	61656050	750	*	2.10042	2.68391	532.22	10	10	0	8.03483e-32	6.60869e-29	up	significant	Distal Intergenic	9	61409937	61418419	8483	1	21887	ENSMUST00000162281.1	245364	ENSMUSG00000032280	Tle3	transducin-like enhancer of split 3
chr10	61723151	61723850	700	*	2.84117	1.59632	528.745	9	9	0	8.742e-32	7.15347e-29	up	significant	Promoter (2-3kb)	10	61720649	61738653	18005	1	71361	ENSMUST00000080099.5	2502	ENSMUSG00000020085	Aifm2	apoptosis-inducing factor, mitochondrion-associated 2
chr1	133178851	133179500	650	*	4.49538	0.771289	527.276	8	8	0	9.64807e-32	7.85461e-29	up	significant	Promoter (1-2kb)	1	133181321	133301219	119899	1	240753	ENSMUST00000187285.6	-1821	ENSMUSG00000041757	Plekha6	pleckstrin homology domain containing, family A member 6
chr1	170188401	170189100	700	*	2.32664	2.43106	526.089	9	9	0	1.00874e-31	8.17057e-29	up	significant	Distal Intergenic	1	170141938	170174957	33020	2	107652	ENSMUST00000111350.9	-13444	ENSMUSG00000026670	Uap1	UDP-N-acetylglucosamine pyrophosphorylase 1
chr4	100386451	100387150	700	*	2.26212	2.52194	525.479	9	9	0	1.04285e-31	8.40423e-29	up	significant	Intron (ENSMUST00000039630.5/26563, intron 4 of 8)	4	100478849	100550147	71299	1	381534	ENSMUST00000133493.8	-91699	ENSMUSG00000069733	Ube2u	ubiquitin-conjugating enzyme E2U (putative)
chr8	124045701	124046350	650	*	3.93578	1.08319	523.972	8	8	0	1.10758e-31	8.88098e-29	up	significant	Intron (ENSMUST00000127664.1/108148, intron 1 of 15)	8	124023394	124048505	25112	1	382038	ENSMUST00000034457.8	22307	ENSMUSG00000031976	Urb2	URB2 ribosome biogenesis 2 homolog (S. cerevisiae)
chr5	115872051	115872650	600	*	3.96241	0.949132	519.078	7	7	0	1.15809e-31	9.23955e-29	up	significant	Exon (ENSMUST00000201056.1/ENSMUST00000201056.1, exon 1 of 1)	5	115850978	115863026	12049	1	12704	ENSMUST00000127976.2	21073	ENSMUSG00000029516	Cit	citron
chr16	32821951	32822600	650	*	2.10319	2.86954	521.262	8	8	0	1.1682e-31	9.2739e-29	up	significant	Promoter (2-3kb)	16	32821707	32824920	3214	2	100502698	ENSMUST00000140229.1	2320	ENSMUSG00000035629	Rubcn	RUN domain and cysteine-rich domain containing, Beclin 1-interacting protein
chr13	99679301	99680000	700	*	-2.43732	3.0069	523.014	9	0	9	1.19363e-31	9.42885e-29	down	significant	Distal Intergenic	13	99421446	99516540	95095	2	17755	ENSMUST00000064762.5	-162761	ENSMUSG00000052727	Map1b	microtubule-associated protein 1B
chr16	32231701	32232550	850	*	3.44503	1.24623	527.877	12	12	0	1.2236e-31	9.57079e-29	up	significant	3' UTR	16	32230112	32247158	17047	2	268882	ENSMUST00000042732.5	14608	ENSMUSG00000035764	Fbxo45	F-box protein 45
chr9	37526801	37527150	350	*	2.42568	2.304	495.864	2	2	0	1.2194e-31	9.57079e-29	up	significant	Promoter (<=1kb)	9	37528078	37538319	10242	1	69524	ENSMUST00000002011.13	-928	ENSMUSG00000001946	Esam	endothelial cell-specific adhesion molecule
chr6	122823951	122824400	450	*	2.86646	1.54179	507.833	4	4	0	1.23678e-31	9.62674e-29	up	significant	Promoter (2-3kb)	6	122826675	122833299	6625	1	60611	ENSMUST00000203075.1	-2275	ENSMUSG00000003154	Foxj2	forkhead box J2
chr12	31303051	31303700	650	*	2.01211	2.7932	519.518	8	8	0	1.28628e-31	9.96346e-29	up	significant	Exon (ENSMUST00000169088.7/16777, exon 20 of 34)	12	31323521	31324454	934	1	16777	ENSMUST00000172134.1	-19821	ENSMUSG00000002900	Lamb1	laminin B1
chr1	12877501	12878150	650	*	2.85663	1.76535	518.94	8	8	0	1.32839e-31	1.02399e-28	up	significant	Intron (ENSMUST00000188454.6/240726, intron 8 of 9)	1	12842791	12861192	18402	1	240725	ENSMUST00000185780.1	34710	ENSMUSG00000016918	Sulf1	sulfatase 1
chr10	78090051	78090750	700	*	2.21043	2.4628	520.492	9	9	0	1.37127e-31	1.05196e-28	up	significant	Distal Intergenic	10	78073339	78079525	6187	1	50723	ENSMUST00000219633.1	16712	ENSMUSG00000000732	Icosl	icos ligand
chr12	43618801	43619650	850	*	-3.18363	2.60687	521.684	11	0	11	1.57044e-31	1.19899e-28	down	significant	Distal Intergenic	12	42967078	43034217	67140	2	102636207	ENSMUST00000219475.1	-584584	ENSMUSG00000112407	Gm33340	predicted gene, 33340
chr9	37030401	37031000	600	*	-2.54008	2.93979	513.341	7	0	7	1.58553e-31	1.20474e-28	down	significant	Intron (ENSMUST00000177218.7/208076, intron 1 of 10)	9	36892478	36987272	94795	2	208076	ENSMUST00000175938.8	-43129	ENSMUSG00000035934	Pknox2	Pbx/knotted 1 homeobox 2
chr19	55103001	55103700	700	*	2.37567	2.17598	517.395	9	9	0	1.62739e-31	1.2307e-28	up	significant	Promoter (<=1kb)	19	55067268	55103091	35824	2	14732	ENSMUST00000236859.1	0	ENSMUSG00000024978	Gpam	glycerol-3-phosphate acyltransferase, mitochondrial
chr14	77484851	77485600	750	*	1.77916	3.33531	518.767	10	10	0	1.67558e-31	1.26091e-28	up	significant	Intron (ENSMUST00000022589.8/239188, intron 5 of 18)	14	77480107	77501440	21334	2	629678	ENSMUST00000163416.1	15840	ENSMUSG00000067973	Gm6994	predicted gene 6994
chr8	126550801	126551500	700	*	2.57829	1.97163	516.789	9	9	0	1.68315e-31	1.26091e-28	up	significant	Distal Intergenic	8	126588296	126593986	5691	2	270110	ENSMUST00000054960.7	42486	ENSMUSG00000051495	Irf2bp2	interferon regulatory factor 2 binding protein 2
chr17	27547051	27547700	650	*	2.4646	2.24747	513.978	8	8	0	1.74879e-31	1.30396e-28	up	significant	Exon (ENSMUST00000231483.1/ENSMUST00000231483.1, exon 1 of 1)	17	27556497	27562846	6350	1	15361	ENSMUST00000118599.8	-8797	ENSMUSG00000046711	Hmga1	high mobility group AT-hook 1
chr16	26146651	26147350	700	*	3.20311	1.46497	516.019	9	9	0	1.75865e-31	1.30522e-28	up	significant	Distal Intergenic	16	25959288	26105784	146497	2	210530	ENSMUST00000039990.5	-40867	ENSMUSG00000038168	P3h2	prolyl 3-hydroxylase 2
chr2	75991751	75992350	600	*	-2.62698	2.98286	518.754	7	0	7	1.8455e-31	1.36333e-28	down	significant	Intron (ENSMUST00000124825.1/241489, intron 1 of 1)	2	75978247	75981967	3721	2	78802	ENSMUST00000099994.4	-9784	ENSMUSG00000075271	Ift70a1	intraflagellar transport 70A1
chr2	23006201	23006800	600	*	2.41317	2.19725	510.427	7	7	0	1.86653e-31	1.37251e-28	up	significant	Intron (ENSMUST00000126112.7/11308, intron 1 of 9)	2	22940364	23040104	99741	2	11308	ENSMUST00000153931.7	33304	ENSMUSG00000058835	Abi1	abl interactor 1
chr2	157552301	157552950	650	*	3.03752	1.49074	512.425	8	8	0	1.9082e-31	1.39672e-28	up	significant	Distal Intergenic	2	157558188	157560007	1820	2	53619	ENSMUST00000134239.1	7057	ENSMUSG00000067787	Blcap	bladder cancer associated protein
chr11	52418301	52418950	650	*	2.25195	2.56914	511.792	8	8	0	1.97581e-31	1.43537e-28	up	significant	Distal Intergenic	11	52396646	52403274	6629	1	213673	ENSMUST00000136303.1	21655	ENSMUSG00000036275	9530068E07Rik	RIKEN cDNA 9530068E07 gene
chr13	44306201	44306850	650	*	2.78262	1.74678	511.769	8	8	0	1.979e-31	1.43537e-28	up	significant	Distal Intergenic	13	44193589	44216487	22899	2	100503592	ENSMUST00000223513.1	-89714	ENSMUSG00000113186	A330076C08Rik	RIKEN cDNA A330076C08 gene
chr11	79790101	79790600	500	*	2.66385	1.97076	502.697	5	5	0	2.0628e-31	1.48938e-28	up	significant	Intron (ENSMUST00000131441.1/ENSMUST00000131441.1, intron 4 of 4)	11	79726400	79726511	112	1	723853	ENSMUST00000083555.1	63701	ENSMUSG00000065489	Mir365-2	microRNA 365-2
chr5	35755101	35755850	750	*	2.82811	1.95395	514.656	10	10	0	2.10518e-31	1.51313e-28	up	significant	Promoter (2-3kb)	5	35757880	35884466	126587	1	231148	ENSMUST00000101280.9	-2030	ENSMUSG00000029095	Ablim2	actin-binding LIM protein 2
chr5	114743651	114744200	550	*	3.24521	1.39624	503.836	6	6	0	2.32177e-31	1.66132e-28	up	significant	Promoter (<=1kb)	5	114727411	114743868	16458	2	26431	ENSMUST00000146044.7	0	ENSMUSG00000041890	Git2	GIT ArfGAP 2
chr11	44541101	44541700	600	*	3.90027	1.04859	514.431	7	7	0	2.34128e-31	1.66781e-28	up	significant	Intron (ENSMUST00000019333.9/74315, intron 3 of 10)	11	44556831	44560037	3207	1	74315	ENSMUST00000150257.1	-15131	ENSMUSG00000019189	Rnf145	ring finger protein 145
chr12	24463401	24464000	600	*	4.39808	0.849975	508.442	7	7	0	2.44458e-31	1.73365e-28	up	significant	Distal Intergenic	12	24498359	24558539	60181	1	21340	ENSMUST00000075954.8	-34359	ENSMUSG00000059669	Taf1b	TATA-box binding protein associated factor, RNA polymerase I, B
chr2	180943201	180943800	600	*	3.61491	1.01774	505.561	7	7	0	2.46779e-31	1.74237e-28	up	significant	Promoter (<=1kb)	2	180934772	180943077	8306	2	58237	ENSMUST00000151494.7	-124	ENSMUSG00000027574	Nkain4	Na+/K+ transporting ATPase interacting 4
chr1	91240601	91241200	600	*	2.8578	1.70822	504.894	7	7	0	2.54986e-31	1.78452e-28	up	significant	Distal Intergenic	1	91250304	91275479	25176	1	67921	ENSMUST00000188576.1	-9104	ENSMUSG00000034343	Ube2f	ubiquitin-conjugating enzyme E2F (putative)
chr11	59600751	59601400	650	*	1.80253	3.16837	507.286	8	8	0	2.54465e-31	1.78452e-28	up	significant	Distal Intergenic	11	59589067	59590177	1111	2	258421	ENSMUST00000061293.4	-10574	ENSMUSG00000048919	Or2aa1	olfactory receptor family 2 subfamily AA member 1
chr14	51101201	51101850	650	*	2.85978	1.55078	505.296	8	8	0	2.87269e-31	2.00168e-28	up	significant	5' UTR	14	51096359	51106151	9793	1	58809	ENSMUST00000169895.2	4842	ENSMUSG00000021876	Rnase4	ribonuclease, RNase A family 4
chr8	70758951	70759400	450	*	3.25196	1.30176	492.971	4	4	0	2.89039e-31	2.00525e-28	up	significant	Promoter (1-2kb)	8	70759416	70760462	1047	2	234384	ENSMUST00000212617.1	1062	ENSMUSG00000035559	Mpv17l2	MPV17 mitochondrial membrane protein-like 2
chr1	24107901	24108500	600	*	2.35709	2.41739	502.565	7	7	0	2.90913e-31	2.00549e-28	up	significant	Distal Intergenic	1	24051764	24100341	48578	2	68187	ENSMUST00000185525.1	-7560	ENSMUSG00000026153	Fam135a	family with sequence similarity 135, member A
chr9	65157501	65158100	600	*	-2.45195	2.94491	502.525	7	0	7	2.91587e-31	2.00549e-28	down	significant	Intron (ENSMUST00000034961.5/19289, intron 2 of 13)	9	65141212	65185872	44661	1	19289	ENSMUST00000217371.1	16289	ENSMUSG00000032394	Igdcc3	immunoglobulin superfamily, DCC subclass, member 3
chr15	77056501	77057000	500	*	-2.07623	3.5706	507.813	5	0	5	3.01257e-31	2.0631e-28	down	significant	3' UTR	15	77052751	77056044	3294	1	71939	ENSMUST00000139304.1	3750	ENSMUSG00000033576	Apol6	apolipoprotein L 6
chr8	117107251	117107900	650	*	3.04298	1.57079	502.473	8	8	0	3.34446e-31	2.2806e-28	up	significant	Intron (ENSMUST00000034308.14/63857, intron 3 of 10)	8	117095998	117133316	37319	1	63857	ENSMUST00000176860.1	11253	ENSMUSG00000031845	Bco1	beta-carotene oxygenase 1
chr14	34087701	34088300	600	*	3.17256	1.41109	499.483	7	7	0	3.47022e-31	2.3563e-28	up	significant	Promoter (1-2kb)	14	34086025	34100021	13997	1	11752	ENSMUST00000120077.1	1676	ENSMUSG00000021950	Anxa8	annexin A8
chr16	30390451	30391150	700	*	2.2116	2.5774	503.208	9	9	0	3.60604e-31	2.43814e-28	up	significant	Promoter (1-2kb)	16	30385893	30388837	2945	2	224088	ENSMUST00000136065.1	-1614	ENSMUSG00000022533	Atp13a3	ATPase type 13A3
chr13	92592901	92593550	650	*	-1.99948	3.4715	500.923	8	0	8	3.65037e-31	2.4483e-28	down	significant	Distal Intergenic	13	92574636	92576172	1537	2	79401	ENSMUST00000050658.5	-16729	ENSMUSG00000046957	Spz1	spermatogenic leucine zipper 1
chr19	47216701	47217300	600	*	3.08489	1.53614	500.176	7	7	0	3.65175e-31	2.4483e-28	up	significant	Intron (ENSMUST00000111808.10/18011, intron 1 of 5)	19	47228911	47259435	30525	1	18011	ENSMUST00000111807.4	-11611	ENSMUSG00000006435	Neurl1a	neuralized E3 ubiquitin protein ligase 1A
chr14	101840001	101840750	750	*	1.67713	3.57888	504.016	10	10	0	3.82718e-31	2.55483e-28	up	significant	Promoter (<=1kb)	14	101840297	101884414	44118	1	380928	ENSMUST00000161668.7	0	ENSMUSG00000033060	Lmo7	LIM domain only 7
chr9	43874101	43874750	650	*	3.1304	1.6572	500.03	8	8	0	3.84268e-31	2.55483e-28	up	significant	Distal Intergenic	9	43794121	43805875	11755	1	58235	ENSMUST00000216893.1	79980	ENSMUSG00000032012	Nectin1	nectin cell adhesion molecule 1
chr4	155238101	155238750	650	*	2.90626	1.75726	510.773	8	8	0	3.89569e-31	2.57934e-28	up	significant	Distal Intergenic	4	155249802	155256419	6618	1	67513	ENSMUST00000126803.7	-11052	ENSMUSG00000073684	Faap20	Fanconi anemia core complex associated protein 20
chr19	5429701	5430350	650	*	1.71387	3.40151	499.058	8	8	0	4.06073e-31	2.6775e-28	up	significant	Distal Intergenic	19	5425157	5427313	2157	1	107242	ENSMUST00000054477.7	4544	ENSMUSG00000047423	AI837181	expressed sequence AI837181
chr7	120034901	120035600	700	*	2.36169	2.55042	502.079	9	9	0	4.23606e-31	2.78161e-28	up	significant	3' UTR	7	119922671	120090680	168010	2	381917	ENSMUST00000213149.1	55080	ENSMUSG00000052273	Dnah3	dynein, axonemal, heavy chain 3
chr18	65515701	65516350	650	*	-1.786	3.82288	498.109	8	0	8	4.28729e-31	2.80371e-28	down	significant	Distal Intergenic	18	65470358	65476329	5972	1	240354	ENSMUST00000235999.1	45343	ENSMUSG00000032688	Malt1	MALT1 paracaspase
chr5	53371551	53372200	650	*	2.42948	2.0075	497.835	8	8	0	4.35731e-31	2.82791e-28	up	significant	Exon (ENSMUST00000200904.1/ENSMUST00000200904.1, exon 1 of 2)	5	53466152	53649390	183239	1	19664	ENSMUST00000201991.3	-93952	ENSMUSG00000039191	Rbpj	recombination signal binding protein for immunoglobulin kappa J region
chr9	107298301	107298650	350	*	2.30891	2.05037	474.216	2	2	0	4.35973e-31	2.82791e-28	up	significant	Promoter (<=1kb)	9	107299155	107300458	1304	1	12700	ENSMUST00000171568.1	-505	ENSMUSG00000032578	Cish	cytokine inducible SH2-containing protein
chr10	79934301	79934800	500	*	2.97383	1.30244	489.462	5	5	0	4.42582e-31	2.85043e-28	up	significant	Intron (ENSMUST00000019708.11/13496, intron 3 of 8)	10	79930424	79931218	795	1	13496	ENSMUST00000131118.1	3877	ENSMUSG00000019564	Arid3a	AT-rich interaction domain 3A
chr5	73817051	73817700	650	*	3.31818	1.20379	497.558	8	8	0	4.43019e-31	2.85043e-28	up	significant	Distal Intergenic	5	73659261	73679484	20224	1	73472	ENSMUST00000178631.5	157790	ENSMUSG00000029155	Spata18	spermatogenesis associated 18
chr7	24369701	24370300	600	*	3.51551	1.17111	494.823	7	7	0	4.53744e-31	2.90772e-28	up	significant	Promoter (<=1kb)	7	24370263	24385205	14943	1	16534	ENSMUST00000205428.1	0	ENSMUSG00000054342	Kcnn4	potassium intermediate/small conductance calcium-activated channel, subfamily N, member 4
chr5	124207851	124208450	600	*	2.44681	2.08827	494.517	7	7	0	4.61259e-31	2.94405e-28	up	significant	Intron (ENSMUST00000086123.10/19679, intron 1 of 23)	5	124118690	124216418	97729	2	19679	ENSMUST00000086123.10	7968	ENSMUSG00000029406	Pitpnm2	phosphatidylinositol transfer protein, membrane-associated 2
chr17	6757201	6757800	600	*	2.69891	1.97493	494.023	7	7	0	4.74618e-31	3.01725e-28	up	significant	Intron (ENSMUST00000064234.6/22350, intron 2 of 12)	17	6740837	6742821	1985	2	22350	ENSMUST00000131131.1	-14380	ENSMUSG00000052397	Ezr	ezrin
chr7	143557151	143557800	650	*	3.38434	1.16656	495.994	8	8	0	4.84877e-31	3.07024e-28	up	significant	3' UTR	7	143557706	143565015	7310	2	27267	ENSMUST00000208575.1	7215	ENSMUSG00000010755	Cars1	cysteinyl-tRNA synthetase 1
chr11	98005601	98006200	600	*	2.81013	1.6785	493.462	7	7	0	4.90611e-31	3.09426e-28	up	significant	Exon (ENSMUST00000017552.12/12295, exon 12 of 14)	11	98009660	98012551	2892	2	12295	ENSMUST00000124170.1	6351	ENSMUSG00000020882	Cacnb1	calcium channel, voltage-dependent, beta 1 subunit
chr8	106563551	106564100	550	*	3.28705	1.37848	490.33	6	6	0	5.04151e-31	3.16714e-28	up	significant	Distal Intergenic	8	106587143	106594820	7678	1	68692	ENSMUST00000183365.1	-23043	ENSMUSG00000099139	1110028F18Rik	RIKEN cDNA 1110028F18 gene
chr10	77590651	77591250	600	*	2.17741	2.51449	492.527	7	7	0	5.1744e-31	3.23788e-28	up	significant	Promoter (1-2kb)	10	77592337	77597130	4794	1	108705	ENSMUST00000167006.1	-1087	ENSMUSG00000009291	Pttg1ip	pituitary tumor-transforming 1 interacting protein
chr7	19776901	19777650	750	*	2.98325	1.39206	498.305	10	10	0	5.34213e-31	3.32977e-28	up	significant	Distal Intergenic	7	19765613	19771016	5404	2	57278	ENSMUST00000155244.2	-5885	ENSMUSG00000002980	Bcam	basal cell adhesion molecule
chr10	96125851	96126150	300	*	5.15288	0.166055	449.398	1	1	0	5.38253e-31	3.33972e-28	up	significant	Distal Intergenic	10	96226020	96248866	22847	1	74881	ENSMUST00000219638.1	-99870	ENSMUSG00000112762	4930459C07Rik	RIKEN cDNA 4930459C07 gene
chr7	118935151	118935850	700	*	2.39967	2.23306	496.144	9	9	0	5.39994e-31	3.33972e-28	up	significant	Promoter (1-2kb)	7	118937123	118971955	34833	1	434232	ENSMUST00000132148.2	-1273	ENSMUSG00000073856	Iqck	IQ motif containing K
chr11	72407451	72408100	650	*	-1.60311	4.02238	493.979	8	0	8	5.43699e-31	3.34965e-28	down	significant	Intron (ENSMUST00000108500.7/276829, intron 1 of 7)	11	72389164	72411711	22548	2	276829	ENSMUST00000108500.7	3611	ENSMUSG00000045667	Smtnl2	smoothelin-like 2
chr9	59687201	59687900	700	*	2.12798	2.82938	495.805	9	9	0	5.50575e-31	3.37896e-28	up	significant	Intron (ENSMUST00000123914.7/546134, intron 1 of 8)	9	59680144	59713923	33780	1	546134	ENSMUST00000123914.7	7057	ENSMUSG00000074259	Gramd2a	GRAM domain containing 2A
chr2	121536001	121536750	750	*	3.2641	1.30232	497.497	10	10	0	5.55638e-31	3.39697e-28	up	significant	Intron (ENSMUST00000028676.11/241627, intron 11 of 12)	2	121548623	121551351	2729	2	228564	ENSMUST00000212518.1	14601	ENSMUSG00000027238	Frmd5	FERM domain containing 5
chr6	131382101	131382750	650	*	2.67093	1.72464	493.509	8	8	0	5.59094e-31	3.40505e-28	up	significant	Intron (ENSMUST00000032309.12/56449, intron 3 of 9)	6	131365090	131378241	13152	2	56449	ENSMUST00000205035.2	-3860	ENSMUSG00000030189	Ybx3	Y box protein 3
chr16	95749201	95749850	650	*	3.55918	0.959261	493.456	8	8	0	5.61716e-31	3.40801e-28	up	significant	Distal Intergenic	16	95715854	95719122	3269	1	23872	ENSMUST00000233550.1	33347	ENSMUSG00000022895	Ets2	E26 avian leukemia oncogene 2, 3' domain
chr2	25363351	25364000	650	*	3.40783	1.56542	503.218	8	8	0	5.92327e-31	3.55779e-28	up	significant	Promoter (<=1kb)	2	25361490	25363698	2209	2	227620	ENSMUST00000151131.7	0	ENSMUSG00000026956	Uap1l1	UDP-N-acteylglucosamine pyrophosphorylase 1-like 1
chr2	157411051	157411700	650	*	1.85718	3.01614	492.51	8	8	0	5.91945e-31	3.55779e-28	up	significant	Distal Intergenic	2	157418444	157471835	53392	1	20779	ENSMUST00000109533.7	-6744	ENSMUSG00000027646	Src	Rous sarcoma oncogene
chr9	71826101	71826750	650	*	2.19717	2.70265	494.003	8	8	0	5.93092e-31	3.55779e-28	up	significant	Distal Intergenic	9	71626509	71771602	145094	2	68178	ENSMUST00000121322.7	-54499	ENSMUSG00000032232	Cgnl1	cingulin-like 1
chr15	62079201	62079900	700	*	2.11091	2.76176	493.978	9	9	0	6.11736e-31	3.65152e-28	up	significant	Intron (ENSMUST00000182956.7/19296, intron 1 of 6)	15	62099029	62107672	8644	1	19296	ENSMUST00000183028.1	-19129	ENSMUSG00000097039	Pvt1	Pvt1 oncogene
chr16	13521301	13521950	650	*	2.75058	1.69554	491.906	8	8	0	6.13293e-31	3.65152e-28	up	significant	Promoter (<=1kb)	16	13519193	13521107	1915	2	70100	ENSMUST00000186717.1	-194	ENSMUSG00000099411	2310015D24Rik	RIKEN cDNA 2310015D24 gene
chr10	121419951	121420600	650	*	2.98908	1.61119	491.698	8	8	0	6.20654e-31	3.68161e-28	up	significant	Intron (ENSMUST00000026902.8/192678, intron 1 of 4)	10	121383115	121397249	14135	1	75612	ENSMUST00000219216.1	36836	ENSMUSG00000034707	Gns	glucosamine (N-acetyl)-6-sulfatase
chr2	4282601	4283350	750	*	-2.06503	3.35636	495.262	10	0	10	6.31185e-31	3.73021e-28	down	significant	Promoter (2-3kb)	2	4285560	4431264	145705	1	209630	ENSMUST00000239018.1	-2210	ENSMUSG00000026657	Frmd4a	FERM domain containing 4A
chr13	60701551	60702050	500	*	6.07635	0.0260858	481.06	5	5	0	6.70727e-31	3.94927e-28	up	significant	Intron (ENSMUST00000226059.1/69635, intron 3 of 26)	13	60696413	60721777	25365	1	69635	ENSMUST00000224789.1	5138	ENSMUSG00000021559	Dapk1	death associated protein kinase 1
chr10	75898751	75899400	650	*	2.53079	1.91958	490.186	8	8	0	6.77502e-31	3.97449e-28	up	significant	Intron (ENSMUST00000000925.9/20587, intron 7 of 8)	10	75894574	75895294	721	1	70377	ENSMUST00000220190.1	4177	ENSMUSG00000009092	Derl3	Der1-like domain family, member 3
chr4	120029801	120030450	650	*	3.07656	1.53022	490.066	8	8	0	6.8242e-31	3.98868e-28	up	significant	Promoter (2-3kb)	4	120032766	120065063	32298	1	16656	ENSMUST00000227491.1	-2316	ENSMUSG00000028634	Hivep3	human immunodeficiency virus type I enhancer binding protein 3
chr18	57082001	57082650	650	*	4.57537	0.455267	490.096	8	8	0	7.1948e-31	4.18995e-28	up	significant	Distal Intergenic	18	57133090	57297467	164378	1	70417	ENSMUST00000075770.12	-50440	ENSMUSG00000024593	Megf10	multiple EGF-like-domains 10
chr11	106930401	106931050	650	*	2.72708	1.53228	489.019	8	8	0	7.25876e-31	4.21182e-28	up	significant	Distal Intergenic	11	106820066	106920715	100650	2	66313	ENSMUST00000103067.9	-9686	ENSMUSG00000018363	Smurf2	SMAD specific E3 ubiquitin protein ligase 2
chr11	108365101	108365750	650	*	2.57351	2.01159	488.84	8	8	0	7.32617e-31	4.23553e-28	up	significant	Intron (ENSMUST00000133383.7/11818, intron 1 of 2)	11	108381164	108395850	14687	1	11818	ENSMUST00000146050.1	-15414	ENSMUSG00000000049	Apoh	apolipoprotein H
chr13	34112301	34112900	600	*	1.92051	2.88846	486.485	7	7	0	7.35468e-31	4.23667e-28	up	significant	Promoter (<=1kb)	13	34084155	34113272	29118	2	432745	ENSMUST00000222745.1	372	ENSMUSG00000113591	4930447K03Rik	RIKEN cDNA 4930447K03 gene
chr10	117461951	117462650	700	*	-2.71886	2.97822	500.711	9	0	9	7.40078e-31	4.24789e-28	down	significant	Distal Intergenic	10	117446015	117447493	1479	2	102634600	ENSMUST00000220189.1	-14458	ENSMUSG00000112344	Gm32141	predicted gene, 32141
chr9	43318551	43319200	650	*	2.42094	2.04054	487.52	8	8	0	7.91347e-31	4.52588e-28	up	significant	Promoter (<=1kb)	9	43318959	43320371	1413	1	72169	ENSMUST00000217418.1	0	ENSMUSG00000032013	Trim29	tripartite motif-containing 29
chr15	59511401	59512100	700	*	2.95734	1.64584	489.311	9	9	0	8.02132e-31	4.57118e-28	up	significant	Intron (ENSMUST00000168722.2/68501, intron 4 of 4)	15	59648350	59657099	8750	1	211770	ENSMUST00000067543.7	-136250	ENSMUSG00000032501	Trib1	tribbles pseudokinase 1
chr11	69113901	69114500	600	*	3.23784	1.16303	484.924	7	7	0	8.06964e-31	4.58235e-28	up	significant	Distal Intergenic	11	69120404	69124055	3652	1	84653	ENSMUST00000024543.2	-5904	ENSMUSG00000023781	Hes7	hes family bHLH transcription factor 7
chr7	130943201	130943800	600	*	3.65692	1.00339	484.677	7	7	0	8.20246e-31	4.64125e-28	up	significant	Promoter (<=1kb)	7	130943489	130985660	42172	1	56213	ENSMUST00000153290.7	0	ENSMUSG00000006205	Htra1	HtrA serine peptidase 1
chr17	6000901	6001500	600	*	3.97758	0.647602	484.786	7	7	0	8.28812e-31	4.67315e-28	up	significant	Intron (ENSMUST00000115791.9/20975, intron 5 of 26)	17	5996846	6020555	23710	1	20975	ENSMUST00000115786.7	4055	ENSMUSG00000023805	Synj2	synaptojanin 2
chr16	5136001	5136450	450	*	1.61025	3.51729	474.879	4	4	0	8.34954e-31	4.69121e-28	up	significant	Distal Intergenic	16	5086291	5132421	46131	2	19041	ENSMUST00000035672.4	-3580	ENSMUSG00000039457	Ppl	periplakin
chr5	25544451	25545050	600	*	4.21684	0.634672	485.041	7	7	0	8.38966e-31	4.69721e-28	up	significant	Distal Intergenic	5	25530013	25531466	1454	1	73571	ENSMUST00000188465.1	14438	ENSMUSG00000101856	1700096K18Rik	RIKEN cDNA 1700096K18 gene
chr17	56856801	56857400	600	*	3.65033	0.951399	484.005	7	7	0	8.54286e-31	4.76626e-28	up	significant	Exon (ENSMUST00000043062.4/328845, exon 7 of 15)	17	56843103	56874447	31345	2	328845	ENSMUST00000043062.4	17047	ENSMUSG00000024207	Acsbg2	acyl-CoA synthetase bubblegum family member 2
chr3	101066001	101066650	650	*	3.17999	1.30839	485.665	8	8	0	8.83284e-31	4.91087e-28	up	significant	Intron (ENSMUST00000102694.3/19221, intron 4 of 8)	3	101060974	101073449	12476	2	19221	ENSMUST00000198037.1	6799	ENSMUSG00000027864	Ptgfrn	prostaglandin F2 receptor negative regulator
chr12	32994901	32995550	650	*	2.08437	2.58153	484.567	8	8	0	9.40613e-31	5.19342e-28	up	significant	Distal Intergenic	12	32965406	32969446	4041	1	19027	ENSMUST00000139339.1	29495	ENSMUSG00000020570	Sypl1	synaptophysin like 1
chr12	69458201	69458850	650	*	2.30121	2.07706	484.573	8	8	0	9.4058e-31	5.19342e-28	up	significant	Distal Intergenic	12	69464956	69467392	2437	2	76062	ENSMUST00000221805.1	8542	ENSMUSG00000113035	5830428M24Rik	RIKEN cDNA 5830428M24 gene
chr15	78960001	78960650	650	*	3.30197	1.32127	484.256	8	8	0	9.58749e-31	5.2753e-28	up	significant	Exon (ENSMUST00000140228.7/110253, exon 6 of 8)	15	78948245	78953255	5011	1	110253	ENSMUST00000137934.1	11756	ENSMUSG00000033088	Triobp	TRIO and F-actin binding protein
chr2	167380401	167381050	650	*	2.60427	1.91456	483.551	8	8	0	9.98968e-31	5.47771e-28	up	significant	Distal Intergenic	2	167298444	167349183	50740	2	56336	ENSMUST00000109221.8	-31218	ENSMUSG00000017929	B4galt5	UDP-Gal:betaGlcNAc beta 1,4-galactosyltransferase, polypeptide 5
chr5	114926251	114926650	400	*	3.69956	1.5612	569.194	3	3	0	1.03384e-30	5.64949e-28	up	significant	Promoter (2-3kb)	5	114923435	114936067	12633	1	231655	ENSMUST00000140159.1	2816	ENSMUSG00000041827	Oasl1	2'-5' oligoadenylate synthetase-like 1
chr7	46719501	46720150	650	*	2.56091	1.96781	484.14	8	8	0	1.05663e-30	5.75437e-28	up	significant	Distal Intergenic	7	46712959	46715700	2742	2	20210	ENSMUST00000210913.1	-3801	ENSMUSG00000040026	Saa3	serum amyloid A 3
chr17	62378801	62379500	700	*	2.75252	1.61027	484.266	9	9	0	1.07808e-30	5.85117e-28	up	significant	Distal Intergenic	17	62607319	62881144	273826	2	13640	ENSMUST00000078839.4	501644	ENSMUSG00000048915	Efna5	ephrin A5
chr4	141016301	141016700	400	*	2.52451	1.92425	465.45	3	3	0	1.10696e-30	5.98754e-28	up	significant	Promoter (2-3kb)	4	141016979	141018800	1822	2	230872	ENSMUST00000126973.1	2100	ENSMUSG00000040860	Crocc	ciliary rootlet coiled-coil, rootletin
chr1	90288951	90289450	500	*	2.55458	1.94904	473.666	5	5	0	1.12244e-30	6.0508e-28	up	significant	Distal Intergenic	1	90204006	90213833	9828	1	12778	ENSMUST00000159654.1	84945	ENSMUSG00000044337	Ackr3	atypical chemokine receptor 3
chr10	40629701	40630300	600	*	1.9148	2.86315	479.195	7	7	0	1.13011e-30	6.07163e-28	up	significant	Promoter (<=1kb)	10	40630011	40649931	19921	1	70503	ENSMUST00000019977.7	0	ENSMUSG00000063428	Ddo	D-aspartate oxidase
chr12	21526801	21527400	600	*	3.69659	0.948793	479.105	7	7	0	1.14126e-30	6.11098e-28	up	significant	Distal Intergenic	12	21390071	21417637	27567	2	22630	ENSMUST00000135088.8	-109164	ENSMUSG00000076432	Ywhaq	tyrosine 3-monooxygenase/tryptophan 5-monooxygenase activation protein theta
chr5	122324951	122325650	700	*	4.4841	0.467953	481.356	9	9	0	1.29742e-30	6.92389e-28	up	significant	3' UTR	5	122325506	122351294	25789	2	231724	ENSMUST00000149600.7	25644	ENSMUSG00000038569	Rad9b	RAD9 checkpoint clamp component B
chr13	51762901	51763550	650	*	2.439	1.91819	478.578	8	8	0	1.34003e-30	7.12745e-28	up	significant	5' UTR	13	51725291	51756802	31512	2	20354	ENSMUST00000146238.1	-6099	ENSMUSG00000021451	Sema4d	sema domain, immunoglobulin domain (Ig), transmembrane domain (TM) and short cytoplasmic domain, (semaphorin) 4D
chr14	66306901	66307600	700	*	2.02968	2.73223	479.743	9	9	0	1.40644e-30	7.45581e-28	up	significant	Exon (ENSMUST00000022623.12/66854, exon 4 of 6)	14	66295334	66297129	1796	2	69303	ENSMUST00000153646.7	-9772	ENSMUSG00000085984	1700001G11Rik	RIKEN cDNA 1700001G11 gene
chr9	87613051	87614050	1000	*	-1.91777	3.32986	469.846	5	0	5	1.41206e-30	7.46082e-28	down	significant	Distal Intergenic	9	87724397	87730497	6101	2	76365	ENSMUST00000186698.1	116447	ENSMUSG00000032419	Tbx18	T-box18
chr15	76204051	76204550	500	*	2.15005	2.61652	468.735	5	5	0	1.51015e-30	7.95278e-28	up	significant	Promoter (1-2kb)	15	76170974	76206321	35348	2	18810	ENSMUST00000073418.12	1771	ENSMUSG00000022565	Plec	plectin
chr1	164261401	164262100	700	*	3.87633	0.72493	478.017	9	9	0	1.56556e-30	8.21741e-28	up	significant	Promoter (<=1kb)	1	164262353	164263451	1099	1	116914	ENSMUST00000160773.1	-253	ENSMUSG00000040918	Slc19a2	solute carrier family 19 (thiamine transporter), member 2
chr5	125252501	125253100	600	*	3.01008	1.6984	493.17	7	7	0	1.58815e-30	8.30868e-28	up	significant	Intron (ENSMUST00000198586.1/ENSMUST00000198586.1, intron 1 of 3)	5	125277787	125284159	6373	2	20778	ENSMUST00000124582.1	31059	ENSMUSG00000037936	Scarb1	scavenger receptor class B, member 1
chr4	154209001	154209500	500	*	2.32858	1.99712	467.841	5	5	0	1.59626e-30	8.3238e-28	up	significant	Intron (ENSMUST00000030897.14/230971, intron 3 of 36)	4	154237525	154271739	34215	1	230971	ENSMUST00000152159.7	-28025	ENSMUSG00000057751	Megf6	multiple EGF-like-domains 6
chr3	38697701	38698350	650	*	-2.06658	3.07397	475.467	8	0	8	1.6123e-30	8.36224e-28	down	significant	Distal Intergenic	3	38886940	39011985	125046	1	329628	ENSMUST00000061260.7	-188590	ENSMUSG00000046743	Fat4	FAT atypical cadherin 4
chr4	86712601	86713350	750	*	2.84101	1.51008	479.207	10	10	0	1.61411e-30	8.36224e-28	up	significant	Distal Intergenic	4	86748555	86830167	81613	1	329877	ENSMUST00000045512.14	-35205	ENSMUSG00000038024	Dennd4c	DENN domain containing 4C
chr19	29929901	29930700	800	*	2.81906	1.5565	480.597	11	11	0	1.63956e-30	8.46662e-28	up	significant	Intron (ENSMUST00000120388.8/77125, intron 1 of 7)	19	29925132	29958975	33844	1	77125	ENSMUST00000177518.7	4769	ENSMUSG00000024810	Il33	interleukin 33
chr11	38059951	38060600	650	*	-2.54903	3.24251	518.95	8	0	8	1.66428e-30	8.53898e-28	down	significant	Distal Intergenic	11	37658989	37673166	14178	1	100039148	ENSMUST00000131013.1	400962	ENSMUSG00000087388	Gm12128	predicted gene 12128
chr11	63052801	63053400	600	*	3.41896	1.24472	472.764	7	7	0	1.66009e-30	8.53898e-28	up	significant	Distal Intergenic	11	63061654	63094964	33311	1	71062	ENSMUST00000035732.4	-8254	ENSMUSG00000042189	Tekt3	tektin 3
chr1	153690951	153691650	700	*	2.83506	1.5888	476.109	9	9	0	1.74679e-30	8.93358e-28	up	significant	Exon (ENSMUST00000041776.11/67792, exon 6 of 7)	1	153667489	153670839	3351	1	67792	ENSMUST00000147794.1	23462	ENSMUSG00000042671	Rgs8	regulator of G-protein signaling 8
chr5	31691701	31692200	500	*	3.3235	0.961446	465.923	5	5	0	1.81835e-30	9.26988e-28	up	significant	Intron (ENSMUST00000200694.3/107976, intron 2 of 2)	5	31624439	31697627	73189	2	71336	ENSMUST00000031018.9	5427	ENSMUSG00000029136	Rbks	ribokinase
chr6	125322751	125323400	650	*	2.32817	2.24195	473.337	8	8	0	1.8317e-30	9.30821e-28	up	significant	Promoter (1-2kb)	6	125321521	125344612	23092	1	20276	ENSMUST00000177329.1	1230	ENSMUSG00000030340	Scnn1a	sodium channel, nonvoltage-gated 1 alpha
chr7	24459301	24459900	600	*	2.71044	1.70979	470.899	7	7	0	1.85592e-30	9.40135e-28	up	significant	Promoter (2-3kb)	7	24462484	24475967	13484	1	18793	ENSMUST00000002284.10	-2584	ENSMUSG00000046223	Plaur	plasminogen activator, urokinase receptor
chr3	89901351	89902100	750	*	2.2585	2.19076	475.761	10	10	0	1.98069e-30	1.00016e-27	up	significant	Intron (ENSMUST00000197679.4/16194, intron 1 of 9)	3	89869324	89913162	43839	2	16194	ENSMUST00000029559.6	11062	ENSMUSG00000027947	Il6ra	interleukin 6 receptor, alpha
chr4	141460951	141461600	650	*	2.54424	2.11385	472.888	8	8	0	2.05047e-30	1.03213e-27	up	significant	Promoter (1-2kb)	4	141463383	141465047	1665	1	22642	ENSMUST00000142695.1	-1783	ENSMUSG00000006215	Zbtb17	zinc finger and BTB domain containing 17
chr16	5139651	5140300	650	*	2.17553	2.43398	469.727	8	8	0	2.27574e-30	1.14007e-27	up	significant	Distal Intergenic	16	5147109	5183934	36826	1	665119	ENSMUST00000165810.1	-6809	ENSMUSG00000091712	Sec14l5	SEC14-like lipid binding 5
chr9	50493951	50494750	800	*	2.38775	1.99166	475.007	11	11	0	2.27919e-30	1.14007e-27	up	significant	Promoter (<=1kb)	9	50494525	50505482	10958	1	76509	ENSMUST00000114474.7	0	ENSMUSG00000032068	Plet1	placenta expressed transcript 1
chr11	101052701	101053250	550	*	3.84456	0.785201	464.876	6	6	0	2.30474e-30	1.14924e-27	up	significant	Intron (ENSMUST00000103110.9/11975, intron 18 of 20)	11	101043815	101044826	1012	1	11975	ENSMUST00000127810.1	8886	ENSMUSG00000019302	Atp6v0a1	ATPase, H+ transporting, lysosomal V0 subunit A1
chr8	121901751	121902400	650	*	2.39869	2.48586	469.349	8	8	0	2.32825e-30	1.15735e-27	up	significant	Intron (ENSMUST00000127664.1/108148, intron 1 of 15)	8	121888374	121896502	8129	2	20539	ENSMUST00000183015.1	-5249	ENSMUSG00000040010	Slc7a5	solute carrier family 7 (cationic amino acid transporter, y+ system), member 5
chr8	123736951	123737600	650	*	2.00599	2.56142	469.25	8	8	0	2.34307e-30	1.1611e-27	up	significant	Promoter (2-3kb)	8	123733958	123739941	5984	1	234863	ENSMUST00000212339.1	2993	ENSMUSG00000110599	6030466F02Rik	RIKEN cDNA 6030466F02 gene
chr17	4974651	4975300	650	*	4.60015	0.265202	468.213	8	8	0	2.43676e-30	1.20379e-27	up	significant	Distal Intergenic	17	4994332	5097733	103402	1	239985	ENSMUST00000124362.1	-19032	ENSMUSG00000069729	Arid1b	AT-rich interaction domain 1B
chr1	190422751	190423350	600	*	-3.80887	1.99308	466.233	7	0	7	2.47784e-30	1.2203e-27	down	significant	Intron (ENSMUST00000195170.1/ENSMUST00000195170.1, intron 2 of 2)	1	190403645	190417145	13501	1	433390	ENSMUST00000193966.1	19106	ENSMUSG00000103644	Gm29678	predicted gene, 29678
chr16	21998001	21998550	550	*	2.41702	2.11389	462.735	6	6	0	2.61072e-30	1.28179e-27	up	significant	Promoter (2-3kb)	16	21953817	21995663	41847	2	239759	ENSMUST00000060673.7	-2338	ENSMUSG00000044626	Liph	lipase, member H
chr5	144287351	144287950	600	*	3.0332	1.39491	465.038	7	7	0	2.64747e-30	1.29585e-27	up	significant	Promoter (<=1kb)	5	144281990	144288907	6918	2	66898	ENSMUST00000129287.1	957	ENSMUSG00000038859	Baiap2l1	BAI1-associated protein 2-like 1
chr14	34089751	34090400	650	*	4.5677	0.380365	467.454	8	8	0	2.76873e-30	1.35106e-27	up	significant	Intron (ENSMUST00000022519.14/11752, intron 2 of 11)	14	34086025	34100021	13997	1	11752	ENSMUST00000120077.1	3726	ENSMUSG00000021950	Anxa8	annexin A8
chr2	25237951	25238550	600	*	4.87172	0.562809	470.279	7	7	0	2.93254e-30	1.42663e-27	up	significant	Promoter (1-2kb)	2	25234476	25236787	2312	2	329360	ENSMUST00000091318.4	-1164	ENSMUSG00000089953	Rnf224	ring finger protein 224
chr11	113729801	113730500	700	*	2.56931	2.19353	475.655	9	9	0	3.13861e-30	1.52223e-27	up	significant	Intron (ENSMUST00000106616.1/56699, intron 1 of 1)	11	113728983	113739322	10340	2	56699	ENSMUST00000131488.1	8822	ENSMUSG00000041598	Cdc42ep4	CDC42 effector protein 4
chr4	125125351	125125900	550	*	2.82044	2.02198	498.867	6	6	0	3.18366e-30	1.53941e-27	up	significant	Promoter (1-2kb)	4	125118423	125127840	9418	2	230738	ENSMUST00000036188.7	1940	ENSMUSG00000042677	Zc3h12a	zinc finger CCCH type containing 12A
chr16	91452201	91452850	650	*	3.0159	1.32368	463.956	8	8	0	3.23567e-30	1.55983e-27	up	significant	Intron (ENSMUST00000232135.1/ENSMUST00000232135.1, intron 1 of 1)	16	91465025	91470128	5104	1	100503120	ENSMUST00000231422.1	-12175	ENSMUSG00000084866	A930006K02Rik	RIKEN cDNA A930006K02 gene
chr7	126627901	126628550	650	*	2.60438	1.93277	463.311	8	8	0	3.36041e-30	1.61508e-27	up	significant	Promoter (<=1kb)	7	126623252	126627010	3759	2	56312	ENSMUST00000131174.1	-891	ENSMUSG00000030717	Nupr1	nuclear protein transcription regulator 1
chr17	26533651	26534300	650	*	2.42606	2.29011	467.116	8	8	0	3.65016e-30	1.74907e-27	up	significant	Intron (ENSMUST00000235532.1/19252, intron 3 of 5)	17	26505590	26508519	2930	2	19252	ENSMUST00000025025.6	-25132	ENSMUSG00000024190	Dusp1	dual specificity phosphatase 1
chr3	60499001	60499550	550	*	2.37438	1.95677	456.993	6	6	0	3.7167e-30	1.77562e-27	up	significant	Promoter (1-2kb)	3	60501179	60629750	128572	1	56758	ENSMUST00000099087.7	-1629	ENSMUSG00000027763	Mbnl1	muscleblind like splicing regulator 1
chr16	45070251	45070700	450	*	3.01543	1.41441	450.161	4	4	0	3.79212e-30	1.80625e-27	up	significant	Distal Intergenic	16	45093454	45094904	1451	1	67896	ENSMUST00000138048.7	-22754	ENSMUSG00000022665	Ccdc80	coiled-coil domain containing 80
chr18	37924151	37924750	600	*	2.78427	1.93281	476.388	7	7	0	3.82436e-30	1.81618e-27	up	significant	Intron (ENSMUST00000115634.7/13367, intron 1 of 26)	18	37843603	37935381	91779	2	13367	ENSMUST00000025337.13	10631	ENSMUSG00000024456	Diaph1	diaphanous related formin 1
chr18	63989751	63990450	700	*	-2.87076	2.86379	462.911	9	0	9	3.87505e-30	1.8348e-27	down	significant	3' UTR	18	64167726	64168774	1049	2	73588	ENSMUST00000236604.1	178324	ENSMUSG00000086128	St8sia3os	ST8 alpha-N-acetyl-neuraminide alpha-2,8-sialyltransferase 3, opposite strand
chr2	49594701	49595400	700	*	2.5206	1.72974	462.667	9	9	0	3.93504e-30	1.85769e-27	up	significant	Distal Intergenic	2	49619298	49774778	155481	1	16574	ENSMUST00000028102.13	-23898	ENSMUSG00000026764	Kif5c	kinesin family member 5C
chr15	95891651	95892400	750	*	2.98353	1.44259	464.1	10	10	0	4.00607e-30	1.88564e-27	up	significant	Intron (ENSMUST00000071874.7/105722, intron 2 of 19)	15	95938594	95944128	5535	1	105722	ENSMUST00000226761.1	-46194	ENSMUSG00000064210	Ano6	anoctamin 6
chr7	28419401	28420000	600	*	1.96908	3.01126	460.869	7	7	0	4.19426e-30	1.96841e-27	up	significant	Intron (ENSMUST00000208199.1/233033, intron 2 of 12)	7	28407298	28413907	6610	2	233033	ENSMUST00000208676.1	-5494	ENSMUSG00000109336	Samd4b	sterile alpha motif domain containing 4B
chr18	82742201	82743000	800	*	2.33009	1.97097	464.246	11	11	0	4.36581e-30	2.03731e-27	up	significant	Distal Intergenic	18	82754505	82759041	4537	2	76961	ENSMUST00000188435.1	16041	ENSMUSG00000101773	2210420H20Rik	RIKEN cDNA 2210420H20 gene
chr5	36075001	36075700	700	*	2.52526	1.87045	460.961	9	9	0	4.36659e-30	2.03731e-27	up	significant	Intron (ENSMUST00000037370.13/81840, intron 4 of 26)	5	35984188	35989668	5481	1	70292	ENSMUST00000212374.1	90813	ENSMUSG00000029094	Afap1	actin filament associated protein 1
chr9	106406451	106407050	600	*	-2.22523	2.95149	456.495	7	0	7	4.47089e-30	2.07989e-27	down	significant	Distal Intergenic	9	106429454	106431568	2115	1	19944	ENSMUST00000150576.7	-22404	ENSMUSG00000048758	Rpl29	ribosomal protein L29
chr5	118031001	118031600	600	*	3.00839	1.85964	493.334	7	7	0	4.4854e-30	2.08057e-27	up	significant	Intron (ENSMUST00000031304.13/57816, intron 1 of 7)	5	118027870	118061870	34001	1	57816	ENSMUST00000135540.7	3131	ENSMUSG00000029359	Tesc	tescalcin
chr8	109944951	109945600	650	*	3.22879	1.29748	458.242	8	8	0	4.58968e-30	2.12278e-27	up	significant	Downstream (<=300bp)	8	109959625	109962053	2429	2	73608	ENSMUST00000155052.1	16453	ENSMUSG00000001672	Marveld3	MARVEL (membrane-associating) domain containing 3
chr1	118482301	118482900	600	*	-1.95341	3.48394	457.159	7	0	7	4.66749e-30	2.15252e-27	down	significant	Promoter (<=1kb)	1	118482039	118607137	125099	1	76707	ENSMUST00000191823.5	262	ENSMUSG00000064302	Clasp1	CLIP associating protein 1
chr11	86380351	86380900	550	*	2.41125	2.02578	452.705	6	6	0	4.84978e-30	2.22848e-27	up	significant	Distal Intergenic	11	86267033	86357602	90570	2	327987	ENSMUST00000043624.8	-22749	ENSMUSG00000034297	Med13	mediator complex subunit 13
chr7	81557001	81557700	700	*	-2.26072	2.88338	459.208	9	0	9	4.86169e-30	2.22848e-27	down	significant	Intron (ENSMUST00000042318.5/244091, intron 3 of 12)	7	81533308	81566944	33637	2	244091	ENSMUST00000042318.5	9244	ENSMUSG00000038663	Fsd2	fibronectin type III and SPRY domain containing 2
chr9	35556551	35557250	700	*	-2.15554	3.16141	459.167	9	0	9	4.8741e-30	2.22848e-27	down	significant	Promoter (1-2kb)	9	35536647	35558528	21882	2	30959	ENSMUST00000034612.6	1278	ENSMUSG00000032101	Ddx25	DEAD box helicase 25
chr11	67559451	67560050	600	*	3.43151	0.960417	454.873	7	7	0	4.96673e-30	2.26435e-27	up	significant	Intron (ENSMUST00000108681.7/14457, intron 1 of 13)	11	67547154	67684974	137821	1	14457	ENSMUST00000041611.11	12297	ENSMUSG00000033066	Gas7	growth arrest specific 7
chr6	17943751	17944400	650	*	-2.10392	3.27195	456.878	8	0	8	4.98965e-30	2.26832e-27	down	significant	Distal Intergenic	6	17905583	17942935	37353	1	64213	ENSMUST00000127322.1	38168	ENSMUSG00000029534	St7	suppression of tumorigenicity 7
chr11	101062201	101062650	450	*	3.06244	1.4426	455.342	4	4	0	5.1354e-30	2.32794e-27	up	significant	3' UTR	11	101070012	101077672	7661	1	27419	ENSMUST00000001802.9	-7362	ENSMUSG00000001751	Naglu	alpha-N-acetylglucosaminidase (Sanfilippo disease IIIB)
chr11	60734151	60734700	550	*	3.80954	0.707503	451.299	6	6	0	5.31196e-30	2.40116e-27	up	significant	Distal Intergenic	11	60728663	60728726	64	1	100628625	ENSMUST00000174993.1	5488	ENSMUSG00000092734	Mir5100	microRNA 5100
chr11	53803401	53803900	500	*	3.13428	1.08417	447.664	5	5	0	5.55115e-30	2.49814e-27	up	significant	Exon (ENSMUST00000126535.1/622459, exon 5 of 5)	11	53783418	53795875	12458	2	622459	ENSMUST00000153206.7	-7526	ENSMUSG00000081769	Gm12216	predicted gene 12216
chr19	5459051	5459450	400	*	3.16526	1.07335	439.648	3	3	0	5.57348e-30	2.49814e-27	up	significant	Promoter (1-2kb)	19	5453180	5457894	4715	2	240514	ENSMUST00000179549.2	-1157	ENSMUSG00000095098	Ccdc85b	coiled-coil domain containing 85B
chr2	155902901	155903550	650	*	4.51381	0.306741	454.715	8	8	0	5.55827e-30	2.49814e-27	up	significant	Intron (ENSMUST00000136933.7/56046, intron 5 of 9)	2	155887119	155910604	23486	2	56046	ENSMUST00000162258.7	7054	ENSMUSG00000005882	Uqcc1	ubiquinol-cytochrome c reductase complex assembly factor 1
chr13	30665151	30665800	650	*	4.3824	0.576027	455.166	8	8	0	5.62826e-30	2.51563e-27	up	significant	Intron (ENSMUST00000091672.12/105352, intron 1 of 7)	13	30660101	30711231	51131	1	105352	ENSMUST00000095914.6	5050	ENSMUSG00000069255	Dusp22	dual specificity phosphatase 22
chr19	17498451	17499100	650	*	3.22738	1.11327	454.283	8	8	0	5.88776e-30	2.62426e-27	up	significant	Intron (ENSMUST00000025618.15/18552, intron 24 of 37)	19	17397437	17399961	2525	1	54391	ENSMUST00000146171.1	101014	ENSMUSG00000024712	Rfk	riboflavin kinase
chr10	40107851	40108450	600	*	3.83618	0.653891	451.839	7	7	0	6.06203e-30	2.68853e-27	up	significant	Intron (ENSMUST00000092566.7/72472, intron 1 of 5)	10	40037299	40076605	39307	2	72472	ENSMUST00000213827.1	-31246	ENSMUSG00000019838	Slc16a10	solute carrier family 16 (monocarboxylic acid transporters), member 10
chr6	86219301	86219900	600	*	3.30728	1.16463	451.61	7	7	0	6.06565e-30	2.68853e-27	up	significant	Intron (ENSMUST00000032066.12/21802, intron 1 of 5)	6	86211594	86272219	60626	1	21802	ENSMUST00000194449.2	7707	ENSMUSG00000029999	Tgfa	transforming growth factor alpha
chr11	51458551	51459200	650	*	-2.28949	2.84578	453.328	8	0	8	6.22006e-30	2.74934e-27	down	significant	Intron (ENSMUST00000102765.8/237759, intron 2 of 28)	11	51574432	51580299	5868	1	237759	ENSMUST00000151098.1	-115232	ENSMUSG00000063564	Col23a1	collagen, type XXIII, alpha 1
chr4	130112151	130112850	700	*	2.30332	1.99841	454.757	9	9	0	6.40447e-30	2.81525e-27	up	significant	Intron (ENSMUST00000118199.7/67898, intron 2 of 5)	4	130107556	130128134	20579	1	67898	ENSMUST00000030563.5	4595	ENSMUSG00000028779	Pef1	penta-EF hand domain containing 1
chr6	85349101	85349750	650	*	2.64554	1.75236	452.864	8	8	0	6.40373e-30	2.81525e-27	up	significant	Intron (ENSMUST00000060837.9/52055, intron 1 of 4)	6	85337628	85341637	4010	2	52055	ENSMUST00000204504.1	-7464	ENSMUSG00000051343	Rab11fip5	RAB11 family interacting protein 5 (class I)
chr1	80496251	80496850	600	*	4.95357	0.353021	452.666	7	7	0	6.4565e-30	2.83033e-27	up	significant	Distal Intergenic	1	80501641	80530165	28525	2	210293	ENSMUST00000189486.6	33315	ENSMUSG00000038608	Dock10	dedicator of cytokinesis 10
chr5	66207701	66208350	650	*	3.25041	1.003	452.076	8	8	0	6.75292e-30	2.95215e-27	up	significant	Distal Intergenic	5	66166607	66191336	24730	2	73639	ENSMUST00000201903.1	-16365	ENSMUSG00000107014	1700126H18Rik	RIKEN cDNA 1700126H18 gene
chr12	86833601	86834200	600	*	2.02423	2.71145	449.199	7	7	0	7.04553e-30	3.07166e-27	up	significant	Distal Intergenic	12	86880701	86884798	4098	2	238330	ENSMUST00000038422.7	50598	ENSMUSG00000034168	Irf2bpl	interferon regulatory factor 2 binding protein-like
chr9	79648451	79649100	650	*	1.85711	2.86427	449.93	8	8	0	7.69121e-30	3.34402e-27	up	significant	Exon (ENSMUST00000071750.12/12816, exon 36 of 66)	9	79598991	79612970	13980	2	12816	ENSMUST00000135009.7	-35481	ENSMUSG00000032332	Col12a1	collagen, type XII, alpha 1
chr11	97606101	97606650	550	*	4.41625	0.504073	447.35	6	6	0	7.749e-30	3.35999e-27	up	significant	Intron (ENSMUST00000131687.1/69729, intron 1 of 3)	11	97598511	97622893	24383	1	69729	ENSMUST00000131687.1	7590	NA	2410003L11Rik	RIKEN cDNA 2410003L11 gene
chr11	45693051	45693800	750	*	-2.3052	3.12656	464.355	10	0	10	8.00164e-30	3.46014e-27	down	significant	Distal Intergenic	11	45808087	45841171	33085	1	100009664	ENSMUST00000137002.1	-114287	NA	F630206G17Rik	RIKEN cDNA F630206G17 gene
chr4	129793801	129794300	500	*	2.13816	2.34609	441.293	5	5	0	8.29928e-30	3.57914e-27	up	significant	Distal Intergenic	4	129811219	129839232	28014	1	19244	ENSMUST00000132386.1	-16919	ENSMUSG00000028788	Ptp4a2	protein tyrosine phosphatase 4a2
chr8	116382951	116383550	600	*	2.84918	1.31279	446.063	7	7	0	8.59157e-30	3.69521e-27	up	significant	Distal Intergenic	8	116504974	116515915	10942	1	75465	ENSMUST00000213007.1	-121424	ENSMUSG00000034467	Dynlrb2	dynein light chain roadblock-type 2
chr7	16853201	16853900	700	*	3.25623	1.21585	449.925	9	9	0	8.66293e-30	3.71588e-27	up	significant	Exon (ENSMUST00000168093.8/101540, exon 9 of 19)	7	16848709	16853982	5274	1	101540	ENSMUST00000205456.1	4492	ENSMUSG00000041187	Prkd2	protein kinase D2
chr11	74826001	74826600	600	*	3.45857	1.01223	445.324	7	7	0	9.00594e-30	3.84241e-27	up	significant	3' UTR	11	74830920	74845725	14806	1	17428	ENSMUST00000000291.8	-4320	ENSMUSG00000000282	Mnt	max binding protein
chr7	119959501	119960050	550	*	4.04148	0.766115	442.938	6	6	0	9.00606e-30	3.84241e-27	up	significant	Intron (ENSMUST00000213149.1/381917, intron 50 of 60)	7	119925979	119952157	26179	2	381917	ENSMUST00000208701.1	-7344	ENSMUSG00000052273	Dnah3	dynein, axonemal, heavy chain 3
chr5	46488351	46489100	750	*	-2.84739	2.63483	450.501	10	0	10	9.54788e-30	4.06271e-27	down	significant	Distal Intergenic	5	45926818	45932409	5592	2	78106	ENSMUST00000198088.1	-555942	ENSMUSG00000106602	4930405L22Rik	RIKEN cDNA 4930405L22 gene
chr1	132113001	132113650	650	*	2.75354	1.74224	448.769	8	8	0	1.00806e-29	4.278e-27	up	significant	Promoter (2-3kb)	1	132114934	132116255	1322	2	18557	ENSMUST00000189733.1	2605	ENSMUSG00000026437	Cdk18	cyclin dependent kinase 18
chr13	54231751	54232450	700	*	2.16965	2.47924	447.239	9	9	0	1.02469e-29	4.33005e-27	up	significant	Intron (ENSMUST00000209846.1/15466, intron 1 of 1)	13	54214007	54236180	22174	1	15466	ENSMUST00000211742.1	17744	ENSMUSG00000034987	Hrh2	histamine receptor H2
chr15	83090701	83091350	650	*	2.50868	1.75164	445.333	8	8	0	1.02847e-29	4.33005e-27	up	significant	Promoter (1-2kb)	15	83089508	83104367	14860	1	68607	ENSMUST00000168029.7	1193	ENSMUSG00000058586	Serhl	serine hydrolase-like
chr15	102120351	102120900	550	*	2.13634	2.18579	440.833	6	6	0	1.02667e-29	4.33005e-27	up	significant	Intron (ENSMUST00000139279.7/223918, intron 5 of 9)	15	102115139	102116099	961	1	209039	ENSMUST00000229800.1	5212	ENSMUSG00000037003	Tns2	tensin 2
chr17	29401801	29402400	600	*	2.62509	1.86413	442.906	7	7	0	1.04862e-29	4.39172e-27	up	significant	Distal Intergenic	17	29376501	29378452	1952	1	26382	ENSMUST00000144616.1	25300	ENSMUSG00000024013	Fgd2	FYVE, RhoGEF and PH domain containing 2
chr6	135069751	135070050	300	*	3.44395	1.68757	549.549	1	1	0	1.04862e-29	4.39172e-27	up	significant	Intron (ENSMUST00000050104.7/232431, intron 1 of 3)	6	135065651	135084709	19059	1	232431	ENSMUST00000050104.7	4100	ENSMUSG00000046733	Gprc5a	G protein-coupled receptor, family C, group 5, member A
chr8	124290701	124291350	650	*	3.15846	1.41801	454.636	8	8	0	1.11288e-29	4.64862e-27	up	significant	Intron (ENSMUST00000127664.1/108148, intron 1 of 15)	8	124295103	124323729	28627	1	108148	ENSMUST00000142547.1	-3753	ENSMUSG00000089704	Galnt2	polypeptide N-acetylgalactosaminyltransferase 2
chr15	86188901	86189600	700	*	2.103	2.4642	445.844	9	9	0	1.119e-29	4.66201e-27	up	significant	Promoter (2-3kb)	15	86139129	86186141	47013	2	223753	ENSMUST00000044332.15	-2760	ENSMUSG00000035891	Cerk	ceramide kinase
chr4	149820401	149821100	700	*	1.71721	3.27369	445.425	9	9	0	1.14898e-29	4.77445e-27	up	significant	Distal Intergenic	4	149744036	149774277	30242	2	70556	ENSMUST00000105686.2	-46124	ENSMUSG00000028982	Slc25a33	solute carrier family 25, member 33
chr6	91562801	91563450	650	*	3.2889	1.31451	444.238	8	8	0	1.15406e-29	4.78308e-27	up	significant	Distal Intergenic	6	91516048	91522620	6573	1	67678	ENSMUST00000206947.1	46753	ENSMUSG00000034192	Lsm3	LSM3 homolog, U6 small nuclear RNA and mRNA degradation associated
chr19	47515001	47515650	650	*	2.17693	2.38809	443.198	8	8	0	1.17625e-29	4.86243e-27	up	significant	Promoter (2-3kb)	19	47512982	47516578	3597	1	100503104	ENSMUST00000182109.1	2019	ENSMUSG00000097990	Gm19557	predicted gene, 19557
chr13	13968601	13969300	700	*	2.16762	2.35978	444.768	9	9	0	1.19785e-29	4.93893e-27	up	significant	Promoter (2-3kb)	13	13966344	13990867	24524	1	97884	ENSMUST00000221333.1	2257	ENSMUSG00000039242	B3galnt2	UDP-GalNAc:betaGlcNAc beta 1,3-galactosaminyltransferase, polypeptide 2
chr8	83602451	83603150	700	*	1.83327	3.15153	445.412	9	9	0	1.24925e-29	5.13756e-27	up	significant	Intron (ENSMUST00000211972.1/106529, intron 1 of 5)	8	83573099	83607971	34873	2	106529	ENSMUST00000211972.1	4821	ENSMUSG00000031708	Tecr	trans-2,3-enoyl-CoA reductase
chr5	12883551	12884150	600	*	-4.04442	1.66267	439.983	7	0	7	1.27967e-29	5.24916e-27	down	significant	Distal Intergenic	5	13125593	13524707	399115	1	20346	ENSMUST00000195907.4	-241443	ENSMUSG00000028883	Sema3a	sema domain, immunoglobulin domain (Ig), short basic domain, secreted, (semaphorin) 3A
chr4	137500801	137501400	600	*	2.02949	2.66586	439.453	7	7	0	1.30678e-29	5.34661e-27	up	significant	Exon (ENSMUST00000030547.14/15530, exon 2 of 97)	4	137522459	137528897	6439	1	15530	ENSMUST00000238544.1	-21059	ENSMUSG00000028763	Hspg2	perlecan (heparan sulfate proteoglycan 2)
chr17	12631651	12632350	700	*	-2.08648	3.226	443.146	9	0	9	1.32758e-29	5.41781e-27	down	significant	Distal Intergenic	17	12648880	12652708	3829	2	20517	ENSMUST00000233601.1	20358	ENSMUSG00000023829	Slc22a1	solute carrier family 22 (organic cation transporter), member 1
chr4	33261251	33262000	750	*	1.59925	3.25038	444.757	10	10	0	1.33183e-29	5.42131e-27	up	significant	Intron (ENSMUST00000137589.1/108767, intron 1 of 1)	4	33245423	33248510	3088	2	108767	ENSMUST00000049357.9	-12741	ENSMUSG00000040128	Pnrc1	proline-rich nuclear receptor coactivator 1
chr5	122314851	122315500	650	*	2.6696	1.7994	441.956	8	8	0	1.3826e-29	5.61363e-27	up	significant	Intron (ENSMUST00000053426.14/320717, intron 3 of 5)	5	122295772	122322340	26569	1	320717	ENSMUST00000119015.1	19079	ENSMUSG00000038582	Pptc7	PTC7 protein phosphatase homolog
chr4	150803901	150804550	650	*	3.8123	0.824709	440.278	8	8	0	1.42073e-29	5.75382e-27	up	significant	Distal Intergenic	4	150853919	150868892	14974	1	74155	ENSMUST00000073600.8	-49369	ENSMUSG00000028967	Errfi1	ERBB receptor feedback inhibitor 1
chr5	140443951	140444550	600	*	2.85764	1.45886	438.043	7	7	0	1.43099e-29	5.7807e-27	up	significant	Distal Intergenic	5	140439942	140442697	2756	1	27979	ENSMUST00000199377.1	4009	ENSMUSG00000056076	Eif3b	eukaryotic translation initiation factor 3, subunit B
chr7	80779251	80779950	700	*	2.12743	2.38368	441.041	9	9	0	1.51801e-29	6.11674e-27	up	significant	Intron (ENSMUST00000167377.2/29875, intron 2 of 37)	7	80749377	80803263	53887	2	29875	ENSMUST00000206149.1	23313	ENSMUSG00000030536	Iqgap1	IQ motif containing GTPase activating protein 1
chr11	120256751	120257400	650	*	2.18389	2.65572	443.853	8	8	0	1.53038e-29	6.13558e-27	up	significant	Intron (ENSMUST00000122148.7/268515, intron 2 of 27)	11	120236699	120292282	55584	1	268515	ENSMUST00000118987.1	20052	ENSMUSG00000039741	Bahcc1	BAH domain and coiled-coil containing 1
chr5	140414351	140414900	550	*	4.61478	0.422736	434.955	6	6	0	1.52939e-29	6.13558e-27	up	significant	Distal Intergenic	5	140419328	140443360	24033	1	27979	ENSMUST00000100507.7	-4428	ENSMUSG00000056076	Eif3b	eukaryotic translation initiation factor 3, subunit B
chr5	132229551	132230200	650	*	-2.62258	2.86146	438.876	8	0	8	1.54999e-29	6.19864e-27	down	significant	Intron (ENSMUST00000161226.8/319974, intron 2 of 18)	5	132030909	132050409	19501	2	319974	ENSMUST00000185450.6	-179142	ENSMUSG00000029673	Auts2	autism susceptibility candidate 2
chr16	14711651	14712300	650	*	-2.4873	2.74688	438.005	8	0	8	1.63882e-29	6.5375e-27	down	significant	Distal Intergenic	16	14705852	14709385	3534	1	20583	ENSMUST00000023356.7	5799	ENSMUSG00000022676	Snai2	snail family zinc finger 2
chr5	139794801	139795400	600	*	2.14368	2.47442	435.055	7	7	0	1.73381e-29	6.8992e-27	up	significant	Promoter (2-3kb)	5	139797514	139802331	4818	1	17135	ENSMUST00000110836.1	-2114	ENSMUSG00000018143	Mafk	v-maf musculoaponeurotic fibrosarcoma oncogene family, protein K (avian)
chr5	143561451	143562100	650	*	3.59608	1.21097	467.436	8	8	0	1.81742e-29	7.21389e-27	up	significant	Intron (ENSMUST00000067145.11/67238, intron 1 of 1)	5	143549040	143551933	2894	1	67238	ENSMUST00000198994.1	12411	ENSMUSG00000083012	Fam220a	family with sequence similarity 220, member A
chr14	49790401	49791050	650	*	3.00348	1.23701	436.021	8	8	0	1.863e-29	7.35821e-27	up	significant	Distal Intergenic	14	49675952	49783383	107432	2	67419	ENSMUST00000036972.13	-7018	ENSMUSG00000036242	Armh4	armadillo-like helical domain containing 4
chr19	36698051	36698650	600	*	2.96443	1.43566	439.143	7	7	0	1.86216e-29	7.35821e-27	up	significant	Intron (ENSMUST00000149601.7/668215, intron 1 of 4)	19	36614052	36705641	91590	2	668215	ENSMUST00000149601.7	6991	ENSMUSG00000087579	Hectd2os	Hectd2, opposite strand
chr5	31967901	31968550	650	*	2.9728	1.56352	451.679	8	8	0	1.9091e-29	7.52166e-27	up	significant	Intron (ENSMUST00000201352.3/107976, intron 7 of 11)	5	32045978	32084753	38776	1	107976	ENSMUST00000202080.1	-77428	ENSMUSG00000052139	Babam2	BRISC and BRCA1 A complex member 2
chr8	24975151	24975800	650	*	2.2083	2.21358	435.53	8	8	0	1.92168e-29	7.5526e-27	up	significant	Intron (ENSMUST00000084035.11/11502, intron 14 of 21)	8	24990272	24997790	7519	2	11502	ENSMUST00000211319.1	21990	ENSMUSG00000031555	Adam9	ADAM metallopeptidase domain 9
chr15	83467151	83467800	650	*	2.61195	1.55868	435.377	8	8	0	1.94198e-29	7.61362e-27	up	significant	Promoter (2-3kb)	15	83375607	83464606	89000	2	23970	ENSMUST00000171436.7	-2545	ENSMUSG00000016664	Pacsin2	protein kinase C and casein kinase substrate in neurons 2
chr12	69683551	69684100	550	*	3.28967	0.863092	430.419	6	6	0	2.06158e-29	8.043e-27	up	significant	Promoter (1-2kb)	12	69583766	69681852	98087	2	20663	ENSMUST00000035773.13	-1699	ENSMUSG00000034801	Sos2	SOS Ras/Rho guanine nucleotide exchange factor 2
chr7	137576301	137577000	700	*	-3.47787	2.48619	436.337	9	0	9	2.05677e-29	8.043e-27	down	significant	Distal Intergenic	7	137437689	137442169	4481	1	620016	ENSMUST00000211598.1	138612	ENSMUSG00000100863	Gm12669	glutaredoxin 3 pseudogene
chr5	110802051	110802650	600	*	2.95261	1.26845	432.225	7	7	0	2.0862e-29	8.11918e-27	up	significant	Intron (ENSMUST00000031490.10/22241, intron 3 of 27)	5	110793601	110795834	2234	2	22241	ENSMUST00000198470.1	-6217	ENSMUSG00000029512	Ulk1	unc-51 like kinase 1
chr8	92783851	92784650	800	*	2.31069	1.87648	439.092	11	11	0	2.10445e-29	8.1703e-27	up	significant	Distal Intergenic	8	92827291	92853420	26130	1	17390	ENSMUST00000034187.8	-42641	ENSMUSG00000031740	Mmp2	matrix metallopeptidase 2
chr12	94154901	94155600	700	*	-1.82151	3.36218	435.636	9	0	9	2.14697e-29	8.31513e-27	down	significant	Distal Intergenic	12	93927338	93927464	127	1	102465890	ENSMUST00000183568.1	227563	ENSMUSG00000098498	Mir8099-1	microRNA 8099-1
chr2	85068001	85068550	550	*	2.81847	1.683	437.364	6	6	0	2.17735e-29	8.39206e-27	up	significant	Intron (ENSMUST00000151092.7/228140, intron 5 of 5)	2	85060964	85062585	1622	1	228140	ENSMUST00000238769.1	7037	ENSMUSG00000033955	Tnks1bp1	tankyrase 1 binding protein 1
chr3	108762651	108763250	600	*	3.97073	0.401794	432.085	7	7	0	2.17305e-29	8.39206e-27	up	significant	Promoter (2-3kb)	3	108760214	108775002	14789	1	329738	ENSMUST00000147916.1	2437	ENSMUSG00000049565	Aknad1	AKNA domain containing 1
chr15	83233401	83234050	650	*	2.13615	2.23743	433.487	8	8	0	2.19347e-29	8.4338e-27	up	significant	Intron (ENSMUST00000049530.13/239559, intron 1 of 2)	15	83228333	83251729	23397	2	239559	ENSMUST00000229687.1	17679	ENSMUSG00000047878	A4galt	alpha 1,4-galactosyltransferase
chr10	127721701	127722350	650	*	-2.07889	2.86976	433.282	8	0	8	2.22215e-29	8.52355e-27	down	significant	Promoter (2-3kb)	10	127724478	127731767	7290	1	21334	ENSMUST00000179960.7	-2128	ENSMUSG00000025400	Tac2	tachykinin 2
chr11	80496601	80497100	500	*	3.3155	0.885336	425.607	5	5	0	2.30118e-29	8.8055e-27	up	significant	Intron (ENSMUST00000041065.13/338367, intron 21 of 21)	11	80507410	80509106	1697	2	77417	ENSMUST00000133400.1	12006	ENSMUSG00000085078	C030013C21Rik	RIKEN cDNA C030013C21 gene
chr17	83884951	83885650	700	*	2.95332	1.36792	434.367	9	9	0	2.33163e-29	8.9007e-27	up	significant	Distal Intergenic	17	83851751	83854418	2668	2	320021	ENSMUST00000234697.1	-30533	ENSMUSG00000097254	C430042M11Rik	RIKEN cDNA C430042M11 gene
chr8	13206251	13206800	550	*	4.44806	0.300849	428.272	6	6	0	2.35072e-29	8.95216e-27	up	significant	Intron (ENSMUST00000190673.1/ENSMUST00000190673.1, intron 1 of 1)	8	13175162	13200620	25459	2	66790	ENSMUST00000210317.1	-5631	ENSMUSG00000038515	Grtp1	GH regulated TBC protein 1
chr2	139738801	139739450	650	*	5.94233	-0.100001	431.109	8	8	0	2.40447e-29	9.13503e-27	up	significant	Intron (ENSMUST00000184404.7/319909, intron 2 of 5)	2	139678178	139758581	80404	1	319909	ENSMUST00000099307.3	60623	ENSMUSG00000074766	Ism1	isthmin 1, angiogenesis inhibitor
chr11	60895801	60896500	700	*	-2.26213	3.01082	433.752	9	0	9	2.42507e-29	9.19144e-27	down	significant	Distal Intergenic	11	60864452	60879272	14821	2	216821	ENSMUST00000062677.11	-16529	ENSMUSG00000043284	Tmem11	transmembrane protein 11
chr8	111623851	111624500	650	*	2.5649	1.71318	431.48	8	8	0	2.49876e-29	9.44828e-27	up	significant	3' UTR	8	111623785	111628587	4803	2	52815	ENSMUST00000173909.7	4087	ENSMUSG00000031958	Ldhd	lactate dehydrogenase D
chr19	46314801	46315200	400	*	2.17056	2.30356	416.429	3	3	0	2.53099e-29	9.54751e-27	up	significant	Promoter (<=1kb)	19	46313362	46314304	943	2	73728	ENSMUST00000226062.1	-497	ENSMUSG00000037126	Psd	pleckstrin and Sec7 domain containing
chr15	38409001	38409650	650	*	2.92258	1.21394	431.298	8	8	0	2.53711e-29	9.54803e-27	up	significant	Distal Intergenic	15	38490473	38490547	75	2	102465574	ENSMUST00000183910.1	80897	ENSMUSG00000099110	Mir6951	microRNA 6951
chr18	61935101	61935700	600	*	1.4742	3.76054	429.143	7	7	0	2.54515e-29	9.55576e-27	up	significant	Exon (ENSMUST00000194401.1/ENSMUST00000194401.1, exon 1 of 1)	18	61953075	62015715	62641	1	225608	ENSMUST00000051720.5	-17375	ENSMUSG00000045629	Sh3tc2	SH3 domain and tetratricopeptide repeats 2
chr5	92890501	92891250	750	*	-2.64777	2.85864	434.413	10	0	10	2.58208e-29	9.67163e-27	down	significant	Intron (ENSMUST00000113055.8/27428, intron 2 of 10)	5	92897993	92965308	67316	1	27428	ENSMUST00000113051.8	-6743	ENSMUSG00000029381	Shroom3	shroom family member 3
chr11	49746551	49747200	650	*	4.19209	0.538622	430.955	8	8	0	2.60414e-29	9.73144e-27	up	significant	Distal Intergenic	11	49671503	49712723	41221	2	104625	ENSMUST00000145353.7	-33828	ENSMUSG00000020362	Cnot6	CCR4-NOT transcription complex, subunit 6
chr12	25124301	25125050	750	*	-2.22932	3.46976	483.269	10	0	10	2.6671e-29	9.94342e-27	down	significant	Distal Intergenic	12	25129174	25134931	5758	1	432641	ENSMUST00000223429.1	-4124	NA	Gm17746	predicted gene, 17746
chr2	119350651	119351400	750	*	1.68598	3.31857	432.959	10	10	0	2.83645e-29	1.05501e-26	up	significant	Promoter (<=1kb)	2	119351229	119354381	3153	1	69065	ENSMUST00000028780.3	0	ENSMUSG00000027313	Chac1	ChaC, cation transport regulator 1
chr2	6118101	6118750	650	*	1.71031	3.2263	429.248	8	8	0	2.88907e-29	1.07209e-26	up	significant	Intron (ENSMUST00000114942.8/227545, intron 1 of 3)	2	6101190	6130139	28950	2	227545	ENSMUST00000126551.1	11389	ENSMUSG00000045319	Proser2	proline and serine rich 2
chr11	96397001	96397700	700	*	-2.15231	2.89699	430.752	9	0	9	2.94659e-29	1.08846e-26	down	significant	Distal Intergenic	11	96366258	96367221	964	1	15407	ENSMUST00000123805.1	30743	ENSMUSG00000018973	Hoxb1	homeobox B1
chr7	141900451	141900950	500	*	3.72801	0.773395	421.852	5	5	0	2.94684e-29	1.08846e-26	up	significant	Promoter (1-2kb)	7	141883389	141902308	18920	2	54473	ENSMUST00000130439.2	1358	ENSMUSG00000025139	Tollip	toll interacting protein
chr11	70459651	70460250	600	*	1.9671	2.7245	426.859	7	7	0	3.00731e-29	1.10823e-26	up	significant	Promoter (<=1kb)	11	70455190	70459832	4643	2	66102	ENSMUST00000154475.1	0	ENSMUSG00000018920	Cxcl16	C-X-C motif chemokine ligand 16
chr13	56682251	56682950	700	*	2.53499	1.58406	430.278	9	9	0	3.0407e-29	1.11795e-26	up	significant	Distal Intergenic	13	56703010	56742377	39368	1	17129	ENSMUST00000069557.13	-20060	ENSMUSG00000021540	Smad5	SMAD family member 5
chr5	123980601	123981200	600	*	3.30191	1.28508	436.059	7	7	0	3.06647e-29	1.12484e-26	up	significant	Promoter (<=1kb)	5	123980254	123989984	9731	1	29816	ENSMUST00000167879.1	347	ENSMUSG00000000915	Hip1r	huntingtin interacting protein 1 related
chr17	33978551	33979200	650	*	1.74715	3.09154	428.248	8	8	0	3.0842e-29	1.12875e-26	up	significant	Promoter (<=1kb)	17	33975076	33978790	3715	2	630499	ENSMUST00000174250.3	0	ENSMUSG00000121503	H2-K2	histocompatibility 2, K region locus 2
chr11	119975751	119976500	750	*	3.17351	1.37667	431.247	10	10	0	3.17178e-29	1.1555e-26	up	significant	Intron (ENSMUST00000075180.11/108100, intron 3 of 13)	11	119960021	119960387	367	1	108100	ENSMUST00000146960.1	15730	ENSMUSG00000025372	Baiap2	brain-specific angiogenesis inhibitor 1-associated protein 2
chr16	20726251	20726900	650	*	1.87842	2.81273	427.847	8	8	0	3.16642e-29	1.1555e-26	up	significant	Exon (ENSMUST00000115437.3/21832, exon 5 of 6)	16	20725587	20730551	4965	2	21832	ENSMUST00000231826.1	3651	ENSMUSG00000022847	Thpo	thrombopoietin
chr12	112773251	112773900	650	*	-3.6183	1.90238	427.596	8	0	8	3.2338e-29	1.17541e-26	down	significant	Exon (ENSMUST00000128258.1/ENSMUST00000128258.1, exon 1 of 1)	12	112766544	112767561	1018	1	104759	ENSMUST00000222886.1	6707	ENSMUSG00000052160	Pld4	phospholipase D family member 4
chr15	100251251	100251900	650	*	4.14548	0.636577	426.971	8	8	0	3.39758e-29	1.23213e-26	up	significant	Promoter (2-3kb)	15	100254215	100259912	5698	1	11908	ENSMUST00000166435.1	-2315	ENSMUSG00000023027	Atf1	activating transcription factor 1
chr13	60662501	60663050	550	*	3.44859	0.854167	422.312	6	6	0	3.43409e-29	1.24255e-26	up	significant	Intron (ENSMUST00000226059.1/69635, intron 2 of 26)	13	60696413	60721777	25365	1	69635	ENSMUST00000224789.1	-33363	ENSMUSG00000021559	Dapk1	death associated protein kinase 1
chr6	128132501	128133150	650	*	3.69647	0.700935	426.512	8	8	0	3.50428e-29	1.26508e-26	up	significant	Intron (ENSMUST00000112173.7/109246, intron 1 of 7)	6	127962802	128136709	173908	2	109246	ENSMUST00000112171.7	3559	ENSMUSG00000030352	Tspan9	tetraspanin 9
chr1	183052501	183053200	700	*	2.10769	2.67	428.895	9	9	0	3.6061e-29	1.2989e-26	up	significant	Distal Intergenic	1	183086266	183147461	61196	2	68897	ENSMUST00000171366.6	94261	ENSMUSG00000030768	Disp1	dispatched RND transporter family member 1
chr5	53002451	53003100	650	*	4.47971	0.142523	425.455	8	8	0	3.62505e-29	1.30278e-26	up	significant	Distal Intergenic	5	52973012	52994436	21425	2	75954	ENSMUST00000198248.4	-8015	ENSMUSG00000106352	5033403H07Rik	RIKEN cDNA 5033403H07 gene
chr11	100131951	100132600	650	*	2.32559	1.96541	425.192	8	8	0	3.77044e-29	1.35132e-26	up	significant	Promoter (1-2kb)	11	100133035	100134398	1364	2	16665	ENSMUST00000148502.1	1798	ENSMUSG00000054146	Krt15	keratin 15
chr3	100547501	100548150	650	*	2.74918	1.63288	424.013	7	7	0	3.77705e-29	1.35132e-26	up	significant	Distal Intergenic	3	100468057	100489324	21268	2	74645	ENSMUST00000061455.8	-58177	ENSMUSG00000044468	Tent5c	terminal nucleotidyltransferase 5C
chr3	79490001	79490600	600	*	2.77235	1.56571	422.693	7	7	0	3.89175e-29	1.38924e-26	up	significant	Intron (ENSMUST00000133154.6/329679, intron 11 of 17)	3	79459593	79500522	40930	2	329679	ENSMUST00000154645.1	9922	ENSMUSG00000061175	Fnip2	folliculin interacting protein 2
chr15	77845101	77845700	600	*	4.47176	0.232707	423.304	7	7	0	3.92779e-29	1.39898e-26	up	significant	Promoter (2-3kb)	15	77760587	77842175	81589	2	17886	ENSMUST00000016771.12	-2926	ENSMUSG00000022443	Myh9	myosin, heavy polypeptide 9, non-muscle
chr11	47708901	47709650	750	*	-4.0367	2.00232	428.058	10	0	10	3.95348e-29	1.40499e-26	down	significant	Intron (ENSMUST00000128558.1/ENSMUST00000128558.1, intron 1 of 2)	11	47351154	47637469	286316	2	24052	ENSMUST00000154578.7	-71432	ENSMUSG00000020354	Sgcd	sarcoglycan, delta (dystrophin-associated glycoprotein)
chr14	7809551	7810100	550	*	1.59059	3.36972	420.049	6	6	0	3.97413e-29	1.40919e-26	up	significant	Distal Intergenic	14	7817957	7951588	133632	1	286940	ENSMUST00000052678.8	-7857	ENSMUSG00000025278	Flnb	filamin, beta
chr1	133057451	133058100	650	*	2.85579	1.3083	423.932	8	8	0	4.0993e-29	1.45035e-26	up	significant	Intron (ENSMUST00000153707.7/240752, intron 1 of 1)	1	133046012	133108687	62676	1	240752	ENSMUST00000077730.6	11439	ENSMUSG00000026447	Pik3c2b	phosphatidylinositol-4-phosphate 3-kinase catalytic subunit type 2 beta
chr15	34254251	34254900	650	*	2.51072	2.18885	430.276	8	8	0	4.11054e-29	1.45111e-26	up	significant	Intron (ENSMUST00000022867.4/114128, intron 1 of 6)	15	34238167	34276168	38002	1	114128	ENSMUST00000226627.1	16084	ENSMUSG00000022257	Laptm4b	lysosomal-associated protein transmembrane 4B
chr7	30776001	30776700	700	*	2.54865	2.07307	428.628	9	9	0	4.11988e-29	1.4512e-26	up	significant	Promoter (<=1kb)	7	30776401	30781063	4663	1	73712	ENSMUST00000041703.9	0	ENSMUSG00000060962	Dmkn	dermokine
chr1	134516401	134517100	700	*	-2.37849	2.85426	425.59	9	0	9	4.13162e-29	1.45213e-26	down	significant	Distal Intergenic	1	134494648	134508774	14127	1	98710	ENSMUST00000047978.8	21753	ENSMUSG00000042229	Rabif	RAB interacting factor
chr1	170177551	170178250	700	*	2.50604	1.84863	426.109	9	9	0	4.32983e-29	1.51512e-26	up	significant	Promoter (2-3kb)	1	170141938	170174957	33020	2	107652	ENSMUST00000111350.9	-2594	ENSMUSG00000026670	Uap1	UDP-N-acetylglucosamine pyrophosphorylase 1
chr10	62221501	62222150	650	*	3.42986	0.744367	423.18	8	8	0	4.32688e-29	1.51512e-26	up	significant	Intron (ENSMUST00000047883.10/70423, intron 1 of 7)	10	62185396	62231251	45856	2	70423	ENSMUST00000047883.10	9101	ENSMUSG00000037031	Tspan15	tetraspanin 15
chr6	38134601	38135350	750	*	2.61523	1.79799	437.446	10	10	0	4.34954e-29	1.51868e-26	up	significant	Intron (ENSMUST00000117556.7/330286, intron 18 of 19)	6	38048483	38124586	76104	2	140494	ENSMUST00000040259.7	-10015	ENSMUSG00000038600	Atp6v0a4	ATPase, H+ transporting, lysosomal V0 subunit A4
chr4	43506651	43507150	500	*	2.76274	1.42964	415.751	5	5	0	4.41755e-29	1.53906e-26	up	significant	Promoter (<=1kb)	4	43506966	43513729	6764	1	230099	ENSMUST00000030183.9	0	ENSMUSG00000028463	Car9	carbonic anhydrase 9
chr14	70090851	70091400	550	*	3.27122	0.89455	417.883	6	6	0	4.59885e-29	1.59874e-26	up	significant	Distal Intergenic	14	70100105	70138206	38102	1	57784	ENSMUST00000022680.8	-8705	ENSMUSG00000022089	Bin3	bridging integrator 3
chr9	43982201	43982950	750	*	1.94863	2.89079	425.479	10	10	0	4.62362e-29	1.60385e-26	up	significant	Distal Intergenic	9	44043384	44048579	5196	1	21838	ENSMUST00000114840.1	-60434	ENSMUSG00000032011	Thy1	thymus cell antigen 1, theta
chr9	107278401	107279050	650	*	1.70722	3.06728	421.986	8	8	0	4.65907e-29	1.61264e-26	up	significant	Promoter (1-2kb)	9	107263702	107280915	17214	2	102626	ENSMUST00000134682.2	1865	ENSMUSG00000032577	Mapkapk3	mitogen-activated protein kinase-activated protein kinase 3
chr9	121398451	121398850	400	*	2.5742	1.39299	407.314	3	3	0	4.69794e-29	1.62258e-26	up	significant	Intron (ENSMUST00000211301.1/67095, intron 3 of 17)	9	121403478	121446797	43320	1	67095	ENSMUST00000210351.1	-4628	ENSMUSG00000032536	Trak1	trafficking protein, kinesin binding 1
chr1	71944951	71945550	600	*	2.97836	1.21013	419.76	7	7	0	4.73077e-29	1.63039e-26	up	significant	Distal Intergenic	1	71888503	71890587	2085	1	667931	ENSMUST00000188676.1	56448	ENSMUSG00000099707	Gm8883	predicted gene 8883
chr8	125130801	125131500	700	*	2.11311	2.14897	422.848	9	9	0	4.95134e-29	1.70273e-26	up	significant	Intron (ENSMUST00000074562.10/244667, intron 4 of 12)	8	125087987	125102878	14892	1	244667	ENSMUST00000126111.1	42814	ENSMUSG00000043051	Disc1	disrupted in schizophrenia 1
chr3	79993951	79994700	750	*	-1.99762	3.11557	424.22	10	0	10	5.02383e-29	1.72394e-26	down	significant	Distal Intergenic	3	79885930	79946278	60349	1	68659	ENSMUST00000029567.8	108021	ENSMUSG00000027955	Gask1b	golgi associated kinase 1B
chr18	61653351	61653750	400	*	-2.2226	2.65746	406.2	3	0	3	5.06409e-29	1.73403e-26	down	significant	Intron (ENSMUST00000182244.7/328968, intron 2 of 3)	18	61649196	61649258	63	2	387161	ENSMUST00000083511.3	-4093	ENSMUSG00000065445	Mir143	microRNA 143
chr10	96372501	96373250	750	*	-2.94036	2.47828	423.658	10	0	10	5.21659e-29	1.77861e-26	down	significant	Distal Intergenic	10	96226207	96248708	22502	1	74881	ENSMUST00000218720.1	146294	ENSMUSG00000112762	4930459C07Rik	RIKEN cDNA 4930459C07 gene
chr5	14885001	14885750	750	*	-2.16881	3.02141	423.682	10	0	10	5.20585e-29	1.77861e-26	down	significant	Distal Intergenic	5	14913397	14914853	1457	2	381714	ENSMUST00000154544.1	29103	ENSMUSG00000033219	Gm9758	predicted gene 9758
chr17	70728901	70729450	550	*	2.69058	1.68563	415.823	6	6	0	5.27324e-29	1.79028e-26	up	significant	Intron (ENSMUST00000133983.7/224997, intron 8 of 13)	17	70809072	70819401	10330	1	224997	ENSMUST00000233780.1	-79622	ENSMUSG00000003279	Dlgap1	DLG associated protein 1
chr3	89277301	89278000	700	*	1.90078	2.83195	423.116	9	9	0	5.26966e-29	1.79028e-26	up	significant	Promoter (1-2kb)	3	89271740	89279641	7902	2	13636	ENSMUST00000118860.1	1641	ENSMUSG00000027954	Efna1	ephrin A1
chr11	67538451	67539100	650	*	2.66408	1.44081	419.807	8	8	0	5.38836e-29	1.82548e-26	up	significant	Intron (ENSMUST00000108681.7/14457, intron 1 of 13)	11	67547154	67684974	137821	1	14457	ENSMUST00000041611.11	-8054	ENSMUSG00000033066	Gas7	growth arrest specific 7
chr7	111718801	111719450	650	*	3.3513	0.932526	419.779	8	8	0	5.41022e-29	1.829e-26	up	significant	Intron (ENSMUST00000049430.14/233733, intron 1 of 10)	7	111471661	111779977	308317	2	233733	ENSMUST00000049430.14	60527	ENSMUSG00000038296	Galnt18	polypeptide N-acetylgalactosaminyltransferase 18
chr6	66910601	66911400	800	*	2.00332	2.47638	424.349	11	11	0	5.47951e-29	1.84851e-26	up	significant	Intron (ENSMUST00000043148.12/14701, intron 1 of 4)	6	66896891	67017567	120677	1	14701	ENSMUST00000204862.1	13710	ENSMUSG00000036402	Gng12	guanine nucleotide binding protein (G protein), gamma 12
chr19	45621051	45621800	750	*	2.77628	1.22993	422.514	10	10	0	5.62988e-29	1.89523e-26	up	significant	Intron (ENSMUST00000160718.8/30838, intron 1 of 4)	19	45578254	45631138	52885	2	30838	ENSMUST00000160718.8	9338	ENSMUSG00000040913	Fbxw4	F-box and WD-40 domain protein 4
chr12	111753051	111753750	700	*	2.34298	1.97161	420.547	9	9	0	5.76828e-29	1.93773e-26	up	significant	Intron (ENSMUST00000163220.9/68020, intron 5 of 5)	12	111758849	111803240	44392	1	16593	ENSMUST00000239017.1	-5099	ENSMUSG00000021288	Klc1	kinesin light chain 1
chr14	31960151	31960750	600	*	3.23208	0.921054	416.954	7	7	0	5.89067e-29	1.97468e-26	up	significant	Distal Intergenic	14	32028989	32062197	33209	1	78754	ENSMUST00000022460.10	-68239	ENSMUSG00000021903	Galnt15	polypeptide N-acetylgalactosaminyltransferase 15
chr7	107681151	107681700	550	*	3.33086	0.996513	414.415	6	6	0	5.90788e-29	1.9763e-26	up	significant	Intron (ENSMUST00000040056.14/19024, intron 3 of 24)	7	107742906	107747886	4981	1	19024	ENSMUST00000208159.1	-61206	ENSMUSG00000036528	Ppfibp2	PTPRF interacting protein, binding protein 2 (liprin beta 2)
chr18	37927651	37928350	700	*	3.48089	0.924815	419.879	9	9	0	6.03867e-29	2.01583e-26	up	significant	Intron (ENSMUST00000115634.7/13367, intron 1 of 26)	18	37843603	37935381	91779	2	13367	ENSMUST00000025337.13	7031	ENSMUSG00000024456	Diaph1	diaphanous related formin 1
chr6	38092451	38092950	500	*	2.37026	1.8598	411.065	5	5	0	6.05781e-29	2.018e-26	up	significant	Exon (ENSMUST00000114908.4/140494, exon 4 of 22)	6	38088719	38097185	8467	2	140494	ENSMUST00000138385.1	4235	ENSMUSG00000038600	Atp6v0a4	ATPase, H+ transporting, lysosomal V0 subunit A4
chr7	19316651	19317350	700	*	2.32283	2.13624	419.538	9	9	0	6.16807e-29	2.05045e-26	up	significant	Distal Intergenic	7	19302696	19310051	7356	2	14282	ENSMUST00000003640.3	-6600	ENSMUSG00000003545	Fosb	FBJ osteosarcoma oncogene B
chr10	116733551	116734250	700	*	2.60012	1.48111	419.395	9	9	0	6.23586e-29	2.06867e-26	up	significant	Intron (ENSMUST00000218193.1/75878, intron 2 of 2)	10	116729253	116739760	10508	1	75878	ENSMUST00000218193.1	4298	ENSMUSG00000112924	4930579P08Rik	RIKEN cDNA 4930579P08 gene
chr10	24917751	24918350	600	*	4.10461	0.412047	414.897	7	7	0	6.72782e-29	2.22724e-26	up	significant	Promoter (1-2kb)	10	24915775	24916407	633	2	11846	ENSMUST00000218260.1	-1344	ENSMUSG00000019987	Arg1	arginase, liver
chr8	86043551	86044300	750	*	-2.35732	2.69704	419.734	10	0	10	6.76485e-29	2.23486e-26	down	significant	Exon (ENSMUST00000053771.13/102093, exon 28 of 32)	8	86035646	86060641	24996	1	102093	ENSMUST00000162305.1	7905	ENSMUSG00000036879	Phkb	phosphorylase kinase beta
chr3	116954901	116955550	650	*	3.57436	0.889439	416.314	8	8	0	7.00442e-29	2.30792e-26	up	significant	Intron (ENSMUST00000040097.13/114301, intron 1 of 7)	3	116968267	116984406	16140	1	74654	ENSMUST00000117592.1	-12717	ENSMUSG00000080907	4930455H04Rik	RIKEN cDNA 4930455H04 gene
chr4	131847951	131848550	600	*	-2.89363	2.51394	413.88	7	0	7	7.01491e-29	2.30792e-26	down	significant	Intron (ENSMUST00000030742.10/26922, intron 1 of 9)	4	131843505	131844007	503	1	26922	ENSMUST00000139573.1	4446	ENSMUSG00000028910	Mecr	mitochondrial trans-2-enoyl-CoA reductase
chr11	7780501	7781150	650	*	2.84871	1.21736	414.843	8	8	0	7.52987e-29	2.46337e-26	up	significant	Distal Intergenic	11	7207686	7213923	6238	2	16009	ENSMUST00000135887.2	-566578	ENSMUSG00000020427	Igfbp3	insulin-like growth factor binding protein 3
chr11	44323201	44323900	700	*	2.36922	1.79813	416.612	9	9	0	7.50298e-29	2.46337e-26	up	significant	Distal Intergenic	11	44400063	44414010	13948	1	16160	ENSMUST00000170513.2	-76163	ENSMUSG00000004296	Il12b	interleukin 12b
chr2	148634301	148634950	650	*	3.03352	0.970177	414.913	8	8	0	7.53371e-29	2.46337e-26	up	significant	Distal Intergenic	2	148672601	148676027	3427	1	56488	ENSMUST00000109961.7	-37651	ENSMUSG00000036992	Nxt1	NTF2-related export protein 1
chr15	83499051	83499700	650	*	3.44249	1.07916	415.054	8	8	0	8.07599e-29	2.63528e-26	up	significant	Intron (ENSMUST00000016897.11/319953, intron 6 of 11)	15	83502136	83510793	8658	2	319953	ENSMUST00000154401.7	11093	ENSMUSG00000022442	Ttll1	tubulin tyrosine ligase-like 1
chr8	126522951	126523550	600	*	2.5193	1.76754	411.482	7	7	0	8.24515e-29	2.68499e-26	up	significant	Distal Intergenic	8	126425329	126475065	49737	2	212728	ENSMUST00000170518.2	-47886	ENSMUSG00000090290	Tarbp1	TAR RNA binding protein 1
chr11	30102451	30103150	700	*	2.24432	2.22152	414.919	9	9	0	8.4036e-29	2.73102e-26	up	significant	Promoter (<=1kb)	11	30099396	30103249	3854	2	20742	ENSMUST00000145315.1	99	ENSMUSG00000020315	Sptbn1	spectrin beta, non-erythrocytic 1
chr5	113215651	113216000	350	*	2.42723	1.86709	392.926	2	2	0	8.49597e-29	2.75542e-26	up	significant	Intron (ENSMUST00000211733.1/243219, intron 1 of 12)	5	113086323	113221236	134914	2	243219	ENSMUST00000211733.1	5236	ENSMUSG00000051339	2900026A02Rik	RIKEN cDNA 2900026A02 gene
chr1	191277501	191278250	750	*	2.76638	1.46512	415.962	10	10	0	8.70821e-29	2.81853e-26	up	significant	Intron (ENSMUST00000192965.1/ENSMUST00000192965.1, intron 1 of 5)	1	191306789	191318194	11406	2	66208	ENSMUST00000046770.9	39944	ENSMUSG00000037499	Nenf	neuron derived neurotrophic factor
chr17	47149601	47149950	350	*	2.8306	1.16479	392.446	2	2	0	8.82809e-29	2.85155e-26	up	significant	Intron (ENSMUST00000188947.6/224829, intron 2 of 11)	17	47141216	47318790	177575	1	224829	ENSMUST00000191153.6	8385	ENSMUSG00000064043	Trerf1	transcriptional regulating factor 1
chr9	32830251	32830950	700	*	-2.6693	2.69028	413.867	9	0	9	9.02305e-29	2.90863e-26	down	significant	Intron (ENSMUST00000183423.1/ENSMUST00000183423.1, intron 1 of 1)	9	32904937	32928966	24030	2	330917	ENSMUST00000185169.1	98016	NA	Gm27162	predicted gene 27162
chr11	118360951	118361450	500	*	1.6274	3.32077	406.333	5	5	0	9.04194e-29	2.90884e-26	up	significant	Distal Intergenic	11	118303701	118355740	52040	2	21858	ENSMUST00000155707.2	-5211	ENSMUSG00000017466	Timp2	tissue inhibitor of metalloproteinase 2
chr17	87041601	87042250	650	*	2.87643	1.23709	411.735	8	8	0	9.27089e-29	2.9765e-26	up	significant	Distal Intergenic	17	87025611	87035472	9862	1	56724	ENSMUST00000160269.1	15990	ENSMUSG00000024146	Cript	cysteine-rich PDZ-binding protein
chr18	61342251	61342850	600	*	4.43036	0.31476	410.163	7	7	0	9.44081e-29	3.02497e-26	up	significant	Intron (ENSMUST00000075299.12/170826, intron 1 of 11)	18	61397835	61397900	66	2	723889	ENSMUST00000198300.1	55050	ENSMUSG00000105200	Mir378a	microRNA 378a
chr17	31938701	31939050	350	*	2.2412	1.81048	391.284	2	2	0	9.54281e-29	3.05152e-26	up	significant	Distal Intergenic	17	31946082	32020128	74047	2	74377	ENSMUST00000237527.1	81078	ENSMUSG00000002076	Hsf2bp	heat shock transcription factor 2 binding protein
chr2	120980701	120981350	650	*	2.25312	2.14415	410.731	8	8	0	9.91401e-29	3.15756e-26	up	significant	Promoter (<=1kb)	2	120981088	120990356	9269	1	96957	ENSMUST00000130010.7	0	ENSMUSG00000054484	Tmem62	transmembrane protein 62
chr7	99304801	99305450	650	*	2.22635	2.23743	410.741	8	8	0	9.90715e-29	3.15756e-26	up	significant	Intron (ENSMUST00000068973.10/17760, intron 1 of 3)	7	99269132	99320582	51451	1	17760	ENSMUST00000209094.1	35669	ENSMUSG00000055407	Map6	microtubule-associated protein 6
chr9	16114751	16115400	650	*	-1.98977	3.09462	410.609	8	0	8	9.99583e-29	3.17728e-26	down	significant	Intron (ENSMUST00000217308.2/270120, intron 3 of 25)	9	15936701	15957822	21122	2	270120	ENSMUST00000215388.1	-156929	ENSMUSG00000074505	Fat3	FAT atypical cadherin 3
chr8	105341351	105341850	500	*	-2.54285	2.43564	403.694	5	0	5	1.00281e-28	3.18121e-26	down	significant	Intron (ENSMUST00000132777.7/234686, intron 1 of 19)	8	105336553	105337907	1355	2	234686	ENSMUST00000136439.1	-3444	ENSMUSG00000014778	Fhod1	formin homology 2 domain containing 1
chr8	106529751	106530350	600	*	2.61763	1.49995	408.49	7	7	0	1.01084e-28	3.20033e-26	up	significant	Intron (ENSMUST00000080797.7/12560, intron 2 of 15)	8	106510891	106557297	46407	1	12560	ENSMUST00000080797.7	18860	ENSMUSG00000061048	Cdh3	cadherin 3
chr2	115391251	115391800	550	*	-2.66805	2.66972	405.91	6	0	6	1.03338e-28	3.26519e-26	down	significant	Distal Intergenic	2	115329264	115344280	15017	2	78193	ENSMUST00000152815.1	-46971	ENSMUSG00000087309	4930528P14Rik	RIKEN cDNA 4930528P14 gene
chr8	56292251	56292700	450	*	3.01692	0.984425	400.077	4	4	0	1.03902e-28	3.27652e-26	up	significant	Promoter (1-2kb)	8	56294585	56321043	26459	1	15446	ENSMUST00000034026.9	-1885	ENSMUSG00000031613	Hpgd	hydroxyprostaglandin dehydrogenase 15 (NAD)
chr14	55724301	55725000	700	*	1.77838	2.78045	411.703	9	9	0	1.04414e-28	3.28618e-26	up	significant	Promoter (2-3kb)	14	55716325	55722263	5939	2	56187	ENSMUST00000163889.2	-2038	ENSMUSG00000040472	Rabggta	Rab geranylgeranyl transferase, a subunit
chr6	113795051	113795750	700	*	-1.34896	4.4114	411.409	9	0	9	1.06505e-28	3.3454e-26	down	significant	Intron (ENSMUST00000101045.9/11941, intron 9 of 21)	6	113728062	113740743	12682	2	110379	ENSMUST00000032440.5	-54308	ENSMUSG00000030298	Sec13	SEC13 homolog, nuclear pore and COPII coat complex component
chr11	52260751	52261300	550	*	2.29086	1.89412	405.203	6	6	0	1.08452e-28	3.39985e-26	up	significant	Intron (ENSMUST00000086844.9/21414, intron 3 of 9)	11	52255156	52274877	19722	2	21414	ENSMUST00000238914.1	13577	ENSMUSG00000000782	Tcf7	transcription factor 7, T cell specific
chr2	157325101	157325700	600	*	3.88469	0.4085	407.622	7	7	0	1.09695e-28	3.43206e-26	up	significant	Intron (ENSMUST00000116380.8/20014, intron 16 of 16)	2	157319783	157322160	2378	1	20014	ENSMUST00000149924.1	5318	ENSMUSG00000027642	Rpn2	ribophorin II
chr8	72413751	72414400	650	*	1.926	2.61797	409.106	8	8	0	1.10718e-28	3.45732e-26	up	significant	Intron (ENSMUST00000163643.2/13859, intron 1 of 23)	8	72358068	72421438	63371	2	13859	ENSMUST00000212950.1	7038	ENSMUSG00000006276	Eps15l1	epidermal growth factor receptor pathway substrate 15-like 1
chr5	35662401	35662850	450	*	2.69971	1.46269	395.67	3	3	0	1.11442e-28	3.47311e-26	up	significant	Intron (ENSMUST00000087629.9/78558, intron 6 of 8)	5	35668193	35671552	3360	2	78558	ENSMUST00000129459.1	8702	ENSMUSG00000029096	Htra3	HtrA serine peptidase 3
chr10	76730151	76730850	700	*	2.50419	1.92193	415.897	9	9	0	1.15827e-28	3.60275e-26	up	significant	Exon (ENSMUST00000218963.1/ENSMUST00000218963.1, exon 1 of 2)	10	76708792	76726168	17377	2	12833	ENSMUST00000001147.4	-3983	ENSMUSG00000001119	Col6a1	collagen, type VI, alpha 1
chr4	118363501	118364100	600	*	3.85801	0.914444	438.96	7	7	0	1.17509e-28	3.64795e-26	up	significant	Promoter (<=1kb)	4	118363407	118365066	1660	2	230676	ENSMUST00000130058.1	966	ENSMUSG00000033253	Szt2	SZT2 subunit of KICSTOR complex
chr14	34085651	34086200	550	*	2.59618	1.41196	403.985	6	6	0	1.18092e-28	3.65894e-26	up	significant	Promoter (<=1kb)	14	34085981	34100571	14591	1	11752	ENSMUST00000022519.14	0	ENSMUSG00000021950	Anxa8	annexin A8
chr10	53875701	53876300	600	*	2.5834	1.44522	406.206	7	7	0	1.18398e-28	3.66131e-26	up	significant	Distal Intergenic	10	53918719	53977115	58397	2	17155	ENSMUST00000219234.1	100815	ENSMUSG00000003746	Man1a	mannosidase 1, alpha
chr7	133782651	133783250	600	*	1.98756	2.43763	405.947	7	7	0	1.20229e-28	3.71072e-26	up	significant	Promoter (<=1kb)	7	133721110	133782726	61617	2	101437	ENSMUST00000063669.7	0	ENSMUSG00000030986	Dhx32	DEAH-box helicase 32 (putative)
chr9	110951301	110951900	600	*	2.06486	2.55241	405.62	7	7	0	1.22947e-28	3.78729e-26	up	significant	Promoter (<=1kb)	9	110951545	110984066	32522	1	74249	ENSMUST00000035076.8	0	ENSMUSG00000032495	Lrrc2	leucine rich repeat containing 2
chr4	140562551	140563200	650	*	2.71141	1.40587	403.201	6	6	0	1.24586e-28	3.83037e-26	up	significant	Exon (ENSMUST00000138493.7/72754, exon 7 of 16)	4	140544314	140568381	24068	2	72754	ENSMUST00000140403.1	5181	ENSMUSG00000040964	Arhgef10l	Rho guanine nucleotide exchange factor 10-like
chr12	4588501	4589100	600	*	3.96471	0.422737	405.914	7	7	0	1.25931e-28	3.8643e-26	up	significant	Distal Intergenic	12	4592638	4629717	37080	1	20403	ENSMUST00000218402.1	-3538	ENSMUSG00000020640	Itsn2	intersectin 2
chr3	69923101	69923800	700	*	-2.38768	2.55449	408.896	9	0	9	1.26368e-28	3.87024e-26	down	significant	Distal Intergenic	3	69819542	69859940	40399	2	66183	ENSMUST00000051239.12	-63161	ENSMUSG00000043461	Sptssb	serine palmitoyltransferase, small subunit B
chr8	39742301	39742900	600	*	4.09711	0.296626	405.212	7	7	0	1.28339e-28	3.92309e-26	up	significant	Distal Intergenic	8	39603454	39642673	39220	2	20288	ENSMUST00000170091.2	-99628	ENSMUSG00000025044	Msr1	macrophage scavenger receptor 1
chr11	107955401	107956200	800	*	2.36813	1.58864	411.309	11	11	0	1.31831e-28	4.02212e-26	up	significant	Intron (ENSMUST00000059595.10/18750, intron 14 of 16)	11	107938177	107979639	41463	2	18750	ENSMUST00000100302.3	23439	ENSMUSG00000050965	Prkca	protein kinase C, alpha
chr1	90698451	90699150	700	*	2.59642	1.40548	407.347	9	9	0	1.407e-28	4.28452e-26	up	significant	Distal Intergenic	1	90767389	90773215	5827	2	12835	ENSMUST00000150769.1	74065	ENSMUSG00000048126	Col6a3	collagen, type VI, alpha 3
chr14	121399601	121400250	650	*	2.48737	1.6648	405.472	8	8	0	1.41976e-28	4.31516e-26	up	significant	Distal Intergenic	14	121337422	121380011	42590	2	223255	ENSMUST00000227917.1	-19590	ENSMUSG00000063410	Stk24	serine/threonine kinase 24
chr2	167965751	167966300	550	*	2.91635	1.03172	401.416	6	6	0	1.42723e-28	4.32962e-26	up	significant	Intron (ENSMUST00000147210.7/19246, intron 3 of 6)	2	167951048	167965067	14020	1	19246	ENSMUST00000142717.1	14703	ENSMUSG00000027540	Ptpn1	protein tyrosine phosphatase, non-receptor type 1
chr19	47508651	47509200	550	*	2.86304	1.15776	401.195	6	6	0	1.4312e-28	4.33341e-26	up	significant	Promoter (<=1kb)	19	47501038	47508773	7736	2	108689	ENSMUST00000182873.1	0	ENSMUSG00000042694	Stn1	STN1, CST complex subunit
chr7	134114601	134115150	550	*	-1.71258	3.54296	400.968	6	0	6	1.45236e-28	4.38915e-26	down	significant	Intron (ENSMUST00000067680.10/11489, intron 3 of 22)	7	133883199	134225097	341899	2	11489	ENSMUST00000067680.10	109947	ENSMUSG00000054555	Adam12	ADAM metallopeptidase domain 12
chr15	99212501	99213100	600	*	4.05957	0.270244	403.535	7	7	0	1.46807e-28	4.42823e-26	up	significant	3' UTR	15	99224861	99242817	17957	1	16512	ENSMUST00000041415.4	-11761	ENSMUSG00000037579	Kcnh3	potassium voltage-gated channel, subfamily H (eag-related), member 3
chr6	72335251	72335900	650	*	3.47184	0.707261	404.62	8	8	0	1.51312e-28	4.55551e-26	up	significant	Promoter (1-2kb)	6	72321300	72333368	12069	2	28035	ENSMUST00000154799.1	-1883	ENSMUSG00000056305	Usp39	ubiquitin specific peptidase 39
chr15	100421051	100421650	600	*	2.08291	2.20597	402.043	7	7	0	1.5731e-28	4.70944e-26	up	significant	Promoter (<=1kb)	15	100422147	100427475	5329	1	432982	ENSMUST00000132119.1	-497	ENSMUSG00000087444	Gm5475	predicted gene 5475
chr16	25374001	25374600	600	*	2.18977	2.10092	402.081	7	7	0	1.56909e-28	4.70944e-26	up	significant	Intron (ENSMUST00000056087.3/71338, intron 4 of 5)	16	25286821	25318235	31415	1	71338	ENSMUST00000128595.1	87180	ENSMUSG00000048399	Tprg1	transformation related protein 63 regulated 1
chr8	120518601	120519300	700	*	1.59586	3.40096	405.696	9	9	0	1.57246e-28	4.70944e-26	up	significant	Intron (ENSMUST00000127664.1/108148, intron 1 of 15)	8	120535857	120579480	43624	1	382034	ENSMUST00000120493.7	-16557	ENSMUSG00000031822	Gse1	genetic suppressor element 1, coiled-coil protein
chr18	42808551	42809250	700	*	-2.34423	2.81111	404.541	9	0	9	1.70252e-28	5.08735e-26	down	significant	Intron (ENSMUST00000136118.7/72930, intron 1 of 8)	18	42758468	42898815	140348	2	72930	ENSMUST00000155262.1	89565	ENSMUSG00000024500	Ppp2r2b	protein phosphatase 2, regulatory subunit B, beta
chr7	28849651	28850350	700	*	2.1914	1.96393	403.16	9	9	0	1.87276e-28	5.58559e-26	up	significant	Distal Intergenic	7	28841006	28841703	698	1	16855	ENSMUST00000137468.1	8645	ENSMUSG00000053964	Lgals4	lectin, galactose binding, soluble 4
chr2	31948251	31948900	650	*	2.16184	2.29092	400.999	8	8	0	1.93247e-28	5.75291e-26	up	significant	Promoter (1-2kb)	2	31950139	31973442	23304	1	108897	ENSMUST00000001920.12	-1239	ENSMUSG00000001864	Aif1l	allograft inflammatory factor 1-like
chr3	138029301	138029950	650	*	3.44665	0.887659	401.64	8	8	0	1.99329e-28	5.90094e-26	up	significant	Distal Intergenic	3	138065052	138081506	16455	1	102634333	ENSMUST00000163080.2	-35102	ENSMUSG00000090066	1110002E22Rik	RIKEN cDNA 1110002E22 gene
chr5	96611951	96612550	600	*	3.76938	0.852802	418.926	7	7	0	1.99222e-28	5.90094e-26	up	significant	Intron (ENSMUST00000036019.4/231470, intron 18 of 73)	5	96617364	96636766	19403	1	231470	ENSMUST00000197126.4	-4814	ENSMUSG00000034687	Fras1	Fraser extracellular matrix complex subunit 1
chr9	59653251	59653950	700	*	2.29295	2.22544	402.272	9	9	0	1.99072e-28	5.90094e-26	up	significant	Promoter (2-3kb)	9	59656368	59679375	23008	1	18746	ENSMUST00000034834.15	-2418	ENSMUSG00000032294	Pkm	pyruvate kinase, muscle
chr1	93680001	93680650	650	*	2.67322	1.57776	400.516	8	8	0	1.99878e-28	5.90623e-26	up	significant	Distal Intergenic	1	93685660	93695764	10105	1	51800	ENSMUST00000027499.12	-5010	ENSMUSG00000026278	Bok	BCL2-related ovarian killer
chr10	61464851	61465500	650	*	3.34933	1.11183	414.338	8	8	0	2.03687e-28	6.00769e-26	up	significant	Distal Intergenic	10	61475801	61582791	106991	1	216011	ENSMUST00000049242.8	-10301	ENSMUSG00000037151	Lrrc20	leucine rich repeat containing 20
chr3	37360501	37361200	700	*	3.60114	0.669659	402.187	9	9	0	2.07612e-28	6.11215e-26	up	significant	Intron (ENSMUST00000138710.2/14173, intron 1 of 1)	3	37366990	37404797	37808	1	14173	ENSMUST00000150021.7	-5790	ENSMUSG00000037225	Fgf2	fibroblast growth factor 2
chr13	51279801	51280500	700	*	-2.28904	2.61215	401.631	9	0	9	2.08104e-28	6.11534e-26	down	significant	Distal Intergenic	13	51202727	51203065	339	2	667728	ENSMUST00000091708.5	-76736	NA	H2af-ps2	H2A histone family, pseudogene 2
chr3	9123051	9123700	650	*	3.05395	1.01133	399.757	8	8	0	2.10852e-28	6.18471e-26	up	significant	Distal Intergenic	3	9061964	9071074	9111	1	75149	ENSMUST00000194792.1	61087	ENSMUSG00000103116	4930539M17Rik	RIKEN cDNA 4930539M17 gene
chr1	125450201	125450850	650	*	4.86213	0.0212223	400.395	8	8	0	2.15938e-28	6.32226e-26	up	significant	Distal Intergenic	1	125405880	125435727	29848	2	74117	ENSMUST00000188497.6	-14474	ENSMUSG00000026341	Actr3	ARP3 actin-related protein 3
chr4	100273651	100274350	700	*	2.32015	1.86694	400.865	9	9	0	2.19454e-28	6.41345e-26	up	significant	Intron (ENSMUST00000039630.5/26563, intron 1 of 8)	4	100095791	100444765	348975	1	26563	ENSMUST00000039630.5	177860	ENSMUSG00000035305	Ror1	receptor tyrosine kinase-like orphan receptor 1
chr16	89952701	89953350	650	*	1.99467	2.27675	398.866	8	8	0	2.24155e-28	6.53885e-26	up	significant	Promoter (2-3kb)	16	89908221	89956107	47887	2	21844	ENSMUST00000124433.7	2757	ENSMUSG00000002489	Tiam1	T cell lymphoma invasion and metastasis 1
chr7	84022501	84023050	550	*	3.15181	1.02513	394.709	6	6	0	2.25301e-28	6.56028e-26	up	significant	Intron (ENSMUST00000064174.11/80982, intron 1 of 28)	7	83950466	83976075	25610	2	80982	ENSMUST00000142518.7	-46426	ENSMUSG00000052353	Cemip	cell migration inducing protein, hyaluronan binding
chr4	141020801	141021600	800	*	-1.68866	3.51699	404.586	11	0	11	2.30327e-28	6.69441e-26	down	significant	Promoter (<=1kb)	4	141016637	141022124	5488	2	230872	ENSMUST00000122846.7	524	ENSMUSG00000040860	Crocc	ciliary rootlet coiled-coil, rootletin
chr3	129620651	129621300	650	*	2.89205	1.0542	398.369	8	8	0	2.3219e-28	6.73629e-26	up	significant	Intron (ENSMUST00000199910.4/170439, intron 2 of 3)	3	129678337	129681546	3210	2	13645	ENSMUST00000197250.1	60246	ENSMUSG00000028017	Egf	epidermal growth factor
chr1	72609051	72609650	600	*	3.16465	1.19897	396.419	7	7	0	2.3277e-28	6.74086e-26	up	significant	Intron (ENSMUST00000136498.7/54380, intron 9 of 13)	1	72616522	72628299	11778	1	54380	ENSMUST00000126832.1	-6872	ENSMUSG00000039354	Smarcal1	SWI/SNF related matrix associated, actin dependent regulator of chromatin, subfamily a-like 1
chr8	36190201	36190750	550	*	2.86791	1.3709	394.161	6	6	0	2.33701e-28	6.75557e-26	up	significant	Intron (ENSMUST00000209235.1/ENSMUST00000209235.1, intron 1 of 3)	8	36159479	36161588	2110	1	330738	ENSMUST00000211253.1	30722	ENSMUSG00000109704	Gm38414	predicted gene, 38414
chr16	95763151	95763800	650	*	2.20866	1.83579	398.301	8	8	0	2.35037e-28	6.78191e-26	up	significant	Intron (ENSMUST00000233116.1/69776, intron 3 of 4)	16	95715854	95719122	3269	1	23872	ENSMUST00000233550.1	47297	ENSMUSG00000022895	Ets2	E26 avian leukemia oncogene 2, 3' domain
chr9	42803051	42803450	400	*	2.06725	2.2698	384.263	3	3	0	2.3615e-28	6.80172e-26	up	significant	Intron (ENSMUST00000114865.7/110637, intron 3 of 20)	9	42520412	42808699	288288	2	110637	ENSMUST00000034515.6	5249	ENSMUSG00000032017	Grik4	glutamate receptor, ionotropic, kainate 4
chr10	75100151	75100750	600	*	2.34225	1.80822	396.153	7	7	0	2.37171e-28	6.8188e-26	up	significant	Intron (ENSMUST00000164107.2/110279, intron 1 of 22)	10	75060592	75184921	124330	1	110279	ENSMUST00000164107.2	39559	ENSMUSG00000009681	Bcr	BCR activator of RhoGEF and GTPase
chr15	81879801	81880550	750	*	-1.89499	3.4341	401.145	10	0	10	2.3913e-28	6.86276e-26	down	significant	Intron (ENSMUST00000023116.6/11429, intron 1 of 17)	15	81872690	81895281	22592	1	11429	ENSMUST00000231091.1	7111	ENSMUSG00000022477	Aco2	aconitase 2, mitochondrial
chr15	100700351	100700950	600	*	3.28413	1.09832	395.802	7	7	0	2.43105e-28	6.96433e-26	up	significant	Intron (ENSMUST00000229410.1/ENSMUST00000229410.1, intron 1 of 2)	15	100674421	100687921	13501	2	109901	ENSMUST00000023775.8	-12430	ENSMUSG00000023031	Cela1	chymotrypsin-like elastase family, member 1
chr2	143838601	143839250	650	*	3.38924	0.838721	397.635	8	8	0	2.44633e-28	6.99555e-26	up	significant	Intron (ENSMUST00000099296.3/12075, intron 5 of 7)	2	143826528	143862943	36416	2	12075	ENSMUST00000099296.3	23693	ENSMUSG00000027420	Bfsp1	beaded filament structural protein 1, in lens-CP94
chr13	91352151	91352850	700	*	-2.15587	2.98405	398.783	9	0	9	2.53592e-28	7.23659e-26	down	significant	Distal Intergenic	13	91368990	91388085	19096	2	320297	ENSMUST00000181054.2	35235	ENSMUSG00000097182	A830009L08Rik	RIKEN cDNA A830009L08 gene
chr7	84336351	84336900	550	*	-1.99063	3.22735	394.438	6	0	6	2.5397e-28	7.23659e-26	down	significant	Intron (ENSMUST00000085077.4/11864, intron 5 of 18)	7	84305229	84311181	5953	2	11864	ENSMUST00000207759.1	-25170	ENSMUSG00000015709	Arnt2	aryl hydrocarbon receptor nuclear translocator 2
chr7	44536401	44537100	700	*	2.63589	1.36313	398.829	9	9	0	2.54518e-28	7.2393e-26	up	significant	Promoter (<=1kb)	7	44533896	44535958	2063	2	18971	ENSMUST00000141742.7	-443	ENSMUSG00000038644	Pold1	polymerase (DNA directed), delta 1, catalytic subunit
chr7	6152001	6152500	500	*	3.45803	0.647437	390.289	5	5	0	2.62547e-28	7.45437e-26	up	significant	Promoter (<=1kb)	7	6142402	6151048	8647	2	67109	ENSMUST00000207331.1	-953	ENSMUSG00000046792	Zfp787	zinc finger protein 787
chr7	30196301	30196700	400	*	2.28183	1.98782	382.655	3	3	0	2.65144e-28	7.51473e-26	up	significant	Promoter (1-2kb)	7	30186943	30195048	8106	2	12336	ENSMUST00000126116.2	-1253	ENSMUSG00000001794	Capns1	calpain, small subunit 1
chr5	143493801	143494400	600	*	2.36568	2.01396	402.425	7	7	0	2.7306e-28	7.72537e-26	up	significant	Exon (ENSMUST00000045593.11/231871, exon 10 of 15)	5	143486678	143489994	3317	1	231871	ENSMUST00000155383.1	7123	ENSMUSG00000039206	Daglb	diacylglycerol lipase, beta
chr9	70509801	70510550	750	*	2.27969	1.80964	399.196	10	10	0	2.73879e-28	7.73482e-26	up	significant	Distal Intergenic	9	70425429	70503725	78297	2	93836	ENSMUST00000034739.11	-6076	ENSMUSG00000032217	Rnf111	ring finger 111
chr17	86919501	86920200	700	*	1.84376	2.82436	398.343	9	9	0	2.76293e-28	7.77549e-26	up	significant	Promoter (1-2kb)	17	86918409	86922374	3966	1	78469	ENSMUST00000202221.1	1092	ENSMUSG00000037689	Tmem247	transmembrane protein 247
chr7	141164651	141165350	700	*	2.69623	1.96381	410.161	9	9	0	2.761e-28	7.77549e-26	up	significant	Promoter (2-3kb)	7	141163354	141168128	4775	2	107702	ENSMUST00000209378.1	2778	ENSMUSG00000038650	Rnh1	ribonuclease/angiogenin inhibitor 1
chr14	64098851	64099300	450	*	3.5774	0.628316	385.832	4	4	0	2.82189e-28	7.92742e-26	up	significant	Exon (ENSMUST00000166038.1/78176, exon 4 of 4)	14	64099295	64104235	4941	2	78176	ENSMUST00000166038.1	4935	ENSMUSG00000091686	4930471C04Rik	RIKEN cDNA 4930471C04 gene
chr12	106904051	106904650	600	*	2.97553	1.0696	393.622	7	7	0	2.83432e-28	7.94835e-26	up	significant	Distal Intergenic	12	106706049	106716362	10314	2	71033	ENSMUST00000149382.1	-187689	ENSMUSG00000085820	4933406K04Rik	RIKEN cDNA 4933406K04 gene
chr15	59534951	59535550	600	*	2.44933	1.51083	393.574	7	7	0	2.84391e-28	7.95907e-26	up	significant	Intron (ENSMUST00000168722.2/68501, intron 4 of 4)	15	59648350	59657099	8750	1	211770	ENSMUST00000067543.7	-112800	ENSMUSG00000032501	Trib1	tribbles pseudokinase 1
chr7	144056101	144056600	500	*	1.60642	2.95721	388.784	5	5	0	2.84812e-28	7.95907e-26	up	significant	Intron (ENSMUST00000105902.7/210274, intron 4 of 22)	7	144031264	144396431	365168	1	210274	ENSMUST00000213146.1	24837	ENSMUSG00000037541	Shank2	SH3 and multiple ankyrin repeat domains 2
chr13	17614651	17615250	600	*	5.21803	0.0716919	395.113	7	7	0	2.86536e-28	7.99326e-26	up	significant	Intron (ENSMUST00000068545.5/192136, intron 6 of 13)	13	17684485	17694736	10252	2	192136	ENSMUST00000221467.1	79486	ENSMUSG00000055137	Sugct	succinyl-CoA glutarate-CoA transferase
chr11	51940401	51941150	750	*	1.61711	3.10831	398.177	10	10	0	2.93916e-28	8.18483e-26	up	significant	Distal Intergenic	11	51967661	51977334	9674	1	52626	ENSMUST00000102763.4	-26511	ENSMUSG00000020392	Cdkn2aipnl	CDKN2A interacting protein N-terminal like
chr2	30381151	30381700	550	*	5.06073	0.0275672	391.747	6	6	0	2.9698e-28	8.25574e-26	up	significant	Promoter (<=1kb)	2	30381713	30384100	2388	1	108958	ENSMUST00000175864.1	-13	ENSMUSG00000026858	Miga2	mitoguardin 2
chr15	101980801	101981400	600	*	2.79646	1.14558	392.719	7	7	0	3.0572e-28	8.46919e-26	up	significant	Distal Intergenic	15	101996698	102004482	7785	2	16691	ENSMUST00000023952.9	23082	ENSMUSG00000049382	Krt8	keratin 8
chr18	33723501	33724150	650	*	2.22814	1.84624	394.502	8	8	0	3.05267e-28	8.46919e-26	up	significant	Distal Intergenic	18	33794892	33795986	1095	1	69749	ENSMUST00000146010.2	-70742	ENSMUSG00000087590	Epb41l4aos	erythrocyte membrane protein band 4.1 like 4a, opposite strand
chr1	181230651	181231350	700	*	2.46808	1.78272	396.001	9	9	0	3.08007e-28	8.51775e-26	up	significant	Distal Intergenic	1	181173228	181212001	38774	2	226757	ENSMUST00000237749.1	-18650	ENSMUSG00000038733	Wdr26	WD repeat domain 26
chr17	63012101	63012800	700	*	-2.1294	3.2095	409.7	9	0	9	3.11297e-28	8.59385e-26	down	significant	Distal Intergenic	17	62604184	62881317	277134	2	13640	ENSMUST00000076840.11	-130784	ENSMUSG00000048915	Efna5	ephrin A5
chr2	122575351	122575900	550	*	2.58994	1.44243	390.076	6	6	0	3.11912e-28	8.59594e-26	up	significant	Distal Intergenic	2	122595489	122598534	3046	2	67092	ENSMUST00000154598.7	22634	ENSMUSG00000027199	Gatm	glycine amidinotransferase (L-arginine:glycine amidinotransferase)
chr9	57562851	57563550	700	*	1.8233	2.7651	395.562	9	9	0	3.17596e-28	8.7375e-26	up	significant	Promoter (<=1kb)	9	57562907	57577697	14791	1	24044	ENSMUST00000215942.1	0	ENSMUSG00000040188	Scamp2	secretory carrier membrane protein 2
chr14	7808501	7808850	350	*	1.68531	2.88931	374.55	2	2	0	3.18926e-28	8.75899e-26	up	significant	Distal Intergenic	14	7817957	7951588	133632	1	286940	ENSMUST00000052678.8	-9107	ENSMUSG00000025278	Flnb	filamin, beta
chr11	5037601	5038250	650	*	2.82999	1.2258	393.429	8	8	0	3.28273e-28	9.0002e-26	up	significant	Promoter (<=1kb)	11	5037369	5040402	3034	1	11764	ENSMUST00000142325.7	232	ENSMUSG00000009090	Ap1b1	adaptor protein complex AP-1, beta 1 subunit
chr8	13208851	13209300	450	*	3.22462	0.771585	383.103	4	4	0	3.42876e-28	9.38446e-26	up	significant	Distal Intergenic	8	13175162	13200620	25459	2	66790	ENSMUST00000210317.1	-8231	ENSMUSG00000038515	Grtp1	GH regulated TBC protein 1
chr9	116314001	116314650	650	*	2.74966	1.37394	392.651	8	8	0	3.46611e-28	9.47043e-26	up	significant	Distal Intergenic	9	116189180	116194886	5707	1	100043817	ENSMUST00000214742.1	124821	ENSMUSG00000111243	Gm4668	predicted gene 4668
chr6	36896551	36897250	700	*	-1.86108	3.27177	394.258	9	0	9	3.48052e-28	9.49355e-26	down	significant	Intron (ENSMUST00000101532.9/320127, intron 28 of 33)	6	36714929	36810220	95292	2	19242	ENSMUST00000101534.4	-86331	ENSMUSG00000029838	Ptn	pleiotrophin
chr12	81854951	81855550	600	*	3.77855	0.350984	390.59	7	7	0	3.57768e-28	9.72885e-26	up	significant	Distal Intergenic	12	81860023	81997114	137092	1	54604	ENSMUST00000221721.1	-4473	ENSMUSG00000021140	Pcnx1	pecanex 1
chr2	156730451	156730900	450	*	2.64083	1.35434	382.491	4	4	0	3.57898e-28	9.72885e-26	up	significant	Intron (ENSMUST00000109567.9/228836, intron 7 of 12)	2	156721492	156764363	42872	1	228836	ENSMUST00000099145.5	8959	ENSMUSG00000061689	Dlgap4	DLG associated protein 4
chr11	65128551	65129200	650	*	3.77472	0.654373	391.781	8	8	0	3.69699e-28	1.00325e-25	up	significant	Intron (ENSMUST00000047463.14/216831, intron 1 of 20)	11	65051475	65162567	111093	2	216831	ENSMUST00000093001.4	33367	ENSMUSG00000033389	Arhgap44	Rho GTPase activating protein 44
chr10	13280251	13280950	700	*	-2.21091	2.767	393.328	9	0	9	3.71631e-28	1.00679e-25	down	significant	Intron (ENSMUST00000105545.11/215789, intron 2 of 12)	10	13213395	13324289	110895	2	215789	ENSMUST00000105543.8	43339	ENSMUSG00000062866	Phactr2	phosphatase and actin regulator 2
chr18	76056851	76057450	600	*	2.42762	1.7208	384.989	5	5	0	3.73639e-28	1.01051e-25	up	significant	Promoter (2-3kb)	18	76059458	76146443	86986	1	207259	ENSMUST00000167921.1	-2008	ENSMUSG00000044646	Zbtb7c	zinc finger and BTB domain containing 7C
chr2	144441201	144441900	700	*	2.59344	1.59198	393.96	9	9	0	3.75611e-28	1.01412e-25	up	significant	Distal Intergenic	2	144459280	144467794	8515	1	668917	ENSMUST00000124788.1	-17380	ENSMUSG00000121866	Zfp133-ps	zinc finger protein 133, pseudogene
chr6	82854201	82854850	650	*	2.43176	1.69863	391.007	8	8	0	3.89223e-28	1.0491e-25	up	significant	Distal Intergenic	6	82879421	82881832	2412	2	69652	ENSMUST00000191170.1	26982	ENSMUSG00000100291	2310069B03Rik	RIKEN cDNA 2310069B03 gene
chr18	16329351	16330000	650	*	-3.40367	2.54094	391.51	8	0	8	3.97435e-28	1.06943e-25	down	significant	Distal Intergenic	18	16589023	16670069	81047	2	12558	ENSMUST00000115850.1	340069	ENSMUSG00000024304	Cdh2	cadherin 2
chr3	27214351	27214950	600	*	4.19871	0.279549	388.917	7	7	0	4.03204e-28	1.08313e-25	up	significant	Intron (ENSMUST00000046515.14/320024, intron 1 of 4)	3	27188441	27239584	51144	1	320024	ENSMUST00000140872.1	25910	ENSMUSG00000027698	Nceh1	neutral cholesterol ester hydrolase 1
chr6	35323001	35323600	600	*	2.86822	0.986373	388.351	7	7	0	4.12523e-28	1.1063e-25	up	significant	Promoter (2-3kb)	6	35312668	35326141	13474	2	208164	ENSMUST00000051176.8	2541	ENSMUSG00000047420	Fam180a	family with sequence similarity 180, member A
chr3	152122701	152123000	300	*	2.14484	2.20269	361.253	1	1	0	4.30188e-28	1.15173e-25	up	significant	Intron (ENSMUST00000046614.9/54120, intron 3 of 5)	3	152093533	152108522	14990	2	54120	ENSMUST00000152283.7	-14179	ENSMUSG00000039131	Gipc2	GIPC PDZ domain containing family, member 2
chrX	9222401	9223100	700	*	2.48737	1.53377	391.251	9	9	0	4.30916e-28	1.15175e-25	up	significant	Intron (ENSMUST00000069763.2/236285, intron 1 of 4)	20	9199902	9268085	68184	1	236285	ENSMUST00000069763.2	22499	ENSMUSG00000047344	Lancl3	LanC lantibiotic synthetase component C-like 3 (bacterial)
chr7	99403401	99403800	400	*	3.72236	0.612089	376.539	3	3	0	4.349e-28	1.16046e-25	up	significant	Intron (ENSMUST00000037528.9/233552, intron 2 of 17)	7	99414650	99441261	26612	1	233552	ENSMUST00000208800.1	-10850	ENSMUSG00000035314	Gdpd5	glycerophosphodiester phosphodiesterase domain containing 5
chr10	75617801	75618450	650	*	2.72984	1.34007	388.679	8	8	0	4.59358e-28	1.22367e-25	up	significant	Distal Intergenic	10	75604081	75609657	5577	1	23887	ENSMUST00000188444.1	13720	ENSMUSG00000006344	Ggt5	gamma-glutamyltransferase 5
chr15	73617451	73618100	650	*	1.91333	2.46219	388.231	8	8	0	4.74024e-28	1.26063e-25	up	significant	Promoter (<=1kb)	15	73580290	73617324	37035	2	106068	ENSMUST00000076224.11	-127	ENSMUSG00000079020	Slc45a4	solute carrier family 45, member 4
chr3	58172001	58172650	650	*	2.50994	1.39477	388.177	8	8	0	4.764e-28	1.26485e-25	up	significant	Distal Intergenic	3	58141707	58163807	22101	2	67850	ENSMUST00000188418.1	-8194	ENSMUSG00000100666	1700007F19Rik	RIKEN cDNA 1700007F19 gene
chr11	98763001	98763650	650	*	1.72359	2.87875	387.941	8	8	0	4.83919e-28	1.28267e-25	up	significant	Exon (ENSMUST00000064187.11/21833, exon 7 of 10)	11	98769347	98770426	1080	2	217166	ENSMUST00000139220.1	6776	ENSMUSG00000020889	Nr1d1	nuclear receptor subfamily 1, group D, member 1
chr5	121185001	121185700	700	*	-1.63075	3.88917	404.12	9	0	9	4.92545e-28	1.30337e-25	down	significant	Intron (ENSMUST00000100770.8/19247, intron 1 of 15)	5	121130541	121191329	60789	2	19247	ENSMUST00000054547.8	5629	ENSMUSG00000043733	Ptpn11	protein tyrosine phosphatase, non-receptor type 11
chr11	121543951	121544400	450	*	2.51445	1.50001	378.02	4	4	0	4.95047e-28	1.30783e-25	up	significant	Promoter (<=1kb)	11	121544201	121590406	46206	1	108903	ENSMUST00000147560.7	0	ENSMUSG00000039230	Tbcd	tubulin-specific chaperone d
chr18	74733351	74733950	600	*	2.98251	0.990537	385.721	7	7	0	4.9761e-28	1.31242e-25	up	significant	Promoter (<=1kb)	18	74733765	74771477	37713	1	17919	ENSMUST00000154986.1	0	ENSMUSG00000025885	Myo5b	myosin VB
chr2	167919001	167919550	550	*	3.12335	0.946707	383.321	6	6	0	5.06111e-28	1.33264e-25	up	significant	Distal Intergenic	2	167932057	167974737	42681	1	19246	ENSMUST00000147210.7	-12507	ENSMUSG00000027540	Ptpn1	protein tyrosine phosphatase, non-receptor type 1
chr6	72473401	72474050	650	*	2.57952	1.52495	387.246	8	8	0	5.08654e-28	1.33713e-25	up	significant	Distal Intergenic	6	72432799	72439558	6760	2	232087	ENSMUST00000059472.9	-33843	ENSMUSG00000053907	Mat2a	methionine adenosyltransferase 2A
chr17	26549201	26549750	550	*	2.34157	1.68425	383.006	6	6	0	5.17146e-28	1.35722e-25	up	significant	Intron (ENSMUST00000235532.1/19252, intron 3 of 5)	17	26561489	26656931	95443	1	67458	ENSMUST00000167662.7	-11739	ENSMUSG00000001576	Ergic1	endoplasmic reticulum-golgi intermediate compartment 1
chr1	106043351	106043850	500	*	2.34133	1.5824	380.368	5	5	0	5.21701e-28	1.36693e-25	up	significant	Distal Intergenic	1	106011744	106023258	11515	1	227449	ENSMUST00000131830.2	31607	ENSMUSG00000038866	Zcchc2	zinc finger, CCHC domain containing 2
chr5	29698351	29699000	650	*	2.58524	1.41833	386.732	8	8	0	5.27705e-28	1.38039e-25	up	significant	Distal Intergenic	5	29735688	29786478	50791	1	23950	ENSMUST00000008733.14	-36688	ENSMUSG00000029131	Dnajb6	DnaJ heat shock protein family (Hsp40) member B6
chr18	34958201	34958900	700	*	1.81321	2.46398	388.262	9	9	0	5.32322e-28	1.39019e-25	up	significant	Distal Intergenic	18	34937414	34954357	16944	2	15526	ENSMUST00000025217.10	-3844	ENSMUSG00000024359	Hspa9	heat shock protein 9
chr7	127804901	127805400	500	*	2.95439	0.888002	380.068	5	5	0	5.34106e-28	1.39257e-25	up	significant	3' UTR	7	127800941	127801518	578	1	101502	ENSMUST00000138432.1	3960	ENSMUSG00000042289	Hsd3b7	hydroxy-delta-5-steroid dehydrogenase, 3 beta- and steroid delta-isomerase 7
chr7	80166601	80167250	650	*	1.55066	3.76756	395.186	8	8	0	5.4092e-28	1.40803e-25	up	significant	Distal Intergenic	7	80186841	80226527	39687	1	20352	ENSMUST00000032754.8	-19591	ENSMUSG00000030539	Sema4b	sema domain, immunoglobulin domain (Ig), transmembrane domain (TM) and short cytoplasmic domain, (semaphorin) 4B
chr9	100470851	100471450	600	*	2.29289	1.80389	384.494	7	7	0	5.42034e-28	1.40863e-25	up	significant	Promoter (<=1kb)	9	100459077	100470609	11533	2	213208	ENSMUST00000152756.7	-242	ENSMUSG00000044244	Il20rb	interleukin 20 receptor beta
chr5	110871751	110872400	650	*	5.24556	0.194198	403.852	8	8	0	5.44909e-28	1.4138e-25	up	significant	3' UTR	5	110866271	110866720	450	1	50883	ENSMUST00000196650.1	5480	ENSMUSG00000029521	Chek2	checkpoint kinase 2
chr5	66871901	66872500	600	*	3.7287	0.437299	384.561	7	7	0	5.52265e-28	1.43056e-25	up	significant	Intron (ENSMUST00000201852.3/77569, intron 2 of 7)	5	66898431	66969153	70723	1	77569	ENSMUST00000122812.4	-25931	ENSMUSG00000037736	Limch1	LIM and calponin homology domains 1
chr3	158294951	158295600	650	*	-4.09829	1.67805	386.138	8	0	8	5.61085e-28	1.45105e-25	down	significant	Exon (ENSMUST00000196431.1/ENSMUST00000196431.1, exon 1 of 1)	3	158082891	158353433	270543	2	242274	ENSMUST00000200196.4	57833	ENSMUSG00000028176	Lrrc7	leucine rich repeat containing 7
chr4	115079251	115080000	750	*	-2.74007	2.32066	388.693	10	0	10	5.73627e-28	1.48109e-25	down	significant	Distal Intergenic	4	115088708	115093894	5187	1	67182	ENSMUST00000171877.7	-8708	ENSMUSG00000028716	Pdzk1ip1	PDZK1 interacting protein 1
chr2	125429051	125429650	600	*	3.06326	0.836735	383.76	7	7	0	5.89195e-28	1.51883e-25	up	significant	Intron (ENSMUST00000028633.12/14118, intron 6 of 65)	2	125389756	125506072	116317	2	14118	ENSMUST00000148272.1	76422	ENSMUSG00000027204	Fbn1	fibrillin 1
chr12	91645401	91646100	700	*	2.28878	1.87301	386.469	9	9	0	6.04797e-28	1.55653e-25	up	significant	Intron (ENSMUST00000052969.14/108800, intron 5 of 6)	12	91558688	91590487	31800	2	83602	ENSMUST00000063314.6	-54914	ENSMUSG00000020962	Gtf2a1	general transcription factor II A, 1
chr11	8814251	8814900	650	*	-2.59624	2.76392	406.437	8	0	8	6.13997e-28	1.57767e-25	down	significant	Distal Intergenic	11	8431652	8664681	233030	2	319939	ENSMUST00000239111.1	-149570	ENSMUSG00000020422	Tns3	tensin 3
chr8	11371951	11372650	700	*	2.83918	1.40378	386.22	9	9	0	6.15856e-28	1.5799e-25	up	significant	Intron (ENSMUST00000033899.13/12827, intron 4 of 47)	8	11404908	11421254	16347	1	12827	ENSMUST00000145295.1	-32258	ENSMUSG00000031503	Col4a2	collagen, type IV, alpha 2
chr11	46201901	46202550	650	*	-2.11918	2.58882	384.514	8	0	8	6.1847e-28	1.58406e-25	down	significant	Intron (ENSMUST00000165599.8/76884, intron 28 of 30)	11	46170087	46170143	57	1	102465715	ENSMUST00000183384.1	31814	ENSMUSG00000099331	Mir7239	microRNA 7239
chr5	12006351	12007000	650	*	-2.15359	2.80312	384.065	8	0	8	6.38758e-28	1.6334e-25	down	significant	Distal Intergenic	5	11918043	11922821	4779	1	545732	ENSMUST00000168329.6	88308	ENSMUSG00000067848	Speer1m	spermatogenesis associated glutamate (E)-rich protein 1M
chr10	78429201	78429650	450	*	2.49269	1.69408	374.319	4	4	0	6.48865e-28	1.65659e-25	up	significant	Intron (ENSMUST00000218544.1/ENSMUST00000218544.1, intron 1 of 2)	10	78425669	78427622	1954	1	13014	ENSMUST00000005185.7	3532	ENSMUSG00000005054	Cstb	cystatin B
chr7	83949501	83950200	700	*	-2.21959	2.4265	385.264	9	0	9	6.59328e-28	1.68061e-25	down	significant	Intron (ENSMUST00000064174.11/80982, intron 22 of 28)	7	83934783	83944340	9558	2	80982	ENSMUST00000145171.1	-5161	ENSMUSG00000052353	Cemip	cell migration inducing protein, hyaluronan binding
chr11	69111901	69112300	400	*	2.08943	2.12986	369.658	3	3	0	6.86775e-28	1.74778e-25	up	significant	Distal Intergenic	11	69120404	69124055	3652	1	84653	ENSMUST00000024543.2	-8104	ENSMUSG00000023781	Hes7	hes family bHLH transcription factor 7
chr13	112316501	112317100	600	*	2.4804	1.58132	381.114	7	7	0	6.92799e-28	1.7603e-25	up	significant	Promoter (1-2kb)	13	112318454	112339876	21423	1	77318	ENSMUST00000223871.1	-1354	ENSMUSG00000049985	Ankrd55	ankyrin repeat domain 55
chr6	83253351	83254000	650	*	3.89083	0.481236	382.792	8	8	0	7.03726e-28	1.78523e-25	up	significant	Intron (ENSMUST00000113900.7/232156, intron 4 of 26)	6	83237375	83304945	67571	1	232156	ENSMUST00000113899.7	15976	ENSMUSG00000068323	Slc4a5	solute carrier family 4, sodium bicarbonate cotransporter, member 5
chr9	107912201	107912750	550	*	3.02956	0.969759	378.688	6	6	0	7.08145e-28	1.79359e-25	up	significant	Promoter (2-3kb)	9	107915003	107915728	726	1	19882	ENSMUST00000195113.1	-2253	ENSMUSG00000032584	Mst1r	macrophage stimulating 1 receptor (c-met-related tyrosine kinase)
chr7	145325601	145326250	650	*	3.80695	0.459966	382.968	8	8	0	7.18859e-28	1.81784e-25	up	significant	Distal Intergenic	7	145314835	145324086	9252	1	211578	ENSMUST00000062163.7	10766	ENSMUSG00000051207	Mrgprd	MAS-related GPR, member D
chr19	53041001	53041650	650	*	3.09115	1.20026	385.073	8	8	0	7.23389e-28	1.8264e-25	up	significant	Promoter (<=1kb)	19	52991183	53040214	49032	2	170750	ENSMUST00000183108.7	-787	ENSMUSG00000025027	Xpnpep1	X-prolyl aminopeptidase (aminopeptidase P) 1, soluble
chr11	97949651	97950200	550	*	3.23889	0.801735	378.352	6	6	0	7.2802e-28	1.83518e-25	up	significant	Intron (ENSMUST00000017561.14/72324, intron 7 of 13)	11	97923656	97986399	62744	2	72324	ENSMUST00000107565.2	36199	ENSMUSG00000017417	Plxdc1	plexin domain containing 1
chr14	62940251	62940950	700	*	3.05827	1.31089	404.923	9	9	0	7.41188e-28	1.86543e-25	up	significant	Intron (ENSMUST00000014691.9/268752, intron 6 of 11)	14	62977524	62984510	6987	2	432867	ENSMUST00000100493.2	43560	ENSMUSG00000075574	Defb48	defensin beta 48
chr6	138142601	138143100	500	*	1.97798	2.26577	375.044	5	5	0	7.693e-28	1.93313e-25	up	significant	Promoter (<=1kb)	6	138142854	138150796	7943	1	56615	ENSMUST00000125810.1	0	ENSMUSG00000008540	Mgst1	microsomal glutathione S-transferase 1
chr9	61487651	61488300	650	*	2.96368	1.20199	381.016	8	8	0	7.96498e-28	1.99833e-25	up	significant	Distal Intergenic	9	61409937	61418419	8483	1	21887	ENSMUST00000162281.1	77714	ENSMUSG00000032280	Tle3	transducin-like enhancer of split 3
chr14	51094601	51095200	600	*	2.75543	1.27817	378.05	7	7	0	8.65536e-28	2.16813e-25	up	significant	Promoter (<=1kb)	14	51096000	51102005	6006	1	11727	ENSMUST00000069011.8	-800	ENSMUSG00000072115	Ang	angiogenin, ribonuclease, RNase A family, 5
chr3	95990501	95991150	650	*	1.94432	2.31288	379.308	8	8	0	9.01002e-28	2.25036e-25	up	significant	Exon (ENSMUST00000015889.9/67220, exon 5 of 6)	3	95988819	95995668	6850	2	67220	ENSMUST00000123006.7	4518	ENSMUSG00000015745	Plekho1	pleckstrin homology domain containing, family O member 1
chr6	17478701	17479300	600	*	3.25956	0.819379	377.49	7	7	0	9.01181e-28	2.25036e-25	up	significant	Intron (ENSMUST00000115443.7/17295, intron 1 of 21)	6	17491241	17571823	80583	1	17295	ENSMUST00000080469.11	-11941	ENSMUSG00000009376	Met	met proto-oncogene
chr16	34004051	34004750	700	*	-2.1662	2.68819	380.742	9	0	9	9.1343e-28	2.27738e-25	down	significant	Intron (ENSMUST00000114973.8/545156, intron 18 of 26)	16	34009734	34016494	6761	2	545156	ENSMUST00000231657.1	11744	ENSMUSG00000061751	Kalrn	kalirin, RhoGEF kinase
chr10	18427701	18428350	650	*	2.38836	1.6118	378.882	8	8	0	9.31422e-28	2.31862e-25	up	significant	Intron (ENSMUST00000207038.1/215819, intron 1 of 6)	10	18407675	18533892	126218	1	215819	ENSMUST00000037341.13	20026	ENSMUSG00000039835	Nhsl1	NHS like 1
chr2	119992251	119992850	600	*	3.27883	0.709925	376.938	7	7	0	9.39123e-28	2.33414e-25	up	significant	Intron (ENSMUST00000066058.7/26390, intron 1 of 29)	2	120011687	120013094	1408	1	26390	ENSMUST00000137760.1	-18837	ENSMUSG00000033902	Mapkbp1	mitogen-activated protein kinase binding protein 1
chr13	3865651	3866150	500	*	2.43877	1.77861	374.323	5	5	0	9.53947e-28	2.3673e-25	up	significant	Distal Intergenic	13	3854268	3854730	463	1	494124	ENSMUST00000184271.1	11383	ENSMUSG00000099269	Calm5	calmodulin 5
chr11	50672801	50673400	600	*	2.53199	1.48077	376.405	7	7	0	9.74714e-28	2.41508e-25	up	significant	Intron (ENSMUST00000142118.2/216725, intron 3 of 20)	11	50602084	50807573	205490	1	216725	ENSMUST00000040523.8	70717	ENSMUSG00000036545	Adamts2	ADAM metallopeptidase with thrombospondin type 1 motif 2
chr19	4045851	4046500	650	*	1.90148	2.53969	378.201	8	8	0	9.76559e-28	2.4159e-25	up	significant	Promoter (<=1kb)	19	4040982	4045992	5011	2	14869	ENSMUST00000235657.1	0	ENSMUSG00000038155	Gstp2	glutathione S-transferase, pi 2
chr2	119262901	119263550	650	*	2.15547	1.96701	377.829	8	8	0	1.00349e-27	2.47868e-25	up	significant	Distal Intergenic	2	119269201	119271272	2072	2	228543	ENSMUST00000037360.7	7722	ENSMUSG00000034226	Rhov	ras homolog family member V
chr1	90838451	90839050	600	*	1.85277	2.45321	375.927	7	7	0	1.00897e-27	2.48726e-25	up	significant	Exon (ENSMUST00000193688.1/ENSMUST00000193688.1, exon 1 of 1)	1	90802473	90843928	41456	2	12835	ENSMUST00000130846.8	4878	ENSMUSG00000048126	Col6a3	collagen, type VI, alpha 3
chr14	47371501	47372250	750	*	2.06189	2.7004	381.781	10	10	0	1.01008e-27	2.48726e-25	up	significant	Promoter (1-2kb)	14	47373813	47386160	12348	1	16854	ENSMUST00000142734.7	-1563	ENSMUSG00000050335	Lgals3	lectin, galactose binding, soluble 3
chr5	135907351	135907800	450	*	3.12589	0.86014	368.322	4	4	0	1.01291e-27	2.49038e-25	up	significant	Distal Intergenic	5	135888018	135889561	1544	1	15507	ENSMUST00000111155.1	19333	ENSMUSG00000004951	Hspb1	heat shock protein 1
chr4	106621951	106622300	350	*	3.36092	0.583313	359.098	2	2	0	1.01561e-27	2.49318e-25	up	significant	Promoter (<=1kb)	4	106622432	106640189	17758	1	230576	ENSMUST00000047922.2	-132	ENSMUSG00000034919	Ttc22	tetratricopeptide repeat domain 22
chr12	27291501	27292150	650	*	-2.47529	2.61249	377.506	8	0	8	1.02755e-27	2.51863e-25	down	significant	Distal Intergenic	12	27334264	27342574	8311	2	20666	ENSMUST00000079063.6	50424	ENSMUSG00000063632	Sox11	SRY (sex determining region Y)-box 11
chr5	74361401	74362050	650	*	-2.45817	2.61849	377.231	8	0	8	1.04838e-27	2.56355e-25	down	significant	Intron (ENSMUST00000072857.12/212986, intron 5 of 8)	5	74395133	74397738	2606	2	212986	ENSMUST00000148994.2	35688	ENSMUSG00000062110	Scfd2	Sec1 family domain containing 2
chr7	134570151	134570900	750	*	-1.82861	3.16533	380.284	10	0	10	1.04909e-27	2.56355e-25	down	significant	Distal Intergenic	7	134349181	134498984	149804	2	71007	ENSMUST00000238294.1	-71167	ENSMUSG00000030994	D7Ertd443e	DNA segment, Chr 7, ERATO Doi 443, expressed
chr17	86358301	86358950	650	*	-1.83887	3.13379	377.14	8	0	8	1.05517e-27	2.57446e-25	down	significant	Intron (ENSMUST00000097275.8/18754, intron 2 of 14)	17	86285164	86287178	2015	2	72104	ENSMUST00000191222.1	-71123	ENSMUSG00000100738	2010106C02Rik	RIKEN cDNA 2010106C02 gene
chr5	141115801	141116450	650	*	-2.28867	2.80953	376.957	8	0	8	1.06947e-27	2.60536e-25	down	significant	Distal Intergenic	5	140872990	141000582	127593	2	108723	ENSMUST00000085786.6	-115219	ENSMUSG00000036526	Card11	caspase recruitment domain family, member 11
chr7	125557251	125557800	550	*	3.42326	0.748663	373.993	6	6	0	1.07958e-27	2.62598e-25	up	significant	Intron (ENSMUST00000033004.7/16190, intron 1 of 10)	7	125552287	125577967	25681	1	16190	ENSMUST00000206846.1	4964	ENSMUSG00000030748	Il4ra	interleukin 4 receptor, alpha
chr12	33000201	33000900	700	*	1.96258	2.53945	379.389	9	9	0	1.0857e-27	2.63269e-25	up	significant	Distal Intergenic	12	32965406	32969446	4041	1	19027	ENSMUST00000139339.1	34795	ENSMUSG00000020570	Sypl1	synaptophysin like 1
chr14	33019551	33020150	600	*	3.20083	0.781327	375.041	7	7	0	1.08701e-27	2.63269e-25	up	significant	Intron (ENSMUST00000061753.14/545030, intron 43 of 58)	14	33018284	33023337	5054	2	545030	ENSMUST00000132153.1	3187	ENSMUSG00000051506	Wdfy4	WD repeat and FYVE domain containing 4
chr6	53497751	53498450	700	*	2.00692	2.3366	378.344	9	9	0	1.08729e-27	2.63269e-25	up	significant	Intron (ENSMUST00000203528.2/231991, intron 5 of 10)	6	53573300	53700367	127068	1	231991	ENSMUST00000205120.2	-74850	ENSMUSG00000053007	Creb5	cAMP responsive element binding protein 5
chr4	151960401	151961000	600	*	2.43026	1.64529	374.8	7	7	0	1.09609e-27	2.64998e-25	up	significant	Intron (ENSMUST00000062904.10/230935, intron 4 of 15)	4	151957143	151971542	14400	1	230935	ENSMUST00000123551.7	3258	ENSMUSG00000039768	Dnajc11	DnaJ heat shock protein family (Hsp40) member C11
chr1	90917001	90917550	550	*	3.14606	0.757373	372.683	6	6	0	1.09975e-27	2.65482e-25	up	significant	Promoter (1-2kb)	1	90915085	90951142	36058	1	171531	ENSMUST00000027528.6	1916	ENSMUSG00000026303	Mlph	melanophilin
chr7	144982651	144983250	600	*	3.94675	0.271861	374.785	7	7	0	1.11823e-27	2.69533e-25	up	significant	Distal Intergenic	7	144933198	144939925	6728	2	12443	ENSMUST00000208193.1	-42726	ENSMUSG00000070348	Ccnd1	cyclin D1
chr16	97670551	97671150	600	*	2.92235	1.01023	374.348	7	7	0	1.13382e-27	2.72878e-25	up	significant	Distal Intergenic	16	97564682	97611195	46514	2	50528	ENSMUST00000000395.7	-59356	ENSMUSG00000000385	Tmprss2	transmembrane protease, serine 2
chr9	116342751	116343450	700	*	2.58556	1.33226	376.048	8	8	0	1.14442e-27	2.75016e-25	up	significant	Distal Intergenic	9	116189180	116194886	5707	1	100043817	ENSMUST00000214742.1	153571	ENSMUSG00000111243	Gm4668	predicted gene 4668
chr18	82531801	82532500	700	*	2.61899	1.69512	391.401	9	9	0	1.15805e-27	2.77873e-25	up	significant	Intron (ENSMUST00000091789.10/17196, intron 3 of 3)	18	82554470	82585627	31158	1	17196	ENSMUST00000152071.8	-21970	ENSMUSG00000041607	Mbp	myelin basic protein
chr16	32818001	32818600	600	*	3.64943	0.450776	374.014	7	7	0	1.17523e-27	2.81573e-25	up	significant	Distal Intergenic	16	32821707	32824920	3214	2	100502698	ENSMUST00000140229.1	6320	ENSMUSG00000035629	Rubcn	RUN domain and cysteine-rich domain containing, Beclin 1-interacting protein
chr3	121601901	121602600	700	*	1.76259	2.69097	377.049	9	9	0	1.195e-27	2.8588e-25	up	significant	Distal Intergenic	3	121637128	121643367	6240	2	100503044	ENSMUST00000198402.1	40767	ENSMUSG00000044522	A730020M07Rik	RIKEN cDNA A730020M07 gene
chr13	56582001	56582600	600	*	-1.59468	3.40776	373.556	7	0	7	1.20088e-27	2.86857e-25	down	significant	Distal Intergenic	13	56609523	56639562	30040	1	21810	ENSMUST00000225600.1	-26923	ENSMUSG00000035493	Tgfbi	transforming growth factor, beta induced
chr2	167817001	167817700	700	*	1.52184	3.41763	376.665	9	9	0	1.22902e-27	2.93138e-25	up	significant	Distal Intergenic	2	167932057	167974737	42681	1	19246	ENSMUST00000147210.7	-114357	ENSMUSG00000027540	Ptpn1	protein tyrosine phosphatase, non-receptor type 1
chr15	58992301	58992950	650	*	3.35999	0.941931	387.839	8	8	0	1.2312e-27	2.93221e-25	up	significant	Intron (ENSMUST00000080371.7/211401, intron 3 of 14)	15	58947457	58972539	25083	2	211401	ENSMUST00000227290.1	-19762	ENSMUSG00000022353	Mtss1	MTSS I-BAR domain containing 1
chr17	90382301	90383000	700	*	-2.28136	2.70634	376.582	9	0	9	1.2366e-27	2.94067e-25	down	significant	Intron (ENSMUST00000072671.13/18189, intron 15 of 20)	17	90162305	90349360	187056	2	18189	ENSMUST00000176918.1	-32941	ENSMUSG00000024109	Nrxn1	neurexin I
chr1	191292251	191292900	650	*	2.11862	1.94149	374.806	8	8	0	1.25209e-27	2.97309e-25	up	significant	Distal Intergenic	1	191306789	191318194	11406	2	66208	ENSMUST00000046770.9	25294	ENSMUSG00000037499	Nenf	neuron derived neurotrophic factor
chr4	9606051	9606550	500	*	-2.67817	2.29269	368.43	5	0	5	1.25465e-27	2.97473e-25	down	significant	Intron (ENSMUST00000078139.12/65973, intron 5 of 23)	4	9574872	9595689	20818	2	65973	ENSMUST00000124408.1	-10362	ENSMUSG00000028207	Asph	aspartate-beta-hydroxylase
chr1	189837851	189838500	650	*	2.67246	1.36928	375.712	8	8	0	1.26426e-27	2.99307e-25	up	significant	Intron (ENSMUST00000097442.8/19250, intron 8 of 18)	1	189845043	189852463	7421	1	19250	ENSMUST00000195038.1	-6543	ENSMUSG00000026604	Ptpn14	protein tyrosine phosphatase, non-receptor type 14
chr15	79435051	79435650	600	*	2.19784	2.01349	372.83	7	7	0	1.26705e-27	2.99524e-25	up	significant	Promoter (1-2kb)	15	79429712	79433126	3415	2	27373	ENSMUST00000229510.1	-1925	ENSMUSG00000022433	Csnk1e	casein kinase 1, epsilon
chr6	100424601	100425250	650	*	3.46514	0.747609	377.938	8	8	0	1.28355e-27	3.02974e-25	up	significant	Distal Intergenic	6	100527400	100533426	6027	1	73395	ENSMUST00000187986.1	-102150	ENSMUSG00000101553	1700049E22Rik	RIKEN cDNA 1700049E22 gene
chr1	160060101	160060900	800	*	3.04673	1.02798	364.895	4	4	0	1.30805e-27	3.08301e-25	up	significant	Intron (ENSMUST00000168250.7/67647, intron 1 of 3)	1	160044447	160071509	27063	1	67647	ENSMUST00000165923.1	15654	ENSMUSG00000090394	4930523C07Rik	RIKEN cDNA 4930523C07 gene
chr11	58334551	58335250	700	*	2.27202	2.20394	375.732	9	9	0	1.31599e-27	3.09716e-25	up	significant	Intron (ENSMUST00000116376.8/79566, intron 2 of 6)	11	58331275	58347720	16446	1	79566	ENSMUST00000154278.7	3276	ENSMUSG00000013646	Sh3bp5l	SH3 binding domain protein 5 like
chr14	25187901	25188200	300	*	3.10564	0.637738	346.657	1	1	0	1.32979e-27	3.12503e-25	up	significant	Distal Intergenic	14	25139795	25143241	3447	2	75862	ENSMUST00000225429.1	-44660	ENSMUSG00000114916	4930572O13Rik	RIKEN cDNA 4930572O13 gene
chr7	49093501	49094200	700	*	3.02277	1.11531	375.534	9	9	0	1.33602e-27	3.13505e-25	up	significant	Intron (ENSMUST00000183659.7/78286, intron 2 of 39)	7	49122334	49134276	11943	2	108167511	ENSMUST00000208636.1	40076	NA	9130015G15Rik	RIKEN cDNA 9130015G15 gene
chr12	5176751	5177500	750	*	2.2299	2.37288	376.718	10	10	0	1.3603e-27	3.18734e-25	up	significant	Intron (ENSMUST00000020958.8/208439, intron 3 of 13)	12	5080970	5291381	210412	2	208439	ENSMUST00000218384.1	113881	ENSMUSG00000020627	Klhl29	kelch-like 29
chr7	99641101	99641650	550	*	1.8671	2.56293	369.742	6	6	0	1.365e-27	3.19365e-25	up	significant	Distal Intergenic	7	99624082	99627103	3022	2	100503386	ENSMUST00000178124.2	-13998	ENSMUSG00000096606	Tpbgl	trophoblast glycoprotein-like
chr4	141007951	141008500	550	*	3.22374	0.709476	369.578	6	6	0	1.38855e-27	3.244e-25	up	significant	Promoter (1-2kb)	4	141010418	141015814	5397	1	17150	ENSMUST00000166376.8	-1918	ENSMUSG00000060572	Mfap2	microfibrillar-associated protein 2
chr6	34962201	34962800	600	*	2.85285	1.47644	390.66	7	7	0	1.39451e-27	3.25316e-25	up	significant	Intron (ENSMUST00000044387.13/243753, intron 2 of 7)	6	34948436	34955903	7468	2	243753	ENSMUST00000147169.7	-6298	ENSMUSG00000029847	Slc23a4	solute carrier family 23 member 4
chr1	164681501	164682100	600	*	3.86603	0.233928	371.781	7	7	0	1.3974e-27	3.25515e-25	up	significant	Exon (ENSMUST00000194720.1/ENSMUST00000194720.1, exon 1 of 3)	1	164796644	164824266	27623	1	56429	ENSMUST00000027861.5	-114544	ENSMUSG00000026574	Dpt	dermatopontin
chr2	132852201	132852600	400	*	2.81297	1.02295	360.132	3	3	0	1.40624e-27	3.27097e-25	up	significant	Intron (ENSMUST00000028835.12/66586, intron 2 of 6)	2	132847738	132865887	18150	1	66586	ENSMUST00000154160.1	4463	ENSMUSG00000027357	Crls1	cardiolipin synthase 1
chr7	112813701	112814250	550	*	2.5041	1.46916	369.072	6	6	0	1.43527e-27	3.33363e-25	up	significant	Intron (ENSMUST00000084705.11/21676, intron 2 of 11)	7	112759546	112842374	82829	1	21676	ENSMUST00000168328.1	54155	ENSMUSG00000055320	Tead1	TEA domain family member 1
chr16	33871951	33872550	600	*	2.21688	1.95963	370.868	7	7	0	1.46505e-27	3.39786e-25	up	significant	Intron (ENSMUST00000115028.10/16419, intron 3 of 14)	16	33885026	33910585	25560	1	16419	ENSMUST00000134262.7	-12476	ENSMUSG00000022817	Itgb5	integrin beta 5
chr10	5626101	5626800	700	*	-2.71289	2.29619	374.225	9	0	9	1.47052e-27	3.4056e-25	down	significant	Distal Intergenic	10	5639218	5647617	8400	1	22353	ENSMUST00000019906.5	-12418	ENSMUSG00000019772	Vip	vasoactive intestinal polypeptide
chr11	67151601	67152200	600	*	3.30038	0.532889	370.86	7	7	0	1.49437e-27	3.45581e-25	up	significant	Distal Intergenic	11	67171027	67197517	26491	1	17882	ENSMUST00000170159.7	-18827	ENSMUSG00000033196	Myh2	myosin, heavy polypeptide 2, skeletal muscle, adult
chr14	70387501	70388200	700	*	2.23312	1.71405	373.77	9	9	0	1.52027e-27	3.50813e-25	up	significant	Intron (ENSMUST00000048129.5/57746, intron 20 of 22)	14	70331077	70351425	20349	2	213053	ENSMUST00000142598.1	-36076	ENSMUSG00000022094	Slc39a14	solute carrier family 39 (zinc transporter), member 14
chr4	139716301	139717000	700	*	3.39814	0.911953	373.774	9	9	0	1.52139e-27	3.50813e-25	up	significant	Distal Intergenic	4	139653549	139669855	16307	1	83770	ENSMUST00000166773.1	62752	ENSMUSG00000028738	Tas1r2	taste receptor, type 1, member 2
chr8	84802051	84802350	300	*	4.14538	0.168362	344.996	1	1	0	1.53087e-27	3.5249e-25	up	significant	Promoter (1-2kb)	8	84708616	84800344	91729	2	18032	ENSMUST00000099070.9	-1707	ENSMUSG00000001911	Nfix	nuclear factor I/X
chr7	19830651	19831250	600	*	1.39532	3.53824	370.226	7	7	0	1.53611e-27	3.53186e-25	up	significant	Distal Intergenic	7	19808462	19822770	14309	2	12051	ENSMUST00000120537.7	-7881	ENSMUSG00000053175	Bcl3	B cell leukemia/lymphoma 3
chr5	149320351	149321050	700	*	-1.28809	4.35261	373.483	9	0	9	1.5523e-27	3.56272e-25	down	significant	Distal Intergenic	5	149287415	149288044	630	1	11690	ENSMUST00000202629.1	32936	ENSMUSG00000060063	Alox5ap	arachidonate 5-lipoxygenase activating protein
chr7	44888301	44889000	700	*	1.92166	2.30829	373.472	9	9	0	1.554e-27	3.56272e-25	up	significant	Promoter (2-3kb)	7	44885497	44891870	6374	2	75613	ENSMUST00000207490.1	2870	ENSMUSG00000002968	Med25	mediator complex subunit 25
chr5	73401301	73401800	500	*	2.8427	1.52017	365.398	5	5	0	1.57381e-27	3.60296e-25	up	significant	Distal Intergenic	5	73406075	73453425	47351	1	231293	ENSMUST00000031040.12	-4275	ENSMUSG00000029154	Cwh43	cell wall biogenesis 43 C-terminal homolog
chr18	69655301	69655900	600	*	2.71726	1.281	369.607	7	7	0	1.6092e-27	3.6787e-25	up	significant	Intron (ENSMUST00000066717.11/21413, intron 15 of 20)	18	69679699	69684528	4830	1	21413	ENSMUST00000146908.1	-23799	ENSMUSG00000053477	Tcf4	transcription factor 4
chr1	91701351	91702000	650	*	3.73324	0.232433	371.55	8	8	0	1.62313e-27	3.70525e-25	up	significant	Distal Intergenic	1	91801461	91848028	46568	1	13345	ENSMUST00000007949.3	-99461	ENSMUSG00000007805	Twist2	twist basic helix-loop-helix transcription factor 2
chr13	24576351	24577150	800	*	-2.10862	3.13909	375.643	11	0	11	1.66048e-27	3.7851e-25	down	significant	Intron (ENSMUST00000238974.1/193385, intron 1 of 13)	13	24582189	24733816	151628	1	193385	ENSMUST00000110383.7	-5039	ENSMUSG00000036006	Ripor2	RHO family interacting cell polarization regulator 2
chr18	39050951	39051500	550	*	3.00889	1.47448	401.614	6	6	0	1.67938e-27	3.82271e-25	up	significant	Intron (ENSMUST00000148850.7/71302, intron 2 of 5)	18	39099311	39126933	27623	1	71302	ENSMUST00000123820.1	-47811	ENSMUSG00000036452	Arhgap26	Rho GTPase activating protein 26
chr16	35224651	35225300	650	*	-2.10952	2.4659	370.785	8	0	8	1.6845e-27	3.82891e-25	down	significant	Intron (ENSMUST00000114913.2/224129, intron 1 of 20)	16	35270662	35272117	1456	1	224129	ENSMUST00000232470.1	-45362	ENSMUSG00000022840	Adcy5	adenylate cyclase 5
chr7	118252351	118252800	450	*	2.54179	1.38702	361.177	4	4	0	1.73121e-27	3.92947e-25	up	significant	Distal Intergenic	7	118243865	118245551	1687	1	67745	ENSMUST00000138180.1	8486	ENSMUSG00000055159	4930583K01Rik	RIKEN cDNA 4930583K01 gene
chr12	16380251	16380850	600	*	4.06074	0.12521	368.79	7	7	0	1.73453e-27	3.93141e-25	up	significant	Distal Intergenic	12	16551585	16562444	10860	2	14245	ENSMUST00000221789.1	181594	ENSMUSG00000020593	Lpin1	lipin 1
chr11	115869301	115869950	650	*	3.3574	0.808873	369.841	8	8	0	1.80979e-27	4.09619e-25	up	significant	Exon (ENSMUST00000093911.10/ENSMUST00000093911.10, exon 15 of 64)	11	115855032	115855780	749	1	217325	ENSMUST00000132999.1	14269	ENSMUSG00000020782	Llgl2	LLGL2 scribble cell polarity complex component
chr5	53509351	53510000	650	*	2.14451	1.93852	369.304	8	8	0	1.88046e-27	4.25011e-25	up	significant	Intron (ENSMUST00000201991.3/19664, intron 1 of 6)	5	53466152	53649390	183239	1	19664	ENSMUST00000201991.3	43199	ENSMUSG00000039191	Rbpj	recombination signal binding protein for immunoglobulin kappa J region
chr8	70671551	70672150	600	*	1.92534	2.40463	367.432	7	7	0	1.89154e-27	4.26909e-25	up	significant	Promoter (1-2kb)	8	70673248	70678752	5505	1	50783	ENSMUST00000034311.14	-1098	ENSMUSG00000031848	Lsm4	LSM4 homolog, U6 small nuclear RNA and mRNA degradation associated
chr1	157459801	157460350	550	*	2.62732	1.4236	365.276	6	6	0	1.906e-27	4.29565e-25	up	significant	Promoter (1-2kb)	1	157458580	157489060	30481	1	226527	ENSMUST00000119891.6	1221	ENSMUSG00000033488	Cryzl2	crystallin zeta like 2
chr5	143467251	143467900	650	*	2.26503	1.93549	375.567	8	8	0	1.90918e-27	4.29676e-25	up	significant	Promoter (2-3kb)	5	143464613	143475342	10730	1	231871	ENSMUST00000174273.2	2638	ENSMUSG00000039206	Daglb	diacylglycerol lipase, beta
chr15	101713601	101714200	600	*	2.29969	1.66298	367.248	7	7	0	1.91834e-27	4.31129e-25	up	significant	Promoter (<=1kb)	15	101707070	101712898	5829	2	110308	ENSMUST00000023709.6	-703	ENSMUSG00000061527	Krt5	keratin 5
chr11	50188751	50189250	500	*	2.72584	1.23735	362.733	5	5	0	1.92393e-27	4.31778e-25	up	significant	Intron (ENSMUST00000020647.9/68067, intron 3 of 6)	11	50200167	50202954	2788	2	18412	ENSMUST00000136936.1	13704	ENSMUSG00000015837	Sqstm1	sequestosome 1
chr12	5246151	5246700	550	*	1.7947	2.66913	365.06	6	6	0	1.93659e-27	4.34009e-25	up	significant	Intron (ENSMUST00000020958.8/208439, intron 2 of 13)	12	5080970	5291381	210412	2	208439	ENSMUST00000218384.1	44681	ENSMUSG00000020627	Klhl29	kelch-like 29
chr14	78584001	78584650	650	*	3.27085	0.637598	368.928	8	8	0	1.95683e-27	4.3793e-25	up	significant	3' UTR	14	78570071	78629274	59204	2	380921	ENSMUST00000228362.1	44624	ENSMUSG00000034731	Dgkh	diacylglycerol kinase, eta
chr19	41054451	41055050	600	*	3.21344	0.705237	366.954	7	7	0	1.96644e-27	4.39465e-25	up	significant	Intron (ENSMUST00000051806.11/21673, intron 9 of 11)	19	41061710	41068123	6414	2	226115	ENSMUST00000236184.1	13073	ENSMUSG00000050121	Opalin	oligodendrocytic myelin paranodal and inner loop protein
chr11	4190451	4191050	600	*	3.44415	0.786397	366.678	7	7	0	2.00464e-27	4.47375e-25	up	significant	Intron (ENSMUST00000147485.7/103724, intron 1 of 7)	11	4186822	4215502	28681	1	103724	ENSMUST00000180088.1	3629	ENSMUSG00000034412	Tbc1d10a	TBC1 domain family, member 10a
chr1	192796051	192796750	700	*	-1.81622	3.28877	369.826	9	0	9	2.03467e-27	4.52809e-25	down	significant	Distal Intergenic	1	192512828	192771223	258396	2	226861	ENSMUST00000044190.11	-24828	ENSMUSG00000037375	Hhat	hedgehog acyltransferase
chr16	97677501	97678150	650	*	4.35844	0.0998049	368.594	8	8	0	2.03368e-27	4.52809e-25	up	significant	Distal Intergenic	16	97564682	97611195	46514	2	50528	ENSMUST00000000395.7	-66306	ENSMUSG00000000385	Tmprss2	transmembrane protease, serine 2
chr2	167569901	167570700	800	*	2.30175	1.8714	370.414	9	9	0	2.05324e-27	4.56304e-25	up	significant	Intron (ENSMUST00000127006.1/ENSMUST00000127006.1, intron 2 of 3)	2	167538195	167542814	4620	1	20613	ENSMUST00000052631.7	31706	ENSMUSG00000042821	Snai1	snail family zinc finger 1
chr18	11584851	11585500	650	*	4.62489	0.313853	373.425	8	8	0	2.08261e-27	4.62189e-25	up	significant	Distal Intergenic	18	11633276	11743207	109932	1	225182	ENSMUST00000115861.8	-47776	ENSMUSG00000041238	Rbbp8	retinoblastoma binding protein 8, endonuclease
chr9	79947351	79947900	550	*	1.92579	2.36025	364.049	6	6	0	2.08962e-27	4.63101e-25	up	significant	Intron (ENSMUST00000239133.1/70598, intron 1 of 6)	9	79820661	79962033	141373	2	70598	ENSMUST00000172973.1	14133	ENSMUSG00000034898	Filip1	filamin A interacting protein 1
chr9	75561151	75561750	600	*	4.3006	0.223341	366.358	7	7	0	2.09353e-27	4.63322e-25	up	significant	Promoter (1-2kb)	9	75528833	75559657	30825	2	50875	ENSMUST00000217459.1	-1494	ENSMUSG00000058587	Tmod3	tropomodulin 3
chr4	127371451	127372100	650	*	1.76167	2.60531	367.683	8	8	0	2.12155e-27	4.68875e-25	up	significant	Distal Intergenic	4	127354809	127358181	3373	2	14622	ENSMUST00000046498.2	-13270	ENSMUSG00000042357	Gjb5	gap junction protein, beta 5
chr12	112660651	112661350	700	*	-1.89171	3.07085	368.977	9	0	9	2.16734e-27	4.78331e-25	down	significant	Promoter (1-2kb)	12	112657094	112659637	2544	2	11651	ENSMUST00000123563.8	-1014	ENSMUSG00000001729	Akt1	thymoma viral proto-oncogene 1
chr4	134061901	134062550	650	*	1.86852	2.44109	367.293	8	8	0	2.18428e-27	4.81404e-25	up	significant	Promoter (1-2kb)	4	134060815	134092504	31690	1	230806	ENSMUST00000227683.1	1086	ENSMUSG00000012123	Crybg2	crystallin beta-gamma domain containing 2
chr4	152633801	152634350	550	*	-2.48003	2.22863	363.446	6	0	6	2.1874e-27	4.81428e-25	down	significant	Distal Intergenic	4	152697540	152700515	2976	1	330004	ENSMUST00000143133.1	-63190	NA	Gm833	predicted gene 833
chr9	64092051	64092650	600	*	3.52355	0.770335	372.175	7	7	0	2.21319e-27	4.86433e-25	up	significant	Distal Intergenic	9	64080761	64086961	6201	1	76814	ENSMUST00000176950.1	11290	NA	Scarletltr	Scarletltr, erythroid developmental long intergenic non-protein coding transcript
chr6	7799901	7800600	700	*	3.9592	0.264917	369.077	9	9	0	2.21939e-27	4.87124e-25	up	significant	Distal Intergenic	6	7844842	7875687	30846	1	94192	ENSMUST00000040159.5	-44242	ENSMUSG00000042460	C1galt1	core 1 synthase, glycoprotein-N-acetylgalactosamine 3-beta-galactosyltransferase, 1
chr2	93565551	93566200	650	*	-2.5748	2.8555	380.496	8	0	8	2.22426e-27	4.87522e-25	down	significant	Distal Intergenic	2	93642384	93681339	38956	1	11695	ENSMUST00000042078.9	-76184	ENSMUSG00000040310	Alx4	aristaless-like homeobox 4
chr2	84938401	84939000	600	*	2.06709	2.30756	365.065	7	7	0	2.25853e-27	4.94354e-25	up	significant	Promoter (1-2kb)	2	84936890	84948133	11244	1	58207	ENSMUST00000155537.1	1511	ENSMUSG00000027074	Slc43a3	solute carrier family 43, member 3
chr6	29195651	29196350	700	*	2.4177	1.63054	368.152	9	9	0	2.30512e-27	5.0386e-25	up	significant	Distal Intergenic	6	29200445	29203420	2976	2	23917	ENSMUST00000162242.1	7070	ENSMUSG00000003500	Impdh1	inosine monophosphate dehydrogenase 1
chr2	32621001	32621650	650	*	-1.60708	3.46631	366.374	8	0	8	2.33969e-27	5.10719e-25	down	significant	Promoter (<=1kb)	2	32621758	32635058	13301	1	11636	ENSMUST00000113278.8	-108	ENSMUSG00000026817	Ak1	adenylate kinase 1
chr3	8736101	8736900	800	*	-1.63724	3.56521	370.552	11	0	11	2.35631e-27	5.13643e-25	down	significant	Exon (ENSMUST00000194944.1/ENSMUST00000194944.1, exon 1 of 1)	3	8663359	8667256	3898	2	15213	ENSMUST00000042412.4	-68845	ENSMUSG00000040289	Hey1	hairy/enhancer-of-split related with YRPW motif 1
chr8	106987401	106988050	650	*	3.7636	0.338001	366.301	8	8	0	2.39783e-27	5.21981e-25	up	significant	Intron (ENSMUST00000212524.1/20650, intron 2 of 6)	8	107031222	107045755	14534	1	116733	ENSMUST00000034388.9	-43172	ENSMUSG00000031913	Vps4a	vacuolar protein sorting 4A
chr7	99057001	99057700	700	*	3.07716	0.782456	367.706	9	9	0	2.41387e-27	5.24757e-25	up	significant	Intron (ENSMUST00000037968.9/78610, intron 6 of 14)	7	98886750	99016644	129895	2	78610	ENSMUST00000209123.1	-40357	ENSMUSG00000035354	Uvrag	UV radiation resistance associated gene
chr14	8421051	8421750	700	*	-2.42789	2.63314	367.063	9	0	9	2.50044e-27	5.42836e-25	down	significant	Distal Intergenic	14	8348937	8378754	29818	2	18300	ENSMUST00000022269.6	-42297	ENSMUSG00000021749	Fam3d	FAM3 metabolism regulating signaling molecule D
chr12	40253101	40253700	600	*	4.23099	0.18778	363.404	7	7	0	2.59371e-27	5.6232e-25	up	significant	Distal Intergenic	12	40216189	40248504	32316	2	15982	ENSMUST00000164354.1	-4597	ENSMUSG00000001627	Ifrd1	interferon-related developmental regulator 1
chr5	123992101	123992650	550	*	2.6056	1.62688	370.828	6	6	0	2.63841e-27	5.71236e-25	up	significant	Promoter (2-3kb)	5	123994805	123997399	2595	1	29816	ENSMUST00000166258.1	-2155	ENSMUSG00000000915	Hip1r	huntingtin interacting protein 1 related
chr6	115862101	115862600	500	*	3.3825	0.638231	358.559	5	5	0	2.65032e-27	5.73037e-25	up	significant	Exon (ENSMUST00000125889.1/81896, exon 2 of 5)	6	115853645	115875297	21653	1	81896	ENSMUST00000125889.1	8456	ENSMUSG00000030323	Ift122	intraflagellar transport 122
chr15	92366251	92366900	650	*	2.65994	1.23104	364.648	8	8	0	2.68077e-27	5.78837e-25	up	significant	Intron (ENSMUST00000181901.2/105246020, intron 1 of 3)	15	92344359	92378103	33745	1	105246020	ENSMUST00000181901.2	21892	ENSMUSG00000097068	Gm26760	predicted gene, 26760
chr5	21348251	21348900	650	*	2.59953	1.31049	364.174	8	8	0	2.76108e-27	5.95372e-25	up	significant	Intron (ENSMUST00000115245.7/75172, intron 2 of 18)	5	21319562	21331119	11558	2	75172	ENSMUST00000132473.2	-17132	ENSMUSG00000064280	Ccdc146	coiled-coil domain containing 146
chr19	24166301	24166950	650	*	1.51261	3.33707	364.026	8	8	0	2.79088e-27	6.00175e-25	up	significant	Intron (ENSMUST00000233027.1/21873, intron 1 of 22)	19	24134860	24173136	38277	2	21873	ENSMUST00000237550.1	6186	ENSMUSG00000024812	Tjp2	tight junction protein 2
chr6	146271051	146271650	600	*	2.28149	1.62693	362.275	7	7	0	2.78782e-27	6.00175e-25	up	significant	Intron (ENSMUST00000079573.12/16439, intron 36 of 55)	6	146290486	146294284	3799	2	16439	ENSMUST00000144557.1	22634	ENSMUSG00000030287	Itpr2	inositol 1,4,5-triphosphate receptor 2
chr18	74101401	74102000	600	*	3.33812	0.539228	362.059	7	7	0	2.85847e-27	6.13881e-25	up	significant	Distal Intergenic	18	73971170	74065359	94190	2	225724	ENSMUST00000160601.1	-36042	ENSMUSG00000024558	Mapk4	mitogen-activated protein kinase 4
chr17	49031701	49032300	600	*	2.31027	1.71607	362.911	7	7	0	2.86586e-27	6.14643e-25	up	significant	Intron (ENSMUST00000046254.2/70530, intron 1 of 2)	17	49112265	49113436	1172	2	69311	ENSMUST00000187177.6	81136	ENSMUSG00000101012	1700008K24Rik	RIKEN cDNA 1700008K24 gene
chr7	132723851	132724350	500	*	3.18517	0.722576	357.397	5	5	0	2.89107e-27	6.19217e-25	up	significant	Intron (ENSMUST00000124096.7/14183, intron 2 of 6)	7	132713365	132776916	63552	2	77938	ENSMUST00000106168.1	52566	ENSMUSG00000030956	Fam53b	family with sequence similarity 53, member B
chr3	146278451	146279150	700	*	-2.15571	2.88292	365.102	9	0	9	2.89576e-27	6.1939e-25	down	significant	Intron (ENSMUST00000039164.3/65086, intron 2 of 2)	3	146220963	146286186	65224	1	65086	ENSMUST00000039164.3	57488	ENSMUSG00000036832	Lpar3	lysophosphatidic acid receptor 3
chr6	86610701	86611350	650	*	2.54109	1.34949	363.49	8	8	0	2.90732e-27	6.2103e-25	up	significant	Distal Intergenic	6	86628164	86629710	1547	1	67855	ENSMUST00000043400.7	-16814	ENSMUSG00000033508	Asprv1	aspartic peptidase, retroviral-like 1
chr16	24913601	24914150	550	*	2.0108	2.18639	359.635	6	6	0	2.91879e-27	6.22647e-25	up	significant	Intron (ENSMUST00000038053.13/210126, intron 10 of 12)	16	24845175	24979450	134276	1	210126	ENSMUST00000232546.1	68426	ENSMUSG00000033306	Lpp	LIM domain containing preferred translocation partner in lipoma
chr9	103372201	103372850	650	*	2.67784	1.64917	363.184	8	8	0	2.97428e-27	6.33636e-25	up	significant	Distal Intergenic	9	103353094	103365840	12747	2	321022	ENSMUST00000035484.10	-6361	ENSMUSG00000032803	Cdv3	carnitine deficiency-associated gene expressed in ventricle 3
chr1	170371501	170372150	650	*	-2.11453	2.91279	362.719	8	0	8	3.0801e-27	6.55306e-25	down	significant	Intron (ENSMUST00000160456.7/70729, intron 4 of 9)	1	170302668	170327654	24987	2	70729	ENSMUST00000161221.7	-43847	ENSMUSG00000038473	Nos1ap	nitric oxide synthase 1 (neuronal) adaptor protein
chr13	53342101	53342700	600	*	4.11047	0.198598	361.386	7	7	0	3.11312e-27	6.61448e-25	up	significant	Exon (ENSMUST00000021920.7/268656, exon 12 of 15)	13	53369041	53377348	8308	2	268656	ENSMUST00000221265.1	34648	ENSMUSG00000021468	Sptlc1	serine palmitoyltransferase, long chain base subunit 1
chr6	108534601	108535150	550	*	2.74792	0.972103	358.779	6	6	0	3.12031e-27	6.62095e-25	up	significant	Intron (ENSMUST00000032192.8/16438, intron 60 of 61)	6	108518732	108519672	941	1	16438	ENSMUST00000205005.1	15869	ENSMUSG00000030102	Itpr1	inositol 1,4,5-trisphosphate receptor 1
chr8	122110201	122110850	650	*	1.8049	2.7342	365.414	8	8	0	3.15998e-27	6.69622e-25	up	significant	Intron (ENSMUST00000127664.1/108148, intron 1 of 15)	8	122000847	122007140	6294	1	53325	ENSMUST00000173201.1	109354	ENSMUSG00000025316	Banp	BTG3 associated nuclear protein
chr14	24793551	24794250	700	*	1.49772	3.40003	363.887	9	9	0	3.17259e-27	6.71402e-25	up	significant	Distal Intergenic	14	24491149	24491989	841	1	20088	ENSMUST00000224699.1	302402	ENSMUSG00000025290	Rps24	ribosomal protein S24
chr2	164827201	164827800	600	*	2.68991	1.08933	360.421	7	7	0	3.21144e-27	6.78725e-25	up	significant	Promoter (<=1kb)	2	164826389	164828528	2140	2	75642	ENSMUST00000141411.1	728	ENSMUSG00000017767	Spata25	spermatogenesis associated 25
chr6	122795401	122796100	700	*	3.93004	0.143527	362.417	9	9	0	3.25743e-27	6.87533e-25	up	significant	Intron (ENSMUST00000165884.7/20527, intron 2 of 4)	6	122737085	122801640	64556	2	20527	ENSMUST00000165884.7	5540	ENSMUSG00000003153	Slc2a3	solute carrier family 2 (facilitated glucose transporter), member 3
chr17	50393551	50394250	700	*	-2.09069	2.87949	363.27	9	0	9	3.32403e-27	7.00664e-25	down	significant	Intron (ENSMUST00000233175.1/ENSMUST00000233175.1, intron 4 of 4)	17	50279397	50293636	14240	2	13164	ENSMUST00000010736.8	-99915	ENSMUSG00000010592	Dazl	deleted in azoospermia-like
chr1	135925701	135926300	600	*	3.04309	0.905856	359.917	7	7	0	3.34578e-27	7.04318e-25	up	significant	Distal Intergenic	1	135871395	135919207	47813	2	18772	ENSMUST00000027667.12	-6494	ENSMUSG00000026413	Pkp1	plakophilin 1
chr4	116048201	116048700	500	*	2.68456	0.914659	343.412	2	2	0	3.43554e-27	7.2226e-25	up	significant	Promoter (<=1kb)	4	116044555	116048359	3805	2	72181	ENSMUST00000152712.1	0	ENSMUSG00000028706	Nsun4	NOL1/NOP2/Sun domain family, member 4
chr15	80136151	80136800	650	*	3.58728	0.570154	361.142	8	8	0	3.4848e-27	7.31652e-25	up	significant	Promoter (2-3kb)	15	80133157	80149869	16713	1	66513	ENSMUST00000229320.1	2994	ENSMUSG00000022414	Tab1	TGF-beta activated kinase 1/MAP3K7 binding protein 1
chr4	149948151	149948650	500	*	2.33029	1.56805	354.686	5	5	0	3.55363e-27	7.45122e-25	up	significant	Promoter (2-3kb)	4	149907049	149946098	39050	2	74646	ENSMUST00000149743.1	-2053	ENSMUSG00000039911	Spsb1	splA/ryanodine receptor domain and SOCS box containing 1
chr14	121391801	121392550	750	*	2.02255	2.14424	363.629	10	10	0	3.59521e-27	7.52852e-25	up	significant	Distal Intergenic	14	121337422	121380011	42590	2	223255	ENSMUST00000227917.1	-11790	ENSMUSG00000063410	Stk24	serine/threonine kinase 24
chr4	129231951	129232600	650	*	1.66799	2.81023	360.535	8	8	0	3.63388e-27	7.59444e-25	up	significant	Intron (ENSMUST00000097873.9/97130, intron 1 of 6)	4	129219578	129227911	8334	2	97130	ENSMUST00000106051.7	-4040	ENSMUSG00000050390	Nhsl3	NHS like 3
chr5	136806351	136807100	750	*	-1.80139	3.15336	363.476	10	0	10	3.63621e-27	7.59444e-25	down	significant	Intron (ENSMUST00000057497.12/140709, intron 3 of 12)	5	136757663	136773046	15384	2	140709	ENSMUST00000126311.1	-33305	ENSMUSG00000004415	Col26a1	collagen, type XXVI, alpha 1
chr2	102895051	102895700	650	*	3.0841	0.946682	360.494	8	8	0	3.64857e-27	7.6103e-25	up	significant	Intron (ENSMUST00000005218.14/12505, intron 1 of 18)	2	102814133	102901346	87214	2	12505	ENSMUST00000111192.2	5646	ENSMUSG00000005087	Cd44	CD44 antigen
chr13	34192501	34193250	750	*	1.92675	2.71922	362.765	9	9	0	3.71207e-27	7.73264e-25	up	significant	Promoter (<=1kb)	13	34182867	34193531	10665	2	73102	ENSMUST00000128392.1	281	ENSMUSG00000038267	Slc22a23	solute carrier family 22, member 23
chr14	60717801	60718450	650	*	2.68444	1.10332	360.268	8	8	0	3.73048e-27	7.76085e-25	up	significant	Intron (ENSMUST00000160973.7/219140, intron 4 of 12)	14	60732906	60764549	31644	1	219140	ENSMUST00000162945.1	-14456	ENSMUSG00000021990	Spata13	spermatogenesis associated 13
chr15	99284401	99285050	650	*	1.5845	3.02549	359.609	8	8	0	3.8989e-27	8.10068e-25	up	significant	Promoter (2-3kb)	15	99271018	99287180	16163	2	545136	ENSMUST00000109100.1	2130	ENSMUSG00000078907	Fam186b	family with sequence similarity 186, member B
chr11	105334101	105334750	650	*	-2.37014	2.46635	359.436	8	0	8	3.95128e-27	8.19882e-25	down	significant	Intron (ENSMUST00000100335.9/17534, intron 9 of 29)	11	105329052	105332299	3248	1	17534	ENSMUST00000142905.1	5049	ENSMUSG00000020695	Mrc2	mannose receptor, C type 2
chr5	38553801	38554450	650	*	2.61034	1.70578	359.1	8	8	0	4.05374e-27	8.39674e-25	up	significant	Intron (ENSMUST00000005234.12/22388, intron 2 of 14)	5	38540186	38561550	21365	2	22388	ENSMUST00000201150.3	7100	ENSMUSG00000005103	Wdr1	WD repeat domain 1
chr6	17109101	17109750	650	*	2.31766	1.61334	359.089	8	8	0	4.05718e-27	8.39674e-25	up	significant	Intron (ENSMUST00000140709.1/232599, intron 1 of 1)	6	17065224	17105828	40605	1	21753	ENSMUST00000076654.8	43877	ENSMUSG00000029552	Tes	testin LIM domain protein
chr17	46971351	46971950	600	*	4.12959	0.332737	359.594	7	7	0	4.1037e-27	8.48202e-25	up	significant	Intron (ENSMUST00000113337.9/224826, intron 15 of 46)	17	46941104	46945369	4266	2	224826	ENSMUST00000223860.1	-25982	ENSMUSG00000023977	Ubr2	ubiquitin protein ligase E3 component n-recognin 2
chr4	83104051	83104800	750	*	-2.1363	2.76328	361.648	10	0	10	4.17498e-27	8.61817e-25	down	significant	Distal Intergenic	4	82992935	83052339	59405	2	329872	ENSMUST00000131102.1	-51712	ENSMUSG00000059049	Frem1	Fras1 related extracellular matrix protein 1
chr16	26049351	26050000	650	*	-2.2633	2.48483	358.473	8	0	8	4.25181e-27	8.76544e-25	down	significant	Intron (ENSMUST00000039990.5/210530, intron 1 of 14)	16	25997161	26014593	17433	2	210530	ENSMUST00000159161.1	-34758	ENSMUSG00000038168	P3h2	prolyl 3-hydroxylase 2
chr5	124035251	124035900	650	*	3.70915	0.343281	358.647	8	8	0	4.31713e-27	8.88861e-25	up	significant	Promoter (2-3kb)	5	124004641	124032270	27630	2	330192	ENSMUST00000040967.8	-2981	ENSMUSG00000066278	Vps37b	vacuolar protein sorting 37B
chr5	134629401	134630050	650	*	1.96471	2.55157	358.193	8	8	0	4.34341e-27	8.9312e-25	up	significant	Intron (ENSMUST00000202622.3/22384, intron 1 of 6)	5	134624882	134639302	14421	2	22384	ENSMUST00000200874.1	9252	ENSMUSG00000040731	Eif4h	eukaryotic translation initiation factor 4H
chr18	39800151	39800800	650	*	2.17431	1.9351	357.839	8	8	0	4.46252e-27	9.1643e-25	up	significant	Distal Intergenic	18	39773497	39776082	2586	1	18459	ENSMUST00000063219.2	26654	ENSMUSG00000051732	Pabpc2	poly(A) binding protein, cytoplasmic 2
chr10	80100901	80101550	650	*	2.2276	1.93048	357.37	8	8	0	4.62571e-27	9.48722e-25	up	significant	Promoter (<=1kb)	10	80057771	80101187	43417	2	216161	ENSMUST00000218630.1	0	ENSMUSG00000035673	Sbno2	strawberry notch 2
chr3	123128651	123129350	700	*	2.37552	1.61385	358.596	9	9	0	4.74292e-27	9.71513e-25	up	significant	Intron (ENSMUST00000106426.7/118449, intron 1 of 4)	3	123106603	123117052	10450	2	118449	ENSMUST00000051443.7	-11599	ENSMUSG00000050315	Synpo2	synaptopodin 2
chr14	26540601	26541250	650	*	4.13644	0.13473	357.24	8	8	0	4.74971e-27	9.71656e-25	up	significant	Distal Intergenic	14	26413168	26534931	121764	2	83997	ENSMUST00000102956.7	-5670	ENSMUSG00000021870	Slmap	sarcolemma associated protein
chr4	138042051	138042700	650	*	2.92924	1.33516	366.217	8	8	0	4.76961e-27	9.74479e-25	up	significant	Intron (ENSMUST00000139759.7/230861, intron 2 of 9)	4	138004752	138103394	98643	1	230861	ENSMUST00000155142.1	37299	ENSMUSG00000028760	Eif4g3	eukaryotic translation initiation factor 4 gamma, 3
chr11	116178401	116179050	650	*	3.73971	0.381018	357.207	8	8	0	4.78004e-27	9.7536e-25	up	significant	Promoter (2-3kb)	11	116175343	116181214	5872	2	11430	ENSMUST00000150549.7	2164	ENSMUSG00000020777	Acox1	acyl-Coenzyme A oxidase 1, palmitoyl
chr2	25694501	25695150	650	*	3.29419	0.776159	356.669	8	8	0	4.88701e-27	9.94757e-25	up	significant	Distal Intergenic	2	25700043	25703326	3284	1	227627	ENSMUST00000077667.3	-4893	ENSMUSG00000062061	Obp2a	odorant binding protein 2A
chr2	32870151	32870800	650	*	2.17225	1.83803	356.653	8	8	0	4.88757e-27	9.94757e-25	up	significant	Distal Intergenic	2	32876114	32925254	49141	1	227737	ENSMUST00000028135.14	-5314	ENSMUSG00000026796	Niban2	niban apoptosis regulator 2
chr4	139197451	139197750	300	*	2.01613	2.01752	330.239	1	1	0	4.94081e-27	1.00431e-24	up	significant	Promoter (1-2kb)	4	139199267	139262097	62831	1	12345	ENSMUST00000145368.7	-1517	ENSMUSG00000028745	Capzb	capping actin protein of muscle Z-line subunit beta
chr1	133953201	133953650	450	*	2.71828	1.32252	346.68	4	4	0	5.29621e-27	1.07518e-24	up	significant	Distal Intergenic	1	133910304	133921414	11111	2	116847	ENSMUST00000048432.5	-31787	ENSMUSG00000041577	Prelp	proline arginine-rich end leucine-rich repeat
chr12	40818151	40818800	650	*	3.18932	0.834966	355.595	8	8	0	5.30932e-27	1.07648e-24	up	significant	Intron (ENSMUST00000037488.7/238130, intron 41 of 52)	12	40794234	40798082	3849	1	238130	ENSMUST00000220850.1	23917	ENSMUSG00000035954	Dock4	dedicator of cytokinesis 4
chr8	119688601	119689150	550	*	2.89211	1.0617	351.775	6	6	0	5.34029e-27	1.08138e-24	up	significant	Distal Intergenic	8	119700009	119757717	57709	1	69047	ENSMUST00000095171.4	-10859	ENSMUSG00000034112	Atp2c2	ATPase, Ca++ transporting, type 2C, member 2
chr2	158139551	158140200	650	*	1.66524	2.90738	355.407	8	8	0	5.3763e-27	1.08729e-24	up	significant	Promoter (<=1kb)	2	158134322	158139736	5415	2	21817	ENSMUST00000152690.1	0	ENSMUSG00000037820	Tgm2	transglutaminase 2, C polypeptide
chr16	10347451	10348000	550	*	3.58179	0.379703	351.453	6	6	0	5.55024e-27	1.11963e-24	up	significant	Promoter (<=1kb)	16	10328343	10347591	19249	2	381033	ENSMUST00000229862.1	0	ENSMUSG00000116270	Gm1600	predicted gene 1600
chr3	126397851	126398400	550	*	-1.84263	3.01521	351.282	6	0	6	5.54535e-27	1.11963e-24	down	significant	Intron (ENSMUST00000093976.3/271970, intron 1 of 1)	3	126363684	126440375	76692	1	271970	ENSMUST00000093976.3	34167	ENSMUSG00000046561	Arsj	arylsulfatase J
chr16	27523401	27524200	800	*	-2.37095	2.89059	359.999	11	0	11	5.59312e-27	1.12686e-24	down	significant	Distal Intergenic	16	27389936	27438349	48414	1	67501	ENSMUST00000143823.1	133465	ENSMUSG00000038127	Ccdc50	coiled-coil domain containing 50
chr9	15241401	15242100	700	*	2.39557	1.45436	356.19	9	9	0	5.69865e-27	1.14667e-24	up	significant	Promoter (2-3kb)	9	15239045	15259416	20372	1	69137	ENSMUST00000034413.7	2356	ENSMUSG00000031937	Vstm5	V-set and transmembrane domain containing 5
chr15	38323751	38324400	650	*	2.01352	2.01679	354.519	8	8	0	5.75695e-27	1.15694e-24	up	significant	Intron (ENSMUST00000227097.1/ENSMUST00000227097.1, intron 1 of 2)	15	38299874	38300706	833	2	21847	ENSMUST00000228416.1	-23045	ENSMUSG00000037465	Klf10	Kruppel-like transcription factor 10
chr5	107121001	107121600	600	*	2.1239	1.89429	352.772	7	7	0	5.76502e-27	1.15711e-24	up	significant	Exon (ENSMUST00000031224.14/21814, exon 15 of 17)	5	107118197	107132923	14727	2	21814	ENSMUST00000136882.1	11323	ENSMUSG00000029287	Tgfbr3	transforming growth factor, beta receptor III
chr1	74433051	74433650	600	*	3.47083	0.679549	354.829	7	7	0	5.87018e-27	1.17615e-24	up	significant	Intron (ENSMUST00000027366.12/22349, intron 19 of 19)	1	74423686	74425966	2281	1	22349	ENSMUST00000163018.1	9365	ENSMUSG00000026175	Vil1	villin 1
chr16	58415151	58415750	600	*	2.2193	1.78268	352.528	7	7	0	5.87462e-27	1.17615e-24	up	significant	Intron (ENSMUST00000046663.7/73379, intron 1 of 15)	16	58408443	58469727	61285	1	73379	ENSMUST00000046663.7	6708	ENSMUSG00000035107	Dcbld2	discoidin, CUB and LCCL domain containing 2
chr19	57130501	57131100	600	*	3.53123	0.411683	352.139	7	7	0	6.07504e-27	1.21475e-24	up	significant	3' UTR	19	57077302	57134677	57376	2	226251	ENSMUST00000134430.7	3577	ENSMUSG00000025085	Ablim1	actin-binding LIM protein 1
chr17	83895151	83895900	750	*	2.72701	1.32982	356.56	10	10	0	6.15397e-27	1.22899e-24	up	significant	Distal Intergenic	17	83851751	83854418	2668	2	320021	ENSMUST00000234697.1	-40733	ENSMUSG00000097254	C430042M11Rik	RIKEN cDNA C430042M11 gene
chr4	129067901	129068500	600	*	3.7138	0.395181	351.672	7	7	0	6.30333e-27	1.25725e-24	up	significant	Intron (ENSMUST00000168461.7/75234, intron 1 of 8)	4	129058814	129084526	25713	1	75234	ENSMUST00000097874.8	9087	ENSMUSG00000028793	Rnf19b	ring finger protein 19B
chr4	83317801	83318400	600	*	3.858	0.254694	351.637	7	7	0	6.36387e-27	1.26774e-24	up	significant	Intron (ENSMUST00000102823.9/69863, intron 1 of 19)	4	83259198	83324189	64992	2	69863	ENSMUST00000030205.13	5789	ENSMUSG00000038172	Ttc39b	tetratricopeptide repeat domain 39B
chr3	98056951	98057500	550	*	1.9143	2.27646	349.252	6	6	0	6.49447e-27	1.29214e-24	up	significant	Intron (ENSMUST00000198324.1/18129, intron 2 of 7)	3	98013538	98150361	136824	1	18129	ENSMUST00000079812.7	43413	ENSMUSG00000027878	Notch2	notch 2
chr11	8463751	8464150	400	*	2.26976	1.63192	340.437	3	3	0	6.50747e-27	1.29311e-24	up	significant	Intron (ENSMUST00000239091.1/319939, intron 20 of 30)	11	8451070	8468675	17606	2	319939	ENSMUST00000129074.1	4525	ENSMUSG00000020422	Tns3	tensin 3
chr7	80173851	80174450	600	*	4.70409	-0.20509	351.902	7	7	0	6.52737e-27	1.29546e-24	up	significant	Distal Intergenic	7	80186841	80226527	39687	1	20352	ENSMUST00000032754.8	-12391	ENSMUSG00000030539	Sema4b	sema domain, immunoglobulin domain (Ig), transmembrane domain (TM) and short cytoplasmic domain, (semaphorin) 4B
chr6	51200101	51200750	650	*	3.51962	0.698897	364.221	8	8	0	6.56774e-27	1.30185e-24	up	significant	Distal Intergenic	6	51269812	51269910	99	2	387166	ENSMUST00000083571.1	69160	ENSMUSG00000065505	Mir148a	microRNA 148a
chr17	56005301	56005950	650	*	2.52595	1.34064	352.733	8	8	0	6.61243e-27	1.30908e-24	up	significant	Promoter (<=1kb)	17	55997778	56005552	7775	2	106766	ENSMUST00000233977.1	0	ENSMUSG00000038781	Stap2	signal transducing adaptor family member 2
chr8	121342751	121343400	650	*	-1.87725	2.95306	352.595	8	0	8	6.67848e-27	1.32052e-24	down	significant	Intron (ENSMUST00000127664.1/108148, intron 1 of 15)	8	121530828	121541869	11042	2	76405	ENSMUST00000182739.7	198469	ENSMUSG00000031809	1700018B08Rik	RIKEN cDNA 1700018B08 gene
chr8	106145101	106145700	600	*	3.67354	0.208195	351.099	7	7	0	6.78862e-27	1.34064e-24	up	significant	Distal Intergenic	8	106150399	106164712	14314	1	192654	ENSMUST00000212963.1	-4699	ENSMUSG00000031903	Pla2g15	phospholipase A2, group XV
chr14	61660651	61661300	650	*	2.94853	0.88493	352.309	8	8	0	6.85459e-27	1.35032e-24	up	significant	Intron (ENSMUST00000183031.1/ENSMUST00000183031.1, intron 1 of 2)	14	61632349	61648822	16474	2	668253	ENSMUST00000180917.8	-11829	ENSMUSG00000097589	Dleu2	deleted in lymphocytic leukemia, 2
chr6	125410801	125411450	650	*	2.40287	1.49428	352.278	8	8	0	6.84704e-27	1.35032e-24	up	significant	Distal Intergenic	6	125362660	125380793	18134	2	213522	ENSMUST00000042647.6	-30008	ENSMUSG00000038167	Plekhg6	pleckstrin homology domain containing, family G (with RhoGef domain) member 6
chr4	40174101	40174750	650	*	-1.63354	3.25443	352.225	8	0	8	6.87219e-27	1.35174e-24	down	significant	Intron (ENSMUST00000102973.3/11428, intron 4 of 20)	4	40166877	40175866	8990	1	11428	ENSMUST00000142360.1	7224	ENSMUSG00000028405	Aco1	aconitase 1
chr4	98758151	98758750	600	*	-2.42847	2.33536	350.496	7	0	7	6.87874e-27	1.35174e-24	down	significant	Intron (ENSMUST00000102790.3/242553, intron 9 of 9)	4	98756309	98771475	15167	2	242553	ENSMUST00000137270.1	12725	ENSMUSG00000035407	Kank4	KN motif and ankyrin repeat domains 4
chr1	38767001	38767600	600	*	-1.3681	4.03551	350.358	7	0	7	6.95063e-27	1.36419e-24	down	significant	Exon (ENSMUST00000192930.1/ENSMUST00000192930.1, exon 1 of 1)	1	38794509	38821215	26707	2	381338	ENSMUST00000039612.4	53615	ENSMUSG00000048814	Lonrf2	LON peptidase N-terminal domain and ring finger 2
chr19	17350501	17351050	550	*	2.63229	1.16183	348.249	6	6	0	7.03259e-27	1.37858e-24	up	significant	Intron (ENSMUST00000174236.7/14537, intron 1 of 2)	19	17326141	17356667	30527	2	14537	ENSMUST00000174236.7	5617	ENSMUSG00000038843	Gcnt1	glucosaminyl (N-acetyl) transferase 1, core 2
chr17	57168151	57168750	600	*	3.18139	1.07566	362.207	7	7	0	7.09284e-27	1.38868e-24	up	significant	Distal Intergenic	17	57145997	57149777	3781	2	21948	ENSMUST00000019633.7	-18374	ENSMUSG00000019489	Cd70	CD70 antigen
chr1	54729151	54729900	750	*	2.71828	1.17974	354.548	10	10	0	7.19739e-27	1.40742e-24	up	significant	Exon (ENSMUST00000190007.6/ENSMUST00000190007.6, exon 4 of 5)	1	54728987	54735644	6658	2	329154	ENSMUST00000178685.1	5744	ENSMUSG00000052331	Ankrd44	ankyrin repeat domain 44
chr7	145287251	145287950	700	*	2.62271	1.17363	353.121	9	9	0	7.22081e-27	1.41028e-24	up	significant	Distal Intergenic	7	145253923	145284011	30089	2	233979	ENSMUST00000058022.5	-3240	ENSMUSG00000048677	Tpcn2	two pore segment channel 2
chr16	95957951	95958600	650	*	2.09463	1.86351	351.531	8	8	0	7.25901e-27	1.416e-24	up	significant	Distal Intergenic	16	95841886	95929077	87192	2	69776	ENSMUST00000233375.1	-28874	ENSMUSG00000117232	1600002D24Rik	RIKEN cDNA 1600002D24 gene
chr14	46636151	46636800	650	*	2.81968	1.3818	351.425	8	8	0	7.3149e-27	1.42516e-24	up	significant	Promoter (<=1kb)	14	46528680	46637408	108729	2	100873094	ENSMUST00000228663.1	608	ENSMUSG00000085123	Rubie	RNA upstream of Bmp4 expressed in inner ear
chr19	6291151	6291700	550	*	2.66961	1.14545	347.587	6	6	0	7.4019e-27	1.44036e-24	up	significant	Promoter (2-3kb)	19	6294181	6297877	3697	1	13660	ENSMUST00000171203.1	-2481	ENSMUSG00000024772	Ehd1	EH-domain containing 1
chr7	143062651	143063200	550	*	3.06521	0.989787	349.643	6	6	0	7.4868e-27	1.4551e-24	up	significant	Promoter (1-2kb)	7	143064674	143067916	3243	1	12520	ENSMUST00000208278.1	-1474	ENSMUSG00000037706	Cd81	CD81 antigen
chr15	38391401	38391950	550	*	1.67205	2.73717	347.37	6	6	0	7.52357e-27	1.46047e-24	up	significant	Intron (ENSMUST00000227422.1/ENSMUST00000227422.1, intron 1 of 1)	15	38299874	38300706	833	2	21847	ENSMUST00000228416.1	-90695	ENSMUSG00000037465	Klf10	Kruppel-like transcription factor 10
chr11	32557901	32558550	650	*	2.53234	1.56848	351.656	8	8	0	7.71154e-27	1.49514e-24	up	significant	Intron (ENSMUST00000102821.3/20868, intron 2 of 18)	11	32533305	32624587	91283	1	20868	ENSMUST00000102821.3	24596	ENSMUSG00000020272	Stk10	serine/threonine kinase 10
chr14	47405901	47406550	650	*	3.47441	0.363765	350.766	8	8	0	7.73836e-27	1.49852e-24	up	significant	Promoter (<=1kb)	14	47405493	47406383	891	2	218977	ENSMUST00000227174.1	0	ENSMUSG00000037544	Dlgap5	DLG associated protein 5
chr15	102402101	102402700	600	*	3.22474	0.744837	348.9	7	7	0	7.80384e-27	1.50937e-24	up	significant	Distal Intergenic	15	102406143	102408235	2093	1	20683	ENSMUST00000170884.7	-3443	ENSMUSG00000001280	Sp1	trans-acting transcription factor 1
chr5	123512051	123512650	600	*	2.80283	1.05512	348.895	7	7	0	7.82171e-27	1.51099e-24	up	significant	Promoter (1-2kb)	5	123510460	123511882	1423	1	231727	ENSMUST00000031384.5	1591	ENSMUSG00000029431	B3gnt4	UDP-GlcNAc:betaGal beta-1,3-N-acetylglucosaminyltransferase 4
chr2	31945401	31946000	600	*	1.95305	2.14061	348.829	7	7	0	7.8313e-27	1.51102e-24	up	significant	3' UTR	2	31950139	31973442	23304	1	108897	ENSMUST00000001920.12	-4139	ENSMUSG00000001864	Aif1l	allograft inflammatory factor 1-like
chr1	120176201	120176900	700	*	-2.1972	2.75523	352.909	9	0	9	7.87296e-27	1.51722e-24	down	significant	Intron (ENSMUST00000027637.12/73103, intron 4 of 4)	1	120160480	120173566	13087	1	73103	ENSMUST00000128578.1	15721	ENSMUSG00000026388	3110009E18Rik	RIKEN cDNA 3110009E18 gene
chr12	77597901	77598600	700	*	-2.01692	2.85568	351.72	9	0	9	8.04054e-27	1.54764e-24	down	significant	Distal Intergenic	12	77410141	77475989	65849	1	53618	ENSMUST00000218851.1	187760	ENSMUSG00000021065	Fut8	fucosyltransferase 8
chr15	89480351	89481050	700	*	2.00148	1.96036	351.629	9	9	0	8.09896e-27	1.55701e-24	up	significant	Promoter (2-3kb)	15	89477739	89484782	7044	1	100532730	ENSMUST00000168835.1	2612	NA	C230037L18Rik	RIKEN cDNA C230037L18 gene
chr6	119214151	119214750	600	*	-2.44127	2.45128	348.374	7	0	7	8.11557e-27	1.55833e-24	down	significant	Promoter (2-3kb)	6	119217544	119221614	4071	1	319618	ENSMUST00000127059.1	-2794	ENSMUSG00000041477	Dcp1b	decapping mRNA 1B
chr2	155806551	155807050	500	*	3.3871	0.605321	344.104	5	5	0	8.13502e-27	1.56018e-24	up	significant	Promoter (<=1kb)	2	155807024	155810379	3356	1	17391	ENSMUST00000135945.1	0	ENSMUSG00000027612	Mmp24	matrix metallopeptidase 24
chr16	33782001	33782550	550	*	3.50079	0.395643	346.32	6	6	0	8.20094e-27	1.57094e-24	up	significant	Intron (ENSMUST00000148293.1/ENSMUST00000148293.1, intron 2 of 2)	16	33794037	33819927	25891	1	17063	ENSMUST00000115044.7	-11487	ENSMUSG00000022824	Muc13	mucin 13, epithelial transmembrane
chr17	7571301	7572000	700	*	3.40992	0.429912	351.819	9	9	0	8.27087e-27	1.58243e-24	up	significant	Distal Intergenic	17	7362815	7385464	22650	2	667055	ENSMUST00000070059.4	-185837	ENSMUSG00000056133	Unc93a2	unc-93 homolog A2
chr13	99323451	99324050	600	*	2.899	0.981488	348.092	7	7	0	8.30345e-27	1.58676e-24	up	significant	Intron (ENSMUST00000022153.7/68927, intron 8 of 9)	13	99319647	99344705	25059	2	68927	ENSMUST00000022153.7	20655	ENSMUSG00000021650	Ptcd2	pentatricopeptide repeat domain 2
chr15	77332201	77332800	600	*	2.58779	1.2412	347.985	7	7	0	8.3693e-27	1.59743e-24	up	significant	Distal Intergenic	15	77113606	77307004	193399	2	93686	ENSMUST00000228582.1	-25197	ENSMUSG00000033565	Rbfox2	RNA binding protein, fox-1 homolog (C. elegans) 2
chr7	84747651	84748300	650	*	2.86091	0.938815	349.664	8	8	0	8.39792e-27	1.60098e-24	up	significant	Intron (ENSMUST00000129059.2/72495, intron 2 of 4)	7	84753127	84779053	25927	1	72495	ENSMUST00000207313.1	-4827	ENSMUSG00000085236	2610206C17Rik	RIKEN cDNA 2610206C17 gene
chr8	127602801	127603450	650	*	4.19735	0.0958684	350.012	8	8	0	8.45449e-27	1.60984e-24	up	significant	Exon (ENSMUST00000162309.7/93742, exon 24 of 25)	8	127579724	127610848	31125	1	93742	ENSMUST00000159940.1	23077	ENSMUSG00000025812	Pard3	par-3 family cell polarity regulator
chr19	9938801	9939450	650	*	1.97363	2.2046	349.507	8	8	0	8.48885e-27	1.61446e-24	up	significant	Exon (ENSMUST00000237803.1/ENSMUST00000237803.1, exon 1 of 1)	19	9872296	9899551	27256	2	16319	ENSMUST00000025562.8	-39250	ENSMUSG00000024660	Incenp	inner centromere protein
chr7	132672351	132672950	600	*	3.50193	0.385318	347.648	7	7	0	8.62461e-27	1.63833e-24	up	significant	Intron (ENSMUST00000033241.5/76429, intron 6 of 6)	7	132630371	132641567	11197	1	76429	ENSMUST00000130672.1	41980	ENSMUSG00000030946	Lhpp	phospholysine phosphohistidine inorganic pyrophosphate phosphatase
chr3	31134151	31134750	600	*	2.27118	1.5905	347.554	7	7	0	8.65363e-27	1.64188e-24	up	significant	Distal Intergenic	3	31149920	31164324	14405	1	18417	ENSMUST00000046174.7	-15170	ENSMUSG00000037625	Cldn11	claudin 11
chr16	44695651	44696300	650	*	-1.69308	3.20322	349.187	8	0	8	8.703e-27	1.64733e-24	down	significant	Distal Intergenic	16	44724301	44737284	12984	1	212547	ENSMUST00000048788.13	-28001	ENSMUSG00000036208	Nepro	nucleolus and neural progenitor protein
chr16	76437951	76438600	650	*	3.57073	0.51181	350.419	8	8	0	8.69414e-27	1.64733e-24	up	significant	Intron (ENSMUST00000207575.2/ENSMUST00000207575.2, intron 1 of 5)	16	76403251	76403652	402	2	14109	ENSMUST00000052867.8	-34299	ENSMUSG00000038274	Fau	FAU ubiquitin like and ribosomal protein S30 fusion
chr17	14173451	14173950	500	*	-2.15425	2.64264	342.907	5	0	5	8.91187e-27	1.68487e-24	down	significant	Distal Intergenic	17	14195052	14204094	9043	2	240025	ENSMUST00000053218.6	30144	ENSMUSG00000048826	Dact2	dishevelled-binding antagonist of beta-catenin 2
chr6	32739251	32739900	650	*	3.59291	0.338992	348.868	8	8	0	8.96463e-27	1.69284e-24	up	significant	Distal Intergenic	6	32792654	32803992	11339	2	66075	ENSMUST00000129654.1	64092	ENSMUSG00000053768	Chchd3	coiled-coil-helix-coiled-coil-helix domain containing 3
chr13	45569801	45570500	700	*	2.34999	1.68232	350.13	9	9	0	9.09868e-27	1.71612e-24	up	significant	Intron (ENSMUST00000091628.10/20238, intron 6 of 7)	13	45538809	45542550	3742	1	66355	ENSMUST00000129176.1	30992	ENSMUSG00000000253	Gmpr	guanosine monophosphate reductase
chr13	3777301	3777650	350	*	3.18297	0.644668	331.211	2	2	0	9.14629e-27	1.72307e-24	up	significant	Intron (ENSMUST00000223157.1/ENSMUST00000223157.1, intron 2 of 2)	13	3802896	3804316	1421	2	70405	ENSMUST00000077698.4	26666	ENSMUSG00000063130	Calml3	calmodulin-like 3
chr14	54061501	54062150	650	*	2.28585	1.97246	348.407	8	8	0	9.24994e-27	1.74054e-24	up	significant	Distal Intergenic	14	54239661	54253914	14254	2	13135	ENSMUST00000128231.1	191764	ENSMUSG00000022174	Dad1	defender against cell death 1
chr5	44601151	44601850	700	*	-2.54008	3.03258	349.447	9	0	9	9.59708e-27	1.80373e-24	down	significant	Intron (ENSMUST00000199534.4/16826, intron 2 of 8)	5	44479171	44593879	114709	2	16826	ENSMUST00000199471.4	-7272	ENSMUSG00000039706	Ldb2	LIM domain binding 2
chr9	50741251	50741900	650	*	2.45446	1.3707	347.832	8	8	0	9.68255e-27	1.81765e-24	up	significant	Promoter (1-2kb)	9	50666195	50739517	73323	2	330938	ENSMUST00000121634.7	-1734	ENSMUSG00000032064	Dixdc1	DIX domain containing 1
chr12	112728301	112728850	550	*	3.86907	0.433303	349.609	6	6	0	1.00647e-26	1.88717e-24	up	significant	Promoter (2-3kb)	12	112731214	112732536	1323	1	217882	ENSMUST00000221570.1	-2364	ENSMUSG00000072825	Cep170b	centrosomal protein 170B
chr11	69102251	69102850	600	*	2.8776	1.00666	345.456	7	7	0	1.02117e-26	1.91248e-24	up	significant	Promoter (1-2kb)	11	69100522	69109960	9439	1	18626	ENSMUST00000102605.2	1729	ENSMUSG00000020893	Per1	period circadian clock 1
chr6	87285301	87285900	600	*	2.54367	1.21083	345.399	7	7	0	1.0282e-26	1.9234e-24	up	significant	Intron (ENSMUST00000042025.11/69538, intron 6 of 17)	6	87204446	87270243	65798	2	69538	ENSMUST00000205089.1	-15058	ENSMUSG00000033420	Antxr1	anthrax toxin receptor 1
chr6	100195851	100196500	650	*	-2.20043	2.63027	346.929	8	0	8	1.03851e-26	1.94041e-24	down	significant	Distal Intergenic	6	100232011	100233131	1121	2	56353	ENSMUST00000203410.1	36631	ENSMUSG00000072872	Rybp	RING1 and YY1 binding protein
chr14	47638351	47639000	650	*	2.79667	1.12502	346.911	8	8	0	1.04038e-26	1.94163e-24	up	significant	Distal Intergenic	14	47648448	47739894	91447	1	16709	ENSMUST00000187839.7	-9448	ENSMUSG00000021843	Ktn1	kinectin 1
chr1	184042751	184043100	350	*	3.16854	0.792724	329.676	2	2	0	1.05106e-26	1.95928e-24	up	significant	Intron (ENSMUST00000048655.7/63953, intron 2 of 3)	1	184034381	184075636	41256	1	63953	ENSMUST00000048655.7	8370	ENSMUSG00000039384	Dusp10	dual specificity phosphatase 10
chr5	107157301	107157950	650	*	2.6019	1.33247	346.72	8	8	0	1.05592e-26	1.96602e-24	up	significant	Intron (ENSMUST00000031224.14/21814, intron 4 of 16)	5	107118197	107132923	14727	2	21814	ENSMUST00000136882.1	-24378	ENSMUSG00000029287	Tgfbr3	transforming growth factor, beta receptor III
chr19	5062451	5063000	550	*	2.92406	0.927315	343.05	6	6	0	1.0591e-26	1.96965e-24	up	significant	Distal Intergenic	19	5068078	5070682	2605	1	70445	ENSMUST00000070630.7	-5078	ENSMUSG00000056481	Cd248	CD248 antigen, endosialin
chr15	83523351	83524050	700	*	-2.08479	2.69815	348.96	9	0	9	1.06931e-26	1.98634e-24	down	significant	Promoter (2-3kb)	15	83526862	83544634	17773	1	12124	ENSMUST00000016902.4	-2812	ENSMUSG00000016758	Bik	BCL2-interacting killer
chr13	56095701	56096300	600	*	2.46537	1.21708	345.005	7	7	0	1.08744e-26	2.01674e-24	up	significant	Exon (ENSMUST00000016081.12/26914, exon 5 of 9)	13	56074359	56090058	15700	2	26914	ENSMUST00000141589.1	-5643	ENSMUSG00000015937	Macroh2a1	macroH2A.1 histone
chr7	81185801	81186500	700	*	2.63604	0.995311	348.034	9	9	0	1.08821e-26	2.01674e-24	up	significant	Distal Intergenic	7	81213596	81334533	120938	1	18584	ENSMUST00000026672.7	-27096	ENSMUSG00000025584	Pde8a	phosphodiesterase 8A
chr2	113449701	113450400	700	*	3.27482	0.696553	347.842	9	9	0	1.08976e-26	2.01727e-24	up	significant	Intron (ENSMUST00000099576.8/14260, intron 4 of 18)	2	113441064	113709855	268792	1	14260	ENSMUST00000081349.8	8637	ENSMUSG00000044042	Fmn1	formin 1
chr6	145998501	145999200	700	*	2.00757	2.15144	347.767	9	9	0	1.09402e-26	2.0228e-24	up	significant	Distal Intergenic	6	145953429	145965223	11795	1	16651	ENSMUST00000111701.1	45072	ENSMUSG00000030255	Sspn	sarcospan
chr3	52677201	52677850	650	*	3.94554	0.478027	357.253	8	8	0	1.10793e-26	2.04616e-24	up	significant	Distal Intergenic	3	52739716	52776656	36941	1	329639	ENSMUST00000193813.5	-61866	ENSMUSG00000102785	Gm2447	predicted gene 2447
chr11	103346501	103347200	700	*	1.93616	2.28298	347.585	9	9	0	1.1097e-26	2.04705e-24	up	significant	Promoter (1-2kb)	11	103344753	103350124	5372	1	653030	ENSMUST00000124462.2	1748	ENSMUSG00000085887	Arhgap27os3	Rho GTPase activating protein 27, opposite strand 3
chr9	107604951	107605600	650	*	1.9418	2.35946	346.003	8	8	0	1.1168e-26	2.05777e-24	up	significant	Promoter (<=1kb)	9	107603149	107605269	2121	2	20347	ENSMUST00000194433.5	0	ENSMUSG00000057969	Sema3b	sema domain, immunoglobulin domain (Ig), short basic domain, secreted, (semaphorin) 3B
chr3	82250501	82251200	700	*	-1.58993	3.50339	348.384	9	0	9	1.11837e-26	2.0583e-24	down	significant	Distal Intergenic	3	82106797	82145789	38993	2	60596	ENSMUST00000191942.1	-104712	ENSMUSG00000033910	Gucy1a1	guanylate cyclase 1, soluble, alpha 1
chr16	31601251	31601850	600	*	4.2394	0.0646241	344.496	7	7	0	1.12235e-26	2.06323e-24	up	significant	Distal Intergenic	16	31617735	31625292	7558	1	224098	ENSMUST00000232340.1	-15885	ENSMUSG00000116597	Gm536	predicted gene 536
chr3	54238751	54239400	650	*	3.50439	0.537223	347.017	8	8	0	1.12734e-26	2.07002e-24	up	significant	Intron (ENSMUST00000029311.10/22066, intron 3 of 10)	3	54156615	54318416	161802	1	22066	ENSMUST00000200341.1	82136	ENSMUSG00000027748	Trpc4	transient receptor potential cation channel, subfamily C, member 4
chr4	47407051	47407750	700	*	1.77098	2.49778	347.369	9	9	0	1.12866e-26	2.07007e-24	up	significant	Exon (ENSMUST00000007757.14/21812, exon 8 of 9)	4	47386216	47411035	24820	1	21812	ENSMUST00000107725.2	20835	ENSMUSG00000007613	Tgfbr1	transforming growth factor, beta receptor I
chr7	144747601	144748250	650	*	1.43639	3.42794	345.452	8	8	0	1.16617e-26	2.13641e-24	up	significant	Exon (ENSMUST00000208733.1/ENSMUST00000208733.1, exon 5 of 6)	7	144650503	144751974	101472	2	101772	ENSMUST00000155175.7	3724	ENSMUSG00000031075	Ano1	anoctamin 1, calcium activated chloride channel
chr6	28482801	28483400	600	*	2.62737	1.29267	343.527	7	7	0	1.18848e-26	2.17479e-24	up	significant	Promoter (2-3kb)	6	28480359	28935162	454804	1	56463	ENSMUST00000167201.1	2442	ENSMUSG00000001424	Snd1	staphylococcal nuclease and tudor domain containing 1
chr4	118399401	118400000	600	*	3.94737	0.129762	343.628	7	7	0	1.206e-26	2.20431e-24	up	significant	Intron (ENSMUST00000075406.11/230676, intron 4 of 71)	4	118362743	118409273	46531	2	230676	ENSMUST00000075406.11	9273	ENSMUSG00000033253	Szt2	SZT2 subunit of KICSTOR complex
chr18	3666351	3667050	700	*	-1.48513	3.50491	346.469	9	0	9	1.21109e-26	2.21109e-24	down	significant	Distal Intergenic	18	3507923	3516404	8482	1	68010	ENSMUST00000025075.2	158428	ENSMUSG00000024232	Bambi	BMP and activin membrane-bound inhibitor
chr12	25533851	25534400	550	*	-2.45704	2.05183	341.066	6	0	6	1.23815e-26	2.2579e-24	down	significant	Distal Intergenic	12	25129174	25134931	5758	1	432641	ENSMUST00000223429.1	404677	NA	Gm17746	predicted gene, 17746
chr17	84003351	84003950	600	*	2.78698	1.03393	342.993	7	7	0	1.2404e-26	2.25942e-24	up	significant	Intron (ENSMUST00000234981.1/78148, intron 1 of 1)	17	83998554	84013408	14855	1	78148	ENSMUST00000234981.1	4797	ENSMUSG00000117431	8430430B14Rik	RIKEN cDNA 8430430B14 gene
chr17	25641901	25642550	650	*	2.59784	1.50371	344.463	8	8	0	1.26107e-26	2.29446e-24	up	significant	Intron (ENSMUST00000141606.2/76483, intron 5 of 9)	17	25579320	25630682	51363	1	76483	ENSMUST00000156868.1	62581	ENSMUSG00000002279	Lmf1	lipase maturation factor 1
chr6	110137001	110137700	700	*	-2.32172	2.66612	346.791	9	0	9	1.26686e-26	2.30236e-24	down	significant	Distal Intergenic	6	110645581	111497090	851510	1	108073	ENSMUST00000174018.7	-507881	ENSMUSG00000056755	Grm7	glutamate receptor, metabotropic 7
chr2	49739051	49739500	450	*	3.42239	0.31092	335.505	4	4	0	1.29595e-26	2.35256e-24	up	significant	Exon (ENSMUST00000028102.13/16574, exon 17 of 26)	2	49744525	49757387	12863	1	16574	ENSMUST00000127245.1	-5025	ENSMUSG00000026764	Kif5c	kinesin family member 5C
chr9	59537551	59538150	600	*	2.36543	1.73563	342.15	7	7	0	1.32495e-26	2.40247e-24	up	significant	Promoter (1-2kb)	9	59539540	59565109	25570	1	15211	ENSMUST00000026262.7	-1390	ENSMUSG00000025232	Hexa	hexosaminidase A
chr11	80923551	80924150	600	*	2.20967	1.70168	342.133	7	7	0	1.32755e-26	2.40445e-24	up	significant	Intron (ENSMUST00000021045.12/11418, intron 3 of 9)	11	80858372	80867814	9443	1	75622	ENSMUST00000103222.3	65179	ENSMUSG00000053184	Spaca3	sperm acrosome associated 3
chr19	55851801	55852350	550	*	2.96659	0.868087	340.15	6	6	0	1.33715e-26	2.41908e-24	up	significant	Intron (ENSMUST00000111662.10/21416, intron 4 of 13)	19	55893352	55919618	26267	1	21416	ENSMUST00000145249.7	-41002	ENSMUSG00000024985	Tcf7l2	transcription factor 7 like 2, T cell specific, HMG box
chr3	101606951	101607500	550	*	3.03164	0.948201	343.127	6	6	0	1.33945e-26	2.42051e-24	up	significant	Promoter (2-3kb)	3	101576219	101604684	28466	2	11928	ENSMUST00000036493.7	-2267	ENSMUSG00000033161	Atp1a1	ATPase, Na+/K+ transporting, alpha 1 polypeptide
chr1	135740951	135741600	650	*	-1.55798	3.39531	343.581	8	0	8	1.35178e-26	2.44002e-24	down	significant	Intron (ENSMUST00000097561.8/13007, intron 2 of 5)	1	135729147	135752232	23086	1	13007	ENSMUST00000027677.7	11804	ENSMUSG00000026421	Csrp1	cysteine and glycine-rich protein 1
chr8	117258401	117258700	300	*	1.69009	2.43162	318.015	1	1	0	1.36389e-26	2.45911e-24	up	significant	Promoter (1-2kb)	8	117257117	117446188	189072	1	74440	ENSMUST00000211913.1	1284	ENSMUSG00000034390	Cmip	c-Maf inducing protein
chr8	117988701	117989350	650	*	-3.83781	1.71126	343.533	8	0	8	1.37322e-26	2.47313e-24	down	significant	Distal Intergenic	8	117791645	117801943	10299	2	68533	ENSMUST00000034303.2	-186758	ENSMUSG00000031843	Mphosph6	M phase phosphoprotein 6
chr11	119103601	119104250	650	*	2.51983	1.20025	343.305	8	8	0	1.38353e-26	2.48608e-24	up	significant	Distal Intergenic	11	119081373	119086221	4849	2	12418	ENSMUST00000145058.1	-17380	ENSMUSG00000039989	Cbx4	chromobox 4
chr19	5815901	5816400	500	*	2.28287	1.81325	337.401	5	5	0	1.38268e-26	2.48608e-24	up	significant	Distal Intergenic	19	5795690	5802672	6983	2	72289	ENSMUST00000172812.2	-13229	ENSMUSG00000092341	Malat1	metastasis associated lung adenocarcinoma transcript 1 (non-coding RNA)
chr17	7269001	7269650	650	*	-1.52996	3.47012	342.885	8	0	8	1.42827e-26	2.56358e-24	down	significant	Intron (ENSMUST00000024575.7/20112, intron 10 of 20)	17	7260636	7286036	25401	1	20112	ENSMUST00000231530.1	8365	ENSMUSG00000023809	Rps6ka2	ribosomal protein S6 kinase, polypeptide 2
chr7	116099951	116100650	700	*	1.59653	3.25048	344.574	9	9	0	1.43997e-26	2.5817e-24	up	significant	Intron (ENSMUST00000205427.1/56372, intron 4 of 4)	7	116093366	116105210	11845	1	56372	ENSMUST00000151254.1	6585	ENSMUSG00000030663	1110004F10Rik	RIKEN cDNA 1110004F10 gene
chr10	68720701	68721400	700	*	-2.6552	1.98286	344.798	9	0	9	1.45272e-26	2.60023e-24	down	significant	Promoter (2-3kb)	10	68723646	68748468	24823	1	327766	ENSMUST00000219392.1	-2246	ENSMUSG00000060044	Tmem26	transmembrane protein 26
chr8	70666901	70667500	600	*	3.32043	0.511199	341.035	7	7	0	1.45357e-26	2.60023e-24	up	significant	Distal Intergenic	8	70673248	70678752	5505	1	50783	ENSMUST00000034311.14	-5748	ENSMUSG00000031848	Lsm4	LSM4 homolog, U6 small nuclear RNA and mRNA degradation associated
chr4	126762101	126762800	700	*	2.69454	0.940938	343.98	9	9	0	1.47659e-26	2.63845e-24	up	significant	Intron (ENSMUST00000148935.7/100317, intron 2 of 2)	4	126753826	126754733	908	1	100317	ENSMUST00000136035.1	8275	ENSMUSG00000028830	AU040320	expressed sequence AU040320
chr7	89540851	89541450	600	*	2.65444	1.68817	355.026	7	7	0	1.48973e-26	2.65895e-24	up	significant	Distal Intergenic	7	89509103	89527187	18085	2	76453	ENSMUST00000207932.1	-13664	ENSMUSG00000039405	Prss23	serine protease 23
chr6	124673601	124674050	450	*	6.02709	-0.474658	330.161	4	4	0	1.51037e-26	2.69278e-24	up	significant	Intron (ENSMUST00000135516.7/14792, intron 1 of 11)	6	124663215	124700560	37346	1	14792	ENSMUST00000133797.1	10386	ENSMUSG00000004270	Lpcat3	lysophosphatidylcholine acyltransferase 3
chr12	76090051	76090750	700	*	2.26337	1.47723	343.63	9	9	0	1.51554e-26	2.69466e-24	up	significant	Promoter (2-3kb)	12	76087760	76110926	23167	1	319565	ENSMUST00000132161.1	2291	ENSMUSG00000063450	Syne2	spectrin repeat containing, nuclear envelope 2
chr3	145995251	145995900	650	*	3.50612	0.396916	342.372	8	8	0	1.51316e-26	2.69466e-24	up	significant	Promoter (1-2kb)	3	145993671	145998639	4969	1	214804	ENSMUST00000195918.1	1580	ENSMUSG00000036863	Syde2	synapse defective 1, Rho GTPase, homolog 2 (C. elegans)
chr4	97476651	97477350	700	*	-1.86274	2.88534	343.616	9	0	9	1.51649e-26	2.69466e-24	down	significant	Distal Intergenic	4	97568133	97584596	16464	2	319865	ENSMUST00000148653.7	107246	NA	E130114P18Rik	RIKEN cDNA E130114P18 gene
chr18	62169051	62169700	650	*	3.67047	0.279427	342.131	8	8	0	1.52556e-26	2.70777e-24	up	significant	Distal Intergenic	18	62177816	62179959	2144	2	11555	ENSMUST00000053640.4	10259	ENSMUSG00000045730	Adrb2	adrenergic receptor, beta 2
chr13	3863001	3863450	450	*	2.79782	0.964704	333.409	4	4	0	1.52887e-26	2.71062e-24	up	significant	Distal Intergenic	13	3854268	3854730	463	1	494124	ENSMUST00000184271.1	8733	ENSMUSG00000099269	Calm5	calmodulin 5
chr7	29391651	29392250	600	*	1.94477	2.24508	340.223	7	7	0	1.54439e-26	2.7351e-24	up	significant	Intron (ENSMUST00000085809.10/74206, intron 5 of 22)	7	29370788	29377745	6958	2	74206	ENSMUST00000182529.1	-13906	ENSMUSG00000030583	Sipa1l3	signal-induced proliferation-associated 1 like 3
chr15	100750101	100750650	550	*	2.57628	1.35723	338.123	6	6	0	1.56613e-26	2.77053e-24	up	significant	Distal Intergenic	15	100761747	100823968	62222	1	59033	ENSMUST00000023776.12	-11097	ENSMUSG00000023032	Slc4a8	solute carrier family 4 (anion exchanger), member 8
chr1	86557701	86558300	600	*	2.03843	1.99374	340.027	7	7	0	1.56881e-26	2.77219e-24	up	significant	Intron (ENSMUST00000027444.14/18582, intron 1 of 4)	1	86543520	86582517	38998	2	18582	ENSMUST00000150653.1	24217	ENSMUSG00000026239	Pde6d	phosphodiesterase 6D, cGMP-specific, rod, delta
chr11	68854201	68854600	400	*	1.53884	2.89725	329.47	3	3	0	1.5785e-26	2.78007e-24	up	significant	Promoter (1-2kb)	11	68821434	68853135	31702	2	83431	ENSMUST00000018880.13	-1066	ENSMUSG00000018736	Ndel1	nudE neurodevelopment protein 1 like 1
chr16	13875401	13876050	650	*	2.13692	1.64043	341.636	8	8	0	1.57756e-26	2.78007e-24	up	significant	Promoter (<=1kb)	16	13859565	13876147	16583	2	94184	ENSMUST00000139859.1	97	ENSMUSG00000022680	Pdxdc1	pyridoxal-dependent decarboxylase domain containing 1
chr6	100011501	100012200	700	*	-1.5029	3.73067	343.991	9	0	9	1.57845e-26	2.78007e-24	down	significant	Distal Intergenic	6	100232011	100233131	1121	2	56353	ENSMUST00000203410.1	220931	ENSMUSG00000072872	Rybp	RING1 and YY1 binding protein
chr11	50212851	50213550	700	*	1.61505	2.90809	342.821	9	9	0	1.61504e-26	2.83817e-24	up	significant	Promoter (1-2kb)	11	50210890	50231099	20210	1	103534	ENSMUST00000147468.7	1961	ENSMUSG00000036620	Mgat4b	mannoside acetylglucosaminyltransferase 4, isoenzyme B
chr9	116223201	116223900	700	*	1.78056	2.48406	342.83	9	9	0	1.61395e-26	2.83817e-24	up	significant	Intron (ENSMUST00000217302.1/ENSMUST00000217302.1, intron 2 of 3)	9	116189180	116194886	5707	1	100043817	ENSMUST00000214742.1	34021	ENSMUSG00000111243	Gm4668	predicted gene 4668
chr4	117609201	117609900	700	*	-2.1443	2.72299	342.676	9	0	9	1.63376e-26	2.8679e-24	down	significant	Intron (ENSMUST00000037127.14/140546, intron 6 of 8)	4	117589078	117615241	26164	1	140546	ENSMUST00000134453.1	20123	ENSMUSG00000033423	Eri3	exoribonuclease 3
chr19	25171251	25171850	600	*	1.9997	2.23764	339.364	7	7	0	1.65396e-26	2.90018e-24	up	significant	Exon (ENSMUST00000025831.7/76088, exon 35 of 48)	19	25155812	25161069	5258	1	76088	ENSMUST00000236576.1	15439	ENSMUSG00000052085	Dock8	dedicator of cytokinesis 8
chr14	20298001	20298650	650	*	3.28872	0.808241	344.075	8	8	0	1.6812e-26	2.94148e-24	up	significant	Promoter (1-2kb)	14	20300502	20306810	6309	1	67725	ENSMUST00000225442.1	-1852	ENSMUSG00000021809	Nudt13	nudix hydrolase 13
chr19	57055501	57056150	650	*	4.15128	0.170859	341.008	8	8	0	1.68008e-26	2.94148e-24	up	significant	Intron (ENSMUST00000079360.11/226251, intron 15 of 25)	19	57039447	57047238	7792	2	226251	ENSMUST00000137389.7	-8263	ENSMUSG00000025085	Ablim1	actin-binding LIM protein 1
chr15	78368801	78369500	700	*	1.78221	2.3367	342.243	9	9	0	1.69088e-26	2.95517e-24	up	significant	Exon (ENSMUST00000093723.1/ENSMUST00000093723.1, exon 1 of 1)	15	78378400	78388769	10370	2	73376	ENSMUST00000169575.1	19269	ENSMUSG00000062154	Cimip4	ciliary microtubule inner protein 4
chr5	34633551	34634150	600	*	2.23291	1.68531	338.979	7	7	0	1.70732e-26	2.98064e-24	up	significant	Promoter (<=1kb)	5	34633648	34634629	982	2	68294	ENSMUST00000128670.1	479	ENSMUSG00000001082	Mfsd10	major facilitator superfamily domain containing 10
chr16	3956201	3956900	700	*	2.77973	1.0408	342.027	9	9	0	1.72143e-26	3.00199e-24	up	significant	Intron (ENSMUST00000180200.7/268857, intron 4 of 14)	16	3948879	3964207	15329	2	268857	ENSMUST00000163478.2	7307	ENSMUSG00000049871	Nlrc3	NLR family, CARD domain containing 3
chr2	58041751	58042450	700	*	-1.62627	3.45666	341.956	9	0	9	1.72965e-26	3.01296e-24	down	significant	Intron (ENSMUST00000144671.7/241391, intron 10 of 10)	2	58045113	58052864	7752	2	77767	ENSMUST00000090940.5	10414	ENSMUSG00000026830	Ermn	ermin, ERM-like protein
chr7	118277401	118278000	600	*	3.36526	0.652356	339.443	7	7	0	1.7315e-26	3.01296e-24	up	significant	Distal Intergenic	7	118243865	118245551	1687	1	67745	ENSMUST00000138180.1	33536	ENSMUSG00000055159	4930583K01Rik	RIKEN cDNA 4930583K01 gene
chr9	110697301	110697900	600	*	3.89724	0.156474	339.13	7	7	0	1.74119e-26	3.02652e-24	up	significant	Intron (ENSMUST00000019803.8/72654, intron 2 of 6)	9	110709894	110711587	1694	1	72654	ENSMUST00000200296.1	-11994	ENSMUSG00000019659	Ccdc12	coiled-coil domain containing 12
chr18	7582301	7582850	550	*	3.81336	0.220477	336.88	6	6	0	1.76661e-26	3.06736e-24	up	significant	Intron (ENSMUST00000115869.3/75739, intron 1 of 16)	18	7458935	7608971	150037	2	75739	ENSMUST00000234874.1	26121	ENSMUSG00000057440	Mpp7	membrane protein, palmitoylated 7 (MAGUK p55 subfamily member 7)
chr4	106745701	106746350	650	*	2.04086	2.06272	340.142	8	8	0	1.77637e-26	3.08096e-24	up	significant	3' UTR	4	106753714	106755960	2247	2	329910	ENSMUST00000144809.1	9610	ENSMUSG00000034853	Acot11	acyl-CoA thioesterase 11
chr9	48618401	48619100	700	*	1.75642	2.56244	341.589	9	9	0	1.78098e-26	3.08559e-24	up	significant	Distal Intergenic	9	48591877	48605153	13277	2	18113	ENSMUST00000119426.1	-13248	ENSMUSG00000032271	Nnmt	nicotinamide N-methyltransferase
chr4	135297051	135297500	450	*	1.54831	2.94948	331.447	4	4	0	1.79053e-26	3.09878e-24	up	significant	Distal Intergenic	4	135223464	135272814	49351	2	29876	ENSMUST00000143370.1	-24237	ENSMUSG00000037242	Clic4	chloride intracellular channel 4
chr15	83667401	83668000	600	*	2.531	1.16944	338.092	7	7	0	1.83358e-26	3.16985e-24	up	significant	Intron (ENSMUST00000144773.1/64706, intron 4 of 20)	15	83606631	83613739	7109	2	64706	ENSMUST00000230060.1	-53662	ENSMUSG00000016763	Scube1	signal peptide, CUB domain, EGF-like 1
chr9	30762751	30763400	650	*	-3.13486	1.7159	339.617	8	0	8	1.85521e-26	3.20377e-24	down	significant	Intron (ENSMUST00000213576.1/ENSMUST00000213576.1, intron 1 of 1)	9	30911207	30920950	9744	2	235130	ENSMUST00000216215.1	157550	ENSMUSG00000033453	Adamts15	ADAM metallopeptidase with thrombospondin type 1 motif 15
chr13	45748551	45749100	550	*	2.54014	1.27935	335.75	6	6	0	1.8954e-26	3.26964e-24	up	significant	Intron (ENSMUST00000091628.10/20238, intron 4 of 7)	13	45795543	45872288	76746	2	20238	ENSMUST00000222610.1	123188	ENSMUSG00000046876	Atxn1	ataxin 1
chr9	58810251	58810850	600	*	-2.18397	2.70108	337.644	7	0	7	1.89839e-26	3.27126e-24	down	significant	Distal Intergenic	9	58823412	58863175	39764	1	330953	ENSMUST00000034889.9	-12562	ENSMUSG00000032338	Hcn4	hyperpolarization-activated, cyclic nucleotide-gated K+ 4
chr9	65569251	65569950	700	*	2.1658	1.91819	340.714	9	9	0	1.9095e-26	3.28684e-24	up	significant	Intron (ENSMUST00000214740.1/102595, intron 3 of 6)	9	65557002	65562164	5163	2	102595	ENSMUST00000213652.1	-7087	ENSMUSG00000050721	Plekho2	pleckstrin homology domain containing, family O member 2
chr6	72043801	72044350	550	*	3.97907	-0.0111099	335.955	6	6	0	1.93672e-26	3.33012e-24	up	significant	Promoter (1-2kb)	6	72013896	72042528	28633	2	330350	ENSMUST00000206867.1	-1273	ENSMUSG00000108356	9130221F21Rik	RIKEN cDNA 9130221F21 gene
chr6	72792451	72793150	700	*	2.88816	0.675249	340.77	9	9	0	1.93938e-26	3.3311e-24	up	significant	Distal Intergenic	6	72626378	72789254	162877	2	21415	ENSMUST00000069536.11	-3197	ENSMUSG00000055799	Tcf7l1	transcription factor 7 like 1 (T cell specific, HMG box)
chr11	101328701	101329350	650	*	2.27283	1.58582	338.864	8	8	0	1.9678e-26	3.37627e-24	up	significant	Promoter (1-2kb)	11	101330605	101339430	8826	1	11754	ENSMUST00000103105.9	-1255	ENSMUSG00000019326	Aoc3	amine oxidase, copper containing 3
chr17	12259851	12260450	600	*	3.33631	0.736389	344.471	7	7	0	1.98048e-26	3.39438e-24	up	significant	Intron (ENSMUST00000233755.1/26407, intron 6 of 25)	17	12261380	12265986	4607	2	26407	ENSMUST00000233252.1	5536	ENSMUSG00000014426	Map3k4	mitogen-activated protein kinase kinase kinase 4
chr7	127946551	127947100	550	*	3.64128	0.497051	337.204	6	6	0	2.00136e-26	3.42649e-24	up	significant	Promoter (<=1kb)	7	127932638	127946725	14088	2	77613	ENSMUST00000094026.9	0	ENSMUSG00000070371	Prss36	serine protease 36
chr13	37461951	37462550	600	*	5.14408	-0.272022	337.292	7	7	0	2.0095e-26	3.43674e-24	up	significant	Distal Intergenic	13	37345208	37419036	73829	1	17084	ENSMUST00000021860.6	116743	ENSMUSG00000021423	Ly86	lymphocyte antigen 86
chr1	106860751	106861400	650	*	3.17959	0.694085	339.231	8	8	0	2.03912e-26	3.48367e-24	up	significant	Promoter (<=1kb)	1	106861173	106883348	22176	1	20724	ENSMUST00000086701.12	0	ENSMUSG00000067006	Serpinb5	serine (or cysteine) peptidase inhibitor, clade B, member 5
chr8	70687501	70688150	650	*	2.73118	1.07329	339.076	8	8	0	2.10442e-26	3.59139e-24	up	significant	Distal Intergenic	8	70677665	70678116	452	1	50783	ENSMUST00000153689.1	9836	ENSMUSG00000031848	Lsm4	LSM4 homolog, U6 small nuclear RNA and mRNA degradation associated
chr17	28375451	28376200	750	*	1.66523	2.72496	340.782	10	10	0	2.10998e-26	3.59703e-24	up	significant	Distal Intergenic	17	28351515	28365222	13708	2	22157	ENSMUST00000041819.13	-10229	ENSMUSG00000037446	Tulp1	TUB like protein 1
chr11	41644851	41645550	700	*	-2.27816	2.7128	340.822	9	0	9	2.12649e-26	3.62129e-24	down	significant	Distal Intergenic	11	41911711	41916623	4913	2	14406	ENSMUST00000146198.1	271073	ENSMUSG00000020436	Gabrg2	gamma-aminobutyric acid type A receptor, subunit gamma 2
chr17	33898201	33898600	400	*	4.25084	-0.0597072	325.307	3	3	0	2.2809e-26	3.88011e-24	up	significant	Distal Intergenic	17	33905135	33906675	1541	1	474160	ENSMUST00000172817.1	-6535	ENSMUSG00000092349	Smim40	small integral membrane protein 40
chr5	149385101	149385700	600	*	2.92284	0.667171	335.429	7	7	0	2.29344e-26	3.89728e-24	up	significant	Exon (ENSMUST00000202654.3/ENSMUST00000202654.3, exon 4 of 4)	5	149368476	149430682	62207	1	70717	ENSMUST00000201641.1	16625	ENSMUSG00000029659	Medag	mesenteric estrogen dependent adipogenesis
chr11	98933051	98933750	700	*	1.94719	2.29432	338.346	9	9	0	2.30691e-26	3.91601e-24	up	significant	Intron (ENSMUST00000107474.7/19401, intron 1 of 8)	11	98937698	98974162	36465	1	19401	ENSMUST00000107475.8	-3948	ENSMUSG00000037992	Rara	retinoic acid receptor, alpha
chr11	5848801	5849650	850	*	2.11534	1.82868	336.731	8	8	0	2.33477e-26	3.95909e-24	up	significant	Distal Intergenic	11	5827861	5838016	10156	2	54125	ENSMUST00000020767.3	-10785	ENSMUSG00000020474	Polm	polymerase (DNA directed), mu
chr18	50048951	50049550	600	*	2.65567	1.08196	334.901	7	7	0	2.36945e-26	4.01362e-24	up	significant	Promoter (2-3kb)	18	50051718	50090357	38640	1	106869	ENSMUST00000134348.7	-2168	ENSMUSG00000062210	Tnfaip8	tumor necrosis factor, alpha-induced protein 8
chr9	121395651	121396300	650	*	2.51201	1.41199	336.383	8	8	0	2.40128e-26	4.06323e-24	up	significant	Intron (ENSMUST00000211301.1/67095, intron 3 of 17)	9	121391961	121400795	8835	1	67095	ENSMUST00000209306.1	3690	ENSMUSG00000032536	Trak1	trafficking protein, kinesin binding 1
chr17	13715451	13716050	600	*	2.88596	1.16908	336.493	7	7	0	2.41477e-26	4.08173e-24	up	significant	Intron (ENSMUST00000135850.7/72578, intron 1 of 4)	17	13714049	13732898	18850	2	21646	ENSMUST00000142863.1	16848	ENSMUSG00000038347	Tcte2	t-complex-associated testis expressed 2
chr13	48990051	48990700	650	*	2.51003	1.65033	336.12	8	8	0	2.4526e-26	4.1369e-24	up	significant	Distal Intergenic	13	48879219	48968017	88799	2	218236	ENSMUST00000060805.6	-22034	ENSMUSG00000038014	Fam120a	family with sequence similarity 120, member A
chr17	83843601	83844300	700	*	-1.86638	3.17255	344.545	9	0	9	2.45054e-26	4.1369e-24	down	significant	Promoter (2-3kb)	17	83831156	83846749	15594	2	107766	ENSMUST00000000687.8	2449	ENSMUSG00000000673	Haao	3-hydroxyanthranilate 3,4-dioxygenase
chr6	86626051	86626550	500	*	3.57605	0.265346	330.5	5	5	0	2.46503e-26	4.15348e-24	up	significant	Promoter (1-2kb)	6	86628164	86629710	1547	1	67855	ENSMUST00000043400.7	-1614	ENSMUSG00000033508	Asprv1	aspartic peptidase, retroviral-like 1
chr2	35504001	35504700	700	*	-1.69288	3.2465	337.416	9	0	9	2.48562e-26	4.18376e-24	down	significant	Exon (ENSMUST00000130083.2/ENSMUST00000130083.2, exon 1 of 2)	2	35432514	35463231	30718	2	14594	ENSMUST00000149442.1	-40770	ENSMUSG00000035778	Ggta1	glycoprotein galactosyltransferase alpha 1, 3
chr13	107923151	107923900	750	*	1.65725	2.58269	338.648	10	10	0	2.50209e-26	4.20705e-24	up	significant	Distal Intergenic	13	107724618	107890064	165447	2	67263	ENSMUST00000105097.2	-33087	ENSMUSG00000032846	Zswim6	zinc finger SWIM-type containing 6
chr11	70412201	70412750	550	*	6.04601	-0.436951	328.864	6	6	0	2.51784e-26	4.22462e-24	up	significant	Promoter (2-3kb)	11	70402631	70410031	7401	2	75273	ENSMUST00000135148.1	-2170	ENSMUSG00000018921	Pelp1	proline, glutamic acid and leucine rich protein 1
chr18	24717851	24718500	650	*	2.23704	1.78355	335.799	8	8	0	2.51682e-26	4.22462e-24	up	significant	Intron (ENSMUST00000234462.1/225288, intron 1 of 2)	18	24709445	25133501	424057	1	225288	ENSMUST00000234834.1	8406	ENSMUSG00000034295	Fhod3	formin homology 2 domain containing 3
chr7	123410951	123411650	700	*	1.66127	3.46574	381.352	9	9	0	2.52987e-26	4.24036e-24	up	significant	Promoter (2-3kb)	7	123408180	123422756	14577	1	30949	ENSMUST00000205880.1	2771	ENSMUSG00000030763	Lcmt1	leucine carboxyl methyltransferase 1
chr6	40853301	40854000	700	*	-3.2866	1.79988	337.268	9	0	9	2.5585e-26	4.28383e-24	down	significant	Exon (ENSMUST00000195870.2/ENSMUST00000195870.2, exon 37 of 47)	6	40878794	40887494	8701	2	194357	ENSMUST00000031937.3	33494	ENSMUSG00000029885	Moxd2	monooxygenase, DBH-like 2
chr19	5749301	5749950	650	*	2.09435	1.90629	335.333	8	8	0	2.61332e-26	4.37103e-24	up	significant	Promoter (<=1kb)	19	5750651	5751245	595	1	16998	ENSMUST00000237128.1	-701	ENSMUSG00000024940	Ltbp3	latent transforming growth factor beta binding protein 3
chr5	115670251	115670900	650	*	1.41957	3.21435	335.068	8	8	0	2.66927e-26	4.45994e-24	up	significant	Promoter (<=1kb)	5	115651819	115670264	18446	2	75665	ENSMUST00000148276.2	0	ENSMUSG00000041609	Bicdl1	BICD family like cargo adaptor 1
chr8	3502151	3502750	600	*	3.16261	0.577425	333.391	7	7	0	2.68348e-26	4.47899e-24	up	significant	Promoter (1-2kb)	8	3500534	3512784	12251	1	94178	ENSMUST00000208306.1	1617	ENSMUSG00000004567	Mcoln1	mucolipin 1
chr6	48530701	48531350	650	*	-2.67123	2.23208	334.995	8	0	8	2.68665e-26	4.4796e-24	down	significant	Intron (ENSMUST00000203457.2/58894, intron 7 of 7)	6	48536582	48537474	893	2	69432	ENSMUST00000180937.1	6124	ENSMUSG00000097716	1700026J14Rik	RIKEN cDNA 1700026J14 gene
chr12	69456501	69457100	600	*	2.64739	1.18884	333.292	7	7	0	2.69905e-26	4.49558e-24	up	significant	Distal Intergenic	12	69464956	69467392	2437	2	76062	ENSMUST00000221805.1	10292	ENSMUSG00000113035	5830428M24Rik	RIKEN cDNA 5830428M24 gene
chr4	102496151	102496800	650	*	2.07748	1.78774	334.884	8	8	0	2.70987e-26	4.5089e-24	up	significant	Intron (ENSMUST00000106911.7/18578, intron 4 of 16)	4	102470397	102488046	17650	1	18578	ENSMUST00000133632.1	25754	ENSMUSG00000028525	Pde4b	phosphodiesterase 4B, cAMP specific
chr6	127274751	127275500	750	*	-1.67597	3.08443	337.589	10	0	10	2.72355e-26	4.52694e-24	down	significant	Distal Intergenic	6	127296186	127307967	11782	2	232386	ENSMUST00000202005.1	32467	ENSMUSG00000107153	Gm38404	predicted gene, 38404
chr7	58677051	58677500	450	*	3.49628	0.89926	365.218	4	4	0	2.72692e-26	4.52783e-24	up	significant	Intron (ENSMUST00000168747.2/11982, intron 1 of 20)	7	58658246	58829420	171175	1	11982	ENSMUST00000168747.2	18805	ENSMUSG00000025324	Atp10a	ATPase, class V, type 10A
chr13	53067801	53068250	450	*	2.47743	1.00578	326.624	4	4	0	2.74871e-26	4.55927e-24	up	significant	Distal Intergenic	13	52967209	52981073	13865	2	18030	ENSMUST00000071065.7	-86728	ENSMUSG00000056749	Nfil3	nuclear factor, interleukin 3, regulated
chr9	103061601	103062200	600	*	1.84883	2.19902	332.844	7	7	0	2.79701e-26	4.63456e-24	up	significant	Intron (ENSMUST00000035148.12/24059, intron 3 of 13)	9	103111787	103162657	50871	1	270192	ENSMUST00000189134.1	-49587	ENSMUSG00000032549	Rab6b	RAB6B, member RAS oncogene family
chr11	50147151	50147800	650	*	2.39081	1.21078	334.253	8	8	0	2.85456e-26	4.72501e-24	up	significant	Promoter (<=1kb)	11	50148132	50149965	1834	1	76795	ENSMUST00000124605.1	-332	ENSMUSG00000036644	Tbc1d9b	TBC1 domain family, member 9B
chr11	78240201	78240750	550	*	4.75535	-0.155296	331.317	6	6	0	2.86681e-26	4.74037e-24	up	significant	Intron (ENSMUST00000002121.4/20926, intron 1 of 36)	11	78245746	78255496	9751	1	20316	ENSMUST00000002133.8	-4996	ENSMUSG00000002064	Sdf2	stromal cell derived factor 2
chr10	75129051	75129750	700	*	1.69687	2.71639	335.532	9	9	0	2.89272e-26	4.77826e-24	up	significant	Intron (ENSMUST00000164107.2/110279, intron 2 of 22)	10	75160360	75171548	11189	1	110279	ENSMUST00000218591.1	-30610	ENSMUSG00000009681	Bcr	BCR activator of RhoGEF and GTPase
chr11	95650901	95651550	650	*	2.15384	1.69163	334.02	8	8	0	2.90588e-26	4.79503e-24	up	significant	Distal Intergenic	11	95666957	95680773	13817	1	18673	ENSMUST00000125172.7	-15407	ENSMUSG00000038845	Phb1	prohibitin 1
chr2	45581201	45582000	800	*	-1.31698	3.93995	337.941	11	0	11	2.9126e-26	4.80115e-24	down	significant	Distal Intergenic	2	45696605	45698447	1843	1	69405	ENSMUST00000153567.1	-114605	ENSMUSG00000086202	1700019E08Rik	RIKEN cDNA 1700019E08 gene
chr6	91488651	91489300	650	*	2.75144	1.50781	350.626	7	7	0	2.91648e-26	4.80258e-24	up	significant	Downstream (<=300bp)	6	91476600	91478257	1658	1	74122	ENSMUST00000144246.1	12051	ENSMUSG00000030095	Tmem43	transmembrane protein 43
chr14	55714901	55715400	500	*	2.74539	1.14908	329.813	5	5	0	2.96123e-26	4.87125e-24	up	significant	Promoter (<=1kb)	14	55712112	55713926	1815	2	21816	ENSMUST00000227958.1	-975	ENSMUSG00000022218	Tgm1	transglutaminase 1, K polypeptide
chr12	75356501	75357200	700	*	2.38615	1.36418	335.115	9	9	0	2.99275e-26	4.91804e-24	up	significant	Intron (ENSMUST00000118602.7/80837, intron 1 of 4)	12	75308881	75400212	91332	1	80837	ENSMUST00000172981.1	47620	ENSMUSG00000046768	Rhoj	ras homolog family member J
chr4	142095401	142096050	650	*	1.91117	2.12756	333.375	8	8	0	3.06156e-26	5.02593e-24	up	significant	Distal Intergenic	4	142084856	142088077	3222	1	100038693	ENSMUST00000139653.1	10545	ENSMUSG00000073728	Tmem51os1	Tmem51 opposite strand 1
chr4	142221351	142221850	500	*	-1.91244	2.79613	327.602	5	0	5	3.06692e-26	5.02957e-24	down	significant	Intron (ENSMUST00000036476.9/71529, intron 1 of 7)	4	142141541	142210206	68666	2	71529	ENSMUST00000174432.1	-11145	ENSMUSG00000040606	Kazn	kazrin, periplakin interacting protein
chr19	21897051	21897650	600	*	-1.82263	2.90563	331.696	7	0	7	3.07063e-26	5.03048e-24	down	significant	Distal Intergenic	19	21778388	21807902	29515	1	83921	ENSMUST00000238079.1	118663	ENSMUSG00000024754	Cemip2	cell migration inducing hyaluronidase 2
chr8	114257751	114258450	700	*	-3.0402	2.08661	334.711	9	0	9	3.09554e-26	5.06608e-24	down	significant	Intron (ENSMUST00000049509.6/270097, intron 3 of 8)	8	114205634	114230319	24686	1	270097	ENSMUST00000150963.1	52117	ENSMUSG00000046844	Vat1l	vesicle amine transport protein 1 like
chr12	104992251	104992850	600	*	3.72857	0.47941	332.147	7	7	0	3.17971e-26	5.1985e-24	up	significant	Intron (ENSMUST00000067005.10/212073, intron 1 of 16)	12	104929949	104998677	68729	2	212073	ENSMUST00000109927.1	5827	ENSMUSG00000054150	Syne3	spectrin repeat containing, nuclear envelope family member 3
chr5	25526051	25526600	550	*	2.0912	1.7425	329.341	6	6	0	3.19086e-26	5.21139e-24	up	significant	Distal Intergenic	5	25530013	25531466	1454	1	73571	ENSMUST00000188465.1	-3413	ENSMUSG00000101856	1700096K18Rik	RIKEN cDNA 1700096K18 gene
chr10	118746751	118747550	800	*	-2.15199	2.81297	336.695	11	0	11	3.21935e-26	5.25255e-24	down	significant	Distal Intergenic	10	118714481	118715726	1246	2	102636202	ENSMUST00000219594.1	-31025	ENSMUSG00000112029	Gm33337	predicted gene, 33337
chr14	73507801	73508500	700	*	1.99871	2.25601	333.965	9	9	0	3.28326e-26	5.35135e-24	up	significant	Promoter (1-2kb)	14	73510025	73518545	8521	1	67381	ENSMUST00000022705.6	-1525	ENSMUSG00000022109	Med4	mediator complex subunit 4
chr12	21097801	21098400	600	*	4.68768	-0.177675	331.286	7	7	0	3.30804e-26	5.38624e-24	up	significant	Intron (ENSMUST00000174530.1/211914, intron 6 of 9)	12	21111748	21270171	158424	1	211914	ENSMUST00000064595.14	-13348	ENSMUSG00000052632	Asap2	ArfGAP with SH3 domain, ankyrin repeat and PH domain 2
chr11	113785251	113786000	750	*	-1.42936	3.54524	335.085	10	0	10	3.33208e-26	5.41985e-24	down	significant	Intron (ENSMUST00000041627.13/237979, intron 44 of 44)	11	113793839	113810423	16585	2	237979	ENSMUST00000156955.1	24423	ENSMUSG00000041592	Sdk2	sidekick cell adhesion molecule 2
chr19	10221651	10222000	350	*	-1.98669	2.89615	315.63	2	0	2	3.3383e-26	5.42157e-24	down	significant	Intron (ENSMUST00000088013.11/225908, intron 7 of 26)	19	10210300	10217528	7229	2	225908	ENSMUST00000186854.6	-4123	ENSMUSG00000036098	Myrf	myelin regulatory factor
chr7	113294901	113295650	750	*	-2.67214	2.34928	335.062	10	0	10	3.33994e-26	5.42157e-24	down	significant	Exon (ENSMUST00000047321.8/11865, exon 12 of 20)	7	113305420	113312838	7419	1	11865	ENSMUST00000211547.1	-9770	ENSMUSG00000055116	Bmal1	basic helix-loop-helix ARNT like 1
chr10	40262101	40262750	650	*	2.64034	1.03453	332.32	8	8	0	3.35266e-26	5.4367e-24	up	significant	Distal Intergenic	10	40258467	40258680	214	1	19850	ENSMUST00000083936.2	3634	ENSMUSG00000106147	Snord3a	small nucleolar RNA, C/D box 3A
chr17	31846551	31846900	350	*	3.10264	0.711134	317.251	2	2	0	3.3651e-26	5.4491e-24	up	significant	Exon (ENSMUST00000024839.5/17691, exon 14 of 14)	17	31849754	31851575	1822	2	17691	ENSMUST00000234867.1	4675	ENSMUSG00000024042	Sik1	salt inducible kinase 1
chr7	143563701	143564300	600	*	2.04623	1.84935	330.567	7	7	0	3.36714e-26	5.4491e-24	up	significant	Promoter (<=1kb)	7	143557706	143565015	7310	2	27267	ENSMUST00000208575.1	715	ENSMUSG00000010755	Cars1	cysteinyl-tRNA synthetase 1
chr9	43164801	43165500	700	*	2.61214	0.903857	333.493	9	9	0	3.4374e-26	5.55717e-24	up	significant	Intron (ENSMUST00000176636.4/18988, intron 3 of 12)	9	43124242	43143204	18963	2	18988	ENSMUST00000213862.1	-21597	ENSMUSG00000032015	Pou2f3	POU domain, class 2, transcription factor 3
chr12	117439001	117439650	650	*	2.25709	1.50961	331.561	8	8	0	3.54919e-26	5.73209e-24	up	significant	Distal Intergenic	12	117516479	117759737	243259	1	217944	ENSMUST00000109691.3	-76829	ENSMUSG00000041992	Rapgef5	Rap guanine nucleotide exchange factor (GEF) 5
chr1	73399001	73399700	700	*	-2.54761	2.56811	333.956	9	0	9	3.58785e-26	5.77698e-24	down	significant	Promoter (<=1kb)	1	73398968	73430790	31823	1	78718	ENSMUST00000186582.1	33	ENSMUSG00000101812	D530049I02Rik	RIKEN cDNA D530049I02 gene
chr7	139599201	139599800	600	*	2.57091	1.17051	329.801	7	7	0	3.586e-26	5.77698e-24	up	significant	Distal Intergenic	7	139600951	139606658	5708	2	212124	ENSMUST00000196540.4	6858	ENSMUSG00000049571	Cfap46	cilia and flagella associated protein 46
chr8	85337401	85338050	650	*	2.81326	0.902258	331.456	8	8	0	3.58424e-26	5.77698e-24	up	significant	Intron (ENSMUST00000034133.13/213435, intron 9 of 12)	8	85324303	85365324	41022	2	213435	ENSMUST00000034133.13	27274	ENSMUSG00000031698	Mylk3	myosin light chain kinase 3
chr12	77054301	77054850	550	*	2.23253	1.6451	327.894	6	6	0	3.59441e-26	5.78171e-24	up	significant	Distal Intergenic	12	76937274	76962201	24928	2	17187	ENSMUST00000082136.6	-92100	ENSMUSG00000059436	Max	Max protein
chr5	117778951	117779650	700	*	2.26461	1.48792	332.816	9	9	0	3.60608e-26	5.79465e-24	up	significant	Distal Intergenic	5	117841850	117958840	116991	1	18125	ENSMUST00000142742.8	-62200	ENSMUSG00000029361	Nos1	nitric oxide synthase 1, neuronal
chr14	80039651	80040350	700	*	-1.84961	3.27256	332.559	9	0	9	3.68023e-26	5.90784e-24	down	significant	Distal Intergenic	14	80000302	80021930	21629	1	380924	ENSMUST00000088735.3	39349	ENSMUSG00000022026	Olfm4	olfactomedin 4
chr10	128185601	128186350	750	*	2.16992	1.93326	333.809	10	10	0	3.6948e-26	5.92527e-24	up	significant	Distal Intergenic	10	128131558	128180297	48740	2	56516	ENSMUST00000238843.1	-5304	ENSMUSG00000040043	Rbms2	RNA binding motif, single stranded interacting protein 2
chr19	7120901	7121500	600	*	2.98503	0.78214	329.295	7	7	0	3.74004e-26	5.99179e-24	up	significant	Intron (ENSMUST00000040261.6/107227, intron 3 of 10)	19	7092001	7105729	13729	2	396184	ENSMUST00000113383.3	-15172	ENSMUSG00000047787	Flrt1	fibronectin leucine rich transmembrane protein 1
chr4	55875201	55875900	700	*	2.11484	1.74415	332.296	9	9	0	3.76038e-26	6.01834e-24	up	significant	Distal Intergenic	4	55527143	55532466	5324	2	16600	ENSMUST00000107619.2	-342735	ENSMUSG00000003032	Klf4	Kruppel-like transcription factor 4 (gut)
chr5	129096351	129097050	700	*	1.72186	2.34508	332.235	9	9	0	3.77987e-26	6.04348e-24	up	significant	Promoter (<=1kb)	5	129096750	129204599	107850	1	243277	ENSMUST00000056617.13	0	ENSMUSG00000044017	Adgrd1	adhesion G protein-coupled receptor D1
chr11	61484951	61485500	550	*	-1.52682	3.29879	327.153	6	0	6	3.81887e-26	6.09971e-24	down	significant	Promoter (<=1kb)	11	61485431	61488900	3470	1	76293	ENSMUST00000064783.9	0	ENSMUSG00000042436	Mfap4	microfibrillar-associated protein 4
chr10	76802251	76802850	600	*	1.87467	2.28132	329.012	7	7	0	3.82414e-26	6.10169e-24	up	significant	Intron (ENSMUST00000001148.10/59093, intron 3 of 15)	10	76762232	76797864	35633	2	59093	ENSMUST00000168240.1	-4387	ENSMUSG00000001120	Pcbp3	poly(rC) binding protein 3
chr9	58049801	58050400	600	*	3.58154	0.453778	329.037	7	7	0	3.82775e-26	6.10169e-24	up	significant	Intron (ENSMUST00000042205.12/382077, intron 11 of 18)	9	58033232	58042036	8805	2	382077	ENSMUST00000143797.1	-7765	ENSMUSG00000037716	Ccdc33	coiled-coil domain containing 33
chr7	66954151	66954650	500	*	-2.24176	2.35841	324.769	5	0	5	3.87619e-26	6.17274e-24	down	significant	Intron (ENSMUST00000156396.7/233332, intron 8 of 8)	7	66909468	66969555	60088	1	233332	ENSMUST00000138009.1	44683	ENSMUSG00000058145	Adamts17	ADAM metallopeptidase with thrombospondin type 1 motif 17
chr9	42798301	42798600	300	*	2.80344	0.875987	305.78	1	1	0	3.89847e-26	6.20203e-24	up	significant	Intron (ENSMUST00000114865.7/110637, intron 3 of 20)	9	42520412	42808699	288288	2	110637	ENSMUST00000034515.6	10099	ENSMUSG00000032017	Grik4	glutamate receptor, ionotropic, kainate 4
chr9	31148001	31148650	650	*	3.84438	0.345575	330.407	8	8	0	3.91916e-26	6.22873e-24	up	significant	Distal Intergenic	9	31149559	31153645	4087	2	11804	ENSMUST00000216921.1	4995	ENSMUSG00000031996	Aplp2	amyloid beta precursor-like protein 2
chr7	24461251	24461550	300	*	2.57665	1.31401	305.562	1	1	0	3.97152e-26	6.30567e-24	up	significant	Promoter (<=1kb)	7	24462484	24475967	13484	1	18793	ENSMUST00000002284.10	-934	ENSMUSG00000046223	Plaur	plasminogen activator, urokinase receptor
chr7	111694201	111694900	700	*	3.10143	0.675976	331.71	9	9	0	3.98672e-26	6.32351e-24	up	significant	Intron (ENSMUST00000049430.14/233733, intron 1 of 10)	7	111471661	111779977	308317	2	233733	ENSMUST00000049430.14	85077	ENSMUSG00000038296	Galnt18	polypeptide N-acetylgalactosaminyltransferase 18
chr10	59659051	59659650	600	*	3.664	0.341902	328.32	7	7	0	4.07082e-26	6.448e-24	up	significant	Distal Intergenic	10	59446984	59616692	169709	2	215999	ENSMUST00000020312.12	-42359	ENSMUSG00000009647	Mcu	mitochondrial calcium uniporter
chr5	98935751	98936450	700	*	-1.39578	3.81799	331.312	9	0	9	4.07329e-26	6.448e-24	down	significant	Intron (ENSMUST00000161490.7/19092, intron 17 of 18)	5	98931268	98943832	12565	2	19092	ENSMUST00000162619.7	7382	ENSMUSG00000029334	Prkg2	protein kinase, cGMP-dependent, type II
chr19	10230951	10231600	650	*	-1.60929	3.34972	329.644	8	0	8	4.14953e-26	6.56217e-24	down	significant	Intron (ENSMUST00000088013.11/225908, intron 1 of 26)	19	10210385	10240604	30220	2	225908	ENSMUST00000189897.1	9004	ENSMUSG00000036098	Myrf	myelin regulatory factor
chr9	120009151	120009750	600	*	2.26068	1.76958	331.314	7	7	0	4.17318e-26	6.59304e-24	up	significant	Intron (ENSMUST00000177637.1/13051, intron 2 of 2)	9	120013755	120023598	9844	2	22437	ENSMUST00000111635.2	13848	ENSMUSG00000079243	Xirp1	xin actin-binding repeat containing 1
chr2	179872901	179873550	650	*	2.66834	1.20171	325.846	6	6	0	4.25566e-26	6.71671e-24	up	significant	Intron (ENSMUST00000000314.12/12561, intron 7 of 15)	2	179893884	179896149	2266	1	12561	ENSMUST00000129659.1	-20334	ENSMUSG00000000305	Cdh4	cadherin 4
chr3	65924901	65925550	650	*	2.97459	0.906428	329.325	8	8	0	4.26375e-26	6.72283e-24	up	significant	Distal Intergenic	3	65946782	65947998	1217	2	56706	ENSMUST00000149729.1	22448	ENSMUSG00000027829	Ccnl1	cyclin L1
chr9	59310801	59311400	600	*	2.49652	1.11294	327.601	7	7	0	4.30091e-26	6.77471e-24	up	significant	Promoter (<=1kb)	9	59311648	59324052	12405	1	72141	ENSMUST00000215994.1	-248	ENSMUSG00000025236	Adpgk	ADP-dependent glucokinase
chr12	16042301	16042900	600	*	4.05498	0.0575034	327.668	7	7	0	4.34134e-26	6.83166e-24	up	significant	Distal Intergenic	12	15793318	15816922	23605	2	217410	ENSMUST00000221518.1	-225379	ENSMUSG00000020601	Trib2	tribbles pseudokinase 2
chr6	124700101	124700700	600	*	2.93138	0.846042	327.435	7	7	0	4.35799e-26	6.85111e-24	up	significant	Promoter (<=1kb)	6	124701419	124702613	1195	1	14792	ENSMUST00000141546.1	-719	ENSMUSG00000004270	Lpcat3	lysophosphatidylcholine acyltransferase 3
chr18	52558651	52559300	650	*	3.76524	0.547306	344.622	8	8	0	4.4197e-26	6.94128e-24	up	significant	Intron (ENSMUST00000235622.1/ENSMUST00000235622.1, intron 1 of 2)	18	52516069	52529867	13799	2	16948	ENSMUST00000171470.7	-28784	ENSMUSG00000024529	Lox	lysyl oxidase
chr8	94184551	94184850	300	*	2.85111	0.942347	305.036	1	1	0	4.43506e-26	6.95856e-24	up	significant	Exon (ENSMUST00000212456.1/ENSMUST00000212456.1, exon 2 of 2)	8	94179211	94180327	1117	1	17748	ENSMUST00000212291.1	5340	ENSMUSG00000031765	Mt1	metallothionein 1
chr7	19321401	19321950	550	*	2.59464	1.19822	325.183	6	6	0	4.49744e-26	7.0495e-24	up	significant	Intron (ENSMUST00000207444.1/ENSMUST00000207444.1, intron 1 of 1)	7	19302696	19310051	7356	2	14282	ENSMUST00000003640.3	-11350	ENSMUSG00000003545	Fosb	FBJ osteosarcoma oncogene B
chr12	33792951	33793600	650	*	-3.4227	1.66964	328.614	8	0	8	4.5358e-26	7.10265e-24	down	significant	Distal Intergenic	12	33928425	33929310	886	1	114712	ENSMUST00000061035.3	-134825	ENSMUSG00000046518	Ferd3l	Fer3 like bHLH transcription factor
chr14	54434101	54434500	400	*	1.6352	2.52648	316.693	3	3	0	4.57584e-26	7.15832e-24	up	significant	Promoter (1-2kb)	14	54432436	54435872	3437	1	17387	ENSMUST00000196155.1	1665	ENSMUSG00000000957	Mmp14	matrix metallopeptidase 14 (membrane-inserted)
chr15	11744801	11745400	600	*	-1.48273	3.40059	326.521	7	0	7	4.69367e-26	7.33546e-24	down	significant	Distal Intergenic	15	11842260	11890988	48729	2	18162	ENSMUST00000226139.1	145588	ENSMUSG00000022206	Npr3	natriuretic peptide receptor 3
chr3	94782851	94783400	550	*	2.11664	2.05161	332.077	6	6	0	4.70548e-26	7.34672e-24	up	significant	Promoter (2-3kb)	3	94761360	94779990	18631	2	70737	ENSMUST00000239156.1	-2861	ENSMUSG00000068876	Cgn	cingulin
chr15	80062701	80063350	650	*	2.18067	1.77146	328.082	8	8	0	4.71741e-26	7.35815e-24	up	significant	Distal Intergenic	15	80078498	80078591	94	2	100302601	ENSMUST00000104546.1	15241	ENSMUSG00000077734	Snord83b	small nucleolar RNA, C/D box 83B
chr3	137837951	137838600	650	*	3.36965	0.34937	327.994	8	8	0	4.77088e-26	7.43427e-24	up	significant	Distal Intergenic	3	137864487	137866922	2436	1	51788	ENSMUST00000041045.13	-25887	ENSMUSG00000037894	H2az1	H2A.Z variant histone 1
chr7	19156001	19156500	500	*	3.24296	0.571582	322.244	5	5	0	4.7895e-26	7.45602e-24	up	significant	3' UTR	7	19149722	19153542	3821	1	107686	ENSMUST00000049294.3	6279	ENSMUSG00000040824	Snrpd2	small nuclear ribonucleoprotein D2
chr4	119786151	119786750	600	*	3.88433	0.137333	326.512	7	7	0	4.8768e-26	7.58451e-24	up	significant	Intron (ENSMUST00000144907.7/ENSMUST00000144907.7, intron 2 of 2)	4	119814331	119998432	184102	1	16656	ENSMUST00000143837.1	-27581	ENSMUSG00000028634	Hivep3	human immunodeficiency virus type I enhancer binding protein 3
chr5	123472201	123472850	650	*	1.60258	3.00049	327.606	8	8	0	4.90533e-26	7.62145e-24	up	significant	Distal Intergenic	5	123480157	123482101	1945	2	76399	ENSMUST00000031389.11	9251	ENSMUSG00000029437	Il31	interleukin 31
chr4	141279301	141279850	550	*	1.61293	2.70045	323.942	6	6	0	4.98134e-26	7.73203e-24	up	significant	Promoter (<=1kb)	4	141278439	141279794	1356	1	100503810	ENSMUST00000142429.1	862	ENSMUSG00000085395	Gm13056	predicted gene 13056
chr19	60526801	60527350	550	*	3.35091	0.669151	329.001	6	6	0	5.09704e-26	7.90393e-24	up	significant	3' UTR	19	60533683	60537549	3867	2	78832	ENSMUST00000238073.1	10199	ENSMUSG00000033417	Cacul1	CDK2 associated, cullin domain 1
chr10	61669801	61670350	550	*	4.38105	-0.0255763	324.026	6	6	0	5.1162e-26	7.92594e-24	up	significant	Intron (ENSMUST00000020286.6/67895, intron 8 of 10)	10	61663689	61665605	1917	1	67895	ENSMUST00000162028.1	6112	ENSMUSG00000020089	Ppa1	pyrophosphatase (inorganic) 1
chr10	20700501	20701200	700	*	-3.16727	1.35206	328.427	9	0	9	5.17044e-26	8.00219e-24	down	significant	Intron (ENSMUST00000020165.13/29863, intron 1 of 12)	10	20400418	20724696	324279	2	29863	ENSMUST00000170265.7	23496	ENSMUSG00000019990	Pde7b	phosphodiesterase 7B
chr8	102553301	102553650	350	*	-1.56521	3.35411	310.498	2	0	2	5.17677e-26	8.00423e-24	down	significant	Distal Intergenic	8	102634604	102637319	2716	2	12552	ENSMUST00000210578.1	83669	ENSMUSG00000031673	Cdh11	cadherin 11
chrX	12928051	12928700	650	*	-2.04583	2.90997	331.496	8	0	8	5.22455e-26	8.07029e-24	down	significant	Distal Intergenic	20	12936872	12938128	1257	1	245350	ENSMUST00000121924.1	-8172	ENSMUSG00000083307	AA414768	expressed sequence AA414768
chr12	26478251	26479050	800	*	1.98653	1.9157	330.584	11	11	0	5.28458e-26	8.15512e-24	up	significant	3' UTR	12	26473930	26477067	3138	1	22169	ENSMUST00000221060.1	4321	ENSMUSG00000020638	Cmpk2	cytidine/uridine monophosphate kinase 2
chr5	66374351	66375000	650	*	2.3841	1.30972	326.339	8	8	0	5.44802e-26	8.39922e-24	up	significant	Intron (ENSMUST00000162366.7/11787, intron 8 of 15)	5	66301872	66337682	35811	2	11787	ENSMUST00000160775.7	-36669	ENSMUSG00000029207	Apbb2	amyloid beta precursor protein binding family B member 2
chr13	49460151	49460750	600	*	2.50967	1.35553	324.667	7	7	0	5.474e-26	8.43112e-24	up	significant	Intron (ENSMUST00000220447.1/75678, intron 12 of 12)	13	49421614	49462901	41288	1	75678	ENSMUST00000021817.9	38537	ENSMUSG00000021385	Ippk	inositol 1,3,4,5,6-pentakisphosphate 2-kinase
chr10	56597251	56597850	600	*	-2.71639	2.04146	324.378	7	0	7	5.60891e-26	8.63058e-24	down	significant	Distal Intergenic	10	56431981	56475967	43987	1	102640560	ENSMUST00000218830.1	165270	ENSMUSG00000112833	Gm36595	predicted gene, 36595
chr4	139256001	139256650	650	*	2.91845	0.84631	325.936	8	8	0	5.63675e-26	8.66507e-24	up	significant	Intron (ENSMUST00000102508.9/12345, intron 2 of 8)	4	139233383	139291783	58401	1	12345	ENSMUST00000042675.8	22618	ENSMUSG00000028745	Capzb	capping actin protein of muscle Z-line subunit beta
chr12	71626751	71627350	600	*	-1.44063	3.64454	324.29	7	0	7	5.64607e-26	8.67104e-24	down	significant	Intron (ENSMUST00000221128.1/ENSMUST00000221128.1, intron 2 of 5)	12	71540607	71556133	15527	1	73815	ENSMUST00000220948.1	86144	ENSMUSG00000113630	4930404H11Rik	RIKEN cDNA 4930404H11 gene
chr10	60379501	60380050	550	*	2.55695	1.16291	322.268	6	6	0	5.72882e-26	8.78066e-24	up	significant	Promoter (<=1kb)	10	60376866	60380192	3327	2	22295	ENSMUST00000124712.1	142	ENSMUSG00000012819	Cdh23	cadherin related 23 (otocadherin)
chr15	27897801	27898250	450	*	-2.36214	2.11948	317.442	4	0	4	5.72759e-26	8.78066e-24	down	significant	Exon (ENSMUST00000090247.6/223435, exon 7 of 57)	15	27770536	27919271	148736	2	223435	ENSMUST00000227337.1	21021	ENSMUSG00000022263	Trio	triple functional domain (PTPRF interacting)
chr6	114458051	114458700	650	*	1.58271	2.80941	325.715	8	8	0	5.73396e-26	8.78066e-24	up	significant	Promoter (<=1kb)	6	114458519	114482468	23950	1	15465	ENSMUST00000160780.1	0	ENSMUSG00000053004	Hrh1	histamine receptor H1
chr4	40382101	40382750	650	*	-3.68756	1.624	325.592	8	0	8	5.84483e-26	8.94186e-24	down	significant	Distal Intergenic	4	40313232	40317719	4488	1	75819	ENSMUST00000144039.1	68869	ENSMUSG00000087137	4930509K18Rik	RIKEN cDNA 4930509K18 gene
chr17	45359351	45360050	700	*	2.47424	1.33718	326.803	9	9	0	5.8988e-26	9.01579e-24	up	significant	Distal Intergenic	17	45408372	45415684	7313	2	71702	ENSMUST00000232900.1	55634	ENSMUSG00000023932	Cdc5l	cell division cycle 5-like
chr4	120229501	120230250	750	*	1.2632	3.81455	327.982	10	10	0	5.94483e-26	9.07744e-24	up	significant	Distal Intergenic	4	120267079	120287349	20271	2	329934	ENSMUST00000102656.3	57099	ENSMUSG00000052135	Foxo6	forkhead box O6
chr18	23783301	23783900	600	*	3.07207	0.617999	323.571	7	7	0	6.00825e-26	9.1655e-24	up	significant	Intron (ENSMUST00000170802.7/212307, intron 2 of 7)	18	23774864	23774989	126	2	102465185	ENSMUST00000184278.1	-8312	ENSMUSG00000098607	Mir6360	microRNA 6360
chr7	25197601	25198150	550	*	2.37211	1.47144	321.643	6	6	0	6.03555e-26	9.19836e-24	up	significant	Distal Intergenic	7	25120618	25179726	59109	2	18987	ENSMUST00000175754.3	-17875	ENSMUSG00000008496	Pou2f2	POU domain, class 2, transcription factor 2
chr9	24860651	24861250	600	*	-3.21993	1.81742	323.548	7	0	7	6.04881e-26	9.20978e-24	down	significant	Distal Intergenic	9	24740248	24774303	34056	2	57246	ENSMUST00000166018.3	-86348	ENSMUSG00000031965	Tbx20	T-box 20
chr6	114790001	114790550	550	*	3.40703	0.43459	321.632	6	6	0	6.05894e-26	9.21641e-24	up	significant	Intron (ENSMUST00000032457.16/74244, intron 18 of 18)	6	114856151	114859222	3072	1	74244	ENSMUST00000182934.1	-65601	ENSMUSG00000030314	Atg7	autophagy related 7
chr10	19966751	19967350	600	*	2.665	1.20531	332.605	7	7	0	6.09241e-26	9.25849e-24	up	significant	Intron (ENSMUST00000095806.9/26408, intron 1 of 29)	10	19951055	20023699	72645	1	26408	ENSMUST00000152533.1	15696	ENSMUSG00000071369	Map3k5	mitogen-activated protein kinase kinase kinase 5
chr4	152162651	152163200	550	*	3.85561	0.223318	321.496	6	6	0	6.1511e-26	9.33879e-24	up	significant	Downstream (<=300bp)	4	152159549	152160600	1052	1	15206	ENSMUST00000138991.1	3102	ENSMUSG00000028940	Hes2	hes family bHLH transcription factor 2
chr4	98819251	98819900	650	*	2.0022	2.25064	324.823	8	8	0	6.17388e-26	9.36447e-24	up	significant	Promoter (1-2kb)	4	98754898	98817537	62640	2	242553	ENSMUST00000102790.3	-1714	ENSMUSG00000035407	Kank4	KN motif and ankyrin repeat domains 4
chr9	30764951	30765650	700	*	-2.4495	2.08253	326.565	9	0	9	6.23611e-26	9.44987e-24	down	significant	Intron (ENSMUST00000213576.1/ENSMUST00000213576.1, intron 1 of 1)	9	30911207	30920950	9744	2	235130	ENSMUST00000216215.1	155300	ENSMUSG00000033453	Adamts15	ADAM metallopeptidase with thrombospondin type 1 motif 15
chr4	118401551	118402100	550	*	4.20382	-0.136795	321.681	6	6	0	6.25357e-26	9.46733e-24	up	significant	Intron (ENSMUST00000075406.11/230676, intron 4 of 71)	4	118362743	118409273	46531	2	230676	ENSMUST00000075406.11	7173	ENSMUSG00000033253	Szt2	SZT2 subunit of KICSTOR complex
chr15	54404851	54405400	550	*	3.3236	0.353519	321.023	6	6	0	6.39797e-26	9.67676e-24	up	significant	Distal Intergenic	15	54410774	54466358	55585	1	239447	ENSMUST00000036737.3	-5374	ENSMUSG00000038591	Colec10	collectin sub-family member 10
chr2	167718501	167719050	550	*	4.21717	0.0800078	321.938	6	6	0	6.44026e-26	9.73149e-24	up	significant	Intron (ENSMUST00000141923.1/329562, intron 2 of 3)	2	167691181	167697801	6621	1	329562	ENSMUST00000130679.1	27320	ENSMUSG00000006462	A530013C23Rik	RIKEN cDNA A530013C23 gene
chr13	24338351	24338900	550	*	2.71049	0.780483	320.891	6	6	0	6.44701e-26	9.73248e-24	up	significant	Intron (ENSMUST00000224953.1/12763, intron 1 of 15)	13	24327420	24477377	149958	1	12763	ENSMUST00000224819.1	10931	ENSMUSG00000016756	Cmah	cytidine monophospho-N-acetylneuraminic acid hydroxylase
chr7	79358451	79359100	650	*	-1.94526	2.92717	325.093	8	0	8	6.45536e-26	9.73588e-24	down	significant	Intron (ENSMUST00000037315.12/54608, intron 10 of 10)	7	79375528	79377703	2176	2	19771	ENSMUST00000206624.1	18603	ENSMUSG00000039194	Rlbp1	retinaldehyde binding protein 1
chr9	116152751	116153400	650	*	1.41467	3.12911	324.163	8	8	0	6.52085e-26	9.82537e-24	up	significant	Intron (ENSMUST00000061101.11/21813, intron 2 of 7)	9	116084293	116175265	90973	2	21813	ENSMUST00000061101.11	21865	ENSMUSG00000032440	Tgfbr2	transforming growth factor, beta receptor II
chr4	130841001	130841700	700	*	-1.5712	3.49503	325.548	9	0	9	6.5405e-26	9.84567e-24	down	significant	Distal Intergenic	4	130816845	130822250	5406	1	20970	ENSMUST00000140623.1	24156	ENSMUSG00000025743	Sdc3	syndecan 3
chr15	102017801	102018500	700	*	1.6532	2.78292	325.476	9	9	0	6.57959e-26	9.89518e-24	up	significant	Distal Intergenic	15	102028180	102032027	3848	1	16668	ENSMUST00000023803.7	-9680	ENSMUSG00000023043	Krt18	keratin 18
chr8	33968151	33968800	650	*	3.99909	0.00298957	324.495	8	8	0	6.60376e-26	9.92218e-24	up	significant	Distal Intergenic	8	33782643	33929863	147221	2	19663	ENSMUST00000053251.11	-38288	ENSMUSG00000031586	Rbpms	RNA binding protein gene with multiple splicing
chr15	73459501	73460150	650	*	2.62422	1.41985	330.874	8	8	0	6.76725e-26	1.01583e-23	up	significant	Distal Intergenic	15	73343285	73423280	79996	2	14083	ENSMUST00000226893.1	-36221	ENSMUSG00000022607	Ptk2	PTK2 protein tyrosine kinase 2
chr1	191802751	191803500	750	*	1.95893	2.11409	326.34	10	10	0	6.80683e-26	1.02081e-23	up	significant	Distal Intergenic	1	191821444	191833050	11607	1	18005	ENSMUST00000027931.7	-17944	ENSMUSG00000026622	Nek2	NIMA (never in mitosis gene a)-related expressed kinase 2
chr6	135024901	135025400	500	*	3.11718	0.419147	318.195	5	5	0	6.82108e-26	1.02198e-23	up	significant	Distal Intergenic	6	135019000	135023772	4773	1	67755	ENSMUST00000155022.2	5901	ENSMUSG00000030204	Ddx47	DEAD box helicase 47
chr6	119196251	119196950	700	*	-1.57627	3.31242	324.907	9	0	9	6.89688e-26	1.03237e-23	down	significant	Promoter (<=1kb)	6	118593647	119196387	602741	2	12288	ENSMUST00000187474.6	0	ENSMUSG00000051331	Cacna1c	calcium channel, voltage-dependent, L type, alpha 1C subunit
chr17	64716151	64716800	650	*	3.02287	0.521332	323.612	8	8	0	6.90951e-26	1.03329e-23	up	significant	Promoter (2-3kb)	17	64713619	64754838	41220	1	17158	ENSMUST00000169668.1	2532	ENSMUSG00000024085	Man2a1	mannosidase 2, alpha 1
chr9	69459601	69460100	500	*	2.16598	1.77005	317.393	5	5	0	7.18772e-26	1.07389e-23	up	significant	Promoter (2-3kb)	9	69456944	69457031	88	1	100526560	ENSMUST00000175301.1	2657	ENSMUSG00000093042	Mir3109	microRNA 3109
chr2	167263301	167264000	700	*	1.19028	3.90276	324.373	9	9	0	7.20902e-26	1.07607e-23	up	significant	Distal Intergenic	2	167202907	167240604	37698	2	19223	ENSMUST00000018113.7	-22697	ENSMUSG00000017969	Ptgis	prostaglandin I2 (prostacyclin) synthase
chr17	31896951	31897550	600	*	2.18778	1.65006	321.182	7	7	0	7.31818e-26	1.09134e-23	up	significant	Exon (ENSMUST00000234078.2/ENSMUST00000234078.2, exon 3 of 5)	17	31844250	31855804	11555	2	17691	ENSMUST00000024839.5	-41147	ENSMUSG00000024042	Sik1	salt inducible kinase 1
chr11	77503451	77503900	450	*	3.65299	0.505186	330.74	4	4	0	7.35154e-26	1.09529e-23	up	significant	Promoter (<=1kb)	11	77502479	77504832	2354	1	216963	ENSMUST00000139410.1	972	ENSMUSG00000011877	Git1	GIT ArfGAP 1
chr1	131539651	131540300	650	*	2.78842	0.996343	322.67	8	8	0	7.38814e-26	1.09972e-23	up	significant	3' UTR	1	131527903	131539872	11970	1	108900	ENSMUST00000068613.4	11748	ENSMUSG00000055184	Fam72a	family with sequence similarity 72, member A
chr15	101154751	101155400	650	*	3.8714	0.196252	322.939	8	8	0	7.4004e-26	1.10051e-23	up	significant	Distal Intergenic	15	101137600	101142624	5025	1	11482	ENSMUST00000128525.1	17151	ENSMUSG00000000530	Acvrl1	activin A receptor, type II-like 1
chr2	5125351	5126000	650	*	-2.93676	1.9099	322.589	8	0	8	7.44174e-26	1.10563e-23	down	significant	Distal Intergenic	2	5137776	5230878	93103	1	74186	ENSMUST00000027988.7	-11776	ENSMUSG00000026676	Ccdc3	coiled-coil domain containing 3
chr15	99594901	99595250	350	*	2.36308	1.44588	306.252	2	2	0	7.47857e-26	1.11007e-23	up	significant	Promoter (2-3kb)	15	99592448	99594198	1751	1	11830	ENSMUST00000229264.1	2453	ENSMUSG00000044217	Aqp5	aquaporin 5
chr6	118757701	118758350	650	*	2.18137	1.62263	322.413	8	8	0	7.54587e-26	1.11902e-23	up	significant	Promoter (<=1kb)	6	118592319	118757974	165656	2	12288	ENSMUST00000112825.8	0	ENSMUSG00000051331	Cacna1c	calcium channel, voltage-dependent, L type, alpha 1C subunit
chr4	57804751	57805450	700	*	1.91488	2.33028	323.548	9	9	0	7.72093e-26	1.14392e-23	up	significant	Intron (ENSMUST00000098066.8/677884, intron 7 of 10)	4	57821050	57855533	34484	1	11641	ENSMUST00000238994.1	-15600	NA	NA	NA
chr11	51865851	51866550	700	*	2.51678	1.89243	358.51	9	9	0	7.73997e-26	1.14567e-23	up	significant	Distal Intergenic	11	51813455	51857653	44199	2	76901	ENSMUST00000109090.7	-8198	ENSMUSG00000020387	Jade2	jade family PHD finger 2
chr15	8914451	8915200	750	*	-2.67025	2.22672	324.453	10	0	10	7.96154e-26	1.17629e-23	down	significant	Exon (ENSMUST00000202103.1/ENSMUST00000202103.1, exon 1 of 1)	15	8967949	8970298	2350	1	223332	ENSMUST00000229662.1	-52749	ENSMUSG00000048424	Ranbp3l	RAN binding protein 3-like
chr2	119147101	119147700	600	*	-1.96472	2.78521	320.183	7	0	7	7.955e-26	1.17629e-23	down	significant	Promoter (<=1kb)	2	119142418	119147436	5019	2	67809	ENSMUST00000156332.1	0	ENSMUSG00000070730	Rmdn3	regulator of microtubule dynamics 3
chr1	131222101	131222650	550	*	3.58205	0.275396	318.291	6	6	0	8.03673e-26	1.18618e-23	up	significant	Intron (ENSMUST00000027688.14/54354, intron 1 of 5)	1	131178525	131233575	55051	2	54354	ENSMUST00000212202.1	10925	ENSMUSG00000026430	Rassf5	Ras association (RalGDS/AF-6) domain family member 5
chr14	35095951	35096550	600	*	-1.6439	3.39141	320.842	7	0	7	8.04333e-26	1.18618e-23	down	significant	Intron (ENSMUST00000043349.6/14803, intron 4 of 15)	14	34894609	34894706	98	1	723847	ENSMUST00000083547.1	201342	ENSMUSG00000065481	Mir346	microRNA 346
chr13	5886701	5887350	650	*	2.82401	0.956566	321.452	8	8	0	8.17922e-26	1.2051e-23	up	significant	Exon (ENSMUST00000221487.1/ENSMUST00000221487.1, exon 1 of 2)	13	5864678	5866770	2093	1	23849	ENSMUST00000221734.1	22023	ENSMUSG00000000078	Klf6	Kruppel-like transcription factor 6
chr4	83108551	83109250	700	*	-3.10017	2.04512	322.789	9	0	9	8.24003e-26	1.21294e-23	down	significant	Distal Intergenic	4	82992935	83052339	59405	2	329872	ENSMUST00000131102.1	-56212	ENSMUSG00000059049	Frem1	Fras1 related extracellular matrix protein 1
chr17	10378351	10379050	700	*	1.93599	2.24642	322.745	9	9	0	8.25515e-26	1.21405e-23	up	significant	Distal Intergenic	17	10324602	10329307	4706	1	76634	ENSMUST00000188715.1	53749	ENSMUSG00000099384	1700110C19Rik	RIKEN cDNA 1700110C19 gene
chr1	173766751	173767450	700	*	2.33158	1.45755	322.582	9	9	0	8.36978e-26	1.22977e-23	up	significant	Promoter (<=1kb)	1	173747293	173766919	19627	2	15951	ENSMUST00000111214.3	0	ENSMUSG00000073489	Ifi204	interferon activated gene 204
chr2	128662001	128662650	650	*	3.02966	0.577683	321.075	8	8	0	8.47659e-26	1.24318e-23	up	significant	Promoter (<=1kb)	2	128657721	128663177	5457	2	17222	ENSMUST00000123503.1	527	ENSMUSG00000014355	Anapc1	anaphase promoting complex subunit 1
chr7	19363701	19364350	650	*	1.76041	2.38978	321.023	8	8	0	8.47357e-26	1.24318e-23	up	significant	Promoter (2-3kb)	7	19361216	19378533	17318	1	333654	ENSMUST00000047621.13	2485	ENSMUSG00000040734	Ppp1r13l	protein phosphatase 1, regulatory subunit 13 like
chr11	111377201	111377900	700	*	-2.16854	2.12886	322.281	9	0	9	8.58177e-26	1.25745e-23	down	significant	Distal Intergenic	11	111066164	111076821	10658	1	16518	ENSMUST00000042970.2	311037	ENSMUSG00000041695	Kcnj2	potassium inwardly-rectifying channel, subfamily J, member 2
chr7	30751151	30751750	600	*	2.32376	1.74867	319.944	7	7	0	8.6724e-26	1.26956e-23	up	significant	Promoter (<=1kb)	7	30751471	30756134	4664	1	282619	ENSMUST00000182229.7	0	ENSMUSG00000046056	Sbsn	suprabasin
chr1	164237951	164238650	700	*	3.82137	-0.0271971	322.18	9	9	0	9.00192e-26	1.31659e-23	up	significant	Distal Intergenic	1	164249046	164265385	16340	1	116914	ENSMUST00000044021.11	-10396	ENSMUSG00000040918	Slc19a2	solute carrier family 19 (thiamine transporter), member 2
chr4	151306851	151307350	500	*	3.35226	0.678716	319.55	5	5	0	9.22299e-26	1.34769e-23	up	significant	Intron (ENSMUST00000169423.8/100072, intron 5 of 24)	4	151086039	151139584	53546	2	100072	ENSMUST00000143434.1	-167267	ENSMUSG00000014592	Camta1	calmodulin binding transcription activator 1
chr7	58691051	58691700	650	*	2.01276	1.93147	319.957	8	8	0	9.26568e-26	1.35269e-23	up	significant	Intron (ENSMUST00000168747.2/11982, intron 1 of 20)	7	58658246	58829420	171175	1	11982	ENSMUST00000168747.2	32805	ENSMUSG00000025324	Atp10a	ATPase, class V, type 10A
chr1	170664701	170665100	400	*	4.43605	-0.266182	308.917	3	3	0	9.28482e-26	1.35424e-23	up	significant	Intron (ENSMUST00000046792.8/320078, intron 4 of 7)	1	170644532	170682789	38258	1	320078	ENSMUST00000046792.8	20169	ENSMUSG00000038463	Olfml2b	olfactomedin-like 2B
chr2	29624601	29625250	650	*	1.50241	3.01779	319.73	8	8	0	9.44385e-26	1.37618e-23	up	significant	Intron (ENSMUST00000095087.10/107746, intron 1 of 25)	2	29619910	29738327	118418	1	107746	ENSMUST00000147755.9	4691	ENSMUSG00000039844	Rapgef1	Rap guanine nucleotide exchange factor (GEF) 1
chr1	161025351	161026100	750	*	3.16012	0.553767	322.527	10	10	0	9.60292e-26	1.39808e-23	up	significant	Intron (ENSMUST00000162226.8/240869, intron 4 of 4)	1	161017756	161034259	16504	2	240869	ENSMUST00000172044.7	8159	ENSMUSG00000043467	Zbtb37	zinc finger and BTB domain containing 37
chr5	150451651	150452200	550	*	3.71698	0.123374	316.13	6	6	0	9.70375e-26	1.41147e-23	up	significant	Promoter (<=1kb)	5	150451130	150497753	46624	1	320365	ENSMUST00000200863.1	521	ENSMUSG00000056602	Fry	FRY microtubule binding protein
chr18	37849451	37850150	700	*	-1.46195	3.63844	320.692	9	0	9	9.79982e-26	1.42415e-23	down	significant	Intron (ENSMUST00000115634.7/13367, intron 26 of 26)	18	37845100	37853407	8308	2	13367	ENSMUST00000127346.1	3257	ENSMUSG00000024456	Diaph1	diaphanous related formin 1
chr18	32813801	32814500	700	*	-1.82381	2.91602	320.546	9	0	9	1.00616e-25	1.46087e-23	down	significant	Promoter (<=1kb)	18	32815383	32819792	4410	1	53603	ENSMUST00000025237.4	-883	ENSMUSG00000024379	Tslp	thymic stromal lymphopoietin
chr5	121525601	121526200	600	*	-2.1068	2.55062	317.377	7	0	7	1.00763e-25	1.46167e-23	down	significant	Promoter (<=1kb)	5	121525052	121525832	781	2	17165	ENSMUST00000128782.7	0	ENSMUSG00000029454	Mapkapk5	MAP kinase-activated protein kinase 5
chr8	114018301	114019000	700	*	-2.91062	1.84828	320.233	9	0	9	1.01969e-25	1.47648e-23	down	significant	Distal Intergenic	8	114133557	114154739	21183	1	67528	ENSMUST00000073521.11	-114557	ENSMUSG00000031767	Nudt7	nudix hydrolase 7
chr8	119421851	119422550	700	*	1.58064	2.82178	320.23	9	9	0	1.01877e-25	1.47648e-23	up	significant	Distal Intergenic	8	119434124	119443077	8954	1	71839	ENSMUST00000131448.7	-11574	ENSMUSG00000074063	Osgin1	oxidative stress induced growth inhibitor 1
chr1	167660601	167661350	750	*	2.18242	1.57304	321.367	10	10	0	1.02929e-25	1.48903e-23	up	significant	Distal Intergenic	1	167689237	167848741	159505	1	110648	ENSMUST00000111377.7	-27887	ENSMUSG00000026686	Lmx1a	LIM homeobox transcription factor 1 alpha
chr6	128050401	128051100	700	*	2.61424	1.05614	320.079	9	9	0	1.03468e-25	1.49547e-23	up	significant	Intron (ENSMUST00000112173.7/109246, intron 1 of 7)	6	127965762	128035005	69244	2	109246	ENSMUST00000202372.3	-15396	ENSMUSG00000030352	Tspan9	tetraspanin 9
chr17	70794151	70794850	700	*	-1.47593	3.55022	319.896	9	0	9	1.04767e-25	1.51287e-23	down	significant	Intron (ENSMUST00000133983.7/224997, intron 11 of 13)	17	70809072	70819401	10330	1	224997	ENSMUST00000233780.1	-14222	ENSMUSG00000003279	Dlgap1	DLG associated protein 1
chr11	117790501	117791000	500	*	1.60495	2.96042	315.07	5	5	0	1.05261e-25	1.51864e-23	up	significant	Promoter (<=1kb)	11	117791188	117792613	1426	1	217356	ENSMUST00000156458.1	-188	ENSMUSG00000050106	Tmc8	transmembrane channel-like gene family 8
chr4	89644151	89644850	700	*	-2.28153	2.52477	320.09	9	0	9	1.0569e-25	1.52344e-23	down	significant	Distal Intergenic	4	89679436	89691919	12484	1	242523	ENSMUST00000131576.1	-34586	ENSMUSG00000043753	Dmrta1	doublesex and mab-3 related transcription factor like family A1
chr8	87774801	87775450	650	*	2.41197	1.44025	318.291	8	8	0	1.06629e-25	1.5356e-23	up	significant	Intron (ENSMUST00000165770.8/94187, intron 2 of 5)	8	87783147	87803823	20677	2	94187	ENSMUST00000174249.1	28373	ENSMUSG00000045333	Zfp423	zinc finger protein 423
chr3	129784901	129785600	700	*	3.35753	0.42792	319.6	9	9	0	1.07728e-25	1.55002e-23	up	significant	Distal Intergenic	3	129790930	129800521	9592	2	242235	ENSMUST00000188978.1	14921	ENSMUSG00000093865	Lrit3	leucine-rich repeat, immunoglobulin-like and transmembrane domains 3
chr9	53615051	53615750	700	*	-2.6861	2.11547	319.44	9	0	9	1.08917e-25	1.56572e-23	down	significant	3' UTR	9	53580522	53610382	29861	2	110446	ENSMUST00000034547.5	-4669	ENSMUSG00000032047	Acat1	acetyl-Coenzyme A acetyltransferase 1
chr2	167774701	167775350	650	*	1.29078	3.64375	317.864	8	8	0	1.10506e-25	1.58712e-23	up	significant	Distal Intergenic	2	167691181	167697801	6621	1	329562	ENSMUST00000130679.1	83520	ENSMUSG00000006462	A530013C23Rik	RIKEN cDNA A530013C23 gene
chr5	74777501	74778200	700	*	-1.46189	3.59201	319.017	9	0	9	1.12802e-25	1.61865e-23	down	significant	Distal Intergenic	5	74597104	74702912	105809	2	16924	ENSMUST00000117388.7	-74589	ENSMUSG00000029228	Lnx1	ligand of numb-protein X 1
chr13	60308151	60308850	700	*	-1.90839	2.92873	323.901	9	0	9	1.17287e-25	1.68149e-23	down	significant	Distal Intergenic	13	60205471	60216023	10553	1	100503759	ENSMUST00000224064.1	102680	ENSMUSG00000050765	Gm5084	predicted gene 5084
chr3	126831301	126832000	700	*	1.31942	3.70289	318.519	9	9	0	1.17632e-25	1.68492e-23	up	significant	Intron (ENSMUST00000106402.7/108058, intron 16 of 19)	3	126805862	126842893	37032	1	108058	ENSMUST00000170149.1	25439	ENSMUSG00000053819	Camk2d	calcium/calmodulin-dependent protein kinase II, delta
chr3	142429851	142430550	700	*	-2.2732	2.4334	318.483	9	0	9	1.18019e-25	1.68895e-23	down	significant	Distal Intergenic	3	142303328	142395696	92369	2	56376	ENSMUST00000058626.8	-34155	ENSMUSG00000028273	Pdlim5	PDZ and LIM domain 5
chr3	143542701	143543350	650	*	3.36842	0.197127	317.348	8	8	0	1.18432e-25	1.69334e-23	up	significant	Distal Intergenic	3	143670892	143712143	41252	2	621809	ENSMUST00000197170.1	168793	ENSMUSG00000105279	Gm6260	predicted gene 6260
chr11	51658701	51659300	600	*	1.9476	2.10628	315.427	7	7	0	1.18871e-25	1.69811e-23	up	significant	Distal Intergenic	11	51650956	51657680	6725	1	97775	ENSMUST00000064493.5	7745	ENSMUSG00000052563	D930048N14Rik	RIKEN cDNA D930048N14 gene
chr11	117534801	117535450	650	*	2.74061	0.872712	316.889	8	8	0	1.20731e-25	1.72313e-23	up	significant	Distal Intergenic	11	117484368	117489014	4647	1	432615	ENSMUST00000092394.3	50433	ENSMUSG00000069588	Gm11733	predicted gene 11733
chr7	122584751	122585300	550	*	3.52664	0.298693	313.456	6	6	0	1.21085e-25	1.72663e-23	up	significant	Intron (ENSMUST00000143692.7/18751, intron 12 of 17)	7	122599982	122628078	28097	1	18751	ENSMUST00000127910.1	-14682	ENSMUSG00000052889	Prkcb	protein kinase C, beta
chr9	119457701	119458350	650	*	2.5645	1.04394	316.77	8	8	0	1.21298e-25	1.72813e-23	up	significant	Intron (ENSMUST00000035094.13/208194, intron 5 of 5)	9	119444987	119464239	19253	1	208194	ENSMUST00000214462.1	12714	ENSMUSG00000042787	Exog	exo/endonuclease G
chr6	43387151	43387750	600	*	-1.91285	2.88491	315.137	7	0	7	1.2183e-25	1.73416e-23	down	significant	Intron (ENSMUST00000067888.13/29807, intron 8 of 8)	6	43303674	43309554	5881	2	18291	ENSMUST00000031749.15	-77597	ENSMUSG00000029736	Nobox	NOBOX oogenesis homeobox
chr12	21229051	21229700	650	*	2.11197	1.76614	316.569	8	8	0	1.2332e-25	1.7538e-23	up	significant	Exon (ENSMUST00000064595.14/211914, exon 14 of 29)	12	21270704	21272123	1420	2	16413	ENSMUST00000173688.1	42423	ENSMUSG00000062352	Itgb1bp1	integrin beta 1 binding protein 1
chr14	33443701	33444350	650	*	2.29384	1.37677	316.525	8	8	0	1.23811e-25	1.75922e-23	up	significant	Promoter (2-3kb)	14	33382105	33447142	65038	2	26419	ENSMUST00000111944.9	2792	ENSMUSG00000021936	Mapk8	mitogen-activated protein kinase 8
chr6	97222801	97223250	450	*	2.34559	1.50202	308.38	4	4	0	1.24345e-25	1.76524e-23	up	significant	Intron (ENSMUST00000044681.6/65106, intron 1 of 2)	6	97210689	97233315	22627	1	65106	ENSMUST00000044681.6	12112	ENSMUSG00000035199	Arl6ip5	ADP-ribosylation factor-like 6 interacting protein 5
chr5	108621701	108622350	650	*	2.69796	0.952002	316.453	8	8	0	1.24606e-25	1.76737e-23	up	significant	Promoter (2-3kb)	5	108580079	108625091	45013	2	231580	ENSMUST00000137872.7	2741	ENSMUSG00000062234	Gak	cyclin G associated kinase
chr9	122047951	122048750	800	*	-1.82407	3.01743	319.889	11	0	11	1.28134e-25	1.81579e-23	down	significant	Intron (ENSMUST00000214091.1/ENSMUST00000214091.1, intron 1 of 2)	9	121983251	121997110	13860	2	215494	ENSMUST00000214511.1	-50841	ENSMUSG00000066235	Pomgnt2	protein O-linked mannose beta 1,4-N-acetylglucosaminyltransferase 2
chr9	120322351	120322950	600	*	-2.07169	2.56859	310.528	5	0	5	1.29097e-25	1.82782e-23	down	significant	Intron (ENSMUST00000133173.2/245049, intron 1 of 5)	9	120303936	120474841	170906	1	245049	ENSMUST00000048121.12	18415	ENSMUSG00000041794	Myrip	myosin VIIA and Rab interacting protein
chr2	103655851	103656500	650	*	1.98684	2.31469	316.014	8	8	0	1.29243e-25	1.82826e-23	up	significant	Intron (ENSMUST00000076212.3/99382, intron 1 of 16)	2	103715035	103717217	2183	1	99382	ENSMUST00000138580.1	-58535	ENSMUSG00000032724	Abtb2	ankyrin repeat and BTB domain containing 2
chr16	94537101	94537650	550	*	2.27209	1.64863	312.964	6	6	0	1.30011e-25	1.8375e-23	up	significant	Distal Intergenic	16	94497783	94526830	29048	2	13185	ENSMUST00000023615.6	-10271	ENSMUSG00000022898	Vps26c	VPS26 endosomal protein sorting factor C
chr4	118245701	118246350	650	*	3.58391	1.104	401.15	8	8	0	1.32429e-25	1.87002e-23	up	significant	Intron (ENSMUST00000049074.12/19268, intron 7 of 32)	4	118209005	118236445	27441	2	19268	ENSMUST00000150096.7	-9256	ENSMUSG00000033295	Ptprf	protein tyrosine phosphatase receptor type F
chr19	40365001	40365400	400	*	2.18708	1.5955	306.049	3	3	0	1.35416e-25	1.91051e-23	up	significant	Promoter (<=1kb)	19	40352347	40365174	12828	2	20411	ENSMUST00000225628.1	0	ENSMUSG00000025006	Sorbs1	sorbin and SH3 domain containing 1
chr16	89980201	89980850	650	*	4.23979	-0.0985621	315.865	8	8	0	1.35649e-25	1.9121e-23	up	significant	Promoter (<=1kb)	16	89955965	89980080	24116	2	21844	ENSMUST00000136760.1	-121	ENSMUSG00000002489	Tiam1	T cell lymphoma invasion and metastasis 1
chr15	79464251	79465000	750	*	1.83024	2.17213	318.006	10	10	0	1.36497e-25	1.92236e-23	up	significant	Distal Intergenic	15	79426259	79455566	29308	2	27373	ENSMUST00000230599.1	-8685	ENSMUSG00000022433	Csnk1e	casein kinase 1, epsilon
chr16	97681101	97681750	650	*	4.64479	-0.0906601	315.73	8	8	0	1.36847e-25	1.92558e-23	up	significant	Distal Intergenic	16	97564682	97611195	46514	2	50528	ENSMUST00000000395.7	-69906	ENSMUSG00000000385	Tmprss2	transmembrane protease, serine 2
chr16	18860051	18860700	650	*	4.81013	-0.301373	315.677	8	8	0	1.4052e-25	1.97553e-23	up	significant	Intron (ENSMUST00000190050.1/15260, intron 2 of 23)	16	18872226	18876539	4314	2	18100	ENSMUST00000119273.1	15839	ENSMUSG00000022706	Mrpl40	mitochondrial ribosomal protein L40
chr7	114724401	114725150	750	*	2.08457	1.64965	317.439	10	10	0	1.43245e-25	2.01207e-23	up	significant	Distal Intergenic	7	114719511	114720139	629	1	116903	ENSMUST00000182044.1	4890	ENSMUSG00000030666	Calcb	calcitonin-related polypeptide, beta
chr7	101853701	101854400	700	*	1.72714	2.54728	316.088	9	9	0	1.44483e-25	2.02767e-23	up	significant	Promoter (2-3kb)	7	101839990	101857194	17205	2	14276	ENSMUST00000210598.1	2794	ENSMUSG00000032725	Folr2	folate receptor beta
chr11	67532551	67533150	600	*	2.07526	1.83022	313.125	7	7	0	1.44651e-25	2.02824e-23	up	significant	Intron (ENSMUST00000108681.7/14457, intron 1 of 13)	11	67547154	67684974	137821	1	14457	ENSMUST00000041611.11	-14004	ENSMUSG00000033066	Gas7	growth arrest specific 7
chr3	37414401	37415050	650	*	1.75245	2.25568	314.285	8	8	0	1.49723e-25	2.09699e-23	up	significant	Intron (ENSMUST00000108117.2/229228, intron 1 of 2)	3	37405079	37410675	5597	2	229228	ENSMUST00000133894.5	-3726	ENSMUSG00000050174	Nudt6	nudix hydrolase 6
chr4	123227601	123228150	550	*	-1.83139	2.83134	310.916	6	0	6	1.49817e-25	2.09699e-23	down	significant	Distal Intergenic	4	123233556	123249875	16320	1	56198	ENSMUST00000040821.4	-5406	ENSMUSG00000032744	Heyl	hairy/enhancer-of-split related with YRPW motif-like
chr5	134763351	134763950	600	*	3.67963	0.112773	313.08	7	7	0	1.50388e-25	2.10314e-23	up	significant	Intron (ENSMUST00000200700.1/ENSMUST00000200700.1, intron 1 of 4)	5	134702593	134747323	44731	2	13717	ENSMUST00000015138.12	-16028	ENSMUSG00000029675	Eln	elastin
chr9	98524351	98525000	650	*	-2.48563	2.4716	314.93	8	0	8	1.51339e-25	2.11459e-23	down	significant	Distal Intergenic	9	98491697	98498858	7162	1	19660	ENSMUST00000188779.1	32654	ENSMUSG00000032454	Rbp2	retinol binding protein 2, cellular
chr16	33705201	33705800	600	*	-2.2642	2.4123	312.259	7	0	7	1.5578e-25	2.17474e-23	down	significant	Intron (ENSMUST00000232568.1/77446, intron 1 of 16)	16	33684545	33769443	84899	1	77446	ENSMUST00000126532.1	20656	ENSMUSG00000075254	Heg1	heart development protein with EGF-like domains 1
chr18	75918601	75919000	400	*	1.92012	1.70392	302.388	3	3	0	1.57361e-25	2.19489e-23	up	significant	Intron (ENSMUST00000058997.14/207259, intron 2 of 4)	18	75820215	76148561	328347	1	207259	ENSMUST00000236462.1	98386	ENSMUSG00000044646	Zbtb7c	zinc finger and BTB domain containing 7C
chr3	8721601	8722250	650	*	-1.96037	2.8988	313.631	8	0	8	1.58302e-25	2.20607e-23	down	significant	Distal Intergenic	3	8663359	8667256	3898	2	15213	ENSMUST00000042412.4	-54345	ENSMUSG00000040289	Hey1	hairy/enhancer-of-split related with YRPW motif 1
chr11	101700601	101701150	550	*	3.19559	0.423197	310.287	6	6	0	1.58648e-25	2.20898e-23	up	significant	Distal Intergenic	11	101732919	101735696	2778	1	217207	ENSMUST00000125409.1	-31769	ENSMUSG00000034931	Dhx8	DEAH-box helicase 8
chr1	172493451	172494050	600	*	2.96117	0.918859	312.008	7	7	0	1.59254e-25	2.21374e-23	up	significant	Promoter (<=1kb)	1	172493934	172495722	1789	1	93842	ENSMUST00000140816.7	0	ENSMUSG00000037995	Igsf9	immunoglobulin superfamily, member 9
chr4	106122851	106123500	650	*	2.91909	0.84165	313.568	8	8	0	1.59268e-25	2.21374e-23	up	significant	Distal Intergenic	4	106241216	106290026	48811	1	105244641	ENSMUST00000140196.1	-117716	NA	Gm12724	predicted gene 12724
chr4	149461301	149461800	500	*	3.67305	0.176202	308.046	5	5	0	1.61308e-25	2.24015e-23	up	significant	Distal Intergenic	4	149449687	149454978	5292	2	63954	ENSMUST00000030848.2	-6323	ENSMUSG00000028996	Rbp7	retinol binding protein 7, cellular
chr17	48366701	48367350	650	*	1.78628	2.24861	313.107	8	8	0	1.65553e-25	2.29709e-23	up	significant	3' UTR	17	48359919	48367021	7103	1	71326	ENSMUST00000225849.1	6782	ENSMUSG00000023993	Treml1	triggering receptor expressed on myeloid cells-like 1
chr7	133930901	133931350	450	*	2.35231	1.28228	305.004	4	4	0	1.67065e-25	2.31606e-23	up	significant	Intron (ENSMUST00000067680.10/11489, intron 13 of 22)	7	133886196	133961265	75070	2	11489	ENSMUST00000138363.1	29915	ENSMUSG00000054555	Adam12	ADAM metallopeptidase domain 12
chr3	87763901	87764350	450	*	-1.34064	3.70766	304.947	4	0	4	1.67576e-25	2.32113e-23	down	significant	Promoter (1-2kb)	3	87749098	87762214	13117	2	73182	ENSMUST00000172631.7	-1687	ENSMUSG00000028073	Pear1	platelet endothelial aggregation receptor 1
chr6	5764301	5764900	600	*	-2.81566	1.92565	311.168	7	0	7	1.71202e-25	2.3693e-23	down	significant	Intron (ENSMUST00000115556.7/13426, intron 2 of 16)	6	5757419	5784898	27480	1	13426	ENSMUST00000204149.1	6882	ENSMUSG00000029757	Dync1i1	dynein cytoplasmic 1 intermediate chain 1
chr11	70577101	70577650	550	*	2.77836	0.989333	311.15	6	6	0	1.72211e-25	2.38119e-23	up	significant	Intron (ENSMUST00000072237.12/50932, intron 1 of 32)	11	70563070	70613712	50643	1	50932	ENSMUST00000102558.10	14031	ENSMUSG00000020827	Mink1	misshapen-like kinase 1 (zebrafish)
chr16	94718251	94718800	550	*	2.96303	0.88367	317.412	6	6	0	1.75873e-25	2.42972e-23	up	significant	Distal Intergenic	16	94668896	94679521	10626	1	13548	ENSMUST00000134383.1	49355	ENSMUSG00000022897	Dyrk1a	dual-specificity tyrosine phosphorylation regulated kinase 1a
chr2	71542651	71543450	800	*	1.63104	2.80467	316.119	11	11	0	1.76132e-25	2.43121e-23	up	significant	Promoter (2-3kb)	2	71544866	71545950	1085	2	13392	ENSMUST00000134249.1	2500	ENSMUSG00000023391	Dlx2	distal-less homeobox 2
chr19	23698001	23698750	750	*	3.54173	0.351619	312.257	8	8	0	1.78689e-25	2.46436e-23	up	significant	Intron (ENSMUST00000237333.1/72351, intron 2 of 6)	19	23687744	23721012	33269	1	72351	ENSMUST00000099560.4	10257	ENSMUSG00000074925	Ptar1	protein prenyltransferase alpha subunit repeat containing 1
chr11	3905301	3905950	650	*	3.25717	0.566425	311.992	8	8	0	1.82477e-25	2.51443e-23	up	significant	Distal Intergenic	11	3907021	3914664	7644	2	103710	ENSMUST00000109995.1	8714	ENSMUSG00000048807	Slc35e4	solute carrier family 35, member E4
chr7	34338351	34338950	600	*	-2.1699	2.7558	310.244	7	0	7	1.85229e-25	2.55015e-23	down	significant	Distal Intergenic	7	34344663	34353495	8833	2	67070	ENSMUST00000206830.1	14545	ENSMUSG00000066568	Lsm14a	LSM14A mRNA processing body assembly factor
chr19	29267001	29267600	600	*	3.01795	1.14329	318.675	7	7	0	1.87546e-25	2.57982e-23	up	significant	Intron (ENSMUST00000025705.6/16452, intron 2 of 23)	19	29252441	29312340	59900	1	16452	ENSMUST00000238009.1	14560	ENSMUSG00000024789	Jak2	Janus kinase 2
chr10	115307201	115307750	550	*	3.38064	0.351136	308.427	6	6	0	1.88062e-25	2.58469e-23	up	significant	Intron (ENSMUST00000020343.8/216344, intron 1 of 6)	10	115287084	115315591	28508	2	216344	ENSMUST00000020343.8	7841	ENSMUSG00000020132	Rab21	RAB21, member RAS oncogene family
chr12	72324451	72325000	550	*	2.21281	1.58725	308.065	6	6	0	1.91654e-25	2.63171e-23	up	significant	Intron (ENSMUST00000078505.13/104001, intron 1 of 8)	12	72211752	72409054	197303	2	104001	ENSMUST00000078505.13	84054	ENSMUSG00000021087	Rtn1	reticulon 1
chr18	82522351	82523050	700	*	1.84206	2.37768	312.763	9	9	0	1.91813e-25	2.63171e-23	up	significant	Intron (ENSMUST00000091789.10/17196, intron 3 of 3)	18	82554470	82585627	31158	1	17196	ENSMUST00000152071.8	-31420	ENSMUSG00000041607	Mbp	myelin basic protein
chr18	84880451	84881200	750	*	2.75207	1.04107	313.967	10	10	0	1.92373e-25	2.63713e-23	up	significant	Promoter (2-3kb)	18	84877601	84879864	2264	1	109672	ENSMUST00000159837.1	2850	ENSMUSG00000024646	Cyb5a	cytochrome b5 type A (microsomal)
chr1	182406251	182406950	700	*	2.40181	1.38059	314.911	9	9	0	1.93064e-25	2.64433e-23	up	significant	Promoter (2-3kb)	1	182409172	182462432	53261	1	209456	ENSMUST00000117245.1	-2222	ENSMUSG00000026510	Trp53bp2	transformation related protein 53 binding protein 2
chr3	108013051	108013750	700	*	1.98042	1.88946	312.625	9	9	0	1.94103e-25	2.65628e-23	up	significant	Promoter (<=1kb)	3	108012261	108013316	1056	2	14862	ENSMUST00000198532.1	0	ENSMUSG00000058135	Gstm1	glutathione S-transferase, mu 1
chr7	16002101	16002600	500	*	3.4694	0.21985	305.9	5	5	0	1.9504e-25	2.66681e-23	up	significant	Promoter (2-3kb)	7	15971262	15999495	28234	2	243842	ENSMUST00000094821.3	-2606	ENSMUSG00000070808	Bicra	BRD4 interacting chromatin remodeling complex associated protein
chr10	19936901	19937550	650	*	2.06636	1.76645	311.172	8	8	0	1.95718e-25	2.6738e-23	up	significant	Promoter (1-2kb)	10	19935223	20100158	164936	1	26408	ENSMUST00000129437.1	1678	ENSMUSG00000071369	Map3k5	mitogen-activated protein kinase kinase kinase 5
chr7	37931501	37932150	650	*	-2.48675	2.33078	311.292	8	0	8	1.96152e-25	2.67743e-23	down	significant	Distal Intergenic	7	37961301	37962528	1228	2	19777	ENSMUST00000205918.1	30378	ENSMUSG00000030421	Uri1	URI1, prefoldin-like chaperone
chr1	186564101	186564750	650	*	-3.92546	2.03088	311.288	8	0	8	1.96449e-25	2.67919e-23	down	significant	Distal Intergenic	1	186511882	186558681	46800	2	320449	ENSMUST00000195454.1	-5420	ENSMUSG00000103690	A730004F24Rik	RIKEN cDNA A730004F24 gene
chr1	60669051	60669550	500	*	2.28354	1.43635	305.53	5	5	0	1.99165e-25	2.7113e-23	up	significant	Distal Intergenic	1	60716800	60763163	46364	1	12487	ENSMUST00000132833.1	-47250	ENSMUSG00000026012	Cd28	CD28 antigen
chr2	166135651	166136450	800	*	2.11979	1.70213	314.673	11	11	0	1.99178e-25	2.7113e-23	up	significant	Intron (ENSMUST00000109249.8/72043, intron 1 of 20)	2	166132593	166154423	21831	2	72043	ENSMUST00000133395.1	17973	ENSMUSG00000006800	Sulf2	sulfatase 2
chr9	48707151	48707900	750	*	1.9246	2.043	313.547	10	10	0	1.99313e-25	2.7113e-23	up	significant	Intron (ENSMUST00000093852.4/235320, intron 4 of 6)	9	48591877	48605153	13277	2	18113	ENSMUST00000119426.1	-101998	ENSMUSG00000032271	Nnmt	nicotinamide N-methyltransferase
chr8	124323201	124323800	600	*	2.06692	1.5169	309.538	7	7	0	2.01474e-25	2.73837e-23	up	significant	Exon (ENSMUST00000127664.1/108148, exon 4 of 16)	8	124295366	124345724	50359	1	108148	ENSMUST00000147911.1	27835	ENSMUSG00000089704	Galnt2	polypeptide N-acetylgalactosaminyltransferase 2
chr9	60572801	60573500	700	*	2.76368	0.638967	312.351	9	9	0	2.02481e-25	2.74971e-23	up	significant	Intron (ENSMUST00000150060.7/102747, intron 16 of 16)	9	60587822	60598589	10768	2	102747	ENSMUST00000136388.1	25089	ENSMUSG00000047766	Lrrc49	leucine rich repeat containing 49
chr2	32730701	32731350	650	*	-1.68483	3.12501	310.718	8	0	8	2.03184e-25	2.75521e-23	down	significant	Promoter (2-3kb)	2	32727706	32755512	27807	1	27387	ENSMUST00000113242.4	2995	ENSMUSG00000059013	Sh2d3c	SH2 domain containing 3C
chr8	27106701	27107300	600	*	-1.58547	3.33023	309.167	7	0	7	2.03231e-25	2.75521e-23	down	significant	Intron (ENSMUST00000178514.7/78560, intron 2 of 15)	8	27114133	27122989	8857	1	78560	ENSMUST00000179207.2	-6833	ENSMUSG00000031486	Adgra2	adhesion G protein-coupled receptor A2
chr10	18987751	18988350	600	*	3.36043	0.32177	309.101	7	7	0	2.05388e-25	2.78208e-23	up	significant	Distal Intergenic	10	19007267	19008845	1579	2	21929	ENSMUST00000154749.1	20495	ENSMUSG00000019850	Tnfaip3	tumor necrosis factor, alpha-induced protein 3
chr1	60734951	60735600	650	*	-1.87605	2.933	310.865	8	0	8	2.05584e-25	2.78238e-23	down	significant	Intron (ENSMUST00000132833.1/12487, intron 3 of 3)	1	60746358	60773359	27002	1	12487	ENSMUST00000027165.2	-10758	ENSMUSG00000026012	Cd28	CD28 antigen
chr1	182382901	182383500	600	*	3.90467	0.178695	308.787	7	7	0	2.11641e-25	2.86192e-23	up	significant	Distal Intergenic	1	182409172	182462432	53261	1	209456	ENSMUST00000117245.1	-25672	ENSMUSG00000026510	Trp53bp2	transformation related protein 53 binding protein 2
chr12	110975601	110976250	650	*	3.14538	0.67824	310.357	8	8	0	2.12858e-25	2.87594e-23	up	significant	Promoter (2-3kb)	12	110976426	110978255	1830	2	74251	ENSMUST00000148765.1	2005	ENSMUSG00000037904	Ankrd9	ankyrin repeat domain 9
chr12	84398551	84399200	650	*	3.39689	0.494498	310.874	8	8	0	2.14635e-25	2.89508e-23	up	significant	Promoter (1-2kb)	12	84377009	84400885	23877	2	12499	ENSMUST00000117286.1	1685	ENSMUSG00000021236	Entpd5	ectonucleoside triphosphate diphosphohydrolase 5
chr4	150789051	150789650	600	*	3.55786	0.366045	309.35	7	7	0	2.14637e-25	2.89508e-23	up	significant	Distal Intergenic	4	150853919	150868892	14974	1	74155	ENSMUST00000073600.8	-64269	ENSMUSG00000028967	Errfi1	ERBB receptor feedback inhibitor 1
chr2	168518201	168518800	600	*	1.84966	2.22606	308.405	7	7	0	2.17083e-25	2.9256e-23	up	significant	3' UTR	2	168476413	168552276	75864	2	18019	ENSMUST00000151292.7	33476	ENSMUSG00000027544	Nfatc2	nuclear factor of activated T cells, cytoplasmic, calcineurin dependent 2
chr17	23651401	23651700	300	*	2.42094	1.48309	286.167	1	1	0	2.25878e-25	3.04155e-23	up	significant	Distal Intergenic	17	23628311	23645277	16967	2	240047	ENSMUST00000024696.8	-6124	ENSMUSG00000023903	Mmp25	matrix metallopeptidase 25
chr19	56378701	56379350	650	*	1.82144	2.09117	309.46	8	8	0	2.26479e-25	3.04708e-23	up	significant	Promoter (<=1kb)	19	56320192	56379865	59674	2	18175	ENSMUST00000169099.7	515	ENSMUSG00000049134	Nrap	nebulin-related anchoring protein
chr3	138864151	138864850	700	*	2.35599	1.15468	310.757	9	9	0	2.28081e-25	3.06605e-23	up	significant	Intron (ENSMUST00000029800.8/56224, intron 1 of 7)	3	138860493	138902657	42165	1	56224	ENSMUST00000121826.2	3658	ENSMUSG00000028152	Tspan5	tetraspanin 5
chr6	86872751	86873400	650	*	2.84285	0.690432	309.289	8	8	0	2.30143e-25	3.09116e-23	up	significant	Intron (ENSMUST00000089519.12/269774, intron 1 of 20)	6	86851185	86935507	84323	1	269774	ENSMUST00000156885.1	21566	ENSMUSG00000057230	Aak1	AP2 associated kinase 1
chr15	51798601	51799250	650	*	-1.41378	3.66253	309.167	8	0	8	2.32252e-25	3.11686e-23	down	significant	Exon (ENSMUST00000022925.9/68135, exon 3 of 8)	15	51786682	51790549	3868	2	68135	ENSMUST00000226756.1	-8052	ENSMUSG00000022312	Eif3h	eukaryotic translation initiation factor 3, subunit H
chr6	85331201	85331800	600	*	1.29444	3.4644	307.596	7	7	0	2.3285e-25	3.12226e-23	up	significant	Promoter (<=1kb)	6	85318872	85332750	13879	2	94282	ENSMUST00000113787.1	950	ENSMUSG00000033720	Sfxn5	sideroflexin 5
chr1	182944551	182945100	550	*	3.64206	0.239112	305.874	6	6	0	2.33338e-25	3.12619e-23	up	significant	Distal Intergenic	1	182954788	182975692	20905	1	53791	ENSMUST00000193687.5	-9688	ENSMUSG00000079164	Tlr5	toll-like receptor 5
chr17	3162851	3163400	550	*	3.2177	0.333786	305.858	6	6	0	2.33895e-25	3.12839e-23	up	significant	Exon (ENSMUST00000076734.7/106583, exon 5 of 20)	17	3115249	3159345	44097	1	106583	ENSMUST00000232048.1	47602	ENSMUSG00000046201	Scaf8	SR-related CTD-associated factor 8
chr3	65884401	65884950	550	*	1.76036	2.33096	305.781	6	6	0	2.33738e-25	3.12839e-23	up	significant	Distal Intergenic	3	65946782	65947998	1217	2	56706	ENSMUST00000149729.1	63048	ENSMUSG00000027829	Ccnl1	cyclin L1
chr4	43560151	43560500	350	*	1.98108	1.90629	293.345	2	2	0	2.34767e-25	3.13742e-23	up	significant	Promoter (1-2kb)	4	43554514	43562157	7644	2	21894	ENSMUST00000130670.1	1657	ENSMUSG00000028465	Tln1	talin 1
chr2	68304851	68305550	700	*	3.10118	0.579666	310.387	9	9	0	2.35769e-25	3.14818e-23	up	significant	Intron (ENSMUST00000102715.3/53416, intron 14 of 17)	2	68211740	68251356	39617	2	53416	ENSMUST00000144457.1	-53495	ENSMUSG00000027030	Stk39	serine/threonine kinase 39
chr8	119719101	119719750	650	*	1.85404	2.22868	308.98	8	8	0	2.36072e-25	3.14959e-23	up	significant	Exon (ENSMUST00000095171.4/69047, exon 2 of 27)	8	119700070	119734368	34299	1	69047	ENSMUST00000212454.1	19031	ENSMUSG00000034112	Atp2c2	ATPase, Ca++ transporting, type 2C, member 2
chr3	27209651	27210300	650	*	3.30691	0.675104	308.869	8	8	0	2.38683e-25	3.18176e-23	up	significant	Intron (ENSMUST00000046515.14/320024, intron 1 of 4)	3	27188441	27239584	51144	1	320024	ENSMUST00000140872.1	21210	ENSMUSG00000027698	Nceh1	neutral cholesterol ester hydrolase 1
chr3	103647251	103647900	650	*	-2.58917	1.85738	308.703	8	0	8	2.41903e-25	3.222e-23	down	significant	Distal Intergenic	3	103576142	103645569	69428	1	54524	ENSMUST00000118563.2	71109	ENSMUSG00000027849	Syt6	synaptotagmin VI
chr14	121824451	121825100	650	*	2.11957	2.15369	309.42	8	8	0	2.42429e-25	3.22618e-23	up	significant	Distal Intergenic	14	121543426	121797837	254412	2	105445	ENSMUST00000100299.10	-26614	ENSMUSG00000025558	Dock9	dedicator of cytokinesis 9
chr7	99143151	99143800	650	*	2.0351	1.63835	308.672	8	8	0	2.42622e-25	3.22618e-23	up	significant	Promoter (2-3kb)	7	98885021	99141141	256121	2	78610	ENSMUST00000037968.9	-2010	ENSMUSG00000035354	Uvrag	UV radiation resistance associated gene
chrX	12439251	12439950	700	*	2.22537	1.43786	310.012	9	9	0	2.43041e-25	3.22906e-23	up	significant	Distal Intergenic	20	12339782	12354996	15215	2	100043946	ENSMUST00000146535.7	-84255	ENSMUSG00000087591	Gm14635	predicted gene 14635
chr1	182067901	182068550	650	*	2.11078	1.81565	308.53	8	8	0	2.45442e-25	3.25825e-23	up	significant	Distal Intergenic	1	181904400	182019990	115591	2	13800	ENSMUST00000111024.9	-47911	ENSMUSG00000022995	Enah	ENAH actin regulator
chr11	5737001	5737700	700	*	1.97243	2.06686	309.819	9	9	0	2.4701e-25	3.27635e-23	up	significant	Intron (ENSMUST00000093362.11/72046, intron 1 of 5)	11	5718037	5741146	23110	2	72046	ENSMUST00000140922.1	3446	ENSMUSG00000049680	Urgcp	upregulator of cell proliferation
chr7	30758801	30759450	650	*	2.55999	1.43451	309.11	8	8	0	2.49053e-25	3.30069e-23	up	significant	Distal Intergenic	7	30763756	30781059	17304	1	73712	ENSMUST00000165887.7	-4306	ENSMUSG00000060962	Dmkn	dermokine
chr10	66353901	66354550	650	*	2.93129	1.02906	308.95	8	8	0	2.52588e-25	3.34477e-23	up	significant	Distal Intergenic	10	66120605	66254223	133619	2	69433	ENSMUST00000189619.1	-99678	ENSMUSG00000100000	1700023F02Rik	RIKEN cDNA 1700023F02 gene
chr12	86021351	86022000	650	*	-1.80352	3.14496	308.134	8	0	8	2.53995e-25	3.36061e-23	down	significant	Intron (ENSMUST00000040179.13/320244, intron 32 of 33)	12	86056745	86079041	22297	2	21809	ENSMUST00000003687.7	57041	ENSMUSG00000021253	Tgfb3	transforming growth factor, beta 3
chr4	136167601	136168200	600	*	3.04698	0.554392	306.485	7	7	0	2.56845e-25	3.3955e-23	up	significant	Distal Intergenic	4	136172394	136196057	23664	1	242705	ENSMUST00000061721.5	-4194	ENSMUSG00000018983	E2f2	E2F transcription factor 2
chr1	183058451	183059100	650	*	2.56988	1.10218	307.985	8	8	0	2.57375e-25	3.3997e-23	up	significant	Distal Intergenic	1	183086266	183147461	61196	2	68897	ENSMUST00000171366.6	88361	ENSMUSG00000030768	Disp1	dispatched RND transporter family member 1
chr13	48110151	48110750	600	*	3.05754	0.445982	306.449	7	7	0	2.58797e-25	3.41564e-23	up	significant	Intron (ENSMUST00000180921.1/320614, intron 1 of 2)	13	47960330	48018608	58279	2	70971	ENSMUST00000061899.5	-91543	ENSMUSG00000047324	4931429P17Rik	RIKEN cDNA 4931429P17 gene
chr14	23635851	23636550	700	*	-1.6155	3.30347	309.259	9	0	9	2.59221e-25	3.41842e-23	down	significant	Intron (ENSMUST00000172099.8/16531, intron 2 of 27)	14	23299395	23650189	350795	2	16531	ENSMUST00000112423.9	13639	ENSMUSG00000063142	Kcnma1	potassium large conductance calcium-activated channel, subfamily M, alpha member 1
chr17	14662251	14662900	650	*	2.17201	1.49387	307.803	8	8	0	2.61545e-25	3.44337e-23	up	significant	Distal Intergenic	17	14667119	14670866	3748	2	21826	ENSMUST00000232616.1	7966	ENSMUSG00000023885	Thbs2	thrombospondin 2
chr2	31541451	31542050	600	*	4.15164	0.00745877	306.441	7	7	0	2.6148e-25	3.44337e-23	up	significant	Distal Intergenic	2	31518490	31520531	2042	1	432466	ENSMUST00000130195.1	22961	ENSMUSG00000046687	Gm5424	argininosuccinate synthase pseudogene
chr12	99351751	99352100	350	*	3.07709	0.392176	291.88	2	2	0	2.69074e-25	3.53667e-23	up	significant	Intron (ENSMUST00000126476.7/ENSMUST00000126476.7, intron 1 of 2)	12	99291264	99357019	65756	2	71375	ENSMUST00000176311.1	4919	ENSMUSG00000033713	Foxn3	forkhead box N3
chr15	85424101	85424700	600	*	2.27202	1.76246	305.939	7	7	0	2.68954e-25	3.53667e-23	up	significant	Intron (ENSMUST00000163242.2/54138, intron 9 of 11)	15	85492736	85503227	10492	2	328577	ENSMUST00000178942.1	78527	ENSMUSG00000096607	7530416G11Rik	RIKEN cDNA 7530416G11 gene
chr10	77211101	77211750	650	*	1.44257	3.08954	307.393	8	8	0	2.70828e-25	3.55386e-23	up	significant	Distal Intergenic	10	77052178	77166548	114371	2	12822	ENSMUST00000081654.12	-44553	ENSMUSG00000001435	Col18a1	collagen, type XVIII, alpha 1
chr10	127954901	127955450	550	*	3.42544	0.529701	311.971	6	6	0	2.70661e-25	3.55386e-23	up	significant	Distal Intergenic	10	127990941	128000678	9738	2	27400	ENSMUST00000026462.6	45228	ENSMUSG00000025396	Hsd17b6	hydroxysteroid (17-beta) dehydrogenase 6
chr8	120104901	120105450	550	*	3.54382	0.156023	304.062	6	6	0	2.74432e-25	3.59819e-23	up	significant	Intron (ENSMUST00000127664.1/108148, intron 1 of 15)	8	120080890	120101482	20593	2	102193	ENSMUST00000034280.8	-3419	ENSMUSG00000031823	Zdhhc7	zinc finger, DHHC domain containing 7
chr7	19338451	19339100	650	*	1.41337	3.12955	307.202	8	8	0	2.75378e-25	3.60763e-23	up	significant	Intron (ENSMUST00000207444.1/ENSMUST00000207444.1, intron 1 of 1)	7	19344778	19356524	11747	1	13870	ENSMUST00000003645.8	-5678	ENSMUSG00000003549	Ercc1	excision repair cross-complementing rodent repair deficiency, complementation group 1
chr13	107980751	107981400	650	*	4.1575	-0.0301266	308.308	8	8	0	2.77277e-25	3.62953e-23	up	significant	Distal Intergenic	13	108044446	108049172	4727	1	75616	ENSMUST00000095458.5	-63046	ENSMUSG00000071180	Smim15	small integral membrane protein 15
chr12	90781351	90782000	650	*	2.9003	0.679196	307.018	8	8	0	2.80216e-25	3.665e-23	up	significant	Intron (ENSMUST00000221942.1/ENSMUST00000221942.1, intron 3 of 5)	12	90724552	90738438	13887	2	13371	ENSMUST00000082432.4	-42913	ENSMUSG00000007682	Dio2	deiodinase, iodothyronine, type II
chr5	139479051	139479600	550	*	3.95223	-0.082488	303.74	6	6	0	2.83819e-25	3.70908e-23	up	significant	Promoter (<=1kb)	5	139474920	139478943	4024	2	100494	ENSMUST00000132454.1	-108	ENSMUSG00000053581	Zfand2a	zinc finger, AN1-type domain 2A
chr11	77002251	77002850	600	*	2.27777	1.62937	305.767	7	7	0	2.85843e-25	3.73247e-23	up	significant	Intron (ENSMUST00000108402.8/15567, intron 2 of 14)	11	76998616	77032340	33725	1	15567	ENSMUST00000021195.10	3635	ENSMUSG00000020838	Slc6a4	solute carrier family 6 (neurotransmitter transporter, serotonin), member 4
chr7	98856951	98857350	400	*	-1.71276	2.74478	295.242	3	0	3	2.96869e-25	3.87328e-23	down	significant	Distal Intergenic	7	98847806	98850467	2662	1	22411	ENSMUST00000208062.1	9145	ENSMUSG00000015957	Wnt11	wingless-type MMTV integration site family, member 11
chr10	120764051	120764550	500	*	-1.92112	2.82553	300.968	5	0	5	2.97156e-25	3.87385e-23	down	significant	Promoter (1-2kb)	10	120765732	120774481	8750	1	70874	ENSMUST00000219219.1	-1182	ENSMUSG00000044544	4921513I03Rik	RIKEN cDNA 4921513I03 gene
chr11	116146251	116146850	600	*	2.18251	1.64305	304.461	7	7	0	3.06035e-25	3.98635e-23	up	significant	Promoter (<=1kb)	11	116142285	116147139	4855	2	217335	ENSMUST00000126861.7	289	ENSMUSG00000020776	Fbf1	Fas binding factor 1
chr10	60078301	60078950	650	*	-1.65145	3.32501	305.956	8	0	8	3.06887e-25	3.99095e-23	down	significant	Intron (ENSMUST00000050516.13/69090, intron 9 of 10)	10	60106219	60127338	21120	1	94214	ENSMUST00000138976.2	-27269	ENSMUSG00000058297	Spock2	sparc/osteonectin, cwcv and kazal-like domains proteoglycan 2
chr5	115884301	115884850	550	*	5.88519	-0.647462	298.541	6	6	0	3.06888e-25	3.99095e-23	up	significant	Intron (ENSMUST00000147330.7/12704, intron 7 of 10)	5	115907470	115925600	18131	1	12704	ENSMUST00000128702.1	-22620	ENSMUSG00000029516	Cit	citron
chr7	99460151	99460750	600	*	3.03493	0.864458	305.029	7	7	0	3.10654e-25	4.03663e-23	up	significant	3' UTR	7	99466004	99474022	8019	1	72184	ENSMUST00000037359.8	-5254	ENSMUSG00000035298	Klhl35	kelch-like 35
chr7	19182301	19182850	550	*	1.89081	2.16657	302.459	6	6	0	3.12649e-25	4.05925e-23	up	significant	Promoter (<=1kb)	7	19181606	19186371	4766	1	72205	ENSMUST00000146095.1	695	ENSMUSG00000040811	Eml2	echinoderm microtubule associated protein like 2
chr8	104961451	104962050	600	*	2.11975	1.61582	304.141	7	7	0	3.14742e-25	4.0831e-23	up	significant	Promoter (<=1kb)	8	104961718	104969537	7820	1	72361	ENSMUST00000043183.7	0	ENSMUSG00000031877	Ces2g	carboxylesterase 2G
chr13	49224201	49224850	650	*	1.85	1.9775	305.547	8	8	0	3.18109e-25	4.12342e-23	up	significant	Distal Intergenic	13	49203837	49216037	12201	2	68480	ENSMUST00000222733.1	-8164	ENSMUSG00000037960	Card19	caspase recruitment domain family, member 19
chr2	85160551	85161300	750	*	-2.48107	2.32344	308.105	10	0	10	3.18382e-25	4.12362e-23	down	significant	Exon (ENSMUST00000155472.7/ENSMUST00000155472.7, exon 1 of 2)	2	85136225	85139923	3699	1	23796	ENSMUST00000057019.8	24326	ENSMUSG00000044338	Aplnr	apelin receptor
chr5	51415401	51416100	700	*	-3.20311	1.56346	306.782	9	0	9	3.22606e-25	4.17494e-23	down	significant	Distal Intergenic	5	51457653	51553871	96219	2	19017	ENSMUST00000031059.13	137771	ENSMUSG00000029167	Ppargc1a	peroxisome proliferative activated receptor, gamma, coactivator 1 alpha
chr5	72201601	72202150	550	*	1.97485	1.90266	302.006	6	6	0	3.2541e-25	4.20781e-23	up	significant	Promoter (1-2kb)	5	72203329	72230475	27147	1	231287	ENSMUST00000169617.2	-1179	ENSMUSG00000046808	Atp10d	ATPase, class V, type 10D
chr10	80177451	80177800	350	*	3.91648	0.282975	298.274	2	2	0	3.27283e-25	4.2286e-23	up	significant	Promoter (1-2kb)	10	80179482	80190010	10529	1	13637	ENSMUST00000003154.6	-1682	ENSMUSG00000003070	Efna2	ephrin A2
chr4	75728351	75729100	750	*	-3.36693	2.00442	307.784	10	0	10	3.28581e-25	4.24194e-23	down	significant	Distal Intergenic	4	76039337	76084457	45121	2	19266	ENSMUST00000212365.1	355357	ENSMUSG00000028399	Ptprd	protein tyrosine phosphatase receptor type D
chr11	97611051	97611650	600	*	4.15764	-0.0346782	303.86	7	7	0	3.30245e-25	4.25653e-23	up	significant	Intron (ENSMUST00000131687.1/69729, intron 1 of 3)	11	97614982	97619031	4050	1	69729	ENSMUST00000145262.1	-3332	NA	2410003L11Rik	RIKEN cDNA 2410003L11 gene
chr5	66088151	66088750	600	*	3.51019	0.253591	303.641	7	7	0	3.30088e-25	4.25653e-23	up	significant	Intron (ENSMUST00000113726.7/245945, intron 2 of 6)	5	66027028	66081990	54963	2	245945	ENSMUST00000201311.3	-6161	ENSMUSG00000070780	Rbm47	RNA binding motif protein 47
chr7	19826601	19827250	650	*	2.46307	1.20997	305.099	8	8	0	3.30881e-25	4.26128e-23	up	significant	Distal Intergenic	7	19808462	19822770	14309	2	12051	ENSMUST00000120537.7	-3831	ENSMUSG00000053175	Bcl3	B cell leukemia/lymphoma 3
chr11	118012451	118013150	700	*	1.91154	2.49433	315.455	9	9	0	3.31671e-25	4.26802e-23	up	significant	Promoter (<=1kb)	11	118012343	118024011	11669	1	74451	ENSMUST00000155507.1	108	ENSMUSG00000017715	Pgs1	phosphatidylglycerophosphate synthase 1
chr2	120867301	120867850	550	*	3.05494	1.06317	302.426	6	6	0	3.34375e-25	4.29935e-23	up	significant	Intron (ENSMUST00000028728.5/22222, intron 44 of 46)	2	120862573	120871526	8954	2	22222	ENSMUST00000153868.1	3676	ENSMUSG00000027272	Ubr1	ubiquitin protein ligase E3 component n-recognin 1
chr19	47219401	47220100	700	*	2.03038	1.99722	306.301	9	9	0	3.35059e-25	4.30467e-23	up	significant	Intron (ENSMUST00000111808.10/18011, intron 1 of 5)	19	47228911	47259435	30525	1	18011	ENSMUST00000111807.4	-8811	ENSMUSG00000006435	Neurl1a	neuralized E3 ubiquitin protein ligase 1A
chr9	48775401	48776000	600	*	3.86127	0.192108	303.338	7	7	0	3.39857e-25	4.3628e-23	up	significant	Intron (ENSMUST00000093852.4/235320, intron 2 of 6)	9	48654297	48835945	181649	2	235320	ENSMUST00000093852.4	59945	ENSMUSG00000066687	Zbtb16	zinc finger and BTB domain containing 16
chr5	129098051	129098350	300	*	3.89126	-0.178557	282.02	1	1	0	3.40947e-25	4.37327e-23	up	significant	Promoter (1-2kb)	5	129096757	129203680	106924	1	243277	ENSMUST00000156437.2	1294	ENSMUSG00000044017	Adgrd1	adhesion G protein-coupled receptor D1
chr3	100333351	100334000	650	*	2.13885	2.12287	305.299	8	8	0	3.43173e-25	4.3983e-23	up	significant	Distal Intergenic	3	100426405	100428865	2461	1	73806	ENSMUST00000147951.1	-92405	ENSMUSG00000086923	4930406D18Rik	RIKEN cDNA 4930406D18 gene
chr11	59334951	59335550	600	*	1.44473	2.89435	302.797	7	7	0	3.54082e-25	4.53396e-23	up	significant	Distal Intergenic	11	59306930	59333552	26623	1	216795	ENSMUST00000108783.3	28021	ENSMUSG00000000126	Wnt9a	wingless-type MMTV integration site family, member 9A
chr5	30246001	30246550	550	*	3.16188	0.408347	301.092	6	6	0	3.54327e-25	4.53396e-23	up	significant	Intron (ENSMUST00000145167.7/28042, intron 1 of 9)	5	30232674	30268973	36300	1	28042	ENSMUST00000132404.7	13327	ENSMUSG00000075703	Selenoi	selenoprotein I
chr7	27231601	27231950	350	*	1.54321	2.59264	288.796	2	2	0	3.54847e-25	4.53697e-23	up	significant	Promoter (1-2kb)	7	27233023	27257950	24928	1	76889	ENSMUST00000003860.12	-1073	ENSMUSG00000003762	Coq8b	coenzyme Q8B
chr6	135228551	135229200	650	*	1.90681	2.19236	304.201	8	8	0	3.57771e-25	4.57071e-23	up	significant	Promoter (2-3kb)	6	135231601	135236238	4638	1	74525	ENSMUST00000151951.2	-2401	ENSMUSG00000030207	Fam234b	family with sequence similarity 234, member B
chr1	182081901	182082600	700	*	-1.76537	3.11134	305.317	9	0	9	3.7006e-25	4.72392e-23	down	significant	Distal Intergenic	1	182124737	182131919	7183	1	27058	ENSMUST00000111018.1	-42137	ENSMUSG00000026511	Srp9	signal recognition particle 9
chr10	23682951	23683650	700	*	2.74508	0.713904	305.096	9	9	0	3.75937e-25	4.7951e-23	up	significant	Distal Intergenic	10	23785347	23785475	129	2	100529074	ENSMUST00000093556.1	101825	ENSMUSG00000070063	Snora33	small nucleolar RNA, H/ACA box 33
chr18	61224151	61224750	600	*	2.64893	0.9717	301.888	7	7	0	3.83769e-25	4.8872e-23	up	significant	Intron (ENSMUST00000025468.14/225600, intron 1 of 21)	18	61220315	61289924	69610	1	225600	ENSMUST00000025468.14	3836	ENSMUSG00000024575	Pde6a	phosphodiesterase 6A, cGMP-specific, rod, alpha
chr2	84831601	84832350	750	*	2.04298	2.04577	311.046	10	10	0	3.8377e-25	4.8872e-23	up	significant	Distal Intergenic	2	84827384	84830113	2730	1	30059	ENSMUST00000111631.1	4217	ENSMUSG00000027076	Timm10	translocase of inner mitochondrial membrane 10
chr1	134101601	134102000	400	*	4.43808	-0.397508	292.998	3	3	0	3.85576e-25	4.90629e-23	up	significant	Distal Intergenic	1	134111242	134151540	40299	1	71884	ENSMUST00000159963.7	-9242	ENSMUSG00000026450	Chit1	chitinase 1
chr19	21990801	21991350	550	*	4.41623	-0.294872	297.109	6	6	0	3.87529e-25	4.92721e-23	up	significant	Distal Intergenic	19	22139046	22995410	856365	1	226025	ENSMUST00000237357.1	-147696	ENSMUSG00000052387	Trpm3	transient receptor potential cation channel, subfamily M, member 3
chr17	17855101	17855650	550	*	2.09308	1.74295	299.925	6	6	0	3.9108e-25	4.9684e-23	up	significant	Promoter (<=1kb)	17	17843323	17855188	11866	2	15116	ENSMUST00000003762.7	0	ENSMUSG00000003665	Has1	hyaluronan synthase 1
chr3	154452351	154452950	600	*	1.82183	2.12083	301.654	7	7	0	3.91904e-25	4.97491e-23	up	significant	Distal Intergenic	3	154330821	154334254	3434	1	99686	ENSMUST00000177201.1	121530	NA	AI606473	expressed sequence AI606473
chr12	52376651	52377300	650	*	2.34512	1.63119	304.651	8	8	0	3.92556e-25	4.97922e-23	up	significant	Distal Intergenic	12	52475739	52480609	4871	2	102638611	ENSMUST00000219885.1	103309	ENSMUSG00000111982	Gm35135	predicted gene, 35135
chr1	58458001	58458650	650	*	1.92957	1.90968	303.121	8	8	0	3.93365e-25	4.98552e-23	up	significant	Promoter (<=1kb)	1	58457685	58461384	3700	1	65102	ENSMUST00000188295.1	316	ENSMUSG00000026036	Nif3l1	Ngg1 interacting factor 3-like 1 (S. pombe)
chr17	57231401	57231950	550	*	2.20028	1.46196	299.81	6	6	0	3.95389e-25	5.00719e-23	up	significant	Distal Intergenic	17	57203970	57228136	24167	2	12266	ENSMUST00000024988.14	-3265	ENSMUSG00000024164	C3	complement component 3
chr7	38230151	38230800	650	*	2.13255	1.76629	302.558	8	8	0	4.13275e-25	5.22955e-23	up	significant	Promoter (2-3kb)	7	38216972	38228016	11045	2	72287	ENSMUST00000098513.5	-2135	ENSMUSG00000074170	Plekhf1	pleckstrin homology domain containing, family F (with FYVE domain) member 1
chr11	86381601	86382000	400	*	2.9336	1.1476	324.707	3	3	0	4.13956e-25	5.22987e-23	up	significant	Distal Intergenic	11	86267033	86357602	90570	2	327987	ENSMUST00000043624.8	-23999	ENSMUSG00000034297	Med13	mediator complex subunit 13
chr16	95945251	95945950	700	*	2.22573	1.52009	303.891	9	9	0	4.13631e-25	5.22987e-23	up	significant	Distal Intergenic	16	95841886	95929077	87192	2	69776	ENSMUST00000233375.1	-16174	ENSMUSG00000117232	1600002D24Rik	RIKEN cDNA 1600002D24 gene
chr13	51726051	51726650	600	*	3.21793	0.579993	300.991	7	7	0	4.15896e-25	5.25023e-23	up	significant	Intron (ENSMUST00000110040.8/20354, intron 3 of 16)	13	51701250	51734763	33514	2	20354	ENSMUST00000110039.1	8113	ENSMUSG00000021451	Sema4d	sema domain, immunoglobulin domain (Ig), transmembrane domain (TM) and short cytoplasmic domain, (semaphorin) 4D
chr1	186460651	186461300	650	*	1.29201	3.35954	302.432	8	8	0	4.17844e-25	5.27065e-23	up	significant	Distal Intergenic	1	186511838	186558472	46635	2	320449	ENSMUST00000193084.1	97172	ENSMUSG00000103690	A730004F24Rik	RIKEN cDNA A730004F24 gene
chr1	170473401	170474050	650	*	3.12408	0.659576	302.383	8	8	0	4.20165e-25	5.29574e-23	up	significant	Intron (ENSMUST00000160456.7/70729, intron 2 of 9)	1	170338209	170454914	116706	2	70729	ENSMUST00000160816.7	-18487	ENSMUSG00000038473	Nos1ap	nitric oxide synthase 1 (neuronal) adaptor protein
chr11	61698851	61699150	300	*	3.94164	0.0952132	284.428	1	1	0	4.20983e-25	5.30186e-23	up	significant	Intron (ENSMUST00000093019.5/69640, intron 2 of 4)	11	61684419	61709951	25533	1	69640	ENSMUST00000093019.5	14432	ENSMUSG00000042377	Fam83g	family with sequence similarity 83, member G
chr18	53944151	53944550	400	*	2.72989	0.998686	295.325	3	3	0	4.28284e-25	5.38955e-23	up	significant	Intron (ENSMUST00000069597.7/70425, intron 10 of 12)	18	53932244	53948671	16428	1	70425	ENSMUST00000236399.1	11907	ENSMUSG00000073563	Csnk1g3	casein kinase 1, gamma 3
chr1	79462551	79463250	700	*	-3.63223	1.75751	303.482	9	0	9	4.33367e-25	5.44922e-23	down	significant	Distal Intergenic	1	79434669	79440120	5452	2	20254	ENSMUST00000049972.5	-22431	ENSMUSG00000050711	Scg2	secretogranin II
chr14	25681901	25682500	600	*	2.94873	0.886768	300.491	7	7	0	4.34237e-25	5.45586e-23	up	significant	Distal Intergenic	14	25694154	25700464	6311	1	105675	ENSMUST00000125881.1	-11654	ENSMUSG00000021868	Ppif	peptidylprolyl isomerase F (cyclophilin F)
chr7	79270801	79271350	550	*	2.24184	1.35426	298.647	6	6	0	4.38141e-25	5.50058e-23	up	significant	Promoter (1-2kb)	7	79273199	79365508	92310	1	54608	ENSMUST00000037315.12	-1849	ENSMUSG00000039202	Abhd2	abhydrolase domain containing 2
chr2	128172201	128172850	650	*	2.17249	1.47692	301.87	8	8	0	4.3949e-25	5.51318e-23	up	significant	Distal Intergenic	2	128128131	128128737	607	1	12125	ENSMUST00000132201.1	44070	ENSMUSG00000027381	Bcl2l11	BCL2 like 11
chr5	28038101	28038650	550	*	1.33404	3.36885	298.453	6	6	0	4.45621e-25	5.5857e-23	up	significant	Intron (ENSMUST00000180740.1/ENSMUST00000180740.1, intron 2 of 2)	5	28071363	28078662	7300	1	231070	ENSMUST00000059155.10	-32713	ENSMUSG00000045294	Insig1	insulin induced gene 1
chr3	52938451	52938850	400	*	2.56632	0.896659	290.743	3	3	0	4.4605e-25	5.58669e-23	up	significant	Distal Intergenic	3	52906756	52927666	20911	2	622124	ENSMUST00000194274.1	-10785	ENSMUSG00000104401	Gm20750	predicted gene, 20750
chr16	96149151	96149750	600	*	-2.4457	2.52296	299.991	7	0	7	4.53725e-25	5.67836e-23	down	significant	Promoter (2-3kb)	16	96151810	96154183	2374	1	71446	ENSMUST00000232884.1	-2060	ENSMUSG00000023147	Get1	guided entry of tail-anchored proteins factor 1
chr11	46211151	46211850	700	*	-2.63714	2.14616	302.824	9	0	9	4.54384e-25	5.68216e-23	down	significant	Intron (ENSMUST00000165599.8/76884, intron 26 of 30)	11	46235531	46239872	4342	1	320116	ENSMUST00000060185.2	-23681	ENSMUSG00000048721	Fndc9	fibronectin type III domain containing 9
chr11	101019501	101020100	600	*	4.05252	0.0504771	304.657	7	7	0	4.55168e-25	5.68749e-23	up	significant	Promoter (1-2kb)	11	101021137	101027500	6364	1	11975	ENSMUST00000134919.1	-1037	ENSMUSG00000019302	Atp6v0a1	ATPase, H+ transporting, lysosomal V0 subunit A1
chr19	10565001	10565750	750	*	2.43662	1.15543	303.963	10	10	0	4.56887e-25	5.70451e-23	up	significant	Distal Intergenic	19	10550461	10556238	5778	2	68642	ENSMUST00000025569.8	-8763	ENSMUSG00000024667	Tmem216	transmembrane protein 216
chr1	171377851	171378500	650	*	2.10052	1.64938	301.3	8	8	0	4.61734e-25	5.74256e-23	up	significant	Intron (ENSMUST00000111286.8/71740, intron 2 of 9)	1	171370355	171388285	17931	1	71740	ENSMUST00000094325.4	7496	ENSMUSG00000006411	Nectin4	nectin cell adhesion molecule 4
chr11	119123401	119124000	600	*	1.88569	2.29524	300.533	7	7	0	4.60558e-25	5.74256e-23	up	significant	Intron (ENSMUST00000144096.1/ENSMUST00000144096.1, intron 5 of 5)	11	119154076	119154137	62	2	102465563	ENSMUST00000183965.1	30137	ENSMUSG00000098704	Mir6934	microRNA 6934
chr2	105167951	105168650	700	*	1.76534	2.19364	302.644	9	9	0	4.61425e-25	5.74256e-23	up	significant	Intron (ENSMUST00000143043.7/22431, intron 7 of 9)	2	105162808	105170011	7204	1	22431	ENSMUST00000153944.1	5143	ENSMUSG00000016458	Wt1	WT1 transcription factor
chr7	66955551	66955850	300	*	-1.64474	3.04797	282.61	1	0	1	4.61312e-25	5.74256e-23	down	significant	Intron (ENSMUST00000156396.7/233332, intron 8 of 8)	7	66909468	66969555	60088	1	233332	ENSMUST00000138009.1	46083	ENSMUSG00000058145	Adamts17	ADAM metallopeptidase with thrombospondin type 1 motif 17
chr9	65650001	65650550	550	*	-2.00439	2.62332	298.06	6	0	6	4.61518e-25	5.74256e-23	down	significant	Exon (ENSMUST00000169003.7/71973, exon 4 of 9)	9	65658977	65659809	833	1	71973	ENSMUST00000216769.1	-8427	ENSMUSG00000032387	Rbpms2	RNA binding protein with multiple splicing 2
chr19	56756551	56757050	500	*	2.77276	1.94914	427.787	5	5	0	4.62604e-25	5.7489e-23	up	significant	Distal Intergenic	19	56722199	56725150	2952	1	11554	ENSMUST00000038949.5	34352	ENSMUSG00000035283	Adrb1	adrenergic receptor, beta 1
chr2	25987751	25988350	600	*	3.5218	0.264011	299.825	7	7	0	4.6327e-25	5.75269e-23	up	significant	Distal Intergenic	2	25929726	25983282	53557	2	227634	ENSMUST00000183461.7	-4469	ENSMUSG00000026933	Camsap1	calmodulin regulated spectrin-associated protein 1
chr6	42391651	42392300	650	*	-1.71498	2.85688	301.216	8	0	8	4.65144e-25	5.77148e-23	down	significant	Distal Intergenic	6	42400238	42401119	882	1	387514	ENSMUST00000057398.3	-7938	ENSMUSG00000046652	Tas2r143	taste receptor, type 2, member 143
chr11	100391001	100391650	650	*	-1.5236	3.21898	301.159	8	0	8	4.67487e-25	5.79605e-23	down	significant	Intron (ENSMUST00000001592.14/16480, intron 1 of 13)	11	100383404	100386770	3367	2	16480	ENSMUST00000123903.1	-4231	ENSMUSG00000001552	Jup	junction plakoglobin
chr4	120144251	120144900	650	*	3.04403	0.63268	301.053	8	8	0	4.73301e-25	5.86356e-23	up	significant	Distal Intergenic	4	120161206	120167360	6155	1	13615	ENSMUST00000030384.4	-16306	ENSMUSG00000028635	Edn2	endothelin 2
chr13	93998001	93998600	600	*	2.86344	0.782193	299.417	7	7	0	4.77611e-25	5.91237e-23	up	significant	Distal Intergenic	13	94057796	94195409	137614	1	218454	ENSMUST00000054274.7	-59196	ENSMUSG00000045312	Lhfpl2	lipoma HMGIC fusion partner-like 2
chr16	10741001	10741600	600	*	2.84333	0.559906	299.393	7	7	0	4.80219e-25	5.94005e-23	up	significant	Intron (ENSMUST00000115824.9/74374, intron 23 of 23)	16	10782240	10785536	3297	2	12703	ENSMUST00000229866.1	43936	ENSMUSG00000038037	Socs1	suppressor of cytokine signaling 1
chr16	76432201	76432950	750	*	1.59689	2.40894	302.844	10	10	0	5.04e-25	6.22938e-23	up	significant	Intron (ENSMUST00000207575.2/ENSMUST00000207575.2, intron 3 of 5)	16	76403251	76403652	402	2	14109	ENSMUST00000052867.8	-28549	ENSMUSG00000038274	Fau	FAU ubiquitin like and ribosomal protein S30 fusion
chr17	13709501	13710100	600	*	2.64261	1.08184	298.708	7	7	0	5.08522e-25	6.2804e-23	up	significant	Intron (ENSMUST00000135850.7/72578, intron 1 of 4)	17	13714049	13732898	18850	2	21646	ENSMUST00000142863.1	22798	ENSMUSG00000038347	Tcte2	t-complex-associated testis expressed 2
chr15	64477051	64477700	650	*	2.6478	1.04819	300.171	8	8	0	5.10386e-25	6.29368e-23	up	significant	Distal Intergenic	15	64088541	64382919	294379	2	13196	ENSMUST00000110115.8	-94132	ENSMUSG00000022377	Asap1	ArfGAP with SH3 domain, ankyrin repeat and PH domain1
chr3	126660851	126661500	650	*	1.75316	2.54435	300.554	8	8	0	5.10264e-25	6.29368e-23	up	significant	Intron (ENSMUST00000143383.7/108058, intron 2 of 2)	3	126597414	126844327	246914	1	108058	ENSMUST00000106401.7	63437	ENSMUSG00000053819	Camk2d	calcium/calmodulin-dependent protein kinase II, delta
chr4	117570901	117571550	650	*	2.52479	1.0874	301.033	8	8	0	5.11722e-25	6.30528e-23	up	significant	Intron (ENSMUST00000037127.14/140546, intron 3 of 8)	4	117564758	117674297	109540	1	140546	ENSMUST00000146384.7	6143	ENSMUSG00000033423	Eri3	exoribonuclease 3
chr13	94037801	94038400	600	*	-2.00878	2.34493	298.595	7	0	7	5.13454e-25	6.32175e-23	down	significant	Distal Intergenic	13	94057796	94195409	137614	1	218454	ENSMUST00000054274.7	-19396	ENSMUSG00000045312	Lhfpl2	lipoma HMGIC fusion partner-like 2
chr10	77142151	77142850	700	*	2.12044	1.47218	301.225	9	9	0	5.23049e-25	6.43492e-23	up	significant	Intron (ENSMUST00000081654.12/12822, intron 2 of 41)	10	77052178	77166548	114371	2	12822	ENSMUST00000081654.12	23698	ENSMUSG00000001435	Col18a1	collagen, type XVIII, alpha 1
chr4	107458801	107459400	600	*	1.58552	2.79644	298.314	7	7	0	5.26389e-25	6.47101e-23	up	significant	Intron (ENSMUST00000135835.7/230587, intron 2 of 2)	4	107438998	107635061	196064	1	230587	ENSMUST00000106738.1	19803	ENSMUSG00000034762	Glis1	GLIS family zinc finger 1
chr7	133925351	133926000	650	*	3.41527	0.141909	299.872	8	8	0	5.29469e-25	6.50387e-23	up	significant	Intron (ENSMUST00000067680.10/11489, intron 14 of 22)	7	133886196	133961265	75070	2	11489	ENSMUST00000138363.1	35265	ENSMUSG00000054555	Adam12	ADAM metallopeptidase domain 12
chr17	73240401	73241000	600	*	-2.12023	2.2427	298.118	7	0	7	5.35691e-25	6.57523e-23	down	significant	3' UTR	17	73204150	73240371	36222	1	225010	ENSMUST00000134149.1	36251	ENSMUSG00000054469	Lclat1	lysocardiolipin acyltransferase 1
chr7	81182701	81183300	600	*	4.12969	-0.088163	298.301	7	7	0	5.36908e-25	6.58511e-23	up	significant	Distal Intergenic	7	81213596	81334533	120938	1	18584	ENSMUST00000026672.7	-30296	ENSMUSG00000025584	Pde8a	phosphodiesterase 8A
chr16	97685801	97686400	600	*	3.06007	0.499213	297.981	7	7	0	5.43649e-25	6.66267e-23	up	significant	Distal Intergenic	16	97564682	97611195	46514	2	50528	ENSMUST00000000395.7	-74606	ENSMUSG00000000385	Tmprss2	transmembrane protease, serine 2
chr6	72210901	72211600	700	*	2.18039	1.71283	306.57	9	9	0	5.49202e-25	6.72555e-23	up	significant	Intron (ENSMUST00000206425.1/71093, intron 3 of 3)	6	72206177	72234537	28361	2	71093	ENSMUST00000206425.1	22937	ENSMUSG00000037621	Atoh8	atonal bHLH transcription factor 8
chr7	68299201	68299800	600	*	2.45822	1.10488	297.838	7	7	0	5.49839e-25	6.72819e-23	up	significant	Promoter (<=1kb)	7	68300113	68363087	62975	1	434197	ENSMUST00000098378.8	-313	ENSMUSG00000074071	Fam169b	family with sequence similarity 169, member B
chr1	31019201	31019900	700	*	2.01164	1.68286	300.554	9	9	0	5.55015e-25	6.77918e-23	up	significant	Exon (ENSMUST00000188605.1/102634473, exon 4 of 4)	1	30940302	30949770	9469	2	19243	ENSMUST00000233506.1	-69431	ENSMUSG00000026064	Ptp4a1	protein tyrosine phosphatase 4a1
chr1	171470801	171471350	550	*	1.67678	2.41903	296.002	6	6	0	5.54648e-25	6.77918e-23	up	significant	Distal Intergenic	1	171462850	171463645	796	1	16456	ENSMUST00000155913.1	7951	ENSMUSG00000038235	F11r	F11 receptor
chr2	94287901	94288450	550	*	2.60232	1.5705	320.692	6	6	0	5.55705e-25	6.77918e-23	up	significant	Distal Intergenic	2	94261300	94261399	100	2	735259	ENSMUST00000102380.1	-26502	ENSMUSG00000076335	Mir670	microRNA 670
chr2	167899901	167900650	750	*	-1.30991	3.99	302.455	10	0	10	5.55461e-25	6.77918e-23	down	significant	Distal Intergenic	2	167932057	167974737	42681	1	19246	ENSMUST00000147210.7	-31407	ENSMUSG00000027540	Ptpn1	protein tyrosine phosphatase, non-receptor type 1
chr10	4620801	4621500	700	*	2.06825	1.60813	300.255	9	9	0	5.69777e-25	6.94554e-23	up	significant	Intron (ENSMUST00000149195.7/13982, intron 1 of 7)	10	4612021	5003761	391741	1	13982	ENSMUST00000067086.13	8780	ENSMUSG00000019768	Esr1	estrogen receptor 1 (alpha)
chr15	78857001	78857400	400	*	2.52489	0.939799	287.982	3	3	0	5.73843e-25	6.98975e-23	up	significant	Promoter (1-2kb)	15	78850860	78855529	4670	2	107753	ENSMUST00000044584.5	-1472	ENSMUSG00000043501	Lgals2	lectin, galactose-binding, soluble 2
chr10	94931751	94932450	700	*	-1.75551	2.93264	300.124	9	0	9	5.76304e-25	7.01438e-23	down	significant	Intron (ENSMUST00000099337.4/54712, intron 1 of 30)	10	94870830	94922657	51828	2	54712	ENSMUST00000180573.1	-9094	ENSMUSG00000074785	Plxnc1	plexin C1
chr4	54533701	54534350	650	*	-1.97182	2.76512	298.775	8	0	8	5.77466e-25	7.02316e-23	down	significant	Distal Intergenic	4	54945048	55008314	63267	1	242466	ENSMUST00000133895.7	-410698	ENSMUSG00000060206	Zfp462	zinc finger protein 462
chr12	37108201	37108850	650	*	-1.55696	3.32294	298.715	8	0	8	5.80475e-25	7.05438e-23	down	significant	Promoter (<=1kb)	12	37108540	37179534	70995	1	17286	ENSMUST00000041183.6	0	ENSMUSG00000036144	Meox2	mesenchyme homeobox 2
chr7	144963801	144964400	600	*	2.41557	1.48463	298.729	7	7	0	5.81059e-25	7.05611e-23	up	significant	Distal Intergenic	7	144933198	144939925	6728	2	12443	ENSMUST00000208193.1	-23876	ENSMUSG00000070348	Ccnd1	cyclin D1
chr11	115775901	115776250	350	*	2.34823	1.32621	284.056	2	2	0	5.8349e-25	7.08024e-23	up	significant	Promoter (<=1kb)	11	115775756	115799033	23278	1	71947	ENSMUST00000103033.7	145	ENSMUSG00000020747	Tmem94	transmembrane protein 94
chr16	92883701	92884450	750	*	-2.26795	2.32616	301.12	10	0	10	5.86493e-25	7.11128e-23	down	significant	Distal Intergenic	16	92601466	92826149	224684	2	12394	ENSMUST00000023673.13	-57552	ENSMUSG00000022952	Runx1	runt related transcription factor 1
chr11	75051601	75052150	550	*	-1.47698	3.33743	295.241	6	0	6	5.93803e-25	7.19444e-23	down	significant	Intron (ENSMUST00000045281.12/103677, intron 12 of 18)	11	74993853	75139369	145517	1	103677	ENSMUST00000140197.2	57748	ENSMUSG00000038290	Smg6	SMG6 nonsense mediated mRNA decay factor
chr4	129872251	129872900	650	*	2.549	1.37928	306.035	8	8	0	6.01451e-25	7.28158e-23	up	significant	Distal Intergenic	4	129839151	129846501	7351	1	19244	ENSMUST00000141754.1	33100	ENSMUSG00000028788	Ptp4a2	protein tyrosine phosphatase 4a2
chr11	46205401	46206050	650	*	-1.82996	2.98772	303.675	8	0	8	6.13256e-25	7.41886e-23	down	significant	Intron (ENSMUST00000165599.8/76884, intron 28 of 30)	11	46235531	46239872	4342	1	320116	ENSMUST00000060185.2	-29481	ENSMUSG00000048721	Fndc9	fibronectin type III domain containing 9
chr11	120216751	120217300	550	*	-2.28887	2.50997	294.845	6	0	6	6.15418e-25	7.43938e-23	down	significant	Exon (ENSMUST00000135048.1/ENSMUST00000135048.1, exon 1 of 2)	11	120229802	120231585	1784	2	102640779	ENSMUST00000139014.1	14285	NA	2900052L18Rik	RIKEN cDNA 2900052L18 gene
chr12	86176851	86177500	650	*	-2.18182	2.57723	297.949	8	0	8	6.21548e-25	7.50212e-23	down	significant	Intron (ENSMUST00000181667.1/328136, intron 4 of 4)	12	86169341	86195102	25762	1	328136	ENSMUST00000181667.1	7510	ENSMUSG00000097543	Gm805	predicted gene 805
chr5	90402751	90403550	800	*	2.68752	0.848186	301.56	11	11	0	6.21081e-25	7.50212e-23	up	significant	Distal Intergenic	5	90367204	90368487	1284	1	791294	ENSMUST00000068250.3	35547	ENSMUSG00000054945	Gm9958	predicted gene 9958
chr7	92143801	92144450	650	*	-2.26692	2.1075	297.936	8	0	8	6.22291e-25	7.50541e-23	down	significant	Intron (ENSMUST00000231777.2/23859, intron 18 of 27)	7	92092206	92119511	27306	2	75845	ENSMUST00000207593.1	-24290	ENSMUSG00000109382	4930567K12Rik	RIKEN cDNA 4930567K12 gene
chr16	4647701	4648200	500	*	2.08745	1.96212	300.862	4	4	0	6.2365e-25	7.51612e-23	up	significant	Promoter (<=1kb)	16	4633277	4646716	13440	2	78885	ENSMUST00000143723.7	-985	ENSMUSG00000039637	Coro7	coronin 7
chr5	128579001	128579800	800	*	1.69611	2.35034	301.278	11	11	0	6.36077e-25	7.66009e-23	up	significant	Exon (ENSMUST00000140028.7/319616, exon 2 of 2)	5	128579106	128585378	6273	2	319616	ENSMUST00000140028.7	5578	ENSMUSG00000072591	Fzd10os	frizzled class receptor 10, opposite strand
chr1	169971801	169972500	700	*	-3.45002	1.93796	298.994	9	0	9	6.40684e-25	7.70976e-23	down	significant	Promoter (2-3kb)	1	169969452	169972370	2919	1	67303	ENSMUST00000193930.1	2349	ENSMUSG00000097503	3110045C21Rik	RIKEN cDNA 3110045C21 gene
chr4	83145801	83146300	500	*	-2.72504	1.8663	292.345	5	0	5	6.43026e-25	7.73211e-23	down	significant	Distal Intergenic	4	83226419	83233170	6752	2	69863	ENSMUST00000143362.1	86870	ENSMUSG00000038172	Ttc39b	tetratricopeptide repeat domain 39B
chr9	109911651	109912250	600	*	4.50354	-0.276458	296.406	7	7	0	6.49649e-25	7.80587e-23	up	significant	Distal Intergenic	9	109931460	110083955	152496	1	17758	ENSMUST00000035055.14	-19210	ENSMUSG00000032479	Map4	microtubule-associated protein 4
chr10	40263601	40264250	650	*	3.58738	0.173703	297.476	8	8	0	6.51367e-25	7.82062e-23	up	significant	Distal Intergenic	10	40258467	40258680	214	1	19850	ENSMUST00000083936.2	5134	ENSMUSG00000106147	Snord3a	small nucleolar RNA, C/D box 3A
chr9	101076351	101077000	650	*	1.42335	2.98712	297.17	8	8	0	6.66142e-25	7.992e-23	up	significant	Promoter (1-2kb)	9	101074762	101104800	30039	1	77853	ENSMUST00000085177.4	1589	ENSMUSG00000066415	Msl2	MSL complex subunit 2
chr11	49739801	49740200	400	*	2.77861	1.06982	290.719	3	3	0	6.66987e-25	7.99613e-23	up	significant	Distal Intergenic	11	49671503	49712723	41221	2	104625	ENSMUST00000145353.7	-27078	ENSMUSG00000020362	Cnot6	CCR4-NOT transcription complex, subunit 6
chr8	110051401	110051950	550	*	4.2644	-0.442466	288.826	6	6	0	6.70106e-25	8.02749e-23	up	significant	Intron (ENSMUST00000213014.1/77171, intron 1 of 2)	8	110047432	110057176	9745	1	77171	ENSMUST00000213014.1	3969	ENSMUSG00000110507	8030455M16Rik	RIKEN cDNA 8030455M16 gene
chr2	103592051	103592800	750	*	-1.45878	3.66448	301.273	10	0	10	6.74974e-25	8.07973e-23	down	significant	Intron (ENSMUST00000076212.3/99382, intron 1 of 16)	2	103566310	103718423	152114	1	99382	ENSMUST00000076212.3	25741	ENSMUSG00000032724	Abtb2	ankyrin repeat and BTB domain containing 2
chr2	35445401	35446000	600	*	1.93624	2.00702	295.375	7	7	0	6.84541e-25	8.18198e-23	up	significant	Promoter (<=1kb)	2	35423329	35445833	22505	2	14594	ENSMUST00000130913.7	0	ENSMUSG00000035778	Ggta1	glycoprotein galactosyltransferase alpha 1, 3
chr8	10619651	10620250	600	*	3.01062	0.619922	295.394	7	7	0	6.84127e-25	8.18198e-23	up	significant	Intron (ENSMUST00000207477.1/244281, intron 34 of 34)	8	10871509	10882435	10927	2	320014	ENSMUST00000208358.1	262185	ENSMUSG00000109473	B930025P03Rik	RIKEN cDNA B930025P03 gene
chr10	4111001	4111550	550	*	1.79294	1.9269	293.523	6	6	0	6.93217e-25	8.27948e-23	up	significant	Intron (ENSMUST00000117291.7/270685, intron 26 of 27)	10	4032280	4048951	16672	1	270685	ENSMUST00000154517.1	78721	ENSMUSG00000040675	Mthfd1l	methylenetetrahydrofolate dehydrogenase (NADP+ dependent) 1-like
chr11	97140701	97141250	550	*	2.55205	1.07467	293.489	6	6	0	6.95792e-25	8.30402e-23	up	significant	Intron (ENSMUST00000066078.11/73174, intron 6 of 8)	11	97146364	97146419	56	2	102466822	ENSMUST00000183796.1	5169	ENSMUSG00000099286	Mir7235	microRNA 7235
chr14	101869101	101869550	450	*	1.79711	2.10997	288.958	4	4	0	6.99342e-25	8.34015e-23	up	significant	Promoter (<=1kb)	14	101869470	101884217	14748	1	380928	ENSMUST00000159812.1	0	ENSMUSG00000033060	Lmo7	LIM domain only 7
chr11	113733501	113734300	800	*	1.59134	2.68609	297.829	9	9	0	7.06658e-25	8.4211e-23	up	significant	Intron (ENSMUST00000106616.1/56699, intron 1 of 1)	11	113728983	113739322	10340	2	56699	ENSMUST00000131488.1	5022	ENSMUSG00000041598	Cdc42ep4	CDC42 effector protein 4
chr13	37465501	37466100	600	*	2.71188	1.11238	295.004	7	7	0	7.07955e-25	8.43026e-23	up	significant	Distal Intergenic	13	37345208	37419036	73829	1	17084	ENSMUST00000021860.6	120293	ENSMUSG00000021423	Ly86	lymphocyte antigen 86
chr9	45201401	45201900	500	*	5.67372	-0.572292	289.791	5	5	0	7.14925e-25	8.50691e-23	up	significant	Promoter (2-3kb)	9	45173305	45203986	30682	2	214523	ENSMUST00000165263.8	2086	ENSMUSG00000032091	Tmprss4	transmembrane protease, serine 4
chr12	94672001	94672700	700	*	-2.40966	2.35785	297.689	9	0	9	7.15731e-25	8.51015e-23	down	significant	Distal Intergenic	12	93927338	93927464	127	1	102465890	ENSMUST00000183568.1	744663	ENSMUSG00000098498	Mir8099-1	microRNA 8099-1
chr17	29439901	29440450	550	*	2.30536	1.31942	293.114	6	6	0	7.19346e-25	8.54677e-23	up	significant	Intron (ENSMUST00000234231.1/ENSMUST00000234231.1, intron 1 of 3)	17	29490753	29496112	5360	1	18712	ENSMUST00000024811.8	-50303	ENSMUSG00000024014	Pim1	proviral integration site 1
chr10	119011451	119012050	600	*	2.9529	0.530489	294.805	7	7	0	7.22231e-25	8.57466e-23	up	significant	Distal Intergenic	10	119028290	119050499	22210	2	102636674	ENSMUST00000220074.1	38449	ENSMUSG00000112778	Gm33677	predicted gene, 33677
chr7	45508401	45508950	550	*	1.97209	1.95597	292.855	6	6	0	7.36161e-25	8.73355e-23	up	significant	Promoter (1-2kb)	7	45498727	45510315	11589	2	18220	ENSMUST00000211682.1	1365	ENSMUSG00000030824	Nucb1	nucleobindin 1
chr4	141108151	141108800	650	*	-1.80203	3.05645	296.039	8	0	8	7.37095e-25	8.73813e-23	down	significant	Intron (ENSMUST00000051907.2/329972, intron 12 of 14)	4	141103985	141111546	7562	1	329972	ENSMUST00000181353.1	4166	ENSMUSG00000045004	Spata21	spermatogenesis associated 21
chr13	94193151	94193750	600	*	3.52096	0.196464	294.429	7	7	0	7.53989e-25	8.92515e-23	up	significant	3' UTR	13	94173992	94195409	21418	1	218454	ENSMUST00000121618.1	19159	ENSMUSG00000045312	Lhfpl2	lipoma HMGIC fusion partner-like 2
chr5	122166751	122167300	550	*	2.57846	1.14149	292.596	6	6	0	7.53854e-25	8.92515e-23	up	significant	Promoter (1-2kb)	5	122168936	122175265	6330	1	434233	ENSMUST00000133568.5	-1636	ENSMUSG00000121724	Ppp1ccb	protein phosphatase 1 catalytic subunit gamma B
chr10	19009301	19009700	400	*	2.79019	0.601842	284.976	3	3	0	7.58229e-25	8.96204e-23	up	significant	Promoter (<=1kb)	10	19007267	19008845	1579	2	21929	ENSMUST00000154749.1	-456	ENSMUSG00000019850	Tnfaip3	tumor necrosis factor, alpha-induced protein 3
chr9	69443101	69443750	650	*	1.80592	2.1542	295.724	8	8	0	7.58175e-25	8.96204e-23	up	significant	Distal Intergenic	9	69453620	69491795	38176	1	12306	ENSMUST00000034756.14	-9870	ENSMUSG00000032231	Anxa2	annexin A2
chr11	69382501	69383250	750	*	1.83394	2.14003	298.137	10	10	0	7.63971e-25	9.02323e-23	up	significant	Distal Intergenic	11	69393263	69395333	2071	2	327951	ENSMUST00000108660.7	12083	ENSMUSG00000044795	Cyb5d1	cytochrome b5 domain containing 1
chr7	79861851	79862350	500	*	2.74186	0.684589	290.361	5	5	0	7.70014e-25	9.08787e-23	up	significant	Promoter (<=1kb)	7	79842056	79861059	19004	2	16790	ENSMUST00000206235.1	-792	ENSMUSG00000039062	Anpep	alanyl aminopeptidase, membrane
chr9	67544701	67545350	650	*	3.83586	0.551481	336.669	8	8	0	7.88821e-25	9.30296e-23	up	significant	Intron (ENSMUST00000040025.13/70549, intron 1 of 57)	9	67220909	67539615	318707	2	70549	ENSMUST00000215784.1	-5086	ENSMUSG00000052698	Tln2	talin 2
chr4	131918551	131919200	650	*	-1.59122	3.08371	295.22	8	0	8	7.93233e-25	9.34808e-23	down	significant	Promoter (<=1kb)	4	131899478	131920029	20552	2	545681	ENSMUST00000124738.1	829	ENSMUSG00000085667	Gm12992	predicted gene 12992
chr3	19519501	19520150	650	*	2.43709	1.20401	295.189	8	8	0	7.95926e-25	9.3729e-23	up	significant	Intron (ENSMUST00000118968.7/66326, intron 1 of 4)	3	19530671	19610750	80080	1	66326	ENSMUST00000118735.7	-10521	ENSMUSG00000027606	Dnajc5b	DnaJ heat shock protein family (Hsp40) member C5 beta
chrX	93056851	93057600	750	*	-2.84357	1.97386	297.667	10	0	10	7.97334e-25	9.38256e-23	down	significant	Distal Intergenic	20	93156154	93156873	720	1	69357	ENSMUST00000088134.3	-98554	ENSMUSG00000096153	BC061195	cDNA sequence BC061195
chr2	36247751	36248400	650	*	2.12621	1.53289	295.088	8	8	0	8.03051e-25	9.44286e-23	up	significant	Intron (ENSMUST00000062069.5/19224, intron 9 of 10)	2	36242475	36245205	2731	1	19224	ENSMUST00000133777.1	5276	ENSMUSG00000047250	Ptgs1	prostaglandin-endoperoxide synthase 1
chr11	53840001	53840600	600	*	2.40412	1.07413	293.562	7	7	0	8.07152e-25	9.47711e-23	up	significant	Intron (ENSMUST00000135815.7/622459, intron 2 of 4)	11	53785489	53850048	64560	2	622459	ENSMUST00000220191.1	9448	ENSMUSG00000081769	Gm12216	predicted gene 12216
chr18	23781751	23782400	650	*	3.00485	0.675286	299.767	8	8	0	8.06694e-25	9.47711e-23	up	significant	Intron (ENSMUST00000170802.7/212307, intron 2 of 7)	18	23774864	23774989	126	2	102465185	ENSMUST00000184278.1	-6762	ENSMUSG00000098607	Mir6360	microRNA 6360
chr6	88782901	88783500	600	*	1.56752	2.60897	293.405	7	7	0	8.17242e-25	9.58853e-23	up	significant	Intron (ENSMUST00000113585.8/23945, intron 3 of 7)	6	88823130	88825833	2704	1	23945	ENSMUST00000205045.1	-39630	ENSMUSG00000033174	Mgll	monoglyceride lipase
chr2	90612051	90612700	650	*	1.58658	2.59536	294.794	8	8	0	8.24186e-25	9.6629e-23	up	significant	Distal Intergenic	2	90432889	90580647	147759	2	19271	ENSMUST00000168621.2	-31404	ENSMUSG00000025314	Ptprj	protein tyrosine phosphatase receptor type J
chr1	189879901	189880400	500	*	1.82078	2.02808	289.463	5	5	0	8.34819e-25	9.75888e-23	up	significant	Promoter (1-2kb)	1	189880642	189882372	1731	2	226830	ENSMUST00000132289.1	1972	ENSMUSG00000026603	Smyd2	SET and MYND domain containing 2
chr12	16771201	16771800	600	*	-2.30459	2.52551	293.175	7	0	7	8.34481e-25	9.75888e-23	down	significant	Intron (ENSMUST00000162112.7/268527, intron 1 of 34)	12	16670615	16757241	86627	2	268527	ENSMUST00000048064.15	-13960	ENSMUSG00000036523	Greb1	gene regulated by estrogen in breast cancer protein
chr4	130023751	130024300	550	*	1.75383	2.67923	291.474	6	6	0	8.34218e-25	9.75888e-23	up	significant	Promoter (2-3kb)	4	130021115	130022430	1316	1	230775	ENSMUST00000136787.2	2636	ENSMUSG00000028782	Adgrb2	adhesion G protein-coupled receptor B2
chr4	133619501	133620300	800	*	1.68294	2.42617	298.235	11	11	0	8.33018e-25	9.75888e-23	up	significant	Intron (ENSMUST00000084238.4/503610, intron 2 of 7)	4	133608669	133615567	6899	2	503610	ENSMUST00000135999.7	-3934	ENSMUSG00000037553	Zdhhc18	zinc finger, DHHC domain containing 18
chr5	129189951	129190600	650	*	1.94473	2.28989	294.638	8	8	0	8.35822e-25	9.76345e-23	up	significant	Intron (ENSMUST00000056617.13/243277, intron 21 of 25)	5	129096757	129203680	106924	1	243277	ENSMUST00000156437.2	93194	ENSMUSG00000044017	Adgrd1	adhesion G protein-coupled receptor D1
chr1	90969251	90969850	600	*	2.80308	0.702389	293.1	7	7	0	8.41148e-25	9.81848e-23	up	significant	Promoter (<=1kb)	1	90958731	90969548	10818	2	19329	ENSMUST00000128226.7	0	ENSMUSG00000026304	Rab17	RAB17, member RAS oncogene family
chr9	33027601	33028350	750	*	-2.19335	2.47442	297.002	10	0	10	8.45376e-25	9.86062e-23	down	significant	Distal Intergenic	9	32904937	32928966	24030	2	330917	ENSMUST00000185169.1	-98635	NA	Gm27162	predicted gene 27162
chr2	152639551	152640250	700	*	-1.61116	3.01021	296.141	9	0	9	8.74732e-25	1.01956e-22	down	significant	Distal Intergenic	2	152632967	152635198	2232	1	19700	ENSMUST00000139370.1	6584	ENSMUSG00000000359	Rem1	rad and gem related GTP binding protein 1
chr3	107446651	107447350	700	*	2.01912	1.95408	295.403	9	9	0	8.77862e-25	1.02246e-22	up	significant	Intron (ENSMUST00000009617.9/99738, intron 2 of 3)	3	107438303	107459552	21250	2	99738	ENSMUST00000009617.9	12202	ENSMUSG00000027895	Kcnc4	potassium voltage gated channel, Shaw-related subfamily, member 4
chr3	68789301	68790000	700	*	-1.83791	2.73251	295.346	9	0	9	8.82359e-25	1.02695e-22	down	significant	Distal Intergenic	3	68761495	68762667	1173	1	102639225	ENSMUST00000191767.1	27806	ENSMUSG00000102936	Gm35584	predicted gene, 35584
chr12	116278451	116279100	650	*	4.71524	-0.287959	294.52	8	8	0	8.89672e-25	1.0347e-22	up	significant	Promoter (2-3kb)	12	116281196	116373091	91896	1	52635	ENSMUST00000100986.3	-2096	ENSMUSG00000021171	Esyt2	extended synaptotagmin-like protein 2
chr2	38125901	38126550	650	*	-1.73273	3.08172	293.929	8	0	8	8.90873e-25	1.03535e-22	down	significant	3' UTR	2	38021266	38166081	144816	2	227801	ENSMUST00000126889.7	39531	ENSMUSG00000035392	Dennd1a	DENN domain containing 1A
chr13	81401651	81402250	600	*	3.58297	0.456827	292.186	7	7	0	9.1533e-25	1.06161e-22	up	significant	Intron (ENSMUST00000095585.10/110789, intron 77 of 89)	13	81095069	81444504	349436	2	110789	ENSMUST00000125698.7	42254	ENSMUSG00000069170	Adgrv1	adhesion G protein-coupled receptor V1
chr14	47373701	47374200	500	*	1.76927	2.38328	288.461	5	5	0	9.14756e-25	1.06161e-22	up	significant	Promoter (<=1kb)	14	47373813	47386160	12348	1	16854	ENSMUST00000142734.7	0	ENSMUSG00000050335	Lgals3	lectin, galactose binding, soluble 3
chr3	135519501	135520150	650	*	2.6546	1.1892	299.52	8	8	0	9.15464e-25	1.06161e-22	up	significant	Promoter (2-3kb)	3	135517150	135542327	25178	1	110173	ENSMUST00000123061.1	2351	ENSMUSG00000028164	Manba	mannosidase, beta A, lysosomal
chr5	114896901	114897250	350	*	1.94022	1.61996	278.548	2	2	0	9.1838e-25	1.06421e-22	up	significant	Promoter (<=1kb)	5	114896936	114912234	15299	1	23962	ENSMUST00000031542.12	0	ENSMUSG00000029561	Oasl2	2'-5' oligoadenylate synthetase-like 2
chr7	102017501	102017950	450	*	3.58067	0.161818	286.066	4	4	0	9.19632e-25	1.06489e-22	up	significant	Promoter (<=1kb)	7	102014885	102018155	3271	2	16068	ENSMUST00000209844.1	205	ENSMUSG00000070427	Il18bp	interleukin 18 binding protein
chr12	56779501	56780150	650	*	2.47411	1.22954	293.533	8	8	0	9.2355e-25	1.06865e-22	up	significant	Intron (ENSMUST00000044634.11/217593, intron 3 of 9)	12	56727127	56775360	48234	2	217593	ENSMUST00000160709.1	-4141	ENSMUSG00000035472	Slc25a21	solute carrier family 25 (mitochondrial oxodicarboxylate carrier), member 21
chr11	70651301	70651850	550	*	2.30061	1.37007	290.306	6	6	0	9.27852e-25	1.07285e-22	up	significant	Promoter (1-2kb)	11	70649936	70650334	399	1	70510	ENSMUST00000152458.1	1365	ENSMUSG00000040746	Rnf167	ring finger protein 167
chr12	104605801	104606550	750	*	-2.78018	1.5314	295.392	10	0	10	9.77431e-25	1.12934e-22	down	significant	Distal Intergenic	12	104691443	104700502	9060	2	192119	ENSMUST00000222115.1	93952	ENSMUSG00000041415	Dicer1	dicer 1, ribonuclease type III
chr14	20266851	20267500	650	*	2.3934	1.24978	292.899	8	8	0	9.7812e-25	1.12934e-22	up	significant	Promoter (<=1kb)	14	20261376	20267416	6041	2	74571	ENSMUST00000225596.1	0	ENSMUSG00000023387	Kcnk16	potassium channel, subfamily K, member 16
chr9	61380351	61381000	650	*	-1.44038	3.19395	292.733	8	0	8	9.92402e-25	1.145e-22	down	significant	Intron (ENSMUST00000178113.7/21887, intron 4 of 19)	9	61375529	61416976	41448	1	21887	ENSMUST00000162127.1	4822	ENSMUSG00000032280	Tle3	transducin-like enhancer of split 3
chr2	105220801	105221300	500	*	2.41859	1.51571	316.017	5	5	0	1.00084e-24	1.1539e-22	up	significant	Distal Intergenic	2	105224320	105379796	155477	1	74088	ENSMUST00000068813.2	-3020	ENSMUSG00000055312	Them7	thioesterase superfamily member 7
chr4	120154651	120155200	550	*	4.00684	-0.0969143	289.872	6	6	0	1.00299e-24	1.15554e-22	up	significant	Distal Intergenic	4	120161206	120167360	6155	1	13615	ENSMUST00000030384.4	-6006	ENSMUSG00000028635	Edn2	endothelin 2
chr14	55733801	55734450	650	*	2.98203	0.62744	292.622	8	8	0	1.00414e-24	1.15604e-22	up	significant	Distal Intergenic	14	55739020	55739660	641	2	52585	ENSMUST00000155969.7	5210	ENSMUSG00000002332	Dhrs1	dehydrogenase/reductase 1
chr6	87002501	87003300	800	*	1.69424	2.28035	295.842	11	11	0	1.0315e-24	1.18643e-22	up	significant	3' UTR	6	87009236	87028461	19226	1	56748	ENSMUST00000120240.7	-5936	ENSMUSG00000029993	Nfu1	NFU1 iron-sulfur cluster scaffold
chr8	34583401	34584150	750	*	1.98466	1.88232	294.775	10	10	0	1.03203e-24	1.18643e-22	up	significant	Distal Intergenic	8	34589420	34640316	50897	2	330734	ENSMUST00000211381.1	56166	ENSMUSG00000109819	B930018H19Rik	RIKEN cDNA B930018H19 gene
chr16	29761701	29762450	750	*	-1.16686	4.09405	294.647	10	0	10	1.04387e-24	1.19918e-22	down	significant	Distal Intergenic	16	29616625	29618707	2083	1	74143	ENSMUST00000160101.1	145076	ENSMUSG00000038084	Opa1	OPA1, mitochondrial dynamin like GTPase
chr1	191632451	191633050	600	*	2.64572	1.00698	290.578	7	7	0	1.05619e-24	1.21246e-22	up	significant	Distal Intergenic	1	191575776	191583721	7946	1	77065	ENSMUST00000192681.1	56675	ENSMUSG00000037461	Ints7	integrator complex subunit 7
chr7	25487551	25488250	700	*	2.39228	1.32088	293.195	9	9	0	1.07109e-24	1.22868e-22	up	significant	Intron (ENSMUST00000206300.1/654804, intron 4 of 6)	7	25461707	25477603	15897	2	26365	ENSMUST00000098666.8	-9948	ENSMUSG00000074272	Ceacam1	CEA cell adhesion molecule 1
chr15	86206201	86206600	400	*	3.64303	0.063329	281.264	3	3	0	1.07768e-24	1.23536e-22	up	significant	Distal Intergenic	15	86214459	86498503	284045	1	223754	ENSMUST00000063414.8	-7859	ENSMUSG00000051864	Tbc1d22a	TBC1 domain family, member 22a
chr18	34849701	34850550	850	*	1.5137	2.77061	295.182	11	11	0	1.09444e-24	1.25366e-22	up	significant	Distal Intergenic	18	34840589	34847463	6875	1	225362	ENSMUST00000043484.7	9112	ENSMUSG00000038555	Reep2	receptor accessory protein 2
chr8	13204301	13204900	600	*	3.42102	0.399194	290.092	7	7	0	1.12104e-24	1.28321e-22	up	significant	Intron (ENSMUST00000190673.1/ENSMUST00000190673.1, intron 1 of 1)	8	13175162	13200620	25459	2	66790	ENSMUST00000210317.1	-3681	ENSMUSG00000038515	Grtp1	GH regulated TBC protein 1
chr17	84104101	84104800	700	*	1.55947	2.66771	292.666	9	9	0	1.12321e-24	1.28478e-22	up	significant	Distal Intergenic	17	84078660	84089875	11216	1	74473	ENSMUST00000234076.1	25441	ENSMUSG00000117571	4933433H22Rik	RIKEN cDNA 4933433H22 gene
chr14	28042951	28043550	600	*	-2.70629	1.89459	290.537	7	0	7	1.12791e-24	1.28923e-22	down	significant	Promoter (2-3kb)	14	28046428	28478324	431897	1	238988	ENSMUST00000209800.1	-2878	ENSMUSG00000040640	Erc2	ELKS/RAB6-interacting/CAST family member 2
chr7	121555401	121556000	600	*	-1.94775	2.94494	297.248	7	0	7	1.14093e-24	1.30317e-22	down	significant	Intron (ENSMUST00000205739.1/75793, intron 2 of 5)	7	121468844	121589834	120991	2	75793	ENSMUST00000205739.1	33834	NA	4933432K03Rik	RIKEN cDNA 4933432K03 gene
chr2	102052801	102053450	650	*	1.87216	1.99186	291.073	8	8	0	1.15349e-24	1.31658e-22	up	significant	Intron (ENSMUST00000140238.1/ENSMUST00000140238.1, intron 1 of 4)	2	102111569	102138119	26551	2	241576	ENSMUST00000127888.1	84669	ENSMUSG00000048058	Ldlrad3	low density lipoprotein receptor class A domain containing 3
chr11	107261551	107262200	650	*	2.83959	0.658757	291.043	8	8	0	1.16117e-24	1.3244e-22	up	significant	Intron (ENSMUST00000040380.12/71795, intron 4 of 7)	11	107166663	107189381	22719	2	68979	ENSMUST00000106757.7	-72170	ENSMUSG00000018433	Nol11	nucleolar protein 11
chr1	91087951	91088550	600	*	2.79717	0.809954	289.518	7	7	0	1.16368e-24	1.32632e-22	up	significant	Intron (ENSMUST00000189505.6/16978, intron 7 of 12)	1	91111214	91116921	5708	1	16978	ENSMUST00000188094.6	-22664	ENSMUSG00000026305	Lrrfip1	leucine rich repeat (in FLII) interacting protein 1
chr1	153129901	153130550	650	*	1.80911	2.34816	290.831	8	8	0	1.17917e-24	1.34241e-22	up	significant	Promoter (2-3kb)	1	153124173	153127234	3062	2	16782	ENSMUST00000189005.1	-2667	ENSMUSG00000026479	Lamc2	laminin, gamma 2
chr6	142989451	142989950	500	*	3.08086	0.653468	293.449	5	5	0	1.17948e-24	1.34241e-22	up	significant	Exon (ENSMUST00000203259.1/ENSMUST00000203259.1, exon 1 of 1)	6	143011739	143013712	1974	2	74741	ENSMUST00000204635.1	23762	ENSMUSG00000030279	C2cd5	C2 calcium-dependent domain containing 5
chr8	111923351	111924000	650	*	1.71606	2.20485	290.712	8	8	0	1.19205e-24	1.35574e-22	up	significant	Intron (ENSMUST00000034429.8/234740, intron 2 of 6)	8	111912073	111933799	21727	2	234740	ENSMUST00000211866.1	9799	ENSMUSG00000031951	Tmem231	transmembrane protein 231
chr4	32465851	32466500	650	*	2.71268	1.32341	309.492	8	8	0	1.20187e-24	1.36594e-22	up	significant	Intron (ENSMUST00000108180.8/12014, intron 3 of 6)	4	32501505	32502626	1122	1	12014	ENSMUST00000146748.1	-35005	ENSMUSG00000040270	Bach2	BTB and CNC homology, basic leucine zipper transcription factor 2
chr17	25754101	25754750	650	*	1.52698	2.69244	290.521	8	8	0	1.21288e-24	1.37747e-22	up	significant	Promoter (<=1kb)	17	25748613	25754314	5702	2	56047	ENSMUST00000075884.7	0	ENSMUSG00000063011	Msln	mesothelin
chr13	112763701	112764000	300	*	2.2496	1.3595	268.343	1	1	0	1.21786e-24	1.38214e-22	up	significant	Distal Intergenic	13	112800792	112867894	67103	1	19012	ENSMUST00000016144.11	-36792	ENSMUSG00000021759	Plpp1	phospholipid phosphatase 1
chr8	122325951	122326400	450	*	-2.49429	1.76765	282.917	4	0	4	1.22071e-24	1.38439e-22	down	significant	Intron (ENSMUST00000127664.1/108148, intron 1 of 15)	8	122333698	122335029	1332	1	22761	ENSMUST00000177356.1	-7298	ENSMUSG00000049577	Zfpm1	zinc finger protein, multitype 1
chr1	36095351	36096100	750	*	1.84684	1.98846	292.858	10	10	0	1.22685e-24	1.39037e-22	up	significant	Intron (ENSMUST00000088174.3/50785, intron 1 of 1)	1	36068400	36106446	38047	1	50785	ENSMUST00000088174.3	26951	ENSMUSG00000045216	Hs6st1	heparan sulfate 6-O-sulfotransferase 1
chr11	37364351	37365050	700	*	2.95618	0.492282	291.695	9	9	0	1.22955e-24	1.39244e-22	up	significant	Distal Intergenic	11	36006656	37235882	1229227	2	23964	ENSMUST00000102801.7	-128469	ENSMUSG00000049336	Tenm2	teneurin transmembrane protein 2
chr7	134185751	134186300	550	*	2.57429	1.00331	287.205	6	6	0	1.23287e-24	1.39521e-22	up	significant	Exon (ENSMUST00000206426.1/ENSMUST00000206426.1, exon 3 of 3)	7	133883199	134225097	341899	2	11489	ENSMUST00000067680.10	38797	ENSMUSG00000054555	Adam12	ADAM metallopeptidase domain 12
chr19	40462801	40463400	600	*	-1.98754	2.67334	288.771	7	0	7	1.24495e-24	1.40788e-22	down	significant	Intron (ENSMUST00000226047.1/20411, intron 1 of 23)	19	40294997	40451387	156391	2	20411	ENSMUST00000225786.1	-11414	ENSMUSG00000025006	Sorbs1	sorbin and SH3 domain containing 1
chr1	194675601	194676300	700	*	2.22152	1.35673	291.45	9	9	0	1.25431e-24	1.41746e-22	up	significant	Intron (ENSMUST00000027952.11/18845, intron 3 of 31)	1	194644856	194660012	15157	1	18845	ENSMUST00000125381.1	30745	ENSMUSG00000026640	Plxna2	plexin A2
chr12	85619601	85619900	300	*	3.63321	-0.0865985	268.281	1	1	0	1.26239e-24	1.42558e-22	up	significant	Intron (ENSMUST00000177587.8/81703, intron 2 of 3)	12	85602222	85608292	6071	1	81703	ENSMUST00000222689.1	17379	ENSMUSG00000034271	Jdp2	Jun dimerization protein 2
chr12	30922251	30922900	650	*	1.97034	1.73717	289.968	8	8	0	1.27604e-24	1.43902e-22	up	significant	Exon (ENSMUST00000142693.7/24057, exon 2 of 9)	12	30912187	30960156	47970	1	24057	ENSMUST00000128814.1	10064	ENSMUSG00000020669	Sh3yl1	Sh3 domain YSC-like 1
chr6	94748201	94748850	650	*	2.28758	1.62584	289.964	8	8	0	1.27609e-24	1.43902e-22	up	significant	Distal Intergenic	6	94604529	94700158	95630	2	16206	ENSMUST00000204645.2	-48043	ENSMUSG00000030029	Lrig1	leucine-rich repeats and immunoglobulin-like domains 1
chr7	72971751	72972350	600	*	3.03724	0.626609	288.972	7	7	0	1.27941e-24	1.44174e-22	up	significant	Distal Intergenic	7	73097749	73102068	4320	2	625243	ENSMUST00000205529.1	129718	ENSMUSG00000108383	Gm6567	predicted gene 6567
chr14	105255451	105256100	650	*	1.89405	2.12428	289.755	8	8	0	1.30052e-24	1.46346e-22	up	significant	Promoter (2-3kb)	14	105258573	105309298	50726	1	76273	ENSMUST00000181969.7	-2473	ENSMUSG00000053253	Ndfip2	Nedd4 family interacting protein 2
chr5	36729151	36729650	500	*	4.1414	0.121163	296.307	5	5	0	1.29979e-24	1.46346e-22	up	significant	Distal Intergenic	5	36747378	36748650	1273	2	117197	ENSMUST00000071949.4	19000	ENSMUSG00000060708	Bloc1s4	biogenesis of lysosomal organelles complex-1, subunit 4, cappuccino
chr15	57590551	57591250	700	*	-2.02017	2.44502	291.001	9	0	9	1.30632e-24	1.46895e-22	down	significant	Distal Intergenic	15	57694665	57839832	145168	1	387609	ENSMUST00000096430.10	-103415	ENSMUSG00000071757	Zhx2	zinc fingers and homeoboxes 2
chr15	12830651	12831350	700	*	-2.6632	1.94288	290.968	9	0	9	1.31091e-24	1.47307e-22	down	significant	Intron (ENSMUST00000169061.7/14000, intron 3 of 34)	15	12826127	12834539	8413	1	14000	ENSMUST00000156594.1	4524	ENSMUSG00000022191	Drosha	drosha, ribonuclease type III
chr17	56819701	56820350	650	*	2.19741	1.4481	289.312	8	8	0	1.35436e-24	1.52083e-22	up	significant	Intron (ENSMUST00000086801.6/19725, intron 1 of 16)	17	56799909	56830939	31031	2	19725	ENSMUST00000233643.1	10589	ENSMUSG00000024206	Rfx2	regulatory factor X, 2 (influences HLA class II expression)
chr2	73724801	73725500	700	*	-2.36077	2.29583	290.555	9	0	9	1.36058e-24	1.52674e-22	down	significant	Promoter (2-3kb)	2	73721432	73722094	663	2	108699	ENSMUST00000230959.1	-2707	ENSMUSG00000056486	Chn1	chimerin 1
chr17	47842051	47842750	700	*	2.18647	1.44254	290.536	9	9	0	1.36279e-24	1.52815e-22	up	significant	Distal Intergenic	17	47815328	47834691	19364	2	17240	ENSMUST00000066368.12	-7360	ENSMUSG00000032717	Mdfi	MyoD family inhibitor
chr4	136916951	136917650	700	*	-2.20817	2.24694	290.501	9	0	9	1.36722e-24	1.53204e-22	down	significant	Distal Intergenic	4	136895917	136898803	2887	2	12259	ENSMUST00000046285.5	-18148	ENSMUSG00000036887	C1qa	complement component 1, q subcomponent, alpha polypeptide
chr11	5782251	5783000	750	*	2.40193	1.41601	291.553	10	10	0	1.38071e-24	1.54606e-22	up	significant	Exon (ENSMUST00000142942.7/76508, exon 6 of 7)	11	5788488	5800629	12142	1	13169	ENSMUST00000109845.7	-5488	ENSMUSG00000020476	Dbnl	drebrin-like
chr4	142097901	142098700	800	*	1.98305	2.17889	296.533	8	8	0	1.38821e-24	1.55337e-22	up	significant	Distal Intergenic	4	142084856	142088077	3222	1	100038693	ENSMUST00000139653.1	13045	ENSMUSG00000073728	Tmem51os1	Tmem51 opposite strand 1
chr14	76760301	76760950	650	*	2.006	1.65784	288.985	8	8	0	1.39538e-24	1.56031e-22	up	significant	Promoter (<=1kb)	14	76760131	76762217	2087	1	73883	ENSMUST00000228541.1	170	ENSMUSG00000115709	4930431P22Rik	RIKEN cDNA 4930431P22 gene
chr10	77237751	77238200	450	*	2.47228	1.08437	281.429	4	4	0	1.40223e-24	1.5667e-22	up	significant	Distal Intergenic	10	77259218	77269575	10358	1	80294	ENSMUST00000020493.8	-21018	ENSMUSG00000020260	Pofut2	protein O-fucosyltransferase 2
chr13	49364651	49365200	550	*	3.92121	-0.00719244	285.934	6	6	0	1.40306e-24	1.5667e-22	up	significant	Intron (ENSMUST00000048544.13/76895, intron 1 of 6)	13	49383089	49385148	2060	1	76895	ENSMUST00000220723.1	-17889	ENSMUSG00000037933	Bicd2	BICD cargo adaptor 2
chr2	160082001	160082700	700	*	-4.23369	1.17331	290.357	9	0	9	1.41506e-24	1.57899e-22	down	significant	Distal Intergenic	2	160016653	160040619	23967	1	71613	ENSMUST00000140319.1	65348	ENSMUSG00000086653	9130015L21Rik	RIKEN cDNA 9130015L21 gene
chr14	32014951	32015600	650	*	2.24319	1.47939	288.672	8	8	0	1.43585e-24	1.60107e-22	up	significant	Distal Intergenic	14	32028989	32062197	33209	1	78754	ENSMUST00000022460.10	-13389	ENSMUSG00000021903	Galnt15	polypeptide N-acetylgalactosaminyltransferase 15
chr3	95650451	95651150	700	*	2.23446	1.50982	289.686	9	9	0	1.50339e-24	1.67521e-22	up	significant	Distal Intergenic	3	95658788	95663176	4389	1	17210	ENSMUST00000037947.14	-7638	ENSMUSG00000038612	Mcl1	myeloid cell leukemia sequence 1
chr5	135879451	135880250	800	*	1.27137	3.46738	291.37	11	11	0	1.54374e-24	1.71897e-22	up	significant	Distal Intergenic	5	135887919	135889563	1645	1	15507	ENSMUST00000005077.6	-7669	ENSMUSG00000004951	Hspb1	heat shock protein 1
chr6	54084951	54085600	650	*	2.50387	0.962621	287.809	8	8	0	1.55516e-24	1.73048e-22	up	significant	Intron (ENSMUST00000046856.13/69993, intron 1 of 12)	6	54097720	54220537	122818	1	69993	ENSMUST00000204410.1	-12120	ENSMUSG00000004633	Chn2	chimerin 2
chr13	74821951	74822650	700	*	2.40864	1.28951	288.964	9	9	0	1.5729e-24	1.749e-22	up	significant	Distal Intergenic	13	74692368	74808810	116443	2	12380	ENSMUST00000223206.1	-13141	ENSMUSG00000021585	Cast	calpastatin
chr11	76953501	76954050	550	*	2.08881	1.48245	284.511	6	6	0	1.5794e-24	1.755e-22	up	significant	Intron (ENSMUST00000021197.9/104184, intron 5 of 11)	11	76961296	76965915	4620	1	104184	ENSMUST00000145732.2	-7246	ENSMUSG00000020840	Blmh	bleomycin hydrolase
chr14	32578351	32578900	550	*	4.09913	-0.335262	284.903	6	6	0	1.58791e-24	1.76323e-22	up	significant	3' UTR	14	32599407	32649204	49798	1	107751	ENSMUST00000187377.6	-20507	ENSMUSG00000041730	Drgx	dorsal root ganglia homeobox
chr12	86775401	86776050	650	*	1.42692	2.76595	287.546	8	8	0	1.59158e-24	1.76608e-22	up	significant	Distal Intergenic	12	86741007	86754394	13388	1	627607	ENSMUST00000223197.1	34394	ENSMUSG00000059114	Lrrc74a	leucine rich repeat containing 74A
chr4	141928751	141929350	600	*	2.0958	1.90487	287.654	7	7	0	1.59467e-24	1.76828e-22	up	significant	Intron (ENSMUST00000105780.7/329977, intron 18 of 32)	4	141916289	141933089	16801	2	329977	ENSMUST00000036701.7	3739	ENSMUSG00000051435	Fhad1	forkhead-associated phosphopeptide binding domain 1
chr16	93013251	93013800	550	*	2.78714	0.556904	284.24	6	6	0	1.62689e-24	1.80275e-22	up	significant	Distal Intergenic	16	92601466	92826149	224684	2	12394	ENSMUST00000023673.13	-187102	ENSMUSG00000022952	Runx1	runt related transcription factor 1
chr16	28999651	29000250	600	*	2.8804	0.491622	286	7	7	0	1.63081e-24	1.80584e-22	up	significant	Distal Intergenic	16	28826176	28929673	103498	2	239796	ENSMUST00000100023.2	-69978	ENSMUSG00000051065	Mb21d2	Mab-21 domain containing 2
chr12	100183701	100184300	600	*	3.26961	0.268267	286.163	7	7	0	1.63427e-24	1.80842e-22	up	significant	Distal Intergenic	12	100187968	100193540	5573	1	100038378	ENSMUST00000146364.7	-3668	ENSMUSG00000072884	Gm10433	predicted gene 10433
chr2	4276801	4277500	700	*	-3.06462	2.1906	320.897	9	0	9	1.64793e-24	1.82227e-22	down	significant	Intron (ENSMUST00000177457.7/209630, intron 2 of 24)	2	4285560	4431264	145705	1	209630	ENSMUST00000239018.1	-8060	ENSMUSG00000026657	Frmd4a	FERM domain containing 4A
chr17	84215351	84216050	700	*	2.20313	1.39582	288.407	9	9	0	1.65639e-24	1.83036e-22	up	significant	Exon (ENSMUST00000234321.1/ENSMUST00000234321.1, exon 4 of 4)	17	84222544	84229860	7317	2	240174	ENSMUST00000234529.1	13810	ENSMUSG00000024251	Thada	thyroid adenoma associated
chr5	125095601	125096200	600	*	-1.43994	3.48754	285.609	7	0	7	1.66424e-24	1.83776e-22	down	significant	Intron (ENSMUST00000111402.8/20602, intron 8 of 47)	5	125017835	125124900	107066	2	20602	ENSMUST00000055256.13	28700	ENSMUSG00000029478	Ncor2	nuclear receptor co-repressor 2
chr4	141423151	141423750	600	*	2.28695	1.42261	286.137	7	7	0	1.68553e-24	1.85998e-22	up	significant	Promoter (2-3kb)	4	141420779	141425311	4533	1	29818	ENSMUST00000102486.4	2372	ENSMUSG00000006221	Hspb7	heat shock protein family, member 7 (cardiovascular)
chr9	50476551	50477150	600	*	2.29386	1.85631	286.086	7	7	0	1.69294e-24	1.86686e-22	up	significant	Distal Intergenic	9	50494525	50505482	10958	1	76509	ENSMUST00000114474.7	-17375	ENSMUSG00000032068	Plet1	placenta expressed transcript 1
chr2	133152301	133153000	700	*	-3.56109	2.01638	288.205	9	0	9	1.70061e-24	1.87403e-22	down	significant	Distal Intergenic	2	132904389	132945906	41518	2	241639	ENSMUST00000038280.4	-206395	ENSMUSG00000027356	Fermt1	fermitin family member 1
chr6	88769701	88770250	550	*	2.04523	1.59241	283.664	6	6	0	1.70777e-24	1.88063e-22	up	significant	Intron (ENSMUST00000113585.8/23945, intron 3 of 7)	6	88725077	88825874	100798	1	23945	ENSMUST00000203824.1	44624	ENSMUSG00000033174	Mgll	monoglyceride lipase
chr5	124506601	124507300	700	*	2.40234	1.2092	288.01	9	9	0	1.71638e-24	1.8888e-22	up	significant	Promoter (2-3kb)	5	124493537	124503971	10435	2	75695	ENSMUST00000200202.1	-2630	ENSMUSG00000029392	Rilpl1	Rab interacting lysosomal protein-like 1
chr8	111625901	111626800	900	*	2.01909	1.65659	287.863	9	9	0	1.73936e-24	1.91276e-22	up	significant	Promoter (1-2kb)	8	111623785	111628587	4803	2	52815	ENSMUST00000173909.7	1787	ENSMUSG00000031958	Ldhd	lactate dehydrogenase D
chr2	105136951	105137550	600	*	1.83428	2.02057	285.086	7	7	0	1.74658e-24	1.91938e-22	up	significant	Intron (ENSMUST00000143043.7/22431, intron 3 of 9)	2	105130883	105173616	42734	1	22431	ENSMUST00000111099.1	6068	ENSMUSG00000016458	Wt1	WT1 transcription factor
chr2	33179951	33180450	500	*	2.40884	1.0081	281.382	5	5	0	1.76117e-24	1.93409e-22	up	significant	Intron (ENSMUST00000139288.1/ENSMUST00000139288.1, intron 1 of 1)	2	33143307	33158170	14864	2	241308	ENSMUST00000138704.1	-21781	ENSMUSG00000038831	Ralgps1	Ral GEF with PH domain and SH3 binding motif 1
chr8	105392851	105393550	700	*	-2.08552	2.42896	287.655	9	0	9	1.77277e-24	1.94548e-22	down	significant	Intron (ENSMUST00000063071.12/279499, intron 6 of 16)	8	105382942	105385417	2476	2	279499	ENSMUST00000168196.1	-7434	ENSMUSG00000051648	Kctd19	potassium channel tetramerisation domain containing 19
chr12	54316801	54317500	700	*	1.27345	3.56896	287.422	9	9	0	1.81089e-24	1.98596e-22	up	significant	Exon (ENSMUST00000217997.1/ENSMUST00000217997.1, exon 1 of 2)	12	54388042	54391318	3277	2	665239	ENSMUST00000223334.1	73818	NA	Gm7550	predicted gene 7550
chr2	27321951	27322450	500	*	2.57095	0.918281	281.071	5	5	0	1.81308e-24	1.98699e-22	up	significant	Intron (ENSMUST00000185188.7/22325, intron 2 of 29)	2	27302025	27344480	42456	2	22325	ENSMUST00000132642.1	22030	ENSMUSG00000009621	Vav2	vav 2 oncogene
chr16	92891701	92892300	600	*	-2.51743	2.05144	284.675	7	0	7	1.81507e-24	1.98781e-22	down	significant	Distal Intergenic	16	92601466	92826149	224684	2	12394	ENSMUST00000023673.13	-65552	ENSMUSG00000022952	Runx1	runt related transcription factor 1
chr18	63714651	63715300	650	*	3.80093	0.192576	294.22	8	8	0	1.83315e-24	2.00623e-22	up	significant	Intron (ENSMUST00000072726.6/104082, intron 1 of 27)	18	63664106	63708801	44696	2	53382	ENSMUST00000237331.1	-5850	ENSMUSG00000024583	Txnl1	thioredoxin-like 1
chr4	59867951	59868650	700	*	2.70375	0.746541	287.287	9	9	0	1.84233e-24	2.0149e-22	up	significant	Exon (ENSMUST00000030080.6/209131, exon 3 of 9)	4	59884694	59900533	15840	1	209131	ENSMUST00000145199.7	-16044	ENSMUSG00000028385	Snx30	sorting nexin family member 30
chr13	28941851	28942550	700	*	-2.25978	2.46722	287.123	9	0	9	1.86172e-24	2.03336e-22	down	significant	Distal Intergenic	13	28948919	28953713	4795	2	20677	ENSMUST00000067230.5	11163	ENSMUSG00000076431	Sox4	SRY (sex determining region Y)-box 4
chr18	54807251	54807850	600	*	-1.72099	2.82188	284.395	7	0	7	1.86176e-24	2.03336e-22	down	significant	Intron (ENSMUST00000236611.1/ENSMUST00000236611.1, intron 2 of 5)	18	54892481	54895562	3082	2	269023	ENSMUST00000237009.1	87712	ENSMUSG00000052713	Zfp608	zinc finger protein 608
chr14	105377601	105378250	650	*	-1.58714	3.20693	285.796	8	0	8	1.86949e-24	2.04041e-22	down	significant	Distal Intergenic	14	105427559	105437716	10158	1	71362	ENSMUST00000226670.1	-49309	ENSMUSG00000115548	5430440P10Rik	RIKEN cDNA 5430440P10 gene
chr8	106430951	106431650	700	*	1.43837	2.99002	287	9	9	0	1.88249e-24	2.05319e-22	up	significant	Distal Intergenic	8	106415399	106425729	10331	1	22751	ENSMUST00000212874.1	15552	ENSMUSG00000031907	Zfp90	zinc finger protein 90
chr13	53361151	53361750	600	*	1.99944	1.80578	284.2	7	7	0	1.89584e-24	2.06634e-22	up	significant	Intron (ENSMUST00000021920.7/268656, intron 5 of 14)	13	53369041	53377348	8308	2	268656	ENSMUST00000221265.1	15598	ENSMUSG00000021468	Sptlc1	serine palmitoyltransferase, long chain base subunit 1
chr16	35555851	35556500	650	*	-3.20369	1.61701	286.018	8	0	8	1.95212e-24	2.12623e-22	down	significant	Intron (ENSMUST00000133554.1/20357, intron 1 of 5)	16	35541571	35664261	122691	1	20357	ENSMUST00000050625.14	14280	ENSMUSG00000052133	Sema5b	sema domain, seven thrombospondin repeats (type 1 and type 1-like), transmembrane domain (TM) and short cytoplasmic domain, (semaphorin) 5B
chr13	104506001	104506650	650	*	2.34303	1.20348	285.183	8	8	0	1.97944e-24	2.15451e-22	up	significant	Distal Intergenic	13	104307347	104375745	68399	1	108154	ENSMUST00000224504.1	198654	ENSMUSG00000046169	Adamts6	ADAM metallopeptidase with thrombospondin type 1 motif 6
chr5	67843951	67844500	550	*	1.49276	2.7924	281.884	6	6	0	2.01501e-24	2.19173e-22	up	significant	Promoter (2-3kb)	5	67620577	67847295	226719	2	11980	ENSMUST00000200955.3	2795	ENSMUSG00000037685	Atp8a1	ATPase phospholipid transporting 8A1
chr19	10090401	10090900	500	*	4.59252	-0.318024	280.32	5	5	0	2.05024e-24	2.22854e-22	up	significant	Promoter (1-2kb)	19	10066573	10088716	22144	2	56473	ENSMUST00000235937.1	-1685	ENSMUSG00000024665	Fads2	fatty acid desaturase 2
chr1	135248301	135249000	700	*	2.3315	1.24604	286.052	9	9	0	2.05476e-24	2.23193e-22	up	significant	Exon (ENSMUST00000180981.1/ENSMUST00000180981.1, exon 1 of 3)	1	135256657	135257649	993	2	13710	ENSMUST00000188895.1	8649	ENSMUSG00000003051	Elf3	E74-like factor 3
chr12	104055651	104056200	550	*	2.21099	1.38248	281.669	6	6	0	2.05638e-24	2.23216e-22	up	significant	Distal Intergenic	12	104028769	104044443	15675	2	68054	ENSMUST00000043915.3	-11208	ENSMUSG00000041567	Serpina12	serine (or cysteine) peptidase inhibitor, clade A (alpha-1 antiproteinase, antitrypsin), member 12
chr15	101341851	101342550	700	*	1.83392	2.23782	286.167	9	9	0	2.05916e-24	2.23366e-22	up	significant	Intron (ENSMUST00000229584.1/ENSMUST00000229584.1, intron 1 of 4)	15	101348323	101364578	16256	2	74127	ENSMUST00000230909.1	22028	ENSMUSG00000037185	Krt80	keratin 80
chr17	7899101	7899750	650	*	2.07411	1.51685	284.675	8	8	0	2.07382e-24	2.24803e-22	up	significant	Intron (ENSMUST00000160177.2/ENSMUST00000160177.2, intron 1 of 2)	17	7926000	7934897	8898	1	72536	ENSMUST00000036370.7	-26250	ENSMUSG00000033450	Tagap	T cell activation Rho GTPase activating protein
chr1	168109901	168110200	300	*	2.52394	0.924918	264.302	1	1	0	2.0826e-24	2.25602e-22	up	significant	Intron (ENSMUST00000177351.2/ENSMUST00000177351.2, intron 1 of 2)	1	168158370	168164662	6293	2	18514	ENSMUST00000097471.3	54462	ENSMUSG00000052534	Pbx1	pre B cell leukemia homeobox 1
chr11	70467751	70468400	650	*	1.99584	1.83047	284.547	8	8	0	2.09825e-24	2.27144e-22	up	significant	Distal Intergenic	11	70460565	70466090	5526	1	574428	ENSMUST00000092958.3	7186	ENSMUSG00000040829	Zmynd15	zinc finger, MYND-type containing 15
chr17	73072201	73072900	700	*	-1.32214	3.68437	285.811	9	0	9	2.10007e-24	2.27186e-22	down	significant	Distal Intergenic	17	73107985	73161991	54007	1	225010	ENSMUST00000130574.3	-35085	ENSMUSG00000054469	Lclat1	lysocardiolipin acyltransferase 1
chr1	40444601	40445250	650	*	1.95049	2.14866	284.459	8	8	0	2.11518e-24	2.28666e-22	up	significant	Intron (ENSMUST00000174335.7/17082, intron 6 of 7)	1	40440628	40465396	24769	1	17082	ENSMUST00000053043.7	3973	ENSMUSG00000026069	Il1rl1	interleukin 1 receptor-like 1
chr11	93940801	93941400	600	*	2.17021	1.64293	283.42	7	7	0	2.16558e-24	2.33956e-22	up	significant	Intron (ENSMUST00000107853.7/103537, intron 15 of 15)	11	93949817	93955783	5967	2	18103	ENSMUST00000072566.4	14383	ENSMUSG00000020857	Nme2	NME/NM23 nucleoside diphosphate kinase 2
chr10	12878451	12879100	650	*	1.50893	2.85388	284.16	8	8	0	2.17454e-24	2.34765e-22	up	significant	Distal Intergenic	10	12383380	12869365	485986	2	22288	ENSMUST00000218635.1	-9086	ENSMUSG00000019820	Utrn	utrophin
chr11	35466501	35467100	600	*	2.16909	1.24111	282.733	7	7	0	2.18387e-24	2.35612e-22	up	significant	Intron (ENSMUST00000069837.3/20564, intron 4 of 35)	11	35544685	35612636	67952	1	20564	ENSMUST00000124438.1	-77585	ENSMUSG00000056427	Slit3	slit guidance ligand 3
chr3	101779151	101779900	750	*	-1.39833	3.36606	286.501	10	0	10	2.18981e-24	2.35934e-22	down	significant	Distal Intergenic	3	101813076	101836223	23148	2	242125	ENSMUST00000061831.10	56323	ENSMUSG00000044313	Mab21l3	mab-21-like 3
chr9	120178751	120179350	600	*	3.0606	0.363795	282.682	7	7	0	2.18842e-24	2.35934e-22	up	significant	Promoter (<=1kb)	9	120179038	120279171	100134	1	17433	ENSMUST00000216004.1	0	ENSMUSG00000032517	Mobp	myelin-associated oligodendrocytic basic protein
chr19	6102301	6102900	600	*	2.62656	0.892503	282.636	7	7	0	2.19349e-24	2.36171e-22	up	significant	Promoter (2-3kb)	19	6105782	6115792	10011	1	381204	ENSMUST00000044451.3	-2882	ENSMUSG00000054999	Naaladl1	N-acetylated alpha-linked acidic dipeptidase-like 1
chr5	144151201	144151800	600	*	1.98807	1.60991	282.546	7	7	0	2.21074e-24	2.37869e-22	up	significant	Intron (ENSMUST00000041804.7/231876, intron 6 of 13)	5	144190286	144194441	4156	1	17341	ENSMUST00000060747.7	-38486	ENSMUSG00000052271	Bhlha15	basic helix-loop-helix family, member a15
chr4	148846151	148846750	600	*	2.61882	0.795483	282.48	7	7	0	2.22603e-24	2.39191e-22	up	significant	Intron (ENSMUST00000094464.9/69743, intron 2 of 15)	4	148804465	148839746	35282	1	69743	ENSMUST00000128881.1	41686	ENSMUSG00000028977	Casz1	castor zinc finger 1
chr5	32337851	32338400	550	*	2.8007	0.84629	281.915	6	6	0	2.2255e-24	2.39191e-22	up	significant	Exon (ENSMUST00000202220.3/665270, exon 45 of 59)	5	32353569	32366520	12952	1	665270	ENSMUST00000202453.3	-15169	ENSMUSG00000029134	Plb1	phospholipase B1
chr5	30206201	30206900	700	*	2.04021	1.49944	285.211	9	9	0	2.23073e-24	2.39535e-22	up	significant	Promoter (<=1kb)	5	30193431	30205722	12292	2	381628	ENSMUST00000088117.10	-479	ENSMUSG00000067642	Adgrf3	adhesion G protein-coupled receptor F3
chr4	134548151	134548850	700	*	1.71896	2.13329	284.904	9	9	0	2.2842e-24	2.45111e-22	up	significant	Intron (ENSMUST00000060435.6/74777, intron 2 of 11)	4	134537892	134552166	14275	2	74777	ENSMUST00000060435.6	3316	ENSMUSG00000050989	Selenon	selenoprotein N
chr15	6726301	6726950	650	*	2.61379	1.03786	283.597	8	8	0	2.29214e-24	2.45798e-22	up	significant	Intron (ENSMUST00000228918.1/78757, intron 2 of 9)	15	6708383	6800401	92019	1	78757	ENSMUST00000061656.7	17918	ENSMUSG00000050310	Rictor	RPTOR independent companion of MTOR, complex 2
chr10	4618551	4619150	600	*	3.58925	-0.0410865	282.228	7	7	0	2.29503e-24	2.45943e-22	up	significant	Intron (ENSMUST00000149195.7/13982, intron 1 of 7)	10	4612021	5003761	391741	1	13982	ENSMUST00000067086.13	6530	ENSMUSG00000019768	Esr1	estrogen receptor 1 (alpha)
chr5	111881401	111882050	650	*	1.93671	1.9829	283.566	8	8	0	2.29785e-24	2.4608e-22	up	significant	Distal Intergenic	5	111734303	111761725	27423	2	269683	ENSMUST00000129065.7	-119676	ENSMUSG00000085271	E130006D01Rik	RIKEN cDNA E130006D01 gene
chr5	25536901	25537550	650	*	2.3145	1.32729	283.451	8	8	0	2.32287e-24	2.48592e-22	up	significant	Distal Intergenic	5	25530013	25531466	1454	1	73571	ENSMUST00000188465.1	6888	ENSMUSG00000101856	1700096K18Rik	RIKEN cDNA 1700096K18 gene
chr10	75704101	75704800	700	*	1.69352	2.37731	284.649	9	9	0	2.33828e-24	2.49957e-22	up	significant	Intron (ENSMUST00000001712.7/104248, intron 26 of 36)	10	75684375	75700375	16001	2	104248	ENSMUST00000218486.1	-3726	ENSMUSG00000020196	Cabin1	calcineurin binding protein 1
chr9	31254501	31255150	650	*	2.59672	0.833499	283.387	8	8	0	2.33875e-24	2.49957e-22	up	significant	Distal Intergenic	9	31280538	31330618	50081	1	382066	ENSMUST00000117389.7	-25388	ENSMUSG00000042496	Prdm10	PR domain containing 10
chr16	30512301	30512900	600	*	2.90559	0.967982	292.858	7	7	0	2.34195e-24	2.50131e-22	up	significant	3' UTR	16	30513970	30540909	26940	2	224090	ENSMUST00000149110.2	28009	ENSMUSG00000022537	Tmem44	transmembrane protein 44
chr14	46573351	46574000	650	*	-2.52635	2.23613	283.276	8	0	8	2.36137e-24	2.52037e-22	down	significant	Promoter (1-2kb)	14	46568590	46575847	7258	2	100873094	ENSMUST00000151828.2	1847	ENSMUSG00000085123	Rubie	RNA upstream of Bmp4 expressed in inner ear
chr1	168375001	168375700	700	*	2.28073	1.20872	284.399	9	9	0	2.39408e-24	2.55357e-22	up	significant	Intron (ENSMUST00000188912.6/18514, intron 2 of 7)	1	168158732	168431504	272773	2	18514	ENSMUST00000064438.10	55804	ENSMUSG00000052534	Pbx1	pre B cell leukemia homeobox 1
chr2	27414001	27414700	700	*	1.52245	2.84285	283.1	8	8	0	2.39922e-24	2.55734e-22	up	significant	Intron (ENSMUST00000185188.7/22325, intron 1 of 29)	2	27262104	27426912	164809	2	22325	ENSMUST00000185188.7	12212	ENSMUSG00000009621	Vav2	vav 2 oncogene
chr17	17823851	17824450	600	*	3.01118	0.352786	281.54	7	7	0	2.43535e-24	2.59412e-22	up	significant	Promoter (2-3kb)	17	17827158	17839071	11914	1	75202	ENSMUST00000226899.1	-2708	ENSMUSG00000080316	Spaca6	sperm acrosome associated 6
chr2	32929751	32930100	350	*	3.56102	0.546729	303.695	2	2	0	2.44711e-24	2.60491e-22	up	significant	Intron (ENSMUST00000028132.13/227738, intron 21 of 24)	2	32921642	32923639	1998	1	227737	ENSMUST00000151607.1	8109	ENSMUSG00000026796	Niban2	niban apoptosis regulator 2
chr15	93708351	93708950	600	*	3.03772	0.333604	281.442	7	7	0	2.45723e-24	2.61393e-22	up	significant	Intron (ENSMUST00000229650.1/ENSMUST00000229650.1, intron 2 of 2)	15	93499114	93595891	96778	2	106042	ENSMUST00000048982.10	-112460	ENSMUSG00000036158	Prickle1	prickle planar cell polarity protein 1
chr9	61967251	61967900	650	*	3.89165	0.739835	353.957	8	8	0	2.47804e-24	2.63431e-22	up	significant	Intron (ENSMUST00000135050.1/74090, intron 2 of 4)	9	61956046	61976573	20528	2	74090	ENSMUST00000113990.1	8673	ENSMUSG00000032278	Paqr5	progestin and adipoQ receptor family member V
chr12	21362701	21363250	550	*	3.84163	-0.022269	280.147	6	6	0	2.50975e-24	2.66625e-22	up	significant	Intron (ENSMUST00000101551.9/11491, intron 1 of 19)	12	21324954	21373523	48570	2	11491	ENSMUST00000232526.1	10273	ENSMUSG00000052593	Adam17	a disintegrin and metallopeptidase domain 17
chr2	167358251	167359000	750	*	1.19936	3.65918	284.822	10	10	0	2.55667e-24	2.71429e-22	up	significant	Distal Intergenic	2	167298444	167349183	50740	2	56336	ENSMUST00000109221.8	-9068	ENSMUSG00000017929	B4galt5	UDP-Gal:betaGlcNAc beta 1,4-galactosyltransferase, polypeptide 5
chr7	117264201	117264800	600	*	3.09621	0.402519	280.929	7	7	0	2.57644e-24	2.73346e-22	up	significant	Intron (ENSMUST00000206031.1/ENSMUST00000206031.1, intron 1 of 3)	7	117380979	117635185	254207	1	233781	ENSMUST00000160035.7	-116179	ENSMUSG00000030657	Xylt1	xylosyltransferase 1
chr9	24848101	24848700	600	*	-2.82972	1.32101	280.742	7	0	7	2.61972e-24	2.77753e-22	down	significant	Distal Intergenic	9	24740248	24774303	34056	2	57246	ENSMUST00000166018.3	-73798	ENSMUSG00000031965	Tbx20	T-box 20
chr8	106363251	106363900	650	*	2.29056	1.30952	282.139	8	8	0	2.6243e-24	2.78054e-22	up	significant	Distal Intergenic	8	106252548	106337988	85441	2	58994	ENSMUST00000067512.7	-25263	ENSMUSG00000031906	Smpd3	sphingomyelin phosphodiesterase 3, neutral
chr1	89617101	89617650	550	*	2.37819	1.05673	278.976	6	6	0	2.6491e-24	2.80496e-22	up	significant	Intron (ENSMUST00000027521.14/347722, intron 3 of 17)	1	89580236	89895277	315042	1	347722	ENSMUST00000074945.7	36865	ENSMUSG00000055013	Agap1	ArfGAP with GTPase domain, ankyrin repeat and PH domain 1
chr15	31571801	31572500	700	*	1.74496	1.964	283.234	9	9	0	2.66787e-24	2.82295e-22	up	significant	Promoter (<=1kb)	15	31572105	31585327	13223	1	69574	ENSMUST00000161088.2	0	ENSMUSG00000022235	Cmbl	carboxymethylenebutenolidase homolog
chr16	45077401	45078100	700	*	1.9309	1.96311	283.218	9	9	0	2.66982e-24	2.82314e-22	up	significant	Distal Intergenic	16	45093454	45094904	1451	1	67896	ENSMUST00000138048.7	-15354	ENSMUSG00000022665	Ccdc80	coiled-coil domain containing 80
chr2	27411701	27412350	650	*	-1.42161	3.46372	281.915	8	0	8	2.67907e-24	2.83105e-22	down	significant	Intron (ENSMUST00000185188.7/22325, intron 1 of 29)	2	27262104	27426912	164809	2	22325	ENSMUST00000185188.7	14562	ENSMUSG00000009621	Vav2	vav 2 oncogene
chr2	95577651	95578250	600	*	-2.92757	1.99452	280.274	7	0	7	2.73698e-24	2.89033e-22	down	significant	Distal Intergenic	2	96318169	97631666	1313498	1	241568	ENSMUST00000135431.7	-739919	ENSMUSG00000050587	Lrrc4c	leucine rich repeat containing 4C
chr16	97665451	97666050	600	*	3.51821	0.004354	280.366	7	7	0	2.74931e-24	2.90143e-22	up	significant	Distal Intergenic	16	97564682	97611195	46514	2	50528	ENSMUST00000000395.7	-54256	ENSMUSG00000000385	Tmprss2	transmembrane protease, serine 2
chr4	134724001	134724650	650	*	2.12907	1.47852	281.628	8	8	0	2.75239e-24	2.90276e-22	up	significant	Distal Intergenic	4	134561690	134704290	142601	2	230815	ENSMUST00000054096.12	-19711	ENSMUSG00000037306	Man1c1	mannosidase, alpha, class 1C, member 1
chr4	121023851	121024500	650	*	3.01483	0.47464	281.638	8	8	0	2.75652e-24	2.9052e-22	up	significant	Distal Intergenic	4	120968317	121017247	48931	2	69780	ENSMUST00000043200.7	-6604	ENSMUSG00000032870	Smap2	small ArfGAP 2
chr4	33264801	33265450	650	*	2.4267	0.949032	281.603	8	8	0	2.76032e-24	2.90728e-22	up	significant	Intron (ENSMUST00000137589.1/108767, intron 1 of 1)	4	33245423	33248510	3088	2	108767	ENSMUST00000049357.9	-16291	ENSMUSG00000040128	Pnrc1	proline-rich nuclear receptor coactivator 1
chr6	126535101	126535750	650	*	-1.46602	3.19192	281.412	8	0	8	2.80771e-24	2.95525e-22	down	significant	Promoter (<=1kb)	6	126532551	126535412	2862	2	16493	ENSMUST00000060972.4	0	ENSMUSG00000045534	Kcna5	potassium voltage-gated channel, shaker-related subfamily, member 5
chr12	85284901	85285500	600	*	3.28736	0.342305	279.785	7	7	0	2.86876e-24	3.01751e-22	up	significant	Promoter (2-3kb)	12	85272547	85288438	15892	2	66204	ENSMUST00000121930.1	2938	ENSMUSG00000008822	Acyp1	acylphosphatase 1
chr11	114152601	114153200	600	*	2.6211	0.653376	279.839	7	7	0	2.87663e-24	3.02342e-22	up	significant	Distal Intergenic	11	114198258	114199199	942	1	73536	ENSMUST00000106604.1	-45058	ENSMUSG00000078600	1700092K14Rik	RIKEN cDNA 1700092K14 gene
chr2	102410601	102411300	700	*	-1.87107	2.65048	282.41	9	0	9	2.87817e-24	3.02342e-22	down	significant	Promoter (2-3kb)	2	102357443	102407828	50386	2	80985	ENSMUST00000144110.1	-2773	ENSMUSG00000027189	Trim44	tripartite motif-containing 44
chr15	76242951	76243700	750	*	1.6065	2.62743	282.985	10	10	0	3.03128e-24	3.18217e-22	up	significant	Promoter (<=1kb)	15	76233003	76243420	10418	2	671535	ENSMUST00000165738.7	0	ENSMUSG00000063268	Parp10	poly (ADP-ribose) polymerase family, member 10
chr16	18194951	18195600	650	*	1.76715	2.32369	280.569	8	8	0	3.03795e-24	3.18708e-22	up	significant	Distal Intergenic	16	18207822	18213533	5712	2	66779	ENSMUST00000232008.1	17933	ENSMUSG00000116557	4933432I09Rik	RIKEN cDNA 4933432I09 gene
chr16	37893801	37894450	650	*	-1.67005	3.02877	280.384	8	0	8	3.09115e-24	3.24075e-22	down	significant	Distal Intergenic	16	37916496	38007530	91035	1	239845	ENSMUST00000061274.8	-22046	ENSMUSG00000046961	Gpr156	G protein-coupled receptor 156
chr7	127772001	127772600	600	*	2.1168	1.48495	278.955	7	7	0	3.09343e-24	3.24101e-22	up	significant	Promoter (2-3kb)	7	127769815	127775150	5336	1	269999	ENSMUST00000121504.1	2186	ENSMUSG00000043964	Orai3	ORAI calcium release-activated calcium modulator 3
chr14	121361601	121362350	750	*	1.32611	3.16109	282.534	10	10	0	3.16101e-24	3.30964e-22	up	significant	Promoter (1-2kb)	14	121302289	121359868	57580	2	223255	ENSMUST00000226161.1	-1733	ENSMUSG00000063410	Stk24	serine/threonine kinase 24
chr2	172276051	172276750	700	*	-1.78347	3.13097	282.001	9	0	9	3.17588e-24	3.32304e-22	down	significant	Distal Intergenic	2	172248492	172251114	2623	1	17201	ENSMUST00000038532.1	27559	ENSMUSG00000038537	Mc3r	melanocortin 3 receptor
chr10	9549801	9550450	650	*	-1.4951	3.26183	280.009	8	0	8	3.20146e-24	3.3476e-22	down	significant	Distal Intergenic	10	9628672	9630941	2270	2	320825	ENSMUST00000221079.1	80491	ENSMUSG00000060487	Samd5	sterile alpha motif domain containing 5
chr3	54246351	54247000	650	*	2.93073	0.620721	279.994	8	8	0	3.20904e-24	3.35333e-22	up	significant	Intron (ENSMUST00000029311.10/22066, intron 3 of 10)	3	54156615	54318416	161802	1	22066	ENSMUST00000200341.1	89736	ENSMUSG00000027748	Trpc4	transient receptor potential cation channel, subfamily C, member 4
chr1	193301801	193302150	350	*	2.28117	1.13736	265.497	2	2	0	3.21513e-24	3.35749e-22	up	significant	Promoter (<=1kb)	1	193301993	193343878	41886	1	16780	ENSMUST00000016315.15	0	ENSMUSG00000026639	Lamb3	laminin, beta 3
chr3	121945851	121946500	650	*	2.91696	0.698577	280.503	8	8	0	3.25067e-24	3.39239e-22	up	significant	Distal Intergenic	3	121952541	121973929	21389	1	214137	ENSMUST00000196984.1	-6041	ENSMUSG00000039831	Arhgap29	Rho GTPase activating protein 29
chr9	79977501	79978200	700	*	-1.0397	4.45057	280.806	9	0	9	3.34247e-24	3.48591e-22	down	significant	Promoter (<=1kb)	9	79805094	79977659	172566	2	70598	ENSMUST00000239133.1	0	ENSMUSG00000034898	Filip1	filamin A interacting protein 1
chr14	67889751	67890600	850	*	2.34559	1.16729	283.832	12	12	0	3.36348e-24	3.50553e-22	up	significant	Intron (ENSMUST00000039135.5/68813, intron 1 of 51)	14	67859636	67859745	110	2	102465310	ENSMUST00000183732.1	-30006	ENSMUSG00000098866	Mir6539	microRNA 6539
chr7	98439901	98440650	750	*	-2.6654	1.85287	281.856	10	0	10	3.37012e-24	3.51016e-22	down	significant	Promoter (<=1kb)	7	98440416	98477479	37064	1	14918	ENSMUST00000206435.1	0	ENSMUSG00000074003	Gucy2d	guanylate cyclase 2d
chr1	74298951	74299500	550	*	2.66313	0.802384	276.354	6	6	0	3.3928e-24	3.53148e-22	up	significant	5' UTR	1	74288251	74295695	7445	2	69660	ENSMUST00000152603.7	-3256	ENSMUSG00000006301	Tmbim1	transmembrane BAX inhibitor motif containing 1
chr17	35023751	35024250	500	*	2.34088	1.23003	274.414	5	5	0	3.39661e-24	3.53314e-22	up	significant	Exon (ENSMUST00000007245.7/27762, exon 12 of 17)	17	35025959	35027659	1701	2	78376	ENSMUST00000173211.7	3409	ENSMUSG00000036185	Sapcd1	suppressor APC domain containing 1
chr1	90277751	90278300	550	*	2.60314	0.696158	276.491	6	6	0	3.41023e-24	3.54499e-22	up	significant	Distal Intergenic	1	90204006	90213833	9828	1	12778	ENSMUST00000159654.1	73745	ENSMUSG00000044337	Ackr3	atypical chemokine receptor 3
chr10	128373201	128373800	600	*	2.38177	1.31698	278.408	7	7	0	3.4576e-24	3.58956e-22	up	significant	Distal Intergenic	10	128377115	128385496	8382	1	237615	ENSMUST00000167990.1	-3315	ENSMUSG00000014498	Ankrd52	ankyrin repeat domain 52
chr3	105046651	105047150	500	*	-1.74703	2.49875	274.229	5	0	5	3.45612e-24	3.58956e-22	down	significant	Intron (ENSMUST00000077548.11/80281, intron 1 of 5)	3	105006095	105052925	46831	2	80281	ENSMUST00000199002.1	5775	ENSMUSG00000062127	Cttnbp2nl	CTTNBP2 N-terminal like
chr2	167731001	167731650	650	*	1.74878	2.25005	279.144	8	8	0	3.47243e-24	3.60262e-22	up	significant	Distal Intergenic	2	167691181	167697801	6621	1	329562	ENSMUST00000130679.1	39820	ENSMUSG00000006462	A530013C23Rik	RIKEN cDNA A530013C23 gene
chr13	12133351	12134050	700	*	-2.1687	2.41573	280.329	9	0	9	3.49597e-24	3.62467e-22	down	significant	Distal Intergenic	13	11771040	12106945	335906	2	20191	ENSMUST00000220597.1	-26406	ENSMUSG00000021313	Ryr2	ryanodine receptor 2, cardiac
chr13	58534301	58535000	700	*	1.47114	3.13578	280.424	9	9	0	3.50907e-24	3.6359e-22	up	significant	Distal Intergenic	13	58545399	58558267	12869	2	114304	ENSMUST00000140760.1	23267	ENSMUSG00000021553	Slc28a3	solute carrier family 28 (sodium-coupled nucleoside transporter), member 3
chr11	33607701	33608300	600	*	-2.95851	2.13826	277.622	7	0	7	3.51347e-24	3.63759e-22	down	significant	Exon (ENSMUST00000238565.1/ENSMUST00000238565.1, exon 1 of 4)	11	33572371	33578959	6589	2	216643	ENSMUST00000135350.1	-28742	ENSMUSG00000020159	Gabrp	gamma-aminobutyric acid type A receptor subunit pi
chr4	107468301	107468750	450	*	1.23507	3.50627	271.72	4	4	0	3.51526e-24	3.63759e-22	up	significant	Intron (ENSMUST00000135835.7/230587, intron 2 of 2)	4	107438998	107635061	196064	1	230587	ENSMUST00000106738.1	29303	ENSMUSG00000034762	Glis1	GLIS family zinc finger 1
chr8	4594301	4595050	750	*	2.44148	0.874228	279.709	10	10	0	3.54918e-24	3.67031e-22	up	significant	Distal Intergenic	8	4613167	4630231	17065	1	233987	ENSMUST00000202692.4	-18117	ENSMUSG00000058748	Zfp958	zinc finger protein 958
chr7	100467101	100467600	500	*	2.63314	0.812503	273.889	5	5	0	3.57228e-24	3.6918e-22	up	significant	Promoter (1-2kb)	7	100465407	100470152	4746	1	277939	ENSMUST00000208018.1	1694	ENSMUSG00000047248	C2cd3	C2 calcium-dependent domain containing 3
chr17	27740751	27741350	600	*	2.38015	1.32953	278.02	7	7	0	3.5864e-24	3.704e-22	up	significant	Exon (ENSMUST00000156950.2/ENSMUST00000156950.2, exon 2 of 3)	17	27714659	27728955	14297	2	30051	ENSMUST00000114870.8	-11796	ENSMUSG00000024215	Spdef	SAM pointed domain containing ets transcription factor
chr1	58856701	58857350	650	*	2.88923	0.696503	278.769	8	8	0	3.59998e-24	3.71248e-22	up	significant	Intron (ENSMUST00000188624.1/ENSMUST00000188624.1, intron 8 of 11)	1	58903672	58907212	3541	2	70827	ENSMUST00000172685.1	49862	ENSMUSG00000026028	Trak2	trafficking protein, kinesin binding 2
chr19	5848301	5848900	600	*	1.51708	2.77448	277.351	7	7	0	3.59745e-24	3.71248e-22	up	significant	Promoter (2-3kb)	19	5824708	5845478	20771	2	66961	ENSMUST00000173672.1	-2823	ENSMUSG00000092274	Neat1	nuclear paraspeckle assembly transcript 1 (non-protein coding)
chr4	120227151	120227700	550	*	2.00354	1.78734	275.712	6	6	0	3.6016e-24	3.71248e-22	up	significant	Distal Intergenic	4	120267079	120287349	20271	2	329934	ENSMUST00000102656.3	59649	ENSMUSG00000052135	Foxo6	forkhead box O6
chr7	135021401	135022000	600	*	2.23388	1.24494	277.337	7	7	0	3.60398e-24	3.71254e-22	up	significant	Intron (ENSMUST00000084488.4/330662, intron 29 of 51)	7	134884055	134938430	54376	2	627214	ENSMUST00000171394.2	-82971	ENSMUSG00000073805	Insyn2a	inhibitory synaptic factor 2A
chr17	73022401	73023100	700	*	-1.17701	4.21558	280.046	9	0	9	3.60784e-24	3.71412e-22	down	significant	Exon (ENSMUST00000233236.1/ENSMUST00000233236.1, exon 2 of 3)	17	73107985	73161991	54007	1	225010	ENSMUST00000130574.3	-84885	ENSMUSG00000054469	Lclat1	lysocardiolipin acyltransferase 1
chr10	128931351	128932000	650	*	1.69522	2.27635	278.628	8	8	0	3.64533e-24	3.7503e-22	up	significant	Promoter (1-2kb)	10	128933818	128958282	24465	1	16404	ENSMUST00000099112.3	-1818	ENSMUSG00000025348	Itga7	integrin alpha 7
chr2	69324751	69325400	650	*	3.13047	0.466559	279.942	8	8	0	3.66777e-24	3.77095e-22	up	significant	Exon (ENSMUST00000102710.9/27413, exon 4 of 28)	2	69238289	69342600	104312	2	27413	ENSMUST00000102709.7	17200	ENSMUSG00000027048	Abcb11	ATP-binding cassette, sub-family B member 11
chr19	11909851	11910400	550	*	4.08616	-0.336541	275.901	6	6	0	3.70621e-24	3.80801e-22	up	significant	Promoter (1-2kb)	19	11912399	11945091	32693	1	225929	ENSMUST00000061618.8	-1999	ENSMUSG00000046139	Patl1	protein associated with topoisomerase II homolog 1 (yeast)
chr18	6700801	6701400	600	*	3.43916	0.230273	277.037	7	7	0	3.71917e-24	3.81888e-22	up	significant	Distal Intergenic	18	6733905	6784669	50765	1	19330	ENSMUST00000234356.1	-32505	ENSMUSG00000073639	Rab18	RAB18, member RAS oncogene family
chr5	142540001	142540700	700	*	-2.22188	2.43991	279.56	9	0	9	3.75743e-24	3.85465e-22	down	significant	Intron (ENSMUST00000063635.14/231858, intron 2 of 14)	5	142484842	142545028	60187	2	231858	ENSMUST00000085758.9	4328	ENSMUSG00000029576	Radil	Ras association and DIL domains
chr8	69850801	69851450	650	*	2.31724	1.45274	278.303	8	8	0	3.75884e-24	3.85465e-22	up	significant	Promoter (2-3kb)	8	69848039	69864977	16939	1	80720	ENSMUST00000132259.1	2762	ENSMUSG00000031860	Pbx4	pre B cell leukemia homeobox 4
chr4	127354551	127355200	650	*	2.11072	2.06685	295.019	8	8	0	3.86777e-24	3.96381e-22	up	significant	Promoter (<=1kb)	4	127351086	127354081	2996	2	14621	ENSMUST00000106090.7	-470	ENSMUSG00000046623	Gjb4	gap junction protein, beta 4
chr6	6371601	6372250	650	*	-1.36219	3.68101	278.338	8	0	8	3.89353e-24	3.98764e-22	down	significant	Intron (ENSMUST00000175814.7/101056138, intron 3 of 3)	6	6299421	6363892	64472	1	101056138	ENSMUST00000181343.1	72180	ENSMUSG00000093482	Gm20619	predicted gene 20619
chr17	87369001	87369400	400	*	2.21615	1.28889	267.471	3	3	0	3.97703e-24	4.07055e-22	up	significant	Intron (ENSMUST00000041110.11/225049, intron 18 of 19)	17	87378853	87381769	2917	1	225049	ENSMUST00000148126.1	-9453	ENSMUSG00000036918	Ttc7	tetratricopeptide repeat domain 7
[truncated: 87,680 more rows]
