# Supplementary material for: Organ‐Specific and Conserved Regulatory Logic Orchestrates Gene Expression in the Embryonic Mesothelium
Source: Adv Sci (Weinh). 2026 Apr 3;13(34):e17640. doi: 10.1002/advs.202517640 (PMC13285154; doi:10.1002/advs.202517640)
Supplement: Supplementary file 2 — Supporting File 2: advs75112‐sup‐0002‐TableS1‐S12.zip. [Correction added on 6 April 2026 after first online publication: Supplementary File “advs75112‐sup‐0001‐SuppMat.docx” is updated.] [file ADVS-13-e17640-s002.zip › Additional file 11. Table S11.xlsx]

## Sheet: Sheet1
Table 10: Differential chromatin accessibility results comparing E13.5 vs E11.5 epicardium ATAC-seq. Peaks were called using MACS2 and normalised using the TMM method. Significantly differential regions (FDR < 0.05) are shown.
seqnames	start	end	width	strand	logFC	logCPM	F	num.tests	num.up.logFC	num.down.logFC	PValue	FDR	direction	sig	annotation	geneChr	geneStart	geneEnd	geneLength	geneStrand	geneId	transcriptId	distanceToTSS	ENSEMBL	SYMBOL	GENENAME
chr13	94135208	94135708	501	*	4.95618	2.03224	365.684	1	1	0	1.67952e-81	2.59529e-76	up	significant	Promoter (<=1kb)	13	94134740	94174326	39587	1	218454	ENSMUST00000120051.1	468	ENSMUSG00000045312	Lhfpl2	lipoma HMGIC fusion partner-like 2
chr8	72295606	72296106	501	*	3.12826	3.92249	361.132	1	1	0	1.64499e-80	1.27096e-75	up	significant	Distal Intergenic	8	72319033	72321656	2624	1	16598	ENSMUST00000067912.7	-22927	ENSMUSG00000055148	Klf2	Kruppel-like transcription factor 2 (lung)
chr12	96323244	96323744	501	*	5.40728	1.19897	333.003	1	1	0	2.1865e-74	1.12623e-69	up	significant	Distal Intergenic	12	96046767	96047120	354	2	69423	ENSMUST00000073560.4	-276124	NA	1700019M22Rik	RIKEN cDNA 1700019M22 gene
chr11	17727537	17728037	501	*	3.80887	2.35991	319.134	1	1	0	2.28898e-71	8.84263e-67	up	significant	Distal Intergenic	11	17938756	17953875	15120	2	68145	ENSMUST00000076661.6	225838	ENSMUSG00000016984	Etaa1	Ewing tumor-associated antigen 1
chr1	83871017	83871517	501	*	3.79017	2.25558	316.044	1	1	0	1.07798e-70	3.33151e-66	up	significant	Intron (ENSMUST00000189405.6/ENSMUST00000189405.6	intron 2 of 4)	1	84037926	84053253	15328	2	98496	ENSMUST00000175948.1	181736	ENSMUSG00000045658	Pid1	phosphotyrosine interaction domain containing 1
chr18	39065655	39067066	1412	*	4.18619	3.15197	315.795	2	2	0	2.4427e-70	6.29097e-66	up	significant	Intron (ENSMUST00000148850.7/71302	intron 2 of 5)	18	39099311	39126933	27623	1	71302	ENSMUST00000123820.1	-32245	ENSMUSG00000036452	Arhgap26	Rho GTPase activating protein 26
chr19	37282888	37283388	501	*	4.36281	1.65532	305.755	1	1	0	1.87597e-68	4.1412e-64	up	significant	Intron (ENSMUST00000131070.1/15925	intron 18 of 23)	19	37280584	37290878	10295	2	15925	ENSMUST00000134740.1	7490	ENSMUSG00000056999	Ide	insulin degrading enzyme
chr3	52897591	52898091	501	*	3.49665	2.58058	304.205	1	1	0	4.08195e-68	7.88454e-64	up	significant	Distal Intergenic	3	52906756	52927666	20911	2	622124	ENSMUST00000194274.1	29575	ENSMUSG00000104401	Gm20750	predicted gene	20750
chr15	33862287	33862787	501	*	4.2572	1.52	298.319	1	1	0	7.81339e-67	1.34152e-62	up	significant	Distal Intergenic	15	33683875	33687884	4010	2	239364	ENSMUST00000042021.4	-174403	ENSMUSG00000038984	Tspyl5	testis-specific protein	Y-encoded-like 5
chr2	70322763	70323263	501	*	5.30731	0.849486	293.832	1	1	0	7.41559e-66	1.14589e-61	up	significant	Intron (ENSMUST00000060208.10/329421	intron 29 of 34)	2	70474923	70477729	2807	1	64406	ENSMUST00000100043.2	-151660	ENSMUSG00000075304	Sp5	trans-acting transcription factor 5
chr5	143572189	143572689	501	*	4.20654	2.13791	293.039	1	1	0	1.1043e-65	1.55129e-61	up	significant	Distal Intergenic	5	143549040	143551933	2894	1	67238	ENSMUST00000198994.1	23149	ENSMUSG00000083012	Fam220a	family with sequence similarity 220	member A
chr8	92850107	92850607	501	*	3.43593	2.85849	287.38	1	1	0	1.88657e-64	2.42936e-60	up	significant	Exon (ENSMUST00000034187.8/17390	exon 12 of 13)	8	92855339	92919279	63941	1	270084	ENSMUST00000046290.2	-4732	ENSMUSG00000033192	Lpcat2	lysophosphatidylcholine acyltransferase 2
chr3	39944478	39944978	501	*	5.18629	0.8718	285.347	1	1	0	5.23203e-64	6.21907e-60	up	significant	Distal Intergenic	3	40508430	40509774	1345	2	100040882	ENSMUST00000202778.1	564796	ENSMUSG00000037884	1700017G19Rik	RIKEN cDNA 1700017G19 gene
chr7	105774642	105775142	501	*	3.4923	2.28784	282.306	1	1	0	2.4049e-63	2.65441e-59	up	significant	Intron (ENSMUST00000131504.1/ENSMUST00000131504.1	intron 4 of 4)	7	105763645	105787552	23908	2	233651	ENSMUST00000154659.1	12410	ENSMUSG00000036862	Dchs1	dachsous cadherin related 1
chr3	108206929	108207429	501	*	4.23001	2.05471	273.467	1	1	0	2.02665e-61	1.9573e-57	up	significant	Promoter (1-2kb)	3	108202228	108208574	6347	2	72522	ENSMUST00000141054.1	1145	ENSMUSG00000048997	Atxn7l2	ataxin 7-like 2
chr4	103793897	103794397	501	*	3.79671	1.93071	273.559	1	1	0	1.9356e-61	1.9573e-57	up	significant	Intron (ENSMUST00000143294.7/13131	intron 1 of 3)	4	103619665	104680382	1060718	1	13131	ENSMUST00000106827.7	174232	ENSMUSG00000028519	Dab1	disabled 1
chr15	26519311	26519811	501	*	4.58952	1.27484	273.021	1	1	0	2.53461e-61	2.30388e-57	up	significant	Distal Intergenic	15	26387719	26409576	21858	1	211147	ENSMUST00000155819.1	131592	ENSMUSG00000022269	Marchf11	membrane associated ring-CH-type finger 11
chr2	127854513	127855013	501	*	4.01536	1.68066	269.866	1	1	0	1.23438e-60	1.05968e-56	up	significant	Promoter (<=1kb)	2	127854628	128123873	269246	1	74121	ENSMUST00000028859.7	0	ENSMUSG00000027380	Acoxl	acyl-Coenzyme A oxidase-like
chr14	105979545	105980045	501	*	4.44148	1.46547	269.579	1	1	0	1.42517e-60	1.15907e-56	up	significant	Distal Intergenic	14	105891947	105896819	4873	2	24064	ENSMUST00000022709.5	-82726	ENSMUSG00000022114	Spry2	sprouty RTK signaling antagonist 2
chr6	50806728	50809528	2801	*	3.77859	2.77083	271.769	4	4	0	1.90051e-60	1.46838e-56	up	significant	Intron (ENSMUST00000205217.2/319981	intron 4 of 4)	6	50776324	50815033	38710	1	319981	ENSMUST00000204275.1	30404	ENSMUSG00000107667	C530044C16Rik	RIKEN cDNA C530044C16 gene
chr10	121836710	121837841	1132	*	3.92383	2.03947	266.735	2	2	0	1.18778e-59	8.74012e-56	up	significant	Intron (ENSMUST00000020322.11/117600	intron 10 of 21)	10	121806640	121823133	16494	2	117600	ENSMUST00000161156.1	-13577	ENSMUSG00000020121	Srgap1	SLIT-ROBO Rho GTPase activating protein 1
chr7	129923937	129924437	501	*	3.81173	1.5356	263.94	1	1	0	2.41411e-59	1.69564e-55	up	significant	Distal Intergenic	7	129962165	129978669	16505	1	100043150	ENSMUST00000206701.1	-37728	ENSMUSG00000108504	Gm4265	predicted gene 4265
chr3	31051629	31052129	501	*	3.50088	2.05284	263.535	1	1	0	2.95729e-59	1.98685e-55	up	significant	3' UTR	3	31038966	31039028	63	1	102465610	ENSMUST00000184398.1	12663	ENSMUSG00000098890	Mir7008	microRNA 7008
chr2	84961294	84961794	501	*	3.56515	2.32143	259.967	1	1	0	1.77173e-58	1.09843e-54	up	significant	Distal Intergenic	2	84980461	84983632	3172	1	19074	ENSMUST00000028467.5	-18667	ENSMUSG00000027073	Prg2	proteoglycan 2	bone marrow
chr14	101840129	101840629	501	*	2.65256	4.20301	259.961	1	1	0	1.77711e-58	1.09843e-54	up	significant	Promoter (<=1kb)	14	101840297	101884414	44118	1	380928	ENSMUST00000161668.7	0	ENSMUSG00000033060	Lmo7	LIM domain only 7
chr3	104385496	104385996	501	*	2.66837	3.6976	255.794	1	1	0	1.43816e-57	8.54735e-54	up	significant	Distal Intergenic	3	104396418	104461511	65094	2	269473	ENSMUST00000199180.1	75515	ENSMUSG00000032913	Lrig2	leucine-rich repeats and immunoglobulin-like domains 2
chr19	42891536	42892036	501	*	3.70844	1.60364	254.909	1	1	0	2.24259e-57	1.28347e-53	up	significant	Intron (ENSMUST00000099428.4/545291	intron 9 of 11)	19	42755105	42779978	24874	2	192236	ENSMUST00000162004.7	-111558	ENSMUSG00000025188	Hps1	HPS1	biogenesis of lysosomal organelles complex 3 subunit 1
chr13	41345691	41346191	501	*	4.35858	1.22754	253.811	1	1	0	3.89179e-57	2.14778e-53	up	significant	Intron (ENSMUST00000021794.13/18003	intron 2 of 7)	13	41309920	41359247	49328	2	18003	ENSMUST00000163623.2	13056	ENSMUSG00000021365	Nedd9	neural precursor cell expressed	developmentally down-regulated gene 9
chr2	12033547	12034047	501	*	4.12998	1.10615	253.595	1	1	0	4.33745e-57	2.31119e-53	up	significant	Distal Intergenic	2	12109070	12132552	23483	2	241226	ENSMUST00000148055.1	98505	ENSMUSG00000026768	Itga8	integrin alpha 8
chr17	63660765	63662686	1922	*	4.67361	1.39885	255.702	3	3	0	4.51961e-57	2.32798e-53	up	significant	Distal Intergenic	17	63057452	63500017	442566	2	50758	ENSMUST00000024761.12	-160748	ENSMUSG00000023965	Fbxl17	F-box and leucine-rich repeat protein 17
chr6	128208570	128209070	501	*	4.10485	1.23801	248.887	1	1	0	4.6064e-56	2.29614e-52	up	significant	Exon (ENSMUST00000203910.1/ENSMUST00000203910.1	exon 1 of 1)	6	128169704	128183803	14100	2	330427	ENSMUST00000204642.1	-24767	ENSMUSG00000107879	9330102E08Rik	RIKEN cDNA 9330102E08 gene
chr7	34746095	34746595	501	*	3.02396	2.62438	248.24	1	1	0	6.37123e-56	3.07661e-52	up	significant	Intron (ENSMUST00000238947.1/68947	intron 2 of 3)	7	34674468	34753812	79345	2	68947	ENSMUST00000238947.1	7217	ENSMUSG00000060402	Chst8	carbohydrate sulfotransferase 8
chr13	60273306	60273806	501	*	4.69219	0.861545	246.911	1	1	0	1.2417e-55	5.81435e-52	up	significant	Distal Intergenic	13	60205471	60216023	10553	1	100503759	ENSMUST00000224064.1	67835	ENSMUSG00000050765	Gm5084	predicted gene 5084
chr12	71247375	71247875	501	*	4.3954	0.650596	246.696	1	1	0	1.38294e-55	6.28527e-52	up	significant	Distal Intergenic	12	71309884	71320107	10224	1	59036	ENSMUST00000061273.11	-62009	ENSMUSG00000044548	Dact1	dishevelled-binding antagonist of beta-catenin 1
chr18	38794316	38794816	501	*	4.39043	0.956068	246.502	1	1	0	1.52422e-55	6.72941e-52	up	significant	Intron (ENSMUST00000148850.7/71302	intron 1 of 5)	18	38841907	38858748	16842	2	14164	ENSMUST00000117566.7	63932	ENSMUSG00000036585	Fgf1	fibroblast growth factor 1
chr1	180626074	180626574	501	*	3.75369	1.34552	246.227	1	1	0	1.75048e-55	7.5137e-52	up	significant	Distal Intergenic	1	180641150	180690687	49538	1	72568	ENSMUST00000192561.5	-14576	ENSMUSG00000058729	Lin9	lin-9 DREAM MuvB core complex component
chr13	14930197	14930697	501	*	3.31291	2.17561	246.046	1	1	0	1.91689e-55	8.0056e-52	up	significant	Distal Intergenic	13	14630277	14636914	6638	1	105351	ENSMUST00000222052.1	299920	ENSMUSG00000039182	AW209491	expressed sequence AW209491
chr17	29680139	29680639	501	*	4.53024	0.687849	244.929	1	1	0	3.35745e-55	1.36529e-51	up	significant	Promoter (<=1kb)	17	29680446	29690322	9877	1	74157	ENSMUST00000130052.8	0	ENSMUSG00000024019	Cmtr1	cap methyltransferase 1
chr11	109548439	109548939	501	*	5.15994	0.493366	242.502	1	1	0	1.13491e-54	4.49671e-51	up	significant	Intron (ENSMUST00000020928.12/74008	intron 11 of 13)	11	109543754	109573330	29577	1	74008	ENSMUST00000106696.1	4685	ENSMUSG00000020604	Arsg	arylsulfatase G
chr16	30567309	30567809	501	*	4.14729	1.02819	242.046	1	1	0	1.4271e-54	5.51308e-51	up	significant	Promoter (<=1kb)	16	30565030	30568109	3080	2	224092	ENSMUST00000124858.1	300	ENSMUSG00000022538	Lsg1	large 60S subunit nuclear export GTPase 1
chr1	168180536	168181036	501	*	3.28021	2.38715	241.411	1	1	0	1.96286e-54	7.39782e-51	up	significant	Intron (ENSMUST00000188912.6/18514	intron 7 of 7)	1	168158370	168164662	6293	2	18514	ENSMUST00000097471.3	-15874	ENSMUSG00000052534	Pbx1	pre B cell leukemia homeobox 1
chr8	124449008	124449508	501	*	4.06449	1.52013	241.156	1	1	0	2.23069e-54	8.20706e-51	up	significant	Distal Intergenic	8	124369049	124439658	70610	2	209966	ENSMUST00000172566.7	-9350	ENSMUSG00000050751	Pgbd5	piggyBac transposable element derived 5
chr3	27631084	27631584	501	*	4.30171	1.53701	240.361	1	1	0	3.32443e-54	1.19467e-50	up	significant	Intron (ENSMUST00000195008.5/72007	intron 3 of 26)	3	27584900	27584995	96	2	100526525	ENSMUST00000174954.1	-46089	ENSMUSG00000092695	Mir3092	microRNA 3092
chr10	62016913	62017413	501	*	3.69312	1.63352	239.292	1	1	0	5.68736e-54	1.95298e-50	up	significant	Distal Intergenic	10	61838236	61979108	140873	2	12817	ENSMUST00000105454.2	-37805	ENSMUSG00000058806	Col13a1	collagen	type XIII	alpha 1
chr18	56628891	56629391	501	*	4.53901	1.06164	239.292	1	1	0	5.68584e-54	1.95298e-50	up	significant	Distal Intergenic	18	56590742	56594781	4040	1	67343	ENSMUST00000235602.1	38149	ENSMUSG00000032900	Spmip10	sperm microtubule inner protein 10
chr6	139909127	139909627	501	*	3.96229	1.27292	239.146	1	1	0	6.11967e-54	2.05574e-50	up	significant	Intron (ENSMUST00000111868.9/18705	intron 20 of 23)	6	139917983	139942280	24298	1	18705	ENSMUST00000191591.1	-8356	ENSMUSG00000030228	Pik3c2g	phosphatidylinositol-4-phosphate 3-kinase catalytic subunit type 2 gamma
chr2	4504432	4504932	501	*	3.55033	1.92498	237.724	1	1	0	1.2491e-53	4.10675e-50	up	significant	Intron (ENSMUST00000177457.7/209630	intron 6 of 24)	2	4473194	4498103	24910	1	209630	ENSMUST00000123919.2	31238	ENSMUSG00000026657	Frmd4a	FERM domain containing 4A
chr17	7538314	7538814	501	*	4.25876	1.25221	237.327	1	1	0	1.52479e-53	4.90872e-50	up	significant	Distal Intergenic	17	7362815	7385464	22650	2	667055	ENSMUST00000070059.4	-152850	ENSMUSG00000056133	Unc93a2	unc-93 homolog A2
chr6	145012662	145013162	501	*	3.6259	1.35292	234.149	1	1	0	7.5152e-53	2.36997e-49	up	significant	Intron (ENSMUST00000032402.11/12035	intron 7 of 10)	6	145015676	145032843	17168	2	12035	ENSMUST00000136819.2	19681	ENSMUSG00000030268	Bcat1	branched chain aminotransferase 1	cytosolic
chr8	82875035	82875535	501	*	3.29998	2.12399	234.103	1	1	0	7.69362e-53	2.37771e-49	up	significant	Intron (ENSMUST00000078525.6/330812	intron 1 of 6)	8	82863814	82910729	46916	1	330812	ENSMUST00000211714.1	11221	ENSMUSG00000047747	Rnf150	ring finger protein 150
chr1	73923128	73923628	501	*	3.85612	0.866883	233.41	1	1	0	1.08937e-52	3.30067e-49	up	significant	Intron (ENSMUST00000169786.7/21961	intron 26 of 34)	1	73925417	73928217	2801	2	21961	ENSMUST00000191527.6	4589	ENSMUSG00000055322	Tns1	tensin 1
chr4	119460654	119461154	501	*	2.45603	3.46378	232.35	1	1	0	1.85438e-52	5.51053e-49	up	significant	Intron (ENSMUST00000129150.1/332934	intron 2 of 2)	4	119444720	119467444	22725	1	332934	ENSMUST00000129150.1	15934	ENSMUSG00000070806	Zmynd12	zinc finger	MYND domain containing 12
chr5	93101319	93101819	501	*	3.63482	1.43924	231.016	1	1	0	3.62267e-52	1.05621e-48	up	significant	Intron (ENSMUST00000074733.10/52398	intron 1 of 9)	5	93093571	93176077	82507	1	52398	ENSMUST00000202217.2	7748	ENSMUSG00000058013	Septin11	septin 11
chr1	73728542	73729042	501	*	4.03583	1.09029	230.949	1	1	0	3.74798e-52	1.07251e-48	up	significant	Intron (ENSMUST00000191114.6/109198	intron 1 of 3)	1	73618088	73743947	125860	2	109198	ENSMUST00000191114.6	14905	ENSMUSG00000100301	6030407O03Rik	RIKEN cDNA 6030407O03 gene
chr6	92020824	92022765	1942	*	3.43761	2.31261	232.273	3	3	0	5.7829e-52	1.62473e-48	up	significant	Intron (ENSMUST00000089334.8/232237	intron 2 of 20)	6	91987110	92076004	88895	1	232237	ENSMUST00000113466.1	33714	ENSMUSG00000034037	Fgd5	FYVE	RhoGEF and PH domain containing 5
chr13	53339047	53339547	501	*	3.45762	2.69958	229.891	1	1	0	6.37486e-52	1.75906e-48	up	significant	Intron (ENSMUST00000021920.7/268656	intron 12 of 14)	13	53369041	53377348	8308	2	268656	ENSMUST00000221265.1	37801	ENSMUSG00000021468	Sptlc1	serine palmitoyltransferase	long chain base subunit 1
chr6	84590191	84591548	1358	*	4.13962	0.645656	230.367	2	2	0	1.00358e-51	2.72066e-48	up	significant	Promoter (1-2kb)	6	84571944	84588638	16695	2	232174	ENSMUST00000204146.2	-1553	ENSMUSG00000063415	Cyp26b1	cytochrome P450	family 26	subfamily b	polypeptide 1
chr7	82370070	82370570	501	*	3.10918	2.03271	227.42	1	1	0	2.20346e-51	5.8705e-48	up	significant	Intron (ENSMUST00000173287.7/269959	intron 2 of 29)	7	82337218	82612430	275213	1	269959	ENSMUST00000173828.2	32852	ENSMUSG00000070469	Adamtsl3	ADAMTS-like 3
chr1	106280395	106280895	501	*	3.48682	1.4816	227.189	1	1	0	2.4744e-51	6.48061e-48	up	significant	Promoter (<=1kb)	1	106281425	106287422	5998	1	98432	ENSMUST00000135810.2	-530	ENSMUSG00000044340	Phlpp1	PH domain and leucine rich repeat protein phosphatase 1
chr2	66797441	66797941	501	*	3.83247	1.13356	227.02	1	1	0	2.69367e-51	6.93731e-48	up	significant	Distal Intergenic	2	66673425	66784914	111490	2	20272	ENSMUST00000042792.6	-12527	ENSMUSG00000034810	Scn7a	sodium channel	voltage-gated	type VII	alpha
chr8	31886543	31887043	501	*	4.31175	0.309414	225.707	1	1	0	5.20982e-51	1.31975e-47	up	significant	Promoter (<=1kb)	8	31826287	31886586	60300	2	211323	ENSMUST00000238909.1	0	ENSMUSG00000062991	Nrg1	neuregulin 1
chr14	32226598	32227098	501	*	3.94837	1.32948	225.328	1	1	0	6.30141e-51	1.57052e-47	up	significant	Intron (ENSMUST00000164137.7/26430	intron 7 of 8)	14	32214399	32242260	27862	1	26430	ENSMUST00000167699.1	12199	ENSMUSG00000021911	Parg	poly (ADP-ribose) glycohydrolase
chr5	23410038	23410538	501	*	3.64043	1.33464	223.724	1	1	0	1.40981e-50	3.45796e-47	up	significant	Intron (ENSMUST00000185943.1/ENSMUST00000185943.1	intron 1 of 6)	5	23431810	23433919	2110	2	269630	ENSMUST00000101522.2	23381	ENSMUSG00000073147	5031425E22Rik	RIKEN cDNA 5031425E22 gene
chr15	55295267	55295767	501	*	3.25589	2.31202	222.576	1	1	0	2.50924e-50	6.05843e-47	up	significant	Distal Intergenic	15	55307750	55520803	213054	1	12818	ENSMUST00000023053.11	-11983	ENSMUSG00000022371	Col14a1	collagen	type XIV	alpha 1
chr8	69188991	69189491	501	*	3.79946	1.22382	222.16	1	1	0	3.09106e-50	7.3484e-47	up	significant	Distal Intergenic	8	69132669	69184225	51557	2	211134	ENSMUST00000185176.7	-4766	ENSMUSG00000036306	Lzts1	leucine zipper	putative tumor suppressor 1
chrX	42398806	42399306	501	*	4.83248	0.487633	221.688	1	1	0	3.91791e-50	9.17295e-47	up	significant	Distal Intergenic	20	42502453	42523697	21245	1	20400	ENSMUST00000129855.7	-103147	ENSMUSG00000005696	Sh2d1a	SH2 domain containing 1A
chr5	134541659	134542159	501	*	3.09105	1.8728	220.159	1	1	0	8.44525e-50	1.94776e-46	up	significant	Intron (ENSMUST00000036999.9/269713	intron 1 of 15)	5	134489383	134552434	63052	2	269713	ENSMUST00000036999.9	10275	ENSMUSG00000063146	Clip2	CAP-GLY domain containing linker protein 2
chr10	86425647	86426147	501	*	3.46241	1.54959	219.986	1	1	0	9.20852e-50	2.09257e-46	up	significant	Intron (ENSMUST00000120638.7/27204	intron 3 of 13)	10	86070502	86491897	421396	2	27204	ENSMUST00000145864.7	65750	ENSMUSG00000059602	Syn3	synapsin III
chr8	10928418	10928918	501	*	2.31818	3.88314	219.827	1	1	0	9.97452e-50	2.23379e-46	up	significant	Promoter (<=1kb)	8	10926917	10928444	1528	2	665306	ENSMUST00000208615.1	0	ENSMUSG00000038917	3930402G23Rik	RIKEN cDNA 3930402G23 gene
chr14	105744076	105744576	501	*	3.72815	1.74493	219.704	1	1	0	1.06118e-49	2.34256e-46	up	significant	Distal Intergenic	14	105623642	105623770	129	2	102465207	ENSMUST00000184405.1	-120306	ENSMUSG00000098780	Mir6390	microRNA 6390
chr8	105361738	105362238	501	*	3.8516	0.731773	219.37	1	1	0	1.25504e-49	2.73149e-46	up	significant	Intron (ENSMUST00000073149.6/277973	intron 12 of 15)	8	105355462	105369881	14420	1	277973	ENSMUST00000212772.1	6276	ENSMUSG00000014786	Slc9a5	solute carrier family 9 (sodium/hydrogen exchanger)	member 5
chr1	135574349	135574849	501	*	4.03194	1.33396	218.648	1	1	0	1.80329e-49	3.87018e-46	up	significant	Intron (ENSMUST00000040599.14/215690	intron 1 of 29)	1	135584773	135599948	15176	1	215714	ENSMUST00000067468.5	-9924	NA	Gm4793	predicted gene 4793
chr11	101867569	101868069	501	*	3.54678	1.39933	216.222	1	1	0	6.0969e-49	1.29058e-45	up	significant	Distal Intergenic	11	101877510	101894374	16865	2	17285	ENSMUST00000057054.7	26305	ENSMUSG00000001493	Meox1	mesenchyme homeobox 1
chr13	29201982	29203069	1088	*	2.25661	3.95957	216.882	2	2	0	8.75651e-49	1.82851e-45	up	significant	Intron (ENSMUST00000140278.7/68916	intron 15 of 16)	13	29016708	29040336	23629	1	77920	ENSMUST00000145801.1	185274	ENSMUSG00000086363	A330102I10Rik	RIKEN cDNA A330102I10 gene
chr4	57171734	57172234	501	*	3.65264	1.27268	215.082	1	1	0	1.08114e-48	2.22751e-45	up	significant	Promoter (<=1kb)	4	57172071	57176554	4484	1	329851	ENSMUST00000152074.1	0	ENSMUSG00000085967	Gm12530	predicted gene 12530
chr1	125813880	125814380	501	*	3.68414	1.65847	214.824	1	1	0	1.23047e-48	2.50183e-45	up	significant	Intron (ENSMUST00000027581.6/71111	intron 1 of 1)	1	125840003	125873173	33171	1	71111	ENSMUST00000159359.1	-25623	ENSMUSG00000026343	Gpr39	G protein-coupled receptor 39
chr19	41151579	41152961	1383	*	4.32449	1.21221	215.647	2	2	0	1.62777e-48	3.26663e-45	up	significant	Intron (ENSMUST00000025986.14/24087	intron 3 of 20)	19	41083981	41206774	122794	2	24087	ENSMUST00000169941.1	53813	ENSMUSG00000025013	Tll2	tolloid-like 2
chr13	98384052	98384552	501	*	3.27161	1.50468	213.696	1	1	0	2.16807e-48	4.29514e-45	up	significant	Distal Intergenic	13	98354242	98359305	5064	1	15229	ENSMUST00000105098.5	29810	ENSMUSG00000078302	Foxd1	forkhead box D1
chr15	12084102	12085280	1179	*	2.82249	2.59029	214.804	2	2	0	2.48559e-48	4.86185e-45	up	significant	Exon (ENSMUST00000227908.1/ENSMUST00000227908.1	exon 1 of 6)	15	12117831	12185683	67853	1	22763	ENSMUST00000122941.7	-32551	ENSMUSG00000022201	Zfr	zinc finger RNA binding protein
chr1	92692949	92693449	501	*	3.9357	0.41443	212.879	1	1	0	3.26859e-48	6.31349e-45	up	significant	Distal Intergenic	1	92644218	92648841	4624	2	260301	ENSMUST00000053144.3	-44108	ENSMUSG00000044055	Otos	otospiralin
chr4	154785506	154786006	501	*	2.96687	1.78173	211.923	1	1	0	5.28132e-48	1.00753e-44	up	significant	Distal Intergenic	4	154837459	154867125	29667	1	242800	ENSMUST00000207854.1	-51453	ENSMUSG00000046637	Ttc34	tetratricopeptide repeat domain 34
chr8	117310920	117311420	501	*	4.26258	0.739439	209.806	1	1	0	1.52972e-47	2.88269e-44	up	significant	Intron (ENSMUST00000166750.8/74440	intron 1 of 20)	8	117349170	117459430	110261	1	74440	ENSMUST00000095172.5	-37750	ENSMUSG00000034390	Cmip	c-Maf inducing protein
chr11	68718985	68719485	501	*	3.36404	1.5706	209.336	1	1	0	1.93659e-47	3.60545e-44	up	significant	Intron (ENSMUST00000102611.9/77579	intron 2 of 40)	11	68692316	68816624	124309	1	77579	ENSMUST00000092984.5	26669	ENSMUSG00000020900	Myh10	myosin	heavy polypeptide 10	non-muscle
chr4	154227618	154228722	1105	*	2.95745	2.19266	209.767	2	2	0	3.11932e-47	5.73825e-44	up	significant	Intron (ENSMUST00000030897.14/230971	intron 4 of 36)	4	154237525	154271739	34215	1	230971	ENSMUST00000152159.7	-8803	ENSMUSG00000057751	Megf6	multiple EGF-like-domains 6
chr8	114458264	114458764	501	*	2.80734	2.59132	208.2	1	1	0	3.42648e-47	6.22915e-44	up	significant	Intron (ENSMUST00000004756.13/80707	intron 4 of 8)	8	114448210	114514288	66079	1	80707	ENSMUST00000161753.1	10054	ENSMUSG00000004637	Wwox	WW domain-containing oxidoreductase
chr1	150804665	150805165	501	*	3.38525	1.1587	207.928	1	1	0	3.92907e-47	7.05977e-44	up	significant	Intron (ENSMUST00000074783.11/545370	intron 9 of 106)	1	150562524	150993051	430528	2	545370	ENSMUST00000074783.11	187886	ENSMUSG00000066842	Hmcn1	hemicentin 1
chr3	145951740	145952240	501	*	3.31474	1.96645	207.351	1	1	0	5.24907e-47	9.32313e-44	up	significant	Distal Intergenic	3	145939086	145944198	5113	1	66421	ENSMUST00000188034.1	12654	ENSMUSG00000036873	2410004B18Rik	RIKEN cDNA 2410004B18 gene
chr9	14147696	14148196	501	*	3.94702	0.905913	206.834	1	1	0	6.80631e-47	1.19516e-43	up	significant	Distal Intergenic	9	14275067	14325817	50751	1	75747	ENSMUST00000209187.1	-126871	ENSMUSG00000032009	Sesn3	sestrin 3
chr15	93758364	93758864	501	*	4.14208	0.526039	206.239	1	1	0	9.1766e-47	1.59327e-43	up	significant	Distal Intergenic	15	93499114	93595891	96778	2	106042	ENSMUST00000048982.10	-162473	ENSMUSG00000036158	Prickle1	prickle planar cell polarity protein 1
chr3	97160838	97161338	501	*	3.37414	1.35511	206.203	1	1	0	9.34692e-47	1.60481e-43	up	significant	Promoter (1-2kb)	3	97159103	97168310	9208	1	66659	ENSMUST00000126438.1	1735	ENSMUSG00000028093	Acp6	acid phosphatase 6	lysophosphatidic
chr14	22052139	22052639	501	*	2.74128	2.71639	205.611	1	1	0	1.25828e-46	2.13665e-43	up	significant	Intron (ENSMUST00000075639.10/76633	intron 2 of 6)	14	22019848	23056085	1036238	1	76633	ENSMUST00000162540.1	32291	ENSMUSG00000063458	Lrmda	leucine rich melanocyte differentiation associated
chr11	53682135	53683540	1406	*	2.58031	3.0286	204.812	2	2	0	3.75783e-46	6.31173e-43	up	significant	Promoter (1-2kb)	11	53678835	53680212	1378	2	19360	ENSMUST00000126121.1	-1923	ENSMUSG00000020380	Rad50	RAD50 double strand break repair protein
chr10	96188101	96188601	501	*	3.91928	1.0202	203.41	1	1	0	3.80126e-46	6.31602e-43	up	significant	Distal Intergenic	10	96226020	96248866	22847	1	74881	ENSMUST00000219638.1	-37419	ENSMUSG00000112762	4930459C07Rik	RIKEN cDNA 4930459C07 gene
chr15	74729256	74730747	1492	*	3.15712	2.89619	204.723	2	2	0	3.93013e-46	6.46068e-43	up	significant	Promoter (1-2kb)	15	74724318	74728034	3717	2	57277	ENSMUST00000190433.1	-1222	ENSMUSG00000022596	Slurp1	secreted Ly6/Plaur domain containing 1
chr19	34390824	34391324	501	*	3.62395	1.07144	203.235	1	1	0	4.15067e-46	6.75139e-43	up	significant	Distal Intergenic	19	34473778	34475164	1387	2	12642	ENSMUST00000050562.5	83840	ENSMUSG00000050370	Ch25h	cholesterol 25-hydroxylase
chr7	112603671	112604171	501	*	2.9948	2.53327	202.386	1	1	0	6.35619e-46	1.02311e-42	up	significant	Distal Intergenic	7	112569250	112579659	10410	1	57342	ENSMUST00000126047.1	34421	ENSMUSG00000030770	Parva	parvin	alpha
chr5	53535079	53535579	501	*	3.66095	1.10072	202.289	1	1	0	6.67629e-46	1.06356e-42	up	significant	Intron (ENSMUST00000201991.3/19664	intron 1 of 6)	5	53555834	53657358	101525	1	19664	ENSMUST00000087360.8	-20255	ENSMUSG00000039191	Rbpj	recombination signal binding protein for immunoglobulin kappa J region
chr1	97833679	97834803	1125	*	3.23077	1.44938	203.439	2	2	0	7.49349e-46	1.18156e-42	up	significant	Promoter (<=1kb)	1	97821981	97834647	12667	2	18484	ENSMUST00000159585.7	0	ENSMUSG00000026335	Pam	peptidylglycine alpha-amidating monooxygenase
chr10	61277935	61278435	501	*	2.84717	2.49524	201.743	1	1	0	8.78067e-46	1.37054e-42	up	significant	Distal Intergenic	10	61197112	61273438	76327	2	237360	ENSMUST00000092486.10	-4497	ENSMUSG00000059901	Adamts14	ADAM metallopeptidase with thrombospondin type 1 motif 14
chr14	88347140	88347640	501	*	3.36275	1.35081	201.266	1	1	0	1.11577e-45	1.72414e-42	up	significant	Distal Intergenic	14	88466857	88471346	4490	2	219257	ENSMUST00000192557.1	123706	ENSMUSG00000050505	Pcdh20	protocadherin 20
chr13	98117483	98118937	1455	*	3.5863	1.59088	202.024	2	2	0	1.52504e-45	2.33324e-42	up	significant	Intron (ENSMUST00000109426.2/110596	intron 2 of 35)	13	98145552	98175987	30436	2	110596	ENSMUST00000224866.1	57050	ENSMUSG00000021662	Arhgef28	Rho guanine nucleotide exchange factor 28
chr9	45849717	45850992	1276	*	2.2641	3.56216	201.498	2	2	0	1.98628e-45	3.00911e-42	up	significant	Promoter (1-2kb)	9	45852723	45862219	9497	1	23821	ENSMUST00000159970.1	-1731	ENSMUSG00000032086	Bace1	beta-site APP cleaving enzyme 1
chr1	69470820	69471320	501	*	3.28947	2.151	200.012	1	1	0	2.09537e-45	3.14357e-42	up	significant	Distal Intergenic	1	69538768	69684157	145390	2	22779	ENSMUST00000188110.6	212837	ENSMUSG00000025997	Ikzf2	IKAROS family zinc finger 2
chr2	132589925	132590425	501	*	3.64238	0.898436	199.637	1	1	0	2.52996e-45	3.75906e-42	up	significant	Promoter (2-3kb)	2	132553957	132587729	33773	2	74182	ENSMUST00000110135.2	-2196	ENSMUSG00000027346	Gpcpd1	glycerophosphocholine phosphodiesterase 1
chr9	25487365	25487865	501	*	4.24906	0.376321	199.334	1	1	0	2.94549e-45	4.33477e-42	up	significant	Intron (ENSMUST00000040677.5/67484	intron 2 of 7)	9	25482867	25487313	4447	1	67484	ENSMUST00000156237.1	4498	ENSMUSG00000036611	Eepd1	endonuclease/exonuclease/phosphatase family domain containing 1
chr4	152879190	152879690	501	*	3.39488	1.11872	198.978	1	1	0	3.52156e-45	5.12114e-42	up	significant	Distal Intergenic	4	152697540	152700515	2976	1	330004	ENSMUST00000143133.1	181650	NA	Gm833	predicted gene 833
chr6	118825328	118825828	501	*	3.44595	1.23853	198.965	1	1	0	3.54611e-45	5.12114e-42	up	significant	Intron (ENSMUST00000186889.6/12288	intron 3 of 46)	6	118592319	118780324	188006	2	12288	ENSMUST00000220022.1	-45004	ENSMUSG00000051331	Cacna1c	calcium channel	voltage-dependent	L type	alpha 1C subunit
chr3	145974948	145975448	501	*	2.54055	3.22726	198.888	1	1	0	3.6852e-45	5.27274e-42	up	significant	Distal Intergenic	3	145987870	146021720	33851	1	214804	ENSMUST00000039517.10	-12422	ENSMUSG00000036863	Syde2	synapse defective 1	Rho GTPase	homolog 2 (C. elegans)
chr16	90955410	90955910	501	*	3.24653	2.2751	198.224	1	1	0	5.14386e-45	7.29225e-42	up	significant	Promoter (<=1kb)	16	90944476	90955410	10935	2	104015	ENSMUST00000231524.1	0	ENSMUSG00000022973	Synj1	synaptojanin 1
chr1	78760957	78761457	501	*	3.19866	1.47207	198.154	1	1	0	5.32771e-45	7.48422e-42	up	significant	Distal Intergenic	1	78816758	78820028	3271	1	57814	ENSMUST00000057262.7	-55301	ENSMUSG00000047330	Kcne4	potassium voltage-gated channel	Isk-related subfamily	gene 4
chr10	93355278	93355778	501	*	3.10558	1.23326	197.825	1	1	0	6.28799e-45	8.75362e-42	up	significant	Distal Intergenic	10	93335393	93348877	13485	1	432488	ENSMUST00000212186.2	19885	NA	Gm17745	predicted gene	17745
chr4	141949328	141949828	501	*	2.91407	1.92505	197.18	1	1	0	8.69287e-45	1.19837e-41	up	significant	Promoter (2-3kb)	4	141928388	141952076	23689	2	329977	ENSMUST00000129192.7	2248	ENSMUSG00000051435	Fhad1	forkhead-associated phosphopeptide binding domain 1
chr8	121494094	121494594	501	*	4.20428	0.681292	197.164	1	1	0	8.76333e-45	1.19837e-41	up	significant	Intron (ENSMUST00000127664.1/108148	intron 1 of 15)	8	121530828	121541869	11042	2	76405	ENSMUST00000182739.7	47275	ENSMUSG00000031809	1700018B08Rik	RIKEN cDNA 1700018B08 gene
chr2	152925444	152925944	501	*	3.14302	1.75331	197.119	1	1	0	8.96224e-45	1.21482e-41	up	significant	Distal Intergenic	2	152931898	152933208	1311	2	14239	ENSMUST00000099200.2	7264	ENSMUSG00000074676	Foxs1	forkhead box S1
chr10	86264613	86265113	501	*	3.06826	1.57444	196.843	1	1	0	1.02979e-44	1.38373e-41	up	significant	Intron (ENSMUST00000120638.7/27204	intron 6 of 13)	10	86300372	86349506	49135	1	21859	ENSMUST00000020234.13	-35259	ENSMUSG00000020044	Timp3	tissue inhibitor of metalloproteinase 3
chr1	192812133	192812633	501	*	4.29768	0.181202	196.708	1	1	0	1.10163e-44	1.4675e-41	up	significant	Distal Intergenic	1	192833169	192834719	1551	2	320952	ENSMUST00000057543.2	22086	ENSMUSG00000047384	A730013G03Rik	RIKEN cDNA A730013G03 gene
chr2	49655350	49655850	501	*	3.63163	1.14812	196.316	1	1	0	1.34182e-44	1.77217e-41	up	significant	Intron (ENSMUST00000028102.13/16574	intron 1 of 25)	2	49619298	49774778	155481	1	16574	ENSMUST00000028102.13	36052	ENSMUSG00000026764	Kif5c	kinesin family member 5C
chr9	118629875	118630375	501	*	3.34398	0.683169	196.296	1	1	0	1.35529e-44	1.7748e-41	up	significant	Intron (ENSMUST00000044165.13/104099	intron 3 of 27)	9	118606690	118901003	294314	1	104099	ENSMUST00000044165.13	23185	ENSMUSG00000039115	Itga9	integrin alpha 9
chr13	28507621	28508633	1013	*	3.12998	1.57262	197.601	2	2	0	1.4071e-44	1.82716e-41	up	significant	Intron (ENSMUST00000134787.7/72518	intron 1 of 2)	13	28460941	28516781	55841	2	72518	ENSMUST00000154298.1	8148	ENSMUSG00000085936	2610307P16Rik	RIKEN cDNA 2610307P16 gene
chr13	96450670	96451170	501	*	4.11181	0.705145	196.078	1	1	0	1.51184e-44	1.94681e-41	up	significant	Intron (ENSMUST00000239137.1/271144	intron 4 of 13)	13	96435944	96446017	10074	2	271144	ENSMUST00000181074.1	-4653	ENSMUSG00000047117	Ankdd1b	ankyrin repeat and death domain containing 1B
chr12	29950363	29951441	1079	*	3.31446	1.29016	197.432	2	2	0	1.5315e-44	1.95583e-41	up	significant	Intron (ENSMUST00000220271.1/69675	intron 1 of 22)	12	29938050	29989546	51497	1	69675	ENSMUST00000155318.1	12313	ENSMUSG00000020674	Pxdn	peroxidasin
chr8	116832184	116832684	501	*	3.26374	1.54086	195.054	1	1	0	2.52931e-44	3.20362e-41	up	significant	Distal Intergenic	8	116888685	116894524	5840	2	66531	ENSMUST00000155260.1	61840	ENSMUSG00000014633	Cmc2	C-X9-C motif containing 2
chr12	25318101	25318601	501	*	3.2395	0.975825	194.982	1	1	0	2.6233e-44	3.29565e-41	up	significant	Exon (ENSMUST00000222356.1/ENSMUST00000222356.1	exon 3 of 5)	12	25129174	25134931	5758	1	432641	ENSMUST00000223429.1	188927	NA	Gm17746	predicted gene	17746
chr10	6761203	6762268	1066	*	3.72825	0.64014	196.329	2	2	0	2.66605e-44	3.32235e-41	up	significant	Promoter (2-3kb)	10	6758593	7037546	278954	1	18390	ENSMUST00000063036.13	2610	ENSMUSG00000000766	Oprm1	opioid receptor	mu 1
chr17	50803168	50803668	501	*	3.42319	2.30396	194.708	1	1	0	3.01036e-44	3.7214e-41	up	significant	Intron (ENSMUST00000024717.9/72238	intron 16 of 21)	17	50698688	50699443	756	1	12228	ENSMUST00000061681.8	104480	ENSMUSG00000022863	Btg3	BTG anti-proliferation factor 3
chr5	5414744	5415780	1037	*	2.98328	1.69574	196.061	2	2	0	3.04971e-44	3.74014e-41	up	significant	Intron (ENSMUST00000167567.1/18647	intron 1 of 2)	5	5227215	5420312	193098	2	18647	ENSMUST00000167567.1	4532	ENSMUSG00000028926	Cdk14	cyclin dependent kinase 14
chr3	138092019	138092519	501	*	4.82226	0.0780457	194.661	1	1	0	3.08212e-44	3.75012e-41	up	significant	Intron (ENSMUST00000029805.12/17777	intron 17 of 17)	3	138071597	138077371	5775	1	102634333	ENSMUST00000184925.1	20422	ENSMUSG00000090066	1110002E22Rik	RIKEN cDNA 1110002E22 gene
chr16	11507257	11507757	501	*	4.27408	0.158897	194.085	1	1	0	4.11584e-44	4.96876e-41	up	significant	Intron (ENSMUST00000180792.7/74478	intron 13 of 20)	16	11447308	11661496	214189	1	74478	ENSMUST00000134941.1	59949	ENSMUSG00000071669	Snx29	sorting nexin 29
chr14	73029591	73030091	501	*	4.11996	0.206842	193.944	1	1	0	4.41743e-44	5.2915e-41	up	significant	Exon (ENSMUST00000044664.11/70086	exon 6 of 6)	14	73029128	73049072	19945	2	70086	ENSMUST00000044664.11	18981	ENSMUSG00000033470	Cysltr2	cysteinyl leukotriene receptor 2
chr1	106271735	106272235	501	*	3.35627	0.957954	193.89	1	1	0	4.53892e-44	5.39521e-41	up	significant	Intron (ENSMUST00000061047.6/98432	intron 1 of 16)	1	106281425	106287422	5998	1	98432	ENSMUST00000135810.2	-9190	ENSMUSG00000044340	Phlpp1	PH domain and leucine rich repeat protein phosphatase 1
chr18	22633108	22633608	501	*	3.4128	1.24565	193.832	1	1	0	4.6736e-44	5.51288e-41	up	significant	Distal Intergenic	18	22823303	22828362	5060	2	319211	ENSMUST00000164521.1	194754	ENSMUSG00000041923	Nol4	nucleolar protein 4
chr1	164792934	164794398	1465	*	3.26004	1.99297	194.932	2	2	0	5.37926e-44	6.2972e-41	up	significant	Promoter (2-3kb)	1	164796644	164824266	27623	1	56429	ENSMUST00000027861.5	-2246	ENSMUSG00000026574	Dpt	dermatopontin
chr3	38311978	38312478	501	*	3.0354	1.44974	192.639	1	1	0	8.51216e-44	9.88978e-41	up	significant	Distal Intergenic	3	38203151	38208119	4969	2	71342	ENSMUST00000197658.1	-103859	ENSMUSG00000106002	5430434I15Rik	RIKEN cDNA 5430434I15 gene
chr2	33272930	33274241	1312	*	4.06652	1.29054	193.766	2	2	0	9.66331e-44	1.11435e-40	up	significant	Exon (ENSMUST00000131298.6/241308	exon 7 of 18)	2	33216117	33242393	26277	1	26360	ENSMUST00000193373.2	56813	ENSMUSG00000004105	Angptl2	angiopoietin-like 2
chr17	49375541	49376041	501	*	2.94942	1.54085	192.358	1	1	0	9.80347e-44	1.12213e-40	up	significant	Distal Intergenic	17	49428362	49437941	9580	1	56738	ENSMUST00000165390.8	-52321	ENSMUSG00000064120	Mocs1	molybdenum cofactor synthesis 1
chr1	73942180	73942680	501	*	2.90621	2.06104	192.276	1	1	0	1.02136e-43	1.16048e-40	up	significant	Promoter (1-2kb)	1	73925130	73941014	15885	2	21961	ENSMUST00000189228.1	-1166	ENSMUSG00000055322	Tns1	tensin 1
chr1	182905629	182906129	501	*	3.14011	1.37752	191.41	1	1	0	1.57813e-43	1.78e-40	up	significant	Distal Intergenic	1	182954788	182975692	20905	1	53791	ENSMUST00000193687.5	-48659	ENSMUSG00000079164	Tlr5	toll-like receptor 5
chr13	44034145	44034645	501	*	3.9998	0.549895	191.374	1	1	0	1.60717e-43	1.79963e-40	up	significant	Distal Intergenic	13	44121167	44125179	4013	1	328235	ENSMUST00000163056.7	-86522	ENSMUSG00000089815	Gm5083	predicted gene 5083
chr11	79574200	79575599	1400	*	2.38448	3.21351	192.373	2	2	0	1.94599e-43	2.16334e-40	up	significant	Intron (ENSMUST00000108251.8/18015	intron 56 of 56)	11	79591212	79698023	106812	1	268451	ENSMUST00000017783.12	-15613	ENSMUSG00000017639	Rab11fip4	RAB11 family interacting protein 4 (class II)
chr2	110210511	110211011	501	*	3.47961	1.14405	190.562	1	1	0	2.41735e-43	2.66815e-40	up	significant	Intron (ENSMUST00000130416.1/ENSMUST00000130416.1	intron 1 of 1)	2	110262697	110305741	43045	2	170442	ENSMUST00000046233.8	94730	ENSMUSG00000041660	Bbox1	gamma-butyrobetaine hydroxylase 1
chr5	21441057	21441557	501	*	3.38335	1.07758	190.176	1	1	0	2.93519e-43	3.21673e-40	up	significant	Intron (ENSMUST00000056045.4/330050	intron 4 of 7)	5	21434729	21480804	46076	1	330050	ENSMUST00000146056.1	6328	ENSMUSG00000047221	Fam185a	family with sequence similarity 185	member A
chr5	99387546	99388854	1309	*	3.42617	1.0196	191.425	2	2	0	3.1327e-43	3.40902e-40	up	significant	Intron (ENSMUST00000209346.1/320292	intron 3 of 16)	5	99217426	99252927	35502	2	320292	ENSMUST00000168092.7	-134619	ENSMUSG00000089809	Rasgef1b	RasGEF domain family	member 1B
chr18	80594242	80594742	501	*	3.9124	0.712593	189.945	1	1	0	3.29643e-43	3.5621e-40	up	significant	Intron (ENSMUST00000237693.1/ENSMUST00000237693.1	intron 2 of 3)	18	80607390	80608975	1586	2	18018	ENSMUST00000237776.1	14233	ENSMUSG00000033016	Nfatc1	nuclear factor of activated T cells	cytoplasmic	calcineurin dependent 1
chr7	124593384	124593884	501	*	2.99496	1.54027	189.708	1	1	0	3.71206e-43	3.98337e-40	up	significant	Distal Intergenic	7	124625670	124708935	83266	2	73076	ENSMUST00000130240.1	115051	ENSMUSG00000086254	3100003L05Rik	RIKEN cDNA 3100003L05 gene
chr7	18779333	18779833	501	*	3.45346	1.60328	189.422	1	1	0	4.28575e-43	4.56728e-40	up	significant	Distal Intergenic	7	18786332	18789099	2768	1	20958	ENSMUST00000207882.1	-6499	ENSMUSG00000109116	Sycp1-ps1	synaptonemal complex protein 1	pseudogene 1
chr17	7680628	7681128	501	*	3.88532	0.905429	189.334	1	1	0	4.47999e-43	4.74158e-40	up	significant	Distal Intergenic	17	7746641	7761015	14375	2	68655	ENSMUST00000097424.2	79887	ENSMUSG00000071984	Fndc1	fibronectin type III domain containing 1
chr8	34774279	34774779	501	*	3.53881	0.747003	189.226	1	1	0	4.72895e-43	4.97103e-40	up	significant	Distal Intergenic	8	34807297	34819894	12598	1	319520	ENSMUST00000033930.4	-32518	ENSMUSG00000031530	Dusp4	dual specificity phosphatase 4
chr4	33261361	33261861	501	*	2.15199	4.10013	189.182	1	1	0	4.83504e-43	5.04821e-40	up	significant	Intron (ENSMUST00000137589.1/108767	intron 1 of 1)	4	33245423	33248510	3088	2	108767	ENSMUST00000049357.9	-12851	ENSMUSG00000040128	Pnrc1	proline-rich nuclear receptor coactivator 1
chr16	44502389	44503566	1178	*	2.74841	2.20535	190.462	2	2	0	5.08464e-43	5.27318e-40	up	significant	Exon (ENSMUST00000114634.2/117606	exon 4 of 19)	16	44470444	44482428	11985	1	212517	ENSMUST00000127303.1	31945	ENSMUSG00000071550	Cfap44	cilia and flagella associated protein 44
chr11	98707940	98709654	1715	*	2.99167	3.28713	191.224	3	3	0	5.19955e-43	5.3564e-40	up	significant	Promoter (<=1kb)	11	98707266	98708003	738	2	23989	ENSMUST00000139849.1	0	ENSMUSG00000017210	Med24	mediator complex subunit 24
chr4	86328347	86328847	501	*	4.63889	-0.102449	188.918	1	1	0	5.52234e-43	5.65125e-40	up	significant	Intron (ENSMUST00000107178.8/77739	intron 15 of 27)	4	86276766	86428382	151617	1	77739	ENSMUST00000107177.1	51581	ENSMUSG00000066113	Adamtsl1	ADAMTS-like 1
chr18	34958278	34958778	501	*	2.73901	3.30945	188.79	1	1	0	5.88852e-43	5.98634e-40	up	significant	Distal Intergenic	18	34937414	34954357	16944	2	15526	ENSMUST00000025217.10	-3921	ENSMUSG00000024359	Hspa9	heat shock protein 9
chr8	11357785	11359203	1419	*	3.12208	1.74489	189.985	2	1	1	6.4614e-43	6.5258e-40	up	significant	Intron (ENSMUST00000033899.13/12827	intron 4 of 47)	8	11198423	11312826	114404	2	12826	ENSMUST00000033898.9	-44959	ENSMUSG00000031502	Col4a1	collagen	type IV	alpha 1
chr17	80779819	80780319	501	*	3.87871	0.896857	188.557	1	1	0	6.62118e-43	6.64375e-40	up	significant	Distal Intergenic	17	80653861	80728485	74625	2	225028	ENSMUST00000234249.1	-51334	ENSMUSG00000024242	Map4k3	mitogen-activated protein kinase kinase kinase kinase 3
chr16	46584446	46584946	501	*	4.20251	0.0285698	188.107	1	1	0	8.30042e-43	8.27498e-40	up	significant	Distal Intergenic	16	46458852	46498525	39674	2	58998	ENSMUST00000133935.1	-85921	ENSMUSG00000022656	Nectin3	nectin cell adhesion molecule 3
chrX	87445641	87446141	501	*	4.55077	-0.0448389	188.055	1	1	0	8.51965e-43	8.43909e-40	up	significant	Intron (ENSMUST00000113966.7/331461	intron 2 of 10)	20	86747242	87890235	1142994	2	331461	ENSMUST00000078875.7	444094	ENSMUSG00000052372	Il1rapl1	interleukin 1 receptor accessory protein-like 1
chr17	73948043	73950597	2555	*	2.45855	3.86042	190.76	4	4	0	8.75477e-43	8.61676e-40	up	significant	Promoter (<=1kb)	17	73926610	73948259	21650	2	22436	ENSMUST00000233433.1	0	ENSMUSG00000024066	Xdh	xanthine dehydrogenase
chr12	108053771	108054271	501	*	3.86461	0.399219	187.953	1	1	0	8.96936e-43	8.77209e-40	up	significant	Distal Intergenic	12	107910403	108003602	93200	2	58208	ENSMUST00000066060.10	-50169	ENSMUSG00000048251	Bcl11b	B cell leukemia/lymphoma 11B
chr16	38392061	38392561	501	*	2.99153	1.99022	187.786	1	1	0	9.75453e-43	9.47999e-40	up	significant	Distal Intergenic	16	38371998	38374137	2140	1	64082	ENSMUST00000146342.1	20063	ENSMUSG00000022803	Popdc2	popeye domain containing 2
chr13	34646187	34646687	501	*	2.78955	2.00627	187.664	1	1	0	1.03699e-42	1.0015e-39	up	significant	Promoter (1-2kb)	13	34628868	34648568	19701	2	66895	ENSMUST00000152392.1	1881	ENSMUSG00000021411	Pxdc1	PX domain containing 1
chr3	149326715	149327215	501	*	3.71846	0.502875	187.173	1	1	0	1.32697e-42	1.2736e-39	up	significant	Intron (ENSMUST00000199980.1/ENSMUST00000199980.1	intron 2 of 7)	3	148816093	148990555	174463	2	99633	ENSMUST00000200543.4	-336160	ENSMUSG00000028184	Adgrl2	adhesion G protein-coupled receptor L2
chr10	128030791	128031291	501	*	3.57532	0.57749	187.105	1	1	0	1.37316e-42	1.3098e-39	up	significant	Distal Intergenic	10	128026687	128030033	3347	1	19075	ENSMUST00000138330.1	4104	ENSMUSG00000025395	Prim1	DNA primase	p49 subunit
chr19	58499507	58500007	501	*	3.48435	1.12497	186.896	1	1	0	1.52548e-42	1.44616e-39	up	significant	Distal Intergenic	19	58511993	58553085	41093	1	75645	ENSMUST00000235305.1	-11986	ENSMUSG00000025090	Ccdc172	coiled-coil domain containing 172
chr1	192789029	192790316	1288	*	2.87073	2.26467	188.054	2	2	0	1.70459e-42	1.60611e-39	up	significant	Distal Intergenic	1	192512828	192771223	258396	2	226861	ENSMUST00000044190.11	-17806	ENSMUSG00000037375	Hhat	hedgehog acyltransferase
chr18	75067226	75067726	501	*	3.32291	1.27328	186.327	1	1	0	2.03066e-42	1.90175e-39	up	significant	Intron (ENSMUST00000236220.1/69190	intron 6 of 8)	18	75047324	75063114	15791	1	69190	ENSMUST00000235545.1	19902	ENSMUSG00000035765	Dym	dymeclin
chr4	154204572	154205773	1202	*	2.33108	3.61191	187.559	2	2	0	2.18607e-42	2.03496e-39	up	significant	Intron (ENSMUST00000030897.14/230971	intron 3 of 36)	4	154237525	154271739	34215	1	230971	ENSMUST00000152159.7	-31752	ENSMUSG00000057751	Megf6	multiple EGF-like-domains 6
chr8	93180477	93180977	501	*	4.09402	0.355874	186.092	1	1	0	2.28528e-42	2.11457e-39	up	significant	Intron (ENSMUST00000034172.7/104158	intron 8 of 13)	8	93166329	93175289	8961	2	104158	ENSMUST00000148340.1	-5188	ENSMUSG00000056973	Ces1d	carboxylesterase 1D
chr13	44260022	44261347	1326	*	3.60264	1.2399	187.022	2	2	0	2.86319e-42	2.63354e-39	up	significant	Intron (ENSMUST00000222409.1/ENSMUST00000222409.1	intron 2 of 2)	13	44193589	44216487	22899	2	100503592	ENSMUST00000223513.1	-43535	ENSMUSG00000113186	A330076C08Rik	RIKEN cDNA A330076C08 gene
chr17	49268958	49270446	1489	*	4.02463	0.427492	186.926	2	1	0	3.00523e-42	2.74783e-39	up	significant	Distal Intergenic	17	49307804	49312241	4438	2	100415784	ENSMUST00000233890.1	41795	ENSMUSG00000117221	Gm17830	predicted gene	17830
chr12	16425918	16426418	501	*	2.82159	2.09994	185.15	1	1	0	3.66847e-42	3.33453e-39	up	significant	Distal Intergenic	12	16551585	16562444	10860	2	14245	ENSMUST00000221789.1	136026	ENSMUSG00000020593	Lpin1	lipin 1
chr3	102366124	102366624	501	*	3.03888	1.62359	185.105	1	1	0	3.75317e-42	3.39157e-39	up	significant	Intron (ENSMUST00000196720.4/319951	intron 2 of 4)	3	102262839	102287976	25138	1	319951	ENSMUST00000196659.1	103285	ENSMUSG00000105891	A230001M10Rik	RIKEN cDNA A230001M10 gene
chr11	17859536	17860036	501	*	2.57608	2.22515	184.98	1	1	0	3.99642e-42	3.59039e-39	up	significant	Distal Intergenic	11	17938756	17953875	15120	2	68145	ENSMUST00000076661.6	93839	ENSMUSG00000016984	Etaa1	Ewing tumor-associated antigen 1
chr17	65916084	65916584	501	*	2.09631	3.77436	184.631	1	1	0	4.76219e-42	4.25362e-39	up	significant	Exon (ENSMUST00000232714.1/ENSMUST00000232714.1	exon 4 of 4)	17	65848766	65885798	37033	2	19765	ENSMUST00000166543.9	-30286	ENSMUSG00000024096	Ralbp1	ralA binding protein 1
chr4	14581122	14581622	501	*	3.62613	0.302534	184.437	1	1	0	5.24877e-42	4.6613e-39	up	significant	Intron (ENSMUST00000042221.13/208890	intron 4 of 18)	4	14565480	14621497	56018	2	208890	ENSMUST00000149633.1	39875	ENSMUSG00000040569	Slc26a7	solute carrier family 26	member 7
chr5	21168923	21169423	501	*	3.83147	0.538094	184.069	1	1	0	6.31744e-42	5.5783e-39	up	significant	Distal Intergenic	5	21186255	21259766	73512	1	212167	ENSMUST00000197522.4	-16832	ENSMUSG00000039934	Gsap	gamma-secretase activating protein
chr13	94130382	94130882	501	*	3.37173	0.928007	183.711	1	1	0	7.56082e-42	6.63827e-39	up	significant	Intron (ENSMUST00000054274.7/218454	intron 2 of 3)	13	94134740	94174326	39587	1	218454	ENSMUST00000120051.1	-3858	ENSMUSG00000045312	Lhfpl2	lipoma HMGIC fusion partner-like 2
chr1	135538447	135538947	501	*	3.0535	1.33825	183.479	1	1	0	8.49828e-42	7.41919e-39	up	significant	Intron (ENSMUST00000040599.14/215690	intron 1 of 29)	1	135458680	135510451	51772	2	215690	ENSMUST00000190130.1	-27996	ENSMUSG00000009418	Nav1	neuron navigator 1
chr2	132585959	132586459	501	*	3.96799	1.36648	183.46	1	1	0	8.57715e-42	7.44598e-39	up	significant	Promoter (1-2kb)	2	132553957	132587729	33773	2	74182	ENSMUST00000110135.2	1270	ENSMUSG00000027346	Gpcpd1	glycerophosphocholine phosphodiesterase 1
chr9	88085319	88085819	501	*	4.16573	0.761154	183.004	1	1	0	1.07859e-41	9.31109e-39	up	significant	Distal Intergenic	9	88327197	88372092	44896	1	23959	ENSMUST00000034992.7	-241378	ENSMUSG00000032420	Nt5e	5' nucleotidase	ecto
chr18	11976622	11977122	501	*	3.08298	1.38819	182.939	1	1	0	1.11443e-41	9.56708e-39	up	significant	Intron (ENSMUST00000209628.1/338363	intron 9 of 9)	18	11964450	12074631	110182	2	338363	ENSMUST00000209628.1	97509	ENSMUSG00000049411	Tmem241	transmembrane protein 241
chr12	28863228	28863728	501	*	3.1377	1.11212	182.742	1	1	0	1.23045e-41	1.05047e-38	up	significant	Promoter (<=1kb)	12	28863334	28864735	1402	1	380752	ENSMUST00000220933.1	0	ENSMUSG00000036613	Eipr1	EARP complex and GARP complex interacting protein 1
chr14	67314557	67315985	1429	*	3.24795	1.17652	183.656	2	2	0	1.5547e-41	1.32e-38	up	significant	Promoter (<=1kb)	14	67304888	67314711	9824	2	628416	ENSMUST00000100448.2	0	ENSMUSG00000075549	Gm6878	predicted gene 6878
chr18	38754012	38755026	1015	*	3.02932	1.53778	183.455	2	2	0	1.71978e-41	1.45218e-38	up	significant	Intron (ENSMUST00000127448.7/ENSMUST00000127448.7	intron 3 of 3)	18	38714400	38714513	114	1	102632739	ENSMUST00000190667.1	39612	NA	Gm19774	predicted gene	19774
chr1	39765844	39766344	501	*	3.75538	0.418979	182.029	1	1	0	1.76133e-41	1.47918e-38	up	significant	Distal Intergenic	1	39804148	39805332	1185	2	100042065	ENSMUST00000171319.3	38988	ENSMUSG00000091937	Gm3646	predicted gene 3646
chr8	78634499	78634999	501	*	3.28269	1.38302	181.751	1	1	0	2.02496e-41	1.69139e-38	up	significant	Intron (ENSMUST00000211332.1/76775	intron 5 of 10)	8	78588616	78688758	100143	1	76775	ENSMUST00000211315.1	45883	ENSMUSG00000031684	Slc10a7	solute carrier family 10 (sodium/bile acid cotransporter family)	member 7
chr3	130440509	130441009	501	*	2.87189	2.04824	181.719	1	1	0	2.05743e-41	1.70927e-38	up	significant	Intron (ENSMUST00000143830.2/77018	intron 7 of 19)	3	130617448	130634809	17362	1	71760	ENSMUST00000166187.7	-176439	ENSMUSG00000019232	Etnppl	ethanolamine phosphate phospholyase
chr7	96712806	96713306	501	*	3.28248	1.15564	181.652	1	1	0	2.12821e-41	1.75862e-38	up	significant	Intron (ENSMUST00000107162.7/23966	intron 10 of 32)	7	96777934	96797733	19800	1	23966	ENSMUST00000140140.1	-64628	ENSMUSG00000048078	Tenm4	teneurin transmembrane protein 4
chr15	12706903	12707403	501	*	2.83504	1.57513	181.545	1	1	0	2.24544e-41	1.84562e-38	up	significant	Intron (ENSMUST00000189469.6/68070	intron 2 of 4)	15	12443331	12739924	296594	2	68070	ENSMUST00000189469.6	32521	ENSMUSG00000022197	Pdzd2	PDZ domain containing 2
chr1	192798368	192798868	501	*	3.37366	1.10709	181.477	1	1	0	2.3246e-41	1.90058e-38	up	significant	Distal Intergenic	1	192512828	192771223	258396	2	226861	ENSMUST00000044190.11	-27145	ENSMUSG00000037375	Hhat	hedgehog acyltransferase
chr10	71009706	71011197	1492	*	3.81725	0.959835	182.835	2	2	0	2.34866e-41	1.91014e-38	up	significant	Intron (ENSMUST00000143791.7/83675	intron 3 of 20)	10	70934502	70948489	13988	2	83675	ENSMUST00000144740.1	-61217	ENSMUSG00000014329	Bicc1	BicC family RNA binding protein 1
chr6	137704372	137704872	501	*	3.18759	1.52839	181.36	1	1	0	2.46509e-41	1.99433e-38	up	significant	Distal Intergenic	6	137735078	137751932	16855	1	20901	ENSMUST00000064910.6	-30206	ENSMUSG00000030224	Strap	serine/threonine kinase receptor associated protein
chr1	40106570	40107070	501	*	4.36855	0.714316	181.157	1	1	0	2.72954e-41	2.19678e-38	up	significant	Intron (ENSMUST00000191671.5/16178	intron 3 of 3)	1	40085985	40102436	16452	1	16178	ENSMUST00000194913.1	20585	ENSMUSG00000026073	Il1r2	interleukin 1 receptor	type II
chr8	36744355	36744855	501	*	2.90828	1.50374	181.095	1	1	0	2.81539e-41	2.25414e-38	up	significant	Intron (ENSMUST00000163663.2/50768	intron 5 of 17)	8	36567751	36733054	165304	2	50768	ENSMUST00000098826.9	-11301	ENSMUSG00000031523	Dlc1	deleted in liver cancer 1
chr12	100079562	100080062	501	*	4.13216	0.216272	181.062	1	1	0	2.86291e-41	2.28037e-38	up	significant	Exon (ENSMUST00000221663.1/ENSMUST00000221663.1	exon 1 of 1)	12	100110154	100115866	5713	1	19179	ENSMUST00000222374.1	-30092	ENSMUSG00000021178	Psmc1	protease (prosome	macropain) 26S subunit	ATPase 1
chr17	64676996	64677496	501	*	2.78404	2.10649	180.853	1	1	0	3.18048e-41	2.52033e-38	up	significant	Intron (ENSMUST00000086723.9/17158	intron 10 of 21)	17	64713420	64714802	1383	1	17158	ENSMUST00000169239.1	-35924	ENSMUSG00000024085	Man2a1	mannosidase 2	alpha 1
chr10	78519804	78520965	1162	*	3.08871	1.30186	181.908	2	2	0	3.74317e-41	2.95109e-38	up	significant	Promoter (2-3kb)	10	78517428	78520566	3139	1	258224	ENSMUST00000204477.4	2376	ENSMUSG00000107822	Or10b1	olfactory receptor family 10 subfamily B member 1
chr13	35453289	35453789	501	*	3.33162	1.01055	180.305	1	1	0	4.18928e-41	3.28603e-38	up	significant	Intron (ENSMUST00000226101.1/ENSMUST00000226101.1	intron 1 of 1)	13	35659833	35874063	214231	1	12593	ENSMUST00000075220.13	-206044	ENSMUSG00000059288	Cdyl	chromodomain protein	Y chromosome-like
chr10	18625529	18626029	501	*	2.02804	3.99122	180.288	1	1	0	4.22524e-41	3.2975e-38	up	significant	Intron (ENSMUST00000215836.1/215821	intron 18 of 33)	10	18539498	18546076	6579	2	56016	ENSMUST00000020000.6	-79453	ENSMUSG00000019853	Hebp2	heme binding protein 2
chr16	80257460	80257960	501	*	3.76585	0.0322465	179.931	1	1	0	5.05492e-41	3.92518e-38	up	significant	Distal Intergenic	16	79999376	80000546	1171	1	78654	ENSMUST00000191029.1	258084	ENSMUSG00000101810	1700066C05Rik	RIKEN cDNA 1700066C05 gene
chr1	162938923	162939423	501	*	2.7391	2.50098	179.864	1	1	0	5.22862e-41	4.03976e-38	up	significant	Promoter (1-2kb)	1	162916551	162937515	20965	2	226565	ENSMUST00000195576.4	-1408	ENSMUSG00000095576	Fmo6	flavin containing monooxygenase 6
chr16	94518929	94519429	501	*	2.46803	2.75563	179.491	1	1	0	6.30548e-41	4.84753e-38	up	significant	Intron (ENSMUST00000210205.1/ENSMUST00000210205.1	intron 1 of 1)	16	94501677	94526394	24718	2	13185	ENSMUST00000125229.8	6965	ENSMUSG00000022898	Vps26c	VPS26 endosomal protein sorting factor C
chr2	118058623	118059123	501	*	3.13274	2.3721	179.243	1	1	0	7.14395e-41	5.46494e-38	up	significant	Intron (ENSMUST00000148587.7/329496	intron 4 of 9)	2	118069847	118111091	41245	2	329496	ENSMUST00000138764.1	51968	ENSMUSG00000087203	Gm13986	predicted gene 13986
chr4	41479328	41480657	1330	*	3.54607	0.779008	180.212	2	2	0	8.77855e-41	6.68229e-38	up	significant	3' UTR	4	41465151	41480926	15776	1	66401	ENSMUST00000030154.6	14177	ENSMUSG00000028443	Nudt2	nudix hydrolase 2
chr6	50018896	50019396	501	*	3.07092	2.30087	178.542	1	1	0	1.01621e-40	7.69753e-38	up	significant	Distal Intergenic	6	50110241	50198598	88358	1	56524	ENSMUST00000166318.7	-90845	ENSMUSG00000038388	Pals2	protein associated with LIN7 2	MAGUK family member
chr1	135548668	135549168	501	*	2.33152	3.29146	178.521	1	1	0	1.02693e-40	7.73535e-38	up	significant	Intron (ENSMUST00000040599.14/215690	intron 1 of 29)	1	135584773	135599948	15176	1	215714	ENSMUST00000067468.5	-35605	NA	Gm4793	predicted gene 4793
chr14	59447925	59448425	501	*	3.51016	0.564959	178.513	1	1	0	1.03121e-40	7.73535e-38	up	significant	Intron (ENSMUST00000225149.1/69008	intron 2 of 3)	14	59440981	59585764	144784	1	69008	ENSMUST00000225595.1	6944	ENSMUSG00000021981	Cab39l	calcium binding protein 39-like
chr3	116210784	116211284	501	*	3.1881	1.11104	178.452	1	1	0	1.06326e-40	7.9372e-38	up	significant	Distal Intergenic	3	116252563	116253089	527	2	64378	ENSMUST00000197759.1	41805	ENSMUSG00000068696	Gpr88	G-protein coupled receptor 88
chr12	5108566	5109066	501	*	2.7269	2.2707	177.779	1	1	0	1.49147e-40	1.10802e-37	up	significant	Intron (ENSMUST00000020958.8/208439	intron 5 of 13)	12	4982052	4993758	11707	1	320817	ENSMUST00000220408.1	126514	ENSMUSG00000052812	Atad2b	ATPase family	AAA domain containing 2B
chr12	71467759	71468259	501	*	3.52603	0.881562	177.65	1	1	0	1.59143e-40	1.17663e-37	up	significant	Intron (ENSMUST00000221650.1/ENSMUST00000221650.1	intron 5 of 5)	12	71488285	71556133	67849	1	73815	ENSMUST00000222756.1	-20026	ENSMUSG00000113630	4930404H11Rik	RIKEN cDNA 4930404H11 gene
chr6	143112092	143112592	501	*	2.48522	2.99509	177.337	1	1	0	1.86204e-40	1.37015e-37	up	significant	Intron (ENSMUST00000204101.1/102633311	intron 7 of 8)	6	143078365	143100141	21777	2	74741	ENSMUST00000204140.1	-11951	ENSMUSG00000030279	C2cd5	C2 calcium-dependent domain containing 5
chr4	126067670	126068170	501	*	2.93355	2.64863	177.295	1	1	0	1.90199e-40	1.39291e-37	up	significant	Intron (ENSMUST00000035497.4/230751	intron 1 of 9)	4	126058604	126088664	30061	1	230751	ENSMUST00000143712.2	9066	ENSMUSG00000042616	Oscp1	organic solute carrier partner 1
chr1	57925937	57926437	501	*	3.88504	1.35646	177.224	1	1	0	1.97113e-40	1.43674e-37	up	significant	Intron (ENSMUST00000163239.7/67198	intron 8 of 11)	1	57902071	57938021	35951	1	67198	ENSMUST00000164353.2	23866	ENSMUSG00000038305	Spats2l	spermatogenesis associated	serine-rich 2-like
chr7	76584796	76585296	501	*	3.49535	0.312031	177.134	1	1	0	2.06213e-40	1.49601e-37	up	significant	Intron (ENSMUST00000156166.7/244071	intron 17 of 22)	7	76411062	76766608	355547	1	244071	ENSMUST00000107442.2	173734	ENSMUSG00000025754	Agbl1	ATP/GTP binding protein-like 1
chr8	4483294	4483794	501	*	3.58259	1.57122	177.018	1	1	0	2.18648e-40	1.57881e-37	up	significant	Distal Intergenic	8	4493026	4518641	25616	1	67260	ENSMUST00000177010.9	-9232	ENSMUSG00000008206	Cers4	ceramide synthase 4
chr16	78406612	78407112	501	*	3.60709	0.836648	176.98	1	1	0	2.22883e-40	1.60191e-37	up	significant	Distal Intergenic	16	78364910	78377192	12283	2	12228	ENSMUST00000148124.1	-29420	ENSMUSG00000022863	Btg3	BTG anti-proliferation factor 3
chr8	117194292	117194792	501	*	3.31745	1.40055	176.797	1	1	0	2.44323e-40	1.74787e-37	up	significant	Intron (ENSMUST00000064488.10/209239	intron 7 of 10)	8	117158137	117215997	57861	1	209239	ENSMUST00000162997.2	36155	ENSMUSG00000052557	Gan	giant axonal neuropathy
chr8	120696506	120697006	501	*	2.542	2.41007	176.669	1	1	0	2.60521e-40	1.85516e-37	up	significant	Intron (ENSMUST00000127664.1/108148	intron 1 of 15)	8	120673152	120674207	1056	1	12857	ENSMUST00000181026.1	23354	ENSMUSG00000031818	Cox4i1	cytochrome c oxidase subunit 4I1
chr16	90747103	90747603	501	*	3.08587	1.42792	176.128	1	1	0	3.41988e-40	2.42412e-37	up	significant	3' UTR	16	90738324	90749785	11462	1	77037	ENSMUST00000038197.2	8779	ENSMUSG00000039956	Mrap	melanocortin 2 receptor accessory protein
chr6	35265846	35266346	501	*	3.42574	1.04014	176.087	1	1	0	3.4907e-40	2.46302e-37	up	significant	Distal Intergenic	6	35252732	35262022	9291	1	67705	ENSMUST00000136110.1	13114	ENSMUSG00000073155	Stmp1	short transmembrane mitochondrial protein 1
chr18	66652257	66652757	501	*	3.24371	0.952998	176.022	1	1	0	3.60672e-40	2.53331e-37	up	significant	Intron (ENSMUST00000237763.1/ENSMUST00000237763.1	intron 4 of 4)	18	66504181	66508292	4112	1	100503565	ENSMUST00000236603.1	148076	ENSMUSG00000118376	Gm9926	predicted gene 9926
chr5	132703537	132704037	501	*	3.79682	0.656402	175.967	1	1	0	3.70778e-40	2.59251e-37	up	significant	Distal Intergenic	5	131437333	132543344	1106012	2	319974	ENSMUST00000161226.8	-160193	ENSMUSG00000029673	Auts2	autism susceptibility candidate 2
chr2	44705834	44706334	501	*	2.962	1.39107	175.94	1	1	0	3.75891e-40	2.61642e-37	up	significant	Intron (ENSMUST00000112810.7/227835	intron 5 of 10)	2	44564415	44756437	192023	2	227835	ENSMUST00000049051.12	50103	ENSMUSG00000036890	Gtdc1	glycosyltransferase-like domain containing 1
chr18	55623292	55624647	1356	*	2.46759	2.56979	177.036	2	2	0	4.33329e-40	3.0027e-37	up	significant	Distal Intergenic	18	54888723	54992555	103833	2	269023	ENSMUST00000237844.1	-630737	ENSMUSG00000052713	Zfp608	zinc finger protein 608
chrX	11417829	11419551	1723	*	2.75255	1.78015	177.578	3	3	0	4.94892e-40	3.41398e-37	up	significant	Distal Intergenic	20	11327822	11328151	330	1	236663	ENSMUST00000091180.2	90007	ENSMUSG00000069038	H2al1j	H2A histone family member L1J
chr5	111619965	111621043	1079	*	2.23182	3.64422	176.708	2	2	0	5.11068e-40	3.5099e-37	up	significant	Distal Intergenic	5	111582431	111604932	22502	1	330164	ENSMUST00000198458.1	37534	ENSMUSG00000052848	C130026L21Rik	RIKEN cDNA C130026L21 gene
chr4	138523745	138524245	501	*	3.08812	1.00855	175.164	1	1	0	5.55143e-40	3.79573e-37	up	significant	Distal Intergenic	4	138571046	138581083	10038	2	75718	ENSMUST00000137206.1	56838	ENSMUSG00000028753	Vwa5b1	von Willebrand factor A domain containing 5B1
chr6	90403470	90403970	501	*	3.19148	0.793294	175.074	1	1	0	5.80858e-40	3.95406e-37	up	significant	3' UTR	6	90426484	90428395	1912	2	243538	ENSMUST00000135757.2	24425	ENSMUSG00000048794	Cfap100	cilia and flagella associated protein 100
chr3	59138441	59139512	1072	*	3.47638	0.375971	176.064	2	2	0	7.0625e-40	4.78655e-37	up	significant	Intron (ENSMUST00000199659.4/329650	intron 15 of 43)	3	59116026	59132462	16437	2	140795	ENSMUST00000200673.1	-5979	ENSMUSG00000036381	P2ry14	purinergic receptor P2Y	G-protein coupled	14
chr2	92975333	92976833	1501	*	2.61021	2.63933	176.007	2	2	0	7.26974e-40	4.90549e-37	up	significant	Exon (ENSMUST00000111274.8/100042784	exon 7 of 7)	2	93009973	93013910	3938	2	100042784	ENSMUST00000130441.1	37077	ENSMUSG00000075028	Prdm11	PR domain containing 11
chr9	108462168	108462668	501	*	2.73038	2.14628	174.503	1	1	0	7.74224e-40	5.20161e-37	up	significant	Promoter (<=1kb)	9	108447636	108461581	13946	2	78267	ENSMUST00000193286.5	-587	ENSMUSG00000032609	Klhdc8b	kelch domain containing 8B
chr10	90116717	90117217	501	*	2.8429	1.66788	174.381	1	1	0	8.23111e-40	5.50611e-37	up	significant	Intron (ENSMUST00000183156.7/77531	intron 8 of 25)	10	90071111	90079463	8353	1	77531	ENSMUST00000183109.1	45606	ENSMUSG00000058589	Anks1b	ankyrin repeat and sterile alpha motif domain containing 1B
chr3	43807490	43807990	501	*	3.26972	1.89196	174.058	1	1	0	9.68122e-40	6.44823e-37	up	significant	Distal Intergenic	3	45281350	45364670	83321	2	72511	ENSMUST00000195225.5	1556680	ENSMUSG00000097040	2610316D01Rik	RIKEN cDNA 2610316D01 gene
chr17	32117651	32119729	2079	*	2.63454	2.34912	176.165	3	3	0	1.00723e-39	6.67995e-37	up	significant	Intron (ENSMUST00000237900.1/ENSMUST00000237900.1	intron 1 of 1)	17	32078797	32107350	28554	2	435518	ENSMUST00000183934.1	-10301	ENSMUSG00000121449	Pdxk-ps	pyridoxal (pyridoxine	vitamin B6) kinase	pseudogene
chr8	118422554	118423054	501	*	3.51299	0.508015	173.732	1	1	0	1.14043e-39	7.53096e-37	up	significant	Intron (ENSMUST00000117160.1/12554	intron 1 of 13)	8	118314413	118856206	541794	1	12554	ENSMUST00000123567.1	108141	ENSMUSG00000031841	Cdh13	cadherin 13
chr4	59256767	59257267	501	*	3.27157	0.645225	173.55	1	1	0	1.25009e-39	8.22001e-37	up	significant	Promoter (2-3kb)	4	59260051	59263269	3219	1	101055769	ENSMUST00000124589.1	-2784	NA	Gm12596	predicted gene 12596
chr10	42265262	42265762	501	*	3.22934	1.59092	173.397	1	1	0	1.35016e-39	8.84039e-37	up	significant	Intron (ENSMUST00000105502.7/56484	intron 2 of 3)	10	42197554	42258366	60813	2	56484	ENSMUST00000177542.1	-6896	ENSMUSG00000048756	Foxo3	forkhead box O3
chr13	92365270	92366537	1268	*	4.30586	0.0740271	174.393	2	2	0	1.63589e-39	1.0666e-36	up	significant	Exon (ENSMUST00000022218.5/13361	exon 4 of 6)	13	92211886	92355003	143118	2	17686	ENSMUST00000022220.12	-10267	ENSMUSG00000014850	Msh3	mutS homolog 3
chr7	76594540	76595040	501	*	3.54958	0.208038	172.99	1	1	0	1.65611e-39	1.07526e-36	up	significant	Intron (ENSMUST00000156166.7/244071	intron 18 of 22)	7	76411062	76766608	355547	1	244071	ENSMUST00000107442.2	183478	ENSMUSG00000025754	Agbl1	ATP/GTP binding protein-like 1
chr14	118913434	118913934	501	*	2.864	1.24947	172.112	1	1	0	2.57594e-39	1.66547e-36	up	significant	Promoter (<=1kb)	14	118891762	118913750	21989	2	66573	ENSMUST00000226960.1	0	ENSMUSG00000042156	Dzip1	DAZ interacting protein 1
chr17	81492399	81492899	501	*	3.46526	1.00462	171.945	1	1	0	2.80183e-39	1.80397e-36	up	significant	Intron (ENSMUST00000234131.1/20541	intron 1 of 7)	17	81388691	81649607	260917	2	20541	ENSMUST00000086538.9	156708	ENSMUSG00000054640	Slc8a1	solute carrier family 8 (sodium/calcium exchanger)	member 1
chr7	118475260	118475760	501	*	3.95598	0.830086	171.808	1	1	0	3.00051e-39	1.92388e-36	up	significant	Distal Intergenic	7	118485111	118491975	6865	2	319622	ENSMUST00000178344.2	16215	ENSMUSG00000095115	Itpripl2	inositol 1	4	5-triphosphate receptor interacting protein-like 2
chr13	49544213	49544713	501	*	4.1869	0.272899	171.445	1	1	0	3.60096e-39	2.29933e-36	up	significant	Promoter (<=1kb)	13	49544443	49567557	23115	1	66695	ENSMUST00000177948.1	0	ENSMUSG00000021388	Aspn	asporin
chr11	104599479	104599979	501	*	2.57744	2.01104	171.38	1	1	0	3.72187e-39	2.36676e-36	up	significant	Distal Intergenic	11	104608000	104670476	62477	1	16416	ENSMUST00000021028.4	-8021	ENSMUSG00000020689	Itgb3	integrin beta 3
chr13	110255774	110256274	501	*	3.38513	0.63791	171.236	1	1	0	4.00064e-39	2.5336e-36	up	significant	Intron (ENSMUST00000167824.2/67295	intron 2 of 4)	13	110054187	110280150	225964	2	67295	ENSMUST00000167824.2	23876	ENSMUSG00000021700	Rab3c	RAB3C	member RAS oncogene family
chr3	34565349	34565849	501	*	-2.52255	2.03328	170.888	1	0	1	4.76597e-39	3.00597e-36	down	significant	Exon (ENSMUST00000199445.1/ENSMUST00000199445.1	exon 2 of 2)	3	34560392	34638446	78055	1	320478	ENSMUST00000196795.1	4957	ENSMUSG00000105265	Sox2ot	SOX2 overlapping transcript (non-protein coding)
chr2	117929144	117929644	501	*	3.58701	0.180501	170.671	1	1	0	5.31432e-39	3.33819e-36	up	significant	Intron (ENSMUST00000148587.7/329496	intron 8 of 9)	2	117821928	117909136	87209	1	73938	ENSMUST00000149239.1	107216	ENSMUSG00000086221	4930412B13Rik	RIKEN cDNA 4930412B13 gene
chr1	78338113	78338613	501	*	2.25799	2.87162	170.534	1	1	0	5.69383e-39	3.5621e-36	up	significant	Intron (ENSMUST00000036172.9/433323	intron 1 of 4)	1	78310345	78420289	109945	1	433323	ENSMUST00000036172.9	27768	ENSMUSG00000032908	Sgpp2	sphingosine-1-phosphate phosphatase 2
chr4	82890937	82891437	501	*	3.86773	0.482698	170.48	1	1	0	5.85064e-39	3.64544e-36	up	significant	Distal Intergenic	4	82881751	82885148	3398	2	12622	ENSMUST00000048430.3	-5789	ENSMUSG00000038192	Cer1	cerberus 1	DAN family BMP antagonist
chr8	120699498	120699998	501	*	3.49542	0.667678	170.286	1	1	0	6.45004e-39	4.00278e-36	up	significant	Intron (ENSMUST00000127664.1/108148	intron 1 of 15)	8	120673152	120674207	1056	1	12857	ENSMUST00000181026.1	26346	ENSMUSG00000031818	Cox4i1	cytochrome c oxidase subunit 4I1
chr11	101756610	101757775	1166	*	3.40268	0.905942	171.587	2	2	0	6.70842e-39	4.14648e-36	up	significant	Exon (ENSMUST00000039152.13/217207	exon 18 of 23)	11	101751779	101753176	1398	1	217207	ENSMUST00000141461.1	4831	ENSMUSG00000034931	Dhx8	DEAH-box helicase 8
chr16	76432280	76433665	1386	*	2.92503	2.86918	171.454	2	2	0	7.17173e-39	4.41519e-36	up	significant	Intron (ENSMUST00000207575.2/ENSMUST00000207575.2	intron 3 of 5)	16	76403251	76403652	402	2	14109	ENSMUST00000052867.8	-28628	ENSMUSG00000038274	Fau	FAU ubiquitin like and ribosomal protein S30 fusion
chr8	124630399	124630899	501	*	3.17558	1.11189	170.005	1	1	0	7.43168e-39	4.55706e-36	up	significant	Distal Intergenic	8	124613440	124614626	1187	1	73647	ENSMUST00000133583.1	16959	ENSMUSG00000031981	Capn9	calpain 9
chr18	12059597	12060097	501	*	3.97013	1.90341	169.793	1	1	0	8.2666e-39	5.049e-36	up	significant	Intron (ENSMUST00000209628.1/338363	intron 5 of 9)	18	11964450	12074631	110182	2	338363	ENSMUST00000209628.1	14534	ENSMUSG00000049411	Tmem241	transmembrane protein 241
chr18	10253605	10254105	501	*	2.78655	1.55631	169.743	1	1	0	8.4741e-39	5.15535e-36	up	significant	Distal Intergenic	18	10325177	10502412	177236	1	381157	ENSMUST00000173356.7	-71072	ENSMUSG00000042942	Greb1l	growth regulation by estrogen in breast cancer-like
chr15	86268497	86268997	501	*	2.75528	1.79505	169.678	1	1	0	8.75631e-39	5.30615e-36	up	significant	Intron (ENSMUST00000063414.8/223754	intron 4 of 12)	15	86235505	86292162	56658	1	223754	ENSMUST00000229242.1	32992	ENSMUSG00000051864	Tbc1d22a	TBC1 domain family	member 22a
chr9	123505418	123506733	1316	*	2.98364	1.51773	170.969	2	2	0	9.14937e-39	5.52268e-36	up	significant	Intron (ENSMUST00000026269.3/29806	intron 2 of 7)	9	123510064	123519300	9237	1	29806	ENSMUST00000213278.1	-3331	ENSMUSG00000025239	Limd1	LIM domains containing 1
chr17	79269965	79270465	501	*	3.79846	0.56752	169.3	1	1	0	1.05918e-38	6.36845e-36	up	significant	Distal Intergenic	17	79335197	79353007	17811	2	260409	ENSMUST00000233363.1	82542	ENSMUSG00000036533	Cdc42ep3	CDC42 effector protein 3
chr5	124334356	124334856	501	*	2.50836	2.34116	169.04	1	1	0	1.20675e-38	7.22762e-36	up	significant	Intron (ENSMUST00000111477.1/72650	intron 1 of 1)	5	124328098	124341844	13747	1	72650	ENSMUST00000077376.2	6258	ENSMUSG00000047635	Mtrfr	mitochondrial translation release factor in rescue
chr7	90257906	90259125	1220	*	3.8488	0.581361	170.313	2	2	0	1.27267e-38	7.58132e-36	up	significant	Intron (ENSMUST00000107221.8/75338	intron 2 of 10)	7	90223873	90265418	41546	2	75338	ENSMUST00000107221.8	6293	ENSMUSG00000030617	Ccdc83	coiled-coil domain containing 83
chr14	17004579	17005584	1006	*	3.53276	0.961414	170.302	2	2	0	1.27978e-38	7.58132e-36	up	significant	Distal Intergenic	14	17105561	17105876	316	1	100417973	ENSMUST00000225472.1	-99977	NA	Pou5f1-rs6	POU domain	class 5	transcription factor 1	related sequence 6
chr16	13944440	13945671	1232	*	2.90383	2.13518	170.301	2	2	0	1.28052e-38	7.58132e-36	up	significant	5' UTR	16	13941094	13946845	5752	1	93734	ENSMUST00000156143.1	3346	ENSMUSG00000022679	Mpv17l	Mpv17 transgene	kidney disease mutant-like
chr4	11841036	11841536	501	*	3.18079	0.516534	168.913	1	1	0	1.28636e-38	7.58683e-36	up	significant	Distal Intergenic	4	11758193	11811486	53294	1	12557	ENSMUST00000108303.1	82843	ENSMUSG00000028217	Cdh17	cadherin 17
chr1	83761429	83761929	501	*	3.12005	0.796805	168.815	1	1	0	1.35152e-38	7.94082e-36	up	significant	Intron (ENSMUST00000189405.6/ENSMUST00000189405.6	intron 3 of 4)	1	84037926	84053253	15328	2	98496	ENSMUST00000175948.1	291324	ENSMUSG00000045658	Pid1	phosphotyrosine interaction domain containing 1
chr2	158215653	158216931	1279	*	2.92796	1.42758	170.183	2	2	0	1.35848e-38	7.95147e-36	up	significant	Exon (ENSMUST00000103121.9/228846	exon 3 of 16)	2	158182533	158229222	46690	2	228846	ENSMUST00000103121.9	12291	ENSMUSG00000037813	D630003M21Rik	RIKEN cDNA D630003M21 gene
chr1	78816598	78817098	501	*	3.33568	0.954866	168.692	1	1	0	1.43796e-38	8.38491e-36	up	significant	Promoter (<=1kb)	1	78816758	78820028	3271	1	57814	ENSMUST00000057262.7	0	ENSMUSG00000047330	Kcne4	potassium voltage-gated channel	Isk-related subfamily	gene 4
chr8	14879060	14880539	1480	*	2.69307	2.46671	170.025	2	1	0	1.47077e-38	8.53149e-36	up	significant	Promoter (<=1kb)	8	14881335	14894716	13382	1	26889	ENSMUST00000132001.1	-796	ENSMUSG00000026317	Cln8	CLN8 transmembrane ER and ERGIC protein
chr8	127070166	127070666	501	*	3.04899	1.22917	168.642	1	1	0	1.47413e-38	8.53149e-36	up	significant	Promoter (2-3kb)	8	127073240	127426684	353445	1	93742	ENSMUST00000161277.7	-2574	ENSMUSG00000025812	Pard3	par-3 family cell polarity regulator
chr8	93599795	93600295	501	*	2.64973	1.95281	168.276	1	1	0	1.77226e-38	1.02186e-35	up	significant	Intron (ENSMUST00000212785.1/ENSMUST00000212785.1	intron 1 of 2)	8	93523155	93535830	12676	2	67935	ENSMUST00000212722.1	-63965	ENSMUSG00000058019	Ces5a	carboxylesterase 5A
chr11	49829272	49829772	501	*	2.48951	2.29197	168.206	1	1	0	1.83564e-38	1.05447e-35	up	significant	Exon (ENSMUST00000020629.4/14584	exon 16 of 19)	11	49846751	49886421	39671	1	26420	ENSMUST00000109179.8	-16979	ENSMUSG00000020366	Mapk9	mitogen-activated protein kinase 9
chr5	35684683	35685183	501	*	2.81804	1.29922	168.101	1	1	0	1.93546e-38	1.10769e-35	up	significant	Distal Intergenic	5	35652023	35679782	27760	2	78558	ENSMUST00000087629.9	-4901	ENSMUSG00000029096	Htra3	HtrA serine peptidase 3
chr13	99670074	99670574	501	*	3.12253	1.03344	167.995	1	1	0	2.04125e-38	1.16393e-35	up	significant	Distal Intergenic	13	99421446	99516540	95095	2	17755	ENSMUST00000064762.5	-153534	ENSMUSG00000052727	Map1b	microtubule-associated protein 1B
chr17	31004825	31005325	501	*	3.27581	0.427436	167.869	1	1	0	2.17538e-38	1.23585e-35	up	significant	Promoter (2-3kb)	17	31001945	31010272	8328	1	52020	ENSMUST00000235827.1	2880	ENSMUSG00000054134	Umodl1	uromodulin-like 1
chr3	21947548	21948048	501	*	3.73823	0.175442	167.758	1	1	0	2.29929e-38	1.30146e-35	up	significant	Distal Intergenic	3	22076652	22216594	139943	1	81004	ENSMUST00000193734.5	-128604	ENSMUSG00000027630	Tbl1xr1	transducin (beta)-like 1X-linked receptor 1
chr8	120202518	120203018	501	*	3.59494	0.867647	167.745	1	1	0	2.31506e-38	1.3056e-35	up	significant	Intron (ENSMUST00000127664.1/108148	intron 1 of 15)	8	120166397	120177466	11070	2	436062	ENSMUST00000048786.12	-25052	ENSMUSG00000042269	Cibar2	CBY1 interacting BAR domain containing 2
chrX	75372508	75373663	1156	*	3.11894	0.978912	168.914	2	2	0	2.57205e-38	1.44526e-35	up	significant	Intron (ENSMUST00000033539.12/14069	intron 1 of 25)	20	75172719	75380041	207323	2	14069	ENSMUST00000114085.8	6378	ENSMUSG00000031196	F8	coagulation factor VIII
chr10	20700590	20701090	501	*	2.58903	1.51031	167.464	1	1	0	2.66587e-38	1.49255e-35	up	significant	Intron (ENSMUST00000020165.13/29863	intron 1 of 12)	10	20400418	20724696	324279	2	29863	ENSMUST00000170265.7	23606	ENSMUSG00000019990	Pde7b	phosphodiesterase 7B
chr17	13487838	13488338	501	*	2.75346	1.44134	167.324	1	1	0	2.86084e-38	1.59593e-35	up	significant	Exon (ENSMUST00000137459.7/72578	exon 6 of 6)	17	13482553	13500336	17784	2	72578	ENSMUST00000138345.7	11998	ENSMUSG00000117042	2700054A10Rik	RIKEN cDNA 2700054A10 gene
chr8	125259019	125259519	501	*	4.09678	0.288193	167.3	1	1	0	2.89498e-38	1.60916e-35	up	significant	Intron (ENSMUST00000074562.10/244667	intron 12 of 12)	8	125087987	125102878	14892	1	244667	ENSMUST00000126111.1	171032	ENSMUSG00000043051	Disc1	disrupted in schizophrenia 1
chr9	119086473	119086973	501	*	2.6775	1.68027	167.219	1	1	0	3.01507e-38	1.66991e-35	up	significant	Promoter (1-2kb)	9	119071527	119088261	16735	2	18799	ENSMUST00000214470.1	1288	ENSMUSG00000010660	Plcd1	phospholipase C	delta 1
chr1	165321520	165322020	501	*	2.89991	1.41266	166.826	1	1	0	3.67462e-38	2.02793e-35	up	significant	3' UTR	1	165302623	165326745	24123	1	240888	ENSMUST00000111450.2	18897	ENSMUSG00000040836	Gpr161	G protein-coupled receptor 161
chr16	95279007	95279507	501	*	2.63264	2.16966	166.805	1	1	0	3.71418e-38	2.04247e-35	up	significant	Promoter (<=1kb)	16	95279193	95291897	12705	1	16516	ENSMUST00000138329.1	0	ENSMUSG00000062609	Kcnj15	potassium inwardly-rectifying channel	subfamily J	member 15
chr1	89428618	89429118	501	*	3.86119	-0.0599747	166.583	1	1	0	4.15313e-38	2.27575e-35	up	significant	Distal Intergenic	1	89360342	89406133	45792	2	77331	ENSMUST00000186258.1	-22485	ENSMUSG00000099938	C030007H22Rik	RIKEN cDNA C030007H22 gene
chr15	101319057	101319557	501	*	3.89809	0.361451	166.538	1	1	0	4.24778e-38	2.31939e-35	up	significant	Distal Intergenic	15	101293232	101297426	4195	1	77717	ENSMUST00000191426.1	25825	ENSMUSG00000075408	Smim41	small integral membrane protein 41
chr16	97897455	97897955	501	*	2.65206	2.68238	166.378	1	1	0	4.60378e-38	2.50492e-35	up	significant	Intron (ENSMUST00000170757.2/207781	intron 2 of 13)	16	97881463	97892281	10819	2	207781	ENSMUST00000231332.1	-5174	ENSMUSG00000045975	C2cd2	C2 calcium-dependent domain containing 2
chr13	112340144	112340644	501	*	2.80804	2.73812	166.215	1	1	0	4.9977e-38	2.70972e-35	up	significant	Intron (ENSMUST00000056047.13/77318	intron 5 of 5)	13	112318454	112339876	21423	1	77318	ENSMUST00000223871.1	21690	ENSMUSG00000049985	Ankrd55	ankyrin repeat domain 55
chr7	136710573	136711073	501	*	3.40722	0.509953	166.122	1	1	0	5.23565e-38	2.82881e-35	up	significant	Promoter (<=1kb)	7	136667955	136710604	42650	2	621677	ENSMUST00000211142.1	0	ENSMUSG00000110101	Gm6249	predicted gene 6249
chr5	113611641	113612141	501	*	3.35986	1.50952	165.943	1	1	0	5.72839e-38	3.07354e-35	up	significant	Distal Intergenic	5	113614036	113627615	13580	2	14747	ENSMUST00000132065.7	15474	ENSMUSG00000042190	Cmklr1	chemerin chemokine-like receptor 1
chr13	38253633	38254133	501	*	3.57207	1.64253	165.945	1	1	0	5.724e-38	3.07354e-35	up	significant	Distal Intergenic	13	38221119	38226980	5862	1	67797	ENSMUST00000223893.1	32514	ENSMUSG00000021431	Snrnp48	small nuclear ribonucleoprotein 48 (U11/U12)
chr18	39650276	39650776	501	*	4.21761	-0.0188039	165.745	1	1	0	6.32846e-38	3.38375e-35	up	significant	Intron (ENSMUST00000235128.1/ENSMUST00000235128.1	intron 2 of 2)	18	39773497	39776082	2586	1	18459	ENSMUST00000063219.2	-122721	ENSMUSG00000051732	Pabpc2	poly(A) binding protein	cytoplasmic 2
chr19	31065191	31065691	501	*	2.98481	1.32224	165.607	1	1	0	6.78261e-38	3.61408e-35	up	significant	Intron (ENSMUST00000065067.13/19091	intron 3 of 17)	19	31082837	31087069	4233	1	83410	ENSMUST00000066039.7	-17146	ENSMUSG00000053536	Cstf2t	cleavage stimulation factor	3' pre-RNA subunit 2	tau
chr2	75029305	75030801	1497	*	3.60658	0.677897	166.935	2	1	0	6.95621e-38	3.69384e-35	up	significant	Distal Intergenic	2	74868981	74876504	7524	1	53375	ENSMUST00000129284.1	160324	ENSMUSG00000027099	Mtx2	metaxin 2
chr1	78642223	78642723	501	*	3.18546	1.04486	165.468	1	1	0	7.27496e-38	3.84197e-35	up	significant	Distal Intergenic	1	78657825	78707743	49919	1	74205	ENSMUST00000035779.14	-15102	ENSMUSG00000032883	Acsl3	acyl-CoA synthetase long-chain family member 3
chr9	65247629	65248694	1066	*	2.52059	2.34434	166.844	2	2	0	7.28488e-38	3.84197e-35	up	significant	Distal Intergenic	9	65265180	65280605	15426	1	214425	ENSMUST00000048762.7	-16486	ENSMUSG00000042254	Cilp	cartilage intermediate layer protein	nucleotide pyrophosphohydrolase
chr15	80407781	80409358	1578	*	2.88584	1.01965	167.385	3	3	0	8.32336e-38	4.37472e-35	up	significant	Distal Intergenic	15	80389328	80393820	4493	1	239556	ENSMUST00000160175.1	18453	ENSMUSG00000022416	Cacna1i	calcium channel	voltage-dependent	alpha 1I subunit
chr8	90868712	90870792	2081	*	2.03083	3.67091	167.287	3	2	0	8.74332e-38	4.57987e-35	up	significant	Intron (ENSMUST00000048665.7/109151	intron 2 of 39)	8	90849667	90872090	22424	1	109151	ENSMUST00000211795.1	19045	ENSMUSG00000056608	Chd9	chromodomain helicase DNA binding protein 9
chr17	14654537	14655037	501	*	2.85032	1.93617	164.971	1	1	0	9.33843e-38	4.87507e-35	up	significant	Distal Intergenic	17	14667119	14670866	3748	2	21826	ENSMUST00000232616.1	15829	ENSMUSG00000023885	Thbs2	thrombospondin 2
chr4	138141309	138141809	501	*	3.18821	1.01605	164.841	1	1	0	9.97411e-38	5.18939e-35	up	significant	Promoter (2-3kb)	4	138137595	138138518	924	2	73563	ENSMUST00000124620.1	-2791	ENSMUSG00000084804	1700095J12Rik	RIKEN cDNA 1700095J12 gene
chr14	32093643	32094143	501	*	3.23891	0.974529	164.486	1	1	0	1.19196e-37	6.18078e-35	up	significant	Promoter (1-2kb)	14	32095399	32102655	7257	1	218885	ENSMUST00000170519.7	-1256	ENSMUSG00000021906	Oxnad1	oxidoreductase NAD-binding domain containing 1
chr4	103781259	103781759	501	*	2.82887	1.32885	164.381	1	1	0	1.25678e-37	6.4951e-35	up	significant	Intron (ENSMUST00000143294.7/13131	intron 1 of 3)	4	103619665	104680382	1060718	1	13131	ENSMUST00000106827.7	161594	ENSMUSG00000028519	Dab1	disabled 1
chr11	35251843	35252343	501	*	2.73104	1.76282	164.016	1	1	0	1.51025e-37	7.77907e-35	up	significant	Intron (ENSMUST00000069837.3/20564	intron 4 of 35)	11	35177783	35510128	332346	1	20564	ENSMUST00000153098.1	74060	ENSMUSG00000056427	Slit3	slit guidance ligand 3
chr13	56600417	56601661	1245	*	2.83498	1.32491	165.365	2	2	0	1.532e-37	7.86485e-35	up	significant	Distal Intergenic	13	56609523	56639562	30040	1	21810	ENSMUST00000225600.1	-7862	ENSMUSG00000035493	Tgfbi	transforming growth factor	beta induced
chr17	29250919	29252392	1474	*	2.43438	2.76014	165.285	2	2	0	1.59525e-37	8.16243e-35	up	significant	Promoter (<=1kb)	17	29250829	29251995	1167	2	68816	ENSMUST00000234315.1	0	ENSMUSG00000024007	Ppil1	peptidylprolyl isomerase (cyclophilin)-like 1
chr4	152209518	152210018	501	*	3.53582	0.981857	163.837	1	1	0	1.65182e-37	8.424e-35	up	significant	Intron (ENSMUST00000075363.9/70025	intron 2 of 8)	4	152199868	152217876	18009	1	70025	ENSMUST00000144733.1	9650	ENSMUSG00000028937	Acot7	acyl-CoA thioesterase 7
chr8	114671130	114671630	501	*	2.3111	2.91441	163.738	1	1	0	1.73641e-37	8.82629e-35	up	significant	Intron (ENSMUST00000004756.13/80707	intron 5 of 8)	8	114712167	115019702	307536	1	80707	ENSMUST00000159870.1	-40537	ENSMUSG00000004637	Wwox	WW domain-containing oxidoreductase
chr12	99902456	99903547	1092	*	2.87711	1.53884	165.021	2	2	0	1.82164e-37	9.22916e-35	up	significant	Intron (ENSMUST00000151019.7/104884	intron 6 of 13)	12	99911648	99912579	932	1	104884	ENSMUST00000126424.1	-8101	ENSMUSG00000021177	Tdp1	tyrosyl-DNA phosphodiesterase 1
chr8	34995826	34996326	501	*	2.48209	2.07876	163.622	1	1	0	1.84055e-37	9.2945e-35	up	significant	Distal Intergenic	8	34826460	34965690	139231	2	21951	ENSMUST00000033929.5	-30136	ENSMUSG00000031529	Tnks	tankyrase	TRF1-interacting ankyrin-related ADP-ribose polymerase
chr1	161224805	161225305	501	*	3.38987	0.939551	163.616	1	1	0	1.84665e-37	9.29492e-35	up	significant	Intron (ENSMUST00000193379.1/ENSMUST00000193379.1	intron 21 of 25)	1	161241808	161250554	8747	2	11758	ENSMUST00000139387.7	25249	ENSMUSG00000026701	Prdx6	peroxiredoxin 6
chr1	10019025	10019525	501	*	2.76287	1.28275	163.38	1	1	0	2.07903e-37	1.04225e-34	up	significant	Distal Intergenic	1	9968624	10009136	40513	2	69312	ENSMUST00000027049.9	-9889	ENSMUSG00000025916	Ppp1r42	protein phosphatase 1	regulatory subunit 42
chr1	164809303	164809803	501	*	4.21261	1.2357	163.37	1	1	0	2.09014e-37	1.04225e-34	up	significant	Intron (ENSMUST00000027861.5/56429	intron 2 of 3)	1	164796644	164824266	27623	1	56429	ENSMUST00000027861.5	12659	ENSMUSG00000026574	Dpt	dermatopontin
chr2	73087544	73089667	2124	*	3.38904	0.333075	165.548	3	3	0	2.09691e-37	1.04225e-34	up	significant	Distal Intergenic	2	72987241	72988607	1367	1	100503849	ENSMUST00000137941.1	100303	ENSMUSG00000063714	Sp3os	trans-acting transcription factor 3	opposite strand
chrX	16860824	16861324	501	*	5.47386	-0.479531	163.362	1	1	0	2.09765e-37	1.04225e-34	up	significant	Distal Intergenic	20	16709282	16817366	108085	2	109731	ENSMUST00000040820.12	-43458	ENSMUSG00000040147	Maob	monoamine oxidase B
chr3	75835518	75836018	501	*	3.77864	0.533619	163.173	1	1	0	2.30764e-37	1.14291e-34	up	significant	Distal Intergenic	3	75876479	75879008	2530	2	73124	ENSMUST00000134219.1	42990	ENSMUSG00000034109	Golim4	golgi integral membrane protein 4
chr4	5559838	5560338	501	*	3.08664	0.972732	163.116	1	1	0	2.37465e-37	1.17234e-34	up	significant	Distal Intergenic	4	5632328	5642284	9957	1	73872	ENSMUST00000156903.7	-71990	ENSMUSG00000086066	4930423M02Rik	RIKEN cDNA 4930423M02 gene
chr7	78264533	78265033	501	*	3.42812	0.617272	163.031	1	1	0	2.47784e-37	1.21939e-34	up	significant	Promoter (2-3kb)	7	78247388	78261887	14500	2	18213	ENSMUST00000205868.1	-2646	ENSMUSG00000059146	Ntrk3	neurotrophic tyrosine kinase	receptor	type 3
chr18	57588212	57588712	501	*	2.72467	1.7898	162.864	1	1	0	2.69498e-37	1.32204e-34	up	significant	Intron (ENSMUST00000079738.9/75444	intron 3 of 6)	18	57563176	57731006	167831	1	75444	ENSMUST00000123872.1	25036	ENSMUSG00000058925	Ccdc192	coiled-coil domain containing 192
chr16	44108905	44109405	501	*	3.14188	0.860593	162.793	1	1	0	2.79307e-37	1.36582e-34	up	significant	Intron (ENSMUST00000114666.8/11964	intron 6 of 14)	16	44097175	44138980	41806	2	11964	ENSMUST00000130036.1	29575	ENSMUSG00000052459	Atp6v1a	ATPase	H+ transporting	lysosomal V1 subunit A
chr10	67746074	67746574	501	*	4.54516	-0.0188698	162.737	1	1	0	2.87259e-37	1.40027e-34	up	significant	Distal Intergenic	10	67889953	67899007	9055	2	216049	ENSMUST00000127869.1	152433	ENSMUSG00000037855	Zfp365	zinc finger protein 365
chr4	16656815	16658068	1254	*	3.36499	0.800814	164.037	2	2	0	2.98822e-37	1.44957e-34	up	significant	Distal Intergenic	4	16164110	16266225	102116	1	100415915	ENSMUST00000151122.1	492705	ENSMUSG00000085112	A530072M11Rik	RIKEN cDNA gene A530072M11
chr13	63096653	63097153	501	*	2.91651	1.20377	162.656	1	1	0	2.99248e-37	1.44957e-34	up	significant	Intron (ENSMUST00000091560.10/72061	intron 4 of 14)	13	63107522	63190551	83030	1	72061	ENSMUST00000222907.1	-10369	ENSMUSG00000021458	Aopep	aminopeptidase O
chr2	113555624	113556124	501	*	3.35813	0.628202	162.554	1	1	0	3.15012e-37	1.52116e-34	up	significant	Intron (ENSMUST00000099576.8/14260	intron 7 of 18)	2	113441064	113709855	268792	1	14260	ENSMUST00000081349.8	114560	ENSMUSG00000044042	Fmn1	formin 1
chr4	111485129	111485629	501	*	2.94721	1.45617	162.531	1	1	0	3.18707e-37	1.53421e-34	up	significant	Intron (ENSMUST00000106591.7/78933	intron 6 of 8)	4	111433319	111459927	26609	1	67621	ENSMUST00000123667.1	51810	ENSMUSG00000028545	Bend5	BEN domain containing 5
chr16	26047831	26048331	501	*	2.89624	1.05314	162.171	1	1	0	3.81869e-37	1.83255e-34	up	significant	Intron (ENSMUST00000039990.5/210530	intron 1 of 14)	16	25997161	26014593	17433	2	210530	ENSMUST00000159161.1	-33238	ENSMUSG00000038168	P3h2	prolyl 3-hydroxylase 2
chr18	60482853	60483353	501	*	2.91351	2.01419	162.057	1	1	0	4.04557e-37	1.93543e-34	up	significant	Intron (ENSMUST00000042710.7/106878	intron 1 of 1)	18	60474191	60501987	27797	2	106878	ENSMUST00000042710.7	18634	ENSMUSG00000038059	Smim3	small integral membrane protein 3
chr2	166463478	166463978	501	*	2.92423	2.07417	162.043	1	1	0	4.07236e-37	1.94223e-34	up	significant	Distal Intergenic	2	166447451	166459232	11782	1	319684	ENSMUST00000127920.1	16027	NA	5031425F14Rik	RIKEN cDNA 5031425F14 gene
chr1	54864534	54865034	501	*	3.2041	1.06556	161.779	1	1	0	4.65061e-37	2.21119e-34	up	significant	Intron (ENSMUST00000179030.7/329154	intron 1 of 27)	1	54766792	54884711	117920	2	329154	ENSMUST00000177679.1	19677	ENSMUSG00000052331	Ankrd44	ankyrin repeat domain 44
chr4	64232130	64232630	501	*	4.04671	0.275433	161.758	1	1	0	4.70087e-37	2.22823e-34	up	significant	Distal Intergenic	4	64254053	64276603	22551	2	102633436	ENSMUST00000141162.1	43973	ENSMUSG00000085032	Gm11217	predicted gene 11217
chr4	119707702	119708202	501	*	3.52449	0.629653	161.74	1	1	0	4.74388e-37	2.24173e-34	up	significant	Distal Intergenic	4	119733784	119873337	139554	1	16656	ENSMUST00000141605.7	-25582	ENSMUSG00000028634	Hivep3	human immunodeficiency virus type I enhancer binding protein 3
chr8	23138731	23139231	501	*	2.84788	1.32733	161.446	1	1	0	5.50068e-37	2.59144e-34	up	significant	Promoter (<=1kb)	8	23139030	23149279	10250	1	11733	ENSMUST00000121075.7	0	ENSMUSG00000031543	Ank1	ankyrin 1	erythroid
chr1	152223593	152224093	501	*	3.09281	0.800719	161.433	1	1	0	5.53547e-37	2.59226e-34	up	significant	Distal Intergenic	1	151884524	152090125	205602	2	69399	ENSMUST00000044581.13	-133468	ENSMUSG00000032666	1700025G04Rik	RIKEN cDNA 1700025G04 gene
chr11	43483273	43483773	501	*	2.72262	1.52924	161.433	1	1	0	5.53596e-37	2.59226e-34	up	significant	Promoter (2-3kb)	11	43480829	43490864	10036	1	69183	ENSMUST00000151912.1	2444	ENSMUSG00000046491	C1qtnf2	C1q and tumor necrosis factor related protein 2
chr11	112327441	112327941	501	*	2.98337	1.27085	161.415	1	1	0	5.5871e-37	2.6083e-34	up	significant	Distal Intergenic	11	112664839	112669398	4560	2	217294	ENSMUST00000141399.1	341457	ENSMUSG00000041674	BC006965	cDNA sequence BC006965
chr2	19702942	19704727	1786	*	3.39064	0.740526	163.473	3	3	0	5.95103e-37	2.76983e-34	up	significant	Distal Intergenic	2	19657752	19660583	2832	1	71198	ENSMUST00000052168.5	45190	ENSMUSG00000043415	Otud1	OTU domain containing 1
chr18	60788322	60789804	1483	*	2.36025	2.325	162.659	2	2	0	5.97614e-37	2.77316e-34	up	significant	Distal Intergenic	18	60776239	60778545	2307	1	20044	ENSMUST00000122279.1	12083	ENSMUSG00000024608	Rps14	ribosomal protein S14
chr4	134918217	134918717	501	*	3.36404	2.31619	161.142	1	1	0	6.40856e-37	2.96492e-34	up	significant	Distal Intergenic	4	134897849	134915024	17176	2	71817	ENSMUST00000030626.11	-3193	ENSMUSG00000028822	Tmem50a	transmembrane protein 50A
chr5	76390869	76391369	501	*	3.94907	0.0987321	161.123	1	1	0	6.46893e-37	2.98392e-34	up	significant	Distal Intergenic	5	76333495	76363788	30294	2	56183	ENSMUST00000031146.2	-27081	ENSMUSG00000029236	Nmu	neuromedin U
chr10	68673149	68673649	501	*	3.19614	0.55618	160.949	1	1	0	7.06092e-37	3.24729e-34	up	significant	Distal Intergenic	10	68723646	68748468	24823	1	327766	ENSMUST00000219392.1	-49997	ENSMUSG00000060044	Tmem26	transmembrane protein 26
chr1	83896649	83897149	501	*	2.52164	1.83343	160.731	1	1	0	7.87959e-37	3.60235e-34	up	significant	Intron (ENSMUST00000189405.6/ENSMUST00000189405.6	intron 1 of 4)	1	84037926	84053253	15328	2	98496	ENSMUST00000175948.1	156104	ENSMUSG00000045658	Pid1	phosphotyrosine interaction domain containing 1
chr3	89648236	89648736	501	*	3.47181	0.287689	160.732	1	1	0	7.877e-37	3.60235e-34	up	significant	Intron (ENSMUST00000000811.7/140493	intron 4 of 7)	3	89662518	89675132	12615	1	140493	ENSMUST00000124584.3	-13782	ENSMUSG00000000794	Kcnn3	potassium intermediate/small conductance calcium-activated channel	subfamily N	member 3
chr17	65666402	65666902	501	*	2.63245	1.68596	160.581	1	1	0	8.49811e-37	3.87366e-34	up	significant	Intron (ENSMUST00000070673.8/106572	intron 6 of 6)	17	65637507	65642168	4662	2	213272	ENSMUST00000050236.6	-24234	ENSMUSG00000050612	Txndc2	thioredoxin domain containing 2 (spermatozoa)
chr7	141611579	141612079	501	*	2.80913	1.67906	160.574	1	1	0	8.52601e-37	3.87494e-34	up	significant	Promoter (1-2kb)	7	141610066	141613747	3682	2	100036523	ENSMUST00000181275.1	1668	ENSMUSG00000097170	Gm16982	predicted gene	16982
chr10	75587723	75589639	1917	*	3.02228	0.963663	162.506	3	3	0	9.67937e-37	4.38623e-34	up	significant	Promoter (<=1kb)	10	75589340	75615185	25846	1	23887	ENSMUST00000219247.1	0	ENSMUSG00000006344	Ggt5	gamma-glutamyltransferase 5
chr9	49999679	50001037	1359	*	2.94789	1.50748	161.687	2	2	0	9.74206e-37	4.40173e-34	up	significant	Distal Intergenic	9	49502136	49798925	296790	2	17967	ENSMUST00000193547.5	-200754	ENSMUSG00000039542	Ncam1	neural cell adhesion molecule 1
chr5	38613896	38614396	501	*	4.03819	0.288517	160.302	1	1	0	9.77863e-37	4.40537e-34	up	significant	Distal Intergenic	5	38545675	38563221	17547	2	22388	ENSMUST00000202766.3	-50675	ENSMUSG00000005103	Wdr1	WD repeat domain 1
chr10	8767625	8769101	1477	*	3.28359	1.05949	161.591	2	2	0	1.02269e-36	4.59392e-34	up	significant	Intron (ENSMUST00000015449.5/70097	intron 8 of 19)	10	8751159	8762474	11316	2	70097	ENSMUST00000212553.1	-5151	ENSMUSG00000015305	Sash1	SAM and SH3 domain containing 1
chr10	20550724	20551224	501	*	3.11001	0.787694	160.132	1	1	0	1.06494e-36	4.76983e-34	up	significant	Promoter (2-3kb)	10	20407087	20548470	141384	2	29863	ENSMUST00000164195.1	-2254	ENSMUSG00000019990	Pde7b	phosphodiesterase 7B
chr15	82376548	82377048	501	*	2.37063	3.11494	160.031	1	1	0	1.12039e-36	5.0037e-34	up	significant	Promoter (<=1kb)	15	82371615	82375900	4286	2	56448	ENSMUST00000228986.1	-648	ENSMUSG00000061740	Cyp2d22	cytochrome P450	family 2	subfamily d	polypeptide 22
chr10	56914466	56914966	501	*	3.08918	0.900798	160.019	1	1	0	1.12735e-36	5.02027e-34	up	significant	Exon (ENSMUST00000217761.1/ENSMUST00000217761.1	exon 1 of 2)	10	56431981	56475967	43987	1	102640560	ENSMUST00000218830.1	482485	ENSMUSG00000112833	Gm36595	predicted gene	36595
chr4	121019031	121020483	1453	*	3.0545	1.21067	161.171	2	2	0	1.26341e-36	5.61e-34	up	significant	Promoter (1-2kb)	4	120968317	121017247	48931	2	69780	ENSMUST00000043200.7	-1784	ENSMUSG00000032870	Smap2	small ArfGAP 2
chr4	138522207	138522707	501	*	2.99643	1.12004	159.73	1	1	0	1.30408e-36	5.77403e-34	up	significant	Distal Intergenic	4	138571046	138581083	10038	2	75718	ENSMUST00000137206.1	58376	ENSMUSG00000028753	Vwa5b1	von Willebrand factor A domain containing 5B1
chr9	47179329	47179829	501	*	3.01356	0.911514	159.61	1	1	0	1.38514e-36	6.11538e-34	up	significant	Intron (ENSMUST00000214385.1/ENSMUST00000214385.1	intron 2 of 4)	9	46998741	47003860	5120	1	215467	ENSMUST00000178065.2	180588	NA	Gm4791	predicted gene 4791
chr3	150610628	150611128	501	*	2.22589	2.80891	159.067	1	1	0	1.81958e-36	8.01058e-34	up	significant	Intron (ENSMUST00000198573.1/ENSMUST00000198573.1	intron 2 of 2)	3	151023792	151023862	71	2	100628568	ENSMUST00000175089.1	412734	ENSMUSG00000092830	Mir3963	microRNA 3963
chr18	75065531	75066031	501	*	2.70282	1.13997	158.851	1	1	0	2.02827e-36	8.90395e-34	up	significant	Intron (ENSMUST00000236220.1/69190	intron 6 of 8)	18	75047324	75063114	15791	1	69190	ENSMUST00000235545.1	18207	ENSMUSG00000035765	Dym	dymeclin
chr14	67874922	67875422	501	*	3.17984	1.68816	158.745	1	1	0	2.13986e-36	9.36721e-34	up	significant	Intron (ENSMUST00000039135.5/68813	intron 2 of 51)	14	67859636	67859745	110	2	102465310	ENSMUST00000183732.1	-15177	ENSMUSG00000098866	Mir6539	microRNA 6539
chr11	64559597	64560097	501	*	3.13863	0.60559	158.715	1	1	0	2.17266e-36	9.4839e-34	up	significant	Distal Intergenic	11	64435332	64522841	87510	1	15478	ENSMUST00000058652.5	124265	ENSMUSG00000047759	Hs3st3a1	heparan sulfate (glucosamine) 3-O-sulfotransferase 3A1
chr2	5519069	5519569	501	*	3.54765	0.290028	158.502	1	1	0	2.4176e-36	1.05161e-33	up	significant	Intron (ENSMUST00000044009.13/227541	intron 2 of 10)	2	5298887	5676046	377160	2	227541	ENSMUST00000114987.3	156477	ENSMUSG00000039145	Camk1d	calcium/calmodulin-dependent protein kinase ID
chr11	101873827	101874327	501	*	2.84638	1.50219	158.498	1	1	0	2.42273e-36	1.05161e-33	up	significant	Distal Intergenic	11	101877510	101894374	16865	2	17285	ENSMUST00000057054.7	20047	ENSMUSG00000001493	Meox1	mesenchyme homeobox 1
chrX	56650035	56652245	2211	*	3.34578	0.838737	160.606	3	3	0	2.5169e-36	1.08942e-33	up	significant	Exon (ENSMUST00000077741.11/236794	exon 13 of 16)	20	56645848	56661381	15534	1	236794	ENSMUST00000207892.1	4187	ENSMUSG00000060681	Slc9a6	solute carrier family 9 (sodium/hydrogen exchanger)	member 6
chr9	23012052	23012552	501	*	3.31371	0.452553	158.369	1	1	0	2.58593e-36	1.11617e-33	up	significant	Distal Intergenic	9	23223076	23485200	262125	1	73230	ENSMUST00000071982.6	-210524	ENSMUSG00000031963	Bmper	BMP-binding endothelial regulator
chr2	64548592	64549092	501	*	3.26318	0.524056	158.212	1	1	0	2.79816e-36	1.20442e-33	up	significant	Distal Intergenic	2	64912476	64915019	2544	2	50915	ENSMUST00000134020.1	365927	ENSMUSG00000026888	Grb14	growth factor receptor bound protein 14
chr18	65737620	65738120	501	*	3.22261	0.717156	157.816	1	1	0	3.41434e-36	1.46556e-33	up	significant	Exon (ENSMUST00000115097.7/319888	exon 9 of 15)	18	65749014	65750390	1377	1	319888	ENSMUST00000134343.1	-10894	ENSMUSG00000046610	Oacyl	O-acyltransferase like
chr10	80282324	80282824	501	*	3.03054	1.84249	157.675	1	1	0	3.66552e-36	1.56902e-33	up	significant	Promoter (<=1kb)	10	80282867	80284521	1655	1	70248	ENSMUST00000151619.1	-43	ENSMUSG00000069565	Dazap1	DAZ associated protein 1
chr8	84712293	84712793	501	*	2.40291	2.48992	157.609	1	1	0	3.79033e-36	1.61796e-33	up	significant	Promoter (1-2kb)	8	84708634	84714068	5435	2	18032	ENSMUST00000132236.1	1275	ENSMUSG00000001911	Nfix	nuclear factor I/X
chr6	5055870	5056370	501	*	4.65877	-0.493852	157.592	1	1	0	3.82196e-36	1.62696e-33	up	significant	Intron (ENSMUST00000175889.7/243725	intron 3 of 15)	6	5110659	5113787	3129	1	243725	ENSMUST00000176136.1	-54289	ENSMUSG00000032827	Ppp1r9a	protein phosphatase 1	regulatory subunit 9A
chr12	79931470	79931970	501	*	2.91024	0.958198	157.579	1	1	0	3.84692e-36	1.63309e-33	up	significant	Intron (ENSMUST00000219857.1/77290	intron 1 of 3)	12	79917845	79936264	18420	2	77290	ENSMUST00000219857.1	4294	ENSMUSG00000112765	9430078K24Rik	RIKEN cDNA 9430078K24 gene
chr7	133457384	133457884	501	*	3.91016	0.06173	157.496	1	1	0	4.01208e-36	1.69854e-33	up	significant	Distal Intergenic	7	133587024	133602158	15135	2	73808	ENSMUST00000033275.3	144274	ENSMUSG00000030976	Tex36	testis expressed 36
chr2	5305094	5305594	501	*	2.72891	1.84998	157.237	1	1	0	4.56951e-36	1.92925e-33	up	significant	Intron (ENSMUST00000044009.13/227541	intron 8 of 10)	2	5137776	5230878	93103	1	74186	ENSMUST00000027988.7	167318	ENSMUSG00000026676	Ccdc3	coiled-coil domain containing 3
chr11	45830074	45831311	1238	*	2.41004	2.45768	158.598	2	2	0	4.60925e-36	1.94072e-33	up	significant	Intron (ENSMUST00000137002.1/100009664	intron 1 of 3)	11	45851964	45910625	58662	1	216705	ENSMUST00000109260.2	-20653	ENSMUSG00000006169	Clint1	clathrin interactor 1
chr11	30987698	30988198	501	*	3.5836	0.359285	157.052	1	1	0	5.01378e-36	2.0996e-33	up	significant	Promoter (1-2kb)	11	30976707	30986350	9644	2	68044	ENSMUST00000101394.4	-1348	ENSMUSG00000020309	Chac2	ChaC	cation transport regulator 2
chr11	68612402	68613533	1132	*	2.64895	1.8928	158.435	2	2	0	5.00216e-36	2.0996e-33	up	significant	Distal Intergenic	11	68594055	68597954	3900	1	276920	ENSMUST00000102612.1	18347	ENSMUSG00000045915	Ccdc42	coiled-coil domain containing 42
chr2	118054936	118055436	501	*	5.82667	0.0364585	156.935	1	1	0	5.319e-36	2.2214e-33	up	significant	Intron (ENSMUST00000148587.7/329496	intron 4 of 9)	2	118069847	118111091	41245	2	329496	ENSMUST00000138764.1	55655	ENSMUSG00000087203	Gm13986	predicted gene 13986
chr2	5673017	5673517	501	*	4.06596	0.265523	156.856	1	1	0	5.53446e-36	2.30516e-33	up	significant	Promoter (2-3kb)	2	5298887	5676046	377160	2	227541	ENSMUST00000114987.3	2529	ENSMUSG00000039145	Camk1d	calcium/calmodulin-dependent protein kinase ID
chr2	108691305	108691805	501	*	2.53037	1.52951	156.801	1	1	0	5.69075e-36	2.35754e-33	up	significant	Distal Intergenic	2	109092300	109278280	185981	2	76894	ENSMUST00000147376.7	586475	ENSMUSG00000057234	Mettl15	methyltransferase like 15
chr13	44329124	44329624	501	*	3.32	0.867479	156.805	1	1	0	5.67946e-36	2.35754e-33	up	significant	Distal Intergenic	13	44439712	44457566	17855	1	69491	ENSMUST00000190628.6	-110088	ENSMUSG00000098144	1700029N11Rik	RIKEN cDNA 1700029N11 gene
chr13	81136614	81137114	501	*	2.52579	2.52242	156.789	1	1	0	5.72374e-36	2.36487e-33	up	significant	Intron (ENSMUST00000128120.1/110789	intron 5 of 7)	13	81051181	81078963	27783	1	319983	ENSMUST00000223730.1	85433	ENSMUSG00000097098	9330111N05Rik	RIKEN cDNA 9330111N05 gene
chr5	47299471	47299971	501	*	3.65838	0.00875785	156.668	1	1	0	6.08264e-36	2.50645e-33	up	significant	Distal Intergenic	5	47983138	48307733	324596	1	20563	ENSMUST00000173107.7	-683167	ENSMUSG00000031558	Slit2	slit guidance ligand 2
chr3	98225737	98226237	501	*	2.36601	2.06375	156.606	1	1	0	6.27661e-36	2.5795e-33	up	significant	Intron (ENSMUST00000029469.4/67709	intron 2 of 5)	3	98222156	98236748	14593	1	67709	ENSMUST00000029469.4	3581	ENSMUSG00000027876	Reg4	regenerating islet-derived family	member 4
chr8	31133408	31134903	1496	*	3.32052	1.33829	157.952	2	2	0	6.37864e-36	2.61448e-33	up	significant	Distal Intergenic	8	31149864	31149967	104	2	100217422	ENSMUST00000157627.1	15064	ENSMUSG00000088252	Snord13	small nucleolar RNA	C/D box 13
chr2	160619765	160620265	501	*	2.46995	2.40798	156.429	1	1	0	6.85988e-36	2.80429e-33	up	significant	Exon (ENSMUST00000109473.1/ENSMUST00000109473.1	exon 1 of 3)	2	160645888	160722764	76877	1	21969	ENSMUST00000109468.2	-25623	ENSMUSG00000070544	Top1	topoisomerase (DNA) I
chr1	71663216	71664235	1020	*	3.31235	0.364067	157.764	2	2	0	7.01168e-36	2.8513e-33	up	significant	Distal Intergenic	1	71653339	71657245	3907	1	100042814	ENSMUST00000125934.1	9877	ENSMUSG00000073652	Apol7d	apolipoprotein L 7d
chr2	124485120	124486223	1104	*	2.70824	1.75406	157.764	2	2	0	7.01178e-36	2.8513e-33	up	significant	Intron (ENSMUST00000103241.7/214968	intron 4 of 20)	2	124610106	124662885	52780	1	214968	ENSMUST00000132088.1	-123883	ENSMUSG00000027200	Sema6d	sema domain	transmembrane domain (TM)	and cytoplasmic domain	(semaphorin) 6D
chr6	148634108	148635608	1501	*	3.64997	1.26789	157.743	2	2	0	7.08573e-36	2.87381e-33	up	significant	Distal Intergenic	6	148606786	148614309	7524	2	622319	ENSMUST00000150112.7	-19799	ENSMUSG00000070995	Gm6313	predicted gene 6313
chr8	53766310	53766810	501	*	3.97056	0.391188	156.194	1	1	0	7.72114e-36	3.12332e-33	up	significant	Distal Intergenic	8	53586867	53639065	52199	2	234258	ENSMUST00000047768.10	-127245	ENSMUSG00000039396	Neil3	nei like 3 (E. coli)
chr15	73731978	73733791	1814	*	2.11042	2.96902	158.361	3	3	0	7.78907e-36	3.14258e-33	up	significant	Intron (ENSMUST00000230864.1/19245	intron 1 of 3)	15	73724930	73757228	32299	1	19245	ENSMUST00000163582.8	7048	ENSMUSG00000059895	Ptp4a3	protein tyrosine phosphatase 4a3
chr6	86830785	86831285	501	*	2.67963	2.13276	156.149	1	1	0	7.90059e-36	3.17927e-33	up	significant	Distal Intergenic	6	86848399	86849440	1042	2	67170	ENSMUST00000185414.1	18155	ENSMUSG00000100164	2610306M01Rik	RIKEN cDNA 2610306M01 gene
chr1	163003402	163003902	501	*	3.41549	0.45561	156.111	1	1	0	8.05203e-36	3.23179e-33	up	significant	Intron (ENSMUST00000195132.1/ENSMUST00000195132.1	intron 2 of 3)	1	162963514	162984528	21015	2	14262	ENSMUST00000142759.1	-18874	ENSMUSG00000026691	Fmo3	flavin containing monooxygenase 3
chr18	5806319	5806819	501	*	2.26471	2.55646	156.09	1	1	0	8.13552e-36	3.25684e-33	up	significant	Distal Intergenic	18	5731081	5772804	41724	1	21417	ENSMUST00000177030.1	75238	ENSMUSG00000024238	Zeb1	zinc finger E-box binding homeobox 1
chr1	169165913	169166413	501	*	2.76506	1.30901	155.983	1	1	0	8.58666e-36	3.42856e-33	up	significant	Distal Intergenic	1	169018974	169019089	116	2	102466632	ENSMUST00000184979.1	-146824	ENSMUSG00000098829	Mir6354	microRNA 6354
chr8	47851817	47852905	1089	*	2.44324	2.42248	157.301	2	2	0	8.84721e-36	3.52349e-33	up	significant	Exon (ENSMUST00000057561.8/52357	exon 17 of 23)	8	47824482	47825476	995	1	75677	ENSMUST00000038693.7	27335	ENSMUSG00000038064	Cldn22	claudin 22
chr12	80227953	80228453	501	*	2.56598	1.7065	155.805	1	1	0	9.3892e-36	3.72973e-33	up	significant	Intron (ENSMUST00000021554.15/109711	intron 1 of 20)	12	80196949	80258784	61836	2	109711	ENSMUST00000220351.1	30331	ENSMUSG00000015143	Actn1	actinin	alpha 1
chr19	45552246	45552746	501	*	3.63811	-0.0780066	155.795	1	1	0	9.44028e-36	3.74041e-33	up	significant	3' UTR	19	45552275	45560531	8257	2	56626	ENSMUST00000026239.6	7785	ENSMUSG00000025218	Poll	polymerase (DNA directed)	lambda
chr4	138520621	138521121	501	*	3.91852	-0.11905	155.518	1	1	0	1.08515e-35	4.28855e-33	up	significant	Distal Intergenic	4	138571046	138581083	10038	2	75718	ENSMUST00000137206.1	59962	ENSMUSG00000028753	Vwa5b1	von Willebrand factor A domain containing 5B1
chr15	91371921	91373239	1319	*	3.21633	0.636051	156.88	2	2	0	1.09363e-35	4.31107e-33	up	significant	Intron (ENSMUST00000109283.1/239606	intron 4 of 9)	15	91396832	91412217	15386	2	239606	ENSMUST00000156971.1	38978	ENSMUSG00000036298	Slc2a13	solute carrier family 2 (facilitated glucose transporter)	member 13
chr1	191591490	191592828	1339	*	2.62578	2.88253	156.836	2	2	0	1.11837e-35	4.38619e-33	up	significant	Intron (ENSMUST00000045450.6/77065	intron 4 of 19)	1	191575776	191583721	7946	1	77065	ENSMUST00000192681.1	15714	ENSMUSG00000037461	Ints7	integrator complex subunit 7
chr10	71007884	71009106	1223	*	3.2028	1.01091	156.837	2	2	0	1.11746e-35	4.38619e-33	up	significant	Intron (ENSMUST00000143791.7/83675	intron 3 of 20)	10	70934502	70948489	13988	2	83675	ENSMUST00000144740.1	-59395	ENSMUSG00000014329	Bicc1	BicC family RNA binding protein 1
chr15	27925054	27926369	1316	*	2.49877	2.04136	156.809	2	2	0	1.13366e-35	4.4349e-33	up	significant	Intron (ENSMUST00000090247.6/223435	intron 1 of 56)	15	27770536	27919271	148736	2	223435	ENSMUST00000227337.1	-5783	ENSMUSG00000022263	Trio	triple functional domain (PTPRF interacting)
chr6	112213905	112214405	501	*	4.55792	-0.206691	155.351	1	1	0	1.17985e-35	4.60394e-33	up	significant	Distal Intergenic	6	112210708	112212519	1812	1	67336	ENSMUST00000186102.1	3197	ENSMUSG00000100219	1700054K19Rik	RIKEN cDNA 1700054K19 gene
chr1	164770577	164771077	501	*	4.03007	1.19873	155.306	1	1	0	1.20705e-35	4.69823e-33	up	significant	Distal Intergenic	1	164796644	164824266	27623	1	56429	ENSMUST00000027861.5	-25567	ENSMUSG00000026574	Dpt	dermatopontin
chr18	11221790	11222290	501	*	2.87434	1.1211	155.295	1	1	0	1.21383e-35	4.71275e-33	up	significant	Distal Intergenic	18	11059047	11063461	4415	1	14465	ENSMUST00000234971.1	162743	ENSMUSG00000005836	Gata6	GATA binding protein 6
chr4	13959122	13959622	501	*	2.85333	1.06065	155.227	1	1	0	1.25626e-35	4.86525e-33	up	significant	Intron (ENSMUST00000130582.1/ENSMUST00000130582.1	intron 2 of 2)	4	13889220	13889962	743	1	12395	ENSMUST00000139736.1	69902	ENSMUSG00000006586	Runx1t1	RUNX1 translocation partner 1
chr8	13504134	13504634	501	*	2.5749	2.212	155.216	1	1	0	1.26309e-35	4.87949e-33	up	significant	Distal Intergenic	8	13465374	13494490	29117	2	14456	ENSMUST00000033828.6	-9644	ENSMUSG00000031451	Gas6	growth arrest specific 6
chr1	192897171	192897671	501	*	2.62109	1.78002	154.923	1	1	0	1.46398e-35	5.64144e-33	up	significant	3' UTR	1	192844488	192855756	11269	2	214791	ENSMUST00000155579.7	-41415	ENSMUSG00000016262	Sertad4	SERTA domain containing 4
chr2	170330430	170330930	501	*	2.11323	3.00814	154.9	1	1	0	1.48034e-35	5.69029e-33	up	significant	Distal Intergenic	2	170347931	170349740	1810	2	76960	ENSMUST00000156657.7	18810	ENSMUSG00000013523	Bcas1	brain enriched myelin associated protein 1
chr18	75580022	75580522	501	*	3.3154	0.380603	154.808	1	1	0	1.55064e-35	5.94572e-33	up	significant	Intron (ENSMUST00000165559.2/269037	intron 6 of 11)	18	75623902	75637273	13372	2	269037	ENSMUST00000235147.1	56751	ENSMUSG00000052928	Ctif	CBP80/20-dependent translation initiation factor
chr17	14673579	14674079	501	*	3.44496	0.889863	154.785	1	1	0	1.56886e-35	6.00071e-33	up	significant	Promoter (2-3kb)	17	14667119	14670866	3748	2	21826	ENSMUST00000232616.1	-2713	ENSMUSG00000023885	Thbs2	thrombospondin 2
chr12	11203527	11204678	1152	*	2.19335	3.12611	156.017	2	2	0	1.6879e-35	6.4242e-33	up	significant	Promoter (<=1kb)	12	11186348	11204381	18034	2	77442	ENSMUST00000219371.1	0	ENSMUSG00000112041	9530020I12Rik	RIKEN cDNA 9530020I12 gene
chr13	44912778	44913278	501	*	2.83014	1.92601	154.641	1	1	0	1.68663e-35	6.4242e-33	up	significant	Exon (ENSMUST00000173704.7/16468	exon 14 of 19)	13	44922234	44947144	24911	2	94245	ENSMUST00000222321.1	33866	ENSMUSG00000057531	Dtnbp1	dystrobrevin binding protein 1
chr2	52567372	52567872	501	*	4.27891	-0.0238409	154.531	1	1	0	1.783e-35	6.76947e-33	up	significant	Intron (ENSMUST00000178799.7/12298	intron 2 of 13)	2	52428325	52558567	130243	2	12298	ENSMUST00000102761.8	-8805	ENSMUSG00000017412	Cacnb4	calcium channel	voltage-dependent	beta 4 subunit
chr18	56809906	56810406	501	*	2.32549	2.47342	154.335	1	1	0	1.96713e-35	7.45025e-33	up	significant	Promoter (1-2kb)	18	56775852	56812019	36168	2	320253	ENSMUST00000035278.6	1613	ENSMUSG00000032656	Marchf3	membrane associated ring-CH-type finger 3
chr3	40666316	40666816	501	*	3.39863	0.441619	154.071	1	1	0	2.2469e-35	8.48906e-33	up	significant	Intron (ENSMUST00000091186.6/380614	intron 3 of 15)	3	40672621	40692524	19904	1	380614	ENSMUST00000204176.1	-5805	ENSMUSG00000060798	Intu	inturned planar cell polarity protein
chr9	87940202	87940702	501	*	2.92569	0.853983	154.011	1	1	0	2.31541e-35	8.72655e-33	up	significant	Distal Intergenic	9	87702800	87731260	28461	2	76365	ENSMUST00000034991.7	-208942	ENSMUSG00000032419	Tbx18	T-box18
chr4	64235781	64236281	501	*	3.58273	0.326377	153.811	1	1	0	2.56111e-35	9.62908e-33	up	significant	Distal Intergenic	4	64254053	64276603	22551	2	102633436	ENSMUST00000141162.1	40322	ENSMUSG00000085032	Gm11217	predicted gene 11217
chr10	21695142	21695642	501	*	3.16585	0.208648	153.742	1	1	0	2.65101e-35	9.9429e-33	up	significant	Intron (ENSMUST00000187019.6/432436	intron 2 of 2)	10	21690845	21693978	3134	1	432436	ENSMUST00000071008.5	4297	ENSMUSG00000056716	Gm5420	predicted gene 5420
chr10	53518481	53519562	1082	*	2.31673	2.44336	155.08	2	2	0	2.70471e-35	1.01198e-32	up	significant	Promoter (<=1kb)	10	53498443	53518989	20547	2	100502868	ENSMUST00000218774.1	0	ENSMUSG00000112739	Gm20597	predicted gene	20597
chr6	136789500	136790000	501	*	3.09363	0.816807	153.627	1	1	0	2.8095e-35	1.04864e-32	up	significant	Distal Intergenic	6	136697284	136781765	84482	2	14917	ENSMUST00000032338.9	-7735	ENSMUSG00000042638	Gucy2c	guanylate cyclase 2c
chr18	77602935	77603435	501	*	2.44285	2.28683	153.363	1	1	0	3.20917e-35	1.19493e-32	up	significant	Distal Intergenic	18	77562144	77565161	3018	2	225743	ENSMUST00000182146.2	-37774	ENSMUSG00000025427	Ark2c	arkadia (RNF111) C-terminal like ring finger ubiquitin ligase 2C
chr4	130314828	130316186	1359	*	2.84608	1.02822	154.687	2	2	0	3.29661e-35	1.22207e-32	up	significant	Promoter (2-3kb)	4	130316279	130318739	2461	2	619605	ENSMUST00000141615.1	2553	ENSMUSG00000028772	Zcchc17	zinc finger	CCHC domain containing 17
chr10	69544670	69545170	501	*	3.74042	0.126282	153.308	1	1	0	3.29786e-35	1.22207e-32	up	significant	Intron (ENSMUST00000218194.1/ENSMUST00000218194.1	intron 2 of 2)	10	69534222	70015633	481412	1	11735	ENSMUST00000092434.11	10448	ENSMUSG00000069601	Ank3	ankyrin 3	epithelial
chr6	95592372	95592872	501	*	4.15523	-0.205844	153.266	1	1	0	3.36918e-35	1.24551e-32	up	significant	Intron (ENSMUST00000204224.2/20917	intron 4 of 10)	6	95566485	95644009	77525	2	20917	ENSMUST00000203071.1	51137	ENSMUSG00000061838	Suclg2	succinate-Coenzyme A ligase	GDP-forming	beta subunit
chr8	91899647	91900147	501	*	3.14222	0.215384	153.253	1	1	0	3.39044e-35	1.25038e-32	up	significant	Distal Intergenic	8	91798525	91802067	3543	2	16373	ENSMUST00000175795.3	-97580	ENSMUSG00000031734	Irx3	Iroquois related homeobox 3
chr12	31130431	31130931	501	*	2.63746	1.06547	153.168	1	1	0	3.54011e-35	1.30247e-32	up	significant	Distal Intergenic	12	31168862	31185901	17040	1	100043065	ENSMUST00000218473.1	-37931	ENSMUSG00000121864	6030469F06Rik	RIKEN cDNA 6030469F06 gene
chr5	146324104	146325369	1266	*	4.13068	0.938031	154.262	2	2	0	4.08301e-35	1.49864e-32	up	significant	Distal Intergenic	5	146296365	146299512	3148	1	264064	ENSMUST00000160924.1	27739	ENSMUSG00000029635	Cdk8	cyclin dependent kinase 8
chr6	66181429	66181929	501	*	3.66606	-0.00613342	152.861	1	1	0	4.13036e-35	1.51243e-32	up	significant	Distal Intergenic	6	66264155	66283739	19585	1	102633773	ENSMUST00000204874.1	-82226	ENSMUSG00000121703	Gm31520	sterol-C5-desaturase pseudogene
chr3	107348945	107349445	501	*	-2.9371	0.656736	152.814	1	0	1	4.23007e-35	1.54528e-32	down	significant	Distal Intergenic	3	107325421	107333673	8253	2	229700	ENSMUST00000061772.10	-15272	ENSMUSG00000048109	Rbm15	RNA binding motif protein 15
chr4	19497269	19497769	501	*	3.32382	0.614662	152.694	1	1	0	4.49224e-35	1.63718e-32	up	significant	Intron (ENSMUST00000102999.1/30952	intron 15 of 17)	4	19540612	19543678	3067	2	70568	ENSMUST00000134025.1	45909	ENSMUSG00000028228	Cpne3	copine III
chr3	38234367	38234867	501	*	2.71801	1.09597	152.631	1	1	0	4.6365e-35	1.68578e-32	up	significant	Distal Intergenic	3	38203151	38208119	4969	2	71342	ENSMUST00000197658.1	-26248	ENSMUSG00000106002	5430434I15Rik	RIKEN cDNA 5430434I15 gene
chr8	125302070	125302570	501	*	2.81205	0.928209	152.502	1	1	0	4.94712e-35	1.79449e-32	up	significant	Distal Intergenic	8	125418063	125492710	74648	2	244668	ENSMUST00000108775.1	190140	ENSMUSG00000001995	Sipa1l2	signal-induced proliferation-associated 1 like 2
chr9	95527639	95528139	501	*	2.43942	2.88227	152.34	1	1	0	5.36944e-35	1.94312e-32	up	significant	Distal Intergenic	9	95460978	95511996	51019	2	67958	ENSMUST00000078374.12	-15643	ENSMUSG00000032407	U2surp	U2 snRNP-associated SURP domain containing
chr19	58422884	58423384	501	*	3.62604	0.0277729	152.204	1	1	0	5.74752e-35	2.07508e-32	up	significant	Intron (ENSMUST00000026076.13/14585	intron 4 of 10)	19	58236692	58454466	217775	2	14585	ENSMUST00000169850.7	31082	ENSMUSG00000025089	Gfra1	glial cell line derived neurotrophic factor family receptor alpha 1
chr15	35815732	35817169	1438	*	3.1423	0.839855	153.237	2	2	0	6.83872e-35	2.4633e-32	up	significant	Intron (ENSMUST00000048646.8/666173	intron 39 of 61)	15	35834215	35843534	9320	1	666173	ENSMUST00000227567.1	-17046	ENSMUSG00000037646	Vps13b	vacuolar protein sorting 13B
chr17	14697184	14698654	1471	*	2.93242	1.76841	153.161	2	2	0	7.10438e-35	2.55303e-32	up	significant	Promoter (2-3kb)	17	14665500	14694235	28736	2	21826	ENSMUST00000170872.2	-2949	ENSMUSG00000023885	Thbs2	thrombospondin 2
chr13	63402842	63403342	501	*	2.42052	1.95428	151.667	1	1	0	7.53308e-35	2.70081e-32	up	significant	Promoter (2-3kb)	13	63347473	63406297	58825	2	14088	ENSMUST00000162375.7	2955	ENSMUSG00000021461	Fancc	Fanconi anemia	complementation group C
chr15	38374812	38375312	501	*	2.47395	2.65911	151.357	1	1	0	8.80241e-35	3.14859e-32	up	significant	Distal Intergenic	15	38299874	38300706	833	2	21847	ENSMUST00000228416.1	-74106	ENSMUSG00000037465	Klf10	Kruppel-like transcription factor 10
chr6	4009483	4009983	501	*	3.3255	0.0536407	151.223	1	1	0	9.41942e-35	3.36151e-32	up	significant	Distal Intergenic	6	4003904	4008445	4542	1	66066	ENSMUST00000031670.9	5579	ENSMUSG00000032766	Gng11	guanine nucleotide binding protein (G protein)	gamma 11
chr1	89698854	89699354	501	*	3.49961	0.498317	151.114	1	1	0	9.94752e-35	3.5418e-32	up	significant	Intron (ENSMUST00000027521.14/347722	intron 9 of 17)	1	89650529	89683908	33380	2	74403	ENSMUST00000186098.6	-14946	NA	4933400F21Rik	RIKEN cDNA 4933400F21 gene
chr11	49811112	49811612	501	*	1.76008	4.10468	150.962	1	1	0	1.07413e-34	3.79816e-32	up	significant	Intron (ENSMUST00000020629.4/14584	intron 5 of 18)	11	49794187	49838613	44427	1	14584	ENSMUST00000020629.4	16925	ENSMUSG00000020363	Gfpt2	glutamine fructose-6-phosphate transaminase 2
chr12	94588595	94589095	501	*	3.63008	-0.12731	150.962	1	1	0	1.07381e-34	3.79816e-32	up	significant	Distal Intergenic	12	93927338	93927464	127	1	102465890	ENSMUST00000183568.1	661257	ENSMUSG00000098498	Mir8099-1	microRNA 8099-1
chr18	23874595	23875932	1338	*	2.1507	2.9875	152.346	2	2	0	1.07056e-34	3.79816e-32	up	significant	Intron (ENSMUST00000170802.7/212307	intron 5 of 7)	18	23804103	23890931	86829	1	212307	ENSMUST00000165387.1	70492	ENSMUSG00000024277	Mapre2	microtubule-associated protein	RP/EB family	member 2
chr14	102859235	102859735	501	*	3.63165	0.317329	150.946	1	1	0	1.08261e-34	3.81942e-32	up	significant	Distal Intergenic	14	102982549	102982632	84	2	100628599	ENSMUST00000175160.1	122897	ENSMUSG00000092901	Mir5130	microRNA 5130
chr11	68029851	68031135	1285	*	3.0771	0.856616	152.279	2	2	0	1.10712e-34	3.89698e-32	up	significant	Intron (ENSMUST00000021285.13/55943	intron 6 of 7)	11	67966506	67973641	7136	1	55943	ENSMUST00000142649.1	63345	ENSMUSG00000020903	Stx8	syntaxin 8
chr1	78704876	78707638	2763	*	2.67919	1.67582	153.56	4	4	0	1.16252e-34	4.08269e-32	up	significant	3' UTR	1	78696656	78701289	4634	1	74205	ENSMUST00000148608.1	8220	ENSMUSG00000032883	Acsl3	acyl-CoA synthetase long-chain family member 3
chr1	80010683	80011183	501	*	2.6623	1.66981	150.766	1	1	0	1.18507e-34	4.15246e-32	up	significant	Distal Intergenic	1	79803035	79861180	58146	2	20720	ENSMUST00000190724.1	-149503	ENSMUSG00000026249	Serpine2	serine (or cysteine) peptidase inhibitor	clade E	member 2
chr6	115210749	115211249	501	*	2.86855	0.671256	150.697	1	1	0	1.2274e-34	4.29102e-32	up	significant	Promoter (1-2kb)	6	115212926	115244157	31232	1	20965	ENSMUST00000203707.2	-1677	ENSMUSG00000009394	Syn2	synapsin II
chr2	23007630	23009381	1752	*	2.62369	2.52914	152.724	3	3	0	1.32777e-34	4.63147e-32	up	significant	Intron (ENSMUST00000126112.7/11308	intron 1 of 9)	2	22940364	23040104	99741	2	11308	ENSMUST00000153931.7	30723	ENSMUSG00000058835	Abi1	abl interactor 1
chr16	33891577	33893046	1470	*	2.04252	3.15072	151.813	2	2	0	1.39955e-34	4.87086e-32	up	significant	Promoter (<=1kb)	16	33891941	33949153	57213	1	16419	ENSMUST00000232262.1	0	ENSMUSG00000022817	Itgb5	integrin beta 5
chr8	115859364	115859864	501	*	3.24486	0.845611	150.425	1	1	0	1.40706e-34	4.88598e-32	up	significant	Distal Intergenic	8	115701435	115707794	6360	2	17132	ENSMUST00000109104.1	-151570	ENSMUSG00000055435	Maf	MAF bZIP transcription factor
chr18	39063933	39064433	501	*	2.14729	3.38207	150.29	1	1	0	1.50628e-34	5.2188e-32	up	significant	Intron (ENSMUST00000148850.7/71302	intron 2 of 5)	18	39099311	39126933	27623	1	71302	ENSMUST00000123820.1	-34878	ENSMUSG00000036452	Arhgap26	Rho GTPase activating protein 26
chr6	129229878	129230378	501	*	2.82001	1.62604	150.249	1	1	0	1.53777e-34	5.31598e-32	up	significant	Intron (ENSMUST00000181238.1/76432	intron 1 of 2)	6	129212736	129233974	21239	2	76432	ENSMUST00000181517.7	3596	ENSMUSG00000097354	2310001H17Rik	RIKEN cDNA 2310001H17 gene
chr4	62596101	62596601	501	*	2.43025	2.45346	150.228	1	1	0	1.55347e-34	5.35825e-32	up	significant	Intron (ENSMUST00000065870.13/50780	intron 3 of 19)	4	62604459	62623916	19458	1	50780	ENSMUST00000146083.1	-7858	ENSMUSG00000059810	Rgs3	regulator of G-protein signaling 3
chr15	62261462	62261962	501	*	3.27291	0.585524	149.992	1	1	0	1.74996e-34	6.02256e-32	up	significant	Intron (ENSMUST00000181416.8/19296	intron 5 of 9)	15	62222603	62242505	19903	1	19296	ENSMUST00000182141.1	38859	ENSMUSG00000097039	Pvt1	Pvt1 oncogene
chr5	99354778	99355278	501	*	2.16752	2.78322	149.967	1	1	0	1.77149e-34	6.08309e-32	up	significant	Intron (ENSMUST00000209346.1/320292	intron 4 of 16)	5	99217426	99252927	35502	2	320292	ENSMUST00000168092.7	-101851	ENSMUSG00000089809	Rasgef1b	RasGEF domain family	member 1B
chr14	25708413	25708913	501	*	2.43772	2.40539	149.842	1	1	0	1.88702e-34	6.46544e-32	up	significant	Distal Intergenic	14	25696974	25701282	4309	2	68173	ENSMUST00000224137.1	-7131	NA	Ppifos	peptidylprolyl isomerase F	opposite strand
chr13	41864988	41866119	1132	*	2.59675	1.434	151.159	2	2	0	1.94522e-34	6.6501e-32	up	significant	Promoter (<=1kb)	13	41865915	41913092	47178	1	100038577	ENSMUST00000221285.1	0	ENSMUSG00000113856	Gm10790	predicted gene 10790
chr1	60846787	60847287	501	*	2.83923	1.75337	149.623	1	1	0	2.10665e-34	7.1815e-32	up	significant	Distal Intergenic	1	60887000	60912716	25717	1	12477	ENSMUST00000124816.1	-39713	ENSMUSG00000026011	Ctla4	cytotoxic T-lymphocyte-associated protein 4
chr8	106944158	106945198	1041	*	2.8907	1.85083	150.997	2	2	0	2.10995e-34	7.1815e-32	up	significant	Intron (ENSMUST00000212524.1/20650	intron 1 of 6)	8	106936149	106981744	45596	1	20650	ENSMUST00000212298.1	8009	ENSMUSG00000041308	Sntb2	syntrophin	basic 2
chr3	30546375	30547448	1074	*	2.48306	1.81711	150.798	2	2	0	2.33217e-34	7.92042e-32	up	significant	Promoter (<=1kb)	3	29977344	30548008	570665	2	14013	ENSMUST00000172754.7	560	ENSMUSG00000027684	Mecom	MDS1 and EVI1 complex locus
chr9	70439936	70440436	501	*	4.19983	-0.224047	149.302	1	1	0	2.47552e-34	8.38883e-32	up	significant	Exon (ENSMUST00000215948.1/93836	exon 5 of 5)	9	70427037	70430151	3115	2	93836	ENSMUST00000213996.1	-9785	ENSMUSG00000032217	Rnf111	ring finger 111
chr14	30405492	30405992	501	*	2.4907	1.60349	149.049	1	1	0	2.81256e-34	9.51008e-32	up	significant	Intron (ENSMUST00000112250.5/12289	intron 1 of 46)	14	30041508	30353527	312020	2	12289	ENSMUST00000224785.2	-51965	ENSMUSG00000015968	Cacna1d	calcium channel	voltage-dependent	L type	alpha 1D subunit
chr15	32613676	32614176	501	*	3.22563	0.615738	148.944	1	1	0	2.96559e-34	1.00056e-31	up	significant	Intron (ENSMUST00000067458.6/20356	intron 12 of 22)	15	32601675	32689636	87962	1	20356	ENSMUST00000227429.1	12001	ENSMUSG00000022231	Sema5a	sema domain	seven thrombospondin repeats (type 1 and type 1-like)	transmembrane domain (TM) and short cytoplasmic domain	(semaphorin) 5A
chr6	95244800	95245300	501	*	2.09888	3.1867	148.834	1	1	0	3.13386e-34	1.05503e-31	up	significant	Distal Intergenic	6	95313235	95333971	20737	2	414067	ENSMUST00000159751.1	88671	ENSMUSG00000068180	AY512915	cDNA sequence AY512915
chr13	55184400	55184900	501	*	2.11556	3.11372	148.823	1	1	0	3.15125e-34	1.05858e-31	up	significant	Distal Intergenic	13	55209782	55315755	105974	1	18193	ENSMUST00000224973.1	-24882	ENSMUSG00000021488	Nsd1	nuclear receptor-binding SET-domain protein 1
chr5	114370246	114370746	501	*	2.75288	1.80449	148.791	1	1	0	3.2027e-34	1.07353e-31	up	significant	Promoter (<=1kb)	5	114366903	114370207	3305	2	330171	ENSMUST00000135170.7	-39	ENSMUSG00000001098	Kctd10	potassium channel tetramerisation domain containing 10
chr4	83350684	83351184	501	*	2.90756	1.22698	148.733	1	1	0	3.29637e-34	1.10253e-31	up	significant	Distal Intergenic	4	83220300	83324255	103956	2	69863	ENSMUST00000102823.9	-26429	ENSMUSG00000038172	Ttc39b	tetratricopeptide repeat domain 39B
chr1	137839252	137839752	501	*	3.11628	0.360853	148.714	1	1	0	3.32817e-34	1.11077e-31	up	significant	Distal Intergenic	1	137966455	137966541	87	1	735252	ENSMUST00000083631.1	-126703	ENSMUSG00000065565	Mir181a-1	microRNA 181a-1
chr18	46615131	46615631	501	*	2.42047	2.59928	148.68	1	1	0	3.387e-34	1.12797e-31	up	significant	Intron (ENSMUST00000235849.1/13664	intron 3 of 4)	18	46598014	46616435	18422	1	13664	ENSMUST00000236497.1	17117	ENSMUSG00000057561	Eif1a	eukaryotic translation initiation factor 1A
chr3	107433592	107434092	501	*	2.3817	2.17997	148.661	1	1	0	3.41918e-34	1.1338e-31	up	significant	Distal Intergenic	3	107438303	107459552	21250	2	99738	ENSMUST00000009617.9	25460	ENSMUSG00000027895	Kcnc4	potassium voltage gated channel	Shaw-related subfamily	member 4
chr8	46899011	46899511	501	*	2.91299	0.69712	148.664	1	1	0	3.41318e-34	1.1338e-31	up	significant	Distal Intergenic	8	46986887	47096762	109876	1	320981	ENSMUST00000039840.14	-87376	ENSMUSG00000038173	Enpp6	ectonucleotide pyrophosphatase/phosphodiesterase 6
chr15	102119637	102121011	1375	*	2.81141	2.87849	149.941	2	2	0	3.59048e-34	1.18805e-31	up	significant	Intron (ENSMUST00000139279.7/223918	intron 5 of 9)	15	102115139	102116099	961	1	209039	ENSMUST00000229800.1	4498	ENSMUSG00000037003	Tns2	tensin 2
chr8	36954777	36955277	501	*	2.69169	1.60256	148.522	1	1	0	3.66563e-34	1.21032e-31	up	significant	Promoter (1-2kb)	8	36938555	36953143	14589	2	50768	ENSMUST00000179501.1	-1634	ENSMUSG00000031523	Dlc1	deleted in liver cancer 1
chr8	70259016	70259516	501	*	2.6003	2.85676	148.463	1	1	0	3.77789e-34	1.24473e-31	up	significant	Promoter (<=1kb)	8	70259752	70263105	3354	1	234373	ENSMUST00000133924.7	-236	ENSMUSG00000036054	Sugp2	SURP and G patch domain containing 2
chr3	142463297	142463797	501	*	3.23326	1.75772	148.33	1	1	0	4.03769e-34	1.3275e-31	up	significant	Distal Intergenic	3	142493978	142511104	17127	1	229898	ENSMUST00000198803.1	-30181	ENSMUSG00000105504	Gbp5	guanylate binding protein 5
chr9	123391162	123391662	501	*	3.16716	0.433565	148.31	1	1	0	4.07888e-34	1.33819e-31	up	significant	Intron (ENSMUST00000038863.8/102436	intron 3 of 20)	9	123377736	123395318	17583	1	102436	ENSMUST00000215464.1	13426	ENSMUSG00000035202	Lars2	leucyl-tRNA synthetase	mitochondrial
chr3	154452388	154452888	501	*	2.85101	2.61399	148.284	1	1	0	4.13236e-34	1.35287e-31	up	significant	Distal Intergenic	3	154330821	154334254	3434	1	99686	ENSMUST00000177201.1	121567	NA	AI606473	expressed sequence AI606473
chr3	90252516	90253016	501	*	2.10544	3.16288	148.182	1	1	0	4.35016e-34	1.41816e-31	up	significant	Promoter (1-2kb)	3	90254163	90264125	9963	1	74343	ENSMUST00000029545.14	-1147	ENSMUSG00000027936	Crtc2	CREB regulated transcription coactivator 2
chr13	82258405	82258905	501	*	2.59801	1.25431	148.186	1	1	0	4.34105e-34	1.41816e-31	up	significant	Exon (ENSMUST00000224753.1/ENSMUST00000224753.1	exon 3 of 3)	13	82698275	82698333	59	2	100628621	ENSMUST00000198795.1	439428	ENSMUSG00000106655	Mir3961	microRNA 3961
chr7	96766277	96766777	501	*	2.85147	0.918199	148.123	1	1	0	4.4812e-34	1.45781e-31	up	significant	Intron (ENSMUST00000107162.7/23966	intron 13 of 32)	7	96777934	96797733	19800	1	23966	ENSMUST00000140140.1	-11157	ENSMUSG00000048078	Tenm4	teneurin transmembrane protein 4
chr6	108390921	108391421	501	*	2.575	1.44055	148.105	1	1	0	4.52342e-34	1.46845e-31	up	significant	Intron (ENSMUST00000032192.8/16438	intron 24 of 61)	6	108387434	108401468	14035	1	16438	ENSMUST00000212125.1	3487	ENSMUSG00000030102	Itpr1	inositol 1	4	5-trisphosphate receptor 1
chr2	92490597	92491097	501	*	2.15495	3.2409	148.089	1	1	0	4.56028e-34	1.47731e-31	up	significant	Intron (ENSMUST00000141341.1/ENSMUST00000141341.1	intron 1 of 1)	2	92452767	92460538	7772	2	228368	ENSMUST00000125276.1	-30059	ENSMUSG00000049922	Slc35c1	solute carrier family 35	member C1
chr18	67745831	67746331	501	*	2.75495	2.29652	148.064	1	1	0	4.61592e-34	1.49221e-31	up	significant	Distal Intergenic	18	67671212	67724595	53384	2	19255	ENSMUST00000122412.1	-21236	ENSMUSG00000024539	Ptpn2	protein tyrosine phosphatase	non-receptor type 2
chr4	84088169	84088669	501	*	2.50172	2.2482	147.89	1	1	0	5.04033e-34	1.62601e-31	up	significant	Distal Intergenic	4	84042039	84044879	2841	2	78238	ENSMUST00000125884.1	-43290	ENSMUSG00000085217	6030471H07Rik	RIKEN cDNA 6030471H07 gene
chr10	75261691	75262191	501	*	2.36162	2.31308	147.785	1	1	0	5.31367e-34	1.71061e-31	up	significant	Promoter (<=1kb)	10	75260967	75270358	9392	1	74392	ENSMUST00000219430.1	724	ENSMUSG00000033444	Specc1l	sperm antigen with calponin homology and coiled-coil domains 1-like
chr9	63711548	63712048	501	*	2.49262	1.66699	147.763	1	1	0	5.37294e-34	1.7261e-31	up	significant	Promoter (<=1kb)	9	63654799	63711969	57171	2	17127	ENSMUST00000154323.7	0	ENSMUSG00000032402	Smad3	SMAD family member 3
chr10	69611835	69612335	501	*	3.00908	0.996017	147.478	1	1	0	6.20048e-34	1.98782e-31	up	significant	Intron (ENSMUST00000218680.1/11735	intron 2 of 42)	10	69534222	70015633	481412	1	11735	ENSMUST00000092434.11	77613	ENSMUSG00000069601	Ank3	ankyrin 3	epithelial
chr12	51887691	51888191	501	*	-2.98615	0.454273	147.435	1	0	1	6.33521e-34	2.02681e-31	down	significant	Promoter (<=1kb)	12	51887496	51888990	1495	2	320487	ENSMUST00000218847.1	799	ENSMUSG00000035181	Heatr5a	HEAT repeat containing 5A
chr9	29332669	29333169	501	*	2.9663	0.628015	147.425	1	1	0	6.36784e-34	2.03304e-31	up	significant	Intron (ENSMUST00000075069.10/235106	intron 2 of 7)	9	29009102	29411736	402635	2	235106	ENSMUST00000115236.1	78567	ENSMUSG00000059974	Ntm	neurotrimin
chr14	106046003	106046503	501	*	2.51673	1.66557	147.327	1	1	0	6.68913e-34	2.13121e-31	up	significant	Distal Intergenic	14	106106198	106109272	3075	1	212085	ENSMUST00000022708.6	-59695	ENSMUSG00000022113	Trim52	tripartite motif-containing 52
chr11	110828521	110829021	501	*	2.95015	0.477956	147.31	1	1	0	6.74901e-34	2.14587e-31	up	significant	Distal Intergenic	11	110968033	111027965	59933	1	16517	ENSMUST00000180023.7	-139012	ENSMUSG00000051497	Kcnj16	potassium inwardly-rectifying channel	subfamily J	member 16
chr1	78819039	78820044	1006	*	2.72572	1.33366	148.567	2	2	0	7.16935e-34	2.27483e-31	up	significant	Promoter (2-3kb)	1	78816927	78820028	3102	1	57814	ENSMUST00000187432.1	2112	ENSMUSG00000047330	Kcne4	potassium voltage-gated channel	Isk-related subfamily	gene 4
chr7	89193410	89193910	501	*	3.67904	0.0984666	146.986	1	1	0	7.94431e-34	2.51556e-31	up	significant	Intron (ENSMUST00000041968.10/72759	intron 6 of 14)	7	89154127	89159617	5491	2	72759	ENSMUST00000136267.7	-33793	ENSMUSG00000039428	Tmem135	transmembrane protein 135
chr17	34967420	34969297	1878	*	3.21647	2.71259	149.006	3	3	0	8.6237e-34	2.72511e-31	up	significant	Promoter (2-3kb)	17	34969190	34972156	2967	2	193740	ENSMUST00000087328.3	2859	ENSMUSG00000091971	Hspa1a	heat shock protein 1A
chr8	108584112	108585186	1075	*	2.98019	1.16599	147.995	2	2	0	9.55764e-34	3.01407e-31	up	significant	Promoter (<=1kb)	8	108553252	108584595	31344	2	109215	ENSMUST00000211953.1	0	ENSMUSG00000110613	Lncbate1	brown adipose tissue enriched long non-coding RNA 1
chr8	108593859	108594359	501	*	3.18582	0.285962	146.594	1	1	0	9.67438e-34	3.04467e-31	up	significant	Intron (ENSMUST00000220518.1/11906	intron 4 of 15)	8	108553252	108584595	31344	2	109215	ENSMUST00000211953.1	-9264	ENSMUSG00000110613	Lncbate1	brown adipose tissue enriched long non-coding RNA 1
chr15	33628114	33628614	501	*	3.02115	0.411237	146.531	1	1	0	9.98734e-34	3.13677e-31	up	significant	Intron (ENSMUST00000228272.1/75880	intron 4 of 5)	15	33593881	33653436	59556	2	75880	ENSMUST00000228272.1	24822	ENSMUSG00000115779	4930592A05Rik	RIKEN cDNA 4930592A05 gene
chr10	24448071	24448571	501	*	2.30052	2.32784	146.51	1	1	0	1.00917e-33	3.16313e-31	up	significant	Intron (ENSMUST00000134627.1/ENSMUST00000134627.1	intron 1 of 2)	10	24580048	24593758	13711	2	102638890	ENSMUST00000141076.1	145187	NA	Gm15270	predicted gene 15270
chr17	6006090	6008371	2282	*	3.23062	2.3485	148.675	3	3	0	1.01817e-33	3.18486e-31	up	significant	Promoter (<=1kb)	17	6007580	6032929	25350	1	20975	ENSMUST00000115784.7	0	ENSMUSG00000023805	Synj2	synaptojanin 2
chr3	52895689	52896875	1187	*	2.81977	0.75816	147.749	2	2	0	1.08191e-33	3.37741e-31	up	significant	Distal Intergenic	3	52906756	52927666	20911	2	622124	ENSMUST00000194274.1	30791	ENSMUSG00000104401	Gm20750	predicted gene	20750
chr12	96771255	96771755	501	*	3.30452	-0.173116	146.268	1	1	0	1.14026e-33	3.5524e-31	up	significant	Distal Intergenic	12	96046767	96047120	354	2	69423	ENSMUST00000073560.4	-724135	NA	1700019M22Rik	RIKEN cDNA 1700019M22 gene
chr6	119052718	119053218	501	*	2.95562	0.903667	146.041	1	1	0	1.27788e-33	3.97313e-31	up	significant	Intron (ENSMUST00000186889.6/12288	intron 2 of 46)	6	118593799	119080007	486209	2	12288	ENSMUST00000187386.6	26789	ENSMUSG00000051331	Cacna1c	calcium channel	voltage-dependent	L type	alpha 1C subunit
chr5	64371421	64371921	501	*	2.78036	0.896506	145.676	1	1	0	1.53609e-33	4.76636e-31	up	significant	Distal Intergenic	5	64298530	64351481	52952	1	57915	ENSMUST00000140960.2	72891	ENSMUSG00000029174	Tbc1d1	TBC1 domain family	member 1
chr1	80427314	80427814	501	*	3.45612	1.22724	145.666	1	1	0	1.54365e-33	4.7802e-31	up	significant	Distal Intergenic	1	80445932	80475660	29729	1	72208	ENSMUST00000187497.1	-18118	ENSMUSG00000101483	1700016L21Rik	RIKEN cDNA 1700016L21 gene
chr1	45043156	45043656	501	*	3.83151	0.180974	145.618	1	1	0	1.58131e-33	4.88703e-31	up	significant	Distal Intergenic	1	45311538	45325018	13481	1	12825	ENSMUST00000129611.1	-267882	ENSMUSG00000026043	Col3a1	collagen	type III	alpha 1
chr7	95592921	95593421	501	*	3.19386	0.376341	145.45	1	1	0	1.7205e-33	5.30658e-31	up	significant	Distal Intergenic	7	96171246	96908569	737324	1	23966	ENSMUST00000107162.7	-577825	ENSMUSG00000048078	Tenm4	teneurin transmembrane protein 4
chr11	17231242	17231742	501	*	3.64957	0.626209	145.405	1	1	0	1.76009e-33	5.41788e-31	up	significant	Intron (ENSMUST00000151431.1/103784	intron 12 of 12)	11	17211918	17233796	21879	1	103784	ENSMUST00000046955.6	19324	ENSMUSG00000078970	Dnaaf10	dynein axonemal assembly factor 10
chr18	33723657	33724157	501	*	3.26529	2.41128	145.388	1	1	0	1.77544e-33	5.45426e-31	up	significant	Distal Intergenic	18	33794892	33795986	1095	1	69749	ENSMUST00000146010.2	-70735	ENSMUSG00000087590	Epb41l4aos	erythrocyte membrane protein band 4.1 like 4a	opposite strand
chr1	37676866	37679431	2566	*	2.49865	2.38889	147.981	4	4	0	1.92597e-33	5.90498e-31	up	significant	Intron (ENSMUST00000162875.7/72097	intron 1 of 9)	1	37637986	37719795	81810	2	72097	ENSMUST00000160589.1	40364	ENSMUSG00000026090	Cracdl	capping protein inhibiting regulator of actin like
chr5	17116010	17116510	501	*	3.51634	-0.0265631	144.969	1	1	0	2.19198e-33	6.70724e-31	up	significant	Distal Intergenic	5	17476098	17480936	4839	1	70935	ENSMUST00000076099.3	-359588	ENSMUSG00000058643	Speer4f1	spermatogenesis associated glutamate (E)-rich protein 4F1
chr8	106234650	106235150	501	*	2.57225	2.5428	144.797	1	1	0	2.38985e-33	7.29824e-31	up	significant	Promoter (<=1kb)	8	106234525	106237394	2870	1	214572	ENSMUST00000153272.1	125	ENSMUSG00000060098	Prmt7	protein arginine N-methyltransferase 7
chr1	90656843	90657343	501	*	3.06972	1.14808	144.736	1	1	0	2.46474e-33	7.51212e-31	up	significant	Distal Intergenic	1	90611580	90612622	1043	1	108679	ENSMUST00000186882.1	45263	ENSMUSG00000034432	Cops8	COP9 signalosome subunit 8
chr4	131390964	131391464	501	*	2.7718	0.789318	144.653	1	1	0	2.57012e-33	7.81786e-31	up	significant	Distal Intergenic	4	131000832	131010474	9643	2	77835	ENSMUST00000153810.1	-380490	ENSMUSG00000086262	A930031H19Rik	RIKEN cDNA A930031H19 gene
chr3	37439725	37440225	501	*	3.33073	0.633137	144.55	1	1	0	2.7071e-33	8.21836e-31	up	significant	Intron (ENSMUST00000108112.9/57815	intron 9 of 15)	3	37436567	37439272	2706	1	57815	ENSMUST00000142199.1	3158	ENSMUSG00000027722	Afg2a	AFG2 AAA ATPase homolog A
chr2	36183235	36185142	1908	*	3.09583	1.39728	146.69	3	3	0	2.76547e-33	8.37909e-31	up	significant	Intron (ENSMUST00000028250.8/67871	intron 6 of 6)	2	36147103	36159665	12563	1	67871	ENSMUST00000162490.1	36132	ENSMUSG00000026887	Mrrf	mitochondrial ribosome recycling factor
chr12	31320824	31322128	1305	*	3.47157	0.869433	145.859	2	2	0	2.80049e-33	8.46859e-31	up	significant	Promoter (1-2kb)	12	31323521	31324454	934	1	16777	ENSMUST00000172134.1	-1393	ENSMUSG00000002900	Lamb1	laminin B1
chr15	32532491	32532991	501	*	3.18191	0.241359	144.465	1	1	0	2.82524e-33	8.52677e-31	up	significant	Intron (ENSMUST00000226876.1/20356	intron 5 of 8)	15	32601675	32689636	87962	1	20356	ENSMUST00000227429.1	-68684	ENSMUSG00000022231	Sema5a	sema domain	seven thrombospondin repeats (type 1 and type 1-like)	transmembrane domain (TM) and short cytoplasmic domain	(semaphorin) 5A
chr10	4317569	4318069	501	*	3.26263	0.157695	144.386	1	1	0	2.93965e-33	8.85477e-31	up	significant	Intron (ENSMUST00000045730.6/83397	intron 2 of 3)	10	4346841	4359470	12630	1	83397	ENSMUST00000216139.1	-28772	ENSMUSG00000038587	Akap12	A kinase anchor protein 12
chr2	34938756	34939256	501	*	1.9974	3.31099	144.291	1	1	0	3.0829e-33	9.26819e-31	up	significant	Distal Intergenic	2	34956073	34958136	2064	2	22029	ENSMUST00000201690.1	18880	ENSMUSG00000026875	Traf1	TNF receptor-associated factor 1
chr4	135031148	135031648	501	*	2.95111	0.309376	144.247	1	1	0	3.15349e-33	9.46201e-31	up	significant	Distal Intergenic	4	135120652	135177990	57339	1	12399	ENSMUST00000056977.13	-89004	ENSMUSG00000070691	Runx3	runt related transcription factor 3
chr12	80334084	80334584	501	*	2.06118	2.79731	144.131	1	1	0	3.34235e-33	1.00092e-30	up	significant	Distal Intergenic	12	80366592	80376692	10101	2	320808	ENSMUST00000218728.1	42108	ENSMUSG00000049106	Dcaf5	DDB1 and CUL4 associated factor 5
chr8	108894257	108894757	501	*	3.06461	0.555619	144.077	1	1	0	3.4339e-33	1.02635e-30	up	significant	Intron (ENSMUST00000220518.1/11906	intron 10 of 15)	8	108936860	108936938	79	1	100526511	ENSMUST00000175500.1	-42103	ENSMUSG00000093241	Mir3108	microRNA 3108
chr11	95365640	95366932	1293	*	2.09818	3.24448	145.407	2	2	0	3.51642e-33	1.04899e-30	up	significant	Intron (ENSMUST00000037502.6/215512	intron 2 of 7)	11	95375467	95377585	2119	1	215512	ENSMUST00000155999.1	-8535	ENSMUSG00000038893	Fam117a	family with sequence similarity 117	member A
chr10	71114291	71114791	501	*	3.23285	0.408342	143.989	1	1	0	3.5891e-33	1.06861e-30	up	significant	Intron (ENSMUST00000143791.7/83675	intron 1 of 20)	10	70925102	71146860	221759	2	83675	ENSMUST00000131445.7	32069	ENSMUSG00000014329	Bicc1	BicC family RNA binding protein 1
chr14	59641786	59642286	501	*	2.49047	1.42124	143.972	1	1	0	3.62084e-33	1.07598e-30	up	significant	3' UTR	14	59627189	59629677	2489	1	219134	ENSMUST00000224155.1	14597	ENSMUSG00000044461	Shisa2	shisa family member 2
chr3	102445280	102445780	501	*	3.89331	-0.0298667	143.912	1	1	0	3.73122e-33	1.10665e-30	up	significant	Downstream (<=300bp)	3	102469919	102520848	50930	1	18049	ENSMUST00000035952.4	-24139	ENSMUSG00000027859	Ngf	nerve growth factor
chr11	114423285	114423785	501	*	2.44325	1.83708	143.734	1	1	0	4.0812e-33	1.20814e-30	up	significant	Promoter (<=1kb)	11	114413643	114423887	10245	2	319819	ENSMUST00000141088.1	102	ENSMUSG00000062391	4932435O22Rik	RIKEN cDNA 4932435O22 gene
chr2	129814998	129815498	501	*	3.31763	0.349022	143.721	1	1	0	4.1081e-33	1.21378e-30	up	significant	Intron (ENSMUST00000165413.8/67333	intron 3 of 3)	2	129800517	129832287	31771	1	67333	ENSMUST00000166282.2	14481	ENSMUSG00000037885	Stk35	serine/threonine kinase 35
chr9	73173792	73174292	501	*	2.76543	0.960565	143.582	1	1	0	4.40712e-33	1.29964e-30	up	significant	Distal Intergenic	9	73114596	73122382	7787	1	225215	ENSMUST00000165177.1	59196	ENSMUSG00000032215	Rsl24d1	ribosomal L24 domain containing 1
chr15	59777294	59777794	501	*	2.14871	2.82707	143.484	1	1	0	4.62909e-33	1.3625e-30	up	significant	Distal Intergenic	15	59788417	59794959	6543	2	100503021	ENSMUST00000228865.1	17165	ENSMUSG00000115426	Gm19510	predicted gene	19510
chr3	145992673	145993173	501	*	3.35499	1.17268	143.344	1	1	0	4.96674e-33	1.4591e-30	up	significant	Promoter (<=1kb)	3	145993671	145998639	4969	1	214804	ENSMUST00000195918.1	-498	ENSMUSG00000036863	Syde2	synapse defective 1	Rho GTPase	homolog 2 (C. elegans)
chr3	97793912	97794412	501	*	2.33411	3.42421	143.33	1	1	0	5.00149e-33	1.46652e-30	up	significant	Intron (ENSMUST00000168438.8/83679	intron 5 of 45)	3	97738854	97768009	29156	2	83679	ENSMUST00000045243.14	-25903	ENSMUSG00000038170	Pde4dip	phosphodiesterase 4D interacting protein (myomegalin)
chr15	61308908	61309408	501	*	3.89689	0.320726	143.28	1	1	0	5.13005e-33	1.50137e-30	up	significant	Intron (ENSMUST00000230678.1/ENSMUST00000230678.1	intron 4 of 5)	15	60919675	60923012	3338	2	117586	ENSMUST00000228632.1	-385896	ENSMUSG00000022347	A1bg	alpha-1-B glycoprotein
chr3	107386371	107386871	501	*	2.6362	1.0273	143.256	1	1	0	5.19121e-33	1.51639e-30	up	significant	Distal Intergenic	3	107325421	107333673	8253	2	229700	ENSMUST00000061772.10	-52698	ENSMUSG00000048109	Rbm15	RNA binding motif protein 15
chr15	5676689	5677189	501	*	3.61858	-0.0786019	143.203	1	1	0	5.33192e-33	1.55456e-30	up	significant	Distal Intergenic	15	5496318	5594983	98666	1	71432	ENSMUST00000228069.1	180371	ENSMUSG00000121619	5430437J10Rik	RIKEN cDNA 5430437J10 gene
chr10	5208147	5208647	501	*	2.1857	2.57926	143.154	1	1	0	5.46531e-33	1.59045e-30	up	significant	Intron (ENSMUST00000215295.1/64009	intron 86 of 145)	10	5117100	5194707	77608	2	64009	ENSMUST00000215467.1	-13440	ENSMUSG00000096054	Syne1	spectrin repeat containing	nuclear envelope 1
chr4	71756729	71757229	501	*	2.47709	1.23178	143.145	1	1	0	5.48948e-33	1.59243e-30	up	significant	Exon (ENSMUST00000084489.2/ENSMUST00000084489.2	exon 2 of 3)	4	72118220	72120734	2515	2	21885	ENSMUST00000123259.1	363505	ENSMUSG00000008305	Tle1	transducin-like enhancer of split 1
chr17	14287939	14288439	501	*	2.22565	3.23269	143.144	1	1	0	5.49275e-33	1.59243e-30	up	significant	Intron (ENSMUST00000024660.8/64074	intron 1 of 12)	17	14279559	14326128	46570	1	64074	ENSMUST00000232923.1	8380	ENSMUSG00000023886	Smoc2	SPARC related modular calcium binding 2
chr10	88970895	88971395	501	*	3.14723	0.556309	143.111	1	1	0	5.5864e-33	1.61655e-30	up	significant	3' UTR	10	88981166	88998160	16995	2	320091	ENSMUST00000182598.1	26765	ENSMUSG00000035189	Ano4	anoctamin 4
chr18	63161504	63162004	501	*	2.85983	1.60008	143.055	1	1	0	5.74384e-33	1.659e-30	up	significant	Intron (ENSMUST00000047480.12/667742	intron 4 of 53)	18	63079595	63146802	67208	2	667742	ENSMUST00000182233.8	-14702	ENSMUSG00000041482	Piezo2	piezo-type mechanosensitive ion channel component 2
chr4	72946411	72946911	501	*	2.71823	0.611295	142.988	1	1	0	5.94244e-33	1.71316e-30	up	significant	Distal Intergenic	4	72850583	72852634	2052	2	353204	ENSMUST00000078617.4	-93777	ENSMUSG00000059343	Aldoart1	aldolase 1 A	retrogene 1
chr13	53327827	53328327	501	*	2.31628	2.12062	142.724	1	1	0	6.78629e-33	1.95279e-30	up	significant	Distal Intergenic	13	53109317	53286124	176808	2	26564	ENSMUST00000021918.8	-41703	ENSMUSG00000021464	Ror2	receptor tyrosine kinase-like orphan receptor 2
chr8	45875222	45875722	501	*	2.74076	1.20554	142.675	1	1	0	6.95432e-33	1.99743e-30	up	significant	Distal Intergenic	8	45885461	45919548	34088	1	53318	ENSMUST00000034053.6	-9739	ENSMUSG00000031636	Pdlim3	PDZ and LIM domain 3
chr1	118927579	118928079	501	*	3.29508	0.526265	142.666	1	1	0	6.98744e-33	2.00322e-30	up	significant	Intron (ENSMUST00000062483.14/14633	intron 2 of 13)	1	118954220	118954300	81	1	102465176	ENSMUST00000183982.1	-26141	ENSMUSG00000098273	Mir6346	microRNA 6346
chr8	5060159	5060659	501	*	2.56901	1.45807	142.653	1	1	0	7.03349e-33	2.01268e-30	up	significant	Distal Intergenic	8	5083219	5105351	22133	2	20494	ENSMUST00000023835.2	44692	ENSMUSG00000023073	Slc10a2	solute carrier family 10	member 2
chr15	73131388	73132498	1111	*	3.01723	0.495385	143.983	2	2	0	7.20144e-33	2.05694e-30	up	significant	Intron (ENSMUST00000044113.11/239528	intron 3 of 18)	15	73107333	73114054	6722	2	239528	ENSMUST00000230158.1	-17334	ENSMUSG00000036698	Ago2	argonaute RISC catalytic subunit 2
chr13	41466147	41467572	1426	*	3.35249	0.051985	143.926	2	2	0	7.41117e-33	2.11293e-30	up	significant	Intron (ENSMUST00000021794.13/18003	intron 1 of 7)	13	41337816	41487242	149427	2	18003	ENSMUST00000225053.1	19670	ENSMUSG00000021365	Nedd9	neural precursor cell expressed	developmentally down-regulated gene 9
chr18	64753153	64753653	501	*	3.8871	0.302899	142.535	1	1	0	7.46369e-33	2.12399e-30	up	significant	Distal Intergenic	18	64528967	64661267	132301	2	54670	ENSMUST00000025482.9	-91886	ENSMUSG00000039529	Atp8b1	ATPase	class I	type 8B	member 1
chr7	16904024	16904524	501	*	2.64218	1.13576	142.382	1	1	0	8.0631e-33	2.29035e-30	up	significant	Promoter (1-2kb)	7	16906490	16910905	4416	1	19222	ENSMUST00000086101.5	-1966	ENSMUSG00000043017	Ptgir	prostaglandin I receptor (IP)
chr14	100610064	100610564	501	*	3.17883	0.944483	142.333	1	1	0	8.26291e-33	2.3428e-30	up	significant	Distal Intergenic	14	99870632	100284679	414048	2	16597	ENSMUST00000228216.1	-325385	ENSMUSG00000072294	Klf12	Kruppel-like transcription factor 12
chr12	86775434	86775934	501	*	2.08252	3.45246	142.208	1	1	0	8.79715e-33	2.48971e-30	up	significant	Distal Intergenic	12	86741007	86754394	13388	1	627607	ENSMUST00000223197.1	34427	ENSMUSG00000059114	Lrrc74a	leucine rich repeat containing 74A
chr14	33662014	33662514	501	*	2.67158	0.821442	142.133	1	1	0	9.13841e-33	2.58156e-30	up	significant	Distal Intergenic	14	33604942	33639401	34460	1	19256	ENSMUST00000226512.1	57072	ENSMUSG00000021940	Ptpn20	protein tyrosine phosphatase	non-receptor type 20
chr11	63947432	63947932	501	*	3.2758	0.457317	142.093	1	1	0	9.32381e-33	2.62913e-30	up	significant	Distal Intergenic	11	63964226	63968040	3815	1	78883	ENSMUST00000146915.1	-16294	ENSMUSG00000086359	9630013K17Rik	RIKEN cDNA 9630013K17 gene
chr9	70992579	70993758	1180	*	3.60748	1.21535	143.44	2	2	0	9.4643e-33	2.66388e-30	up	significant	Distal Intergenic	9	70798172	70952226	154055	2	15450	ENSMUST00000216798.1	-40353	ENSMUSG00000032207	Lipc	lipase	hepatic
chr2	79130558	79132362	1805	*	3.07788	1.5999	144.239	3	3	0	9.49498e-33	2.66766e-30	up	significant	Distal Intergenic	2	79255426	79257852	2427	1	16401	ENSMUST00000155105.1	-123064	ENSMUSG00000027009	Itga4	integrin alpha 4
chr12	96453396	96453896	501	*	2.72936	0.627072	141.968	1	1	0	9.93104e-33	2.78511e-30	up	significant	Distal Intergenic	12	96046767	96047120	354	2	69423	ENSMUST00000073560.4	-406276	NA	1700019M22Rik	RIKEN cDNA 1700019M22 gene
chr15	27094076	27094576	501	*	3.38991	-0.203557	141.941	1	1	0	1.00672e-32	2.81818e-30	up	significant	Distal Intergenic	15	26540459	26895580	355122	2	448987	ENSMUST00000059204.10	-198496	ENSMUSG00000043556	Fbxl7	F-box and leucine-rich repeat protein 7
chr8	84835005	84835505	501	*	2.82168	1.14743	141.882	1	1	0	1.03694e-32	2.89751e-30	up	significant	Promoter (2-3kb)	8	84834019	84838047	4029	2	19358	ENSMUST00000144675.7	2542	ENSMUSG00000003813	Rad23a	RAD23 homolog A	nucleotide excision repair protein
chr18	11208406	11208906	501	*	2.82078	0.558348	141.768	1	1	0	1.09781e-32	3.06208e-30	up	significant	Distal Intergenic	18	11059047	11063461	4415	1	14465	ENSMUST00000234971.1	149359	ENSMUSG00000005836	Gata6	GATA binding protein 6
chr14	51008122	51008622	501	*	3.30162	1.60958	141.752	1	1	0	1.1067e-32	3.08132e-30	up	significant	Promoter (<=1kb)	14	51007929	51010757	2829	1	75019	ENSMUST00000022424.7	193	ENSMUSG00000021872	Rnase10	ribonuclease	RNase A family	10 (non-active)
chr10	84394695	84396308	1614	*	2.19116	3.05011	143.901	3	3	0	1.12602e-32	3.12946e-30	up	significant	Promoter (2-3kb)	10	84375296	84392388	17093	2	77976	ENSMUST00000129355.1	-2307	ENSMUSG00000020032	Nuak1	NUAK family	SNF1-like kinase	1
chr3	34531675	34532930	1256	*	-2.54272	1.15132	143.035	2	0	1	1.1607e-32	3.22005e-30	down	significant	Intron (ENSMUST00000196793.4/320478	intron 3 of 3)	3	34560328	34675854	115527	1	320478	ENSMUST00000200414.4	-27398	ENSMUSG00000105265	Sox2ot	SOX2 overlapping transcript (non-protein coding)
chr9	107298081	107298581	501	*	3.21245	2.55254	141.554	1	1	0	1.22281e-32	3.38628e-30	up	significant	Promoter (<=1kb)	9	107299155	107300458	1304	1	12700	ENSMUST00000171568.1	-574	ENSMUSG00000032578	Cish	cytokine inducible SH2-containing protein
chr2	152930199	152930699	501	*	2.54792	1.58586	141.503	1	1	0	1.25492e-32	3.46898e-30	up	significant	Promoter (2-3kb)	2	152931898	152933208	1311	2	14239	ENSMUST00000099200.2	2509	ENSMUSG00000074676	Foxs1	forkhead box S1
chr2	152639645	152640145	501	*	1.79168	3.54398	141.447	1	1	0	1.29092e-32	3.56212e-30	up	significant	Distal Intergenic	2	152632967	152635198	2232	1	19700	ENSMUST00000139370.1	6678	ENSMUSG00000000359	Rem1	rad and gem related GTP binding protein 1
chr4	65399439	65399939	501	*	3.33302	0.899236	141.419	1	1	0	1.30911e-32	3.60588e-30	up	significant	Intron (ENSMUST00000084496.2/56079	intron 19 of 21)	4	65604986	65616238	11253	1	69807	ENSMUST00000050850.13	-205047	ENSMUSG00000051675	Trim32	tripartite motif-containing 32
chr18	56760739	56761239	501	*	2.36113	3.00428	141.4	1	1	0	1.32147e-32	3.63346e-30	up	significant	Distal Intergenic	18	56728441	56733456	5016	1	16906	ENSMUST00000128651.1	32298	ENSMUSG00000024590	Lmnb1	lamin B1
chr1	83771974	83772474	501	*	3.84904	-0.1658	141.383	1	1	0	1.33264e-32	3.65767e-30	up	significant	Intron (ENSMUST00000189405.6/ENSMUST00000189405.6	intron 3 of 4)	1	84037926	84053253	15328	2	98496	ENSMUST00000175948.1	280779	ENSMUSG00000045658	Pid1	phosphotyrosine interaction domain containing 1
chr10	89543871	89544371	501	*	2.33417	1.82544	141.361	1	1	0	1.34811e-32	3.69356e-30	up	significant	Distal Intergenic	10	89454373	89533585	79213	2	20186	ENSMUST00000105297.1	-10286	ENSMUSG00000047638	Nr1h4	nuclear receptor subfamily 1	group H	member 4
chr13	110754437	110754937	501	*	3.5793	0.466459	141.263	1	1	0	1.41602e-32	3.87276e-30	up	significant	Distal Intergenic	13	110903499	110908280	4782	1	75139	ENSMUST00000224654.1	-148562	ENSMUSG00000114472	Gm38397	predicted gene	38397
chr3	66738288	66740106	1819	*	2.96317	0.484152	143.399	3	3	0	1.44966e-32	3.95775e-30	up	significant	Distal Intergenic	3	66972780	66978447	5668	2	20429	ENSMUST00000162060.8	238341	ENSMUSG00000027833	Shox2	SHOX homeobox 2
chr1	83964051	83965070	1020	*	4.28356	-0.497286	142.534	2	2	0	1.49311e-32	4.06919e-30	up	significant	Distal Intergenic	1	84037926	84053253	15328	2	98496	ENSMUST00000175948.1	88183	ENSMUSG00000045658	Pid1	phosphotyrosine interaction domain containing 1
chr7	89477306	89477806	501	*	2.18077	3.19993	141.139	1	1	0	1.50686e-32	4.09942e-30	up	significant	Distal Intergenic	7	89510444	89517516	7073	2	76453	ENSMUST00000208888.1	39710	ENSMUSG00000039405	Prss23	serine protease 23
chr5	75720065	75720565	501	*	2.92757	0.976283	141.106	1	1	0	1.53213e-32	4.16085e-30	up	significant	Distal Intergenic	5	75649094	75656694	7601	1	16590	ENSMUST00000202167.1	70971	ENSMUSG00000005672	Kit	KIT proto-oncogene receptor tyrosine kinase
chr10	110953097	110953597	501	*	2.29532	2.55812	141.087	1	1	0	1.5469e-32	4.19358e-30	up	significant	Intron (ENSMUST00000041723.14/320150	intron 10 of 16)	10	110946010	110947697	1688	2	320150	ENSMUST00000217982.1	-5400	ENSMUSG00000035798	Zdhhc17	zinc finger	DHHC domain containing 17
chr8	122616095	122616595	501	*	3.01238	1.80629	141.002	1	1	0	1.61436e-32	4.36882e-30	up	significant	3' UTR	8	122611646	122616660	5015	1	59005	ENSMUST00000015157.9	4449	ENSMUSG00000015013	Trappc2l	trafficking protein particle complex 2L
chr2	69244871	69245371	501	*	3.66445	0.0501171	140.852	1	1	0	1.74105e-32	4.70342e-30	up	significant	Intron (ENSMUST00000102710.9/27413	intron 26 of 27)	2	69220028	69226836	6809	1	14378	ENSMUST00000151953.1	24843	ENSMUSG00000005232	G6pc2	glucose-6-phosphatase	catalytic	2
chr13	26267304	26267804	501	*	3.11988	0.184939	140.828	1	1	0	1.76266e-32	4.75349e-30	up	significant	Distal Intergenic	13	26305750	26312347	6598	2	73576	ENSMUST00000123438.1	44543	ENSMUSG00000084811	1700092E19Rik	RIKEN cDNA 1700092E19 gene
chr13	43764141	43764641	501	*	3.17571	1.10997	140.73	1	1	0	1.8516e-32	4.98465e-30	up	significant	Distal Intergenic	13	43784775	43803132	18358	1	12522	ENSMUST00000015540.3	-20134	ENSMUSG00000015396	Cd83	CD83 antigen
chr2	30160559	30161059	501	*	2.33708	2.52488	140.476	1	1	0	2.10409e-32	5.65451e-30	up	significant	Distal Intergenic	2	30171493	30174069	2577	1	13804	ENSMUST00000015481.5	-10434	ENSMUSG00000015337	Endog	endonuclease G
chr5	47436403	47436903	501	*	2.50981	1.63785	140.404	1	1	0	2.18165e-32	5.85278e-30	up	significant	Distal Intergenic	5	47983138	48307733	324596	1	20563	ENSMUST00000173107.7	-546235	ENSMUSG00000031558	Slit2	slit guidance ligand 2
chr5	136967533	136968033	501	*	1.86856	3.53594	140.299	1	1	0	2.30088e-32	6.16194e-30	up	significant	Promoter (<=1kb)	5	136967869	136975844	7976	1	60363	ENSMUST00000001790.5	0	ENSMUSG00000001739	Cldn15	claudin 15
chr4	43931865	43932365	501	*	3.46896	-0.0701211	140.211	1	1	0	2.40515e-32	6.43004e-30	up	significant	Intron (ENSMUST00000128463.7/53614	intron 17 of 21)	4	43940398	43942382	1985	1	53614	ENSMUST00000130415.1	-8033	ENSMUSG00000028476	Reck	reversion-inducing-cysteine-rich protein with kazal motifs
chr1	162294142	162294642	501	*	2.60874	1.04997	140.113	1	1	0	2.52584e-32	6.74103e-30	up	significant	Promoter (<=1kb)	1	162006122	162295580	289459	2	103967	ENSMUST00000160665.7	938	ENSMUSG00000040265	Dnm3	dynamin 3
chr15	73154574	73157480	2907	*	2.11744	3.45843	142.779	4	4	0	2.64053e-32	7.03496e-30	up	significant	Intron (ENSMUST00000044113.11/239528	intron 1 of 18)	15	73128422	73177847	49426	2	239528	ENSMUST00000230464.1	20367	ENSMUSG00000036698	Ago2	argonaute RISC catalytic subunit 2
chr3	31166445	31166945	501	*	3.16447	0.664795	139.961	1	1	0	2.72668e-32	7.25199e-30	up	significant	Distal Intergenic	3	31149920	31164324	14405	1	18417	ENSMUST00000046174.7	16525	ENSMUSG00000037625	Cldn11	claudin 11
chr16	11785500	11786000	501	*	2.46174	1.60995	139.875	1	1	0	2.84731e-32	7.5598e-30	up	significant	Distal Intergenic	16	11778429	11781500	3072	1	73761	ENSMUST00000229695.1	7071	NA	4833415N18Rik	RIKEN cDNA 4833415N18 gene
chr6	37030896	37031396	501	*	4.19213	-0.280491	139.681	1	1	0	3.14067e-32	8.3244e-30	up	significant	Promoter (<=1kb)	6	36911467	37031028	119562	2	320127	ENSMUST00000143046.1	0	ENSMUSG00000038665	Dgki	diacylglycerol kinase	iota
chr18	21428699	21429199	501	*	2.93635	0.505115	139.501	1	1	0	3.43808e-32	9.09709e-30	up	significant	Distal Intergenic	18	21127201	21300138	172938	2	381126	ENSMUST00000049260.6	-128561	ENSMUSG00000042680	Garem1	GRB2 associated regulator of MAPK1 subtype 1
chr9	109907213	109908539	1327	*	2.33008	1.87677	140.802	2	1	0	3.57185e-32	9.43487e-30	up	significant	Distal Intergenic	9	109889643	109889710	68	1	102465660	ENSMUST00000184522.1	17570	ENSMUSG00000098490	Mir7089	microRNA 7089
chr12	107749163	107749663	501	*	2.99541	0.215687	139.394	1	1	0	3.62862e-32	9.56846e-30	up	significant	Intron (ENSMUST00000134448.1/ENSMUST00000134448.1	intron 1 of 1)	12	107729361	107735496	6136	2	74968	ENSMUST00000144556.1	-13667	ENSMUSG00000085641	4930465M20Rik	RIKEN cDNA 4930465M20 gene
chr9	63596566	63597066	501	*	2.399	2.02629	139.292	1	1	0	3.82018e-32	1.00564e-29	up	significant	Intron (ENSMUST00000042322.10/78250	intron 1 of 21)	9	63421835	63602417	180583	2	78250	ENSMUST00000171243.1	5351	ENSMUSG00000037801	Iqch	IQ motif containing H
chr4	58735847	58737100	1254	*	2.40993	1.98823	140.646	2	2	0	3.86383e-32	1.01541e-29	up	significant	Distal Intergenic	4	58784779	58785722	944	2	258922	ENSMUST00000059608.4	48622	ENSMUSG00000043385	Or2k2	olfactory receptor family 2 subfamily K member 2
chr4	140622776	140623276	501	*	2.49662	1.26372	139.246	1	1	0	3.90967e-32	1.02571e-29	up	significant	Intron (ENSMUST00000039204.9/72754	intron 1 of 27)	4	140593169	140617065	23897	2	72754	ENSMUST00000154979.1	-5711	ENSMUSG00000040964	Arhgef10l	Rho guanine nucleotide exchange factor 10-like
chr1	89041216	89041716	501	*	2.43909	1.82875	139.192	1	1	0	4.01754e-32	1.05222e-29	up	significant	Distal Intergenic	1	89016113	89022210	6098	1	73475	ENSMUST00000186180.1	25103	ENSMUSG00000099378	1700067G17Rik	RIKEN cDNA 1700067G17 gene
chr3	129881216	129881716	501	*	2.90182	0.636868	139.177	1	1	0	4.04726e-32	1.05821e-29	up	significant	Promoter (<=1kb)	3	129881184	129894957	13774	1	66350	ENSMUST00000061165.8	32	ENSMUSG00000027999	Pla2g12a	phospholipase A2	group XIIA
chr13	48604960	48605460	501	*	3.44592	0.260117	139.111	1	1	0	4.18403e-32	1.09212e-29	up	significant	Intron (ENSMUST00000035824.10/218232	intron 2 of 9)	13	48579210	48593360	14151	2	218232	ENSMUST00000238995.1	-11600	ENSMUSG00000038042	Ptpdc1	protein tyrosine phosphatase domain containing 1
chr2	28255636	28256136	501	*	3.21133	0.121553	139.036	1	1	0	4.34387e-32	1.13193e-29	up	significant	Distal Intergenic	2	28205659	28230736	25078	1	56177	ENSMUST00000028177.10	49977	ENSMUSG00000026833	Olfm1	olfactomedin 1
chr6	32459891	32460949	1059	*	2.43421	2.18073	140.377	2	2	0	4.42459e-32	1.15103e-29	up	significant	Intron (ENSMUST00000115096.3/243743	intron 3 of 31)	6	32511073	32515576	4504	1	319849	ENSMUST00000150314.1	-50124	ENSMUSG00000086763	Plxna4os1	plexin A4	opposite strand 1
chr6	137690636	137691136	501	*	2.83727	1.55403	138.975	1	1	0	4.48051e-32	1.16361e-29	up	significant	Distal Intergenic	6	137517071	137654876	137806	2	13860	ENSMUST00000132920.7	-35760	ENSMUSG00000015766	Eps8	epidermal growth factor receptor pathway substrate 8
chr3	102364268	102364768	501	*	3.95137	1.02892	138.901	1	1	0	4.65111e-32	1.20589e-29	up	significant	Intron (ENSMUST00000196720.4/319951	intron 2 of 4)	3	102262839	102287976	25138	1	319951	ENSMUST00000196659.1	101429	ENSMUSG00000105891	A230001M10Rik	RIKEN cDNA A230001M10 gene
chr2	167546723	167547223	501	*	3.44782	0.0943335	138.832	1	1	0	4.81475e-32	1.24623e-29	up	significant	Distal Intergenic	2	167538195	167542814	4620	1	20613	ENSMUST00000052631.7	8528	ENSMUSG00000042821	Snai1	snail family zinc finger 1
chr10	105595704	105596204	501	*	3.52889	-0.111431	138.773	1	1	0	4.95962e-32	1.28158e-29	up	significant	Distal Intergenic	10	105574559	105583874	9316	1	327812	ENSMUST00000145794.2	21145	ENSMUSG00000085282	Gm15663	predicted gene 15663
chr7	101394039	101395973	1935	*	2.94403	1.22261	140.917	3	3	0	5.05679e-32	1.30451e-29	up	significant	Promoter (<=1kb)	7	101394368	101412586	18219	1	69710	ENSMUST00000098243.3	0	ENSMUSG00000032812	Arap1	ArfGAP with RhoGAP domain	ankyrin repeat and PH domain 1
chr17	49225591	49226091	501	*	2.53729	1.72552	138.683	1	1	0	5.19091e-32	1.33687e-29	up	significant	Distal Intergenic	17	49307804	49312241	4438	2	100415784	ENSMUST00000233890.1	86150	ENSMUSG00000117221	Gm17830	predicted gene	17830
chr6	121171037	121171537	501	*	2.67314	1.12107	138.655	1	1	0	5.26304e-32	1.3532e-29	up	significant	Distal Intergenic	6	121183667	121196185	12519	1	74043	ENSMUST00000118234.7	-12130	ENSMUSG00000067825	Pex26	peroxisomal biogenesis factor 26
chr9	53269128	53269628	501	*	2.91258	1.28982	138.609	1	1	0	5.38661e-32	1.38267e-29	up	significant	Intron (ENSMUST00000034550.3/ENSMUST00000034550.3	intron 1 of 1)	9	53098635	53248053	149419	2	77591	ENSMUST00000065630.7	-21075	ENSMUSG00000053289	Ddx10	DEAD box helicase 10
chr2	79062198	79062698	501	*	2.96365	0.610001	138.572	1	1	0	5.48946e-32	1.40673e-29	up	significant	Intron (ENSMUST00000193021.1/ENSMUST00000193021.1	intron 2 of 4)	2	78918393	78920052	1660	1	22193	ENSMUST00000153266.1	143805	ENSMUSG00000027011	Ube2e3	ubiquitin-conjugating enzyme E2E 3
chr6	5083908	5084408	501	*	2.50717	1.31355	138.534	1	1	0	5.59548e-32	1.43153e-29	up	significant	Intron (ENSMUST00000175889.7/243725	intron 6 of 15)	6	5110659	5113787	3129	1	243725	ENSMUST00000176136.1	-26251	ENSMUSG00000032827	Ppp1r9a	protein phosphatase 1	regulatory subunit 9A
chr2	118354041	118354541	501	*	2.67896	1.16748	138.529	1	1	0	5.60848e-32	1.43248e-29	up	significant	Intron (ENSMUST00000039160.2/381413	intron 1 of 2)	2	118277110	118373419	96310	2	381413	ENSMUST00000039160.2	18878	ENSMUSG00000040133	Gpr176	G protein-coupled receptor 176
chr18	69121407	69121907	501	*	2.91623	0.673823	138.476	1	1	0	5.76049e-32	1.46888e-29	up	significant	Distal Intergenic	18	69022199	69022273	75	2	102465187	ENSMUST00000184434.1	-99134	ENSMUSG00000098366	Mir145b	microRNA 145b
chr2	73047042	73047542	501	*	1.90527	3.27999	138.332	1	1	0	6.19287e-32	1.57653e-29	up	significant	Distal Intergenic	2	72987241	72988607	1367	1	100503849	ENSMUST00000137941.1	59801	ENSMUSG00000063714	Sp3os	trans-acting transcription factor 3	opposite strand
chr11	111377275	111377775	501	*	2.09321	2.42792	138.188	1	1	0	6.65769e-32	1.69207e-29	up	significant	Distal Intergenic	11	111066164	111076821	10658	1	16518	ENSMUST00000042970.2	311111	ENSMUSG00000041695	Kcnj2	potassium inwardly-rectifying channel	subfamily J	member 2
chr13	15298378	15298878	501	*	4.61742	-0.513662	138.169	1	1	0	6.72161e-32	1.70551e-29	up	significant	Distal Intergenic	13	15463235	15715091	251857	1	14634	ENSMUST00000130065.7	-164357	ENSMUSG00000021318	Gli3	GLI-Kruppel family member GLI3
chr5	77888582	77889082	501	*	2.9613	0.857617	138.033	1	1	0	7.20049e-32	1.82403e-29	up	significant	Distal Intergenic	5	77465488	77468851	3364	1	69370	ENSMUST00000201654.1	423094	ENSMUSG00000107232	1700017L05Rik	RIKEN cDNA 1700017L05 gene
chr12	58956548	58957048	501	*	2.60628	0.967588	137.923	1	1	0	7.60763e-32	1.92401e-29	up	significant	Intron (ENSMUST00000180738.2/ENSMUST00000180738.2	intron 1 of 1)	12	58966615	58971271	4657	2	20334	ENSMUST00000154399.1	14223	ENSMUSG00000020986	Sec23a	SEC23 homolog A	COPII coat complex component
chr10	4116470	4117512	1043	*	2.62478	1.32039	139.295	2	2	0	7.62907e-32	1.92628e-29	up	significant	Intron (ENSMUST00000117291.7/270685	intron 26 of 27)	10	4032280	4048951	16672	1	270685	ENSMUST00000154517.1	84190	ENSMUSG00000040675	Mthfd1l	methylenetetrahydrofolate dehydrogenase (NADP+ dependent) 1-like
chr9	104193337	104193837	501	*	2.67403	0.842604	137.897	1	1	0	7.71106e-32	1.9438e-29	up	significant	Intron (ENSMUST00000035170.12/235567	intron 29 of 55)	9	104182034	104186935	4902	2	235567	ENSMUST00000191199.1	-6402	ENSMUSG00000032560	Dnajc13	DnaJ heat shock protein family (Hsp40) member C13
chr8	80815162	80815662	501	*	2.83245	0.782142	137.874	1	1	0	7.79905e-32	1.96278e-29	up	significant	Intron (ENSMUST00000210676.1/14388	intron 1 of 10)	8	80791562	80830884	39323	2	14388	ENSMUST00000211018.1	15222	ENSMUSG00000031714	Gab1	growth factor receptor bound protein 2-associated protein 1
chr4	70311514	70312014	501	*	2.51429	1.65796	137.87	1	1	0	7.81687e-32	1.96407e-29	up	significant	Intron (ENSMUST00000144099.7/214444	intron 14 of 36)	4	70238350	70264680	26331	2	214444	ENSMUST00000138561.7	-46834	ENSMUSG00000039298	Cdk5rap2	CDK5 regulatory subunit associated protein 2
chr18	8485526	8486026	501	*	3.28663	-0.0224414	137.787	1	1	0	8.14854e-32	2.04408e-29	up	significant	Distal Intergenic	18	7910619	7918503	7885	1	225131	ENSMUST00000167542.1	574907	ENSMUSG00000024283	Wac	WW domain containing adaptor with coiled-coil
chr17	83020514	83021014	501	*	3.20295	0.135164	137.698	1	1	0	8.52314e-32	2.13458e-29	up	significant	Distal Intergenic	17	83033594	83078225	44632	2	100503434	ENSMUST00000234063.1	57211	ENSMUSG00000117399	Gm19689	predicted gene	19689
chr6	47868106	47868606	501	*	3.29065	0.849733	137.605	1	1	0	8.93074e-32	2.23305e-29	up	significant	3' UTR	6	47877204	47908485	31282	1	101095	ENSMUST00000061890.7	-8598	ENSMUSG00000025821	Zfp282	zinc finger protein 282
chr1	31065071	31065571	501	*	2.59286	1.73774	137.415	1	1	0	9.82705e-32	2.45319e-29	up	significant	Intron (ENSMUST00000233331.1/70988	intron 2 of 4)	1	31019188	31096454	77267	2	102634473	ENSMUST00000188605.1	30883	ENSMUSG00000086727	Gm29669	predicted gene 29669
chr1	172526332	172526832	501	*	1.89142	3.4708	137.341	1	1	0	1.01997e-31	2.54211e-29	up	significant	Promoter (<=1kb)	1	172526410	172532685	6276	1	71870	ENSMUST00000159395.1	0	ENSMUSG00000026546	Cfap45	cilia and flagella associated protein 45
chr18	61660099	61660599	501	*	2.2784	2.1641	137.201	1	1	0	1.09432e-31	2.72302e-29	up	significant	Intron (ENSMUST00000182244.7/328968	intron 1 of 3)	18	61649625	61665490	15866	2	328968	ENSMUST00000182244.7	4891	NA	Carmn	cardiac mesoderm enhancer-associated non-coding RNA
chr15	10940188	10940688	501	*	3.09995	0.856894	137.173	1	1	0	1.11e-31	2.7576e-29	up	significant	Distal Intergenic	15	10952332	10980150	27819	1	81799	ENSMUST00000022853.14	-11644	ENSMUSG00000058914	C1qtnf3	C1q and tumor necrosis factor related protein 3
chr15	40684271	40684771	501	*	2.86603	0.305338	137.157	1	1	0	1.11879e-31	2.77497e-29	up	significant	Intron (ENSMUST00000229777.1/22762	intron 1 of 3)	15	40664990	41104586	439597	1	22762	ENSMUST00000230319.1	19281	ENSMUSG00000022306	Zfpm2	zinc finger protein	multitype 2
chr2	164053711	164054211	501	*	2.8295	0.615856	137.066	1	1	0	1.17175e-31	2.90167e-29	up	significant	3' UTR	2	164048010	164050167	2158	1	381404	ENSMUST00000150523.1	5701	ENSMUSG00000054582	Pabpc1l	poly(A) binding protein	cytoplasmic 1-like
chr19	56700826	56702040	1215	*	2.11342	2.78795	138.358	2	2	0	1.22228e-31	3.02196e-29	up	significant	Distal Intergenic	19	56722199	56725150	2952	1	11554	ENSMUST00000038949.5	-20159	ENSMUSG00000035283	Adrb1	adrenergic receptor	beta 1
chr18	67734911	67735411	501	*	2.4368	2.79214	136.837	1	1	0	1.31501e-31	3.24604e-29	up	significant	Distal Intergenic	18	67671212	67724595	53384	2	19255	ENSMUST00000122412.1	-10316	ENSMUSG00000024539	Ptpn2	protein tyrosine phosphatase	non-receptor type 2
chr6	84325588	84326088	501	*	2.22629	2.18764	136.706	1	1	0	1.40434e-31	3.461e-29	up	significant	Distal Intergenic	6	84412942	84423838	10897	2	100038556	ENSMUST00000203521.1	97750	ENSMUSG00000107797	Gm10445	predicted gene 10445
chrX	74031386	74031886	501	*	2.66214	1.39762	136.636	1	1	0	1.45468e-31	3.57938e-29	up	significant	3' UTR	20	74023849	74023936	88	2	751533	ENSMUST00000102173.1	-7450	ENSMUSG00000076127	Mir718	microRNA 718
chr2	72843545	72844045	501	*	3.87408	0.226091	136.565	1	1	0	1.50774e-31	3.70403e-29	up	significant	Distal Intergenic	2	72784674	72813717	29044	2	76218	ENSMUST00000148327.7	-29828	ENSMUSG00000085427	6430710C18Rik	RIKEN cDNA 6430710C18 gene
chr10	20462578	20463078	501	*	3.34639	-0.180794	136.454	1	1	0	1.59403e-31	3.90981e-29	up	significant	Intron (ENSMUST00000020165.13/29863	intron 3 of 12)	10	20398928	20548328	149401	2	29863	ENSMUST00000169016.7	85250	ENSMUSG00000019990	Pde7b	phosphodiesterase 7B
chr16	92215910	92218138	2229	*	2.96352	0.603185	138.631	3	3	0	1.59862e-31	3.91485e-29	up	significant	Distal Intergenic	16	92292389	92298129	5741	1	246133	ENSMUST00000047383.9	-74251	ENSMUSG00000039672	Kcne2	potassium voltage-gated channel	Isk-related subfamily	gene 2
chr5	64816799	64817299	501	*	2.13533	2.36281	136.38	1	1	0	1.65501e-31	4.04651e-29	up	significant	Promoter (<=1kb)	5	64815850	64825429	9580	1	16599	ENSMUST00000196764.1	949	ENSMUSG00000029178	Klf3	Kruppel-like transcription factor 3 (basic)
chr10	60197241	60197741	501	*	2.58009	0.810827	136.369	1	1	0	1.66374e-31	4.06145e-29	up	significant	Intron (ENSMUST00000135158.8/53374	intron 1 of 3)	10	60185605	60194239	8635	2	53374	ENSMUST00000167915.1	-3002	ENSMUSG00000057337	Chst3	carbohydrate sulfotransferase 3
chr13	40938966	40939466	501	*	2.90209	1.88748	136.329	1	1	0	1.69768e-31	4.13776e-29	up	significant	Intron (ENSMUST00000110191.9/14538	intron 1 of 2)	13	40946732	40953820	7089	1	14538	ENSMUST00000223570.1	-7266	ENSMUSG00000021360	Gcnt2	glucosaminyl (N-acetyl) transferase 2 (I blood group)
chr3	69292627	69293127	501	*	2.67207	2.01768	136.268	1	1	0	1.75067e-31	4.26019e-29	up	significant	Distal Intergenic	3	69316861	69560802	243942	1	242083	ENSMUST00000029355.8	-23734	ENSMUSG00000027784	Ppm1l	protein phosphatase 1 (formerly 2C)-like
chr4	126110016	126111255	1240	*	2.07411	3.03437	137.607	2	2	0	1.78476e-31	4.33632e-29	up	significant	Intron (ENSMUST00000116286.8/74178	intron 1 of 12)	4	126104035	126117698	13664	1	74178	ENSMUST00000127092.1	5981	ENSMUSG00000042608	Stk40	serine/threonine kinase 40
chr6	16281879	16282379	501	*	3.34635	-0.169222	136.097	1	1	0	1.90851e-31	4.62972e-29	up	significant	Distal Intergenic	6	16777524	16788820	11297	1	102640655	ENSMUST00000201757.1	-495145	ENSMUSG00000107022	Gm36669	predicted gene	36669
chr11	57201521	57202021	501	*	3.12397	0.422133	136.093	1	1	0	1.91194e-31	4.63075e-29	up	significant	Intron (ENSMUST00000036315.15/14799	intron 5 of 15)	11	57176518	57189793	13276	1	14799	ENSMUST00000173531.1	25003	ENSMUSG00000020524	Gria1	glutamate receptor	ionotropic	AMPA1 (alpha 1)
chr8	124323229	124323729	501	*	3.90937	1.89874	135.899	1	1	0	2.10854e-31	5.09893e-29	up	significant	Exon (ENSMUST00000127664.1/108148	exon 4 of 16)	8	124295366	124345724	50359	1	108148	ENSMUST00000147911.1	27863	ENSMUSG00000089704	Galnt2	polypeptide N-acetylgalactosaminyltransferase 2
chr19	56676475	56676975	501	*	3.36275	0.319742	135.888	1	1	0	2.12049e-31	5.11981e-29	up	significant	Distal Intergenic	19	56722199	56725150	2952	1	11554	ENSMUST00000038949.5	-45224	ENSMUSG00000035283	Adrb1	adrenergic receptor	beta 1
chr7	101191408	101191908	501	*	3.29966	-0.0249169	135.782	1	1	0	2.2362e-31	5.39079e-29	up	significant	Exon (ENSMUST00000208439.1/207278	exon 6 of 7)	7	101244119	101253921	9803	1	207278	ENSMUST00000151693.1	-52211	ENSMUSG00000030691	Fchsd2	FCH and double SH3 domains 2
chr5	73304465	73304965	501	*	2.50727	1.24844	135.697	1	1	0	2.33407e-31	5.61795e-29	up	significant	Exon (ENSMUST00000071081.12/68095	exon 6 of 8)	5	73295003	73313941	18939	1	68095	ENSMUST00000201739.1	9462	ENSMUSG00000029152	Ociad1	OCIA domain containing 1
chr9	92613113	92613613	501	*	2.49019	1.72942	135.62	1	1	0	2.42658e-31	5.83152e-29	up	significant	Distal Intergenic	9	92595345	92601066	5722	1	26432	ENSMUST00000161906.1	17768	ENSMUSG00000032374	Plod2	procollagen lysine	2-oxoglutarate 5-dioxygenase 2
chr1	50399514	50400014	501	*	4.34501	-0.38715	135.584	1	1	0	2.47065e-31	5.92821e-29	up	significant	Distal Intergenic	1	50909962	50979920	69959	1	56363	ENSMUST00000114565.7	-509948	ENSMUSG00000026109	Tmeff2	transmembrane protein with EGF-like and two follistatin-like domains 2
chr12	103433965	103434465	501	*	1.96236	3.3427	135.54	1	1	0	2.52575e-31	6.05103e-29	up	significant	Promoter (<=1kb)	12	103434211	103440207	5997	1	52668	ENSMUST00000076702.11	0	ENSMUSG00000064215	Ifi27	interferon	alpha-inducible protein 27
chr11	11897608	11898108	501	*	3.49606	0.483984	135.511	1	1	0	2.56345e-31	6.12236e-29	up	significant	Promoter (<=1kb)	11	11814101	11898044	83944	2	13195	ENSMUST00000066237.9	0	ENSMUSG00000020182	Ddc	dopa decarboxylase
chr11	73283399	73284765	1367	*	2.27302	1.86979	136.89	2	2	0	2.56073e-31	6.12236e-29	up	significant	Exon (ENSMUST00000049676.2/246788	exon 8 of 18)	11	73267388	73300363	32976	1	246788	ENSMUST00000049676.2	16011	ENSMUSG00000043029	Trpv3	transient receptor potential cation channel	subfamily V	member 3
chr10	13244171	13244671	501	*	2.57483	0.818801	135.378	1	1	0	2.74031e-31	6.53467e-29	up	significant	Intron (ENSMUST00000105545.11/215789	intron 8 of 12)	10	13178140	13193168	15029	2	353258	ENSMUST00000019950.5	-51003	ENSMUSG00000019814	Ltv1	LTV1 ribosome biogenesis factor
chr3	101045397	101045897	501	*	2.27625	2.51485	135.297	1	1	0	2.85487e-31	6.79737e-29	up	significant	Exon (ENSMUST00000102694.3/19221	exon 8 of 9)	3	100993529	101029556	36028	2	630146	ENSMUST00000147399.8	-15841	ENSMUSG00000086564	Cd101	CD101 antigen
chr8	69193033	69193533	501	*	1.91434	3.12312	135.288	1	1	0	2.86753e-31	6.81701e-29	up	significant	Distal Intergenic	8	69132669	69184225	51557	2	211134	ENSMUST00000185176.7	-8808	ENSMUSG00000036306	Lzts1	leucine zipper	putative tumor suppressor 1
chr14	33841775	33842275	501	*	2.59535	1.03736	135.265	1	1	0	2.90134e-31	6.88677e-29	up	significant	Distal Intergenic	14	33809759	33811283	1525	2	218902	ENSMUST00000226156.1	-30492	ENSMUSG00000115751	4930503F20Rik	RIKEN cDNA 4930503F20 gene
chr4	32889244	32890439	1196	*	1.77702	3.59984	136.543	2	2	0	3.04966e-31	7.22775e-29	up	significant	Intron (ENSMUST00000035719.10/140577	intron 1 of 16)	4	32827135	32860683	33549	2	140577	ENSMUST00000149650.1	-28561	ENSMUSG00000040183	Ankrd6	ankyrin repeat domain 6
chr1	118825352	118825852	501	*	1.73424	3.92283	135.052	1	1	0	3.22926e-31	7.63147e-29	up	significant	Distal Intergenic	1	118954220	118954300	81	1	102465176	ENSMUST00000183982.1	-128368	ENSMUSG00000098273	Mir6346	microRNA 6346
chr6	116821292	116821792	501	*	2.56266	1.28797	135.052	1	1	0	3.22988e-31	7.63147e-29	up	significant	Distal Intergenic	6	116679063	116716913	37851	2	319776	ENSMUST00000056623.12	-104379	ENSMUSG00000048108	Tmem72	transmembrane protein 72
chr7	82030959	82031459	501	*	2.7009	2.14132	135.046	1	1	0	3.23969e-31	7.64295e-29	up	significant	Distal Intergenic	7	81966653	81992307	25655	2	12173	ENSMUST00000026096.9	-38652	ENSMUSG00000025105	Bnc1	basonuclin zinc finger protein 1
chr12	31134537	31135037	501	*	3.18592	0.304428	135.039	1	1	0	3.25162e-31	7.65939e-29	up	significant	Distal Intergenic	12	31168862	31185901	17040	1	100043065	ENSMUST00000218473.1	-33825	ENSMUSG00000121864	6030469F06Rik	RIKEN cDNA 6030469F06 gene
chr15	83997418	83998508	1091	*	2.51183	1.2201	136.237	2	2	0	3.55737e-31	8.36687e-29	up	significant	Intron (ENSMUST00000156187.7/77627	intron 6 of 31)	15	83972483	83988982	16500	2	77627	ENSMUST00000140633.1	-8436	ENSMUSG00000022441	Efcab6	EF-hand calcium binding domain 6
chr18	58080910	58082160	1251	*	2.50129	1.21591	136.22	2	2	0	3.58722e-31	8.42423e-29	up	significant	Exon (ENSMUST00000025497.7/14119	exon 21 of 65)	18	58084642	58090977	6336	2	14119	ENSMUST00000235417.1	8817	ENSMUSG00000024598	Fbn2	fibrillin 2
chr18	8328341	8328841	501	*	3.19656	0.252342	134.711	1	1	0	3.83538e-31	8.99336e-29	up	significant	Distal Intergenic	18	7910619	7918503	7885	1	225131	ENSMUST00000167542.1	417722	ENSMUSG00000024283	Wac	WW domain containing adaptor with coiled-coil
chr8	115267130	115267630	501	*	3.16749	0.0893105	134.646	1	1	0	3.96367e-31	9.28009e-29	up	significant	Intron (ENSMUST00000004756.13/80707	intron 8 of 8)	8	115701435	115707794	6360	2	17132	ENSMUST00000109104.1	440164	ENSMUSG00000055435	Maf	MAF bZIP transcription factor
chr1	44218871	44219371	501	*	2.45449	1.2935	134.45	1	1	0	4.37484e-31	1.02273e-28	up	significant	Promoter (<=1kb)	1	44206425	44218913	12489	2	403183	ENSMUST00000150062.1	0	ENSMUSG00000046828	Mettl21e	methyltransferase like 21E
chr12	45013256	45013756	501	*	2.39959	1.74109	134.352	1	1	0	4.59411e-31	1.07236e-28	up	significant	Promoter (<=1kb)	12	44861365	45012964	151600	2	217517	ENSMUST00000130202.1	-292	ENSMUSG00000046314	Stxbp6	syntaxin binding protein 6 (amisyn)
chr3	138407861	138408361	501	*	3.54813	-0.309742	134.257	1	1	0	4.81978e-31	1.12334e-28	up	significant	Distal Intergenic	3	138415466	138418778	3313	1	26876	ENSMUST00000162260.1	-7105	ENSMUSG00000037797	Adh4	alcohol dehydrogenase 4 (class II)	pi polypeptide
chr16	45378704	45379204	501	*	2.40816	2.56118	134.14	1	1	0	5.11397e-31	1.19011e-28	up	significant	Distal Intergenic	16	45392245	45400312	8068	2	17470	ENSMUST00000167355.7	21108	ENSMUSG00000022661	Cd200	CD200 molecule
chr7	140946882	140947382	501	*	2.53593	1.27494	134.114	1	1	0	5.17943e-31	1.20354e-28	up	significant	Promoter (2-3kb)	7	140948958	140950291	1334	2	73835	ENSMUST00000026562.5	2909	ENSMUSG00000025489	Ifitm5	interferon induced transmembrane protein 5
chr9	17909340	17909840	501	*	2.87252	0.402541	134.045	1	1	0	5.36438e-31	1.24464e-28	up	significant	Distal Intergenic	9	18292125	18317442	25318	1	66917	ENSMUST00000001825.8	-382285	ENSMUSG00000001774	Chordc1	cysteine and histidine rich domain containing 1
chr9	78903205	78903705	501	*	2.27804	1.82602	133.932	1	1	0	5.67694e-31	1.31519e-28	up	significant	Distal Intergenic	9	78615763	78618089	2327	1	235505	ENSMUST00000163608.1	287442	ENSMUSG00000046186	Cd109	CD109 antigen
chr2	131252413	131252913	501	*	3.22743	0.157272	133.898	1	1	0	5.77552e-31	1.33602e-28	up	significant	Distal Intergenic	2	131262495	131283437	20943	1	74450	ENSMUST00000131779.7	-9582	ENSMUSG00000037514	Pank2	pantothenate kinase 2
chr8	25274265	25276248	1984	*	2.86166	0.771113	136.04	3	3	0	5.89076e-31	1.36064e-28	up	significant	Distal Intergenic	8	25182759	25256588	73830	2	320165	ENSMUST00000209827.1	-17677	ENSMUSG00000065954	Tacc1	transforming	acidic coiled-coil containing protein 1
chr18	54663814	54664314	501	*	3.04663	0.213398	133.849	1	1	0	5.91963e-31	1.36527e-28	up	significant	Distal Intergenic	18	54611744	54639870	28127	1	328957	ENSMUST00000237954.1	52070	ENSMUSG00000118154	9330117O12Rik	RIKEN cDNA 9330117O12 gene
chr8	128469298	128470533	1236	*	2.94671	0.41707	135.158	2	2	0	6.12571e-31	1.41069e-28	up	significant	Intron (ENSMUST00000026917.9/18186	intron 9 of 16)	8	128359397	128462081	102685	1	18186	ENSMUST00000212933.1	109901	ENSMUSG00000025810	Nrp1	neuropilin 1
chr11	37596229	37596729	501	*	1.98091	2.73476	133.553	1	1	0	6.87099e-31	1.57997e-28	up	significant	Distal Intergenic	11	37658989	37673166	14178	1	100039148	ENSMUST00000131013.1	-62260	ENSMUSG00000087388	Gm12128	predicted gene 12128
chr15	91586582	91587082	501	*	4.33096	-0.338485	133.524	1	1	0	6.97096e-31	1.60058e-28	up	significant	Distal Intergenic	15	91267696	91573261	305566	2	239606	ENSMUST00000109283.1	-13321	ENSMUSG00000036298	Slc2a13	solute carrier family 2 (facilitated glucose transporter)	member 13
chr3	101078275	101078775	501	*	2.97799	0.485476	133.473	1	1	0	7.15294e-31	1.63992e-28	up	significant	Exon (ENSMUST00000200065.1/ENSMUST00000200065.1	exon 1 of 1)	3	101060974	101073449	12476	2	19221	ENSMUST00000198037.1	-4826	ENSMUSG00000027864	Ptgfrn	prostaglandin F2 receptor negative regulator
chr10	13943699	13944199	501	*	2.51606	1.44254	133.389	1	1	0	7.46317e-31	1.70851e-28	up	significant	Distal Intergenic	10	13966075	14150589	184515	1	15273	ENSMUST00000187083.6	-21876	ENSMUSG00000015501	Hivep2	human immunodeficiency virus type I enhancer binding protein 2
chr15	67301963	67302463	501	*	1.9912	2.7615	133.281	1	1	0	7.88021e-31	1.80132e-28	up	significant	Intron (ENSMUST00000187233.1/69334	intron 5 of 8)	15	67226769	67377094	150326	1	69334	ENSMUST00000187233.1	75194	ENSMUSG00000102069	1700012I11Rik	RIKEN cDNA 1700012I11 gene
chr1	86469827	86471153	1327	*	1.58189	4.55766	134.64	2	2	0	7.94796e-31	1.80878e-28	up	significant	Distal Intergenic	1	86426329	86428052	1724	1	71863	ENSMUST00000046004.5	43498	ENSMUSG00000036574	Tex44	testis expressed 44
chr5	74357954	74358454	501	*	2.3098	1.42816	133.269	1	1	0	7.92777e-31	1.80878e-28	up	significant	Exon (ENSMUST00000121681.2/ENSMUST00000121681.2	exon 1 of 2)	5	74395133	74397738	2606	2	212986	ENSMUST00000148994.2	39284	ENSMUSG00000062110	Scfd2	Sec1 family domain containing 2
chr8	25373248	25373748	501	*	3.45993	-0.241939	133.266	1	1	0	7.93847e-31	1.80878e-28	up	significant	Distal Intergenic	8	25302650	25306270	3621	2	74489	ENSMUST00000210268.1	-66978	ENSMUSG00000110140	5430421F17Rik	RIKEN cDNA 5430421F17 gene
chr2	20313000	20313500	501	*	3.17212	0.172792	133.247	1	1	0	8.01597e-31	1.82157e-28	up	significant	Intron (ENSMUST00000114610.7/208618	intron 3 of 7)	2	20289913	20810535	520623	1	208618	ENSMUST00000114627.7	23087	ENSMUSG00000036617	Etl4	enhancer trap locus 4
chr5	63951517	63952017	501	*	2.1249	2.25636	133.074	1	1	0	8.74817e-31	1.98504e-28	up	significant	Intron (ENSMUST00000154169.3/100532	intron 1 of 6)	5	63909065	63968823	59759	2	100532	ENSMUST00000087327.12	16806	ENSMUSG00000047881	Rell1	RELT-like 1
chr1	80018535	80019035	501	*	2.48309	1.41544	133.07	1	1	0	8.76405e-31	1.98573e-28	up	significant	Distal Intergenic	1	79803035	79861180	58146	2	20720	ENSMUST00000190724.1	-157355	ENSMUSG00000026249	Serpine2	serine (or cysteine) peptidase inhibitor	clade E	member 2
chr5	35689344	35689844	501	*	2.75465	0.82324	133.032	1	1	0	8.93276e-31	2.02099e-28	up	significant	Distal Intergenic	5	35652023	35679782	27760	2	78558	ENSMUST00000087629.9	-9562	ENSMUSG00000029096	Htra3	HtrA serine peptidase 3
chr7	83482848	83483348	501	*	3.34415	-0.230331	133	1	1	0	9.07878e-31	2.05102e-28	up	significant	Intron (ENSMUST00000208669.1/ENSMUST00000208669.1	intron 1 of 2)	7	83584927	83618107	33181	1	233424	ENSMUST00000163297.7	-101579	ENSMUSG00000038540	Tmc3	transmembrane channel-like gene family 3
chr1	17601618	17602118	501	*	3.93687	0.0402518	132.951	1	1	0	9.30698e-31	2.09951e-28	up	significant	Promoter (<=1kb)	1	17601901	17630939	29039	1	94227	ENSMUST00000088476.3	0	ENSMUSG00000067780	Pi15	peptidase inhibitor 15
chr4	57670770	57671270	501	*	2.01477	2.77376	132.859	1	1	0	9.74768e-31	2.19571e-28	up	significant	Intron (ENSMUST00000102905.7/242481	intron 4 of 6)	4	57637975	57709489	71515	1	242481	ENSMUST00000131201.1	32795	NA	NA	NA
chr12	10456312	10456812	501	*	4.37506	-0.879257	132.796	1	1	0	1.00599e-30	2.26275e-28	up	significant	Intron (ENSMUST00000219221.1/328061	intron 1 of 11)	12	10446388	10531303	84916	1	328061	ENSMUST00000219221.1	9924	ENSMUSG00000112792	Gm38407	predicted gene	38407
chr14	57690608	57691108	501	*	2.47065	1.25342	132.777	1	1	0	1.01586e-30	2.28162e-28	up	significant	3' UTR	14	57697227	57699890	2664	2	50523	ENSMUST00000173964.1	8782	ENSMUSG00000021959	Lats2	large tumor suppressor 2
chr2	32642730	32643230	501	*	2.31427	1.90619	132.719	1	1	0	1.04561e-30	2.34504e-28	up	significant	Distal Intergenic	2	32646595	32682118	35524	1	13805	ENSMUST00000113272.7	-3365	ENSMUSG00000026814	Eng	endoglin
chr10	21628508	21629517	1010	*	1.83715	3.4645	134.084	2	2	0	1.05171e-30	2.35529e-28	up	significant	Distal Intergenic	10	21616320	21621765	5446	1	67692	ENSMUST00000186635.1	12188	ENSMUSG00000050844	1700020N01Rik	RIKEN cDNA 1700020N01 gene
chr8	54562094	54562594	501	*	2.77214	0.75524	132.694	1	1	0	1.05924e-30	2.36874e-28	up	significant	Intron (ENSMUST00000209937.1/76294	intron 1 of 2)	8	54571411	54587875	16465	1	76294	ENSMUST00000239166.1	-8817	ENSMUSG00000031519	Asb5	ankyrin repeat and SOCs box-containing 5
chr6	48555926	48556426	501	*	2.83259	1.9067	132.524	1	1	0	1.15375e-30	2.57636e-28	up	significant	Promoter (1-2kb)	6	48554829	48568529	13701	1	243371	ENSMUST00000203627.1	1097	ENSMUSG00000073096	Lrrc61	leucine rich repeat containing 61
chr11	109817497	109817997	501	*	2.67977	1.02735	132.515	1	1	0	1.159e-30	2.58434e-28	up	significant	Intron (ENSMUST00000106674.7/69324	intron 1 of 5)	11	109791598	109814074	22477	2	69324	ENSMUST00000143578.1	-3423	ENSMUSG00000020617	1700012B07Rik	RIKEN cDNA 1700012B07 gene
chr13	15742806	15743306	501	*	2.17123	2.78311	132.459	1	1	0	1.19234e-30	2.65484e-28	up	significant	Distal Intergenic	13	15781664	15802630	20967	2	71071	ENSMUST00000222681.1	59324	ENSMUSG00000113960	4933412O06Rik	RIKEN cDNA 4933412O06 gene
chr18	53694880	53695380	501	*	2.89542	0.986961	132.371	1	1	0	1.24613e-30	2.77061e-28	up	significant	Intron (ENSMUST00000236653.1/100502945	intron 2 of 3)	18	53648151	53705420	57270	1	100502945	ENSMUST00000235670.1	46729	ENSMUSG00000118362	Gm19466	predicted gene	19466
chr14	32861079	32862139	1061	*	2.14904	2.17624	133.731	2	2	0	1.25653e-30	2.78974e-28	up	significant	Intron (ENSMUST00000053175.12/320736	intron 1 of 7)	14	32856756	32939491	82736	1	320736	ENSMUST00000053175.12	4323	ENSMUSG00000050666	Vstm4	V-set and transmembrane domain containing 4
chr11	17555191	17555691	501	*	2.40483	1.41395	132.242	1	1	0	1.32965e-30	2.94783e-28	up	significant	Distal Intergenic	11	17263621	17266560	2940	1	57316	ENSMUST00000130330.1	291570	ENSMUSG00000000581	C1d	C1D nuclear receptor co-repressor
chr10	60807679	60808883	1205	*	2.12664	2.53673	133.612	2	2	0	1.3341e-30	2.95347e-28	up	significant	Exon (ENSMUST00000218180.1/ENSMUST00000218180.1	exon 1 of 1)	10	60762610	60820641	58032	2	107449	ENSMUST00000218316.1	11758	ENSMUSG00000020099	Unc5b	unc-5 netrin receptor B
chr8	84794120	84794620	501	*	2.89429	1.13311	132.225	1	1	0	1.34112e-30	2.96477e-28	up	significant	Intron (ENSMUST00000076715.12/18032	intron 1 of 8)	8	84713795	84800024	86230	2	18032	ENSMUST00000126806.1	5404	ENSMUSG00000001911	Nfix	nuclear factor I/X
chr7	136377552	136378052	501	*	2.0734	2.67294	132.098	1	1	0	1.43e-30	3.15673e-28	up	significant	Distal Intergenic	7	136332216	136349415	17200	2	330664	ENSMUST00000209560.1	-28137	ENSMUSG00000109633	C230079O03Rik	RIKEN cDNA C230079O03 gene
chr9	35544594	35545094	501	*	2.61514	0.763916	132.095	1	1	0	1.43206e-30	3.15676e-28	up	significant	Intron (ENSMUST00000034612.6/30959	intron 10 of 11)	9	35536647	35558528	21882	2	30959	ENSMUST00000034612.6	13434	ENSMUSG00000032101	Ddx25	DEAD box helicase 25
chr1	193261980	193262480	501	*	2.83923	0.833733	132.013	1	1	0	1.49246e-30	3.28523e-28	up	significant	Promoter (1-2kb)	1	193221689	193264075	42387	2	15483	ENSMUST00000161737.7	1595	ENSMUSG00000016194	Hsd11b1	hydroxysteroid 11-beta dehydrogenase 1
chr4	138503527	138505742	2216	*	2.84256	1.23624	134.139	3	3	0	1.53464e-30	3.36588e-28	up	significant	Distal Intergenic	4	138454314	138460123	5810	1	66259	ENSMUST00000050918.3	49213	ENSMUSG00000046447	Camk2n1	calcium/calmodulin-dependent protein kinase II inhibitor 1
chr11	55008162	55008662	501	*	3.08276	0.153433	131.956	1	1	0	1.53564e-30	3.36588e-28	up	significant	Intron (ENSMUST00000102727.2/11749	intron 6 of 24)	11	54990950	55033415	42466	2	11749	ENSMUST00000148298.1	24753	ENSMUSG00000018340	Anxa6	annexin A6
chr14	22323727	22324227	501	*	3.12597	0.259577	131.958	1	1	0	1.53438e-30	3.36588e-28	up	significant	Intron (ENSMUST00000075639.10/76633	intron 2 of 6)	14	22310165	22584439	274275	1	76633	ENSMUST00000159107.1	13562	ENSMUSG00000063458	Lrmda	leucine rich melanocyte differentiation associated
chr4	155140044	155141411	1368	*	2.49615	3.00571	133.313	2	2	0	1.55057e-30	3.3938e-28	up	significant	Exon (ENSMUST00000155375.7/76866	exon 13 of 13)	4	155110690	155128778	18089	1	76866	ENSMUST00000129415.1	29354	ENSMUSG00000029049	Morn1	MORN repeat containing 1
chr7	64064777	64065277	501	*	2.89277	0.688709	131.915	1	1	0	1.56804e-30	3.42719e-28	up	significant	Distal Intergenic	7	64153835	64269775	115941	1	17364	ENSMUST00000085222.11	-88558	ENSMUSG00000030523	Trpm1	transient receptor potential cation channel	subfamily M	member 1
chr11	107955616	107956116	501	*	3.0986	2.44504	131.901	1	1	0	1.57938e-30	3.44708e-28	up	significant	Intron (ENSMUST00000059595.10/18750	intron 14 of 16)	11	107938177	107979639	41463	2	18750	ENSMUST00000100302.3	23523	ENSMUSG00000050965	Prkca	protein kinase C	alpha
chr8	110845868	110848268	2401	*	2.32156	1.79903	134.055	3	3	0	1.60116e-30	3.48969e-28	up	significant	Promoter (<=1kb)	8	110846600	110881895	35296	1	102339	ENSMUST00000165867.7	0	ENSMUSG00000031753	Cog4	component of oligomeric golgi complex 4
chr16	25255160	25255660	501	*	2.56277	0.914391	131.857	1	1	0	1.61461e-30	3.51404e-28	up	significant	Distal Intergenic	16	25286817	25422344	135528	1	71338	ENSMUST00000056087.3	-31157	ENSMUSG00000048399	Tprg1	transformation related protein 63 regulated 1
chr1	57579044	57579544	501	*	3.20502	0.423858	131.847	1	1	0	1.62287e-30	3.52705e-28	up	significant	Distal Intergenic	1	57388237	57407101	18865	2	68736	ENSMUST00000162686.7	-171943	ENSMUSG00000048495	Tyw5	tRNA-yW synthesizing protein 5
chr19	18275185	18275685	501	*	3.08868	1.15294	131.828	1	1	0	1.63834e-30	3.55569e-28	up	significant	Distal Intergenic	19	18593601	18631718	38118	2	20409	ENSMUST00000138860.1	356033	ENSMUSG00000024725	Ostf1	osteoclast stimulating factor 1
chr13	35949854	35950354	501	*	3.33152	0.34304	131.778	1	1	0	1.67978e-30	3.64051e-28	up	significant	Distal Intergenic	13	35958839	35970388	11550	1	76487	ENSMUST00000225537.1	-8485	ENSMUSG00000050423	Ppp1r3g	protein phosphatase 1	regulatory subunit 3G
chr13	111616389	111616889	501	*	3.44399	0.576294	131.713	1	1	0	1.73579e-30	3.75663e-28	up	significant	Exon (ENSMUST00000150623.1/ENSMUST00000150623.1	exon 1 of 2)	13	111680979	111706642	25664	1	218613	ENSMUST00000231273.1	-64090	ENSMUSG00000032727	Mier3	MIER family member 3
chr17	80784996	80785496	501	*	3.13116	0.164014	131.701	1	1	0	1.74646e-30	3.77444e-28	up	significant	Distal Intergenic	17	80653861	80728485	74625	2	225028	ENSMUST00000234249.1	-56511	ENSMUSG00000024242	Map4k3	mitogen-activated protein kinase kinase kinase kinase 3
chr14	105779279	105779779	501	*	3.18163	1.16326	131.45	1	1	0	1.98206e-30	4.27763e-28	up	significant	Distal Intergenic	14	105891947	105896819	4873	2	24064	ENSMUST00000022709.5	117040	ENSMUSG00000022114	Spry2	sprouty RTK signaling antagonist 2
chr4	58400811	58401311	501	*	2.64952	2.523	131.421	1	1	0	2.01052e-30	4.333e-28	up	significant	Distal Intergenic	4	58441012	58441098	87	2	100526502	ENSMUST00000175552.1	39787	ENSMUSG00000093293	Mir3095	microRNA 3095
chr5	111235027	111235527	501	*	3.03277	0.267363	131.382	1	1	0	2.05107e-30	4.41422e-28	up	significant	Promoter (<=1kb)	5	111235315	111266599	31285	1	209683	ENSMUST00000129017.1	0	ENSMUSG00000033209	Ttc28	tetratricopeptide repeat domain 28
chr4	41865274	41866437	1164	*	2.40976	2.45669	132.754	2	2	0	2.0553e-30	4.41719e-28	up	significant	Distal Intergenic	4	41903610	41904743	1134	1	100862177	ENSMUST00000098128.3	-37173	ENSMUSG00000094065	Ccl21d	C-C motif chemokine ligand 21D
chr16	21402016	21402516	501	*	2.02034	3.20217	131.36	1	1	0	2.07385e-30	4.45086e-28	up	significant	Distal Intergenic	16	21423118	21579247	156130	1	209018	ENSMUST00000096191.10	-20602	ENSMUSG00000033653	Vps8	VPS8 CORVET complex subunit
chr8	110719245	110719745	501	*	2.21871	1.97158	131.323	1	1	0	2.11235e-30	4.52719e-28	up	significant	Promoter (1-2kb)	8	110721476	110741400	19925	1	244654	ENSMUST00000052457.14	-1731	ENSMUSG00000033763	Mtss2	MTSS I-BAR domain containing 2
chr2	158093288	158095830	2543	*	1.95824	3.24591	133.955	4	3	0	2.24439e-30	4.80353e-28	up	significant	Promoter (1-2kb)	2	158070367	158091797	21431	2	72340	ENSMUST00000186977.1	-1491	ENSMUSG00000100860	2010009K17Rik	RIKEN cDNA 2010009K17 gene
chr3	78908489	78908989	501	*	2.75568	1.23253	131.188	1	1	0	2.26188e-30	4.83427e-28	up	significant	Distal Intergenic	3	79062516	79144977	82462	2	76089	ENSMUST00000118100.7	235988	ENSMUSG00000062232	Rapgef2	Rap guanine nucleotide exchange factor (GEF) 2
chr15	91314361	91314861	501	*	2.00393	2.90381	131.158	1	1	0	2.29553e-30	4.8994e-28	up	significant	Intron (ENSMUST00000109283.1/239606	intron 7 of 9)	15	91396832	91412217	15386	2	239606	ENSMUST00000156971.1	97356	ENSMUSG00000036298	Slc2a13	solute carrier family 2 (facilitated glucose transporter)	member 13
chr5	35641996	35642496	501	*	2.37248	1.45685	131.111	1	1	0	2.35094e-30	5.01074e-28	up	significant	Distal Intergenic	5	35668193	35671552	3360	2	78558	ENSMUST00000129459.1	29056	ENSMUSG00000029096	Htra3	HtrA serine peptidase 3
chr12	9915777	9916277	501	*	2.94636	1.27643	130.993	1	1	0	2.49444e-30	5.30928e-28	up	significant	Distal Intergenic	12	9574441	9581500	7060	1	23967	ENSMUST00000057021.8	341336	ENSMUSG00000048387	Osr1	odd-skipped related transcription factor 1
chr1	165684712	165685212	501	*	2.16719	1.8563	130.988	1	1	0	2.50122e-30	5.31639e-28	up	significant	Intron (ENSMUST00000097474.8/226594	intron 1 of 5)	1	165648947	165708048	59102	2	226594	ENSMUST00000040357.10	22836	ENSMUSG00000040723	Rcsd1	RCSD domain containing 1
chr15	32460192	32460692	501	*	3.18236	0.205174	130.984	1	1	0	2.50574e-30	5.31867e-28	up	significant	Exon (ENSMUST00000226876.1/20356	exon 4 of 9)	15	32601675	32689636	87962	1	20356	ENSMUST00000227429.1	-140983	ENSMUSG00000022231	Sema5a	sema domain	seven thrombospondin repeats (type 1 and type 1-like)	transmembrane domain (TM) and short cytoplasmic domain	(semaphorin) 5A
chr2	12053079	12054574	1496	*	3.00674	0.29001	132.253	2	1	0	2.64524e-30	5.60708e-28	up	significant	Distal Intergenic	2	12109070	12132552	23483	2	241226	ENSMUST00000148055.1	77978	ENSMUSG00000026768	Itga8	integrin alpha 8
chr13	108542416	108542916	501	*	2.74214	1.70553	130.774	1	1	0	2.78581e-30	5.89694e-28	up	significant	Intron (ENSMUST00000133929.7/238871	intron 1 of 3)	13	108450009	108860143	410135	1	238871	ENSMUST00000151111.1	92407	ENSMUSG00000021699	Pde4d	phosphodiesterase 4D	cAMP specific
chr14	79206190	79206690	501	*	2.30402	1.5435	130.771	1	1	0	2.78964e-30	5.89698e-28	up	significant	Distal Intergenic	14	79178894	79199190	20297	2	100043765	ENSMUST00000228380.1	-7000	ENSMUSG00000115111	Gm4632	predicted gene 4632
chr17	10093465	10094518	1054	*	3.22772	0.250756	132.092	2	2	0	2.86807e-30	6.05449e-28	up	significant	Distal Intergenic	17	10209093	10213574	4482	2	19317	ENSMUST00000232721.1	119056	ENSMUSG00000062078	Qki	quaking	KH domain containing RNA binding
chr12	81852964	81853464	501	*	2.14443	2.45112	130.701	1	1	0	2.89072e-30	6.09398e-28	up	significant	Exon (ENSMUST00000221799.1/ENSMUST00000221799.1	exon 3 of 3)	12	81860023	81997114	137092	1	54604	ENSMUST00000221721.1	-6559	ENSMUSG00000021140	Pcnx1	pecanex 1
chr1	127850110	127850610	501	*	3.62942	-0.194119	130.61	1	1	0	3.02548e-30	6.36938e-28	up	significant	5' UTR	1	127814791	127855031	40241	2	22625	ENSMUST00000208183.2	4421	ENSMUSG00000051590	Map3k19	mitogen-activated protein kinase kinase kinase 19
chr14	121361668	121362168	501	*	1.78765	3.86927	130.568	1	1	0	3.09092e-30	6.4983e-28	up	significant	Promoter (1-2kb)	14	121302289	121359868	57580	2	223255	ENSMUST00000226161.1	-1800	ENSMUSG00000063410	Stk24	serine/threonine kinase 24
chr8	105959338	105959838	501	*	2.97354	1.81911	130.508	1	1	0	3.18535e-30	6.68771e-28	up	significant	Exon (ENSMUST00000116429.8/20498	exon 3 of 24)	8	105953883	105964420	10538	2	20498	ENSMUST00000132231.1	4582	ENSMUSG00000017765	Slc12a4	solute carrier family 12	member 4
chr4	154177254	154177754	501	*	2.29956	2.90297	130.413	1	1	0	3.34126e-30	7.00553e-28	up	significant	Intron (ENSMUST00000030897.14/230971	intron 2 of 36)	4	154170730	154275713	104984	1	230971	ENSMUST00000030897.14	6524	ENSMUSG00000057751	Megf6	multiple EGF-like-domains 6
chr10	25790350	25790850	501	*	2.52867	1.23294	130.304	1	1	0	3.52934e-30	7.38985e-28	up	significant	Intron (ENSMUST00000218300.1/73803	intron 2 of 4)	10	25779314	25837437	58124	2	73803	ENSMUST00000218300.1	46587	ENSMUSG00000112444	4930401C15Rik	RIKEN cDNA 4930401C15 gene
chr18	78237391	78237891	501	*	2.12158	2.28525	130.291	1	1	0	3.55275e-30	7.4288e-28	up	significant	Intron (ENSMUST00000237674.1/27411	intron 3 of 21)	18	78146940	78209094	62155	2	27411	ENSMUST00000025434.13	-28297	ENSMUSG00000024552	Slc14a2	solute carrier family 14 (urea transporter)	member 2
chr17	47327935	47329018	1084	*	2.69837	1.02227	131.629	2	2	0	3.6219e-30	7.56316e-28	up	significant	Exon (ENSMUST00000188947.6/224829	exon 12 of 12)	17	47294069	47359463	65395	1	224829	ENSMUST00000190020.1	33866	ENSMUSG00000064043	Trerf1	transcriptional regulating factor 1
chr1	180402478	180402978	501	*	2.64136	1.42312	130.208	1	1	0	3.70509e-30	7.72644e-28	up	significant	Intron (ENSMUST00000070181.6/320404	intron 2 of 7)	1	180437882	180462612	24731	2	381310	ENSMUST00000210737.1	59634	ENSMUSG00000053963	Stum	mechanosensory transduction mediator
chr7	117934799	117935299	501	*	3.59579	-0.39349	130.186	1	1	0	3.74622e-30	7.80168e-28	up	significant	Distal Intergenic	7	118109663	118115228	5566	2	267019	ENSMUST00000134270.1	179929	ENSMUSG00000008683	Rps15a	ribosomal protein S15A
chr11	61365892	61366969	1078	*	2.44438	1.15117	131.501	2	2	0	3.86253e-30	8.03308e-28	up	significant	Promoter (<=1kb)	11	61362709	61365652	2944	2	67473	ENSMUST00000147583.1	-240	ENSMUSG00000010122	Slc47a1	solute carrier family 47	member 1
chr17	81618461	81618961	501	*	3.58541	0.796949	130.041	1	1	0	4.02918e-30	8.3684e-28	up	significant	Intron (ENSMUST00000234131.1/20541	intron 1 of 7)	17	81388691	81649607	260917	2	20541	ENSMUST00000086538.9	30646	ENSMUSG00000054640	Slc8a1	solute carrier family 8 (sodium/calcium exchanger)	member 1
chrX	164763996	164764496	501	*	2.91402	0.29208	129.944	1	1	0	4.23198e-30	8.7778e-28	up	significant	Distal Intergenic	20	164936318	164980297	43980	2	76763	ENSMUST00000112247.8	215801	ENSMUSG00000061778	Mospd2	motile sperm domain containing 2
chr9	121667123	121667623	501	*	3.01353	0.831952	129.882	1	1	0	4.36538e-30	9.04236e-28	up	significant	Promoter (1-2kb)	9	121668713	121669509	797	1	22354	ENSMUST00000149959.1	-1090	ENSMUSG00000032528	Vipr1	vasoactive intestinal peptide receptor 1
chr18	56737304	56737804	501	*	2.58424	1.70386	129.872	1	1	0	4.38731e-30	9.07562e-28	up	significant	Intron (ENSMUST00000025486.8/16906	intron 5 of 10)	18	56728441	56733456	5016	1	16906	ENSMUST00000128651.1	8863	ENSMUSG00000024590	Lmnb1	lamin B1
chr13	60318594	60319094	501	*	4.15334	0.0598915	129.791	1	1	0	4.56977e-30	9.44043e-28	up	significant	Distal Intergenic	13	60205471	60216023	10553	1	100503759	ENSMUST00000224064.1	113123	ENSMUSG00000050765	Gm5084	predicted gene 5084
chr11	49755161	49755661	501	*	2.57054	2.11316	129.763	1	1	0	4.63547e-30	9.56337e-28	up	significant	Distal Intergenic	11	49794178	49807750	13573	1	14584	ENSMUST00000130129.1	-38517	ENSMUSG00000020363	Gfpt2	glutamine fructose-6-phosphate transaminase 2
chr2	73066348	73066848	501	*	2.08882	2.38935	129.728	1	1	0	4.71762e-30	9.71987e-28	up	significant	Distal Intergenic	2	72987241	72988607	1367	1	100503849	ENSMUST00000137941.1	79107	ENSMUSG00000063714	Sp3os	trans-acting transcription factor 3	opposite strand
chr4	152221476	152221976	501	*	2.27209	2.21497	129.704	1	1	0	4.77606e-30	9.82718e-28	up	significant	Intron (ENSMUST00000075363.9/70025	intron 3 of 8)	4	152199868	152217876	18009	1	70025	ENSMUST00000144733.1	21608	ENSMUSG00000028937	Acot7	acyl-CoA thioesterase 7
chr4	46267828	46268328	501	*	3.14921	-0.0850256	129.7	1	1	0	4.78587e-30	9.83426e-28	up	significant	Distal Intergenic	4	46175222	46196311	21090	2	22590	ENSMUST00000030013.11	-71517	ENSMUSG00000028329	Xpa	xeroderma pigmentosum	complementation group A
chr8	121479055	121479555	501	*	2.88186	0.663819	129.601	1	1	0	5.03016e-30	1.03225e-27	up	significant	Intron (ENSMUST00000127664.1/108148	intron 1 of 15)	8	121530828	121541869	11042	2	76405	ENSMUST00000182739.7	62314	ENSMUSG00000031809	1700018B08Rik	RIKEN cDNA 1700018B08 gene
chr13	56594015	56594515	501	*	2.0773	2.37119	129.519	1	1	0	5.24049e-30	1.07399e-27	up	significant	Distal Intergenic	13	56609523	56639562	30040	1	21810	ENSMUST00000225600.1	-15008	ENSMUSG00000035493	Tgfbi	transforming growth factor	beta induced
chr4	139624657	139625157	501	*	3.29487	1.78623	129.509	1	1	0	5.26921e-30	1.0782e-27	up	significant	Promoter (1-2kb)	4	139623109	139635591	12483	1	212647	ENSMUST00000124987.1	1548	ENSMUSG00000028737	Aldh4a1	aldehyde dehydrogenase 4 family	member A1
chr13	28607609	28608109	501	*	2.19902	1.86825	129.506	1	1	0	5.27501e-30	1.0782e-27	up	significant	Intron (ENSMUST00000148885.7/72518	intron 6 of 7)	13	28460034	28521108	61075	2	72518	ENSMUST00000134787.7	-86501	ENSMUSG00000085936	2610307P16Rik	RIKEN cDNA 2610307P16 gene
chr3	121654511	121655011	501	*	3.48895	0.90684	129.477	1	1	0	5.35334e-30	1.09277e-27	up	significant	Distal Intergenic	3	121637126	121643485	6360	2	100503044	ENSMUST00000050571.8	-11026	ENSMUSG00000044522	A730020M07Rik	RIKEN cDNA A730020M07 gene
chr19	58124485	58124985	501	*	3.63638	-0.0757971	129.377	1	1	0	5.62984e-30	1.14769e-27	up	significant	Intron (ENSMUST00000077282.6/226255	intron 28 of 28)	19	58051167	58051236	70	1	100885835	ENSMUST00000176631.1	73318	ENSMUSG00000093757	Mir5623	microRNA 5623
chr9	23580118	23580618	501	*	3.34612	0.00438957	129.299	1	1	0	5.85737e-30	1.1925e-27	up	significant	Distal Intergenic	9	23373932	23406831	32900	1	73230	ENSMUST00000214050.1	206186	ENSMUSG00000031963	Bmper	BMP-binding endothelial regulator
chr14	29137251	29137751	501	*	2.39391	1.61008	129.283	1	1	0	5.90209e-30	1.20003e-27	up	significant	Intron (ENSMUST00000022567.8/12294	intron 13 of 37)	14	29072656	29097903	25248	2	12294	ENSMUST00000224950.1	-39348	ENSMUSG00000021991	Cacna2d3	calcium channel	voltage-dependent	alpha2/delta subunit 3
chr2	143081640	143082140	501	*	2.9399	0.0675519	129.261	1	1	0	5.97079e-30	1.2124e-27	up	significant	3' UTR	2	143078473	143081713	3241	1	57329	ENSMUST00000028902.2	3167	ENSMUSG00000027416	Otor	otoraplin
chr1	90843772	90844272	501	*	2.6773	1.34865	129.246	1	1	0	6.01432e-30	1.21964e-27	up	significant	Promoter (<=1kb)	1	90802473	90843928	41456	2	12835	ENSMUST00000130846.8	0	ENSMUSG00000048126	Col6a3	collagen	type VI	alpha 3
chr17	83990384	83990884	501	*	2.01724	2.96069	129.237	1	1	0	6.04045e-30	1.22333e-27	up	significant	Distal Intergenic	17	83998554	84013408	14855	1	78148	ENSMUST00000234981.1	-7670	ENSMUSG00000117431	8430430B14Rik	RIKEN cDNA 8430430B14 gene
chr7	141612745	141613245	501	*	2.50356	1.29136	129.134	1	1	0	6.36471e-30	1.28731e-27	up	significant	Promoter (<=1kb)	7	141610066	141613747	3682	2	100036523	ENSMUST00000181275.1	502	ENSMUSG00000097170	Gm16982	predicted gene	16982
chr11	35475539	35476039	501	*	2.06462	3.00901	129.087	1	1	0	6.51742e-30	1.31648e-27	up	significant	Intron (ENSMUST00000069837.3/20564	intron 4 of 35)	11	35544685	35612636	67952	1	20564	ENSMUST00000124438.1	-68646	ENSMUSG00000056427	Slit3	slit guidance ligand 3
chr5	131819263	131819763	501	*	3.17017	0.990217	129.01	1	1	0	6.77535e-30	1.36679e-27	up	significant	Intron (ENSMUST00000161226.8/319974	intron 4 of 18)	5	131880269	131883768	3500	1	75369	ENSMUST00000198640.1	-60506	ENSMUSG00000105773	4930563F08Rik	RIKEN cDNA 4930563F08 gene
chr5	92323212	92323712	501	*	2.37619	1.67513	128.976	1	1	0	6.89032e-30	1.38817e-27	up	significant	3' UTR	5	92326623	92328078	1456	2	17329	ENSMUST00000202404.1	4366	ENSMUSG00000029417	Cxcl9	C-X-C motif chemokine ligand 9
chr18	54406436	54406936	501	*	3.31364	0.0402252	128.823	1	1	0	7.44403e-30	1.49777e-27	up	significant	Distal Intergenic	18	54422295	54453294	31000	1	77433	ENSMUST00000181269.2	-15359	ENSMUSG00000096982	Redrum	Redrum	erythroid developmental long intergenic non-protein coding transcript
chr10	45103996	45105133	1138	*	2.31942	1.53953	130.051	2	2	0	8.02048e-30	1.61166e-27	up	significant	Intron (ENSMUST00000099858.3/19072	intron 6 of 14)	10	45067203	45167198	99996	1	19072	ENSMUST00000099858.3	36793	ENSMUSG00000019849	Prep	prolyl endopeptidase
chr19	56199531	56200031	501	*	2.90038	0.286476	128.643	1	1	0	8.14827e-30	1.63521e-27	up	significant	Distal Intergenic	19	56287137	56320089	32953	1	226243	ENSMUST00000078284.12	-87106	ENSMUSG00000025075	Habp2	hyaluronic acid binding protein 2
chr12	54452892	54453898	1007	*	3.11065	1.29343	129.899	2	2	0	8.65743e-30	1.73514e-27	up	significant	Distal Intergenic	12	54388042	54391318	3277	2	665239	ENSMUST00000223334.1	-61574	NA	Gm7550	predicted gene 7550
chr14	57639087	57639587	501	*	3.06113	0.547593	128.44	1	1	0	9.02668e-30	1.8068e-27	up	significant	Intron (ENSMUST00000174545.8/57258	intron 3 of 22)	14	57642516	57648657	6142	2	57258	ENSMUST00000172647.1	9070	ENSMUSG00000021952	Xpo4	exportin 4
chr13	59800935	59801435	501	*	3.53045	1.1896	128.408	1	1	0	9.17506e-30	1.83412e-27	up	significant	Intron (ENSMUST00000071703.5/214290	intron 12 of 27)	13	59800336	59809478	9143	2	214290	ENSMUST00000225241.1	8043	ENSMUSG00000035248	Tut7	terminal uridylyl transferase 7
chr2	35671876	35672376	501	*	2.68773	1.12115	128.375	1	1	0	9.32637e-30	1.86196e-27	up	significant	Intron (ENSMUST00000112986.8/69601	intron 3 of 16)	2	35661619	35709933	48315	1	69601	ENSMUST00000138957.1	10257	ENSMUSG00000026883	Dab2ip	disabled 2 interacting protein
chr8	115445900	115446400	501	*	2.87524	2.23422	128.34	1	1	0	9.49518e-30	1.89322e-27	up	significant	Distal Intergenic	8	115701435	115707794	6360	2	17132	ENSMUST00000109104.1	261394	ENSMUSG00000055435	Maf	MAF bZIP transcription factor
chr12	25363737	25364237	501	*	2.56658	1.07703	128.309	1	1	0	9.64103e-30	1.91982e-27	up	significant	Intron (ENSMUST00000220620.1/ENSMUST00000220620.1	intron 2 of 2)	12	25129174	25134931	5758	1	432641	ENSMUST00000223429.1	234563	NA	Gm17746	predicted gene	17746
chr3	79233605	79234105	501	*	2.58741	1.79408	128.278	1	1	0	9.79366e-30	1.9477e-27	up	significant	Intron (ENSMUST00000200412.1/70924	intron 1 of 2)	3	79212919	79253913	40995	1	70924	ENSMUST00000200412.1	20686	ENSMUSG00000104585	4921511C10Rik	RIKEN cDNA 4921511C10 gene
chr9	59338506	59339576	1071	*	3.72895	-0.227998	129.604	2	2	0	1.00426e-29	1.99464e-27	up	significant	Intron (ENSMUST00000026265.7/102774	intron 6 of 15)	9	59322887	59327513	4627	2	102774	ENSMUST00000217367.1	-10993	ENSMUSG00000025235	Bbs4	Bardet-Biedl syndrome 4
chr6	72254566	72255066	501	*	2.31361	1.62227	128.035	1	1	0	1.10701e-29	2.19591e-27	up	significant	Distal Intergenic	6	72206177	72235577	29401	2	71093	ENSMUST00000042646.7	-18989	ENSMUSG00000037621	Atoh8	atonal bHLH transcription factor 8
chr10	43629721	43630221	501	*	2.72664	0.341052	127.777	1	1	0	1.26068e-29	2.49753e-27	up	significant	Exon (ENSMUST00000099888.3/414125	exon 3 of 3)	10	43623747	43630806	7060	1	414125	ENSMUST00000216735.1	5974	ENSMUSG00000075184	F930017D23Rik	RIKEN cDNA F930017D23 gene
chr15	32264768	32266813	2046	*	2.40334	1.46318	129.949	3	3	0	1.26598e-29	2.50481e-27	up	significant	Exon (ENSMUST00000228103.1/20356	exon 2 of 4)	15	32245103	32678594	433492	1	20356	ENSMUST00000227976.1	19665	ENSMUSG00000022231	Sema5a	sema domain	seven thrombospondin repeats (type 1 and type 1-like)	transmembrane domain (TM) and short cytoplasmic domain	(semaphorin) 5A
chr7	137040594	137041094	501	*	3.4282	-0.111879	127.747	1	1	0	1.27992e-29	2.52914e-27	up	significant	Intron (ENSMUST00000081510.3/17314	intron 2 of 4)	7	136894614	137130266	235653	1	17314	ENSMUST00000081510.3	145980	ENSMUSG00000054612	Mgmt	O-6-methylguanine-DNA methyltransferase
chr11	68022845	68023345	501	*	2.37279	1.73949	127.737	1	1	0	1.28609e-29	2.5381e-27	up	significant	Intron (ENSMUST00000021285.13/55943	intron 6 of 7)	11	67966506	67973641	7136	1	55943	ENSMUST00000142649.1	56339	ENSMUSG00000020903	Stx8	syntaxin 8
chr17	75486138	75486638	501	*	-3.91936	-0.616112	127.712	1	0	1	1.30287e-29	2.56793e-27	down	significant	Intron (ENSMUST00000235103.1/240168	intron 1 of 2)	17	75491104	75496417	5314	1	240168	ENSMUST00000234011.1	-4466	ENSMUSG00000071042	Rasgrp3	RAS	guanyl releasing protein 3
chr18	78309085	78309585	501	*	2.81102	0.513062	127.685	1	1	0	1.32055e-29	2.59946e-27	up	significant	Intron (ENSMUST00000237674.1/27411	intron 3 of 21)	18	78146940	78209094	62155	2	27411	ENSMUST00000025434.13	-99991	ENSMUSG00000024552	Slc14a2	solute carrier family 14 (urea transporter)	member 2
chr12	71747865	71749925	2061	*	2.30578	2.0867	129.822	3	2	0	1.35006e-29	2.65417e-27	up	significant	Distal Intergenic	12	71831078	71992333	161256	1	208846	ENSMUST00000223272.1	-81153	ENSMUSG00000034574	Daam1	dishevelled associated activator of morphogenesis 1
chr3	78899471	78899971	501	*	3.34878	1.25418	127.546	1	1	0	1.41595e-29	2.78018e-27	up	significant	Distal Intergenic	3	79062516	79144977	82462	2	76089	ENSMUST00000118100.7	245006	ENSMUSG00000062232	Rapgef2	Rap guanine nucleotide exchange factor (GEF) 2
chr7	50194934	50195434	501	*	3.61887	-0.435528	127.54	1	1	0	1.42045e-29	2.78546e-27	up	significant	Intron (ENSMUST00000151721.7/338352	intron 5 of 9)	7	50098310	50228861	130552	1	338352	ENSMUST00000154410.1	96624	ENSMUSG00000055409	Nell1	NEL-like 1
chr18	5151975	5153079	1105	*	2.30284	2.00151	128.882	2	2	0	1.44483e-29	2.82968e-27	up	significant	Distal Intergenic	18	5162839	5165731	2893	2	102637682	ENSMUST00000180850.2	12652	ENSMUSG00000097888	Gm26682	predicted gene	26682
chr10	69430099	69430599	501	*	2.59161	0.845635	127.452	1	1	0	1.48516e-29	2.90498e-27	up	significant	Intron (ENSMUST00000218194.1/ENSMUST00000218194.1	intron 1 of 2)	10	69398996	70023957	624962	1	11735	ENSMUST00000218680.1	31103	ENSMUSG00000069601	Ank3	ankyrin 3	epithelial
chr15	24682124	24682624	501	*	2.84715	1.17755	127.439	1	1	0	1.49499e-29	2.92052e-27	up	significant	Distal Intergenic	15	25364857	25413698	48842	2	70350	ENSMUST00000228597.1	731074	ENSMUSG00000045763	Basp1	brain abundant	membrane attached signal protein 1
chrX	18813011	18813511	501	*	2.39511	1.53553	127.383	1	1	0	1.53722e-29	2.99923e-27	up	significant	Distal Intergenic	20	19146294	19146388	95	2	723827	ENSMUST00000083488.1	332877	ENSMUSG00000065422	Mir221	microRNA 221
chr1	44849318	44849818	501	*	2.45155	0.931055	127.33	1	1	0	1.5794e-29	3.07764e-27	up	significant	Distal Intergenic	1	44739676	44744949	5274	2	75066	ENSMUST00000186732.1	-104369	ENSMUSG00000101701	4930521E06Rik	RIKEN cDNA 4930521E06 gene
chr12	15717336	15718442	1107	*	2.91273	0.244274	128.702	2	2	0	1.58202e-29	3.07885e-27	up	significant	Exon (ENSMUST00000222542.1/ENSMUST00000222542.1	exon 2 of 5)	12	15800994	15801101	108	2	102465204	ENSMUST00000184042.1	82659	ENSMUSG00000098480	Mir6387	microRNA 6387
chr4	28480178	28480678	501	*	2.31944	1.35026	127.279	1	1	0	1.62006e-29	3.14497e-27	up	significant	Distal Intergenic	4	28813131	28947047	133917	1	13841	ENSMUST00000080934.10	-332453	ENSMUSG00000028289	Epha7	Eph receptor A7
chr7	104265177	104265677	501	*	3.93078	-0.632333	127.28	1	1	0	1.61976e-29	3.14497e-27	up	significant	3' UTR	7	104265367	104279732	14366	2	667823	ENSMUST00000051795.9	14055	ENSMUSG00000060441	Trim5	tripartite motif-containing 5
chr18	24142328	24142828	501	*	2.49011	0.985882	127.259	1	1	0	1.63624e-29	3.1724e-27	up	significant	Distal Intergenic	18	24104757	24121953	17197	2	225280	ENSMUST00000153360.7	-20375	ENSMUSG00000047989	Ino80c	INO80 complex subunit C
chr8	122079010	122079510	501	*	2.58624	1.20685	127.235	1	1	0	1.65634e-29	3.20733e-27	up	significant	Intron (ENSMUST00000127664.1/108148	intron 1 of 15)	8	122000847	122007140	6294	1	53325	ENSMUST00000173201.1	78163	ENSMUSG00000025316	Banp	BTG3 associated nuclear protein
chr14	57863111	57863611	501	*	2.80855	0.528144	127.216	1	1	0	1.67216e-29	3.23391e-27	up	significant	Exon (ENSMUST00000225955.1/75965	exon 4 of 4)	14	57839161	57843306	4146	2	75965	ENSMUST00000224133.1	-19805	ENSMUSG00000021969	Zdhhc20	zinc finger	DHHC domain containing 20
chr7	116134696	116135196	501	*	2.27608	1.88804	127.189	1	1	0	1.69542e-29	3.2748e-27	up	significant	3' UTR	7	116123493	116129525	6033	2	233765	ENSMUST00000217046.1	-5171	ENSMUSG00000045659	Plekha7	pleckstrin homology domain containing	family A member 7
chr4	5584262	5584762	501	*	2.80964	1.49288	127.127	1	1	0	1.74869e-29	3.37349e-27	up	significant	Distal Intergenic	4	5632328	5642284	9957	1	73872	ENSMUST00000156903.7	-47566	ENSMUSG00000086066	4930423M02Rik	RIKEN cDNA 4930423M02 gene
chr1	189817737	189818237	501	*	2.55167	1.5596	127.084	1	1	0	1.78752e-29	3.44409e-27	up	significant	Intron (ENSMUST00000097442.8/19250	intron 3 of 18)	1	189845043	189852463	7421	1	19250	ENSMUST00000195038.1	-26806	ENSMUSG00000026604	Ptpn14	protein tyrosine phosphatase	non-receptor type 14
chrX	103812627	103813127	501	*	2.94075	0.0649564	127.051	1	1	0	1.81709e-29	3.49671e-27	up	significant	Intron (ENSMUST00000042664.9/20502	intron 1 of 5)	20	103697414	103821983	124570	2	20502	ENSMUST00000042664.9	8856	ENSMUSG00000033965	Slc16a2	solute carrier family 16 (monocarboxylic acid transporters)	member 2
chr13	95659170	95659670	501	*	3.23288	-0.167251	127.045	1	1	0	1.82281e-29	3.50335e-27	up	significant	Promoter (1-2kb)	13	95658575	95661098	2524	2	544963	ENSMUST00000238404.1	1428	ENSMUSG00000021676	Iqgap2	IQ motif containing GTPase activating protein 2
chr7	90124986	90125486	501	*	2.24819	2.30353	126.958	1	1	0	1.90481e-29	3.65641e-27	up	significant	Exon (ENSMUST00000181189.2/78329	exon 4 of 4)	7	90124822	90129477	4656	2	78329	ENSMUST00000181189.2	3991	ENSMUSG00000097162	2310010J17Rik	RIKEN cDNA 2310010J17 gene
chr2	93377663	93378922	1260	*	2.8524	0.557108	128.318	2	1	0	1.92017e-29	3.68133e-27	up	significant	Distal Intergenic	2	93403547	93417830	14284	1	639658	ENSMUST00000137073.1	-24625	ENSMUSG00000085852	Gm13807	predicted gene 13807
chr3	151762384	151762884	501	*	2.18822	1.86699	126.924	1	1	0	1.93776e-29	3.71044e-27	up	significant	Promoter (<=1kb)	3	151758737	151762892	4156	2	15061	ENSMUST00000046739.5	8	ENSMUSG00000039146	Ifi44l	interferon-induced protein 44 like
chr6	146530682	146531182	501	*	3.03245	-0.174811	126.907	1	1	0	1.95426e-29	3.73741e-27	up	significant	Distal Intergenic	6	146549931	146550401	471	2	71177	ENSMUST00000152994.1	19219	ENSMUSG00000040250	Ints13	integrator complex subunit 13
chr12	82613139	82613639	501	*	2.77515	1.33345	126.892	1	1	0	1.96879e-29	3.76054e-27	up	significant	Promoter (2-3kb)	12	82616636	83157971	541336	1	50779	ENSMUST00000186848.4	-2997	ENSMUSG00000021219	Rgs6	regulator of G-protein signaling 6
chr9	51906887	51907387	501	*	2.69805	0.217333	126.846	1	1	0	2.01534e-29	3.8447e-27	up	significant	Distal Intergenic	9	51914427	51915981	1555	1	74072	ENSMUST00000213467.1	-7040	ENSMUSG00000111836	4933407I05Rik	RIKEN cDNA 4933407I05 gene
chr3	107970977	107971477	501	*	3.0303	0.238769	126.823	1	1	0	2.03822e-29	3.88354e-27	up	significant	Promoter (1-2kb)	3	107963696	107969283	5588	2	14864	ENSMUST00000004136.9	-1694	ENSMUSG00000004038	Gstm3	glutathione S-transferase	mu 3
chr4	98318704	98319204	501	*	3.2599	0.370927	126.777	1	1	0	2.0866e-29	3.96108e-27	up	significant	Distal Intergenic	4	98355370	98375028	19659	2	94043	ENSMUST00000125034.1	55824	ENSMUSG00000028563	Tm2d1	TM2 domain containing 1
chr6	127057215	127057715	501	*	2.25892	2.56033	126.78	1	1	0	2.08372e-29	3.96108e-27	up	significant	Distal Intergenic	6	127072902	127081408	8507	1	64654	ENSMUST00000000186.8	-15187	ENSMUSG00000000182	Fgf23	fibroblast growth factor 23
chr18	62740297	62741499	1203	*	2.35974	2.06031	128.154	2	2	0	2.08551e-29	3.96108e-27	up	significant	Promoter (<=1kb)	18	62607539	62741387	133849	2	100038417	ENSMUST00000097557.4	0	ENSMUSG00000073551	Spink13	serine peptidase inhibitor	Kazal type 13
chr18	16698909	16699409	501	*	2.74431	0.689811	126.693	1	1	0	2.1766e-29	4.12685e-27	up	significant	Intron (ENSMUST00000025166.13/12558	intron 2 of 15)	18	16589023	16670069	81047	2	12558	ENSMUST00000115850.1	-28840	ENSMUSG00000024304	Cdh2	cadherin 2
chr7	144569420	144569920	501	*	2.05741	2.92004	126.682	1	1	0	2.18917e-29	4.14561e-27	up	significant	Intron (ENSMUST00000097928.2/ENSMUST00000097928.2	intron 1 of 1)	7	144577318	144582463	5146	2	14082	ENSMUST00000033394.7	12543	ENSMUSG00000031077	Fadd	Fas associated via death domain
chr6	140677837	140679035	1199	*	2.5101	1.10798	128.019	2	2	0	2.23145e-29	4.2205e-27	up	significant	3' UTR	6	140646817	140648390	1574	1	11569	ENSMUST00000160772.1	31020	ENSMUSG00000030232	Aebp2	AE binding protein 2
chr8	103815273	103816544	1272	*	2.4141	1.20071	127.918	2	2	0	2.34824e-29	4.43597e-27	up	significant	Distal Intergenic	8	103603799	103680384	76586	1	71058	ENSMUST00000211119.1	211474	ENSMUSG00000110336	4933400L20Rik	RIKEN cDNA 4933400L20 gene
chr2	166415473	166415973	501	*	2.99676	0.623254	126.505	1	1	0	2.39234e-29	4.51375e-27	up	significant	Distal Intergenic	2	166447451	166459232	11782	1	319684	ENSMUST00000127920.1	-31478	NA	5031425F14Rik	RIKEN cDNA 5031425F14 gene
chr8	23287929	23288429	501	*	3.20031	0.520651	126.291	1	1	0	2.66568e-29	5.02335e-27	up	significant	Distal Intergenic	8	23241346	23257074	15729	2	57437	ENSMUST00000051094.8	-30855	ENSMUSG00000015341	Golga7	golgin A7
chr2	28576758	28577258	501	*	2.41758	2.4456	126.281	1	1	0	2.67913e-29	5.04255e-27	up	significant	Promoter (2-3kb)	2	28572275	28573950	1676	2	70239	ENSMUST00000142054.1	-2808	ENSMUSG00000026816	Gtf3c5	general transcription factor IIIC	polypeptide 5
chr5	5640302	5640802	501	*	3.59957	0.426033	126.139	1	1	0	2.8776e-29	5.4095e-27	up	significant	Intron (ENSMUST00000054865.12/207686	intron 5 of 22)	5	5625722	5626095	374	2	207686	ENSMUST00000150140.2	-14207	ENSMUSG00000040473	Cfap69	cilia and flagella associated protein 69
chr6	95594215	95594715	501	*	3.88936	-0.278967	126.016	1	1	0	3.06075e-29	5.7468e-27	up	significant	Exon (ENSMUST00000204224.2/20917	exon 4 of 11)	6	95566485	95644009	77525	2	20917	ENSMUST00000203071.1	49294	ENSMUSG00000061838	Suclg2	succinate-Coenzyme A ligase	GDP-forming	beta subunit
chr11	111961776	111962276	501	*	2.53055	1.23581	125.95	1	1	0	3.165e-29	5.93533e-27	up	significant	Distal Intergenic	11	112664839	112669398	4560	2	217294	ENSMUST00000141399.1	707122	ENSMUSG00000041674	BC006965	cDNA sequence BC006965
chr11	120373774	120374274	501	*	2.8902	2.05534	125.947	1	1	0	3.16949e-29	5.93655e-27	up	significant	Promoter (<=1kb)	11	120372971	120374167	1197	2	71885	ENSMUST00000134771.1	0	ENSMUSG00000025384	Faap100	Fanconi anemia core complex associated protein 100
chr5	39145590	39146090	501	*	3.67151	0.00394531	125.93	1	1	0	3.19695e-29	5.98074e-27	up	significant	Distal Intergenic	5	38706462	38876812	170351	2	27278	ENSMUST00000171633.4	-268778	ENSMUSG00000039315	Clnk	cytokine-dependent hematopoietic cell linker
chr17	28261797	28262297	501	*	2.35574	1.16253	125.919	1	1	0	3.21467e-29	6.00661e-27	up	significant	Intron (ENSMUST00000002320.15/19015	intron 2 of 7)	17	28271708	28273163	1456	1	69050	ENSMUST00000144200.1	-9411	ENSMUSG00000002250	1810013A23Rik	RIKEN cDNA 1810013A23 gene
chr5	129096437	129096937	501	*	2.56894	2.68139	125.801	1	1	0	3.41113e-29	6.36028e-27	up	significant	Promoter (<=1kb)	5	129096750	129204599	107850	1	243277	ENSMUST00000056617.13	0	ENSMUSG00000044017	Adgrd1	adhesion G protein-coupled receptor D1
chr9	105774738	105775238	501	*	2.22161	1.81872	125.801	1	1	0	3.41218e-29	6.36028e-27	up	significant	Exon (ENSMUST00000098441.9/245026	exon 8 of 37)	9	105774112	105809648	35537	2	245026	ENSMUST00000060896.4	34410	ENSMUSG00000043719	Col6a6	collagen	type VI	alpha 6
chr3	93362902	93363402	501	*	2.64854	0.510593	125.659	1	1	0	3.66523e-29	6.82373e-27	up	significant	Intron (ENSMUST00000195137.1/ENSMUST00000195137.1	intron 3 of 3)	3	93393699	93399442	5744	1	20129	ENSMUST00000045912.2	-30297	ENSMUSG00000041984	Rptn	repetin
chr16	25315083	25315583	501	*	2.79896	0.545757	125.642	1	1	0	3.69578e-29	6.87234e-27	up	significant	Intron (ENSMUST00000056087.3/71338	intron 1 of 5)	16	25286821	25318235	31415	1	71338	ENSMUST00000128595.1	28262	ENSMUSG00000048399	Tprg1	transformation related protein 63 regulated 1
chr19	4220020	4221336	1317	*	2.29854	2.23657	127.006	2	2	0	3.71843e-29	6.90613e-27	up	significant	5' UTR	19	4214594	4222513	7920	1	56708	ENSMUST00000126457.1	5426	ENSMUSG00000040663	Clcf1	cardiotrophin-like cytokine factor 1
chr14	31194893	31195393	501	*	1.86525	3.26176	125.624	1	1	0	3.72981e-29	6.91895e-27	up	significant	Promoter (2-3kb)	14	31177501	31192619	15119	2	64652	ENSMUST00000164956.7	-2274	ENSMUSG00000021910	Nisch	nischarin
chr1	45664099	45664599	501	*	2.55731	1.10927	125.584	1	1	0	3.80679e-29	7.04654e-27	up	significant	Distal Intergenic	1	45795166	45823619	28454	1	73674	ENSMUST00000027139.14	-130567	ENSMUSG00000025995	Wdr75	WD repeat domain 75
chr12	116325463	116326597	1135	*	3.02266	1.03311	126.959	2	2	0	3.80771e-29	7.04654e-27	up	significant	Promoter (1-2kb)	12	116324176	116344783	20608	1	52635	ENSMUST00000220804.1	1287	ENSMUSG00000021171	Esyt2	extended synaptotagmin-like protein 2
chr6	35352832	35354248	1417	*	2.52964	0.959895	126.859	2	2	0	4.00431e-29	7.4015e-27	up	significant	Distal Intergenic	6	35330846	35336825	5980	1	73409	ENSMUST00000201560.1	21986	ENSMUSG00000107341	1700065J11Rik	RIKEN cDNA 1700065J11 gene
chr15	100428301	100428801	501	*	2.48593	2.54594	125.374	1	1	0	4.23008e-29	7.80947e-27	up	significant	Downstream (<=300bp)	15	100406306	100425072	18767	2	18174	ENSMUST00000123461.7	-3229	ENSMUSG00000023030	Slc11a2	solute carrier family 11 (proton-coupled divalent metal ion transporters)	member 2
chr11	62224688	62225188	501	*	2.91236	0.215943	125.339	1	1	0	4.30592e-29	7.94001e-27	up	significant	Distal Intergenic	11	62248984	62266453	17470	1	11541	ENSMUST00000018644.2	-23796	ENSMUSG00000018500	Adora2b	adenosine A2b receptor
chr13	44330760	44331260	501	*	2.57421	1.1966	125.314	1	1	0	4.36148e-29	8.03288e-27	up	significant	Distal Intergenic	13	44439712	44457566	17855	1	69491	ENSMUST00000190628.6	-108452	ENSMUSG00000098144	1700029N11Rik	RIKEN cDNA 1700029N11 gene
chr17	62683080	62683580	501	*	2.62856	0.705982	125.288	1	1	0	4.41866e-29	8.1285e-27	up	significant	Intron (ENSMUST00000076840.11/13640	intron 1 of 4)	17	62607319	62881144	273826	2	13640	ENSMUST00000078839.4	197564	ENSMUSG00000048915	Efna5	ephrin A5
chr15	102100094	102104581	4488	*	1.68461	3.82744	128.758	6	6	0	4.61373e-29	8.47726e-27	up	significant	Promoter (<=1kb)	15	102100413	102115996	15584	1	209039	ENSMUST00000228958.1	0	ENSMUSG00000037003	Tns2	tensin 2
chr1	97851536	97852036	501	*	2.0469	2.56502	125.185	1	1	0	4.65394e-29	8.54097e-27	up	significant	Intron (ENSMUST00000058762.14/18484	intron 16 of 25)	1	97825659	97840881	15223	2	18484	ENSMUST00000162803.1	-10655	ENSMUSG00000026335	Pam	peptidylglycine alpha-amidating monooxygenase
chr8	82945994	82946494	501	*	3.84143	-0.550536	125.167	1	1	0	4.69595e-29	8.60786e-27	up	significant	Intron (ENSMUST00000078525.6/330812	intron 1 of 6)	8	82863814	82910729	46916	1	330812	ENSMUST00000211714.1	82180	ENSMUSG00000047747	Rnf150	ring finger protein 150
chr11	83679386	83679886	501	*	2.38828	1.02009	125.125	1	1	0	4.79516e-29	8.77928e-27	up	significant	Distal Intergenic	11	83662584	83664683	2100	1	20303	ENSMUST00000019074.3	16802	ENSMUSG00000018930	Ccl4	C-C motif chemokine ligand 4
chr3	28441476	28441976	501	*	2.74111	0.955171	125.099	1	1	0	4.85905e-29	8.88574e-27	up	significant	Intron (ENSMUST00000160934.7/665113	intron 2 of 31)	3	28419943	28420018	76	1	100628591	ENSMUST00000175249.1	21533	ENSMUSG00000092990	Mir466q	microRNA 466q
chrX	15402454	15402954	501	*	4.61841	-0.717452	125.053	1	1	0	4.97254e-29	9.08253e-27	up	significant	Distal Intergenic	20	15110585	15111466	882	2	67395	ENSMUST00000173852.1	-290988	ENSMUSG00000121742	Ppp1r2-ps9	protein phosphatase 1	regulatory (inhibitor) subunit 2	pseudogene 9
chr13	96680347	96681505	1159	*	2.7193	1.87283	126.382	2	2	0	5.09046e-29	9.28693e-27	up	significant	Distal Intergenic	13	96648967	96670936	21970	2	15357	ENSMUST00000022176.14	-9411	ENSMUSG00000021670	Hmgcr	3-hydroxy-3-methylglutaryl-Coenzyme A reductase
chr16	15259986	15260486	501	*	2.47123	1.1884	124.927	1	1	0	5.30037e-29	9.65849e-27	up	significant	Distal Intergenic	16	15555881	15594472	38592	2	70620	ENSMUST00000118236.7	333986	ENSMUSG00000022674	Ube2v2	ubiquitin-conjugating enzyme E2 variant 2
chr9	107323494	107323994	501	*	2.75945	1.49407	124.918	1	1	0	5.32379e-29	9.68973e-27	up	significant	Distal Intergenic	9	107327712	107329452	1741	2	69536	ENSMUST00000194260.1	5458	ENSMUSG00000032579	Hemk1	HemK methyltransferase family member 1
chr15	34046383	34046883	501	*	2.15987	2.01272	124.838	1	1	0	5.54137e-29	1.00739e-26	up	significant	Distal Intergenic	15	34082694	34103345	20652	1	67154	ENSMUST00000172082.1	-35811	ENSMUSG00000022255	Mtdh	metadherin
chr5	131349859	131350359	501	*	5.01929	-0.955815	124.823	1	1	0	5.5842e-29	1.01398e-26	up	significant	Distal Intergenic	5	130872082	131308497	436416	2	212996	ENSMUST00000086023.11	-41362	ENSMUSG00000034040	Galnt17	polypeptide N-acetylgalactosaminyltransferase 17
chr16	25010891	25011391	501	*	3.99659	0.372573	124.819	1	1	0	5.59562e-29	1.01486e-26	up	significant	Distal Intergenic	16	25059639	25069058	9420	1	319487	ENSMUST00000181655.1	-48248	ENSMUSG00000096960	A230028O05Rik	RIKEN cDNA A230028O05 gene
chr10	110794476	110795797	1322	*	2.38878	1.06831	126.172	2	2	0	5.65962e-29	1.02527e-26	up	significant	Intron (ENSMUST00000188776.6/75630	intron 2 of 2)	10	110763856	110765754	1899	1	52679	ENSMUST00000174593.1	30620	ENSMUSG00000020185	E2f7	E2F transcription factor 7
chr8	123737040	123737540	501	*	2.41292	3.03306	124.784	1	1	0	5.69528e-29	1.03052e-26	up	significant	Intron (ENSMUST00000127664.1/108148	intron 1 of 15)	8	123733958	123739941	5984	1	234863	ENSMUST00000212339.1	3082	ENSMUSG00000110599	6030466F02Rik	RIKEN cDNA 6030466F02 gene
chr1	34120616	34122004	1389	*	2.36416	1.86741	126.138	2	2	0	5.75812e-29	1.04067e-26	up	significant	Promoter (<=1kb)	1	34121250	34154521	33272	1	13518	ENSMUST00000183006.4	0	ENSMUSG00000026131	Dst	dystonin
chr10	95193899	95195218	1320	*	2.4193	1.20217	126.132	2	1	0	5.77636e-29	1.04275e-26	up	significant	Intron (ENSMUST00000220279.1/12905	intron 1 of 1)	10	95120582	95145825	25244	2	628062	ENSMUST00000220248.1	-48074	ENSMUSG00000112481	Gm29684	predicted gene	29684
chr9	35523014	35524034	1021	*	2.44216	2.03518	126.124	2	2	0	5.79933e-29	1.04445e-26	up	significant	Distal Intergenic	9	35536647	35558528	21882	2	30959	ENSMUST00000034612.6	34494	ENSMUSG00000032101	Ddx25	DEAD box helicase 25
chr18	63157727	63158227	501	*	3.79041	-0.373413	124.749	1	1	0	5.79773e-29	1.04445e-26	up	significant	Intron (ENSMUST00000047480.12/667742	intron 4 of 53)	18	63079595	63146802	67208	2	667742	ENSMUST00000182233.8	-10925	ENSMUSG00000041482	Piezo2	piezo-type mechanosensitive ion channel component 2
chr7	82943756	82944256	501	*	3.54	-0.430217	124.662	1	1	0	6.05564e-29	1.08808e-26	up	significant	Distal Intergenic	7	82937936	82940688	2753	2	71285	ENSMUST00000209078.1	-3068	ENSMUSG00000109106	4933430H16Rik	RIKEN cDNA 4933430H16 gene
chr7	138567358	138567858	501	*	3.14268	-0.213005	124.663	1	1	0	6.05332e-29	1.08808e-26	up	significant	Exon (ENSMUST00000209357.1/75187	exon 3 of 3)	7	138554242	138566994	12753	1	75187	ENSMUST00000209503.1	13116	ENSMUSG00000110037	4930543N07Rik	RIKEN cDNA 4930543N07 gene
chr18	23630572	23631072	501	*	2.49682	0.963899	124.542	1	1	0	6.43337e-29	1.15461e-26	up	significant	Intron (ENSMUST00000115832.3/13527	intron 14 of 20)	18	23651568	23659386	7819	1	13527	ENSMUST00000222726.1	-20496	ENSMUSG00000024302	Dtna	dystrobrevin alpha
chr6	99374892	99375940	1049	*	2.96056	0.341743	125.912	2	2	0	6.45364e-29	1.1569e-26	up	significant	Intron (ENSMUST00000113322.8/108655	intron 1 of 18)	6	98925342	99435345	510004	2	108655	ENSMUST00000113322.8	59405	ENSMUSG00000030067	Foxp1	forkhead box P1
chr6	143027146	143027646	501	*	2.61112	0.701958	124.523	1	1	0	6.49651e-29	1.16324e-26	up	significant	Exon (ENSMUST00000203349.2/74741	exon 22 of 22)	6	143011739	143013712	1974	2	74741	ENSMUST00000204635.1	-13434	ENSMUSG00000030279	C2cd5	C2 calcium-dependent domain containing 5
chr1	163001373	163001873	501	*	2.31943	1.87723	124.452	1	1	0	6.73193e-29	1.204e-26	up	significant	Intron (ENSMUST00000195132.1/ENSMUST00000195132.1	intron 2 of 3)	1	162963514	162984528	21015	2	14262	ENSMUST00000142759.1	-16845	ENSMUSG00000026691	Fmo3	flavin containing monooxygenase 3
chr16	15196832	15197332	501	*	2.3762	1.02657	124.303	1	1	0	7.25813e-29	1.2966e-26	up	significant	Distal Intergenic	16	14906665	14981371	74707	1	66793	ENSMUST00000229121.1	290167	ENSMUSG00000068617	Clxn	calaxin
chr7	102337910	102338410	501	*	2.94318	0.222476	124.236	1	1	0	7.50515e-29	1.33918e-26	up	significant	Intron (ENSMUST00000033289.5/20866	intron 1 of 11)	7	102268327	102435900	167574	1	20866	ENSMUST00000211457.1	69583	ENSMUSG00000030987	Stim1	stromal interaction molecule 1
chr12	96419132	96419632	501	*	4.28426	-0.887671	124.228	1	1	0	7.53607e-29	1.34315e-26	up	significant	Distal Intergenic	12	96046767	96047120	354	2	69423	ENSMUST00000073560.4	-372012	NA	1700019M22Rik	RIKEN cDNA 1700019M22 gene
chr16	70178780	70179280	501	*	2.42919	1.09978	124.168	1	1	0	7.76882e-29	1.38304e-26	up	significant	Distal Intergenic	16	70313949	70569716	255768	1	74185	ENSMUST00000163832.7	-134669	ENSMUSG00000022707	Gbe1	1	4-alpha-glucan branching enzyme 1
chr5	141691450	141691950	501	*	2.29205	2.09615	124.133	1	1	0	7.90483e-29	1.40563e-26	up	significant	Intron (ENSMUST00000085774.10/330222	intron 4 of 44)	5	141856787	142213194	356408	1	330222	ENSMUST00000074546.6	-164837	ENSMUSG00000039683	Sdk1	sidekick cell adhesion molecule 1
chr6	143518415	143518915	501	*	2.84797	0.486642	124.123	1	1	0	7.94594e-29	1.41132e-26	up	significant	Distal Intergenic	6	143533965	143535508	1544	2	75904	ENSMUST00000132321.1	16593	ENSMUSG00000084971	4930579D09Rik	RIKEN cDNA 4930579D09 gene
chr15	101126778	101127278	501	*	1.74998	3.43406	124.094	1	1	0	8.06507e-29	1.43083e-26	up	significant	Promoter (1-2kb)	15	101128522	101145336	16815	1	11482	ENSMUST00000000542.13	-1244	ENSMUSG00000000530	Acvrl1	activin A receptor	type II-like 1
chr14	105752530	105753030	501	*	2.23467	1.9351	124.072	1	1	0	8.1549e-29	1.44511e-26	up	significant	Distal Intergenic	14	105623642	105623770	129	2	102465207	ENSMUST00000184405.1	-128760	ENSMUSG00000098780	Mir6390	microRNA 6390
chr1	150759476	150759976	501	*	2.26229	1.40577	124.051	1	1	0	8.2381e-29	1.45818e-26	up	significant	Intron (ENSMUST00000177268.1/ENSMUST00000177268.1	intron 1 of 1)	1	150563684	150583212	19529	2	545370	ENSMUST00000177036.1	-176264	ENSMUSG00000066842	Hmcn1	hemicentin 1
chr7	68100973	68101473	501	*	2.76335	1.42791	124.037	1	1	0	8.29644e-29	1.46683e-26	up	significant	Intron (ENSMUST00000005671.9/16001	intron 2 of 20)	7	68148590	68187969	39380	1	16001	ENSMUST00000207621.1	-47117	ENSMUSG00000005533	Igf1r	insulin-like growth factor I receptor
chr6	4152495	4152995	501	*	2.56651	0.821751	123.985	1	1	0	8.51815e-29	1.50431e-26	up	significant	Distal Intergenic	6	4080318	4086972	6655	2	12068	ENSMUST00000150319.1	-65523	ENSMUSG00000032757	Bet1	Bet1 golgi vesicular membrane trafficking protein
chr7	34752249	34753415	1167	*	2.20587	1.52372	125.308	2	2	0	8.74585e-29	1.54275e-26	up	significant	Promoter (<=1kb)	7	34674468	34753812	79345	2	68947	ENSMUST00000238947.1	397	ENSMUSG00000060402	Chst8	carbohydrate sulfotransferase 8
chr13	100892142	100893289	1148	*	2.74276	1.27726	125.298	2	2	0	8.79278e-29	1.54926e-26	up	significant	Intron (ENSMUST00000185979.1/ENSMUST00000185979.1	intron 1 of 2)	13	100802648	100833427	30780	2	69048	ENSMUST00000067246.5	-58715	ENSMUSG00000021629	Slc30a5	solute carrier family 30 (zinc transporter)	member 5
chr8	68121219	68121719	501	*	2.27021	1.74492	123.863	1	1	0	9.05696e-29	1.59399e-26	up	significant	5' UTR	8	67790470	68062286	271817	2	234353	ENSMUST00000150169.7	-58933	ENSMUSG00000030465	Psd3	pleckstrin and Sec7 domain containing 3
chr9	64506916	64507416	501	*	2.55948	1.37647	123.858	1	1	0	9.08073e-29	1.59636e-26	up	significant	Intron (ENSMUST00000093829.8/214058	intron 3 of 22)	9	64501601	64687753	186153	1	214058	ENSMUST00000144383.1	5315	ENSMUSG00000036466	Megf11	multiple EGF-like-domains 11
chr8	36867640	36868140	501	*	3.04752	0.230104	123.821	1	1	0	9.25221e-29	1.62466e-26	up	significant	Intron (ENSMUST00000163663.2/50768	intron 2 of 17)	8	36849126	36952357	103232	2	50768	ENSMUST00000036104.10	84217	ENSMUSG00000031523	Dlc1	deleted in liver cancer 1
chr11	95563367	95563867	501	*	2.91453	0.0824677	123.813	1	1	0	9.28861e-29	1.6292e-26	up	significant	Distal Intergenic	11	95568818	95587735	18918	2	18053	ENSMUST00000000122.6	23868	ENSMUSG00000000120	Ngfr	nerve growth factor receptor (TNFR superfamily	member 16)
chr19	47279716	47280216	501	*	2.58398	2.28965	123.768	1	1	0	9.50182e-29	1.6647e-26	up	significant	Intron (ENSMUST00000081619.9/14218	intron 10 of 14)	19	47273519	47273589	71	2	102466782	ENSMUST00000183658.1	-6127	ENSMUSG00000098786	Mir6995	microRNA 6995
chr6	142732701	142733201	501	*	3.71774	-0.338365	123.763	1	1	0	9.52845e-29	1.66748e-26	up	significant	Distal Intergenic	6	142756686	142775714	19029	1	12764	ENSMUST00000032419.8	-23485	ENSMUSG00000030282	Cmas	cytidine monophospho-N-acetylneuraminic acid synthetase
chr6	53950818	53951318	501	*	2.74016	0.529412	123.718	1	1	0	9.74564e-29	1.70356e-26	up	significant	Intron (ENSMUST00000203101.2/71287	intron 6 of 11)	6	53873379	53978662	105284	2	71287	ENSMUST00000166545.1	27344	ENSMUSG00000052955	Cpvl	carboxypeptidase	vitellogenic-like
chr17	27969265	27970579	1315	*	3.2821	0.0600334	125.002	2	1	0	1.02073e-28	1.78223e-26	up	significant	Intron (ENSMUST00000114842.8/224650	intron 1 of 24)	17	28007345	28062599	55255	1	224650	ENSMUST00000139173.2	-36766	ENSMUSG00000024219	Anks1	ankyrin repeat and SAM domain containing 1
chr8	84322744	84324210	1467	*	2.9969	0.258667	124.996	2	2	0	1.02359e-28	1.78521e-26	up	significant	Distal Intergenic	8	84338639	84640246	301608	1	12286	ENSMUST00000238701.1	-14429	ENSMUSG00000034656	Cacna1a	calcium channel	voltage-dependent	P/Q type	alpha 1A subunit
chr19	56680189	56681538	1350	*	2.19423	1.91548	124.992	2	2	0	1.02559e-28	1.78668e-26	up	significant	Distal Intergenic	19	56722199	56725150	2952	1	11554	ENSMUST00000038949.5	-40661	ENSMUSG00000035283	Adrb1	adrenergic receptor	beta 1
chr10	99331850	99332350	501	*	3.3295	0.212922	123.613	1	1	0	1.02738e-28	1.78779e-26	up	significant	Intron (ENSMUST00000189035.1/ENSMUST00000189035.1	intron 1 of 2)	10	99265641	99266799	1159	1	67603	ENSMUST00000220218.1	66209	ENSMUSG00000019960	Dusp6	dual specificity phosphatase 6
chr12	102061600	102062826	1227	*	1.97761	2.57599	124.977	2	2	0	1.03367e-28	1.79671e-26	up	significant	Distal Intergenic	12	102128733	102267091	138359	1	238384	ENSMUST00000159329.7	-65907	ENSMUSG00000041771	Slc24a4	solute carrier family 24 (sodium/potassium/calcium exchanger)	member 4
chr1	73987928	73988428	501	*	2.83659	0.848399	123.595	1	1	0	1.03683e-28	1.80019e-26	up	significant	Promoter (<=1kb)	1	73980640	73987063	6424	2	21961	ENSMUST00000188942.1	-865	ENSMUSG00000055322	Tns1	tensin 1
chr4	99969292	99970578	1287	*	3.43092	0.0603946	124.963	2	2	0	1.04096e-28	1.80532e-26	up	significant	Exon (ENSMUST00000058351.15/72157	exon 7 of 11)	4	99955744	99987294	31551	1	72157	ENSMUST00000102783.4	13548	ENSMUSG00000025791	Pgm1	phosphoglucomutase 1
chr3	66959091	66960371	1281	*	3.40456	-0.39969	124.947	2	2	0	1.04913e-28	1.81745e-26	up	significant	Distal Intergenic	3	66972780	66978447	5668	2	20429	ENSMUST00000162060.8	18076	ENSMUSG00000027833	Shox2	SHOX homeobox 2
chr3	38275207	38275707	501	*	2.0271	2.19714	123.515	1	1	0	1.07939e-28	1.86778e-26	up	significant	Distal Intergenic	3	38203151	38208119	4969	2	71342	ENSMUST00000197658.1	-67088	ENSMUSG00000106002	5430434I15Rik	RIKEN cDNA 5430434I15 gene
chr15	35861131	35863011	1881	*	2.99762	1.59078	125.655	3	3	0	1.10173e-28	1.90431e-26	up	significant	Exon (ENSMUST00000228830.1/ENSMUST00000228830.1	exon 1 of 1)	15	35834215	35843534	9320	1	666173	ENSMUST00000227567.1	26916	ENSMUSG00000037646	Vps13b	vacuolar protein sorting 13B
chr2	173352161	173352661	501	*	2.06748	2.41096	123.354	1	1	0	1.17083e-28	2.02147e-26	up	significant	Distal Intergenic	2	173224458	173276533	52076	2	65112	ENSMUST00000036248.12	-75628	ENSMUSG00000038400	Pmepa1	prostate transmembrane protein	androgen induced 1
chr18	80538304	80538804	501	*	2.57219	0.893875	123.329	1	1	0	1.18574e-28	2.04493e-26	up	significant	Distal Intergenic	18	80541892	80544546	2655	2	100039348	ENSMUST00000236225.1	5742	ENSMUSG00000121831	Gm2176	glucosamine-6-phosphate deaminase 1 pseudogene
chr9	21846659	21847159	501	*	2.10992	2.29596	123.3	1	1	0	1.20322e-28	2.07277e-26	up	significant	Exon (ENSMUST00000217336.1/319899	exon 3 of 50)	9	21837349	21852616	15268	2	319899	ENSMUST00000213296.1	5457	ENSMUSG00000032198	Dock6	dedicator of cytokinesis 6
chr5	47339881	47340381	501	*	2.83448	1.35065	123.209	1	1	0	1.25969e-28	2.16763e-26	up	significant	Distal Intergenic	5	47983138	48307733	324596	1	20563	ENSMUST00000173107.7	-642757	ENSMUSG00000031558	Slit2	slit guidance ligand 2
chr17	79423911	79424411	501	*	3.4131	0.279442	123.191	1	1	0	1.27117e-28	2.18495e-26	up	significant	Distal Intergenic	17	79333727	79355091	21365	2	260409	ENSMUST00000068958.8	-68820	ENSMUSG00000036533	Cdc42ep3	CDC42 effector protein 3
chr13	101919234	101919734	501	*	2.864	0.955378	123.155	1	1	0	1.29449e-28	2.22257e-26	up	significant	Distal Intergenic	13	101680563	101768217	87655	2	18708	ENSMUST00000055518.12	-151017	ENSMUSG00000041417	Pik3r1	phosphoinositide-3-kinase regulatory subunit 1
chr13	71376225	71376725	501	*	2.6093	0.803576	123.152	1	1	0	1.29642e-28	2.2234e-26	up	significant	Distal Intergenic	13	71107089	71107209	121	1	100316804	ENSMUST00000116930.1	269136	ENSMUSG00000080580	Mir466f-4	microRNA 466f-4
chr7	124668049	124668549	501	*	2.04797	2.34147	123.121	1	1	0	1.3169e-28	2.25603e-26	up	significant	Intron (ENSMUST00000130240.1/73076	intron 1 of 3)	7	124625670	124708935	83266	2	73076	ENSMUST00000130240.1	40386	ENSMUSG00000086254	3100003L05Rik	RIKEN cDNA 3100003L05 gene
chr10	110309504	110310004	501	*	3.96665	-0.0995342	123.107	1	1	0	1.32616e-28	2.26938e-26	up	significant	Intron (ENSMUST00000160159.2/260315	intron 2 of 4)	10	109899103	110456204	557102	2	260315	ENSMUST00000160159.2	146200	ENSMUSG00000020181	Nav3	neuron navigator 3
chr5	142976399	142976899	501	*	2.14585	2.12592	123.098	1	1	0	1.33179e-28	2.2765e-26	up	significant	Distal Intergenic	5	142970085	142971989	1905	1	14086	ENSMUST00000135293.1	6314	ENSMUSG00000029581	Fscn1	fascin actin-bundling protein 1
chr2	62419116	62420504	1389	*	2.31118	2.61519	124.452	2	2	0	1.34669e-28	2.29942e-26	up	significant	Intron (ENSMUST00000136879.1/ENSMUST00000136879.1	intron 1 of 4)	2	62330073	62412231	82159	2	13482	ENSMUST00000047812.7	-6885	ENSMUSG00000035000	Dpp4	dipeptidylpeptidase 4
chr15	85171996	85172496	501	*	2.5089	0.991435	123.073	1	1	0	1.34884e-28	2.30055e-26	up	significant	Distal Intergenic	15	85149254	85156132	6879	2	100502602	ENSMUST00000229478.1	-15864	ENSMUSG00000115924	Gm19277	predicted gene	19277
chr18	63548797	63549297	501	*	2.58883	1.1126	122.932	1	1	0	1.44797e-28	2.46689e-26	up	significant	Distal Intergenic	18	63664171	63666109	1939	2	53382	ENSMUST00000235537.1	116812	ENSMUSG00000024583	Txnl1	thioredoxin-like 1
chr4	130335252	130335752	501	*	2.57274	1.13212	122.78	1	1	0	1.5632e-28	2.66028e-26	up	significant	Promoter (2-3kb)	4	130336856	130338584	1729	2	619605	ENSMUST00000129840.1	2832	ENSMUSG00000028772	Zcchc17	zinc finger	CCHC domain containing 17
chr12	85541122	85541622	501	*	1.86905	3.47815	122.746	1	1	0	1.59038e-28	2.70356e-26	up	significant	Exon (ENSMUST00000220590.1/ENSMUST00000220590.1	exon 3 of 3)	12	85599027	85639878	40852	1	81703	ENSMUST00000177587.8	-57405	ENSMUSG00000034271	Jdp2	Jun dimerization protein 2
chr10	29689508	29690008	501	*	3.15373	-0.215274	122.737	1	1	0	1.59755e-28	2.71276e-26	up	significant	Distal Intergenic	10	29452418	29535867	83450	2	72780	ENSMUST00000092623.4	-153641	ENSMUSG00000019880	Rspo3	R-spondin 3
chr13	94132536	94133036	501	*	3.06974	0.762783	122.706	1	1	0	1.62275e-28	2.75253e-26	up	significant	Promoter (1-2kb)	13	94134740	94174326	39587	1	218454	ENSMUST00000120051.1	-1704	ENSMUSG00000045312	Lhfpl2	lipoma HMGIC fusion partner-like 2
chr6	101367157	101367657	501	*	2.44497	1.21627	122.589	1	1	0	1.72152e-28	2.91686e-26	up	significant	Intron (ENSMUST00000075994.10/55983	intron 1 of 9)	6	101179878	101377342	197465	2	55983	ENSMUST00000151175.2	9685	ENSMUSG00000035357	Pdzrn3	PDZ domain containing RING finger 3
chr15	55301294	55301794	501	*	3.871	-0.170543	122.568	1	1	0	1.7401e-28	2.94511e-26	up	significant	Distal Intergenic	15	55307750	55520803	213054	1	12818	ENSMUST00000023053.11	-5956	ENSMUSG00000022371	Col14a1	collagen	type XIV	alpha 1
chr7	30286965	30287465	501	*	3.10022	0.453532	122.55	1	1	0	1.75531e-28	2.9676e-26	up	significant	Intron (ENSMUST00000014072.5/108167416	intron 2 of 3)	7	30291728	30292673	946	1	76686	ENSMUST00000145253.1	-4263	ENSMUSG00000013921	Clip3	CAP-GLY domain containing linker protein 3
chr4	40174201	40175342	1142	*	2.19156	1.8838	123.896	2	2	0	1.78185e-28	3.00919e-26	up	significant	Intron (ENSMUST00000102973.3/11428	intron 4 of 20)	4	40166877	40175866	8990	1	11428	ENSMUST00000142360.1	7324	ENSMUSG00000028405	Aco1	aconitase 1
chr16	53095446	53095946	501	*	2.40462	1.20942	122.489	1	1	0	1.81047e-28	3.05418e-26	up	significant	Distal Intergenic	16	52799508	52815744	16237	2	73820	ENSMUST00000232028.1	-279702	ENSMUSG00000116611	4930404A05Rik	RIKEN cDNA 4930404A05 gene
chr19	43404607	43405695	1089	*	4.02124	-0.370389	123.803	2	2	0	1.86747e-28	3.1469e-26	up	significant	Distal Intergenic	19	42786539	43388355	601817	2	545291	ENSMUST00000099428.4	-16252	ENSMUSG00000074852	Hpse2	heparanase 2
chr13	28492821	28493321	501	*	2.43222	1.27089	122.316	1	1	0	1.97566e-28	3.32559e-26	up	significant	Intron (ENSMUST00000134787.7/72518	intron 2 of 2)	13	28460778	28480841	20064	2	72518	ENSMUST00000122881.6	-11980	ENSMUSG00000085936	2610307P16Rik	RIKEN cDNA 2610307P16 gene
chr8	109647266	109647766	501	*	2.62033	0.391133	122.29	1	1	0	2.00161e-28	3.36561e-26	up	significant	Promoter (<=1kb)	8	109647485	109674386	26902	1	244646	ENSMUST00000212545.1	0	ENSMUSG00000048827	Pkd1l3	polycystic kidney disease 1 like 3
chr10	17540929	17541429	501	*	2.81387	0.096938	122.232	1	1	0	2.06085e-28	3.46145e-26	up	significant	Distal Intergenic	10	17723218	17725674	2457	1	17684	ENSMUST00000038107.8	-181789	ENSMUSG00000039910	Cited2	Cbp/p300-interacting transactivator	with Glu/Asp-rich carboxy-terminal domain	2
chr1	34745747	34746247	501	*	3.27063	0.336932	122.016	1	1	0	2.29754e-28	3.85481e-26	up	significant	Intron (ENSMUST00000159747.8/226970	intron 4 of 13)	1	34750581	34807144	56564	1	226970	ENSMUST00000159021.8	-4334	ENSMUSG00000037509	Arhgef4	Rho guanine nucleotide exchange factor 4
chr4	40784533	40785033	501	*	2.76901	1.2161	121.966	1	1	0	2.35694e-28	3.95018e-26	up	significant	Distal Intergenic	4	40736542	40757923	21382	2	74255	ENSMUST00000030117.4	-26610	ENSMUSG00000028409	Smu1	smu-1 suppressor of mec-8 and unc-52 homolog (C. elegans)
chr7	96357535	96358035	501	*	1.95065	2.65483	121.826	1	1	0	2.52891e-28	4.2338e-26	up	significant	Intron (ENSMUST00000107162.7/23966	intron 2 of 32)	7	96339483	96341964	2482	2	670727	ENSMUST00000137193.1	-15571	ENSMUSG00000085751	Gm15412	predicted gene 15412
chr15	94761760	94762260	501	*	2.69587	0.727919	121.791	1	1	0	2.57341e-28	4.30364e-26	up	significant	Intron (ENSMUST00000080141.5/320709	intron 3 of 7)	15	94629250	95096098	466849	1	320709	ENSMUST00000080141.5	132510	ENSMUSG00000063296	Tmem117	transmembrane protein 117
chr12	15852704	15853204	501	*	2.48682	2.13002	121.778	1	1	0	2.59056e-28	4.32763e-26	up	significant	Intron (ENSMUST00000180759.1/ENSMUST00000180759.1	intron 2 of 2)	12	15793318	15816922	23605	2	217410	ENSMUST00000221518.1	-35782	ENSMUSG00000020601	Trib2	tribbles pseudokinase 2
chr3	122801354	122801854	501	*	3.43444	0.251953	121.755	1	1	0	2.62044e-28	4.37282e-26	up	significant	Promoter (<=1kb)	3	122795084	122801894	6811	2	71647	ENSMUST00000198715.1	40	ENSMUSG00000106583	4930447N08Rik	RIKEN cDNA 4930447N08 gene
chr2	30685321	30685821	501	*	1.94752	2.71001	121.749	1	1	0	2.6292e-28	4.38271e-26	up	significant	Intron (ENSMUST00000146702.1/ENSMUST00000146702.1	intron 2 of 3)	2	30658613	30678011	19399	2	665635	ENSMUST00000144704.1	-7310	NA	Gm14486	predicted gene 14486
chr4	65318034	65318534	501	*	2.64682	1.84803	121.663	1	1	0	2.74492e-28	4.57067e-26	up	significant	Intron (ENSMUST00000084501.3/18491	intron 17 of 21)	4	65124174	65357509	233336	1	18491	ENSMUST00000084501.3	193860	ENSMUSG00000028370	Pappa	pregnancy-associated plasma protein A
chr10	4376444	4376944	501	*	2.3831	1.39659	121.555	1	1	0	2.8981e-28	4.82054e-26	up	significant	Intron (ENSMUST00000100077.4/381990	intron 1 of 2)	10	4367075	4387475	20401	2	381990	ENSMUST00000100077.4	10531	ENSMUSG00000075327	Zbtb2	zinc finger and BTB domain containing 2
chr7	80660506	80661006	501	*	3.10076	0.372145	121.467	1	1	0	3.02969e-28	5.03401e-26	up	significant	Intron (ENSMUST00000122255.7/70461	intron 2 of 14)	7	80636017	80644384	8368	1	100504375	ENSMUST00000142678.1	24489	ENSMUSG00000084821	Gm15880	predicted gene 15880
chr3	65337789	65338289	501	*	2.61116	1.55073	121.455	1	1	0	3.048e-28	5.05899e-26	up	significant	Intron (ENSMUST00000238901.1/16497	intron 8 of 13)	3	65324776	65349429	24654	2	319798	ENSMUST00000160137.1	11140	NA	A730090N16Rik	RIKEN cDNA A730090N16 gene
chr5	103595463	103595963	501	*	2.70564	0.738035	121.382	1	1	0	3.16273e-28	5.24379e-26	up	significant	Intron (ENSMUST00000048957.10/19249	intron 47 of 47)	5	103605711	103629403	23693	2	75750	ENSMUST00000031263.1	33440	ENSMUSG00000029321	Slc10a6	solute carrier family 10 (sodium/bile acid cotransporter family)	member 6
chr11	35582268	35582768	501	*	2.55072	1.4794	121.328	1	1	0	3.24992e-28	5.38257e-26	up	significant	Intron (ENSMUST00000069837.3/20564	intron 9 of 35)	11	35616816	35616925	110	1	723924	ENSMUST00000083649.1	-34048	ENSMUSG00000065583	Mir218-2	microRNA 218-2
chr15	102590537	102591037	501	*	3.26129	-0.0672161	121.315	1	1	0	3.27096e-28	5.41162e-26	up	significant	Intron (ENSMUST00000184772.1/223922	intron 2 of 12)	15	102547827	102624922	77096	2	223922	ENSMUST00000183765.1	33885	ENSMUSG00000099083	Atf7	activating transcription factor 7
chr6	127188126	127188626	501	*	2.43078	0.840759	121.278	1	1	0	3.33352e-28	5.50921e-26	up	significant	Intron (ENSMUST00000180811.1/77558	intron 2 of 2)	6	127146023	127152193	6171	2	12444	ENSMUST00000201902.3	-35933	ENSMUSG00000000184	Ccnd2	cyclin D2
chr10	86273738	86274238	501	*	2.5474	0.536669	121.23	1	1	0	3.41498e-28	5.63782e-26	up	significant	Intron (ENSMUST00000120638.7/27204	intron 6 of 13)	10	86300372	86349506	49135	1	21859	ENSMUST00000020234.13	-26134	ENSMUSG00000020044	Timp3	tissue inhibitor of metalloproteinase 3
chr10	3634054	3634554	501	*	1.97622	2.63112	121.08	1	1	0	3.6832e-28	6.07413e-26	up	significant	Distal Intergenic	10	3540288	3552074	11787	1	70337	ENSMUST00000141745.1	93766	ENSMUSG00000019762	Iyd	iodotyrosine deiodinase
chr17	45866239	45867670	1432	*	2.08961	2.13284	122.428	2	2	0	3.73336e-28	6.1503e-26	up	significant	Distal Intergenic	17	45879850	45881452	1603	2	75154	ENSMUST00000233801.1	13782	ENSMUSG00000117085	4930542M03Rik	RIKEN cDNA 4930542M03 gene
chr9	44107017	44108304	1288	*	1.64258	3.77549	122.415	2	2	0	3.75932e-28	6.18647e-26	up	significant	Promoter (<=1kb)	9	44107245	44109187	1943	1	235312	ENSMUST00000114816.7	0	ENSMUSG00000079592	C1qtnf5	C1q and tumor necrosis factor related protein 5
chr9	106077923	106078423	501	*	2.52224	0.510954	121.01	1	1	0	3.81583e-28	6.27278e-26	up	significant	Intron (ENSMUST00000121963.2/68553	intron 3 of 37)	9	106071143	106072409	1267	2	68553	ENSMUST00000137847.1	-5514	ENSMUSG00000032572	Col6a4	collagen	type VI	alpha 4
chr8	11249023	11250040	1018	*	2.03571	2.66156	122.297	2	2	0	3.98849e-28	6.54964e-26	up	significant	Intron (ENSMUST00000033898.9/12826	intron 2 of 51)	8	11218035	11241148	23114	2	12826	ENSMUST00000209661.1	-7875	ENSMUSG00000031502	Col4a1	collagen	type IV	alpha 1
chr11	108159960	108160460	501	*	2.57171	0.600156	120.901	1	1	0	4.03114e-28	6.61265e-26	up	significant	Intron (ENSMUST00000059595.10/18750	intron 3 of 16)	11	107978341	108012805	34465	2	18750	ENSMUST00000134910.1	-147155	ENSMUSG00000050965	Prkca	protein kinase C	alpha
chr13	51886025	51887192	1168	*	1.81671	3.24643	122.247	2	2	0	4.09145e-28	6.70448e-26	up	significant	Distal Intergenic	13	51846744	51848224	1481	1	23882	ENSMUST00000132480.1	39281	ENSMUSG00000021453	Gadd45g	growth arrest and DNA-damage-inducible 45 gamma
chr17	71795477	71795977	501	*	2.17719	2.72685	120.848	1	1	0	4.13975e-28	6.77642e-26	up	significant	Intron (ENSMUST00000229288.1/78785	intron 2 of 5)	17	71782617	71857542	74926	1	78785	ENSMUST00000230749.1	12860	ENSMUSG00000024059	Clip4	CAP-GLY domain containing linker protein family	member 4
chr19	5740690	5741190	501	*	2.01144	2.92586	120.843	1	1	0	4.15087e-28	6.78744e-26	up	significant	Promoter (<=1kb)	19	5740904	5754330	13427	1	16998	ENSMUST00000237317.1	0	ENSMUSG00000024940	Ltbp3	latent transforming growth factor beta binding protein 3
chr15	62218213	62218713	501	*	4.30946	-0.408471	120.771	1	1	0	4.3045e-28	7.03121e-26	up	significant	Promoter (<=1kb)	15	62218223	62249526	31304	1	19296	ENSMUST00000182380.7	0	ENSMUSG00000097039	Pvt1	Pvt1 oncogene
chr12	80603518	80604018	501	*	2.44987	0.784452	120.756	1	1	0	4.33514e-28	7.07378e-26	up	significant	3' UTR	12	80598103	80630972	32870	1	108760	ENSMUST00000219267.1	5415	ENSMUSG00000021130	Galnt16	polypeptide N-acetylgalactosaminyltransferase 16
chr12	86692904	86693404	501	*	2.19384	1.49386	120.752	1	1	0	4.34582e-28	7.08373e-26	up	significant	Distal Intergenic	12	86702355	86705964	3610	2	68737	ENSMUST00000167272.7	12560	ENSMUSG00000021257	Angel1	angel homolog 1
chr8	36556313	36556813	501	*	2.71494	0.160394	120.723	1	1	0	4.40928e-28	7.17959e-26	up	significant	Distal Intergenic	8	36572145	36577269	5125	2	50768	ENSMUST00000156312.1	20456	ENSMUSG00000031523	Dlc1	deleted in liver cancer 1
chr14	21367084	21367584	501	*	3.42724	0.473266	120.718	1	1	0	4.41904e-28	7.18792e-26	up	significant	Promoter (1-2kb)	14	21369070	21370334	1265	1	11534	ENSMUST00000224974.1	-1486	ENSMUSG00000039197	Adk	adenosine kinase
chr4	123237288	123237788	501	*	2.09729	1.84379	120.638	1	1	0	4.6029e-28	7.4791e-26	up	significant	Promoter (1-2kb)	4	123239757	123245989	6233	1	56198	ENSMUST00000127172.1	-1969	ENSMUSG00000032744	Heyl	hairy/enhancer-of-split related with YRPW motif-like
chr14	59365225	59365725	501	*	1.93118	3.21475	120.601	1	1	0	4.68737e-28	7.60836e-26	up	significant	Promoter (<=1kb)	14	59349053	59365410	16358	2	219132	ENSMUST00000161031.1	0	ENSMUSG00000068245	Phf11d	PHD finger protein 11D
chr15	86093175	86093675	501	*	2.89071	0.986157	120.549	1	1	0	4.81255e-28	7.80335e-26	up	significant	Intron (ENSMUST00000088931.9/223752	intron 2 of 18)	15	86074733	86091434	16702	1	223752	ENSMUST00000147286.1	18442	ENSMUSG00000035900	Gramd4	GRAM domain containing 4
chr6	135364279	135365320	1042	*	1.97808	2.52577	121.867	2	2	0	4.95388e-28	8.0157e-26	up	significant	Promoter (1-2kb)	6	135363008	135380377	17370	1	13730	ENSMUST00000204299.1	1271	ENSMUSG00000030208	Emp1	epithelial membrane protein 1
chr16	4875201	4876362	1162	*	2.21333	1.74821	121.867	2	2	0	4.95277e-28	8.0157e-26	up	significant	3' UTR	16	4874778	4880315	5538	2	207740	ENSMUST00000037843.6	3953	ENSMUSG00000039568	Ubald1	UBA-like domain containing 1
chr15	31595475	31595975	501	*	2.55817	1.48764	120.484	1	1	0	4.97378e-28	8.03948e-26	up	significant	Promoter (<=1kb)	15	31593445	31594528	1084	2	12465	ENSMUST00000159449.1	-947	ENSMUSG00000022234	Cct5	chaperonin containing TCP1 subunit 5
chr11	17021685	17022185	501	*	2.91219	0.137493	120.385	1	1	0	5.22764e-28	8.44098e-26	up	significant	Exon (ENSMUST00000120164.1/ENSMUST00000120164.1	exon 3 of 3)	11	16971206	17008702	37497	2	56193	ENSMUST00000102881.9	-12983	ENSMUSG00000020120	Plek	pleckstrin
chr10	83150529	83152631	2103	*	2.35637	1.23273	122.557	3	3	0	5.24709e-28	8.46353e-26	up	significant	Intron (ENSMUST00000040110.7/58250	intron 2 of 2)	10	83301016	83304375	3360	2	338365	ENSMUST00000139329.1	151744	ENSMUSG00000034591	Slc41a2	solute carrier family 41	member 2
chr9	65404241	65405452	1212	*	2.80336	0.689275	121.741	2	2	0	5.27838e-28	8.50513e-26	up	significant	Intron (ENSMUST00000217172.1/70784	intron 3 of 5)	9	65398534	65414853	16320	1	70784	ENSMUST00000165682.8	5707	ENSMUSG00000041696	Rasl12	RAS-like	family 12
chr10	76481452	76481952	501	*	2.46346	0.898728	120.348	1	1	0	5.32646e-28	8.57366e-26	up	significant	Promoter (<=1kb)	10	76481201	76483303	2103	1	54387	ENSMUST00000220410.1	251	ENSMUSG00000001150	Mcm3ap	minichromosome maintenance complex component 3 associated protein
chr10	86200959	86201459	501	*	2.68204	0.372891	120.323	1	1	0	5.39279e-28	8.67139e-26	up	significant	Intron (ENSMUST00000120638.7/27204	intron 6 of 13)	10	86300372	86349506	49135	1	21859	ENSMUST00000020234.13	-98913	ENSMUSG00000020044	Timp3	tissue inhibitor of metalloproteinase 3
chr4	64129272	64129772	501	*	3.61564	0.00492116	120.295	1	1	0	5.47074e-28	8.78759e-26	up	significant	Intron (ENSMUST00000141428.7/ENSMUST00000141428.7	intron 4 of 4)	4	63959785	64047015	87231	2	21923	ENSMUST00000107377.9	-82257	ENSMUSG00000028364	Tnc	tenascin C
chr1	61373721	61374221	501	*	2.52155	0.740588	120.276	1	1	0	5.52206e-28	8.86081e-26	up	significant	Distal Intergenic	1	61378432	61395904	17473	1	77341	ENSMUST00000141000.1	-4211	ENSMUSG00000085447	9530026F06Rik	RIKEN cDNA 9530026F06 gene
chr16	95763196	95763696	501	*	3.23543	2.17617	120.174	1	1	0	5.8148e-28	9.32086e-26	up	significant	Intron (ENSMUST00000233116.1/69776	intron 3 of 4)	16	95715854	95719122	3269	1	23872	ENSMUST00000233550.1	47342	ENSMUSG00000022895	Ets2	E26 avian leukemia oncogene 2	3' domain
chr6	140689909	140690409	501	*	3.01514	1.63544	120.168	1	1	0	5.83246e-28	9.3395e-26	up	significant	Distal Intergenic	6	140646817	140648390	1574	1	11569	ENSMUST00000160772.1	43092	ENSMUSG00000030232	Aebp2	AE binding protein 2
chr4	102899703	102900203	501	*	3.2649	-0.189335	120.06	1	1	0	6.15695e-28	9.84888e-26	up	significant	Intron (ENSMUST00000066824.13/73094	intron 7 of 23)	4	102921295	102928739	7445	1	73094	ENSMUST00000131431.1	-21092	ENSMUSG00000028524	Sgip1	SH3-domain GRB2-like (endophilin) interacting protein 1
chr5	100626508	100627008	501	*	3.50401	-0.00233646	119.988	1	1	0	6.38592e-28	1.02046e-25	up	significant	Distal Intergenic	5	100660172	100664419	4248	2	71883	ENSMUST00000135801.2	37411	ENSMUSG00000029319	Coq2	coenzyme Q2 4-hydroxybenzoate polyprenyltransferase
chr17	14720176	14721315	1140	*	2.75348	0.872498	121.34	2	2	0	6.4599e-28	1.03121e-25	up	significant	Distal Intergenic	17	14665500	14694235	28736	2	21826	ENSMUST00000170872.2	-25941	ENSMUSG00000023885	Thbs2	thrombospondin 2
chr13	23969091	23969591	501	*	-2.66618	0.306396	119.949	1	0	1	6.51163e-28	1.0384e-25	down	significant	Promoter (1-2kb)	13	23953847	23967176	13330	2	214189	ENSMUST00000142826.2	-1915	ENSMUSG00000021337	Scgn	secretagogin	EF-hand calcium binding protein
chr8	123142009	123142509	501	*	2.35967	2.14188	119.922	1	1	0	6.60182e-28	1.05154e-25	up	significant	3' UTR	8	123130106	123130172	67	1	102465655	ENSMUST00000184815.1	11903	ENSMUSG00000098582	Mir7080	microRNA 7080
chr17	24524653	24525153	501	*	2.2563	1.74952	119.92	1	1	0	6.60765e-28	1.05154e-25	up	significant	Promoter (2-3kb)	17	24513059	24527489	14431	2	224619	ENSMUST00000177154.7	2336	ENSMUSG00000052752	Traf7	TNF receptor-associated factor 7
chr2	3919810	3920310	501	*	3.93331	-0.720856	119.887	1	1	0	6.71997e-28	1.06832e-25	up	significant	Distal Intergenic	2	4017717	4167006	149290	1	209630	ENSMUST00000138735.1	-97407	ENSMUSG00000026657	Frmd4a	FERM domain containing 4A
chr5	93121370	93121870	501	*	3.18059	0.300274	119.848	1	1	0	6.85189e-28	1.08817e-25	up	significant	Intron (ENSMUST00000074733.10/52398	intron 1 of 9)	5	93148503	93157702	9200	1	52398	ENSMUST00000201695.1	-26633	ENSMUSG00000058013	Septin11	septin 11
chr12	84958085	84958585	501	*	3.01089	0.234779	119.751	1	1	0	7.19509e-28	1.1415e-25	up	significant	Intron (ENSMUST00000163231.7/68497	intron 1 of 18)	12	84951082	84966030	14949	2	68497	ENSMUST00000168713.1	7445	ENSMUSG00000042350	Arel1	apoptosis resistant E3 ubiquitin protein ligase 1
chr17	66015158	66015658	501	*	3.07246	1.29543	119.715	1	1	0	7.32812e-28	1.16141e-25	up	significant	Intron (ENSMUST00000038116.12/106585	intron 8 of 12)	17	65975848	65982954	7107	2	106585	ENSMUST00000146090.1	-32204	ENSMUSG00000034647	Ankrd12	ankyrin repeat domain 12
chr4	7961803	7962303	501	*	3.21491	-0.0390539	119.71	1	1	0	7.34479e-28	1.16286e-25	up	significant	Distal Intergenic	4	8143362	8239041	95680	2	12319	ENSMUST00000066674.7	276738	ENSMUSG00000041261	Car8	carbonic anhydrase 8
chr7	83565975	83566475	501	*	2.99104	0.383844	119.666	1	1	0	7.51231e-28	1.18817e-25	up	significant	Distal Intergenic	7	83584927	83618107	33181	1	233424	ENSMUST00000163297.7	-18452	ENSMUSG00000038540	Tmc3	transmembrane channel-like gene family 3
chr12	85288456	85289692	1237	*	2.07639	2.80818	121.018	2	2	0	7.60038e-28	1.20087e-25	up	significant	Promoter (<=1kb)	12	85288591	85299358	10768	1	72350	ENSMUST00000059341.4	0	ENSMUSG00000045064	Zc2hc1c	zinc finger	C2HC-type containing 1C
chr1	170010910	170011410	501	*	2.9945	0.277752	119.626	1	1	0	7.66497e-28	1.20984e-25	up	significant	Intron (ENSMUST00000194690.5/18214	intron 3 of 17)	1	169969452	169972370	2919	1	67303	ENSMUST00000193930.1	41458	ENSMUSG00000097503	3110045C21Rik	RIKEN cDNA 3110045C21 gene
chr8	120204727	120205227	501	*	2.92202	0.224963	119.618	1	1	0	7.69382e-28	1.21315e-25	up	significant	Exon (ENSMUST00000183235.1/434353	exon 3 of 3)	8	120204434	120228230	23797	2	434353	ENSMUST00000183235.1	23003	ENSMUSG00000097960	A330074K22Rik	RIKEN cDNA A330074K22 gene
chr14	88013759	88014259	501	*	3.6445	-0.132187	119.596	1	1	0	7.78079e-28	1.22561e-25	up	significant	Intron (ENSMUST00000228314.1/ENSMUST00000228314.1	intron 2 of 2)	14	88466857	88471346	4490	2	219257	ENSMUST00000192557.1	457087	ENSMUSG00000050505	Pcdh20	protocadherin 20
chr18	63401816	63402316	501	*	2.9869	-0.215617	119.585	1	1	0	7.82543e-28	1.23139e-25	up	significant	Intron (ENSMUST00000183218.2/ENSMUST00000183218.2	intron 1 of 2)	18	63010213	63387183	376971	2	667742	ENSMUST00000047480.12	-14633	ENSMUSG00000041482	Piezo2	piezo-type mechanosensitive ion channel component 2
chr5	100836046	100836546	501	*	1.96949	2.62397	119.491	1	1	0	8.20501e-28	1.28981e-25	up	significant	Distal Intergenic	5	100845713	100846810	1098	1	231510	ENSMUST00000144623.1	-9167	ENSMUSG00000029314	Gpat3	glycerol-3-phosphate acyltransferase 3
chr18	83830555	83831055	501	*	2.60323	0.669515	119.482	1	1	0	8.24068e-28	1.2941e-25	up	significant	Distal Intergenic	18	84015818	84085075	69258	2	110796	ENSMUST00000235188.1	254020	ENSMUSG00000046982	Tshz1	teashirt zinc finger family member 1
chr1	61428663	61429163	501	*	3.94408	-0.601463	119.47	1	1	0	8.29201e-28	1.30083e-25	up	significant	Distal Intergenic	1	61378432	61395904	17473	1	77341	ENSMUST00000141000.1	50231	ENSMUSG00000085447	9530026F06Rik	RIKEN cDNA 9530026F06 gene
chr1	92137122	92137622	501	*	3.01517	0.269512	119.455	1	1	0	8.35216e-28	1.30894e-25	up	significant	Intron (ENSMUST00000097644.8/208727	intron 2 of 26)	1	91932757	92148393	215637	2	208727	ENSMUST00000008995.14	10771	ENSMUSG00000026313	Hdac4	histone deacetylase 4
chr19	58186548	58187048	501	*	2.5907	0.999601	119.404	1	1	0	8.57105e-28	1.34189e-25	up	significant	Distal Intergenic	19	58051167	58051236	70	1	100885835	ENSMUST00000176631.1	135381	ENSMUSG00000093757	Mir5623	microRNA 5623
chr16	30197257	30197757	501	*	2.79182	1.13265	119.4	1	1	0	8.59065e-28	1.34359e-25	up	significant	Intron (ENSMUST00000187479.1/ENSMUST00000187479.1	intron 1 of 1)	16	30256378	30267499	11122	2	71756	ENSMUST00000064856.8	69742	ENSMUSG00000023176	Cpn2	carboxypeptidase N	polypeptide 2
chr12	104014581	104015799	1219	*	2.34288	1.21474	120.71	2	2	0	8.87703e-28	1.38698e-25	up	significant	Promoter (<=1kb)	12	104008276	104013755	5480	2	71907	ENSMUST00000164023.1	-826	ENSMUSG00000058260	Serpina9	serine (or cysteine) peptidase inhibitor	clade A (alpha-1 antiproteinase	antitrypsin)	member 9
chr11	45718544	45719044	501	*	3.08018	-0.284907	119.272	1	1	0	9.16114e-28	1.42992e-25	up	significant	Distal Intergenic	11	45808087	45841171	33085	1	100009664	ENSMUST00000137002.1	-89043	NA	F630206G17Rik	RIKEN cDNA F630206G17 gene
chr16	19535209	19535709	501	*	3.78226	-0.536398	119.243	1	1	0	9.29656e-28	1.4496e-25	up	significant	5' UTR	16	19529980	19530918	939	2	258354	ENSMUST00000078554.1	-4291	ENSMUSG00000061361	Or2l13b	olfactory receptor family 2 subfamily L member 13B
chr19	40380061	40380561	501	*	2.88561	1.3031	119.234	1	1	0	9.33877e-28	1.45471e-25	up	significant	Promoter (2-3kb)	19	40365095	40377886	12792	2	20411	ENSMUST00000225593.1	-2175	ENSMUSG00000025006	Sorbs1	sorbin and SH3 domain containing 1
chr11	88901296	88901796	501	*	2.43425	1.00465	119.224	1	1	0	9.38657e-28	1.46068e-25	up	significant	Distal Intergenic	11	88905928	88936061	30134	1	73921	ENSMUST00000139592.2	-4132	ENSMUSG00000087338	Scpep1os	serine carboxypeptidase 1	opposite strand
chr12	105557208	105557708	501	*	2.11712	2.50824	119.15	1	1	0	9.74326e-28	1.51467e-25	up	significant	Distal Intergenic	12	105563226	105595237	32012	1	12062	ENSMUST00000001652.6	-5518	ENSMUSG00000021070	Bdkrb2	bradykinin receptor	beta 2
chr1	113630934	113631434	501	*	2.06256	2.12883	119.078	1	1	0	1.01002e-27	1.56858e-25	up	significant	Distal Intergenic	1	111858706	111864918	6213	2	319901	ENSMUST00000035462.6	-1766016	ENSMUSG00000038702	Dsel	dermatan sulfate epimerase-like
chr1	174208210	174208710	501	*	2.84304	0.0221918	119.062	1	1	0	1.01863e-27	1.58035e-25	up	significant	Exon (ENSMUST00000027817.7/20739	exon 23 of 52)	1	174215485	174247556	32072	1	20739	ENSMUST00000156092.1	-6775	ENSMUSG00000026532	Spta1	spectrin alpha	erythrocytic 1
chr3	54766209	54766709	501	*	2.89937	0.542457	119.054	1	1	0	1.02231e-27	1.58448e-25	up	significant	Intron (ENSMUST00000029371.2/55994	intron 1 of 5)	3	54755582	54801257	45676	1	55994	ENSMUST00000029371.2	10627	ENSMUSG00000027796	Smad9	SMAD family member 9
chr3	135739940	135740440	501	*	2.60576	1.83557	119.022	1	1	0	1.03924e-27	1.60779e-25	up	significant	Distal Intergenic	3	135610590	135691547	80958	2	18033	ENSMUST00000138602.2	-48393	ENSMUSG00000028163	Nfkb1	nuclear factor of kappa light polypeptide gene enhancer in B cells 1	p105
chr4	138344849	138345349	501	*	2.88191	0.354216	119.02	1	1	0	1.04002e-27	1.60779e-25	up	significant	Promoter (1-2kb)	4	138338424	138343649	5226	2	72269	ENSMUST00000144986.1	-1200	ENSMUSG00000028755	Cda	cytidine deaminase
chr18	25558225	25558725	501	*	1.89375	2.8024	119.02	1	1	0	1.04047e-27	1.60779e-25	up	significant	Intron (ENSMUST00000115816.2/108013	intron 2 of 12)	18	25487268	25501239	13972	2	108013	ENSMUST00000226091.1	-56986	ENSMUSG00000024268	Celf4	CUGBP	Elav-like family member 4
chr8	122102196	122103689	1494	*	2.22968	2.07981	120.364	2	2	0	1.05658e-27	1.63105e-25	up	significant	Intron (ENSMUST00000127664.1/108148	intron 1 of 15)	8	122000847	122007140	6294	1	53325	ENSMUST00000173201.1	101349	ENSMUSG00000025316	Banp	BTG3 associated nuclear protein
chr1	74022807	74023307	501	*	2.54447	0.534357	118.928	1	1	0	1.08965e-27	1.68042e-25	up	significant	Intron (ENSMUST00000169786.7/21961	intron 3 of 34)	1	73990374	74016422	26049	2	21961	ENSMUST00000186381.6	-6385	ENSMUSG00000055322	Tns1	tensin 1
chr4	74847378	74847878	501	*	2.57558	0.998098	118.908	1	1	0	1.10063e-27	1.69567e-25	up	significant	Distal Intergenic	4	75277354	75278305	952	2	66928	ENSMUST00000030103.8	430427	ENSMUSG00000028398	Dmac1	distal membrane arm assembly complex 1
chr14	25786902	25787402	501	*	2.09045	2.58568	118.879	1	1	0	1.11708e-27	1.71928e-25	up	significant	Distal Intergenic	14	25711642	25769039	57398	2	71918	ENSMUST00000069180.7	-17863	ENSMUSG00000055538	Zcchc24	zinc finger	CCHC domain containing 24
chr11	43480489	43480989	501	*	3.24891	-0.218144	118.847	1	1	0	1.13509e-27	1.74527e-25	up	significant	Promoter (<=1kb)	11	43480829	43490864	10036	1	69183	ENSMUST00000151912.1	0	ENSMUSG00000046491	C1qtnf2	C1q and tumor necrosis factor related protein 2
chr13	43602377	43603576	1200	*	2.91785	0.970433	120.21	2	2	0	1.14219e-27	1.75444e-25	up	significant	Distal Intergenic	13	43615710	43670945	55236	1	328234	ENSMUST00000059986.2	-12134	ENSMUSG00000044164	Rnf182	ring finger protein 182
chr15	25769469	25769969	501	*	2.24292	1.27797	118.797	1	1	0	1.16381e-27	1.78588e-25	up	significant	Promoter (<=1kb)	15	25768556	25776345	7790	1	17909	ENSMUST00000151360.6	913	ENSMUSG00000022272	Myo10	myosin X
chr11	66387505	66388005	501	*	2.54808	0.446094	118.764	1	1	0	1.18372e-27	1.81463e-25	up	significant	Intron (ENSMUST00000123454.7/380702	intron 2 of 5)	11	66375133	66502814	127682	2	380702	ENSMUST00000134562.1	114809	ENSMUSG00000053930	Shisa6	shisa family member 6
chr8	61537465	61537965	501	*	3.26937	0.490127	118.718	1	1	0	1.21148e-27	1.85534e-25	up	significant	Intron (ENSMUST00000121200.8/72333	intron 3 of 11)	8	61525121	61533841	8721	2	72333	ENSMUST00000136825.1	-3624	ENSMUSG00000058056	Palld	palladin	cytoskeletal associated protein
chr10	68490710	68492047	1338	*	2.81281	1.06243	120.069	2	2	0	1.2258e-27	1.87541e-25	up	significant	Intron (ENSMUST00000020103.8/73287	intron 5 of 7)	10	68430960	68525767	94808	2	73287	ENSMUST00000166919.3	33720	ENSMUSG00000019945	Cabcoco1	ciliary associated calcium binding coiled-coil 1
chr8	92825976	92826476	501	*	2.72404	0.549568	118.618	1	1	0	1.27368e-27	1.94675e-25	up	significant	Promoter (<=1kb)	8	92827291	92853420	26130	1	17390	ENSMUST00000034187.8	-815	ENSMUSG00000031740	Mmp2	matrix metallopeptidase 2
chrX	11388864	11389364	501	*	3.18308	0.0405996	118.601	1	1	0	1.285e-27	1.9621e-25	up	significant	Distal Intergenic	20	11327822	11328151	330	1	236663	ENSMUST00000091180.2	61042	ENSMUSG00000069038	H2al1j	H2A histone family member L1J
chr1	78863793	78864293	501	*	2.77221	0.427931	118.544	1	1	0	1.32234e-27	2.01712e-25	up	significant	Intron (ENSMUST00000189296.1/102636764	intron 3 of 3)	1	78816927	78820028	3102	1	57814	ENSMUST00000187432.1	46866	ENSMUSG00000047330	Kcne4	potassium voltage-gated channel	Isk-related subfamily	gene 4
chr14	24747964	24748464	501	*	1.87878	3.0372	118.525	1	1	0	1.3351e-27	2.03458e-25	up	significant	Intron (ENSMUST00000225654.1/ENSMUST00000225654.1	intron 2 of 5)	14	24491149	24491989	841	1	20088	ENSMUST00000224699.1	256815	ENSMUSG00000025290	Rps24	ribosomal protein S24
chr4	53304089	53304589	501	*	2.19198	1.73262	118.516	1	1	0	1.34128e-27	2.04198e-25	up	significant	Distal Intergenic	4	53261356	53270232	8877	2	381524	ENSMUST00000123127.2	-33857	ENSMUSG00000086712	Mexis	macrophage expressed LXRa(NR1H3)-dependent amplifier of Abca1 transcription lncRNA
chr7	28592654	28593969	1316	*	2.10307	2.11753	119.835	2	1	0	1.37963e-27	2.0983e-25	up	significant	Intron (ENSMUST00000040531.8/233033	intron 1 of 12)	7	28569299	28598086	28788	2	70584	ENSMUST00000150454.1	4117	ENSMUSG00000030602	Pak4	p21 (RAC1) activated kinase 4
chr19	53130730	53131230	501	*	2.58073	0.768611	118.432	1	1	0	1.39923e-27	2.12602e-25	up	significant	Exon (ENSMUST00000236104.1/ENSMUST00000236104.1	exon 2 of 3)	19	53140443	53247399	106957	1	27360	ENSMUST00000111741.9	-9213	ENSMUSG00000025026	Add3	adducin 3
chr3	144616956	144618159	1204	*	3.0299	1.13826	119.796	2	2	0	1.40672e-27	2.1353e-25	up	significant	Distal Intergenic	3	144577652	144595432	17781	1	93684	ENSMUST00000151086.2	39304	ENSMUSG00000037072	Selenof	selenoprotein F
chr2	104219747	104220247	501	*	3.51347	-0.563249	118.381	1	1	0	1.43578e-27	2.17727e-25	up	significant	Intron (ENSMUST00000089726.9/241589	intron 11 of 20)	2	104184987	104241183	56197	2	241589	ENSMUST00000156278.7	20936	ENSMUSG00000068373	D430041D05Rik	RIKEN cDNA D430041D05 gene
chr7	100653807	100654307	501	*	-2.106	1.74173	118.355	1	0	1	1.45453e-27	2.20354e-25	down	significant	Promoter (<=1kb)	7	100644804	100653791	8988	2	27276	ENSMUST00000135255.1	-16	ENSMUSG00000030701	Plekhb1	pleckstrin homology domain containing	family B (evectins) member 1
chr19	28743419	28743919	501	*	2.25449	1.28329	118.34	1	1	0	1.46518e-27	2.2175e-25	up	significant	Distal Intergenic	19	28349573	28680077	330505	2	226075	ENSMUST00000112612.8	-63342	ENSMUSG00000052942	Glis3	GLIS family zinc finger 3
chr1	31057190	31057690	501	*	2.64837	0.492831	118.258	1	1	0	1.52715e-27	2.30903e-25	up	significant	Intron (ENSMUST00000233331.1/70988	intron 2 of 4)	1	31019188	31096454	77267	2	102634473	ENSMUST00000188605.1	38764	ENSMUSG00000086727	Gm29669	predicted gene 29669
chr7	45255169	45256250	1082	*	2.69984	1.1845	119.619	2	2	0	1.53843e-27	2.32381e-25	up	significant	Promoter (2-3kb)	7	45259031	45272689	13659	1	381884	ENSMUST00000179310.3	-2781	ENSMUSG00000094152	Slc6a16	solute carrier family 6	member 16
chr16	9595785	9596285	501	*	3.56263	-0.190625	118.222	1	1	0	1.55528e-27	2.34697e-25	up	significant	Intron (ENSMUST00000199708.4/14811	intron 12 of 13)	16	9761499	9797333	35835	2	14811	ENSMUST00000199267.1	201048	ENSMUSG00000059003	Grin2a	glutamate receptor	ionotropic	NMDA2A (epsilon 1)
chr10	89819138	89819638	501	*	2.06978	2.37254	118.183	1	1	0	1.5864e-27	2.39159e-25	up	significant	3' UTR	10	89811871	89818288	6418	1	75089	ENSMUST00000219819.1	7267	ENSMUSG00000019951	Bltp3b	bridge-like lipid transfer protein family member 3B
chr15	93630146	93630646	501	*	2.81505	0.513912	118.158	1	1	0	1.60645e-27	2.41946e-25	up	significant	Distal Intergenic	15	93499114	93595891	96778	2	106042	ENSMUST00000048982.10	-34255	ENSMUSG00000036158	Prickle1	prickle planar cell polarity protein 1
chr1	36523424	36524509	1086	*	2.22303	1.31119	119.516	2	2	0	1.62047e-27	2.4382e-25	up	significant	Promoter (2-3kb)	1	36520761	36525600	4840	1	94218	ENSMUST00000135100.1	2663	ENSMUSG00000001138	Cnnm3	cyclin M3
chr13	95655259	95655759	501	*	2.07137	1.94722	118.103	1	1	0	1.65185e-27	2.483e-25	up	significant	Intron (ENSMUST00000068603.7/544963	intron 28 of 35)	13	95658575	95661098	2524	2	544963	ENSMUST00000238404.1	5339	ENSMUSG00000021676	Iqgap2	IQ motif containing GTPase activating protein 2
chr4	62516871	62517371	501	*	2.36848	2.72333	118.089	1	1	0	1.6628e-27	2.495e-25	up	significant	Promoter (2-3kb)	4	62509169	62519881	10713	2	17025	ENSMUST00000137448.1	2510	ENSMUSG00000028393	Alad	aminolevulinate	delta-	dehydratase
chr13	43161215	43161715	501	*	2.38888	0.943312	118.089	1	1	0	1.66306e-27	2.495e-25	up	significant	Promoter (1-2kb)	13	43153072	43159552	6481	2	67046	ENSMUST00000223076.1	-1663	ENSMUSG00000021368	Tbc1d7	TBC1 domain family	member 7
chr5	43585800	43586300	501	*	2.11129	1.95416	118.044	1	1	0	1.70152e-27	2.54774e-25	up	significant	Intron (ENSMUST00000076939.9/109323	intron 1 of 2)	5	43601913	43616586	14674	1	109323	ENSMUST00000121872.2	-15613	ENSMUSG00000061535	C1qtnf7	C1q and tumor necrosis factor related protein 7
chr8	76128700	76129200	501	*	2.4794	0.794039	118.045	1	1	0	1.7005e-27	2.54774e-25	up	significant	Intron (ENSMUST00000212103.1/ENSMUST00000212103.1	intron 1 of 9)	8	75448983	75984503	535521	1	71831	ENSMUST00000121983.1	679717	ENSMUSG00000031620	Iqcm	IQ motif containing M
chr4	42214511	42215670	1160	*	2.26867	2.44657	119.397	2	2	0	1.72052e-27	2.5737e-25	up	significant	Intron (ENSMUST00000169242.1/ENSMUST00000169242.1	intron 1 of 1)	4	42232136	42233438	1303	1	545605	ENSMUST00000117202.3	-16466	NA	Gm5859	family with sequence similarity 205 pseudogene
chr10	121865633	121866133	501	*	2.28376	1.34853	117.991	1	1	0	1.74701e-27	2.6108e-25	up	significant	Intron (ENSMUST00000020322.11/117600	intron 6 of 21)	10	121806640	121823133	16494	2	117600	ENSMUST00000161156.1	-42500	ENSMUSG00000020121	Srgap1	SLIT-ROBO Rho GTPase activating protein 1
chrX	164258041	164258541	501	*	2.46045	0.640537	117.972	1	1	0	1.76393e-27	2.63353e-25	up	significant	Promoter (<=1kb)	20	164192842	164258193	65352	2	12169	ENSMUST00000112265.8	0	ENSMUSG00000031377	Bmx	BMX non-receptor tyrosine kinase
chr9	31363974	31365384	1411	*	2.18851	1.9533	119.224	2	2	0	1.87673e-27	2.79924e-25	up	significant	Intron (ENSMUST00000215499.1/382066	intron 20 of 21)	9	31386192	31421333	35142	1	235134	ENSMUST00000086167.11	-20808	ENSMUSG00000042185	Nfrkb	nuclear factor related to kappa B binding protein
chr1	80708591	80711337	2747	*	2.77082	0.709286	120.585	4	4	0	1.89072e-27	2.81739e-25	up	significant	Promoter (<=1kb)	1	80586330	80709496	123167	2	210293	ENSMUST00000186087.6	0	ENSMUSG00000038608	Dock10	dedicator of cytokinesis 10
chr4	34974745	34975245	501	*	3.17179	0.19378	117.819	1	1	0	1.90531e-27	2.83639e-25	up	significant	Intron (ENSMUST00000102975.9/214944	intron 3 of 3)	4	34909789	34911481	1693	2	73696	ENSMUST00000125820.1	-63264	ENSMUSG00000085824	Platr9	pluripotency associated transcript 9
chr12	79253594	79254094	501	*	2.80544	-0.024783	117.683	1	1	0	2.04126e-27	3.03585e-25	up	significant	Intron (ENSMUST00000021547.7/211978	intron 29 of 41)	12	79237721	79261591	23871	2	211978	ENSMUST00000220092.1	7497	ENSMUSG00000066440	Zfyve26	zinc finger	FYVE domain containing 26
chr4	98063048	98063548	501	*	2.71279	0.0267823	117.659	1	1	0	2.06613e-27	3.06989e-25	up	significant	Exon (ENSMUST00000075448.12/18027	exon 8 of 11)	4	97911033	98042595	131563	1	18027	ENSMUST00000133011.1	152015	ENSMUSG00000028565	Nfia	nuclear factor I/A
chr11	111735775	111736275	501	*	4.74106	-0.626799	117.592	1	1	0	2.13715e-27	3.17039e-25	up	significant	Distal Intergenic	11	111066164	111076821	10658	1	16518	ENSMUST00000042970.2	669611	ENSMUSG00000041695	Kcnj2	potassium inwardly-rectifying channel	subfamily J	member 2
chr18	11407067	11408340	1274	*	1.89616	3.05492	118.966	2	2	0	2.13787e-27	3.17039e-25	up	significant	Distal Intergenic	18	11633276	11743207	109932	1	225182	ENSMUST00000115861.8	-224936	ENSMUSG00000041238	Rbbp8	retinoblastoma binding protein 8	endonuclease
chr2	166197047	166197547	501	*	2.70859	0.521421	117.551	1	1	0	2.18099e-27	3.23123e-25	up	significant	Distal Intergenic	2	166073914	166155663	81750	2	72043	ENSMUST00000146497.8	-41384	ENSMUSG00000006800	Sulf2	sulfatase 2
chr13	110932154	110932654	501	*	2.65021	0.327548	117.548	1	1	0	2.1843e-27	3.23304e-25	up	significant	Distal Intergenic	13	110882852	110903846	20995	2	102636142	ENSMUST00000225424.1	-28308	NA	4930526H09Rik	RIKEN cDNA 4930526H09 gene
chr4	75965707	75966207	501	*	2.88849	0.861605	117.518	1	1	0	2.21807e-27	3.27988e-25	up	significant	Intron (ENSMUST00000107289.8/19266	intron 29 of 35)	4	76039337	76084457	45121	2	19266	ENSMUST00000212365.1	118250	ENSMUSG00000028399	Ptprd	protein tyrosine phosphatase receptor type D
chr9	60973318	60973818	501	*	3.23415	0.000732159	117.505	1	1	0	2.232e-27	3.29732e-25	up	significant	Distal Intergenic	9	61017069	61019797	2729	1	330956	ENSMUST00000216854.1	-43251	ENSMUSG00000111290	Gm5122	predicted gene 5122
chr4	42798016	42799222	1207	*	2.17303	2.64379	118.829	2	2	0	2.2909e-27	3.3811e-25	up	significant	Intron (ENSMUST00000068158.9/102638670	intron 3 of 4)	4	42772860	42773993	1134	2	100504362	ENSMUST00000095114.4	-24023	NA	NA	NA
chr1	173420257	173420757	501	*	2.99738	-0.000645057	117.43	1	1	0	2.31819e-27	3.41811e-25	up	significant	Promoter (<=1kb)	1	173420598	173459719	39122	1	383619	ENSMUST00000173023.1	0	ENSMUSG00000037860	Aim2	absent in melanoma 2
chr4	3774763	3775263	501	*	2.63466	0.521888	117.363	1	1	0	2.39834e-27	3.53292e-25	up	significant	Intron (ENSMUST00000041377.12/17096	intron 10 of 12)	4	3756457	3813122	56666	1	17096	ENSMUST00000137943.1	18306	ENSMUSG00000042228	Lyn	LYN proto-oncogene	Src family tyrosine kinase
chr11	118470089	118470589	501	*	2.53556	1.34954	117.351	1	1	0	2.41253e-27	3.55044e-25	up	significant	Distal Intergenic	11	118476829	118489209	12381	1	217364	ENSMUST00000135383.8	-6240	ENSMUSG00000033857	Engase	endo-beta-N-acetylglucosaminidase
chr14	54472739	54473239	501	*	2.17168	2.68724	117.324	1	1	0	2.44577e-27	3.59593e-25	up	significant	Promoter (2-3kb)	14	54476100	54480431	4332	1	140743	ENSMUST00000164766.7	-2861	ENSMUSG00000022176	Rem2	rad and gem related GTP binding protein 2
chr12	36722737	36723746	1010	*	3.30698	0.149133	118.659	2	2	0	2.49586e-27	3.66609e-25	up	significant	Distal Intergenic	12	36816205	36816278	74	1	100628578	ENSMUST00000175257.1	-92459	ENSMUSG00000092998	Mir5099	microRNA 5099
chr9	83687797	83688297	501	*	2.25789	1.14906	117.21	1	1	0	2.59029e-27	3.80118e-25	up	significant	Distal Intergenic	9	83691475	83693223	1749	1	100039222	ENSMUST00000189326.1	-3178	ENSMUSG00000100155	Gm2109	predicted gene 2109
chr15	36403593	36404093	501	*	2.04988	1.93588	117.142	1	1	0	2.68068e-27	3.93009e-25	up	significant	Distal Intergenic	15	36495942	36496715	774	2	68839	ENSMUST00000228941.1	92622	ENSMUSG00000048307	Ankrd46	ankyrin repeat domain 46
chr4	154224240	154224740	501	*	2.01047	2.22384	117.091	1	1	0	2.7504e-27	4.02849e-25	up	significant	Intron (ENSMUST00000030897.14/230971	intron 4 of 36)	4	154237525	154271739	34215	1	230971	ENSMUST00000152159.7	-12785	ENSMUSG00000057751	Megf6	multiple EGF-like-domains 6
chr6	135138153	135139208	1056	*	2.12254	1.79661	118.443	2	2	0	2.78219e-27	4.07119e-25	up	significant	Intron (ENSMUST00000045855.8/15199	intron 3 of 3)	6	135105991	135118283	12293	2	93746	ENSMUST00000111922.1	-19870	ENSMUSG00000030205	Gprc5d	G protein-coupled receptor	family C	group 5	member D
chr1	43154521	43155021	501	*	2.66993	0.949025	117.031	1	1	0	2.83526e-27	4.14492e-25	up	significant	Intron (ENSMUST00000008280.13/14200	intron 1 of 5)	1	43123074	43163961	40888	2	14200	ENSMUST00000008280.13	8940	ENSMUSG00000008136	Fhl2	four and a half LIM domains 2
chr4	95875815	95876315	501	*	3.36273	-0.45251	116.902	1	1	0	3.02574e-27	4.41921e-25	up	significant	Intron (ENSMUST00000079223.10/75578	intron 14 of 15)	4	95849625	95926934	77310	1	75578	ENSMUST00000142384.1	26190	ENSMUSG00000028573	Fggy	FGGY carbohydrate kinase domain containing
chr2	117113732	117114232	501	*	2.45998	0.600307	116.864	1	1	0	3.08354e-27	4.49938e-25	up	significant	Distal Intergenic	2	117121374	117182279	60906	1	114715	ENSMUST00000028829.12	-7142	ENSMUSG00000027351	Spred1	sprouty protein with EVH-1 domain 1	related sequence
chr17	49450893	49451393	501	*	2.47167	0.806366	116.85	1	1	0	3.10542e-27	4.52702e-25	up	significant	Promoter (<=1kb)	17	49452284	49455435	3152	1	56738	ENSMUST00000173430.1	-891	ENSMUSG00000064120	Mocs1	molybdenum cofactor synthesis 1
chr7	49061791	49062291	501	*	2.69217	0.302642	116.833	1	1	0	3.13201e-27	4.56149e-25	up	significant	Intron (ENSMUST00000183659.7/78286	intron 2 of 39)	7	49122334	49134276	11943	2	108167511	ENSMUST00000208636.1	71985	NA	9130015G15Rik	RIKEN cDNA 9130015G15 gene
chr8	110070870	110071944	1075	*	1.97305	3.15174	118.175	2	2	0	3.18585e-27	4.63553e-25	up	significant	Distal Intergenic	8	110079762	110092741	12980	1	234725	ENSMUST00000212754.1	-7818	ENSMUSG00000044676	Zfp612	zinc finger protein 612
chr1	119033816	119034316	501	*	1.56737	3.83871	116.792	1	1	0	3.19797e-27	4.64879e-25	up	significant	Intron (ENSMUST00000062483.14/14633	intron 1 of 13)	1	118848460	119053339	204880	2	14633	ENSMUST00000159839.7	19023	ENSMUSG00000048402	Gli2	GLI-Kruppel family member GLI2
chr8	46842609	46843109	501	*	3.05592	0.872619	116.78	1	1	0	3.21781e-27	4.67323e-25	up	significant	Intron (ENSMUST00000034041.8/16363	intron 7 of 8)	8	46807230	46818971	11742	1	16363	ENSMUST00000210334.1	35379	ENSMUSG00000031627	Irf2	interferon regulatory factor 2
chr11	97338259	97338759	501	*	1.60318	3.88262	116.773	1	1	0	3.22888e-27	4.68491e-25	up	significant	Exon (ENSMUST00000093942.4/217143	exon 11 of 11)	11	97332109	97352016	19908	2	217143	ENSMUST00000093942.4	13257	ENSMUSG00000070337	Gpr179	G protein-coupled receptor 179
chr8	115351342	115351842	501	*	2.57666	0.289966	116.763	1	1	0	3.24463e-27	4.70334e-25	up	significant	3' UTR	8	115701435	115707794	6360	2	17132	ENSMUST00000109104.1	355952	ENSMUSG00000055435	Maf	MAF bZIP transcription factor
chr5	65038331	65039602	1272	*	2.71133	0.857704	118.117	2	2	0	3.28021e-27	4.75047e-25	up	significant	Exon (ENSMUST00000031080.14/68303	exon 13 of 14)	5	65062536	65091584	29049	2	243025	ENSMUST00000043352.7	51982	ENSMUSG00000037913	Tmem156	transmembrane protein 156
chr13	14019758	14020777	1020	*	2.91598	1.61034	118.071	2	2	0	3.35629e-27	4.85609e-25	up	significant	3' UTR	13	14005189	14009844	4656	2	70430	ENSMUST00000159427.7	-9914	ENSMUSG00000039233	Tbce	tubulin-specific chaperone E
chr9	123138813	123139313	501	*	2.18702	1.9439	116.692	1	1	0	3.36312e-27	4.86142e-25	up	significant	Exon (ENSMUST00000216113.1/ENSMUST00000216113.1	exon 1 of 1)	9	123127445	123136127	8683	1	66446	ENSMUST00000214741.1	11368	ENSMUSG00000025785	Exosc7	exosome component 7
chr2	52492804	52493304	501	*	2.43482	0.992187	116.678	1	1	0	3.38671e-27	4.88812e-25	up	significant	Intron (ENSMUST00000178799.7/12298	intron 2 of 13)	2	52556187	52556709	523	2	12298	ENSMUST00000132322.1	63405	ENSMUSG00000017412	Cacnb4	calcium channel	voltage-dependent	beta 4 subunit
chr9	53267988	53268488	501	*	2.69158	0.46195	116.678	1	1	0	3.38792e-27	4.88812e-25	up	significant	Intron (ENSMUST00000034550.3/ENSMUST00000034550.3	intron 1 of 1)	9	53098635	53248053	149419	2	77591	ENSMUST00000065630.7	-19935	ENSMUSG00000053289	Ddx10	DEAD box helicase 10
chr5	134539869	134540369	501	*	2.03876	2.17999	116.67	1	1	0	3.40126e-27	4.89822e-25	up	significant	Intron (ENSMUST00000036999.9/269713	intron 1 of 15)	5	134489383	134552434	63052	2	269713	ENSMUST00000036999.9	12065	ENSMUSG00000063146	Clip2	CAP-GLY domain containing linker protein 2
chr14	77922936	77923436	501	*	2.42574	1.01826	116.672	1	1	0	3.39838e-27	4.89822e-25	up	significant	Intron (ENSMUST00000022591.15/108670	intron 1 of 11)	14	77904407	77964176	59770	1	108670	ENSMUST00000227903.1	18529	ENSMUSG00000022014	Epsti1	epithelial stromal interaction 1
chr11	25668792	25669956	1165	*	2.59647	0.345795	117.946	2	2	0	3.57568e-27	5.14462e-25	up	significant	Intron (ENSMUST00000125773.7/70626	intron 2 of 5)	11	25635312	25652068	16757	2	70626	ENSMUST00000144841.1	-16724	NA	5730522E02Rik	RIKEN cDNA 5730522E02 gene
chr5	36522796	36523296	501	*	1.9922	2.35101	116.545	1	1	0	3.62218e-27	5.20668e-25	up	significant	Promoter (2-3kb)	5	36495165	36520487	25323	2	100855	ENSMUST00000149157.2	-2309	ENSMUSG00000029192	Tbc1d14	TBC1 domain family	member 14
chr4	125871118	125871618	501	*	2.16832	1.61406	116.476	1	1	0	3.74981e-27	5.38513e-25	up	significant	Distal Intergenic	4	125887851	125898982	11132	2	72395	ENSMUST00000123368.7	27364	ENSMUSG00000085562	2610028E06Rik	RIKEN cDNA 2610028E06 gene
chr15	31571874	31572374	501	*	2.75484	2.20632	116.435	1	1	0	3.82859e-27	5.49316e-25	up	significant	Promoter (<=1kb)	15	31572105	31585327	13223	1	69574	ENSMUST00000161088.2	0	ENSMUSG00000022235	Cmbl	carboxymethylenebutenolidase homolog
chr8	14603292	14603792	501	*	2.36289	2.06926	116.377	1	1	0	3.94283e-27	5.65182e-25	up	significant	Intron (ENSMUST00000152652.7/244310	intron 3 of 14)	8	14742753	14760902	18150	1	244310	ENSMUST00000137130.1	-138961	ENSMUSG00000047495	Dlgap2	DLG associated protein 2
chr4	134401219	134403217	1999	*	1.88065	3.41841	118.532	3	3	0	3.99148e-27	5.71625e-25	up	significant	Promoter (<=1kb)	4	134402912	134405075	2164	1	100163	ENSMUST00000132658.1	0	ENSMUSG00000037366	Pafah2	platelet-activating factor acetylhydrolase 2
chr14	62339899	62340399	501	*	2.30182	2.06031	116.335	1	1	0	4.02654e-27	5.76112e-25	up	significant	Intron (ENSMUST00000166879.7/67153	intron 1 of 4)	14	62347299	62355327	8029	1	67153	ENSMUST00000156608.1	-6900	ENSMUSG00000021932	Rnaseh2b	ribonuclease H2	subunit B
chr2	114981525	114982025	501	*	2.63741	0.159336	116.323	1	1	0	4.05215e-27	5.78704e-25	up	significant	Intron (ENSMUST00000144368.1/ENSMUST00000144368.1	intron 6 of 8)	2	114521227	114654964	133738	2	66632	ENSMUST00000150447.7	-326561	ENSMUSG00000057147	Dph6	diphthamine biosynthesis 6
chr9	37018092	37018592	501	*	2.27174	1.12642	116.324	1	1	0	4.05029e-27	5.78704e-25	up	significant	Exon (ENSMUST00000176020.1/ENSMUST00000176020.1	exon 2 of 2)	9	36892478	36987272	94795	2	208076	ENSMUST00000175938.8	-30820	ENSMUSG00000035934	Pknox2	Pbx/knotted 1 homeobox 2
chr18	69938449	69938949	501	*	3.18519	0.500127	116.317	1	1	0	4.06304e-27	5.79724e-25	up	significant	5' UTR	18	69925576	69969484	43909	1	381175	ENSMUST00000080050.5	12873	ENSMUSG00000038903	Ccdc68	coiled-coil domain containing 68
chr9	69477286	69477786	501	*	2.00582	2.44498	116.31	1	1	0	4.07792e-27	5.8131e-25	up	significant	Promoter (<=1kb)	9	69478465	69491795	13331	1	12306	ENSMUST00000143878.1	-679	ENSMUSG00000032231	Anxa2	annexin A2
chr7	68266699	68267199	501	*	2.57181	0.99575	116.299	1	1	0	4.10028e-27	5.83959e-25	up	significant	Promoter (2-3kb)	7	68236939	68264233	27295	2	78444	ENSMUST00000207874.1	-2466	ENSMUSG00000030553	Pgpep1l	pyroglutamyl-peptidase I-like
chr6	98842868	98844031	1164	*	1.80101	3.40138	117.666	2	2	0	4.11632e-27	5.85703e-25	up	significant	Distal Intergenic	6	98930171	98935545	5375	2	108655	ENSMUST00000175880.1	91514	ENSMUSG00000030067	Foxp1	forkhead box P1
chr15	82368146	82370908	2763	*	2.58177	2.12828	119.027	4	4	0	4.14552e-27	5.89315e-25	up	significant	Promoter (2-3kb)	15	82371822	82373446	1625	2	56448	ENSMUST00000229599.1	2538	ENSMUSG00000061740	Cyp2d22	cytochrome P450	family 2	subfamily d	polypeptide 22
chr12	90876435	90876935	501	*	2.64667	0.0626868	116.268	1	1	0	4.1655e-27	5.91612e-25	up	significant	Intron (ENSMUST00000181184.1/ENSMUST00000181184.1	intron 2 of 4)	12	90724552	90738438	13887	2	13371	ENSMUST00000082432.4	-137997	ENSMUSG00000007682	Dio2	deiodinase	iodothyronine	type II
chr7	68337256	68337756	501	*	2.00421	2.15406	116.234	1	1	0	4.23645e-27	6.01136e-25	up	significant	Intron (ENSMUST00000125685.8/434197	intron 5 of 8)	7	68331124	68353725	22602	1	434197	ENSMUST00000153458.2	6132	ENSMUSG00000074071	Fam169b	family with sequence similarity 169	member B
chr2	3722516	3723016	501	*	2.38438	1.7348	116.161	1	1	0	4.39718e-27	6.23371e-25	up	significant	Intron (ENSMUST00000226435.1/66540	intron 2 of 4)	2	3713478	3779921	66444	1	66540	ENSMUST00000177125.1	9038	ENSMUSG00000026655	Fam107b	family with sequence similarity 107	member B
chr12	57478650	57479150	501	*	3.52847	-0.711141	116.136	1	1	0	4.45108e-27	6.30434e-25	up	significant	Intron (ENSMUST00000123498.7/73490	intron 10 of 10)	12	57540628	57546121	5494	2	15375	ENSMUST00000044380.7	66971	ENSMUSG00000035451	Foxa1	forkhead box A1
chr1	128557918	128558418	501	*	2.36872	1.06565	116.085	1	1	0	4.56775e-27	6.46093e-25	up	significant	Distal Intergenic	1	128588199	128592290	4092	2	12767	ENSMUST00000052172.6	33872	ENSMUSG00000045382	Cxcr4	C-X-C motif chemokine receptor 4
chr4	99368023	99369102	1080	*	2.22117	1.53761	117.459	2	2	0	4.57e-27	6.46093e-25	up	significant	Distal Intergenic	4	99218091	99221695	3605	1	242557	ENSMUST00000152121.1	149932	ENSMUSG00000028550	Atg4c	autophagy related 4C	cysteine peptidase
chr8	88544653	88546702	2050	*	2.58863	0.948355	118.212	3	3	0	4.68875e-27	6.62275e-25	up	significant	Intron (ENSMUST00000034086.12/93960	intron 3 of 9)	8	88527653	88594884	67232	1	93960	ENSMUST00000169179.2	17000	ENSMUSG00000031661	Nkd1	naked cuticle 1
chr19	46735183	46735683	501	*	2.17155	1.40425	116.002	1	1	0	4.7639e-27	6.72275e-25	up	significant	Intron (ENSMUST00000003655.8/57344	intron 10 of 10)	19	46711972	46720421	8450	1	57344	ENSMUST00000235266.1	23211	ENSMUSG00000003559	As3mt	arsenite methyltransferase
chr13	95745306	95745806	501	*	2.6295	0.637549	115.993	1	1	0	4.78473e-27	6.74599e-25	up	significant	Intron (ENSMUST00000238548.1/ENSMUST00000238548.1	intron 2 of 3)	13	95746450	95764397	17948	2	544963	ENSMUST00000238496.1	18591	ENSMUSG00000021676	Iqgap2	IQ motif containing GTPase activating protein 2
chr7	19756030	19756530	501	*	1.67138	3.41161	115.981	1	1	0	4.81487e-27	6.7823e-25	up	significant	Promoter (<=1kb)	7	19756557	19756951	395	2	57278	ENSMUST00000135632.1	421	ENSMUSG00000002980	Bcam	basal cell adhesion molecule
chr12	104131015	104132301	1287	*	2.22648	1.40271	117.314	2	2	0	4.91525e-27	6.91738e-25	up	significant	Exon (ENSMUST00000085052.2/271047	exon 2 of 5)	12	104127996	104139545	11550	1	271047	ENSMUST00000085052.2	3019	ENSMUSG00000066364	Serpina3b	serine (or cysteine) peptidase inhibitor	clade A	member 3B
chr12	14315729	14316229	501	*	2.56897	1.82526	115.932	1	1	0	4.93485e-27	6.93866e-25	up	significant	Distal Intergenic	12	14261556	14285725	24170	1	791361	ENSMUST00000223480.1	54173	ENSMUSG00000113336	Gm16497	predicted gene 16497
chr11	56999558	57000058	501	*	2.01564	2.3958	115.881	1	1	0	5.06321e-27	7.11266e-25	up	significant	Distal Intergenic	11	57011387	57015291	3905	1	14799	ENSMUST00000125292.1	-11329	ENSMUSG00000020524	Gria1	glutamate receptor	ionotropic	AMPA1 (alpha 1)
chr6	138496471	138496971	501	*	2.45199	0.404962	115.877	1	1	0	5.07242e-27	7.11913e-25	up	significant	Intron (ENSMUST00000162772.7/109593	intron 1 of 4)	6	138443973	138461615	17643	1	102632192	ENSMUST00000204221.1	52498	ENSMUSG00000107675	Gm30332	predicted gene	30332
chr5	21439402	21439902	501	*	3.53704	-0.611116	115.831	1	1	0	5.19119e-27	7.27921e-25	up	significant	Intron (ENSMUST00000056045.4/330050	intron 4 of 7)	5	21434729	21480804	46076	1	330050	ENSMUST00000146056.1	4673	ENSMUSG00000047221	Fam185a	family with sequence similarity 185	member A
chr5	146697977	146698477	501	*	2.4501	1.6899	115.819	1	1	0	5.22427e-27	7.31895e-25	up	significant	Distal Intergenic	5	146734839	146758448	23610	2	22217	ENSMUST00000138202.7	59971	ENSMUSG00000029640	Usp12	ubiquitin specific peptidase 12
chr7	83044506	83045006	501	*	2.41246	1.23039	115.808	1	1	0	5.25327e-27	7.35292e-25	up	significant	Distal Intergenic	7	83061783	83179429	117647	1	330578	ENSMUST00000208611.1	-16777	ENSMUSG00000053528	A530021J07Rik	Riken cDNA A530021J07 gene
chr4	111390776	111391276	501	*	3.41964	0.0166552	115.754	1	1	0	5.39779e-27	7.54836e-25	up	significant	Intron (ENSMUST00000106591.7/78933	intron 6 of 8)	4	111415006	111460298	45293	1	67621	ENSMUST00000030274.6	-23730	ENSMUSG00000028545	Bend5	BEN domain containing 5
chr10	70080844	70082058	1215	*	2.78191	0.635864	117.126	2	2	0	5.4056e-27	7.55244e-25	up	significant	Distal Intergenic	10	70097121	70193200	96080	1	76551	ENSMUST00000147545.7	-15063	ENSMUSG00000048701	Ccdc6	coiled-coil domain containing 6
chr7	136713137	136713637	501	*	2.06163	1.98132	115.656	1	1	0	5.66994e-27	7.91461e-25	up	significant	Promoter (2-3kb)	7	136667955	136710604	42650	2	621677	ENSMUST00000211142.1	-2533	ENSMUSG00000110101	Gm6249	predicted gene 6249
chr3	108694235	108694735	501	*	2.60463	2.06098	115.577	1	1	0	5.90068e-27	8.22926e-25	up	significant	Intron (ENSMUST00000029482.15/76123	intron 10 of 14)	3	108701424	108702513	1090	2	76123	ENSMUST00000154263.1	7778	ENSMUSG00000027883	Gpsm2	G-protein signalling modulator 2 (AGS3-like	C. elegans)
chr4	57842674	57843174	501	*	2.04743	2.47851	115.572	1	1	0	5.91637e-27	8.24371e-25	up	significant	Promoter (2-3kb)	4	57845247	57896982	51736	1	11641	ENSMUST00000102903.7	-2073	NA	NA	NA
chr6	5898478	5898978	501	*	3.48278	-0.573411	115.561	1	1	0	5.94764e-27	8.27982e-25	up	significant	Intron (ENSMUST00000115556.7/13426	intron 6 of 16)	6	5963909	5977393	13485	2	72249	ENSMUST00000130004.1	78415	ENSMUSG00000085416	1700019G24Rik	RIKEN cDNA 1700019G24 gene
chr8	92896552	92897052	501	*	2.62311	0.418102	115.553	1	1	0	5.97202e-27	8.30627e-25	up	significant	Intron (ENSMUST00000046290.2/270084	intron 11 of 13)	8	92901407	92902411	1005	1	69543	ENSMUST00000104947.4	-4355	ENSMUSG00000078144	Capns2	calpain	small subunit 2
chr5	115531578	115532078	501	*	1.4914	4.24089	115.492	1	1	0	6.16043e-27	8.56061e-25	up	significant	Intron (ENSMUST00000067268.14/19303	intron 1 of 10)	5	115542914	115546880	3967	1	19303	ENSMUST00000137716.7	-10836	ENSMUSG00000029528	Pxn	paxillin
chr1	192822665	192823165	501	*	1.72496	3.21941	115.302	1	1	0	6.77975e-27	9.41277e-25	up	significant	Distal Intergenic	1	192833169	192834719	1551	2	320952	ENSMUST00000057543.2	11554	ENSMUSG00000047384	A730013G03Rik	RIKEN cDNA A730013G03 gene
chr1	121329319	121329819	501	*	2.11807	2.51306	115.19	1	1	0	7.17289e-27	9.94965e-25	up	significant	Promoter (1-2kb)	1	121304353	121328024	23672	2	72999	ENSMUST00000003818.13	-1295	ENSMUSG00000003721	Insig2	insulin induced gene 2
chr16	86324325	86325771	1447	*	2.48511	0.671571	116.559	2	2	0	7.19534e-27	9.97184e-25	up	significant	Distal Intergenic	16	85856173	85901828	45656	2	23794	ENSMUST00000023611.6	-422497	ENSMUSG00000022894	Adamts5	ADAM metallopeptidase with thrombospondin type 1 motif 5
chr7	117912422	117912922	501	*	2.8529	0.0666217	115.178	1	1	0	7.21792e-27	9.99417e-25	up	significant	Distal Intergenic	7	118109663	118115228	5566	2	267019	ENSMUST00000134270.1	202306	ENSMUSG00000008683	Rps15a	ribosomal protein S15A
chr3	137790276	137790776	501	*	2.75499	0.134763	115.152	1	1	0	7.31271e-27	1.01164e-24	up	significant	Distal Intergenic	3	137783535	137783615	81	2	102466638	ENSMUST00000184334.1	-6661	ENSMUSG00000099011	Mir6380	microRNA 6380
chr11	96631433	96631933	501	*	2.33151	1.51096	115.092	1	1	0	7.53677e-27	1.0417e-24	up	significant	Intron (ENSMUST00000103154.10/78473	intron 4 of 12)	11	96708235	96713202	4968	1	78473	ENSMUST00000123814.1	-76302	ENSMUSG00000057058	Skap1	src family associated phosphoprotein 1
chr14	12161853	12162353	501	*	2.26502	1.00956	115.022	1	1	0	7.80827e-27	1.07826e-24	up	significant	Promoter (2-3kb)	14	12164890	12213679	48790	1	19270	ENSMUST00000223890.1	-2537	ENSMUSG00000121513	Ptprg	protein tyrosine phosphatase receptor type G
chr19	15154671	15155171	501	*	2.69779	0.351355	114.992	1	1	0	7.92703e-27	1.09368e-24	up	significant	Distal Intergenic	19	14448150	14598051	149902	2	21888	ENSMUST00000167776.2	-556620	ENSMUSG00000024642	Tle4	transducin-like enhancer of split 4
chr12	90857093	90858267	1175	*	2.66347	0.396042	116.323	2	2	0	8.10101e-27	1.11669e-24	up	significant	Intron (ENSMUST00000221942.1/ENSMUST00000221942.1	intron 4 of 5)	12	90724552	90738438	13887	2	13371	ENSMUST00000082432.4	-118655	ENSMUSG00000007682	Dio2	deiodinase	iodothyronine	type II
chr7	76593505	76594005	501	*	2.82157	0.531867	114.908	1	1	0	8.27088e-27	1.13909e-24	up	significant	Intron (ENSMUST00000156166.7/244071	intron 18 of 22)	7	76411062	76766608	355547	1	244071	ENSMUST00000107442.2	182443	ENSMUSG00000025754	Agbl1	ATP/GTP binding protein-like 1
chr9	87843878	87844891	1014	*	2.69341	0.415496	116.277	2	2	0	8.29266e-27	1.14107e-24	up	significant	Distal Intergenic	9	87702800	87731260	28461	2	76365	ENSMUST00000034991.7	-112618	ENSMUSG00000032419	Tbx18	T-box18
chrX	103785604	103786104	501	*	3.7646	-0.336333	114.9	1	1	0	8.30109e-27	1.14122e-24	up	significant	Intron (ENSMUST00000042664.9/20502	intron 1 of 5)	20	103697414	103821983	124570	2	20502	ENSMUST00000042664.9	35879	ENSMUSG00000033965	Slc16a2	solute carrier family 16 (monocarboxylic acid transporters)	member 2
chr17	8546079	8546579	501	*	2.23514	2.54039	114.868	1	1	0	8.43865e-27	1.1591e-24	up	significant	Intron (ENSMUST00000115715.7/23984	intron 1 of 21)	17	8527026	8798731	271706	1	23984	ENSMUST00000233016.1	19053	ENSMUSG00000023868	Pde10a	phosphodiesterase 10A
chr1	72906874	72907374	501	*	2.51591	1.55416	114.848	1	1	0	8.52216e-27	1.16953e-24	up	significant	Distal Intergenic	1	72857932	72874884	16953	2	16011	ENSMUST00000027377.8	-31990	ENSMUSG00000026185	Igfbp5	insulin-like growth factor binding protein 5
chr6	136903472	136903972	501	*	2.25798	1.22943	114.842	1	1	0	8.54669e-27	1.17185e-24	up	significant	Distal Intergenic	6	136919664	136922140	2477	2	69187	ENSMUST00000162755.1	18168	ENSMUSG00000030219	Erp27	endoplasmic reticulum protein 27
chr5	139894049	139894549	501	*	2.77025	0.694458	114.764	1	1	0	8.88951e-27	1.2167e-24	up	significant	Distal Intergenic	5	139907943	139974722	66780	1	243312	ENSMUST00000050519.7	-13394	ENSMUSG00000048988	Elfn1	leucine rich repeat and fibronectin type III	extracellular 1
chr19	50669160	50670296	1137	*	-2.46586	0.657478	116.141	2	0	2	8.88281e-27	1.2167e-24	down	significant	Intron (ENSMUST00000209413.1/58178	intron 1 of 25)	19	50147660	50678485	530826	2	58178	ENSMUST00000211687.1	8189	ENSMUSG00000043531	Sorcs1	sortilin-related VPS10 domain containing receptor 1
chr15	53362704	53363204	501	*	3.75373	-0.412682	114.717	1	1	0	9.10676e-27	1.24533e-24	up	significant	Distal Intergenic	15	53064038	53346159	282122	2	14042	ENSMUST00000077273.8	-16545	ENSMUSG00000061731	Ext1	exostosin glycosyltransferase 1
chr13	51274592	51275644	1053	*	2.46916	0.971727	116.036	2	2	0	9.3629e-27	1.27922e-24	up	significant	Distal Intergenic	13	51202727	51203065	339	2	667728	ENSMUST00000091708.5	-71527	NA	H2af-ps2	H2A histone family	pseudogene 2
chr4	86317995	86318495	501	*	2.10109	1.91893	114.589	1	1	0	9.71227e-27	1.32578e-24	up	significant	Intron (ENSMUST00000107178.8/77739	intron 14 of 27)	4	86276766	86428382	151617	1	77739	ENSMUST00000107177.1	41229	ENSMUSG00000066113	Adamtsl1	ADAMTS-like 1
chr1	90903962	90904462	501	*	2.36408	2.09719	114.569	1	1	0	9.80828e-27	1.33771e-24	up	significant	Distal Intergenic	1	90915085	90951142	36058	1	171531	ENSMUST00000027528.6	-10623	ENSMUSG00000026303	Mlph	melanophilin
chr13	92584008	92584508	501	*	2.40002	0.851702	114.56	1	1	0	9.85346e-27	1.34269e-24	up	significant	Distal Intergenic	13	92574636	92576172	1537	2	79401	ENSMUST00000050658.5	-7836	ENSMUSG00000046957	Spz1	spermatogenic leucine zipper 1
chr2	170341137	170341637	501	*	2.73965	0.771441	114.551	1	1	0	9.89735e-27	1.34748e-24	up	significant	Distal Intergenic	2	170347931	170349740	1810	2	76960	ENSMUST00000156657.7	8103	ENSMUSG00000013523	Bcas1	brain enriched myelin associated protein 1
chr5	100860611	100861111	501	*	1.62222	3.71713	114.489	1	1	0	1.02163e-26	1.38968e-24	up	significant	Intron (ENSMUST00000112887.7/231510	intron 4 of 13)	5	100846417	100846850	434	1	231510	ENSMUST00000145612.1	14194	ENSMUSG00000029314	Gpat3	glycerol-3-phosphate acyltransferase 3
chr5	21290473	21290973	501	*	3.2737	-0.286151	114.43	1	1	0	1.05227e-26	1.4301e-24	up	significant	Promoter (<=1kb)	5	21289869	21315132	25264	1	212167	ENSMUST00000199553.1	604	ENSMUSG00000039934	Gsap	gamma-secretase activating protein
chr1	11990042	11990542	501	*	3.54983	0.271548	114.415	1	1	0	1.06006e-26	1.43941e-24	up	significant	Distal Intergenic	1	11579306	11596631	17326	1	320492	ENSMUST00000191437.1	410736	ENSMUSG00000057715	A830018L16Rik	RIKEN cDNA A830018L16 gene
chr9	30964657	30965157	501	*	1.89564	2.8173	114.379	1	1	0	1.07992e-26	1.4651e-24	up	significant	Intron (ENSMUST00000214688.1/ENSMUST00000214688.1	intron 2 of 2)	9	30943458	30963838	20381	1	30806	ENSMUST00000163037.1	21199	ENSMUSG00000031994	Adamts8	ADAM metallopeptidase with thrombospondin type 1 motif 8
chr18	54931628	54932128	501	*	2.3386	1.15049	114.355	1	1	0	1.09267e-26	1.4811e-24	up	significant	Intron (ENSMUST00000064763.6/269023	intron 3 of 9)	18	54888637	54956757	68121	2	269023	ENSMUST00000238150.1	24629	ENSMUSG00000052713	Zfp608	zinc finger protein 608
chr9	44691665	44692165	501	*	2.04923	3.08447	114.277	1	1	0	1.1367e-26	1.53943e-24	up	significant	Intron (ENSMUST00000147495.7/102693	intron 19 of 21)	9	44694464	44696431	1968	2	102693	ENSMUST00000133312.1	4266	ENSMUSG00000048537	Phldb1	pleckstrin homology like domain	family B	member 1
chr4	154055388	154055888	501	*	2.0498	2.8194	114.27	1	1	0	1.14078e-26	1.5436e-24	up	significant	Distal Intergenic	4	154026639	154042677	16039	2	381580	ENSMUST00000047207.6	-12711	ENSMUSG00000039492	Ccdc27	coiled-coil domain containing 27
chr1	86674476	86674976	501	*	1.94734	2.54355	114.223	1	1	0	1.1678e-26	1.57601e-24	up	significant	Distal Intergenic	1	86666291	86670571	4281	2	18159	ENSMUST00000027449.5	-3905	ENSMUSG00000026241	Nppc	natriuretic peptide type C
chr2	166335721	166336221	501	*	3.03663	0.528635	114.224	1	1	0	1.16724e-26	1.57601e-24	up	significant	Distal Intergenic	2	166273908	166294831	20924	1	670775	ENSMUST00000152987.1	61813	ENSMUSG00000084840	Gm11468	predicted gene 11468
chr16	32477267	32477767	501	*	1.84711	2.69915	114.224	1	1	0	1.16767e-26	1.57601e-24	up	significant	3' UTR	16	32475523	32487703	12181	2	106407	ENSMUST00000231690.1	9936	ENSMUSG00000035699	Slc51a	solute carrier family 51	alpha subunit
chr6	143359336	143359836	501	*	2.44622	1.07907	114.144	1	1	0	1.21528e-26	1.63866e-24	up	significant	Distal Intergenic	6	143286050	143296037	9988	1	52285	ENSMUST00000160951.1	73286	NA	D6Ertd474e	DNA segment	Chr 6	ERATO Doi 474	expressed
chr14	106011966	106012466	501	*	2.64426	1.37646	114.111	1	1	0	1.23595e-26	1.66509e-24	up	significant	Distal Intergenic	14	106106198	106109272	3075	1	212085	ENSMUST00000022708.6	-93732	ENSMUSG00000022113	Trim52	tripartite motif-containing 52
chr14	30458010	30459292	1283	*	2.24234	1.40748	115.46	2	2	0	1.25187e-26	1.68506e-24	up	significant	Intron (ENSMUST00000112250.5/12289	intron 1 of 46)	14	30479535	30510494	30960	1	75901	ENSMUST00000224453.1	-20243	ENSMUSG00000021962	Dcp1a	decapping mRNA 1A
chr8	70407301	70408778	1478	*	2.0127	2.43462	115.458	2	2	0	1.25315e-26	1.68532e-24	up	significant	Intron (ENSMUST00000076615.5/382056	intron 2 of 13)	8	70397755	70402798	5044	2	382056	ENSMUST00000125273.1	-4503	ENSMUSG00000003575	Crtc1	CREB regulated transcription coactivator 1
chr11	120112154	120112654	501	*	2.02025	2.20988	114.07	1	1	0	1.2619e-26	1.6956e-24	up	significant	Promoter (1-2kb)	11	120105805	120110458	4654	2	72055	ENSMUST00000129710.7	-1696	ENSMUSG00000061306	Slc38a10	solute carrier family 38	member 10
chr12	37341838	37342338	501	*	3.28792	-0.45808	114.025	1	1	0	1.29067e-26	1.73275e-24	up	significant	Intron (ENSMUST00000049874.13/319660	intron 3 of 12)	12	37242042	37565393	323352	1	319660	ENSMUST00000160390.1	99796	ENSMUSG00000050103	Agmo	alkylglycerol monooxygenase
chr16	83326779	83327279	501	*	3.14809	-0.361658	113.94	1	1	0	1.34703e-26	1.80685e-24	up	significant	Distal Intergenic	16	84371143	84375505	4363	1	75247	ENSMUST00000231366.1	-1043864	ENSMUSG00000116907	4930553E22Rik	RIKEN cDNA 4930553E22 gene
chr17	14857797	14858297	501	*	2.98479	-0.0327632	113.889	1	1	0	1.38241e-26	1.85271e-24	up	significant	Intron (ENSMUST00000232147.1/71682	intron 23 of 25)	17	14829331	14909519	80189	2	71682	ENSMUST00000228233.1	51222	ENSMUSG00000046991	Wdr27	WD repeat domain 27
chr7	109968202	109969514	1313	*	2.12761	1.70167	115.25	2	2	0	1.39173e-26	1.86358e-24	up	significant	Distal Intergenic	7	109893780	109960470	66691	2	19347	ENSMUST00000080437.12	-7732	ENSMUSG00000035901	Dennd5a	DENN domain containing 5A
chr13	111210902	111211402	501	*	2.46991	0.670443	113.84	1	1	0	1.4167e-26	1.89537e-24	up	significant	Distal Intergenic	13	111211467	111229431	17965	2	73129	ENSMUST00000225326.1	18029	ENSMUSG00000114824	3110015C05Rik	RIKEN cDNA 3110015C05 gene
chr2	128424189	128424689	501	*	2.4018	0.601428	113.792	1	1	0	1.4518e-26	1.94066e-24	up	significant	Exon (ENSMUST00000131961.1/ENSMUST00000131961.1	exon 2 of 2)	2	128372107	128428893	56787	2	100043424	ENSMUST00000125354.1	4204	ENSMUSG00000074813	Morrbid	myeloid RNA regulator of BCL2L11 induced cell death
chr11	101952762	101953262	501	*	1.90954	2.51736	113.682	1	1	0	1.53426e-26	2.04911e-24	up	significant	Promoter (<=1kb)	11	101952421	101960573	8153	1	73887	ENSMUST00000123249.1	341	ENSMUSG00000071818	4930417O22Rik	RIKEN cDNA 4930417O22 gene
chr7	82029598	82030098	501	*	1.73571	3.2803	113.679	1	1	0	1.53703e-26	2.05103e-24	up	significant	Distal Intergenic	7	81966653	81992307	25655	2	12173	ENSMUST00000026096.9	-37291	ENSMUSG00000025105	Bnc1	basonuclin zinc finger protein 1
chr7	25058784	25059284	501	*	2.49556	1.08703	113.669	1	1	0	1.54459e-26	2.05934e-24	up	significant	Promoter (<=1kb)	7	25046202	25059431	13230	2	14809	ENSMUST00000206132.1	147	ENSMUSG00000003378	Grik5	glutamate receptor	ionotropic	kainate 5 (gamma 2)
chr1	166866218	166866718	501	*	3.28546	-0.456072	113.631	1	1	0	1.57399e-26	2.09511e-24	up	significant	Distal Intergenic	1	166974023	166999728	25706	2	100503962	ENSMUST00000180995.2	133010	ENSMUSG00000102548	Gm16701	predicted gene	16701
chr13	15440682	15441182	501	*	3.60205	-0.425167	113.631	1	1	0	1.57413e-26	2.09511e-24	up	significant	Exon (ENSMUST00000181118.1/ENSMUST00000181118.1	exon 2 of 3)	13	15463235	15715091	251857	1	14634	ENSMUST00000130065.7	-22053	ENSMUSG00000021318	Gli3	GLI-Kruppel family member GLI3
chr10	23677060	23677560	501	*	2.35463	1.61441	113.568	1	1	0	1.62476e-26	2.16064e-24	up	significant	Distal Intergenic	10	23785347	23785475	129	2	100529074	ENSMUST00000093556.1	107915	ENSMUSG00000070063	Snora33	small nucleolar RNA	H/ACA box 33
chr14	19740442	19740942	501	*	3.63365	-0.185381	113.49	1	1	0	1.69065e-26	2.24632e-24	up	significant	Distal Intergenic	14	19751265	19811787	60523	1	18074	ENSMUST00000022340.4	-10323	ENSMUSG00000021806	Nid2	nidogen 2
chr11	108720254	108720754	501	*	2.43707	1.53729	113.453	1	1	0	1.72226e-26	2.28636e-24	up	significant	Intron (ENSMUST00000150863.8/76380	intron 21 of 26)	11	108710072	108808706	98635	1	76380	ENSMUST00000151755.1	10182	ENSMUSG00000020728	Cep112	centrosomal protein 112
chr6	87597473	87597973	501	*	2.27642	2.04127	113.439	1	1	0	1.73446e-26	2.30058e-24	up	significant	Exon (ENSMUST00000204650.1/ENSMUST00000204650.1	exon 1 of 2)	6	87578591	87590743	12153	2	58182	ENSMUST00000204682.2	-6730	ENSMUSG00000049409	Prokr1	prokineticin receptor 1
chr12	111710427	111711923	1497	*	2.76275	1.56765	114.801	2	2	0	1.74503e-26	2.31261e-24	up	significant	Promoter (1-2kb)	12	111709904	111712927	3024	2	70369	ENSMUST00000160576.1	1004	ENSMUSG00000049792	Bag5	BCL2-associated athanogene 5
chr4	120083632	120084132	501	*	3.52738	0.701871	113.422	1	1	0	1.74899e-26	2.31588e-24	up	significant	Intron (ENSMUST00000106307.8/16656	intron 3 of 8)	4	120094489	120134557	40069	1	16656	ENSMUST00000166542.2	-10357	ENSMUSG00000028634	Hivep3	human immunodeficiency virus type I enhancer binding protein 3
chr12	3787517	3788017	501	*	2.00347	2.35564	113.42	1	1	0	1.75133e-26	2.31698e-24	up	significant	Distal Intergenic	12	3779548	3781398	1851	1	13528	ENSMUST00000174293.1	7969	ENSMUSG00000071454	Dtnb	dystrobrevin	beta
chr3	30548950	30549450	501	*	2.60074	0.540111	113.407	1	1	0	1.76225e-26	2.32944e-24	up	significant	Promoter (<=1kb)	3	29977344	30548008	570665	2	14013	ENSMUST00000172754.7	-942	ENSMUSG00000027684	Mecom	MDS1 and EVI1 complex locus
chr10	84136931	84137431	501	*	3.85843	-0.761538	113.394	1	1	0	1.77403e-26	2.34301e-24	up	significant	Distal Intergenic	10	84036560	84100697	64138	2	102637349	ENSMUST00000216477.1	-36234	ENSMUSG00000111049	Gm34184	predicted gene	34184
chr10	76686403	76686903	501	*	2.47371	0.920024	113.388	1	1	0	1.77943e-26	2.34813e-24	up	significant	Exon (ENSMUST00000218472.1/ENSMUST00000218472.1	exon 1 of 1)	10	76715016	76719236	4221	2	12833	ENSMUST00000137599.1	32333	ENSMUSG00000001119	Col6a1	collagen	type VI	alpha 1
chr17	6746810	6748015	1206	*	2.19666	2.02844	114.724	2	2	0	1.81498e-26	2.39301e-24	up	significant	Exon (ENSMUST00000064234.6/22350	exon 7 of 13)	17	6740837	6742821	1985	2	22350	ENSMUST00000131131.1	-3989	ENSMUSG00000052397	Ezr	ezrin
chr1	14782565	14783065	501	*	2.58154	0.211116	113.271	1	1	0	1.88754e-26	2.48655e-24	up	significant	Distal Intergenic	1	14753346	14755990	2645	2	17681	ENSMUST00000027062.6	-26575	ENSMUSG00000025930	Msc	musculin
chr3	35320932	35321432	501	*	2.63753	0.258668	113.254	1	1	0	1.90428e-26	2.50647e-24	up	significant	Distal Intergenic	3	35618814	35630964	12151	2	625963	ENSMUST00000199182.1	309532	ENSMUSG00000105662	Gm6639	predicted gene 6639
chr11	7838732	7839232	501	*	2.68731	0.0113041	113.245	1	1	0	1.91246e-26	2.51508e-24	up	significant	Distal Intergenic	11	7207686	7213923	6238	2	16009	ENSMUST00000135887.2	-624809	ENSMUSG00000020427	Igfbp3	insulin-like growth factor binding protein 3
chr18	39635426	39636728	1303	*	2.0414	2.40015	114.603	2	2	0	1.92845e-26	2.53396e-24	up	significant	Exon (ENSMUST00000237284.1/ENSMUST00000237284.1	exon 1 of 3)	18	39487128	39519421	32294	2	14815	ENSMUST00000237944.1	-116005	ENSMUSG00000024431	Nr3c1	nuclear receptor subfamily 3	group C	member 1
chr16	13585198	13585698	501	*	3.04623	0.0637498	113.215	1	1	0	1.94178e-26	2.5493e-24	up	significant	Intron (ENSMUST00000058884.9/74108	intron 21 of 23)	16	13519193	13521107	1915	2	70100	ENSMUST00000186717.1	-64091	ENSMUSG00000099411	2310015D24Rik	RIKEN cDNA 2310015D24 gene
chr6	88079398	88079898	501	*	2.14455	1.30409	113.112	1	1	0	2.04563e-26	2.67883e-24	up	significant	Distal Intergenic	6	88084482	88105304	20823	1	103963	ENSMUST00000032143.7	-4584	ENSMUSG00000030062	Rpn1	ribophorin I
chr8	70406292	70406792	501	*	2.02016	2.66612	113.113	1	1	0	2.04457e-26	2.67883e-24	up	significant	Intron (ENSMUST00000076615.5/382056	intron 2 of 13)	8	70397755	70402798	5044	2	382056	ENSMUST00000125273.1	-3494	ENSMUSG00000003575	Crtc1	CREB regulated transcription coactivator 1
chr8	128679860	128680360	501	*	1.86578	2.92761	113.114	1	1	0	2.04334e-26	2.67883e-24	up	significant	Distal Intergenic	8	128685654	128733200	47547	1	16412	ENSMUST00000090006.11	-5294	ENSMUSG00000025809	Itgb1	integrin beta 1 (fibronectin receptor beta)
chr10	53496351	53496851	501	*	1.97445	2.11281	113.071	1	1	0	2.08825e-26	2.73232e-24	up	significant	Intron (ENSMUST00000218925.1/ENSMUST00000218925.1	intron 1 of 3)	10	53498443	53518989	20547	2	100502868	ENSMUST00000218774.1	22138	ENSMUSG00000112739	Gm20597	predicted gene	20597
chr14	88534674	88535174	501	*	2.94148	-0.101287	113.029	1	1	0	2.13262e-26	2.78801e-24	up	significant	Distal Intergenic	14	88464743	88471396	6654	2	219257	ENSMUST00000061628.6	-63278	ENSMUSG00000050505	Pcdh20	protocadherin 20
chr9	15039897	15040397	501	*	2.39011	1.83548	112.958	1	1	0	2.21035e-26	2.88719e-24	up	significant	Intron (ENSMUST00000164273.8/55991	intron 1 of 4)	9	15010086	15043797	33712	2	55991	ENSMUST00000169288.1	3400	ENSMUSG00000031934	Panx1	pannexin 1
chr1	28339992	28340492	501	*	3.13467	-0.378992	112.927	1	1	0	2.24504e-26	2.93003e-24	up	significant	Distal Intergenic	1	28776117	28780252	4136	2	210962	ENSMUST00000059937.4	439760	ENSMUSG00000048411	Spata31e5	spermatogenesis associated 31 subfamily E member 5
chr4	138462949	138465155	2207	*	1.99007	2.47925	115.081	3	3	0	2.27351e-26	2.96218e-24	up	significant	Distal Intergenic	4	138454314	138460123	5810	1	66259	ENSMUST00000050918.3	8635	ENSMUSG00000046447	Camk2n1	calcium/calmodulin-dependent protein kinase II inhibitor 1
chr16	35229482	35229982	501	*	2.35103	1.0159	112.902	1	1	0	2.27334e-26	2.96218e-24	up	significant	Intron (ENSMUST00000114913.2/224129	intron 1 of 20)	16	35270662	35272117	1456	1	224129	ENSMUST00000232470.1	-40680	ENSMUSG00000022840	Adcy5	adenylate cyclase 5
chr5	146315250	146315750	501	*	2.60757	0.605119	112.899	1	1	0	2.27732e-26	2.96464e-24	up	significant	Distal Intergenic	5	146296365	146299512	3148	1	264064	ENSMUST00000160924.1	18885	ENSMUSG00000029635	Cdk8	cyclin dependent kinase 8
chr2	173335065	173336316	1252	*	2.12455	1.72126	114.259	2	2	0	2.29346e-26	2.98063e-24	up	significant	Distal Intergenic	2	173224458	173276533	52076	2	65112	ENSMUST00000036248.12	-58532	ENSMUSG00000038400	Pmepa1	prostate transmembrane protein	androgen induced 1
chr10	7136046	7136546	501	*	2.92437	0.805817	112.886	1	1	0	2.29201e-26	2.98063e-24	up	significant	Promoter (<=1kb)	10	7119063	7135506	16444	2	215748	ENSMUST00000150282.1	-540	ENSMUSG00000015202	Cnksr3	Cnksr family member 3
chr12	69968128	69968628	501	*	2.64453	0.475397	112.881	1	1	0	2.29751e-26	2.98339e-24	up	significant	Exon (ENSMUST00000110560.2/100040999	exon 2 of 3)	12	69963409	69969736	6328	1	100040999	ENSMUST00000110560.2	4719	ENSMUSG00000121663	Gm3086	RuvB-like protein 1 pseudogene
chr10	93736167	93737503	1337	*	3.07835	-0.412279	114.194	2	2	0	2.37059e-26	3.0757e-24	up	significant	Intron (ENSMUST00000020204.4/57764	intron 7 of 9)	10	93674218	93683322	9105	2	100504069	ENSMUST00000147379.2	-52845	ENSMUSG00000085723	Gm15915	predicted gene 15915
chr17	4457560	4458060	501	*	2.90458	-0.0136247	112.786	1	1	0	2.41029e-26	3.12458e-24	up	significant	Distal Intergenic	17	4634978	4637471	2494	1	75117	ENSMUST00000232624.1	-176918	ENSMUSG00000116767	4930517M08Rik	RIKEN cDNA 4930517M08 gene
chr3	54436414	54436914	501	*	2.32621	0.950162	112.753	1	1	0	2.4508e-26	3.17443e-24	up	significant	Distal Intergenic	3	54388889	54390393	1505	1	50706	ENSMUST00000150868.1	47525	ENSMUSG00000027750	Postn	periostin	osteoblast specific factor
chr5	64513520	64514020	501	*	2.05706	2.72367	112.741	1	1	0	2.46628e-26	3.1918e-24	up	significant	Distal Intergenic	5	64477035	64482465	5431	1	77382	ENSMUST00000196829.1	36485	ENSMUSG00000105352	C030018K13Rik	RIKEN cDNA C030018K13 gene
chr12	80001701	80002201	501	*	3.17773	-0.0524197	112.735	1	1	0	2.47359e-26	3.19859e-24	up	significant	Distal Intergenic	12	79917845	79936264	18420	2	77290	ENSMUST00000219857.1	-65437	ENSMUSG00000112765	9430078K24Rik	RIKEN cDNA 9430078K24 gene
chr3	8440916	8441416	501	*	3.37038	-0.419372	112.71	1	1	0	2.50461e-26	3.236e-24	up	significant	Distal Intergenic	3	8462228	8463035	808	2	620966	ENSMUST00000194834.1	21619	NA	Gm6194	transmembrane protein 189 pseudogene
chr12	71972558	71973058	501	*	2.65557	0.617383	112.67	1	1	0	2.55563e-26	3.29916e-24	up	significant	Intron (ENSMUST00000223272.1/208846	intron 18 of 25)	12	71889730	71992325	102596	1	208846	ENSMUST00000221317.1	82828	ENSMUSG00000034574	Daam1	dishevelled associated activator of morphogenesis 1
chr6	17170287	17172412	2126	*	1.86466	3.16114	114.794	3	3	0	2.62682e-26	3.3854e-24	up	significant	Promoter (<=1kb)	6	17097941	17171465	73525	2	232599	ENSMUST00000136503.1	0	ENSMUSG00000054556	Gm4876	predicted gene 4876
chr7	81138919	81139419	501	*	1.58233	3.65647	112.617	1	1	0	2.62528e-26	3.3854e-24	up	significant	Intron (ENSMUST00000026820.10/434203	intron 9 of 17)	7	81114850	81170416	55567	1	434203	ENSMUST00000119083.1	24069	ENSMUSG00000025726	Slc28a1	solute carrier family 28 (sodium-coupled nucleoside transporter)	member 1
chr8	108596136	108596636	501	*	2.9354	0.769998	112.607	1	1	0	2.63793e-26	3.39689e-24	up	significant	Intron (ENSMUST00000220518.1/11906	intron 4 of 15)	8	108553252	108584595	31344	2	109215	ENSMUST00000211953.1	-11541	ENSMUSG00000110613	Lncbate1	brown adipose tissue enriched long non-coding RNA 1
chr9	30765056	30765556	501	*	1.91168	2.14306	112.572	1	1	0	2.68533e-26	3.45504e-24	up	significant	Intron (ENSMUST00000213576.1/ENSMUST00000213576.1	intron 1 of 1)	9	30911207	30920950	9744	2	235130	ENSMUST00000216215.1	155394	ENSMUSG00000033453	Adamts15	ADAM metallopeptidase with thrombospondin type 1 motif 15
chr1	115964971	115965471	501	*	3.64475	-0.500983	112.503	1	1	0	2.78059e-26	3.57463e-24	up	significant	Intron (ENSMUST00000043725.8/636808	intron 3 of 23)	1	115684756	116587323	902568	1	636808	ENSMUST00000043725.8	280215	ENSMUSG00000070695	Cntnap5a	contactin associated protein-like 5A
chr10	77084445	77084945	501	*	2.62497	0.728831	112.499	1	1	0	2.78654e-26	3.57931e-24	up	significant	Intron (ENSMUST00000081654.12/12822	intron 6 of 41)	10	77080725	77089428	8704	2	12822	ENSMUST00000156009.1	4483	ENSMUSG00000001435	Col18a1	collagen	type XVIII	alpha 1
chr16	88005057	88005557	501	*	2.19379	0.787178	112.495	1	1	0	2.79219e-26	3.58359e-24	up	significant	Intron (ENSMUST00000228188.1/14805	intron 6 of 16)	16	87912421	88056176	143756	2	14805	ENSMUST00000114137.1	50619	ENSMUSG00000022935	Grik1	glutamate receptor	ionotropic	kainate 1
chr2	10330175	10330675	501	*	2.49784	0.653959	112.451	1	1	0	2.85474e-26	3.66082e-24	up	significant	Distal Intergenic	2	10370510	10439137	68628	1	353282	ENSMUST00000114862.7	-39835	ENSMUSG00000061186	Sfmbt2	Scm-like with four mbt domains 2
chr6	127989593	127990093	501	*	1.6042	3.75989	112.449	1	1	0	2.8581e-26	3.66209e-24	up	significant	Intron (ENSMUST00000112173.7/109246	intron 2 of 7)	6	127965257	127966817	1561	2	109246	ENSMUST00000202141.1	-22776	ENSMUSG00000030352	Tspan9	tetraspanin 9
chr7	115671243	115671743	501	*	2.38526	1.34297	112.441	1	1	0	2.86845e-26	3.6723e-24	up	significant	Intron (ENSMUST00000206034.1/20679	intron 5 of 15)	7	115597230	115662365	65136	2	20679	ENSMUST00000206427.1	-8878	ENSMUSG00000051910	Sox6	SRY (sex determining region Y)-box 6
chr8	34781855	34782355	501	*	2.16904	1.22519	112.434	1	1	0	2.87975e-26	3.68372e-24	up	significant	Distal Intergenic	8	34807297	34819894	12598	1	319520	ENSMUST00000033930.4	-24942	ENSMUSG00000031530	Dusp4	dual specificity phosphatase 4
chrX	139352186	139352686	501	*	2.40491	0.546813	112.373	1	1	0	2.96973e-26	3.79568e-24	up	significant	Intron (ENSMUST00000126339.8/78526	intron 3 of 19)	20	139240226	139356770	116545	2	78526	ENSMUST00000126339.8	4084	ENSMUSG00000086807	Platr21	pluripotency associated transcript 21
chr1	180274647	180275147	501	*	1.75911	3.25442	112.347	1	1	0	3.00781e-26	3.84118e-24	up	significant	Exon (ENSMUST00000192164.1/ENSMUST00000192164.1	exon 3 of 3)	1	180245638	180263438	17801	2	19165	ENSMUST00000133340.1	-11209	ENSMUSG00000010609	Psen2	presenilin 2
chr18	61054370	61057615	3246	*	2.00983	1.87048	115.047	4	4	0	3.0831e-26	3.93407e-24	up	significant	Intron (ENSMUST00000025522.10/18596	intron 1 of 22)	18	61045200	61085056	39857	1	18596	ENSMUST00000115274.1	9170	ENSMUSG00000024620	Pdgfrb	platelet derived growth factor receptor	beta polypeptide
chr17	71129805	71130305	501	*	2.07662	1.63837	112.286	1	1	0	3.1017e-26	3.95453e-24	up	significant	Distal Intergenic	17	71120904	71126856	5953	1	17929	ENSMUST00000233790.1	8901	ENSMUSG00000024049	Myom1	myomesin 1
chr8	102715858	102716358	501	*	2.48105	0.872727	112.26	1	1	0	3.14359e-26	4.00464e-24	up	significant	Intron (ENSMUST00000075190.4/12552	intron 2 of 12)	8	102632095	102785642	153548	2	12552	ENSMUST00000075190.4	69284	ENSMUSG00000031673	Cdh11	cadherin 11
chr1	135520604	135521104	501	*	2.6249	0.0485223	112.121	1	1	0	3.37108e-26	4.29091e-24	up	significant	Intron (ENSMUST00000040599.14/215690	intron 3 of 29)	1	135458680	135510451	51772	2	215690	ENSMUST00000190130.1	-10153	ENSMUSG00000009418	Nav1	neuron navigator 1
chr17	34692955	34693455	501	*	2.18845	1.69535	112.095	1	1	0	3.41513e-26	4.3434e-24	up	significant	Intron (ENSMUST00000238967.1/81877	intron 15 of 43)	17	34670535	34719815	49281	1	81877	ENSMUST00000238305.1	22420	ENSMUSG00000033327	Tnxb	tenascin XB
chr9	117306818	117307318	501	*	2.49586	0.770506	112.077	1	1	0	3.44709e-26	4.38044e-24	up	significant	Intron (ENSMUST00000164018.8/207181	intron 2 of 14)	9	116578515	117252483	673969	2	207181	ENSMUST00000044901.13	-54335	ENSMUSG00000039607	Rbms3	RNA binding motif	single stranded interacting protein
chr6	128088872	128090201	1330	*	2.72301	0.500127	113.402	2	2	0	3.53464e-26	4.488e-24	up	significant	Intron (ENSMUST00000112173.7/109246	intron 1 of 7)	6	127967166	128124316	157151	2	109246	ENSMUST00000127105.7	34115	ENSMUSG00000030352	Tspan9	tetraspanin 9
chr14	33745678	33746178	501	*	2.54755	0.5566	111.993	1	1	0	3.59692e-26	4.56334e-24	up	significant	Distal Intergenic	14	33808075	33811283	3209	2	218902	ENSMUST00000228030.1	65105	ENSMUSG00000115751	4930503F20Rik	RIKEN cDNA 4930503F20 gene
chr1	153124431	153124931	501	*	2.56199	0.58213	111.908	1	1	0	3.7534e-26	4.75795e-24	up	significant	Promoter (2-3kb)	1	153124173	153127234	3062	2	16782	ENSMUST00000189005.1	2303	ENSMUSG00000026479	Lamc2	laminin	gamma 2
chr13	60291530	60292030	501	*	2.33669	1.4256	111.86	1	1	0	3.84655e-26	4.87204e-24	up	significant	Distal Intergenic	13	60205471	60216023	10553	1	100503759	ENSMUST00000224064.1	86059	ENSMUSG00000050765	Gm5084	predicted gene 5084
chr6	136887869	136888369	501	*	2.3627	1.61635	111.849	1	1	0	3.86733e-26	4.89435e-24	up	significant	Distal Intergenic	6	136872435	136875823	3389	2	17313	ENSMUST00000032342.2	-12046	ENSMUSG00000030218	Mgp	matrix Gla protein
chr13	115072436	115072936	501	*	2.70347	0.55834	111.79	1	1	0	3.98467e-26	5.03872e-24	up	significant	Intron (ENSMUST00000061673.8/109700	intron 1 of 28)	13	115088355	115090186	1832	2	105083	ENSMUST00000109226.4	17250	ENSMUSG00000042275	Pelo	pelota mRNA surveillance and ribosome rescue factor
chr9	84394762	84395262	501	*	2.46757	0.614313	111.735	1	1	0	4.09585e-26	5.17507e-24	up	significant	Distal Intergenic	9	84107507	84124240	16734	1	12040	ENSMUST00000186136.1	287255	ENSMUSG00000032263	Bckdhb	branched chain ketoacid dehydrogenase E1	beta polypeptide
chr6	125654524	125655024	501	*	3.53895	-0.759032	111.69	1	1	0	4.18975e-26	5.28939e-24	up	significant	Promoter (<=1kb)	6	125654931	125656627	1697	1	22371	ENSMUST00000129436.1	0	ENSMUSG00000001930	Vwf	Von Willebrand factor
chr12	100144218	100146225	2008	*	2.09904	1.63982	113.811	3	3	0	4.31396e-26	5.44175e-24	up	significant	Exon (ENSMUST00000021596.8/217827	exon 4 of 14)	12	100125452	100159648	34197	2	217827	ENSMUST00000021596.8	13423	ENSMUSG00000021179	Nrde2	nrde-2 necessary for RNA interference	domain containing
chr4	138343440	138343940	501	*	2.09949	1.54891	111.63	1	1	0	4.31782e-26	5.44218e-24	up	significant	Promoter (<=1kb)	4	138338424	138343649	5226	2	72269	ENSMUST00000144986.1	0	ENSMUSG00000028755	Cda	cytidine deaminase
chr5	104126526	104127026	501	*	3.22282	-0.171428	111.621	1	1	0	4.33793e-26	5.46307e-24	up	significant	Distal Intergenic	5	104079111	104113733	34623	2	13602	ENSMUST00000031249.7	-12793	ENSMUSG00000029309	Sparcl1	SPARC-like 1
chr13	35214136	35215424	1289	*	2.33733	0.849518	112.975	2	2	0	4.38252e-26	5.51473e-24	up	significant	Promoter (2-3kb)	13	35210660	35212048	1389	2	75543	ENSMUST00000220954.1	-2088	ENSMUSG00000113770	1700019C18Rik	RIKEN cDNA 1700019C18 gene
chr5	38255575	38256075	501	*	2.89811	-0.328958	111.563	1	1	0	4.46631e-26	5.61559e-24	up	significant	Distal Intergenic	5	38260185	38269634	9450	1	66309	ENSMUST00000087511.9	-4110	ENSMUSG00000067365	Tmem128	transmembrane protein 128
chr19	50703195	50703695	501	*	2.68927	0.0218469	111.552	1	1	0	4.49208e-26	5.6434e-24	up	significant	Intron (ENSMUST00000180848.1/ENSMUST00000180848.1	intron 1 of 7)	19	50147660	50678646	530987	2	58178	ENSMUST00000164039.8	-24549	ENSMUSG00000043531	Sorcs1	sortilin-related VPS10 domain containing receptor 1
chr14	54189178	54189678	501	*	2.9122	-0.0295548	111.55	1	1	0	4.49605e-26	5.6438e-24	up	significant	Distal Intergenic	14	54239661	54253914	14254	2	13135	ENSMUST00000128231.1	64236	ENSMUSG00000022174	Dad1	defender against cell death 1
chr3	94650395	94650895	501	*	2.38547	2.71136	111.531	1	1	0	4.53877e-26	5.69281e-24	up	significant	Intron (ENSMUST00000006123.10/22156	intron 1 of 12)	3	94612996	94658800	45805	2	22156	ENSMUST00000196655.4	7905	ENSMUSG00000005968	Tuft1	tuftelin 1
chr8	93572296	93572796	501	*	2.71138	0.273778	111.523	1	1	0	4.55719e-26	5.71128e-24	up	significant	Intron (ENSMUST00000212785.1/ENSMUST00000212785.1	intron 2 of 2)	8	93523155	93535830	12676	2	67935	ENSMUST00000212722.1	-36466	ENSMUSG00000058019	Ces5a	carboxylesterase 5A
chr13	43271644	43272720	1077	*	2.31417	1.72901	112.879	2	2	0	4.60148e-26	5.7621e-24	up	significant	Intron (ENSMUST00000055341.6/328232	intron 1 of 1)	13	43265425	43303405	37981	2	328232	ENSMUST00000222779.1	30685	ENSMUSG00000051335	Gfod1	glucose-fructose oxidoreductase domain containing 1
chr10	22927977	22928477	501	*	3.33631	-0.240408	111.487	1	1	0	4.64179e-26	5.80788e-24	up	significant	Distal Intergenic	10	22817281	22820174	2894	2	21412	ENSMUST00000049930.8	-107803	ENSMUSG00000045680	Tcf21	transcription factor 21
chr19	27395419	27396422	1004	*	3.55718	1.38021	112.849	2	2	0	4.66982e-26	5.83822e-24	up	significant	Promoter (2-3kb)	19	27396295	27399387	3093	2	52874	ENSMUST00000235852.1	2965	ENSMUSG00000041360	Pum3	pumilio RNA-binding family member 3
chr4	101450350	101450850	501	*	2.33301	1.78494	111.419	1	1	0	4.8048e-26	6.00211e-24	up	significant	Intron (ENSMUST00000102780.7/11639	intron 3 of 5)	4	101447223	101463779	16557	1	11639	ENSMUST00000155749.1	3127	ENSMUSG00000028527	Ak4	adenylate kinase 4
chr11	79065409	79065909	501	*	2.38027	0.81086	111.377	1	1	0	4.90558e-26	6.12306e-24	up	significant	Intron (ENSMUST00000018478.10/16706	intron 2 of 18)	11	79044920	79059875	14956	2	16706	ENSMUST00000141409.7	-5534	ENSMUSG00000018334	Ksr1	kinase suppressor of ras 1
chr19	44902242	44902742	501	*	2.20136	1.53857	111.36	1	1	0	4.94789e-26	6.17088e-24	up	significant	Distal Intergenic	19	44931151	44983188	52038	1	226151	ENSMUST00000096053.4	-28409	ENSMUSG00000036097	Slf2	SMC5-SMC6 complex localization factor 2
chr1	90654654	90655154	501	*	2.82429	1.51255	111.354	1	1	0	4.96342e-26	6.18129e-24	up	significant	Distal Intergenic	1	90611580	90612622	1043	1	108679	ENSMUST00000186882.1	43074	ENSMUSG00000034432	Cops8	COP9 signalosome subunit 8
chr19	55194495	55194995	501	*	2.12537	1.6889	111.354	1	1	0	4.96424e-26	6.18129e-24	up	significant	Promoter (1-2kb)	19	55192678	55192734	57	1	102465990	ENSMUST00000184990.1	1817	ENSMUSG00000098289	Mir6715	microRNA 6715
chr8	121366655	121367155	501	*	2.68878	0.416307	111.34	1	1	0	4.99817e-26	6.21854e-24	up	significant	Intron (ENSMUST00000127664.1/108148	intron 1 of 15)	8	121530828	121541869	11042	2	76405	ENSMUST00000182739.7	174714	ENSMUSG00000031809	1700018B08Rik	RIKEN cDNA 1700018B08 gene
chr15	83215732	83216232	501	*	2.04209	2.40299	111.329	1	1	0	5.02613e-26	6.24829e-24	up	significant	Distal Intergenic	15	83228333	83251729	23397	2	239559	ENSMUST00000229687.1	35497	ENSMUSG00000047878	A4galt	alpha 1	4-galactosyltransferase
chr5	93221736	93222236	501	*	2.80934	1.03471	111.239	1	1	0	5.25967e-26	6.53337e-24	up	significant	Distal Intergenic	5	93206518	93213475	6958	1	75610	ENSMUST00000031330.4	15218	ENSMUSG00000029384	2010109A12Rik	RIKEN cDNA 2010109A12 gene
chr15	83417429	83418748	1320	*	2.09026	1.86846	112.595	2	2	0	5.30855e-26	6.58879e-24	up	significant	Intron (ENSMUST00000171436.7/23970	intron 1 of 10)	15	83388550	83423790	35241	2	23970	ENSMUST00000230816.1	5042	ENSMUSG00000016664	Pacsin2	protein kinase C and casein kinase substrate in neurons 2
chr18	25634488	25634988	501	*	2.50643	0.658573	111.197	1	1	0	5.37374e-26	6.66434e-24	up	significant	Intron (ENSMUST00000115816.2/108013	intron 2 of 12)	18	25504220	25752692	248473	2	108013	ENSMUST00000225927.1	117704	ENSMUSG00000024268	Celf4	CUGBP	Elav-like family member 4
chr10	120652535	120653035	501	*	3.03253	0.101481	111.194	1	1	0	5.38188e-26	6.66909e-24	up	significant	Intron (ENSMUST00000219150.1/ENSMUST00000219150.1	intron 1 of 2)	10	120765732	120774481	8750	1	70874	ENSMUST00000219219.1	-112697	ENSMUSG00000044544	4921513I03Rik	RIKEN cDNA 4921513I03 gene
chr10	66904702	66905202	501	*	2.09139	1.58393	111.178	1	1	0	5.42556e-26	6.71782e-24	up	significant	Distal Intergenic	10	66915636	66917739	2104	2	68488	ENSMUST00000219021.1	12537	NA	1110002J07Rik	RIKEN cDNA 1110002J07 gene
chrX	167032083	167033214	1132	*	2.51655	0.646725	112.518	2	2	0	5.51984e-26	6.82908e-24	up	significant	Distal Intergenic	20	167063552	167068389	4838	2	667794	ENSMUST00000171902.2	35175	ENSMUSG00000086008	Gm8817	predicted gene 8817
chr2	84249825	84250889	1065	*	2.78748	0.366284	112.467	2	2	0	5.66329e-26	7.00096e-24	up	significant	Distal Intergenic	2	84330659	84375358	44700	2	54598	ENSMUST00000099944.3	124469	ENSMUSG00000059588	Calcrl	calcitonin receptor-like
chr1	30017528	30018028	501	*	3.03806	-0.231944	111.049	1	1	0	5.78873e-26	7.13889e-24	up	significant	Distal Intergenic	1	29421488	29421612	125	1	102465174	ENSMUST00000183870.1	596040	ENSMUSG00000099257	Mir6342	microRNA 6342
chr2	69128985	69130074	1090	*	2.53121	0.501411	112.425	2	2	0	5.78294e-26	7.13889e-24	up	significant	Distal Intergenic	2	69135800	69189330	53531	1	329416	ENSMUST00000041865.7	-5726	ENSMUSG00000034738	Nostrin	nitric oxide synthase trafficker
chr5	135672921	135673421	501	*	2.87256	0.518863	111.05	1	1	0	5.78728e-26	7.13889e-24	up	significant	Promoter (1-2kb)	5	135674585	135731117	56533	1	18984	ENSMUST00000153515.7	-1164	ENSMUSG00000005514	Por	cytochrome p450 oxidoreductase
chr13	38616920	38617420	501	*	2.37488	1.34429	111.024	1	1	0	5.86214e-26	7.22367e-24	up	significant	Intron (ENSMUST00000224115.1/17828	intron 3 of 4)	13	38611834	38635061	23228	2	17828	ENSMUST00000224902.1	17641	ENSMUSG00000038982	Bloc1s5	biogenesis of lysosomal organelles complex-1	subunit 5	muted
chr9	78546930	78547430	501	*	2.50788	1.53005	110.992	1	1	0	5.95699e-26	7.33469e-24	up	significant	Intron (ENSMUST00000052441.11/235504	intron 9 of 10)	9	78536506	78588015	51510	2	235504	ENSMUST00000117645.7	40585	ENSMUSG00000049624	Slc17a5	solute carrier family 17 (anion/sugar transporter)	member 5
chr19	10781578	10782078	501	*	2.20203	1.56277	110.968	1	1	0	6.03086e-26	7.41973e-24	up	significant	Promoter (<=1kb)	19	10781915	10786039	4125	1	403202	ENSMUST00000189565.2	0	ENSMUSG00000067577	A430093F15Rik	RIKEN cDNA A430093F15 gene
chr17	83116041	83116541	501	*	2.23355	1.24614	110.937	1	1	0	6.1264e-26	7.53128e-24	up	significant	Intron (ENSMUST00000235082.1/ENSMUST00000235082.1	intron 1 of 2)	17	83033594	83078225	44632	2	100503434	ENSMUST00000234063.1	-37816	ENSMUSG00000117399	Gm19689	predicted gene	19689
chr17	8128500	8129000	501	*	2.48238	0.694351	110.912	1	1	0	6.20288e-26	7.61924e-24	up	significant	3' UTR	17	8115445	8147785	32341	2	100037283	ENSMUST00000231927.1	18785	ENSMUSG00000095687	Rnaset2a	ribonuclease T2A
chr10	90380115	90381190	1076	*	-2.32231	0.993372	112.257	2	0	2	6.29715e-26	7.72889e-24	down	significant	Intron (ENSMUST00000183156.7/77531	intron 12 of 25)	10	90575727	90973300	397574	1	77531	ENSMUST00000182356.7	-194537	ENSMUSG00000058589	Anks1b	ankyrin repeat and sterile alpha motif domain containing 1B
chr3	37556632	37558016	1385	*	2.02796	1.85703	112.231	2	2	0	6.37998e-26	7.82434e-24	up	significant	Intron (ENSMUST00000108112.9/57815	intron 15 of 15)	3	37573618	37579090	5473	1	57815	ENSMUST00000132958.2	-15602	ENSMUSG00000027722	Afg2a	AFG2 AAA ATPase homolog A
chr8	78563675	78564175	501	*	2.68469	0.149824	110.826	1	1	0	6.47707e-26	7.93711e-24	up	significant	Intron (ENSMUST00000211332.1/76775	intron 4 of 10)	8	78577751	78734002	156252	1	76775	ENSMUST00000210703.1	-13576	ENSMUSG00000031684	Slc10a7	solute carrier family 10 (sodium/bile acid cotransporter family)	member 7
chr5	148344314	148344814	501	*	3.31379	0.199725	110.817	1	1	0	6.50925e-26	7.97022e-24	up	significant	Intron (ENSMUST00000048116.14/11987	intron 5 of 12)	5	148352153	148371546	19394	2	11987	ENSMUST00000138596.1	26732	ENSMUSG00000041313	Slc7a1	solute carrier family 7 (cationic amino acid transporter	y+ system)	member 1
chr3	157787700	157788200	501	*	2.12314	2.39678	110.7	1	1	0	6.90469e-26	8.44772e-24	up	significant	Distal Intergenic	3	157894423	157897712	3290	2	107869	ENSMUST00000129805.1	109512	ENSMUSG00000028179	Cth	cystathionine gamma lyase
chr12	79675511	79676011	501	*	2.15956	1.76535	110.691	1	1	0	6.93645e-26	8.47987e-24	up	significant	Intron (ENSMUST00000171210.2/19363	intron 8 of 10)	12	79917019	79924733	7715	2	77290	ENSMUST00000218818.1	248722	ENSMUSG00000112765	9430078K24Rik	RIKEN cDNA 9430078K24 gene
chr10	118110441	118110941	501	*	2.2898	1.22324	110.669	1	1	0	7.01123e-26	8.56451e-24	up	significant	Distal Intergenic	10	118141811	118146760	4950	1	17245	ENSMUST00000219827.1	-30870	ENSMUSG00000020212	Mdm1	MDM1 nuclear protein
chr17	84037962	84038462	501	*	2.14604	2.36358	110.649	1	1	0	7.08398e-26	8.64654e-24	up	significant	Exon (ENSMUST00000234723.1/ENSMUST00000234723.1	exon 2 of 2)	17	84008894	84013388	4495	1	78148	ENSMUST00000235072.1	29068	ENSMUSG00000117431	8430430B14Rik	RIKEN cDNA 8430430B14 gene
chr5	103541479	103541979	501	*	3.61187	2.07484	110.586	1	1	0	7.31208e-26	8.91791e-24	up	significant	Exon (ENSMUST00000048957.10/19249	exon 19 of 48)	5	103529566	103543339	13774	1	19249	ENSMUST00000200581.1	11913	ENSMUSG00000034573	Ptpn13	protein tyrosine phosphatase	non-receptor type 13
chr2	173338742	173339242	501	*	1.96541	2.36092	110.573	1	1	0	7.35876e-26	8.96776e-24	up	significant	Distal Intergenic	2	173224458	173276533	52076	2	65112	ENSMUST00000036248.12	-62209	ENSMUSG00000038400	Pmepa1	prostate transmembrane protein	androgen induced 1
chr1	151514119	151514619	501	*	2.18706	1.29583	110.538	1	1	0	7.48956e-26	9.11998e-24	up	significant	Distal Intergenic	1	151469406	151500955	31550	2	19821	ENSMUST00000076110.10	-13164	ENSMUSG00000026484	Rnf2	ring finger protein 2
chr11	8678209	8678709	501	*	2.18901	1.34022	110.525	1	1	0	7.54182e-26	9.17638e-24	up	significant	Distal Intergenic	11	8431652	8664681	233030	2	319939	ENSMUST00000239111.1	-13528	ENSMUSG00000020422	Tns3	tensin 3
chr1	88418509	88419745	1237	*	2.53097	1.05676	111.871	2	2	0	7.65006e-26	9.30075e-24	up	significant	Intron (ENSMUST00000027518.11/75396	intron 6 of 7)	1	88407406	88426432	19027	1	75396	ENSMUST00000189225.1	11103	ENSMUSG00000026295	Spp2	secreted phosphoprotein 2
chr6	7882421	7882921	501	*	2.5575	0.695584	110.485	1	1	0	7.69348e-26	9.34619e-24	up	significant	Distal Intergenic	6	7844842	7875687	30846	1	94192	ENSMUST00000040159.5	37579	ENSMUSG00000042460	C1galt1	core 1 synthase	glycoprotein-N-acetylgalactosamine 3-beta-galactosyltransferase	1
chr3	119785179	119785679	501	*	1.9458	2.46459	110.482	1	1	0	7.70411e-26	9.35175e-24	up	significant	Promoter (<=1kb)	3	119760549	119784466	23918	2	56195	ENSMUST00000199026.4	-713	ENSMUSG00000028134	Ptbp2	polypyrimidine tract binding protein 2
chr5	122402762	122403262	501	*	2.91732	1.02266	110.472	1	1	0	7.74471e-26	9.39366e-24	up	significant	Promoter (<=1kb)	5	122403414	122404781	1368	1	56378	ENSMUST00000126247.1	-152	ENSMUSG00000029465	Arpc3	actin related protein 2/3 complex	subunit 3
chr11	68058758	68059258	501	*	2.85676	0.87041	110.423	1	1	0	7.93787e-26	9.62039e-24	up	significant	Intron (ENSMUST00000021285.13/55943	intron 6 of 7)	11	67966506	67973641	7136	1	55943	ENSMUST00000142649.1	92252	ENSMUSG00000020903	Stx8	syntaxin 8
chr18	69624348	69624848	501	*	2.11465	1.87093	110.421	1	1	0	7.9462e-26	9.62294e-24	up	significant	Intron (ENSMUST00000066717.11/21413	intron 9 of 20)	18	69612444	69683198	70755	1	21413	ENSMUST00000202474.2	11904	ENSMUSG00000053477	Tcf4	transcription factor 4
chr8	80847887	80848387	501	*	3.08891	1.16961	110.407	1	1	0	8.00291e-26	9.68402e-24	up	significant	Intron (ENSMUST00000210676.1/14388	intron 1 of 10)	8	80791562	80830884	39323	2	14388	ENSMUST00000211018.1	-17003	ENSMUSG00000031714	Gab1	growth factor receptor bound protein 2-associated protein 1
chr1	88816456	88816956	501	*	2.187	1.20595	110.315	1	1	0	8.38515e-26	1.01386e-23	up	significant	Distal Intergenic	1	88754954	88755709	756	1	78650	ENSMUST00000180596.1	61502	ENSMUSG00000097398	Platr5	pluripotency associated transcript 5
chrX	52230554	52231054	501	*	3.77015	-0.508333	110.303	1	1	0	8.43491e-26	1.01908e-23	up	significant	Distal Intergenic	20	52053021	52165252	112232	2	14735	ENSMUST00000033450.2	-65302	ENSMUSG00000031119	Gpc4	glypican 4
chr16	35223889	35225216	1328	*	2.15667	1.12424	111.675	2	2	0	8.44479e-26	1.01948e-23	up	significant	Intron (ENSMUST00000114913.2/224129	intron 1 of 20)	16	35270662	35272117	1456	1	224129	ENSMUST00000232470.1	-45446	ENSMUSG00000022840	Adcy5	adenylate cyclase 5
chr13	49608922	49609422	501	*	2.26277	1.82672	110.271	1	1	0	8.57003e-26	1.03379e-23	up	significant	Promoter (<=1kb)	13	49608046	49624501	16456	1	18295	ENSMUST00000021822.6	876	ENSMUSG00000021390	Ogn	osteoglycin
chr10	126641840	126642340	501	*	2.252	0.912996	110.261	1	1	0	8.61411e-26	1.0383e-23	up	significant	Distal Intergenic	10	126710282	126710391	110	2	102465224	ENSMUST00000184232.1	68051	ENSMUSG00000098756	Mir378d	microRNA 378d
chr2	131204451	131204951	501	*	1.86611	3.27927	110.227	1	1	0	8.76188e-26	1.05528e-23	up	significant	Promoter (2-3kb)	2	131207078	131211447	4370	1	69596	ENSMUST00000143546.1	-2127	ENSMUSG00000068264	Ap5s1	adaptor-related protein 5 complex	sigma 1 subunit
chr16	34331553	34332053	501	*	1.56736	3.71839	110.216	1	1	0	8.81161e-26	1.06045e-23	up	significant	Intron (ENSMUST00000076810.11/545156	intron 6 of 59)	16	34357268	34361799	4532	2	545156	ENSMUST00000156668.1	29746	ENSMUSG00000061751	Kalrn	kalirin	RhoGEF kinase
chr17	14559397	14559897	501	*	1.78125	3.29366	110.213	1	1	0	8.82755e-26	1.06154e-23	up	significant	Distal Intergenic	17	14667119	14670866	3748	2	21826	ENSMUST00000232616.1	110969	ENSMUSG00000023885	Thbs2	thrombospondin 2
chr5	29775439	29775939	501	*	2.35805	1.23768	110.192	1	1	0	8.9192e-26	1.07173e-23	up	significant	Intron (ENSMUST00000008733.14/23950	intron 8 of 9)	5	29765190	29766687	1498	1	23950	ENSMUST00000139126.1	10249	ENSMUSG00000029131	Dnajb6	DnaJ heat shock protein family (Hsp40) member B6
chr3	85588644	85589144	501	*	2.84275	0.287765	110.176	1	1	0	8.99315e-26	1.07977e-23	up	significant	Intron (ENSMUST00000107672.7/229487	intron 2 of 11)	3	85574195	85654158	79964	1	229487	ENSMUST00000029726.5	14449	ENSMUSG00000028085	Gatb	glutamyl-tRNA amidotransferase subunit B
chr14	93062196	93062696	501	*	2.0319	1.81063	110.15	1	1	0	9.10893e-26	1.09282e-23	up	significant	Intron (ENSMUST00000195826.5/211712	intron 4 of 4)	14	93173729	93885748	712020	2	211712	ENSMUST00000194129.1	823052	ENSMUSG00000055421	Pcdh9	protocadherin 9
chr3	57334974	57335474	501	*	2.8922	-0.0806354	110.112	1	1	0	9.28628e-26	1.11237e-23	up	significant	Distal Intergenic	3	57287484	57301988	14505	2	17112	ENSMUST00000029376.12	-32986	ENSMUSG00000027800	Tm4sf1	transmembrane 4 superfamily member 1
chr11	46084571	46085071	501	*	2.27915	1.15846	110.113	1	1	0	9.28005e-26	1.11237e-23	up	significant	Intron (ENSMUST00000011400.7/11492	intron 3 of 22)	11	46102270	46102390	121	1	102465996	ENSMUST00000184230.1	-17199	ENSMUSG00000098942	Mir8100	microRNA 8100
chr15	80720343	80720843	501	*	2.08474	2.13585	110.094	1	1	0	9.37156e-26	1.12172e-23	up	significant	Intron (ENSMUST00000067689.8/213988	intron 1 of 24)	15	80711313	80941085	229773	1	213988	ENSMUST00000067689.8	9030	ENSMUSG00000047888	Tnrc6b	trinucleotide repeat containing 6b
chr3	100858432	100858932	501	*	2.5199	1.51803	110.065	1	1	0	9.5074e-26	1.1371e-23	up	significant	Intron (ENSMUST00000054791.8/242122	intron 1 of 5)	3	100825459	100896922	71464	1	242122	ENSMUST00000054791.8	32973	ENSMUSG00000051076	Vtcn1	V-set domain containing T cell activation inhibitor 1
chr17	31943880	31944380	501	*	1.90959	2.5889	110.055	1	1	0	9.55808e-26	1.14228e-23	up	significant	Distal Intergenic	17	31946082	32020128	74047	2	74377	ENSMUST00000237527.1	75748	ENSMUSG00000002076	Hsf2bp	heat shock transcription factor 2 binding protein
chr3	66650414	66650914	501	*	1.76455	2.92604	110.047	1	1	0	9.59876e-26	1.14625e-23	up	significant	Distal Intergenic	3	66972780	66978447	5668	2	20429	ENSMUST00000162060.8	327533	ENSMUSG00000027833	Shox2	SHOX homeobox 2
chrX	15569150	15569650	501	*	2.91458	-0.087041	110.027	1	1	0	9.69224e-26	1.15652e-23	up	significant	Distal Intergenic	20	15110585	15111466	882	2	67395	ENSMUST00000173852.1	-457684	ENSMUSG00000121742	Ppp1r2-ps9	protein phosphatase 1	regulatory (inhibitor) subunit 2	pseudogene 9
chr13	56095743	56096243	501	*	3.65394	1.64846	110.02	1	1	0	9.72832e-26	1.15993e-23	up	significant	Exon (ENSMUST00000016081.12/26914	exon 5 of 9)	13	56074359	56090058	15700	2	26914	ENSMUST00000141589.1	-5685	ENSMUSG00000015937	Macroh2a1	macroH2A.1 histone
chr2	10812555	10813055	501	*	3.75175	-0.627211	109.963	1	1	0	1.00131e-25	1.19297e-23	up	significant	Distal Intergenic	2	10518155	10518279	125	1	100316831	ENSMUST00000116944.1	294400	ENSMUSG00000080594	Mir669h	microRNA 669h
chr5	143649035	143649535	501	*	3.69673	-0.437895	109.951	1	1	0	1.0072e-25	1.19905e-23	up	significant	Promoter (1-2kb)	5	143651241	143708256	57016	1	19159	ENSMUST00000110727.1	-1706	ENSMUSG00000018001	Cyth3	cytohesin 3
chr2	158058330	158058830	501	*	3.58953	1.23794	109.947	1	1	0	1.00926e-25	1.20058e-23	up	significant	Exon (ENSMUST00000103123.9/70470	exon 6 of 7)	2	158047959	158070510	22552	1	70470	ENSMUST00000135603.1	10371	ENSMUSG00000027651	Rprd1b	regulation of nuclear pre-mRNA domain containing 1B
chr5	39472808	39473308	501	*	3.01945	-0.306129	109.922	1	1	0	1.0219e-25	1.21469e-23	up	significant	Intron (ENSMUST00000202881.1/ENSMUST00000202881.1	intron 1 of 1)	5	39476985	39603529	126545	2	75095	ENSMUST00000200770.1	130221	ENSMUSG00000106741	4930513D17Rik	RIKEN cDNA 4930513D17 gene
chr17	68158175	68158675	501	*	2.43788	0.84685	109.911	1	1	0	1.02794e-25	1.22093e-23	up	significant	Intron (ENSMUST00000232839.1/ENSMUST00000232839.1	intron 1 of 3)	17	68273797	68457858	184062	1	320858	ENSMUST00000150573.7	-115122	ENSMUSG00000041565	L3mbtl4	L3MBTL4 histone methyl-lysine binding protein
chr14	29867284	29867784	501	*	1.88931	2.30023	109.902	1	1	0	1.0326e-25	1.22551e-23	up	significant	Distal Intergenic	14	29968308	29975662	7355	1	80795	ENSMUST00000112268.2	-100524	ENSMUSG00000042682	Selenok	selenoprotein K
chr13	93822298	93822798	501	*	2.45641	0.530131	109.865	1	1	0	1.05193e-25	1.2475e-23	up	significant	Intron (ENSMUST00000091403.5/11881	intron 4 of 7)	13	93790777	93790837	61	1	100885837	ENSMUST00000176635.1	31521	ENSMUSG00000093480	Mir5624	microRNA 5624
chr1	62951340	62951840	501	*	2.73338	0.405149	109.825	1	1	0	1.07351e-25	1.2721e-23	up	significant	Distal Intergenic	1	62958418	63091929	133512	2	227195	ENSMUST00000133236.7	140089	ENSMUSG00000040865	Ino80d	INO80 complex subunit D
chr13	98654172	98654672	501	*	2.2372	1.30752	109.823	1	1	0	1.07432e-25	1.2721e-23	up	significant	Distal Intergenic	13	98634978	98637410	2433	2	68344	ENSMUST00000050389.4	-16762	ENSMUSG00000046082	Tmem174	transmembrane protein 174
chr17	50200388	50200888	501	*	2.2353	2.00481	109.797	1	1	0	1.08886e-25	1.28833e-23	up	significant	Distal Intergenic	17	49992257	50190674	198418	2	76438	ENSMUST00000044503.13	-9714	ENSMUSG00000039316	Rftn1	raftlin lipid raft linker 1
chr3	143584932	143585432	501	*	2.90213	0.281618	109.754	1	1	0	1.11265e-25	1.31547e-23	up	significant	Intron (ENSMUST00000200405.1/ENSMUST00000200405.1	intron 2 of 3)	3	143670892	143712143	41252	2	621809	ENSMUST00000197170.1	126711	ENSMUSG00000105279	Gm6260	predicted gene 6260
chr18	75530166	75530666	501	*	2.74077	0.71379	109.742	1	1	0	1.1193e-25	1.32232e-23	up	significant	Intron (ENSMUST00000165559.2/269037	intron 7 of 11)	18	75514645	75522806	8162	1	100038353	ENSMUST00000181913.1	15521	ENSMUSG00000097712	Gm10532	predicted gene 10532
chr8	126665561	126668860	3300	*	2.18951	2.6583	112.894	5	5	0	1.14163e-25	1.34767e-23	up	significant	Distal Intergenic	8	126588296	126593986	5691	2	270110	ENSMUST00000054960.7	-71575	ENSMUSG00000051495	Irf2bp2	interferon regulatory factor 2 binding protein 2
chr17	80788911	80789411	501	*	2.96709	-0.0590212	109.66	1	1	0	1.16627e-25	1.37571e-23	up	significant	Distal Intergenic	17	80653861	80728485	74625	2	225028	ENSMUST00000234249.1	-60426	ENSMUSG00000024242	Map4k3	mitogen-activated protein kinase kinase kinase kinase 3
chr4	106301267	106301767	501	*	2.376	1.05876	109.608	1	1	0	1.1976e-25	1.41159e-23	up	significant	Distal Intergenic	4	106316213	106441317	125105	1	329908	ENSMUST00000165709.7	-14446	ENSMUSG00000028514	Usp24	ubiquitin specific peptidase 24
chr1	134858544	134859044	501	*	2.48897	0.865388	109.597	1	1	0	1.20403e-25	1.41809e-23	up	significant	Intron (ENSMUST00000045665.12/329251	intron 13 of 23)	1	134759067	134846420	87354	2	329251	ENSMUST00000156348.7	-12124	ENSMUSG00000073557	Ppp1r12b	protein phosphatase 1	regulatory subunit 12B
chr16	24913624	24914829	1206	*	3.16627	1.4825	110.943	2	2	0	1.2213e-25	1.43733e-23	up	significant	Intron (ENSMUST00000038053.13/210126	intron 10 of 12)	16	24845175	24979450	134276	1	210126	ENSMUST00000232546.1	68449	ENSMUSG00000033306	Lpp	LIM domain containing preferred translocation partner in lipoma
chr4	154788266	154788766	501	*	2.00535	2.17937	109.54	1	1	0	1.23913e-25	1.4572e-23	up	significant	Distal Intergenic	4	154837459	154867125	29667	1	242800	ENSMUST00000207854.1	-48693	ENSMUSG00000046637	Ttc34	tetratricopeptide repeat domain 34
chr1	37409627	37410127	501	*	2.24673	2.22799	109.509	1	1	0	1.25906e-25	1.47951e-23	up	significant	3' UTR	1	37417084	37430103	13020	2	76178	ENSMUST00000027286.6	19976	ENSMUSG00000026112	Coa5	cytochrome C oxidase assembly factor 5
chr1	138492876	138493376	501	*	2.43979	0.868806	109.507	1	1	0	1.26006e-25	1.47956e-23	up	significant	Intron (ENSMUST00000186017.6/59125	intron 9 of 9)	1	138484112	138619674	135563	2	59125	ENSMUST00000027642.4	126298	ENSMUSG00000026393	Nek7	NIMA (never in mitosis gene a)-related expressed kinase 7
chr7	80743243	80744409	1167	*	2.20646	1.28202	110.867	2	2	0	1.26921e-25	1.48918e-23	up	significant	Exon (ENSMUST00000167377.2/29875	exon 16 of 38)	7	80726779	80730248	3470	2	29875	ENSMUST00000205606.1	-12995	ENSMUSG00000030536	Iqgap1	IQ motif containing GTPase activating protein 1
chr13	101957799	101958299	501	*	2.46886	0.523363	109.488	1	1	0	1.27226e-25	1.49163e-23	up	significant	Distal Intergenic	13	101680563	101768217	87655	2	18708	ENSMUST00000055518.12	-189582	ENSMUSG00000041417	Pik3r1	phosphoinositide-3-kinase regulatory subunit 1
chr6	125549940	125550440	501	*	2.63743	0.0167123	109.459	1	1	0	1.29083e-25	1.51225e-23	up	significant	Promoter (2-3kb)	6	125552948	125686679	133732	1	22371	ENSMUST00000112254.7	-2508	ENSMUSG00000001930	Vwf	Von Willebrand factor
chr6	49458081	49458581	501	*	3.99847	-0.905786	109.457	1	1	0	1.29234e-25	1.51287e-23	up	significant	Intron (ENSMUST00000024171.13/77485	intron 22 of 23)	6	49438564	49469500	30937	1	77485	ENSMUST00000167846.1	19517	ENSMUSG00000023403	Stk31	serine threonine kinase 31
chr7	96899125	96899625	501	*	1.88394	2.35474	109.453	1	1	0	1.29462e-25	1.51439e-23	up	significant	Intron (ENSMUST00000107162.7/23966	intron 31 of 32)	7	96951505	97064758	113254	1	244141	ENSMUST00000044466.11	-51880	ENSMUSG00000018995	Nars2	asparaginyl-tRNA synthetase 2 (mitochondrial)(putative)
chr17	34655511	34656011	501	*	1.31883	4.82523	109.387	1	1	0	1.3387e-25	1.56478e-23	up	significant	Distal Intergenic	17	34651627	34652103	477	1	12915	ENSMUST00000174156.1	3884	ENSMUSG00000015461	Atf6b	activating transcription factor 6 beta
chr16	37805927	37806427	501	*	2.11413	1.65773	109.351	1	1	0	1.36328e-25	1.5923e-23	up	significant	Intron (ENSMUST00000114763.2/14314	intron 2 of 10)	16	37815706	37834426	18721	1	14314	ENSMUST00000127495.1	-9279	ENSMUSG00000022816	Fstl1	follistatin-like 1
chr2	115081775	115082856	1082	*	2.59795	0.144691	110.664	2	2	0	1.40598e-25	1.64092e-23	up	significant	Intron (ENSMUST00000187687.1/ENSMUST00000187687.1	intron 1 of 3)	2	115329264	115344280	15017	2	78193	ENSMUST00000152815.1	261424	ENSMUSG00000087309	4930528P14Rik	RIKEN cDNA 4930528P14 gene
chr5	30206243	30206743	501	*	2.76917	2.10758	109.283	1	1	0	1.4109e-25	1.64476e-23	up	significant	Promoter (<=1kb)	5	30193431	30205722	12292	2	381628	ENSMUST00000088117.10	-521	ENSMUSG00000067642	Adgrf3	adhesion G protein-coupled receptor F3
chr8	124171536	124172036	501	*	2.42319	1.01818	109.282	1	1	0	1.41139e-25	1.64476e-23	up	significant	Intron (ENSMUST00000127664.1/108148	intron 1 of 15)	8	124231391	124345722	114332	1	108148	ENSMUST00000034458.8	-59355	ENSMUSG00000089704	Galnt2	polypeptide N-acetylgalactosaminyltransferase 2
chr15	5347615	5348115	501	*	3.91525	-0.701634	109.27	1	1	0	1.41991e-25	1.65345e-23	up	significant	Distal Intergenic	15	5233399	5244187	10789	2	19219	ENSMUST00000047379.14	-103428	ENSMUSG00000039942	Ptger4	prostaglandin E receptor 4 (subtype EP4)
chr14	33151546	33152046	501	*	2.58714	0.536949	109.227	1	1	0	1.45093e-25	1.68829e-23	up	significant	Exon (ENSMUST00000061753.14/545030	exon 6 of 59)	14	32959547	33185066	225520	2	545030	ENSMUST00000061753.14	33020	ENSMUSG00000051506	Wdfy4	WD repeat and FYVE domain containing 4
chr3	38322340	38322840	501	*	2.31182	1.05947	109.226	1	1	0	1.45224e-25	1.68855e-23	up	significant	Distal Intergenic	3	38203151	38208119	4969	2	71342	ENSMUST00000197658.1	-114221	ENSMUSG00000106002	5430434I15Rik	RIKEN cDNA 5430434I15 gene
chr1	34189230	34190431	1202	*	2.22128	1.32881	110.597	2	2	0	1.45406e-25	1.68939e-23	up	significant	Exon (ENSMUST00000183034.4/13518	exon 39 of 103)	1	34160330	34308404	148075	1	13518	ENSMUST00000185269.6	28900	ENSMUSG00000026131	Dst	dystonin
chr8	108910839	108911884	1046	*	2.4885	1.17639	110.59	2	2	0	1.45976e-25	1.69474e-23	up	significant	Intron (ENSMUST00000220518.1/11906	intron 10 of 15)	8	108936860	108936938	79	1	100526511	ENSMUST00000175500.1	-24976	ENSMUSG00000093241	Mir3108	microRNA 3108
chr1	61038195	61038695	501	*	3.30866	0.671771	109.155	1	1	0	1.50492e-25	1.74585e-23	up	significant	Distal Intergenic	1	60977927	61000320	22394	1	54167	ENSMUST00000102827.3	60268	ENSMUSG00000026009	Icos	inducible T cell co-stimulator
chr10	22885496	22885996	501	*	3.14808	-0.262247	109.144	1	1	0	1.51297e-25	1.75388e-23	up	significant	Distal Intergenic	10	22817281	22820174	2894	2	21412	ENSMUST00000049930.8	-65322	ENSMUSG00000045680	Tcf21	transcription factor 21
chr10	60205743	60206243	501	*	2.90675	-0.260915	109.134	1	1	0	1.52099e-25	1.76185e-23	up	significant	Intron (ENSMUST00000135158.8/53374	intron 1 of 3)	10	60185605	60194239	8635	2	53374	ENSMUST00000167915.1	-11504	ENSMUSG00000057337	Chst3	carbohydrate sulfotransferase 3
chr18	4969690	4970190	501	*	2.28614	1.88969	109.117	1	1	0	1.53378e-25	1.77533e-23	up	significant	Intron (ENSMUST00000126977.7/225115	intron 1 of 37)	18	4993813	5046877	53065	1	225115	ENSMUST00000153016.7	-23623	ENSMUSG00000024236	Svil	supervillin
chr13	49545647	49546971	1325	*	2.6772	0.218965	110.476	2	2	0	1.54592e-25	1.78805e-23	up	significant	Promoter (1-2kb)	13	49544487	49567565	23079	1	66695	ENSMUST00000021820.13	1160	ENSMUSG00000021388	Aspn	asporin
chr9	110473164	110473664	501	*	2.47339	1.46128	109.061	1	1	0	1.57816e-25	1.82397e-23	up	significant	Promoter (2-3kb)	9	110425928	110476590	50663	2	270201	ENSMUST00000197336.4	2926	ENSMUSG00000054792	Klhl18	kelch-like 18
chr13	45576171	45576671	501	*	1.994	2.09355	109.058	1	1	0	1.58069e-25	1.82553e-23	up	significant	Intron (ENSMUST00000091628.10/20238	intron 6 of 7)	13	45538809	45542550	3742	1	66355	ENSMUST00000129176.1	37362	ENSMUSG00000000253	Gmpr	guanosine monophosphate reductase
chr15	7352658	7353158	501	*	1.88783	2.3014	109.045	1	1	0	1.59083e-25	1.83586e-23	up	significant	Intron (ENSMUST00000058593.9/268780	intron 1 of 21)	15	7305070	7398261	93192	2	268780	ENSMUST00000159726.1	45103	ENSMUSG00000042961	Egflam	EGF-like	fibronectin type III and laminin G domains
chr2	151938769	151939269	501	*	2.06761	1.85599	109.038	1	1	0	1.59655e-25	1.84109e-23	up	significant	Exon (ENSMUST00000028955.5/11602	exon 7 of 9)	2	151911210	151945337	34128	1	11602	ENSMUST00000028955.5	27559	ENSMUSG00000027460	Angpt4	angiopoietin 4
chr2	62573689	62574189	501	*	2.9799	0.379718	108.999	1	1	0	1.62808e-25	1.87605e-23	up	significant	Promoter (<=1kb)	2	62501184	62573851	72668	2	14089	ENSMUST00000000402.15	0	ENSMUSG00000000392	Fap	fibroblast activation protein
chr13	46967325	46968566	1242	*	2.14836	2.29542	110.345	2	1	0	1.65174e-25	1.9019e-23	up	significant	Distal Intergenic	13	46901098	46929867	28770	2	16553	ENSMUST00000224923.1	-37458	ENSMUSG00000021375	Kif13a	kinesin family member 13A
chr7	4498183	4498683	501	*	2.0067	2.2564	108.956	1	1	0	1.66421e-25	1.91483e-23	up	significant	Promoter (2-3kb)	7	4481520	4501361	19842	2	232807	ENSMUST00000124248.7	2678	ENSMUSG00000019254	Ppp1r12c	protein phosphatase 1	regulatory subunit 12C
chr6	50413266	50413766	501	*	3.42608	0.192253	108.913	1	1	0	1.70001e-25	1.95457e-23	up	significant	Intron (ENSMUST00000071728.10/71720	intron 2 of 21)	6	50352820	50397150	44331	2	71720	ENSMUST00000136926.2	-16116	ENSMUSG00000029822	Osbpl3	oxysterol binding protein-like 3
chr18	68660774	68661274	501	*	3.11054	-0.254478	108.894	1	1	0	1.71642e-25	1.97197e-23	up	significant	Distal Intergenic	18	68739400	68739501	102	1	102465183	ENSMUST00000183541.1	-78126	ENSMUSG00000099300	Mir6356	microRNA 6356
chr7	28427682	28428182	501	*	3.12087	1.31732	108.888	1	1	0	1.72234e-25	1.97721e-23	up	significant	Intron (ENSMUST00000208199.1/233033	intron 1 of 12)	7	28399522	28436191	36670	2	233033	ENSMUST00000208199.1	8009	ENSMUSG00000109336	Samd4b	sterile alpha motif domain containing 4B
chr18	52596193	52596693	501	*	3.84413	-0.471934	108.886	1	1	0	1.72354e-25	1.97721e-23	up	significant	Distal Intergenic	18	52615915	52639830	23916	1	66758	ENSMUST00000072666.3	-19222	ENSMUSG00000046886	Zfp474	zinc finger protein 474
chr4	149562266	149562766	501	*	2.01144	2.09801	108.858	1	1	0	1.74839e-25	2.00423e-23	up	significant	Intron (ENSMUST00000030839.12/67087	intron 4 of 4)	4	149545117	149564508	19392	1	67087	ENSMUST00000105692.1	17149	ENSMUSG00000028988	Ctnnbip1	catenin beta interacting protein 1
chr3	35144935	35145435	501	*	2.61288	0.180581	108.84	1	1	0	1.76412e-25	2.02076e-23	up	significant	Distal Intergenic	3	34922545	34922651	107	2	102466155	ENSMUST00000183357.1	-222284	ENSMUSG00000098862	Mir6378	microRNA 6378
chr1	91670962	91671462	501	*	2.42657	0.981937	108.805	1	1	0	1.79555e-25	2.05524e-23	up	significant	Distal Intergenic	1	91541080	91555117	14038	1	65247	ENSMUST00000188879.1	129882	ENSMUSG00000026311	Asb1	ankyrin repeat and SOCS box-containing 1
chr10	75476970	75477470	501	*	3.35226	-0.263216	108.778	1	1	0	1.82013e-25	2.08183e-23	up	significant	Intron (ENSMUST00000145890.7/68778	intron 5 of 8)	10	75508832	75511264	2433	2	68778	ENSMUST00000129307.1	33794	ENSMUSG00000033416	Gucd1	guanylyl cyclase domain containing 1
chr15	5239758	5240258	501	*	2.06379	1.89695	108.756	1	1	0	1.84038e-25	2.10344e-23	up	significant	Promoter (2-3kb)	15	5206661	5242710	36050	2	19219	ENSMUST00000133966.1	2452	ENSMUSG00000039942	Ptger4	prostaglandin E receptor 4 (subtype EP4)
chr6	124885086	124885586	501	*	2.39674	1.02501	108.734	1	1	0	1.8611e-25	2.12398e-23	up	significant	Promoter (2-3kb)	6	124867333	124888199	20867	2	12504	ENSMUST00000151594.7	2613	ENSMUSG00000023274	Cd4	CD4 antigen
chr11	18535184	18535684	501	*	2.30527	0.967757	108.734	1	1	0	1.8606e-25	2.12398e-23	up	significant	Distal Intergenic	11	18095986	18103384	7399	1	327872	ENSMUST00000150694.1	439198	ENSMUSG00000085453	Gm12018	predicted gene 12018
chr2	128526865	128527365	501	*	3.84765	-0.435642	108.686	1	1	0	1.90625e-25	2.1739e-23	up	significant	Distal Intergenic	2	128372115	128502765	130651	2	100043424	ENSMUST00000223654.1	-24100	ENSMUSG00000074813	Morrbid	myeloid RNA regulator of BCL2L11 induced cell death
chr2	31262901	31263401	501	*	2.53157	0.641377	108.641	1	1	0	1.95082e-25	2.22309e-23	up	significant	Intron (ENSMUST00000000199.7/14299	intron 1 of 7)	2	31246166	31292319	46154	1	14299	ENSMUST00000150670.1	16735	ENSMUSG00000062661	Ncs1	neuronal calcium sensor 1
chr14	18468547	18469047	501	*	2.24657	2.4524	108.565	1	1	0	2.02669e-25	2.30784e-23	up	significant	Distal Intergenic	14	18574363	18597241	22879	2	218793	ENSMUST00000176672.1	128194	ENSMUSG00000058317	Ube2e2	ubiquitin-conjugating enzyme E2E 2
chr10	68720802	68721302	501	*	1.85485	2.2191	108.527	1	1	0	2.06571e-25	2.35055e-23	up	significant	Promoter (2-3kb)	10	68723646	68748468	24823	1	327766	ENSMUST00000219392.1	-2344	ENSMUSG00000060044	Tmem26	transmembrane protein 26
chr1	34731977	34732477	501	*	2.83019	-0.431181	108.512	1	1	0	2.08206e-25	2.3674e-23	up	significant	Promoter (<=1kb)	1	34732115	34811829	79715	1	226970	ENSMUST00000162599.7	0	ENSMUSG00000037509	Arhgef4	Rho guanine nucleotide exchange factor 4
chr14	117379904	117380404	501	*	2.11584	1.28471	108.481	1	1	0	2.1146e-25	2.40264e-23	up	significant	Intron (ENSMUST00000123239.1/23888	intron 2 of 3)	14	116925936	117975086	1049151	1	23888	ENSMUST00000078849.11	453968	ENSMUSG00000058571	Gpc6	glypican 6
chr6	139910483	139910983	501	*	2.45535	0.317067	108.468	1	1	0	2.12874e-25	2.41693e-23	up	significant	Intron (ENSMUST00000111868.9/18705	intron 20 of 23)	6	139917983	139942280	24298	1	18705	ENSMUST00000191591.1	-7000	ENSMUSG00000030228	Pik3c2g	phosphatidylinositol-4-phosphate 3-kinase catalytic subunit type 2 gamma
chr3	83358644	83359144	501	*	3.45451	-0.240712	108.463	1	1	0	2.13362e-25	2.42069e-23	up	significant	Distal Intergenic	3	83555363	83574122	18760	2	69460	ENSMUST00000185938.1	214978	ENSMUSG00000101334	1700028M03Rik	RIKEN cDNA 1700028M03 gene
chr11	17851401	17851901	501	*	3.63265	-0.820515	108.447	1	1	0	2.15132e-25	2.43897e-23	up	significant	Distal Intergenic	11	17938756	17953875	15120	2	68145	ENSMUST00000076661.6	101974	ENSMUSG00000016984	Etaa1	Ewing tumor-associated antigen 1
chr18	12047245	12048505	1261	*	2.73868	0.520794	109.786	2	2	0	2.18918e-25	2.48008e-23	up	significant	3' UTR	18	11964450	12074631	110182	2	338363	ENSMUST00000209628.1	26126	ENSMUSG00000049411	Tmem241	transmembrane protein 241
chr6	5976177	5976677	501	*	2.44143	0.243999	108.298	1	1	0	2.31835e-25	2.6231e-23	up	significant	Promoter (<=1kb)	6	5963909	5977393	13485	2	72249	ENSMUST00000130004.1	716	ENSMUSG00000085416	1700019G24Rik	RIKEN cDNA 1700019G24 gene
chr7	137804091	137804591	501	*	2.70939	0.340263	108.298	1	1	0	2.31882e-25	2.6231e-23	up	significant	Distal Intergenic	7	137437689	137442169	4481	1	620016	ENSMUST00000211598.1	366402	ENSMUSG00000100863	Gm12669	glutaredoxin 3 pseudogene
chr14	57724469	57724969	501	*	2.75634	-0.0310592	108.295	1	1	0	2.32208e-25	2.62487e-23	up	significant	3' UTR	14	57722189	57734300	12112	2	50523	ENSMUST00000038381.13	9331	ENSMUSG00000021959	Lats2	large tumor suppressor 2
chr13	41694870	41695370	501	*	2.1325	1.09601	108.242	1	1	0	2.38571e-25	2.69482e-23	up	significant	Distal Intergenic	13	41606216	41641355	35140	1	621976	ENSMUST00000129449.2	88654	ENSMUSG00000087370	Tmem170b	transmembrane protein 170B
chr14	22739611	22740111	501	*	3.88132	-0.887523	108.202	1	1	0	2.43418e-25	2.74756e-23	up	significant	Intron (ENSMUST00000075639.10/76633	intron 5 of 6)	14	22596513	22599268	2756	1	76633	ENSMUST00000226003.1	143098	ENSMUSG00000063458	Lrmda	leucine rich melanocyte differentiation associated
chr10	23176907	23178048	1142	*	1.96936	2.27491	109.49	2	2	0	2.54147e-25	2.86657e-23	up	significant	Intron (ENSMUST00000092665.11/14051	intron 3 of 18)	10	23170009	23185606	15598	2	14051	ENSMUST00000220038.1	7558	ENSMUSG00000010461	Eya4	EYA transcriptional coactivator and phosphatase 4
chr14	102897842	102898870	1029	*	2.33485	2.16606	109.466	2	2	0	2.57227e-25	2.8992e-23	up	significant	Distal Intergenic	14	102982549	102982632	84	2	100628599	ENSMUST00000175160.1	83762	ENSMUSG00000092901	Mir5130	microRNA 5130
chr11	49266734	49268590	1857	*	2.65963	0.845154	110.256	3	3	0	2.59124e-25	2.91846e-23	up	significant	Distal Intergenic	11	49280150	49281085	936	1	258463	ENSMUST00000078932.1	-11560	ENSMUSG00000059864	Or2y1g	olfactory receptor family 2 subfamily Y member 1G
chr5	85977673	85978173	501	*	2.73835	0.328664	108.063	1	1	0	2.61047e-25	2.93796e-23	up	significant	Distal Intergenic	5	86057116	86065522	8407	2	12617	ENSMUST00000199141.1	87349	ENSMUSG00000029253	Cenpc1	centromere protein C1
chr15	6432390	6432890	501	*	3.21806	0.25357	108.035	1	1	0	2.64789e-25	2.97791e-23	up	significant	Intron (ENSMUST00000159552.1/13132	intron 5 of 5)	15	6423162	6425024	1863	1	13132	ENSMUST00000161558.1	9228	ENSMUSG00000022150	Dab2	disabled 2	mitogen-responsive phosphoprotein
chr16	58211998	58212498	501	*	2.41348	0.805395	108.019	1	1	0	2.66961e-25	3.00015e-23	up	significant	Distal Intergenic	16	58408443	58469727	61285	1	73379	ENSMUST00000046663.7	-195945	ENSMUSG00000035107	Dcbld2	discoidin	CUB and LCCL domain containing 2
chr7	79247680	79248180	501	*	2.92959	-0.208835	108.006	1	1	0	2.68724e-25	3.01778e-23	up	significant	Distal Intergenic	7	79273199	79365508	92310	1	54608	ENSMUST00000037315.12	-25019	ENSMUSG00000039202	Abhd2	abhydrolase domain containing 2
chr9	59491717	59492217	501	*	2.21374	1.45934	108	1	1	0	2.69504e-25	3.02434e-23	up	significant	Distal Intergenic	9	59393113	59486618	93506	2	23806	ENSMUST00000026264.11	-5099	ENSMUSG00000025234	Arih1	ariadne RBR E3 ubiquitin protein ligase 1
chr15	103492974	103493474	501	*	2.31824	0.817892	107.927	1	1	0	2.79649e-25	3.13591e-23	up	significant	3' UTR	15	103503034	103530051	27018	1	18574	ENSMUST00000226468.1	-9560	ENSMUSG00000022489	Pde1b	phosphodiesterase 1B	Ca2+-calmodulin dependent
chr1	21635402	21635902	501	*	3.49566	-0.298532	107.922	1	1	0	2.80314e-25	3.1388e-23	up	significant	Intron (ENSMUST00000029667.12/226922	intron 1 of 13)	1	21577644	21855902	278259	2	226922	ENSMUST00000134505.1	220000	ENSMUSG00000028033	Kcnq5	potassium voltage-gated channel	subfamily Q	member 5
chr4	31655378	31655878	501	*	2.15007	1.1627	107.923	1	1	0	2.80236e-25	3.1388e-23	up	significant	Distal Intergenic	4	31964097	32023467	59371	1	26409	ENSMUST00000037607.10	-308219	ENSMUSG00000028284	Map3k7	mitogen-activated protein kinase kinase kinase 7
chr4	5441308	5441808	501	*	2.30091	0.457926	107.902	1	1	0	2.83109e-25	3.16781e-23	up	significant	Distal Intergenic	4	5632328	5642284	9957	1	73872	ENSMUST00000156903.7	-190520	ENSMUSG00000086066	4930423M02Rik	RIKEN cDNA 4930423M02 gene
chr3	60773330	60774582	1253	*	2.45141	0.253045	109.243	2	2	0	2.87895e-25	3.21903e-23	up	significant	Distal Intergenic	3	60623278	60626511	3234	1	56758	ENSMUST00000193175.1	150052	ENSMUSG00000027763	Mbnl1	muscleblind like splicing regulator 1
chr8	93561944	93563061	1118	*	2.11913	1.50808	109.241	2	2	0	2.88142e-25	3.21946e-23	up	significant	Distal Intergenic	8	93523155	93535830	12676	2	67935	ENSMUST00000212722.1	-26114	ENSMUSG00000058019	Ces5a	carboxylesterase 5A
chr15	103376826	103377326	501	*	1.87065	2.36889	107.861	1	1	0	2.89052e-25	3.2273e-23	up	significant	Distal Intergenic	15	103344286	103366763	22478	2	16402	ENSMUST00000023128.7	-10063	ENSMUSG00000000555	Itga5	integrin alpha 5 (fibronectin receptor alpha)
chr1	101166533	101167033	501	*	2.62384	0.465721	107.85	1	1	0	2.90743e-25	3.24383e-23	up	significant	Intron (ENSMUST00000187932.1/100504525	intron 1 of 2)	1	101155809	101175202	19394	1	100504525	ENSMUST00000187932.1	10724	ENSMUSG00000100684	Gm20268	predicted gene	20268
chr9	50192569	50193069	501	*	2.57521	0.550764	107.834	1	1	0	2.93043e-25	3.26714e-23	up	significant	Distal Intergenic	9	50232523	50233182	660	2	71873	ENSMUST00000215655.1	40113	ENSMUSG00000110916	2310003N18Rik	RIKEN cDNA 2310003N18 gene
chr9	73319704	73320204	501	*	1.85386	2.88838	107.801	1	1	0	2.97957e-25	3.31953e-23	up	significant	Distal Intergenic	9	73114596	73122382	7787	1	225215	ENSMUST00000165177.1	205108	ENSMUSG00000032215	Rsl24d1	ribosomal L24 domain containing 1
chr6	141161668	141162168	501	*	2.83034	0.351302	107.772	1	1	0	3.02397e-25	3.36656e-23	up	significant	Distal Intergenic	6	141249269	141507448	258180	1	54611	ENSMUST00000043259.9	-87101	ENSMUSG00000041741	Pde3a	phosphodiesterase 3A	cGMP inhibited
chr14	57706929	57707996	1068	*	2.45227	2.22645	109.139	2	2	0	3.03497e-25	3.37637e-23	up	significant	Intron (ENSMUST00000174694.7/50523	intron 2 of 8)	14	57697227	57699890	2664	2	50523	ENSMUST00000173964.1	-7039	ENSMUSG00000021959	Lats2	large tumor suppressor 2
chr11	16886147	16886647	501	*	3.64731	-0.635527	107.741	1	1	0	3.07107e-25	3.41408e-23	up	significant	Intron (ENSMUST00000102884.9/13649	intron 15 of 15)	11	16878150	16884357	6208	1	13649	ENSMUST00000125984.1	7997	ENSMUSG00000020122	Egfr	epidermal growth factor receptor
chr15	85611743	85612243	501	*	2.20424	1.9097	107.704	1	1	0	3.12973e-25	3.47679e-23	up	significant	Distal Intergenic	15	85535441	85582473	47033	2	22422	ENSMUST00000229495.1	-29270	ENSMUSG00000022382	Wnt7b	wingless-type MMTV integration site family	member 7B
chr1	137227113	137227613	501	*	3.9596	-1.08898	107.688	1	1	0	3.1548e-25	3.50213e-23	up	significant	Distal Intergenic	1	136842571	136960448	117878	2	26424	ENSMUST00000027649.13	-266665	ENSMUSG00000026398	Nr5a2	nuclear receptor subfamily 5	group A	member 2
chr1	8816980	8817480	501	*	2.2872	0.711751	107.666	1	1	0	3.18898e-25	3.53752e-23	up	significant	Intron (ENSMUST00000132064.7/71096	intron 3 of 19)	1	8363475	8803943	440469	2	71096	ENSMUST00000115488.2	-13037	ENSMUSG00000025909	Sntg1	syntrophin	gamma 1
chr8	24533831	24534331	501	*	2.72445	0.660863	107.593	1	1	0	3.30984e-25	3.66896e-23	up	significant	Exon (ENSMUST00000140417.8/209176	exon 9 of 9)	8	24533456	24540796	7341	2	209176	ENSMUST00000138335.1	6465	ENSMUSG00000031549	Ido2	indoleamine 2	3-dioxygenase 2
chr8	106704862	106705362	501	*	1.68757	3.06585	107.582	1	1	0	3.32699e-25	3.68533e-23	up	significant	3' UTR	8	106683146	106706262	23117	1	272538	ENSMUST00000211979.1	21716	ENSMUSG00000041949	Tango6	transport and golgi organization 6
chr4	63278765	63279265	501	*	2.18991	1.6551	107.571	1	1	0	3.34709e-25	3.70228e-23	up	significant	Intron (ENSMUST00000125504.7/373864	intron 19 of 24)	4	63282667	63333720	51054	1	373864	ENSMUST00000183913.7	-3402	ENSMUSG00000045672	Col27a1	collagen	type XXVII	alpha 1
chr9	21767806	21769256	1451	*	2.0802	2.07135	108.946	2	2	0	3.34533e-25	3.70228e-23	up	significant	3' UTR	9	21756104	21760303	4200	2	67629	ENSMUST00000216057.1	-7503	ENSMUSG00000074476	Spc24	SPC24	NDC80 kinetochore complex component	homolog (S. cerevisiae)
chr3	81977051	81977551	501	*	-2.94325	-0.181555	107.556	1	0	1	3.37096e-25	3.72603e-23	down	significant	Promoter (<=1kb)	3	81958791	81976202	17412	2	56720	ENSMUST00000193879.1	-849	ENSMUSG00000028011	Tdo2	tryptophan 2	3-dioxygenase
chr14	86870512	86871012	501	*	2.24442	1.02279	107.545	1	1	0	3.38974e-25	3.74409e-23	up	significant	Intron (ENSMUST00000022599.13/56419	intron 20 of 27)	14	86656172	86789889	133718	2	56419	ENSMUST00000227638.1	-80623	ENSMUSG00000022021	Diaph3	diaphanous related formin 3
chr2	75976018	75976518	501	*	3.09883	-0.0110858	107.532	1	1	0	3.41233e-25	3.76636e-23	up	significant	Promoter (1-2kb)	2	75975740	75978170	2431	2	620631	ENSMUST00000099995.4	1652	ENSMUSG00000075272	Ift70a2	intraflagellar transport 70A2
chr9	96450949	96451449	501	*	2.54693	0.545843	107.478	1	1	0	3.5066e-25	3.86765e-23	up	significant	Distal Intergenic	9	96473862	96478588	4727	2	19823	ENSMUST00000128955.1	27139	ENSMUSG00000051234	Rnf7	ring finger protein 7
chr10	36388524	36389024	501	*	2.53899	0.574105	107.472	1	1	0	3.51784e-25	3.87727e-23	up	significant	Distal Intergenic	10	36506814	36833773	326960	1	319415	ENSMUST00000167191.7	-117790	ENSMUSG00000044499	Hs3st5	heparan sulfate (glucosamine) 3-O-sulfotransferase 5
chr19	30279057	30279557	501	*	-2.00099	1.56714	107.47	1	0	1	3.52215e-25	3.87926e-23	down	significant	Distal Intergenic	19	30232942	30239687	6746	1	17195	ENSMUST00000025797.6	46115	ENSMUSG00000024863	Mbl2	mannose-binding lectin (protein C) 2
chr7	135745035	135745535	501	*	2.45937	0.579131	107.445	1	1	0	3.566e-25	3.92475e-23	up	significant	Intron (ENSMUST00000209956.1/ENSMUST00000209956.1	intron 1 of 3)	7	135689784	135716361	26578	2	17345	ENSMUST00000033310.8	-28674	ENSMUSG00000031004	Mki67	antigen identified by monoclonal antibody Ki 67
chr4	131379376	131379876	501	*	2.62958	0.0883795	107.417	1	1	0	3.61748e-25	3.97858e-23	up	significant	Distal Intergenic	4	131000832	131010474	9643	2	77835	ENSMUST00000153810.1	-368902	ENSMUSG00000086262	A930031H19Rik	RIKEN cDNA A930031H19 gene
chr8	11098408	11099432	1025	*	2.53762	0.923291	108.763	2	2	0	3.66876e-25	4.03212e-23	up	significant	Distal Intergenic	8	11049578	11054541	4964	1	619321	ENSMUST00000181315.1	48830	ENSMUSG00000096938	9530052E02Rik	RIKEN cDNA 9530052E02 gene
chr2	72791479	72791979	501	*	3.0696	-0.44797	107.339	1	1	0	3.76276e-25	4.13249e-23	up	significant	Intron (ENSMUST00000136807.7/76218	intron 2 of 5)	2	72784991	72800154	15164	2	76218	ENSMUST00000125746.1	8175	ENSMUSG00000085427	6430710C18Rik	RIKEN cDNA 6430710C18 gene
chr15	51251662	51252162	501	*	-3.2917	-0.577352	107.323	1	0	1	3.79327e-25	4.16303e-23	down	significant	Intron (ENSMUST00000226948.1/100502643	intron 4 of 5)	15	51231640	51395610	163971	2	100502643	ENSMUST00000226948.1	143448	ENSMUSG00000115654	Gm19303	predicted gene	19303
chr9	102692547	102693047	501	*	2.28234	0.898836	107.301	1	1	0	3.8356e-25	4.2065e-23	up	significant	Exon (ENSMUST00000185478.1/ENSMUST00000185478.1	exon 1 of 2)	9	102716672	102720721	4050	1	56332	ENSMUST00000145913.1	-23625	ENSMUSG00000032531	Amotl2	angiomotin-like 2
chr3	36912061	36912561	501	*	2.64001	0.171399	107.295	1	1	0	3.84634e-25	4.21529e-23	up	significant	Intron (ENSMUST00000057272.14/229227	intron 15 of 85)	3	36908148	36920148	12001	1	229227	ENSMUST00000143675.1	3913	ENSMUSG00000037270	Bltp1	bridge-like lipid transfer protein family member 1
chr12	85532890	85533390	501	*	1.62193	3.68808	107.277	1	1	0	3.88175e-25	4.25108e-23	up	significant	Intron (ENSMUST00000220590.1/ENSMUST00000220590.1	intron 1 of 2)	12	85474911	85476063	1153	1	14281	ENSMUST00000134311.1	57979	ENSMUSG00000021250	Fos	FBJ osteosarcoma oncogene
chr4	115821886	115822386	501	*	2.75667	0.281465	107.273	1	1	0	3.89007e-25	4.25718e-23	up	significant	Intron (ENSMUST00000137401.2/230649	intron 6 of 6)	4	115828092	115836185	8094	1	100465	ENSMUST00000030477.3	-5706	ENSMUSG00000028709	Mob3c	MOB kinase activator 3C
chr3	148603319	148603819	501	*	2.50653	0.642582	107.244	1	1	0	3.9458e-25	4.31511e-23	up	significant	Distal Intergenic	3	148815856	148822979	7124	2	99633	ENSMUST00000168352.1	219160	ENSMUSG00000028184	Adgrl2	adhesion G protein-coupled receptor L2
chr10	111770906	111771406	501	*	3.75821	-1.03997	107.225	1	1	0	3.98465e-25	4.35452e-23	up	significant	Intron (ENSMUST00000220039.1/ENSMUST00000220039.1	intron 3 of 3)	10	111854521	111874376	19856	2	629206	ENSMUST00000220339.1	102970	ENSMUSG00000112533	Gm20758	predicted gene	20758
chr6	147161758	147162258	501	*	2.86559	-0.2444	107.196	1	1	0	4.04247e-25	4.41458e-23	up	significant	Distal Intergenic	6	147180244	147208285	28042	1	100039641	ENSMUST00000151979.7	-17986	ENSMUSG00000085600	E330012B07Rik	RIKEN cDNA E330012B07 gene
chr4	64200222	64200722	501	*	2.54252	0.473475	107.133	1	1	0	4.17359e-25	4.55455e-23	up	significant	Distal Intergenic	4	64254053	64276603	22551	2	102633436	ENSMUST00000141162.1	75881	ENSMUSG00000085032	Gm11217	predicted gene 11217
chr4	86684741	86687030	2290	*	2.49143	0.502347	109.21	3	3	0	4.39174e-25	4.78777e-23	up	significant	Distal Intergenic	4	86656565	86670060	13496	2	11520	ENSMUST00000000466.12	-14681	ENSMUSG00000028494	Plin2	perilipin 2
chr11	99097876	99099993	2118	*	2.09052	2.16079	109.209	3	3	0	4.3935e-25	4.78777e-23	up	significant	Distal Intergenic	11	99065678	99089306	23629	2	217169	ENSMUST00000017751.2	-8570	ENSMUSG00000017607	Tns4	tensin 4
chr16	90621713	90622213	501	*	2.58211	0.563299	107.028	1	1	0	4.40004e-25	4.79152e-23	up	significant	Distal Intergenic	16	90721447	90727139	5693	2	66578	ENSMUST00000147546.1	104926	ENSMUSG00000022978	Mis18a	MIS18 kinetochore protein A
chr18	47405616	47406116	501	*	3.04893	-0.331977	106.934	1	1	0	4.61423e-25	5.02123e-23	up	significant	Distal Intergenic	18	47275658	47368870	93213	2	20358	ENSMUST00000151382.7	-36746	ENSMUSG00000019647	Sema6a	sema domain	transmembrane domain (TM)	and cytoplasmic domain	(semaphorin) 6A
chr14	76693893	76694393	501	*	2.07789	1.49462	106.898	1	1	0	4.70025e-25	5.11123e-23	up	significant	Distal Intergenic	14	76681754	76686887	5134	1	73272	ENSMUST00000191384.1	12139	ENSMUSG00000101009	1700108F19Rik	RIKEN cDNA 1700108F19 gene
chr13	116882101	116882601	501	*	2.13497	1.2502	106.867	1	1	0	4.7723e-25	5.18593e-23	up	significant	Intron (ENSMUST00000022239.7/52552	intron 15 of 26)	13	116802095	116838178	36084	2	74680	ENSMUST00000224552.1	-43923	ENSMUSG00000114290	4930435F18Rik	RIKEN cDNA 4930435F18 gene
chr17	62832445	62832945	501	*	2.21986	1.80943	106.856	1	1	0	4.79972e-25	5.21207e-23	up	significant	Intron (ENSMUST00000076840.11/13640	intron 1 of 4)	17	62607319	62881144	273826	2	13640	ENSMUST00000078839.4	48199	ENSMUSG00000048915	Efna5	ephrin A5
chr7	80368702	80369202	501	*	2.31101	1.24285	106.853	1	1	0	4.80699e-25	5.21629e-23	up	significant	Promoter (1-2kb)	7	80369638	80370858	1221	2	140481	ENSMUST00000206212.1	1656	ENSMUSG00000038886	Man2a2	mannosidase 2	alpha 2
chr13	101605032	101605532	501	*	3.44517	0.64708	106.838	1	1	0	4.84339e-25	5.25211e-23	up	significant	Distal Intergenic	13	101690135	101692343	2209	2	18708	ENSMUST00000190171.1	86811	ENSMUSG00000041417	Pik3r1	phosphoinositide-3-kinase regulatory subunit 1
chr12	85725159	85728660	3502	*	3.62582	-0.000805796	110.005	5	5	0	4.90079e-25	5.31062e-23	up	significant	Exon (ENSMUST00000220921.1/ENSMUST00000220921.1	exon 1 of 1)	12	85746539	85813585	67047	1	217721	ENSMUST00000040461.3	-17879	ENSMUSG00000034258	Flvcr2	feline leukemia virus subgroup C cellular receptor 2
chr9	30129190	30129690	501	*	2.61213	0.838374	106.811	1	1	0	4.9107e-25	5.31763e-23	up	significant	Distal Intergenic	9	29941548	29963141	21594	2	235106	ENSMUST00000151977.1	-166049	ENSMUSG00000059974	Ntm	neurotrimin
chr11	50646116	50646616	501	*	2.22889	1.2661	106.766	1	1	0	5.02197e-25	5.43431e-23	up	significant	Intron (ENSMUST00000142118.2/216725	intron 2 of 20)	11	50602084	50807573	205490	1	216725	ENSMUST00000040523.8	44032	ENSMUSG00000036545	Adamts2	ADAM metallopeptidase with thrombospondin type 1 motif 2
chr6	112424059	112424559	501	*	2.65663	1.10635	106.71	1	1	0	5.1675e-25	5.58788e-23	up	significant	Distal Intergenic	6	112459505	112472872	13368	1	12391	ENSMUST00000075477.7	-34946	ENSMUSG00000062694	Cav3	caveolin 3
chr18	58637956	58638456	501	*	2.20255	1.33307	106.654	1	1	0	5.31462e-25	5.74295e-23	up	significant	Distal Intergenic	18	58659466	58680368	20903	1	66307	ENSMUST00000025503.9	-21010	ENSMUSG00000024601	Isoc1	isochorismatase domain containing 1
chr10	70969204	70969704	501	*	1.9011	2.52196	106.645	1	1	0	5.33824e-25	5.76445e-23	up	significant	Intron (ENSMUST00000143791.7/83675	intron 3 of 20)	10	70934502	70948489	13988	2	83675	ENSMUST00000144740.1	-20715	ENSMUSG00000014329	Bicc1	BicC family RNA binding protein 1
chr4	152666921	152667421	501	*	3.68806	-0.855507	106.637	1	1	0	5.36056e-25	5.7845e-23	up	significant	Distal Intergenic	4	152697540	152700515	2976	1	330004	ENSMUST00000143133.1	-30119	NA	Gm833	predicted gene 833
chr2	105152242	105153694	1453	*	1.99255	2.01618	107.964	2	2	0	5.48997e-25	5.92001e-23	up	significant	Intron (ENSMUST00000143043.7/22431	intron 5 of 9)	2	105162808	105170011	7204	1	22431	ENSMUST00000153944.1	-9114	ENSMUSG00000016458	Wt1	WT1 transcription factor
chr1	60715017	60716148	1132	*	2.06549	1.94328	107.946	2	2	0	5.53998e-25	5.96978e-23	up	significant	Promoter (<=1kb)	1	60716800	60763163	46364	1	12487	ENSMUST00000132833.1	-652	ENSMUSG00000026012	Cd28	CD28 antigen
chr2	71958338	71958838	501	*	3.81518	0.80886	106.562	1	1	0	5.56711e-25	5.99482e-23	up	significant	Distal Intergenic	2	71981240	72257474	276235	1	56508	ENSMUST00000090826.11	-22402	ENSMUSG00000049044	Rapgef4	Rap guanine nucleotide exchange factor (GEF) 4
chr18	75501822	75503983	2162	*	1.52883	3.73656	108.728	3	3	0	5.60014e-25	6.0262e-23	up	significant	Intron (ENSMUST00000165559.2/269037	intron 9 of 11)	18	75514645	75522806	8162	1	100038353	ENSMUST00000181913.1	-10662	ENSMUSG00000097712	Gm10532	predicted gene 10532
chr2	167859537	167861002	1466	*	1.68982	3.36749	107.917	2	2	0	5.62054e-25	6.04394e-23	up	significant	Intron (ENSMUST00000142937.1/ENSMUST00000142937.1	intron 1 of 1)	2	167932057	167974737	42681	1	19246	ENSMUST00000147210.7	-71055	ENSMUSG00000027540	Ptpn1	protein tyrosine phosphatase	non-receptor type 1
chr14	59858361	59859781	1421	*	2.08813	1.98909	107.898	2	2	0	5.67374e-25	6.0969e-23	up	significant	Intron (ENSMUST00000080368.12/50769	intron 25 of 35)	14	59638540	60086834	448295	2	50769	ENSMUST00000080368.12	227053	ENSMUSG00000021983	Atp8a2	ATPase	aminophospholipid transporter-like	class I	type 8A	member 2
chr15	20463577	20464077	501	*	2.41349	0.354688	106.494	1	1	0	5.76104e-25	6.18641e-23	up	significant	Intron (ENSMUST00000227439.1/ENSMUST00000227439.1	intron 1 of 1)	15	20665214	20666750	1537	2	64833	ENSMUST00000052910.5	202673	ENSMUSG00000047565	Acot10	acyl-CoA thioesterase 10
chr14	73376925	73377425	501	*	2.28208	1.26069	106.458	1	1	0	5.86705e-25	6.29588e-23	up	significant	Promoter (<=1kb)	14	73364657	73375945	11289	2	16432	ENSMUST00000227454.1	-980	ENSMUSG00000022108	Itm2b	integral membrane protein 2B
chr3	56186260	56186760	501	*	2.18862	1.70006	106.454	1	1	0	5.87792e-25	6.30241e-23	up	significant	Promoter (2-3kb)	3	55625195	56183701	558507	2	26422	ENSMUST00000029374.7	-2559	ENSMUSG00000027799	Nbea	neurobeachin
chr8	103738336	103738836	501	*	2.02711	1.58046	106.453	1	1	0	5.8813e-25	6.30241e-23	up	significant	Distal Intergenic	8	103603799	103680384	76586	1	71058	ENSMUST00000211119.1	134537	ENSMUSG00000110336	4933400L20Rik	RIKEN cDNA 4933400L20 gene
chr13	104533959	104534459	501	*	2.07504	1.98291	106.443	1	1	0	5.91188e-25	6.33079e-23	up	significant	Distal Intergenic	13	104307347	104375745	68399	1	108154	ENSMUST00000224504.1	226612	ENSMUSG00000046169	Adamts6	ADAM metallopeptidase with thrombospondin type 1 motif 6
chr10	128150830	128151330	501	*	1.75186	3.22113	106.419	1	1	0	5.98411e-25	6.4037e-23	up	significant	Exon (ENSMUST00000099139.8/56516	exon 3 of 14)	10	128137678	128143729	6052	2	56516	ENSMUST00000218884.1	-7101	ENSMUSG00000040043	Rbms2	RNA binding motif	single stranded interacting protein 2
chr18	54852956	54853456	501	*	2.12863	1.68639	106.37	1	1	0	6.13338e-25	6.5589e-23	up	significant	Distal Intergenic	18	54892481	54895562	3082	2	269023	ENSMUST00000237009.1	42106	ENSMUSG00000052713	Zfp608	zinc finger protein 608
chr3	40424279	40424779	501	*	3.25005	-0.157913	106.345	1	1	0	6.21167e-25	6.63802e-23	up	significant	Distal Intergenic	3	40508430	40509774	1345	2	100040882	ENSMUST00000202778.1	84995	ENSMUSG00000037884	1700017G19Rik	RIKEN cDNA 1700017G19 gene
chr7	96813459	96813959	501	*	2.09837	1.61556	106.341	1	1	0	6.22537e-25	6.64807e-23	up	significant	Exon (ENSMUST00000205925.1/ENSMUST00000205925.1	exon 2 of 2)	7	96791433	96801549	10117	2	791381	ENSMUST00000155101.1	-11910	ENSMUSG00000053049	Gm15413	predicted gene 15413
chr1	93694926	93695426	501	*	2.59344	0.599814	106.322	1	1	0	6.28296e-25	6.70494e-23	up	significant	Promoter (1-2kb)	1	93693817	93695455	1639	1	51800	ENSMUST00000185685.1	1109	ENSMUSG00000026278	Bok	BCL2-related ovarian killer
chr13	57317454	57317954	501	*	2.69138	0.0364763	106.317	1	1	0	6.30039e-25	6.71889e-23	up	significant	Distal Intergenic	13	56773764	56895993	122230	2	26946	ENSMUST00000173817.8	-421461	ENSMUSG00000021541	Trpc7	transient receptor potential cation channel	subfamily C	member 7
chr18	12252940	12253440	501	*	2.65887	1.69737	106.315	1	1	0	6.30675e-25	6.72103e-23	up	significant	3' UTR	18	12189693	12236400	46708	2	18145	ENSMUST00000025279.5	-16540	ENSMUSG00000024413	Npc1	NPC intracellular cholesterol transporter 1
chr17	34690394	34690894	501	*	2.35556	0.579672	106.286	1	1	0	6.39972e-25	6.81542e-23	up	significant	Exon (ENSMUST00000238967.1/81877	exon 14 of 44)	17	34670535	34719815	49281	1	81877	ENSMUST00000238305.1	19859	ENSMUSG00000033327	Tnxb	tenascin XB
chr2	121108234	121108734	501	*	2.7607	0.468503	106.281	1	1	0	6.416e-25	6.82805e-23	up	significant	Promoter (1-2kb)	2	121093589	121109792	16204	2	640543	ENSMUST00000238428.1	1058	ENSMUSG00000079103	Tgm7	transglutaminase 7
chr19	47292374	47292874	501	*	1.94269	2.41153	106.275	1	1	0	6.4343e-25	6.84281e-23	up	significant	Intron (ENSMUST00000081619.9/14218	intron 8 of 14)	19	47273519	47273589	71	2	102466782	ENSMUST00000183658.1	-18785	ENSMUSG00000098786	Mir6995	microRNA 6995
chr9	20986937	20987437	501	*	2.1273	1.53239	106.273	1	1	0	6.44286e-25	6.8472e-23	up	significant	Distal Intergenic	9	20962361	20976781	14421	2	14739	ENSMUST00000054197.6	-10156	ENSMUSG00000043895	S1pr2	sphingosine-1-phosphate receptor 2
chr16	72118274	72118774	501	*	2.91724	0.573029	106.235	1	1	0	6.56749e-25	6.97485e-23	up	significant	Distal Intergenic	16	72226383	72234302	7920	2	319533	ENSMUST00000231223.1	115528	ENSMUSG00000116769	8030451O07Rik	RIKEN cDNA 8030451O07 gene
chr11	118467582	118468082	501	*	2.42013	1.85718	106.198	1	1	0	6.69004e-25	7.10012e-23	up	significant	Distal Intergenic	11	118476829	118489209	12381	1	217364	ENSMUST00000135383.8	-8747	ENSMUSG00000033857	Engase	endo-beta-N-acetylglucosaminidase
chr12	51107944	51108444	501	*	2.59136	0.366977	106.197	1	1	0	6.69501e-25	7.10053e-23	up	significant	Distal Intergenic	12	51005158	51062543	57386	1	75494	ENSMUST00000218606.1	102786	ENSMUSG00000111986	1700008C04Rik	RIKEN cDNA 1700008C04 gene
chr5	119988770	119990266	1497	*	2.44998	0.346193	107.54	2	2	0	6.79921e-25	7.20609e-23	up	significant	Distal Intergenic	5	120116465	120198981	82517	1	74111	ENSMUST00000031590.11	-126199	ENSMUSG00000029594	Rbm19	RNA binding motif protein 19
chr6	37026074	37027899	1826	*	2.8922	0.552038	108.338	3	2	0	6.81779e-25	7.22083e-23	up	significant	Intron (ENSMUST00000101532.9/320127	intron 15 of 33)	6	36911467	37031028	119562	2	320127	ENSMUST00000143046.1	3129	ENSMUSG00000038665	Dgki	diacylglycerol kinase	iota
chr7	66505686	66506186	501	*	2.79924	-0.148503	106.144	1	1	0	6.87375e-25	7.27204e-23	up	significant	Distal Intergenic	7	66390890	66427517	36628	2	56847	ENSMUST00000015278.14	-78169	ENSMUSG00000015134	Aldh1a3	aldehyde dehydrogenase family 1	subfamily A3
chr7	132571462	132571962	501	*	2.3237	1.80593	106.144	1	1	0	6.87556e-25	7.27204e-23	up	significant	Intron (ENSMUST00000124096.7/14183	intron 2 of 6)	7	132570014	132575718	5705	2	18242	ENSMUST00000211545.1	3756	ENSMUSG00000030934	Oat	ornithine aminotransferase
chr9	110669610	110671054	1445	*	1.54879	3.88355	107.465	2	2	0	7.06088e-25	7.46294e-23	up	significant	Promoter (2-3kb)	9	110666925	110711285	44361	1	72654	ENSMUST00000195979.1	2685	ENSMUSG00000019659	Ccdc12	coiled-coil domain containing 12
chr4	53212455	53212955	501	*	2.8954	0.207489	106.079	1	1	0	7.10256e-25	7.50187e-23	up	significant	Intron (ENSMUST00000146501.7/ENSMUST00000146501.7	intron 4 of 7)	4	53246196	53251115	4920	1	78180	ENSMUST00000155178.1	-33241	ENSMUSG00000086947	4930522O17Rik	RIKEN cDNA 4930522O17 gene
chr19	27147348	27148772	1425	*	2.47021	0.41171	107.433	2	1	0	7.17453e-25	7.57271e-23	up	significant	Intron (ENSMUST00000235406.1/ENSMUST00000235406.1	intron 4 of 4)	19	27216484	27249755	33272	1	22359	ENSMUST00000164509.7	-67712	ENSMUSG00000024924	Vldlr	very low density lipoprotein receptor
chr2	157065284	157066376	1093	*	2.04231	2.77013	107.378	2	2	0	7.37648e-25	7.78055e-23	up	significant	Intron (ENSMUST00000069098.6/320706	intron 1 of 14)	2	157015799	157079254	63456	2	320706	ENSMUST00000069098.6	12878	ENSMUSG00000055485	Mtcl2	microtubule crosslinking factor 2
chr9	14207538	14208038	501	*	2.06864	1.36116	105.949	1	1	0	7.58372e-25	7.99369e-23	up	significant	Intron (ENSMUST00000216569.1/ENSMUST00000216569.1	intron 1 of 1)	9	14275067	14325817	50751	1	75747	ENSMUST00000209187.1	-67029	ENSMUSG00000032009	Sesn3	sestrin 3
chr1	34317445	34317945	501	*	2.39553	1.46699	105.943	1	1	0	7.60834e-25	8.01417e-23	up	significant	Distal Intergenic	1	34294446	34306651	12206	1	13518	ENSMUST00000182507.3	22999	ENSMUSG00000026131	Dst	dystonin
chr4	58661831	58662331	501	*	2.94803	-0.109032	105.939	1	1	0	7.62274e-25	8.02095e-23	up	significant	Distal Intergenic	4	58487100	58553898	66799	2	14745	ENSMUST00000147354.7	-107933	ENSMUSG00000038668	Lpar1	lysophosphatidic acid receptor 1
chr6	134430128	134430628	501	*	2.00679	2.107	105.939	1	1	0	7.62516e-25	8.02095e-23	up	significant	Exon (ENSMUST00000032321.10/66813	exon 5 of 7)	6	134414465	134428505	14041	1	66813	ENSMUST00000142612.1	15663	ENSMUSG00000030200	Bcl2l14	BCL2 like 14
chr6	127998923	127999423	501	*	2.76216	0.478926	105.89	1	1	0	7.81463e-25	8.21466e-23	up	significant	Intron (ENSMUST00000112173.7/109246	intron 2 of 7)	6	127965257	127966817	1561	2	109246	ENSMUST00000202141.1	-32106	ENSMUSG00000030352	Tspan9	tetraspanin 9
chr7	98774941	98775441	501	*	2.05232	1.54343	105.87	1	1	0	7.8953e-25	8.29382e-23	up	significant	Distal Intergenic	7	98835112	98846587	11476	1	22411	ENSMUST00000165122.7	-59671	ENSMUSG00000015957	Wnt11	wingless-type MMTV integration site family	member 11
chr5	92302443	92302943	501	*	2.71546	1.38999	105.848	1	1	0	7.98239e-25	8.37961e-23	up	significant	Promoter (1-2kb)	5	92303654	92304659	1006	2	231452	ENSMUST00000201532.1	1716	ENSMUSG00000029415	Sdad1	SDA1 domain containing 1
chr13	58087327	58087827	501	*	2.56181	0.210746	105.817	1	1	0	8.10644e-25	8.50406e-23	up	significant	Intron (ENSMUST00000091583.5/100503085	intron 4 of 16)	13	58000228	58102428	102201	2	100503085	ENSMUST00000091583.5	14601	ENSMUSG00000014164	Klhl3	kelch-like 3
chr17	80825783	80826283	501	*	1.90297	2.1925	105.801	1	1	0	8.17337e-25	8.56845e-23	up	significant	Distal Intergenic	17	80896793	80933045	36253	1	320784	ENSMUST00000220322.1	-70510	ENSMUSG00000112121	C230072F16Rik	RIKEN cDNA C230072F16 gene
chr6	118122705	118123205	501	*	3.60741	0.162275	105.754	1	1	0	8.37162e-25	8.77034e-23	up	significant	Intron (ENSMUST00000125531.1/78752	intron 2 of 5)	6	118109336	118126406	17071	2	78752	ENSMUST00000136265.1	3201	ENSMUSG00000042042	Csgalnact2	chondroitin sulfate N-acetylgalactosaminyltransferase 2
chr10	24226404	24226904	501	*	3.79112	-0.603208	105.726	1	1	0	8.48882e-25	8.88709e-23	up	significant	Promoter (2-3kb)	10	24223545	24231199	7655	1	59012	ENSMUST00000154916.1	2859	ENSMUSG00000020000	Moxd1	monooxygenase	DBH-like 1
chr5	64839051	64840523	1473	*	2.0618	1.33172	107.092	2	2	0	8.52207e-25	8.91586e-23	up	significant	Distal Intergenic	5	64826809	64829550	2742	1	16599	ENSMUST00000198946.1	12242	ENSMUSG00000029178	Klf3	Kruppel-like transcription factor 3 (basic)
chr12	37244890	37245390	501	*	2.33605	0.683142	105.71	1	1	0	8.55683e-25	8.94617e-23	up	significant	Promoter (2-3kb)	12	37242042	37565393	323352	1	319660	ENSMUST00000160390.1	2848	ENSMUSG00000050103	Agmo	alkylglycerol monooxygenase
chr2	80260151	80260651	501	*	2.32237	1.0037	105.662	1	1	0	8.76721e-25	9.15993e-23	up	significant	Distal Intergenic	2	80292472	80295356	2885	1	320769	ENSMUST00000057072.5	-31821	ENSMUSG00000050114	Prdx6b	peroxiredoxin 6B
chr14	105403156	105403656	501	*	1.96933	2.15042	105.632	1	1	0	8.89924e-25	9.29159e-23	up	significant	Distal Intergenic	14	105427559	105437716	10158	1	71362	ENSMUST00000226670.1	-23903	ENSMUSG00000115548	5430440P10Rik	RIKEN cDNA 5430440P10 gene
chr12	5777580	5778080	501	*	3.49222	-0.598117	105.585	1	1	0	9.1151e-25	9.51054e-23	up	significant	Distal Intergenic	12	5411641	5416631	4991	1	72669	ENSMUST00000163627.2	365939	ENSMUSG00000037735	2810032G03Rik	RIKEN cDNA 2810032G03 gene
chr11	79023283	79023783	501	*	2.57477	0.387405	105.584	1	1	0	9.12129e-25	9.51057e-23	up	significant	Promoter (<=1kb)	11	79023597	79031057	7461	1	790910	ENSMUST00000143473.1	0	NA	Gm11201	predicted gene 11201
chr6	108379008	108379508	501	*	2.18066	1.42498	105.555	1	1	0	9.25332e-25	9.64174e-23	up	significant	Intron (ENSMUST00000032192.8/16438	intron 16 of 61)	6	108387434	108401468	14035	1	16438	ENSMUST00000212125.1	-7926	ENSMUSG00000030102	Itpr1	inositol 1	4	5-trisphosphate receptor 1
chr4	154222698	154223198	501	*	2.24141	1.48561	105.514	1	1	0	9.44561e-25	9.83546e-23	up	significant	Intron (ENSMUST00000030897.14/230971	intron 3 of 36)	4	154237525	154271739	34215	1	230971	ENSMUST00000152159.7	-14327	ENSMUSG00000057751	Megf6	multiple EGF-like-domains 6
chr13	46959106	46960557	1452	*	1.71906	3.0725	106.879	2	2	0	9.48875e-25	9.87373e-23	up	significant	Distal Intergenic	13	46901098	46929867	28770	2	16553	ENSMUST00000224923.1	-29239	ENSMUSG00000021375	Kif13a	kinesin family member 13A
chr14	70474347	70474847	501	*	1.9896	2.6544	105.471	1	1	0	9.65702e-25	1.00421e-22	up	significant	3' UTR	14	70479592	70486639	7048	2	12153	ENSMUST00000228501.1	11792	ENSMUSG00000022098	Bmp1	bone morphogenetic protein 1
chr18	40013799	40014299	501	*	2.9914	-0.18126	105.457	1	1	0	9.72356e-25	1.01045e-22	up	significant	Distal Intergenic	18	40212044	40219338	7295	2	67180	ENSMUST00000236741.1	205039	ENSMUSG00000024487	Yipf5	Yip1 domain family	member 5
chr18	83740433	83740933	501	*	2.20256	0.704427	105.437	1	1	0	9.82328e-25	1.02012e-22	up	significant	Distal Intergenic	18	84015818	84085075	69258	2	110796	ENSMUST00000235188.1	344142	ENSMUSG00000046982	Tshz1	teashirt zinc finger family member 1
chr5	25005527	25006027	501	*	2.01167	1.60685	105.417	1	1	0	9.92277e-25	1.0293e-22	up	significant	Intron (ENSMUST00000030784.13/108099	intron 3 of 15)	5	24862748	24995753	133006	2	108099	ENSMUST00000076306.11	-9774	ENSMUSG00000028944	Prkag2	protein kinase	AMP-activated	gamma 2 non-catalytic subunit
chr15	83030043	83030543	501	*	2.18662	0.722165	105.416	1	1	0	9.92497e-25	1.0293e-22	up	significant	Promoter (<=1kb)	15	82997726	83029950	32225	2	74039	ENSMUST00000023076.5	-93	ENSMUSG00000058099	Nfam1	Nfat activating molecule with ITAM motif 1
chr11	88687069	88687569	501	*	2.31146	1.68218	105.38	1	1	0	1.01094e-24	1.04772e-22	up	significant	3' UTR	11	88343889	88718101	374213	2	76626	ENSMUST00000092794.11	30532	ENSMUSG00000069769	Msi2	musashi RNA-binding protein 2
chr5	38385118	38386277	1160	*	2.19035	1.07236	106.75	2	2	0	1.01273e-24	1.04888e-22	up	significant	Intron (ENSMUST00000067886.11/117591	intron 8 of 11)	5	38344435	38349197	4763	1	78172	ENSMUST00000201983.1	40683	ENSMUSG00000106932	4930487D11Rik	RIKEN cDNA 4930487D11 gene
chr4	138469201	138469701	501	*	1.55553	3.79075	105.326	1	1	0	1.0388e-24	1.07515e-22	up	significant	Distal Intergenic	4	138454314	138460123	5810	1	66259	ENSMUST00000050918.3	14887	ENSMUSG00000046447	Camk2n1	calcium/calmodulin-dependent protein kinase II inhibitor 1
chr15	93588543	93589043	501	*	2.06553	1.97666	105.319	1	1	0	1.04251e-24	1.07828e-22	up	significant	Intron (ENSMUST00000048982.10/106042	intron 1 of 7)	15	93499114	93595891	96778	2	106042	ENSMUST00000048982.10	6848	ENSMUSG00000036158	Prickle1	prickle planar cell polarity protein 1
chr8	123402884	123403384	501	*	2.46635	0.747071	105.257	1	1	0	1.07531e-24	1.11145e-22	up	significant	3' UTR	8	123399330	123401152	1823	1	66855	ENSMUST00000212996.1	3554	ENSMUSG00000001472	Tcf25	transcription factor 25 (basic helix-loop-helix)
chr2	73782515	73783015	501	*	2.24204	1.40171	105.241	1	1	0	1.08418e-24	1.11987e-22	up	significant	Distal Intergenic	2	73610660	73775346	164687	2	108699	ENSMUST00000180045.7	-7169	ENSMUSG00000056486	Chn1	chimerin 1
chr1	105770646	105771146	501	*	2.1433	1.37789	105.215	1	1	0	1.09854e-24	1.13395e-22	up	significant	Distal Intergenic	1	105780718	105847981	67264	1	21934	ENSMUST00000027559.7	-9572	ENSMUSG00000026321	Tnfrsf11a	tumor necrosis factor receptor superfamily	member 11a	NFKB activator
chr10	78574237	78576143	1907	*	1.82673	3.08443	107.386	3	3	0	1.10196e-24	1.13672e-22	up	significant	Promoter (<=1kb)	10	78574346	78576685	2340	1	216136	ENSMUST00000218061.1	0	ENSMUSG00000032763	Ilvbl	ilvB (bacterial acetolactate synthase)-like
chr11	95072836	95073336	501	*	2.25903	2.31794	105.205	1	1	0	1.10437e-24	1.13845e-22	up	significant	Intron (ENSMUST00000001548.13/16400	intron 1 of 25)	11	95044474	95076714	32241	2	16400	ENSMUST00000001548.13	3378	ENSMUSG00000001507	Itga3	integrin alpha 3
chr9	107325826	107326326	501	*	2.28904	2.20351	105.18	1	1	0	1.11839e-24	1.15213e-22	up	significant	Distal Intergenic	9	107327712	107329452	1741	2	69536	ENSMUST00000194260.1	3126	ENSMUSG00000032579	Hemk1	HemK methyltransferase family member 1
chr13	44067188	44067688	501	*	3.60867	-0.726151	105.174	1	1	0	1.12178e-24	1.15486e-22	up	significant	Distal Intergenic	13	44121167	44125179	4013	1	328235	ENSMUST00000163056.7	-53479	ENSMUSG00000089815	Gm5083	predicted gene 5083
chr3	61389490	61390671	1182	*	2.27363	0.849668	106.533	2	2	0	1.13008e-24	1.16262e-22	up	significant	Distal Intergenic	3	61361638	61368430	6793	1	74012	ENSMUST00000049064.3	27852	ENSMUSG00000036894	Rap2b	RAP2B	member of RAS oncogene family
chr5	28419742	28420242	501	*	3.02509	-0.362496	105.15	1	1	0	1.13506e-24	1.16697e-22	up	significant	Distal Intergenic	5	28410661	28414029	3369	1	381626	ENSMUST00000133313.1	9081	ENSMUSG00000048271	Rbm33	RNA binding motif protein 33
chr7	80095529	80096029	501	*	2.5574	1.14627	105.086	1	1	0	1.17229e-24	1.20444e-22	up	significant	Promoter (<=1kb)	7	80095043	80096029	987	2	269951	ENSMUST00000156761.1	0	ENSMUSG00000030541	Idh2	isocitrate dehydrogenase 2 (NADP+)	mitochondrial
chr5	39143595	39144095	501	*	2.10924	1.35283	105.069	1	1	0	1.18246e-24	1.21409e-22	up	significant	Distal Intergenic	5	38706462	38876812	170351	2	27278	ENSMUST00000171633.4	-266783	ENSMUSG00000039315	Clnk	cytokine-dependent hematopoietic cell linker
chr2	27846970	27848881	1912	*	1.85309	2.72976	107.229	3	3	0	1.19304e-24	1.22413e-22	up	significant	Distal Intergenic	2	27886425	28039514	153090	1	12831	ENSMUST00000028280.13	-37544	ENSMUSG00000026837	Col5a1	collagen	type V	alpha 1
chr13	106836143	106836643	501	*	2.04875	1.5516	105.032	1	1	0	1.20518e-24	1.23577e-22	up	significant	Promoter (<=1kb)	13	106811888	106836321	24434	2	76582	ENSMUST00000191312.1	0	ENSMUSG00000042590	Ipo11	importin 11
chr12	105529498	105529998	501	*	2.95285	-0.224055	105.017	1	1	0	1.21434e-24	1.24434e-22	up	significant	Distal Intergenic	12	105513480	105515246	1767	1	104932	ENSMUST00000223443.1	16018	NA	AU015791	expressed sequence AU015791
chr17	34641008	34641508	501	*	2.03229	1.86474	105.007	1	1	0	1.22043e-24	1.24975e-22	up	significant	Exon (ENSMUST00000174600.1/ENSMUST00000174600.1	exon 2 of 2)	17	34644764	34646324	1561	1	56299	ENSMUST00000036720.8	-3256	ENSMUSG00000033739	Fkbpl	FK506 binding protein-like
chr1	34298649	34299149	501	*	2.50934	1.16025	104.993	1	1	0	1.22903e-24	1.25772e-22	up	significant	Intron (ENSMUST00000183034.4/13518	intron 97 of 102)	1	34294446	34306651	12206	1	13518	ENSMUST00000182507.3	4203	ENSMUSG00000026131	Dst	dystonin
chr2	158142083	158142583	501	*	2.00691	2.10698	104.986	1	1	0	1.23349e-24	1.26144e-22	up	significant	Promoter (2-3kb)	2	158134322	158139736	5415	2	21817	ENSMUST00000152690.1	-2347	ENSMUSG00000037820	Tgm2	transglutaminase 2	C polypeptide
chr5	43107912	43108412	501	*	2.51241	1.66732	104.983	1	1	0	1.23515e-24	1.26231e-22	up	significant	Distal Intergenic	5	43233170	43289723	56554	1	231207	ENSMUST00000166713.8	-124758	ENSMUSG00000039782	Cpeb2	cytoplasmic polyadenylation element binding protein 2
chr3	26637862	26638362	501	*	3.46023	-0.815524	104.965	1	1	0	1.24635e-24	1.27292e-22	up	significant	Promoter (<=1kb)	3	26637650	26927479	289830	1	70862	ENSMUST00000108305.1	212	ENSMUSG00000039335	Spata16	spermatogenesis associated 16
chr1	133470954	133471990	1037	*	1.67575	3.11252	106.309	2	2	0	1.26542e-24	1.29154e-22	up	significant	Distal Intergenic	1	133382303	133424377	42075	2	20668	ENSMUST00000153799.7	-46577	ENSMUSG00000070643	Sox13	SRY (sex determining region Y)-box 13
chr2	105021193	105023528	2336	*	1.88537	2.25294	107.107	3	3	0	1.26848e-24	1.2938e-22	up	significant	Distal Intergenic	2	104999656	105017080	17425	2	98221	ENSMUST00000028592.11	-4113	ENSMUSG00000027170	Eif3m	eukaryotic translation initiation factor 3	subunit M
chr2	4473062	4473562	501	*	3.03883	-0.497206	104.878	1	1	0	1.3025e-24	1.32763e-22	up	significant	Promoter (<=1kb)	2	4473194	4498103	24910	1	209630	ENSMUST00000123919.2	0	ENSMUSG00000026657	Frmd4a	FERM domain containing 4A
chr10	105284112	105284612	501	*	3.17965	-0.244601	104.83	1	1	0	1.33425e-24	1.35909e-22	up	significant	Intron (ENSMUST00000061506.8/278279	intron 8 of 11)	10	105187663	105234949	47287	2	278279	ENSMUST00000130665.1	-49163	ENSMUSG00000036019	Tmtc2	transmembrane and tetratricopeptide repeat containing 2
chr3	79148703	79149203	501	*	2.09216	2.15344	104.808	1	1	0	1.34893e-24	1.37314e-22	up	significant	Promoter (2-3kb)	3	79062528	79145875	83348	2	76089	ENSMUST00000118340.6	-2828	ENSMUSG00000062232	Rapgef2	Rap guanine nucleotide exchange factor (GEF) 2
chr15	32286338	32286838	501	*	3.03775	-0.0156658	104.795	1	1	0	1.35824e-24	1.38171e-22	up	significant	Intron (ENSMUST00000226876.1/20356	intron 1 of 8)	15	32245103	32678594	433492	1	20356	ENSMUST00000227976.1	41235	ENSMUSG00000022231	Sema5a	sema domain	seven thrombospondin repeats (type 1 and type 1-like)	transmembrane domain (TM) and short cytoplasmic domain	(semaphorin) 5A
chr11	88523886	88525152	1267	*	1.82383	2.87516	106.137	2	2	0	1.37987e-24	1.40279e-22	up	significant	Intron (ENSMUST00000107909.7/76626	intron 6 of 13)	11	88365515	88590147	224633	2	76626	ENSMUST00000148013.7	64995	ENSMUSG00000069769	Msi2	musashi RNA-binding protein 2
chr3	20538426	20538926	501	*	3.31355	-0.209184	104.715	1	1	0	1.4137e-24	1.43624e-22	up	significant	Distal Intergenic	3	20314473	20367177	52705	2	11608	ENSMUST00000068316.7	-171249	ENSMUSG00000054988	Agtr1b	angiotensin II receptor	type 1b
chr16	55571020	55571520	501	*	1.95786	1.90338	104.71	1	1	0	1.41771e-24	1.43936e-22	up	significant	Distal Intergenic	16	55494731	55494797	67	1	100628589	ENSMUST00000175551.1	76289	ENSMUSG00000093292	Mir5118	microRNA 5118
chr16	90458924	90459424	501	*	1.81107	2.64117	104.672	1	1	0	1.44505e-24	1.46616e-22	up	significant	Promoter (2-3kb)	16	90461897	90482024	20128	1	26559	ENSMUST00000231603.1	-2473	ENSMUSG00000053414	Hunk	hormonally upregulated Neu-associated kinase
chr10	76681177	76682330	1154	*	2.17579	1.2896	106.041	2	2	0	1.44858e-24	1.46878e-22	up	significant	Distal Intergenic	10	76715016	76719236	4221	2	12833	ENSMUST00000137599.1	36906	ENSMUSG00000001119	Col6a1	collagen	type VI	alpha 1
chr14	59836861	59837361	501	*	2.4738	0.118508	104.628	1	1	0	1.47761e-24	1.49723e-22	up	significant	Intron (ENSMUST00000080368.12/50769	intron 26 of 35)	14	59627189	59629677	2489	1	219134	ENSMUST00000224155.1	209672	ENSMUSG00000044461	Shisa2	shisa family member 2
chr5	5313295	5313795	501	*	2.44501	1.10108	104.607	1	1	0	1.49312e-24	1.51195e-22	up	significant	Intron (ENSMUST00000030763.12/18647	intron 2 of 14)	5	5249228	5266303	17076	2	18647	ENSMUST00000137554.1	-46992	ENSMUSG00000028926	Cdk14	cyclin dependent kinase 14
chr17	79786642	79787142	501	*	1.88561	2.09762	104.592	1	1	0	1.50426e-24	1.52224e-22	up	significant	Distal Intergenic	17	79850127	79852755	2629	2	56298	ENSMUST00000222415.1	65613	ENSMUSG00000059811	Atl2	atlastin GTPase 2
chr2	137550276	137550776	501	*	2.56128	0.113482	104.584	1	1	0	1.51066e-24	1.52771e-22	up	significant	Distal Intergenic	2	137081456	137116644	35189	2	16449	ENSMUST00000028735.7	-433632	ENSMUSG00000027276	Jag1	jagged 1
chr9	96720510	96721698	1189	*	2.69407	0.828873	105.919	2	2	0	1.54057e-24	1.55694e-22	up	significant	Promoter (<=1kb)	9	96687398	96720300	32903	2	245007	ENSMUST00000140121.7	-210	ENSMUSG00000040433	Zbtb38	zinc finger and BTB domain containing 38
chr16	90743616	90744116	501	*	2.60412	0.118958	104.514	1	1	0	1.56501e-24	1.58061e-22	up	significant	Intron (ENSMUST00000125429.2/77037	intron 1 of 3)	16	90738324	90749785	11462	1	77037	ENSMUST00000038197.2	5292	ENSMUSG00000039956	Mrap	melanocortin 2 receptor accessory protein
chr7	25676391	25676891	501	*	2.29902	2.05298	104.485	1	1	0	1.58819e-24	1.60298e-22	up	significant	Promoter (1-2kb)	7	25669139	25675166	6028	2	320208	ENSMUST00000079439.9	-1225	ENSMUSG00000061702	Tmem91	transmembrane protein 91
chr17	85901413	85903001	1589	*	-2.33122	0.658785	106.654	3	1	2	1.59448e-24	1.60827e-22	down	significant	Intron (ENSMUST00000234707.1/ENSMUST00000234707.1	intron 2 of 2)	17	85984947	86040364	55418	2	78586	ENSMUST00000234682.1	137363	ENSMUSG00000024135	Srbd1	S1 RNA binding domain 1
chr11	54132301	54132801	501	*	3.43029	-0.523237	104.448	1	1	0	1.61784e-24	1.63077e-22	up	significant	Distal Intergenic	11	54127693	54131665	3973	1	18452	ENSMUST00000139315.1	4608	ENSMUSG00000018906	P4ha2	procollagen-proline	2-oxoglutarate 4-dioxygenase (proline 4-hydroxylase)	alpha II polypeptide
chr1	151156770	151157270	501	*	2.00182	1.46867	104.319	1	1	0	1.72642e-24	1.73814e-22	up	significant	Distal Intergenic	1	151138034	151142345	4312	1	402734	ENSMUST00000188305.1	18736	NA	C730036E19Rik	RIKEN cDNA C730036E19 gene
chr15	27951155	27951655	501	*	1.97131	1.69498	104.319	1	1	0	1.72661e-24	1.73814e-22	up	significant	Intron (ENSMUST00000090247.6/223435	intron 1 of 56)	15	27770536	27919271	148736	2	223435	ENSMUST00000227337.1	-31884	ENSMUSG00000022263	Trio	triple functional domain (PTPRF interacting)
chr7	142481784	142483633	1850	*	1.58878	3.45615	106.477	3	3	0	1.74328e-24	1.75378e-22	up	significant	Promoter (<=1kb)	7	142483259	142489983	6725	1	16985	ENSMUST00000140626.7	0	ENSMUSG00000018819	Lsp1	lymphocyte specific 1
chr11	69685458	69686907	1450	*	2.21047	2.69942	105.609	2	2	0	1.80134e-24	1.81101e-22	up	significant	Promoter (<=1kb)	11	69682846	69685554	2709	2	69583	ENSMUST00000018896.13	0	ENSMUSG00000089669	Tnfsf13	tumor necrosis factor (ligand) superfamily	member 13
chr2	128419610	128420110	501	*	2.20674	1.00429	104.231	1	1	0	1.80516e-24	1.81367e-22	up	significant	Intron (ENSMUST00000225087.1/100043424	intron 1 of 6)	2	128372107	128428893	56787	2	100043424	ENSMUST00000125354.1	8783	ENSMUSG00000074813	Morrbid	myeloid RNA regulator of BCL2L11 induced cell death
chr13	110601292	110601792	501	*	2.59626	0.172431	104.202	1	1	0	1.83195e-24	1.83938e-22	up	significant	Distal Intergenic	13	110397797	110399035	1239	1	20620	ENSMUST00000225156.1	203495	ENSMUSG00000021701	Plk2	polo like kinase 2
chr19	34382516	34383016	501	*	2.29184	1.24453	104.159	1	1	0	1.87191e-24	1.87829e-22	up	significant	Distal Intergenic	19	34300075	34316677	16603	1	14102	ENSMUST00000236731.1	82441	ENSMUSG00000024778	Fas	Fas cell surface death receptor
chr2	152785441	152785941	501	*	1.8295	2.59846	104.147	1	1	0	1.88369e-24	1.88889e-22	up	significant	Intron (ENSMUST00000007803.11/12048	intron 2 of 2)	2	152755094	152765034	9941	1	84682	ENSMUST00000109821.1	30347	ENSMUSG00000009876	Cox4i2	cytochrome c oxidase subunit 4I2
chr4	145033471	145033971	501	*	1.95865	1.9261	104.144	1	1	0	1.88574e-24	1.88971e-22	up	significant	Intron (ENSMUST00000036579.13/230895	intron 65 of 69)	4	145016759	145051034	34276	2	230895	ENSMUST00000144835.1	17063	ENSMUSG00000020220	Vps13d	vacuolar protein sorting 13D
chr2	166467091	166467591	501	*	2.603	0.129868	104.137	1	1	0	1.8928e-24	1.89556e-22	up	significant	Distal Intergenic	2	166447451	166459232	11782	1	319684	ENSMUST00000127920.1	19640	NA	5031425F14Rik	RIKEN cDNA 5031425F14 gene
chr19	21913018	21913518	501	*	2.29292	1.00237	104.125	1	1	0	1.90465e-24	1.90619e-22	up	significant	Distal Intergenic	19	21778388	21807902	29515	1	83921	ENSMUST00000238079.1	134630	ENSMUSG00000024754	Cemip2	cell migration inducing hyaluronidase 2
chr10	88833691	88834191	501	*	3.51513	-0.816105	104.06	1	1	0	1.96739e-24	1.96771e-22	up	significant	Distal Intergenic	10	88746607	88826804	80198	2	70683	ENSMUST00000004470.8	-6887	ENSMUSG00000004356	Utp20	UTP20 small subunit processome component
chr4	75329748	75330248	501	*	2.89116	-0.405208	104.044	1	1	0	1.98406e-24	1.9831e-22	up	significant	Distal Intergenic	4	75277354	75278305	952	2	66928	ENSMUST00000030103.8	-51443	ENSMUSG00000028398	Dmac1	distal membrane arm assembly complex 1
chr2	80621888	80622388	501	*	2.60321	0.316588	103.981	1	1	0	2.04811e-24	2.04579e-22	up	significant	Intron (ENSMUST00000028384.4/68082	intron 2 of 3)	2	80617266	80632361	15096	1	68082	ENSMUST00000151204.1	4622	ENSMUSG00000027001	Dusp19	dual specificity phosphatase 19
chr13	112754897	112756048	1152	*	2.3533	1.50986	105.331	2	2	0	2.07204e-24	2.06836e-22	up	significant	Distal Intergenic	13	112800792	112867894	67103	1	19012	ENSMUST00000016144.11	-44744	ENSMUSG00000021759	Plpp1	phospholipid phosphatase 1
chr5	66085528	66086028	501	*	2.34379	0.685879	103.943	1	1	0	2.08725e-24	2.0822e-22	up	significant	Intron (ENSMUST00000113726.7/245945	intron 2 of 6)	5	66027028	66081990	54963	2	245945	ENSMUST00000201311.3	-3538	ENSMUSG00000070780	Rbm47	RNA binding motif protein 47
chr12	84884433	84885508	1076	*	1.79654	2.96328	105.291	2	2	0	2.11503e-24	2.10854e-22	up	significant	Intron (ENSMUST00000221790.1/ENSMUST00000221790.1	intron 1 of 1)	12	84783212	84876532	93321	2	16997	ENSMUST00000002073.12	-7901	ENSMUSG00000002020	Ltbp2	latent transforming growth factor beta binding protein 2
chr9	121947763	121948930	1168	*	2.64338	0.568608	105.257	2	2	0	2.15119e-24	2.143e-22	up	significant	Promoter (2-3kb)	9	121950988	121980209	29222	1	245050	ENSMUST00000043011.8	-2058	ENSMUSG00000038233	Gask1a	golgi associated kinase 1A
chr18	55614041	55614541	501	*	2.7953	0.259144	103.882	1	1	0	2.15237e-24	2.143e-22	up	significant	Distal Intergenic	18	54888723	54992555	103833	2	269023	ENSMUST00000237844.1	-621486	ENSMUSG00000052713	Zfp608	zinc finger protein 608
chr10	25432279	25434807	2529	*	2.21311	1.21819	106.572	4	2	0	2.21584e-24	2.20478e-22	up	significant	Promoter (<=1kb)	10	25432599	25441871	9273	1	13822	ENSMUST00000219224.1	0	ENSMUSG00000019978	Epb41l2	erythrocyte membrane protein band 4.1 like 2
chr4	98428341	98428841	501	*	2.01632	1.84951	103.797	1	1	0	2.24674e-24	2.23409e-22	up	significant	Intron (ENSMUST00000041284.9/12695	intron 9 of 43)	4	98436943	98441137	4195	1	12695	ENSMUST00000141965.1	-8102	ENSMUSG00000061859	Patj	PATJ	crumbs cell polarity complex component
chr14	32105554	32106054	501	*	2.59541	1.28639	103.783	1	1	0	2.26299e-24	2.2488e-22	up	significant	Distal Intergenic	14	32100818	32102282	1465	1	218885	ENSMUST00000164396.1	4736	ENSMUSG00000021906	Oxnad1	oxidoreductase NAD-binding domain containing 1
chr3	36523138	36523638	501	*	2.22562	0.765449	103.779	1	1	0	2.26752e-24	2.25185e-22	up	significant	Promoter (1-2kb)	3	36515057	36521813	6757	2	100503068	ENSMUST00000124606.2	-1325	ENSMUSG00000085007	Smim43	small integral membrane protein 43
chr15	49065814	49066314	501	*	2.168	1.0163	103.752	1	1	0	2.29877e-24	2.28142e-22	up	significant	Distal Intergenic	15	47580722	48792063	1211342	2	239420	ENSMUST00000162830.7	-273751	ENSMUSG00000022311	Csmd3	CUB and Sushi multiple domains 3
chr1	82943312	82943812	501	*	2.92879	-0.56024	103.746	1	1	0	2.30569e-24	2.28535e-22	up	significant	5' UTR	1	83012524	83020232	7709	2	80721	ENSMUST00000142805.1	76420	ENSMUSG00000038496	Slc19a3	solute carrier family 19	member 3
chr3	10136104	10136604	501	*	2.67162	0.4725	103.746	1	1	0	2.30566e-24	2.28535e-22	up	significant	Distal Intergenic	3	10179851	10183929	4079	2	18857	ENSMUST00000029034.8	47325	ENSMUSG00000052468	Pmp2	peripheral myelin protein 2
chr7	140329551	140330051	501	*	-2.60347	0.0973218	103.707	1	0	1	2.35121e-24	2.32897e-22	down	significant	Distal Intergenic	7	140335843	140336820	978	1	257939	ENSMUST00000172230.1	-5792	ENSMUSG00000062782	Or12j2	olfactory receptor family 12 subfamily J member 2
chr15	59685251	59685751	501	*	2.2888	0.403044	103.683	1	1	0	2.38033e-24	2.35632e-22	up	significant	Distal Intergenic	15	59648653	59653689	5037	1	211770	ENSMUST00000118228.1	36598	ENSMUSG00000032501	Trib1	tribbles pseudokinase 1
chr1	118935477	118936673	1197	*	1.89831	1.9623	105.026	2	2	0	2.41684e-24	2.39092e-22	up	significant	Intron (ENSMUST00000062483.14/14633	intron 2 of 13)	1	118954220	118954300	81	1	102465176	ENSMUST00000183982.1	-17547	ENSMUSG00000098273	Mir6346	microRNA 6346
chr7	121935909	121937197	1289	*	1.8206	2.65561	105.019	2	2	0	2.42546e-24	2.39792e-22	up	significant	Exon (ENSMUST00000205438.1/233824	exon 12 of 17)	7	121899228	121911976	12749	1	20277	ENSMUST00000206079.1	36681	ENSMUSG00000030873	Scnn1b	sodium channel	nonvoltage-gated 1 beta
[truncated: 86,114 more rows]
