# Supplementary material for: Organ‐Specific and Conserved Regulatory Logic Orchestrates Gene Expression in the Embryonic Mesothelium
Source: Adv Sci (Weinh). 2026 Apr 3;13(34):e17640. doi: 10.1002/advs.202517640 (PMC13285154; doi:10.1002/advs.202517640)
Supplement: Supplementary file 2 — Supporting File 2: advs75112‐sup‐0002‐TableS1‐S12.zip. [Correction added on 6 April 2026 after first online publication: Supplementary File “advs75112‐sup‐0001‐SuppMat.docx” is updated.] [file ADVS-13-e17640-s002.zip › Additional file 2. Table S2.xlsx]

## Sheet: Sheet1
Table 1: Metacell-based differential analysos output by DESeq2, comparing the lung versus heart mesothelium. Only differentially expressed genes (adjusted p-value < 0.05) was included.
gene symbol	baseMean	log2FoldChange	lfcSE	stat	pvalue	padj
Ftl1	1572.54	-4.46195	0.205481	-21.7147	1.49e-104	1.85e-100
Rpl41	2589.4	-2.08026	0.114541	-18.1618	1.04e-73	6.42e-70
Ptn	1237.16	-3.49417	0.21194	-16.4866	4.58e-61	1.89e-57
Rpl9	1947.81	-2.37384	0.161878	-14.6644	1.09e-48	3.38e-45
Dcn	1234.79	-3.40822	0.23364	-14.5875	3.37e-48	8.37e-45
Col18a1	201.094	-4.83883	0.332454	-14.5549	5.44e-48	1.12e-44
Cald1	570.099	-2.50727	0.175261	-14.3059	2.01e-46	3.56e-43
mt-Atp6	3964.21	-4.20298	0.303268	-13.8589	1.12e-43	1.74e-40
Rpl35a	1717.06	-2.17451	0.160101	-13.5821	5.12e-42	7.05e-39
Basp1	269.231	-3.03681	0.226605	-13.4013	5.94e-41	7.36e-38
mt-Nd4	1873.39	-2.62453	0.20152	-13.0237	8.97e-39	1.01e-35
Rpl17	1574.27	-2.75539	0.228555	-12.0557	1.81e-33	1.87e-30
Loxl1	147.846	-3.66268	0.310028	-11.814	3.3e-32	3.15e-29
Flrt2	141.297	-3.4101	0.289353	-11.7853	4.65e-32	4.12e-29
Nrk	437.442	-2.90237	0.248896	-11.661	2.02e-31	1.67e-28
Rpl10	1489.13	-1.79412	0.156765	-11.4446	2.5e-30	1.92e-27
Rpl21	2117.98	-1.44501	0.126312	-11.44	2.64e-30	1.92e-27
Rps25	1038.66	-1.47005	0.128603	-11.4309	2.93e-30	1.99e-27
Rpl23a	1097.69	-1.36085	0.119088	-11.4272	3.06e-30	1.99e-27
mt-Co3	6620.75	-1.3508	0.118683	-11.3816	5.17e-30	3.2e-27
Col1a2	1508.98	-2.94701	0.261722	-11.2601	2.07e-29	1.22e-26
Vim	1971.2	-1.84747	0.165817	-11.1417	7.86e-29	4.43e-26
Rps15	1213.98	-1.35398	0.12184	-11.1127	1.09e-28	5.86e-26
Ildr2	83.3483	-5.24813	0.481728	-10.8944	1.23e-27	6.33e-25
Fbln2	623.706	-2.65915	0.245903	-10.8138	2.96e-27	1.47e-24
Ppfibp1	126.632	-3.34549	0.313693	-10.6648	1.49e-26	7.09e-24
Nrp1	111.13	-3.20867	0.302812	-10.5962	3.1e-26	1.42e-23
Mtch1	183.645	-2.20775	0.2085	-10.5887	3.36e-26	1.48e-23
Rps29	1331.67	-1.41424	0.1336	-10.5857	3.47e-26	1.48e-23
Itm2a	1671.74	-2.28828	0.216603	-10.5644	4.36e-26	1.8e-23
Hnrnpa0	205.467	-2.77971	0.266297	-10.4384	1.66e-25	6.6e-23
mt-Co2	5179.53	-1.21311	0.116246	-10.4357	1.7e-25	6.6e-23
Prrc2c	438.215	-1.41706	0.136424	-10.3872	2.83e-25	1.06e-22
Capn6	358.921	-3.73631	0.360927	-10.352	4.1e-25	1.49e-22
Stk26	208.856	-2.20313	0.213052	-10.3408	4.61e-25	1.63e-22
Rps13	2393.24	-1.20922	0.11772	-10.272	9.43e-25	3.25e-22
Plxna4	171.254	-2.90381	0.282803	-10.268	9.82e-25	3.29e-22
Smad7	78.582	-3.21025	0.313021	-10.2557	1.12e-24	3.64e-22
Ifngr2	71.1492	-3.19809	0.312367	-10.2383	1.34e-24	4.25e-22
Ppp1r14b	153.285	-2.49172	0.243468	-10.2343	1.39e-24	4.31e-22
mt-Nd2	2406.38	-2.08978	0.204795	-10.2042	1.9e-24	5.74e-22
Col1a1	1684.39	-2.55429	0.250735	-10.1872	2.26e-24	6.68e-22
Dpp4	152.185	-3.74063	0.368181	-10.1598	3e-24	8.64e-22
Rpl12	1826.24	-1.57551	0.156849	-10.0448	9.69e-24	2.73e-21
Brd1	68.9981	-3.2265	0.321566	-10.0337	1.08e-23	2.99e-21
Cdh3	103.891	-2.64834	0.264123	-10.0269	1.16e-23	3.13e-21
Rps12	2911.72	-1.24816	0.125113	-9.97625	1.94e-23	5.11e-21
Cdh2	104.407	-2.25807	0.227157	-9.94058	2.77e-23	7.03e-21
Smoc2	148.602	-3.90716	0.393064	-9.94028	2.78e-23	7.03e-21
Socs2	67.0083	-3.8747	0.390826	-9.91413	3.61e-23	8.96e-21
Spon1	93.9627	-5.10153	0.515778	-9.89093	4.56e-23	1.11e-20
Rpl27a	2800.26	-1.34531	0.136359	-9.86591	5.85e-23	1.39e-20
Cadm1	84.3568	-4.17541	0.424437	-9.83751	7.76e-23	1.82e-20
Erbin	96.7362	-2.67958	0.272749	-9.82435	8.84e-23	2.03e-20
Hpgd	149.152	-3.73428	0.380184	-9.8223	9.03e-23	2.03e-20
Lmo4	134.06	-2.13458	0.219946	-9.70504	2.87e-22	6.35e-20
Itga1	51.9937	-4.73886	0.488941	-9.6921	3.26e-22	7.08e-20
Ybx3	114.341	-3.12406	0.32317	-9.66693	4.17e-22	8.91e-20
Nufip2	86.0053	-2.43774	0.253233	-9.62648	6.18e-22	1.3e-19
Usp9x	129.886	-1.99972	0.208621	-9.58545	9.21e-22	1.9e-19
Bhlhe40	65.5769	-2.70772	0.283119	-9.56387	1.13e-21	2.31e-19
Kcnq1ot1	550.499	-2.94596	0.308635	-9.54512	1.36e-21	2.72e-19
Rps17	1198.95	-1.14109	0.119602	-9.54074	1.42e-21	2.79e-19
Zdbf2	154.333	-3.29494	0.346596	-9.50659	1.97e-21	3.82e-19
Eid1	244.89	-2.12613	0.223725	-9.50329	2.03e-21	3.88e-19
Rock2	146.968	-2.55522	0.269392	-9.48513	2.42e-21	4.55e-19
Minos1	96.2943	-24.4937	2.59471	-9.43987	3.73e-21	6.91e-19
Enpep	60.0503	-4.85427	0.515783	-9.41146	4.89e-21	8.92e-19
Rps18	2672.95	-1.42679	0.15165	-9.40844	5.04e-21	9.05e-19
Rbpj	62.4738	-2.95285	0.314825	-9.37934	6.64e-21	1.18e-18
Nedd4	1016.33	-1.4303	0.152855	-9.35721	8.19e-21	1.43e-18
Meg3	2476.52	-2.14691	0.229724	-9.34562	9.13e-21	1.57e-18
Atp5o-1	135.157	-24.9376	2.67598	-9.31907	1.17e-20	1.99e-18
Slk	71.9501	-2.9592	0.318003	-9.30558	1.33e-20	2.23e-18
Itgb1	383.931	-1.46384	0.15752	-9.29306	1.5e-20	2.48e-18
Gas1	409.332	-1.60997	0.174253	-9.23927	2.48e-20	4.05e-18
Col5a2	333.325	-2.01399	0.218582	-9.21388	3.15e-20	5.06e-18
Golim4	179.696	-1.8506	0.200976	-9.20808	3.32e-20	5.28e-18
Dctn6	234.964	1.77337	0.192737	9.20102	3.55e-20	5.56e-18
tdTomatoWPRE	243.015	-25.6796	2.79338	-9.19302	3.82e-20	5.92e-18
Rpl39	2455.73	-1.36328	0.148433	-9.18447	4.14e-20	6.33e-18
Tm9sf3	168.562	-1.68487	0.183705	-9.17159	4.66e-20	7.05e-18
Lbh	79.5011	-5.23296	0.570909	-9.16601	4.91e-20	7.25e-18
Man2a1	62.9082	-2.65403	0.289555	-9.16586	4.92e-20	7.25e-18
Dync1i2	121.532	-1.90075	0.208036	-9.13663	6.44e-20	9.4e-18
Ndufb4	74.4756	-3.15017	0.344877	-9.13418	6.59e-20	9.5e-18
Meis2	327.307	-1.6192	0.177899	-9.10179	8.89e-20	1.27e-17
Yy1	91.7152	-2.17242	0.23954	-9.06915	1.2e-19	1.69e-17
Igf2r	188.441	-1.81573	0.201273	-9.02124	1.86e-19	2.59e-17
Tpt1	5928.38	-1.26441	0.140314	-9.0113	2.04e-19	2.8e-17
Abi3bp	31.5523	3.62379	0.403997	8.96984	2.97e-19	4.04e-17
Ktn1	204.238	-1.46867	0.164507	-8.92771	4.35e-19	5.86e-17
Macrod2	85.6549	2.90085	0.325255	8.91869	4.72e-19	6.29e-17
Malat1	7240.73	-2.40046	0.269676	-8.90125	5.52e-19	7.28e-17
Pkhd1l1	81.6316	-4.31965	0.485358	-8.89992	5.59e-19	7.29e-17
Kmt2a	95.628	-2.30906	0.260046	-8.87941	6.72e-19	8.68e-17
Irf2bp2	79.1574	-3.62489	0.408841	-8.86627	7.56e-19	9.67e-17
Sdc4	128.332	-2.43608	0.275915	-8.82912	1.06e-18	1.33e-16
Fn1	601.571	-4.63848	0.528491	-8.77684	1.68e-18	2.11e-16
Anxa3	129.215	-2.68062	0.307359	-8.72148	2.75e-18	3.4e-16
Foxp1	210.884	2.1661	0.24861	8.71285	2.96e-18	3.64e-16
Tgfb3	85.9701	2.58359	0.297302	8.69012	3.62e-18	4.4e-16
Ctsf	84.8283	-4.7153	0.543625	-8.67381	4.18e-18	5.03e-16
Tmf1	58.3822	-2.11909	0.244459	-8.6685	4.38e-18	5.22e-16
Iqgap1	92.488	-2.33245	0.270214	-8.63186	6.04e-18	7.13e-16
Gnai2	238.122	-1.26565	0.146828	-8.61994	6.7e-18	7.83e-16
Anxa1	57.5835	-5.8145	0.675359	-8.60949	7.34e-18	8.44e-16
Tspan4	145.169	1.55088	0.180142	8.60919	7.36e-18	8.44e-16
Arhgap5	218.685	-1.88548	0.219082	-8.60629	7.55e-18	8.58e-16
Marcks	343.62	-1.90148	0.221905	-8.5689	1.04e-17	1.18e-15
Man1a2	117.719	-1.81274	0.211661	-8.56434	1.09e-17	1.21e-15
Agfg1	77.5735	-3.07061	0.359461	-8.54224	1.32e-17	1.46e-15
Rps19	3389.43	-1.13521	0.13296	-8.538	1.37e-17	1.5e-15
Rps23	2568.99	-1.06659	0.124957	-8.53568	1.39e-17	1.52e-15
Spag9	135.977	-2.17277	0.255189	-8.51436	1.68e-17	1.81e-15
Rrbp1	392.252	-1.48772	0.175216	-8.49075	2.05e-17	2.19e-15
Rplp1	4010.26	-0.904977	0.10728	-8.43564	3.29e-17	3.47e-15
Dst	113.031	-2.06929	0.245311	-8.43537	3.3e-17	3.47e-15
Akt1	82.7685	-1.9172	0.227352	-8.43271	3.38e-17	3.52e-15
Sfrp1	185.409	-1.71752	0.204146	-8.41316	3.99e-17	4.11e-15
Tnks2	126.441	-1.91706	0.227883	-8.41247	4.01e-17	4.11e-15
Mark3	65.6485	-2.03961	0.243412	-8.37926	5.33e-17	5.41e-15
Fam91a1	52.8343	-2.35602	0.28162	-8.36597	5.96e-17	6.01e-15
Abcg2	71.7027	-2.1402	0.255865	-8.36456	6.03e-17	6.03e-15
mt-Nd3	450.126	-7.00877	0.838226	-8.36143	6.2e-17	6.14e-15
Ddx3y	63.5399	-8.92347	1.0676	-8.35844	6.36e-17	6.25e-15
Tm4sf1	53.3077	-3.08523	0.36983	-8.34228	7.29e-17	7.11e-15
Sptbn1	411.942	-1.55865	0.186906	-8.33921	7.48e-17	7.24e-15
Hand2	62.0916	-8.68762	1.04419	-8.31997	8.8e-17	8.45e-15
Khdrbs3	41.8535	-4.0167	0.483816	-8.30212	1.02e-16	9.75e-15
Apela	110.396	-8.77996	1.05767	-8.30125	1.03e-16	9.75e-15
Slc16a1	78.7266	-3.27431	0.394567	-8.29849	1.05e-16	9.9e-15
Wsb2	43.0325	-2.60227	0.31454	-8.27326	1.3e-16	1.21e-14
Nsd1	151.594	-1.5692	0.190049	-8.25682	1.5e-16	1.38e-14
Tshz2	96.1534	-4.32267	0.524457	-8.24217	1.69e-16	1.55e-14
Myl12b	420.604	1.54848	0.187998	8.23668	1.77e-16	1.61e-14
Rpl5	1558.35	-1.22104	0.148406	-8.22773	1.91e-16	1.73e-14
Get4	113.295	1.55885	0.189663	8.21908	2.05e-16	1.84e-14
S100a6	877.146	-2.50201	0.304525	-8.21612	2.1e-16	1.87e-14
Thsd7a	60.7976	-3.77741	0.460925	-8.19529	2.5e-16	2.21e-14
Atpif1	741.505	-0.925939	0.113042	-8.19109	2.59e-16	2.28e-14
Col3a1	1232.99	-1.59172	0.194575	-8.18046	2.83e-16	2.47e-14
Nid1	75.1424	-2.53933	0.311489	-8.15222	3.57e-16	3.1e-14
Gadd45b	215.787	-2.17716	0.267689	-8.13318	4.18e-16	3.6e-14
Gpx3	61.4884	-3.42728	0.421904	-8.12337	4.53e-16	3.88e-14
Mcl1	110.869	-1.80381	0.222383	-8.11126	5.01e-16	4.25e-14
Dhx36	74.7173	-1.9055	0.235002	-8.10846	5.13e-16	4.32e-14
P3h3	56.8085	-2.42156	0.299985	-8.07228	6.9e-16	5.78e-14
Arglu1	115.189	-1.5658	0.194154	-8.06473	7.34e-16	6.11e-14
Aff4	150.256	-1.86663	0.231591	-8.06005	7.63e-16	6.3e-14
Eea1	69.9381	-1.63272	0.20266	-8.05643	7.86e-16	6.45e-14
Cdv3	170.18	-2.31685	0.287715	-8.05259	8.11e-16	6.61e-14
Sox12	49.7997	-2.22283	0.276104	-8.0507	8.23e-16	6.67e-14
Phactr2	74.7195	-2.285	0.28438	-8.03501	9.36e-16	7.53e-14
Rack1	1739.74	-1.09295	0.136207	-8.02414	1.02e-15	8.18e-14
Tpm1	1026.19	-0.959339	0.119654	-8.01763	1.08e-15	8.57e-14
Ddx6	121.939	-1.41746	0.17701	-8.0078	1.17e-15	9.22e-14
Nsa2	203.032	-1.65203	0.20669	-7.99278	1.32e-15	1.04e-13
Nhsl2	39.167	-3.93097	0.492332	-7.98439	1.41e-15	1.1e-13
Tln1	194.062	-1.83115	0.229439	-7.981	1.45e-15	1.12e-13
Plat	89.2445	-2.64276	0.331382	-7.97496	1.52e-15	1.17e-13
Cpd	64.1418	-3.1768	0.399019	-7.96153	1.7e-15	1.3e-13
Net1	246.903	2.01275	0.252882	7.95924	1.73e-15	1.31e-13
Hs6st1	34.1474	-3.34213	0.419924	-7.95888	1.74e-15	1.31e-13
Trim33	52.8571	-2.06439	0.25995	-7.94148	2e-15	1.5e-13
Wapl	76.3435	-2.05962	0.259762	-7.92887	2.21e-15	1.65e-13
Dab2ip	43.6741	-2.26196	0.285556	-7.92122	2.35e-15	1.75e-13
mt-Nd1	2440.39	-0.818263	0.10349	-7.90672	2.64e-15	1.95e-13
Zfp106	81.6216	-1.74703	0.221277	-7.89522	2.9e-15	2.13e-13
Ppp2r5a	52.8339	-2.38552	0.302699	-7.88083	3.25e-15	2.37e-13
Rpl38	985.064	-1.13859	0.144539	-7.87743	3.34e-15	2.42e-13
Timp3	183.102	-2.5336	0.321767	-7.87402	3.43e-15	2.48e-13
Rras	34.3179	-3.75922	0.477852	-7.86692	3.63e-15	2.6e-13
Rarres2	136.456	-1.84418	0.235422	-7.83352	4.74e-15	3.38e-13
Slc25a4	645.666	-1.0245	0.130904	-7.82638	5.02e-15	3.56e-13
Isoc1	212.039	1.75921	0.225515	7.80086	6.15e-15	4.31e-13
Bcam	409.309	1.81991	0.2333	7.80071	6.16e-15	4.31e-13
Rps6	1734.3	-0.891591	0.11431	-7.79976	6.2e-15	4.32e-13
Ryk	121.666	-1.4431	0.185394	-7.78397	7.03e-15	4.87e-13
Pdlim1	61.0527	-2.71076	0.349158	-7.7637	8.25e-15	5.68e-13
Rpl31	806.069	-0.743587	0.0957939	-7.76236	8.34e-15	5.71e-13
Cast	53.4741	-2.45021	0.315801	-7.75871	8.58e-15	5.84e-13
Bst2	45.4837	-3.45884	0.446184	-7.75205	9.04e-15	6.12e-13
Syne2	439.359	-2.25624	0.292485	-7.71401	1.22e-14	8.21e-13
Pcsk5	152.209	-2.18554	0.28376	-7.70209	1.34e-14	8.97e-13
Purb	136.042	-1.80259	0.23422	-7.69612	1.4e-14	9.35e-13
Col16a1	50.05	-3.13766	0.40807	-7.68904	1.48e-14	9.83e-13
Pmepa1	47.3723	-2.66096	0.347189	-7.66427	1.8e-14	1.19e-12
Dnajc21	44.138	-2.60447	0.341143	-7.63454	2.27e-14	1.49e-12
Fabp5	449.878	-3.36788	0.441743	-7.62406	2.46e-14	1.6e-12
Fmo2	29.0024	-8.41001	1.10473	-7.61273	2.68e-14	1.74e-12
Ly6e	264.141	-1.35982	0.178925	-7.5999	2.96e-14	1.91e-12
Tacc1	56.3939	-2.81548	0.370732	-7.59439	3.09e-14	1.99e-12
Slc9a3r1	284.812	2.12812	0.280605	7.58404	3.35e-14	2.14e-12
Fgf9	153.803	2.29469	0.302909	7.57552	3.58e-14	2.26e-12
Tm4sf5	187.303	-2.52924	0.333871	-7.57549	3.58e-14	2.26e-12
Ptp4a2	243.843	-1.47717	0.195099	-7.57138	3.69e-14	2.32e-12
Slc4a4	71.5286	-3.23691	0.427604	-7.56987	3.74e-14	2.34e-12
Btbd7	74.381	-2.08774	0.275869	-7.56787	3.79e-14	2.36e-12
Mbd2	41.542	-2.58766	0.342183	-7.56223	3.96e-14	2.46e-12
Ppl	33.0954	-5.6609	0.748693	-7.56104	4e-14	2.47e-12
Nkain4	87.2298	-2.28435	0.302567	-7.54988	4.36e-14	2.67e-12
Wwc2	149.496	-1.60954	0.213335	-7.54469	4.53e-14	2.77e-12
Celf4	56.4767	-2.213	0.293382	-7.54308	4.59e-14	2.78e-12
Clcn5	44.0734	-2.09544	0.277812	-7.54265	4.61e-14	2.78e-12
Ifi27l2a	40.3472	-4.92117	0.652843	-7.53806	4.77e-14	2.87e-12
Filip1l	82.9234	-2.73152	0.364413	-7.49569	6.6e-14	3.95e-12
Rab21	34.6731	-2.61185	0.348954	-7.48479	7.17e-14	4.27e-12
Pf4	17.2376	-21.2294	2.83716	-7.4826	7.29e-14	4.32e-12
Sox6	103.448	-1.878	0.251392	-7.47038	8e-14	4.72e-12
Pkn2	132.893	-1.61004	0.215689	-7.46467	8.35e-14	4.91e-12
Ctnna1	163.647	-1.29554	0.17361	-7.46233	8.5e-14	4.97e-12
Mgst1	361.23	-2.05218	0.275367	-7.45251	9.16e-14	5.33e-12
Pkdcc	70.0459	-2.44018	0.327923	-7.44132	9.97e-14	5.77e-12
Alcam	297.25	1.43528	0.193062	7.4343	1.05e-13	6.06e-12
Smad4	57.3281	-1.73261	0.233347	-7.42504	1.13e-13	6.47e-12
Eif2s3y	32.8551	-7.82233	1.05365	-7.42405	1.14e-13	6.49e-12
Hook3	72.727	-1.9296	0.260402	-7.41009	1.26e-13	7.16e-12
Fam171a2	33.0813	-2.78638	0.376045	-7.4097	1.27e-13	7.16e-12
Ube2q1	44.1913	-2.35896	0.318531	-7.40574	1.3e-13	7.35e-12
Rps21	1660.39	-0.914375	0.123626	-7.39631	1.4e-13	7.85e-12
Tpr	352.503	-1.24179	0.168125	-7.3861	1.51e-13	8.44e-12
Pkp2	32.3859	-3.47158	0.470359	-7.3807	1.57e-13	8.75e-12
Wnt5a	33.837	-4.92306	0.668209	-7.36755	1.74e-13	9.62e-12
Sap30l	25.3049	-3.26767	0.444549	-7.35053	1.97e-13	1.09e-11
Dusp1	315.35	2.22275	0.302421	7.34986	1.98e-13	1.09e-11
Gucy1a1	274.522	-2.06766	0.281331	-7.34956	1.99e-13	1.09e-11
Loxl2	217.401	-1.55006	0.210998	-7.34633	2.04e-13	1.11e-11
Acaa2	160.008	-1.76725	0.240693	-7.34232	2.1e-13	1.14e-11
Atp5g3	1114.32	1.80865	0.246436	7.33923	2.15e-13	1.16e-11
Npr3	50.7058	-2.98741	0.407114	-7.33802	2.17e-13	1.16e-11
Ror1	82.8075	2.37341	0.324303	7.3185	2.51e-13	1.34e-11
Nectin3	53.3429	-1.75131	0.239704	-7.30612	2.75e-13	1.46e-11
Colec12	344.482	-1.62564	0.222895	-7.29331	3.02e-13	1.6e-11
Snhg6	76.1912	-2.08422	0.285818	-7.29213	3.05e-13	1.61e-11
Arl4c	46.6371	-1.9743	0.271374	-7.27518	3.46e-13	1.82e-11
Zfr	148.51	-1.43359	0.197544	-7.25703	3.96e-13	2.07e-11
Fabp3	128.363	-4.69405	0.647168	-7.25322	4.07e-13	2.12e-11
Pls3	124.076	-2.28363	0.314866	-7.2527	4.09e-13	2.12e-11
Tmem165	112.209	-1.60279	0.221267	-7.24369	4.37e-13	2.26e-11
Afap1	59.4145	-2.20616	0.304732	-7.23968	4.5e-13	2.31e-11
Cdon	90.7087	-1.93459	0.268155	-7.21444	5.42e-13	2.77e-11
Bptf	177.611	-1.287	0.17849	-7.21048	5.58e-13	2.84e-11
Sfrp2	296.218	2.7763	0.385902	7.19432	6.28e-13	3.19e-11
Lrp1	64.6703	-2.15957	0.300505	-7.18647	6.65e-13	3.36e-11
S100a10	793.84	-1.82881	0.254919	-7.1741	7.28e-13	3.67e-11
Wdr89	32.4904	-2.94313	0.410418	-7.17105	7.44e-13	3.73e-11
Soat1	94.2008	-1.51222	0.210924	-7.16949	7.53e-13	3.76e-11
Dusp3	53.7077	-2.1397	0.298568	-7.16653	7.69e-13	3.83e-11
Ubc	626.84	-1.10819	0.154901	-7.15421	8.42e-13	4.17e-11
Cacnb2	39.8444	3.35883	0.469698	7.15103	8.61e-13	4.25e-11
Rbm28	110.132	-1.90336	0.26644	-7.14367	9.09e-13	4.47e-11
Bod1l	112.807	-1.31509	0.184128	-7.14226	9.18e-13	4.5e-11
Ociad1	163.09	1.1108	0.155601	7.13876	9.42e-13	4.6e-11
Csnk2a2	49.0445	-2.18549	0.306545	-7.12944	1.01e-12	4.9e-11
Nktr	188.994	-1.40044	0.196962	-7.11019	1.16e-12	5.61e-11
Cd2ap	268.554	-1.52903	0.215074	-7.10933	1.17e-12	5.62e-11
Hspg2	52.7149	-1.78892	0.251933	-7.10077	1.24e-12	5.96e-11
Ppfia1	44.7691	-1.88159	0.265393	-7.08983	1.34e-12	6.43e-11
Phf3	124.882	-1.393	0.196529	-7.088	1.36e-12	6.49e-11
5430416N02Rik	45.9381	1.88066	0.265393	7.08632	1.38e-12	6.54e-11
Nadk2	54.0753	-1.77921	0.251345	-7.07876	1.45e-12	6.87e-11
Pafah1b1	234.626	-1.07184	0.151425	-7.07835	1.46e-12	6.87e-11
Rybp	30.1879	-2.86933	0.405386	-7.07802	1.46e-12	6.87e-11
Csnk1e	70.9079	-1.62804	0.230054	-7.07676	1.48e-12	6.9e-11
Pcbp1	555.45	1.08185	0.152953	7.0731	1.52e-12	7.06e-11
Chd4	279.269	-1.22676	0.17348	-7.0715	1.53e-12	7.12e-11
Klf3	73.6322	-2.02207	0.286766	-7.05129	1.77e-12	8.2e-11
Amotl1	53.7741	-2.07151	0.293914	-7.04801	1.81e-12	8.36e-11
Cib2	82.6977	3.32367	0.471827	7.04424	1.86e-12	8.56e-11
Glg1	133.799	-1.11102	0.157765	-7.04226	1.89e-12	8.65e-11
Vav3	27.7343	-4.89175	0.694967	-7.03883	1.94e-12	8.84e-11
Kdm1a	88.1283	-2.0908	0.297641	-7.02459	2.15e-12	9.75e-11
Rhob	207.885	2.25927	0.321665	7.02366	2.16e-12	9.78e-11
Ier5l	22.8251	-4.38662	0.624682	-7.02217	2.18e-12	9.85e-11
Top2b	165.998	-1.27549	0.181656	-7.02147	2.2e-12	9.86e-11
Crb2	38.1828	-2.47152	0.352388	-7.01365	2.32e-12	1.04e-10
Mafg	50.7318	-1.90373	0.271789	-7.00443	2.48e-12	1.11e-10
Skil	59.3969	-2.63046	0.376378	-6.98887	2.77e-12	1.23e-10
Plpp3	135.976	2.38589	0.341949	6.97733	3.01e-12	1.33e-10
Igf2	426.055	2.73113	0.391468	6.97664	3.02e-12	1.33e-10
Rab12	58.1087	-1.49712	0.214597	-6.97644	3.03e-12	1.33e-10
Mcam	35.6255	-2.60936	0.374078	-6.97544	3.05e-12	1.34e-10
Mat2b	117.855	-1.6047	0.230183	-6.97142	3.14e-12	1.37e-10
Gm12840	50.4251	-9.1422	1.31283	-6.96376	3.31e-12	1.44e-10
Marcksl1	737.643	1.47419	0.21187	6.95798	3.45e-12	1.5e-10
Crtap	202.845	1.39211	0.200137	6.95576	3.51e-12	1.51e-10
Mosmo	34.9735	-2.451	0.352643	-6.9504	3.64e-12	1.57e-10
Aebp2	48.0752	-1.9268	0.27746	-6.94441	3.8e-12	1.63e-10
Spaca6	28.6945	-3.20143	0.461139	-6.94245	3.85e-12	1.65e-10
Gata5	34.1053	2.25776	0.325338	6.93973	3.93e-12	1.67e-10
Hras	50.172	-1.92401	0.277887	-6.92372	4.4e-12	1.87e-10
Meis1	141.086	1.33874	0.193633	6.9138	4.72e-12	2e-10
Acbd3	96.5781	-1.65578	0.239795	-6.90499	5.02e-12	2.11e-10
Mid1ip1	64.1358	2.8193	0.408303	6.9049	5.02e-12	2.11e-10
Clip1	89.1854	-1.82377	0.264628	-6.89181	5.51e-12	2.31e-10
Lcorl	79.2251	-1.6253	0.236082	-6.88447	5.8e-12	2.42e-10
Ptbp3	70.2039	-1.54062	0.224042	-6.87647	6.14e-12	2.55e-10
Ywhaz	671.235	1.116	0.162341	6.87437	6.23e-12	2.58e-10
Nisch	222.041	-0.943991	0.137359	-6.87246	6.31e-12	2.61e-10
Frem2	146.62	2.78	0.404702	6.86926	6.45e-12	2.66e-10
Med13	66.1855	-1.98158	0.288518	-6.86811	6.51e-12	2.67e-10
Slc38a1	100.421	-1.24609	0.18152	-6.86473	6.66e-12	2.73e-10
Ccnd2	322.047	-2.1081	0.307222	-6.86181	6.8e-12	2.77e-10
Hnrnpc	261.922	-0.909617	0.132655	-6.857	7.03e-12	2.86e-10
Ptch1	30.7408	2.10027	0.307511	6.82991	8.5e-12	3.44e-10
Wtip	39.7063	-3.49266	0.511392	-6.82971	8.51e-12	3.44e-10
B2m	112.958	-1.35577	0.19864	-6.82524	8.78e-12	3.53e-10
Igsf3	69.6465	-2.30725	0.338129	-6.82359	8.88e-12	3.56e-10
Cltc	162.421	-0.95615	0.140141	-6.82275	8.93e-12	3.57e-10
Ak6	137.002	1.37433	0.202048	6.80198	1.03e-11	4.11e-10
Hypk	48.7349	-1.81266	0.266585	-6.79957	1.05e-11	4.17e-10
Nbl1	137.063	1.2334	0.181506	6.79539	1.08e-11	4.28e-10
Tcf21	68.8917	-2.76109	0.406471	-6.79284	1.1e-11	4.34e-10
Plxdc2	165.443	1.18832	0.175053	6.78834	1.13e-11	4.46e-10
Adgrg6	35.3191	-2.97809	0.439014	-6.7836	1.17e-11	4.6e-10
Rap2a	52.1786	-2.40998	0.355333	-6.7823	1.18e-11	4.63e-10
Krt19	320.764	-1.71608	0.253098	-6.78028	1.2e-11	4.68e-10
Rpl26	2826.37	-0.909492	0.134168	-6.77878	1.21e-11	4.71e-10
Gas6	141.498	1.85428	0.2737	6.77485	1.25e-11	4.82e-10
Krt8	119.197	-2.33904	0.3456	-6.76805	1.31e-11	5.04e-10
Rhou	109.821	-1.91024	0.282475	-6.76251	1.36e-11	5.22e-10
Unc13c	22.6456	2.08978	0.309119	6.76043	1.38e-11	5.28e-10
Spon2	110.305	-7.26535	1.07478	-6.75988	1.38e-11	5.28e-10
Ube2d2a	235.559	0.899126	0.13315	6.75273	1.45e-11	5.53e-10
Fhod3	17.672	-4.0728	0.603482	-6.74884	1.49e-11	5.67e-10
Rnf11	66.8559	-1.56345	0.231713	-6.74734	1.51e-11	5.71e-10
Podxl	194.216	1.65897	0.246068	6.74193	1.56e-11	5.91e-10
Pten	40.732	-1.86499	0.276955	-6.73392	1.65e-11	6.22e-10
Trip11	81.6726	-1.4593	0.216786	-6.73152	1.68e-11	6.31e-10
Gm11808	28.5012	-2.88386	0.428449	-6.73094	1.69e-11	6.31e-10
Aldh1a2	494.867	1.54811	0.230169	6.72597	1.74e-11	6.51e-10
Col5a1	154.528	-1.82479	0.271574	-6.71932	1.83e-11	6.8e-10
Rock1	161.663	-1.44871	0.215634	-6.71838	1.84e-11	6.82e-10
Aup1	80.0231	1.62628	0.242086	6.7178	1.84e-11	6.83e-10
Rhobtb3	98.1004	-1.39038	0.207071	-6.71452	1.89e-11	6.96e-10
Rps27rt	44.9106	-2.34505	0.350409	-6.69233	2.2e-11	8.08e-10
5033428I22Rik	27.3291	-7.31887	1.09444	-6.68731	2.27e-11	8.34e-10
Wasf1	73.391	1.58135	0.236526	6.68575	2.3e-11	8.4e-10
Nrip1	76.8835	-2.18725	0.327179	-6.68517	2.31e-11	8.41e-10
Bach1	88.5359	-2.04197	0.305601	-6.68182	2.36e-11	8.58e-10
Usp34	129.968	-1.04107	0.156007	-6.6732	2.5e-11	9.07e-10
Tm9sf1	42.1706	1.89782	0.284697	6.66609	2.63e-11	9.49e-10
Igf2bp1	86.7387	-1.33193	0.200113	-6.65588	2.82e-11	1.01e-09
Nrep	664.114	1.68003	0.252424	6.65559	2.82e-11	1.01e-09
Csnk2b	206.715	1.03747	0.155904	6.65454	2.84e-11	1.02e-09
Sash1	30.1375	-2.57159	0.386623	-6.65143	2.9e-11	1.04e-09
Zfpm1	25.5991	-5.37924	0.808768	-6.65116	2.91e-11	1.04e-09
Fads6	18.3244	-7.6579	1.15156	-6.65003	2.93e-11	1.04e-09
Ugcg	20.6207	-3.1835	0.478774	-6.64927	2.95e-11	1.04e-09
Ankrd11	306.919	-1.54419	0.232458	-6.64286	3.08e-11	1.08e-09
Grip1	100.905	2.36302	0.35573	6.64275	3.08e-11	1.08e-09
Epb41l3	139.292	-1.1872	0.178797	-6.63992	3.14e-11	1.1e-09
Sox9	30.2614	-2.56661	0.386555	-6.63971	3.14e-11	1.1e-09
Angptl7	40.3293	-8.59217	1.2955	-6.6323	3.3e-11	1.15e-09
Pdzd8	41.4758	-1.98929	0.299977	-6.6315	3.32e-11	1.16e-09
Spats2l	113.367	-1.62567	0.245165	-6.63091	3.34e-11	1.16e-09
Zfpm2	165.648	2.18853	0.330536	6.62114	3.56e-11	1.23e-09
Tshz3	37.6292	2.80917	0.424811	6.61275	3.77e-11	1.3e-09
Timp2	171.309	-1.71703	0.259912	-6.60619	3.94e-11	1.36e-09
Lrrc58	88.6329	-1.60272	0.242614	-6.60603	3.95e-11	1.36e-09
Mob1b	44.1586	-1.71357	0.259582	-6.60129	4.08e-11	1.4e-09
Golm1	272.958	-2.07662	0.31478	-6.59706	4.19e-11	1.43e-09
Ankrd17	119.688	-1.19946	0.181839	-6.59629	4.22e-11	1.44e-09
N4bp1	50.4441	-1.8104	0.27483	-6.58733	4.48e-11	1.52e-09
S100a11	982.441	-1.10483	0.167747	-6.58631	4.51e-11	1.53e-09
Rictor	49.26	-1.6829	0.256081	-6.57177	4.97e-11	1.68e-09
mt-Nd4l	1887.2	2.31289	0.352473	6.56189	5.31e-11	1.79e-09
Sertad4	21.7641	-3.48804	0.532055	-6.5558	5.53e-11	1.86e-09
Ank3	40.0149	-2.88928	0.440901	-6.55313	5.63e-11	1.89e-09
Setd7	30.7945	-2.25545	0.34467	-6.54378	6e-11	2e-09
Armcx4	37.4173	-1.77782	0.272042	-6.53509	6.36e-11	2.12e-09
Zbtb7a	56.6462	-1.55312	0.238158	-6.52138	6.97e-11	2.32e-09
Lnpep	63.2754	-1.72099	0.263937	-6.52046	7.01e-11	2.32e-09
Kcne1l	56.2944	-2.10671	0.323375	-6.51477	7.28e-11	2.41e-09
Mapkapk2	71.7272	-1.39095	0.213552	-6.51339	7.35e-11	2.42e-09
Rab2a	270.603	-0.823902	0.126606	-6.50762	7.64e-11	2.51e-09
Mmp23	82.3911	-1.97097	0.303032	-6.50417	7.81e-11	2.56e-09
Dcakd	182.001	2.01806	0.310389	6.50172	7.94e-11	2.6e-09
Qk	123.662	-1.40955	0.216966	-6.49663	8.21e-11	2.68e-09
Adgrl2	38.0501	2.03606	0.313844	6.48752	8.73e-11	2.84e-09
Cnbp	573.903	0.982566	0.151599	6.48136	9.09e-11	2.94e-09
Abhd17c	35.2573	-1.68986	0.260743	-6.48095	9.11e-11	2.94e-09
Serpinb6b	26.8492	-3.24643	0.500923	-6.48089	9.12e-11	2.94e-09
Akap11	64.5529	-1.51995	0.234556	-6.48013	9.16e-11	2.95e-09
Rps14	3554.49	-0.874499	0.13513	-6.47151	9.7e-11	3.11e-09
Col27a1	68.8031	1.41012	0.217904	6.47128	9.72e-11	3.11e-09
Spry2	21.5913	-4.33698	0.670853	-6.46487	1.01e-10	3.24e-09
Wfdc2	71.0675	2.97233	0.459842	6.46381	1.02e-10	3.25e-09
Rab11fip1	22.5304	-2.70633	0.418921	-6.46024	1.05e-10	3.32e-09
Ddx17	138.457	-1.05831	0.163988	-6.4536	1.09e-10	3.46e-09
Cdh11	312.179	-1.75499	0.272004	-6.45206	1.1e-10	3.49e-09
Tnks	43.1575	-1.65554	0.256727	-6.44864	1.13e-10	3.56e-09
Mbp	37.0775	-2.531	0.392746	-6.44438	1.16e-10	3.65e-09
Mia2	70.2546	-1.46498	0.227491	-6.43974	1.2e-10	3.75e-09
Tnfrsf19	50.6763	1.90079	0.29518	6.43943	1.2e-10	3.75e-09
Pfn1	1111.6	1.5281	0.237367	6.43771	1.21e-10	3.79e-09
Kif26b	44.7017	-4.72998	0.734806	-6.43704	1.22e-10	3.79e-09
Zc3h13	82.414	-1.3722	0.21327	-6.43409	1.24e-10	3.86e-09
Rpl23	5162.37	-0.941325	0.146377	-6.43085	1.27e-10	3.93e-09
Fam160b1	30.5196	-2.00407	0.311696	-6.42958	1.28e-10	3.96e-09
Sparc	3814.11	-1.16204	0.180988	-6.42054	1.36e-10	4.19e-09
Myadm	93.4973	-1.34477	0.209644	-6.41456	1.41e-10	4.34e-09
Fads2	102.38	3.21773	0.50184	6.41186	1.44e-10	4.41e-09
Rpl37a	2077.97	-0.848038	0.132413	-6.40451	1.51e-10	4.62e-09
Atrx	273.17	-0.936702	0.146286	-6.40322	1.52e-10	4.64e-09
Plec	71.1273	-2.48408	0.388057	-6.40134	1.54e-10	4.69e-09
Pltp	85.1643	1.86641	0.291654	6.39941	1.56e-10	4.74e-09
Metrnl	22.1819	-3.01228	0.470895	-6.39692	1.59e-10	4.81e-09
Anapc11	289.61	1.76082	0.275389	6.39392	1.62e-10	4.89e-09
Aif1l	34.0226	1.72631	0.270023	6.39318	1.62e-10	4.9e-09
Cep350	49.526	-2.48621	0.388983	-6.39158	1.64e-10	4.94e-09
Arhgap6	74.1244	1.69863	0.265885	6.38857	1.67e-10	5.03e-09
B4galt6	43.3583	-1.84589	0.289093	-6.38508	1.71e-10	5.13e-09
Uchl1	104.883	-2.32427	0.364641	-6.37413	1.84e-10	5.5e-09
Magi1	114.281	2.09185	0.328397	6.36987	1.89e-10	5.64e-09
Dkk3	20.28	2.59025	0.407074	6.3631	1.98e-10	5.88e-09
Gm6169	42.0506	3.02657	0.475692	6.36245	1.99e-10	5.89e-09
Smc5	71.0559	-1.44832	0.228169	-6.34756	2.19e-10	6.47e-09
Spag7	82.9984	1.99276	0.314547	6.33531	2.37e-10	6.99e-09
Skp1a	461.53	1.4218	0.224449	6.33462	2.38e-10	6.99e-09
Isca2	82.7567	1.01734	0.160602	6.33454	2.38e-10	6.99e-09
Vcp	278.669	-0.834312	0.131727	-6.33366	2.39e-10	7.02e-09
Gnas	1548.46	-0.801093	0.126576	-6.32893	2.47e-10	7.22e-09
Gphn	160.816	2.61867	0.413844	6.32766	2.49e-10	7.26e-09
Tinagl1	29.7563	-3.65938	0.578724	-6.32319	2.56e-10	7.46e-09
Dcbld2	58.9484	-1.72999	0.273752	-6.31955	2.62e-10	7.62e-09
Sh3glb1	173.787	-1.18969	0.188302	-6.31803	2.65e-10	7.67e-09
P4hb	671.784	1.01365	0.160554	6.31344	2.73e-10	7.89e-09
Galnt1	66.4285	-1.45368	0.230298	-6.3122	2.75e-10	7.93e-09
Tsc22d2	64.715	-1.80883	0.286944	-6.30377	2.9e-10	8.35e-09
Nus1	39.3502	-1.69287	0.268754	-6.29894	3e-10	8.6e-09
Kctd12	19.5963	-3.01684	0.479283	-6.2945	3.08e-10	8.83e-09
Eri3	133.573	1.27613	0.202755	6.29398	3.09e-10	8.84e-09
Ube2r2	149.648	-1.10143	0.175057	-6.29182	3.14e-10	8.94e-09
Csde1	166.501	-1.08949	0.173243	-6.2888	3.2e-10	9.1e-09
Ptprz1	20.4782	-4.38155	0.696952	-6.28674	3.24e-10	9.2e-09
Dbndd2	25.5026	1.93668	0.308349	6.2808	3.37e-10	9.53e-09
Itgb8	31.2525	-3.11292	0.496089	-6.27493	3.5e-10	9.88e-09
Dact3	16.429	-3.65375	0.582473	-6.27281	3.55e-10	9.99e-09
Lxn	86.6956	1.60295	0.255845	6.2653	3.72e-10	1.05e-08
Mex3a	83.8042	-1.50627	0.240512	-6.26277	3.78e-10	1.06e-08
Cystm1	110.358	-2.22701	0.355616	-6.26241	3.79e-10	1.06e-08
Wnk1	119.344	-1.3541	0.216251	-6.26172	3.81e-10	1.06e-08
Btg3	83.727	1.99711	0.31896	6.26131	3.82e-10	1.06e-08
Ezr	487.857	-0.962605	0.153793	-6.25911	3.87e-10	1.08e-08
Ebf1	19.4028	-6.92501	1.10704	-6.25543	3.96e-10	1.1e-08
Dnaaf2	15.7498	2.82937	0.452336	6.25503	3.97e-10	1.1e-08
Skap2	51.5535	1.60192	0.256301	6.25016	4.1e-10	1.13e-08
Tst	48.8584	2.22147	0.355582	6.24742	4.17e-10	1.15e-08
Folr1	28.1793	-4.71994	0.756343	-6.24047	4.36e-10	1.2e-08
Egln1	43.0154	-2.32147	0.372291	-6.23564	4.5e-10	1.23e-08
Clmn	32.0935	-2.20538	0.354222	-6.22598	4.79e-10	1.31e-08
Nbea	78.2284	-1.64842	0.265261	-6.21432	5.15e-10	1.41e-08
Suco	49.0977	-1.72789	0.278054	-6.21423	5.16e-10	1.41e-08
Sf1	154.193	1.20902	0.194696	6.20978	5.31e-10	1.44e-08
Anxa5	350.739	-1.22388	0.197264	-6.20426	5.5e-10	1.49e-08
Ube2m	66.4648	-1.42463	0.229638	-6.2038	5.51e-10	1.49e-08
H2afy2	141.827	1.34283	0.216527	6.20165	5.59e-10	1.51e-08
Rbm46	21.7448	3.41098	0.550225	6.19925	5.67e-10	1.53e-08
Coprs	36.3117	1.53302	0.247344	6.19792	5.72e-10	1.54e-08
Enpp2	22.4127	3.95204	0.638168	6.19279	5.91e-10	1.59e-08
Tead1	172.912	-1.5281	0.24687	-6.1899	6.02e-10	1.61e-08
Idh2	414.078	0.756607	0.122294	6.18677	6.14e-10	1.64e-08
Tab2	102.113	-1.20944	0.195619	-6.18261	6.3e-10	1.68e-08
Bicc1	234.84	-2.48631	0.402178	-6.1821	6.33e-10	1.68e-08
Tulp4	88.5832	-1.42575	0.230627	-6.18205	6.33e-10	1.68e-08
Fam220a	13.1687	-7.16272	1.159	-6.18011	6.41e-10	1.7e-08
Sacs	24.1836	-2.16416	0.350243	-6.17902	6.45e-10	1.7e-08
Mycbp2	104.075	-1.42506	0.230638	-6.17875	6.46e-10	1.7e-08
2610507B11Rik	47.2254	-1.34137	0.21718	-6.17629	6.56e-10	1.73e-08
Vamp5	40.7384	-2.84857	0.461453	-6.17304	6.7e-10	1.76e-08
Medag	18.561	-3.30145	0.534922	-6.17184	6.75e-10	1.77e-08
Rhoq	39.6858	-1.87609	0.304131	-6.16868	6.89e-10	1.8e-08
Batf3	20.7716	2.90833	0.47174	6.16512	7.04e-10	1.84e-08
Alad	193.98	0.831387	0.134937	6.16128	7.22e-10	1.88e-08
Ahcy	157.857	2.99037	0.485749	6.1562	7.45e-10	1.94e-08
Rps28	1237.53	-0.94075	0.152849	-6.15478	7.52e-10	1.95e-08
Wrb	36.7398	1.5914	0.258829	6.14845	7.82e-10	2.02e-08
Mrps6	116.64	1.42853	0.232439	6.14582	7.95e-10	2.05e-08
Btf3l4	121.423	2.2982	0.373947	6.1458	7.96e-10	2.05e-08
Slc44a1	51.8903	-1.92691	0.3137	-6.14252	8.12e-10	2.09e-08
Col4a4	44.5132	2.76971	0.451146	6.13928	8.29e-10	2.13e-08
Adrm1	114.562	1.12604	0.183548	6.13486	8.52e-10	2.18e-08
Tbrg4	18.9166	1.95253	0.318575	6.12894	8.85e-10	2.26e-08
Spred1	46.5275	-2.11629	0.345396	-6.12716	8.95e-10	2.28e-08
Macf1	204.419	-1.01968	0.166469	-6.12535	9.05e-10	2.3e-08
Sh3bp5	22.1694	-2.33841	0.382181	-6.1186	9.44e-10	2.4e-08
Galnt2	29.1805	3.37714	0.551968	6.11837	9.45e-10	2.4e-08
Larp4	70.6433	-1.3933	0.227768	-6.1172	9.52e-10	2.41e-08
Usp15	80.0386	-1.34851	0.220453	-6.117	9.54e-10	2.41e-08
Agpat3	22.7647	-1.93679	0.316646	-6.11658	9.56e-10	2.41e-08
Snhg15	22.7527	4.10537	0.671289	6.11566	9.62e-10	2.42e-08
Adamts17	53.2044	2.65141	0.433756	6.11268	9.8e-10	2.46e-08
Sfr1	620.167	-0.603445	0.0987653	-6.10989	9.97e-10	2.5e-08
Ctsl	422.43	-1.46981	0.240667	-6.1072	1.01e-09	2.53e-08
Tpbg	41.2797	1.63596	0.267886	6.10692	1.02e-09	2.53e-08
Apc	69.7789	-1.44357	0.236394	-6.10662	1.02e-09	2.53e-08
Cul3	101.332	-1.41139	0.231233	-6.10377	1.04e-09	2.57e-08
Slc25a39	154.279	1.36257	0.223334	6.10103	1.05e-09	2.61e-08
Cbx3	182.856	-1.15492	0.189374	-6.09866	1.07e-09	2.65e-08
Cmas	53.7714	-1.53574	0.251858	-6.09766	1.08e-09	2.66e-08
Ubr5	72.0381	-1.50061	0.246246	-6.09393	1.1e-09	2.72e-08
Txndc12	99.2742	1.11977	0.183893	6.08927	1.13e-09	2.79e-08
Vat1	45.6791	-2.08933	0.343221	-6.08742	1.15e-09	2.82e-08
Rtraf	475.747	0.665065	0.109271	6.08637	1.16e-09	2.83e-08
Tufm	83.6236	1.58228	0.260001	6.08568	1.16e-09	2.84e-08
C1qtnf4	108.313	2.3289	0.382747	6.0847	1.17e-09	2.85e-08
Ndfip1	241.153	1.8348	0.301735	6.08082	1.2e-09	2.91e-08
Wdr33	100.178	1.17932	0.193966	6.08004	1.2e-09	2.92e-08
Glul	72.1018	1.58032	0.259942	6.0795	1.21e-09	2.92e-08
Scarf2	34.0649	-1.81786	0.299553	-6.06858	1.29e-09	3.12e-08
Tcim	124.853	2.24216	0.369622	6.06609	1.31e-09	3.17e-08
Nfyc	61.8823	1.53728	0.253454	6.06531	1.32e-09	3.17e-08
Stxbp3	32.24	-2.02359	0.333638	-6.06523	1.32e-09	3.17e-08
Sp3	75.317	-1.38671	0.228652	-6.06474	1.32e-09	3.18e-08
Vegfa	33.7762	-2.80971	0.463365	-6.06371	1.33e-09	3.19e-08
Med28	143.407	0.969877	0.160029	6.06065	1.36e-09	3.24e-08
Plagl1	524.78	-1.40861	0.232427	-6.06046	1.36e-09	3.24e-08
Uty	15.8414	-6.50175	1.07299	-6.05948	1.37e-09	3.26e-08
Gorasp2	120.827	1.19288	0.196945	6.0569	1.39e-09	3.3e-08
Klf12	38.3352	2.25327	0.372626	6.04701	1.48e-09	3.5e-08
Rab22a	52.5457	-1.5106	0.249835	-6.0464	1.48e-09	3.51e-08
Pcyt2	32.5508	1.51678	0.250893	6.04552	1.49e-09	3.52e-08
Cpne5	27.0533	3.56572	0.589875	6.04487	1.5e-09	3.53e-08
Ryr2	29.6588	2.55037	0.422001	6.0435	1.51e-09	3.55e-08
R3hdm2	46.2669	-1.89137	0.313434	-6.03435	1.6e-09	3.75e-08
Pole4	115.834	1.44404	0.239304	6.03434	1.6e-09	3.75e-08
Slc24a5	26.2349	-4.11674	0.682407	-6.03267	1.61e-09	3.78e-08
B3galt1	19.0223	3.12445	0.518226	6.02912	1.65e-09	3.86e-08
D430042O09Rik	25.8669	-2.45289	0.407172	-6.02421	1.7e-09	3.97e-08
Axl	49.9076	-1.70905	0.283828	-6.02143	1.73e-09	4.03e-08
Kcmf1	66.9045	-1.57385	0.261398	-6.02087	1.73e-09	4.03e-08
Cdkn2aipnl	41.6267	1.90107	0.315913	6.0177	1.77e-09	4.11e-08
Rpl34	2475.91	-0.69855	0.116144	-6.0145	1.8e-09	4.18e-08
Scd2	114.264	-1.38549	0.230402	-6.01338	1.82e-09	4.2e-08
Tusc3	137.718	0.918115	0.152767	6.00991	1.86e-09	4.29e-08
Cemip	17.7096	-4.05791	0.675615	-6.00624	1.9e-09	4.37e-08
Zmym4	56.9906	-1.4374	0.23933	-6.00592	1.9e-09	4.38e-08
Tfpi	134.695	-1.62262	0.270227	-6.00466	1.92e-09	4.4e-08
Tek	40.074	-8.83769	1.47258	-6.00149	1.96e-09	4.48e-08
Nfe2l1	55.8252	-1.42669	0.237754	-6.00071	1.96e-09	4.49e-08
Ep300	49.1157	-2.05202	0.342021	-5.9997	1.98e-09	4.51e-08
Rffl	14.4896	2.37749	0.396278	5.99955	1.98e-09	4.51e-08
Actg1	5573.42	0.729614	0.12168	5.99616	2.02e-09	4.6e-08
Xpr1	50.5385	-2.13884	0.357119	-5.98916	2.11e-09	4.79e-08
Pgm2	35.1683	-2.09632	0.350197	-5.98612	2.15e-09	4.87e-08
Pde4d	119.691	2.18822	0.365586	5.98549	2.16e-09	4.88e-08
Trappc10	15.0588	-3.22361	0.539913	-5.9706	2.36e-09	5.33e-08
Gadd45g	126.748	2.13725	0.357975	5.97038	2.37e-09	5.33e-08
Robo1	65.4355	1.96215	0.32876	5.96834	2.4e-09	5.39e-08
Pcdh7	43.2385	2.85843	0.479155	5.96556	2.44e-09	5.47e-08
Dact1	18.6161	-3.32359	0.557301	-5.96373	2.47e-09	5.53e-08
Tesk1	21.9512	-2.29734	0.385507	-5.95927	2.53e-09	5.67e-08
Sap18	274.455	1.42537	0.239254	5.95757	2.56e-09	5.72e-08
Lima1	61.9298	-1.78186	0.299153	-5.95634	2.58e-09	5.75e-08
Puf60	193.325	0.933785	0.156802	5.95517	2.6e-09	5.78e-08
Prpf4b	104.03	-1.00602	0.169042	-5.95131	2.66e-09	5.91e-08
Zfp91	85.7866	-1.35746	0.228166	-5.94944	2.69e-09	5.97e-08
Gkap1	58.9685	-1.37101	0.230575	-5.94603	2.75e-09	6.08e-08
Ano4	12.4511	2.86782	0.482367	5.9453	2.76e-09	6.1e-08
Fzd2	51.2658	-1.67392	0.28162	-5.94389	2.78e-09	6.14e-08
Akirin2	48.8206	-2.05543	0.345864	-5.94289	2.8e-09	6.17e-08
Plcb1	75.8304	1.46233	0.246115	5.94168	2.82e-09	6.2e-08
Csnk1g2	49.0382	-1.65108	0.27792	-5.94086	2.84e-09	6.22e-08
Col14a1	84.0042	1.1659	0.196386	5.9368	2.91e-09	6.37e-08
Nes	37.7027	-2.43732	0.410713	-5.93435	2.95e-09	6.44e-08
Usp7	51.4337	-1.58295	0.266749	-5.93423	2.95e-09	6.44e-08
Rpl30	2537.36	-0.755629	0.127584	-5.92262	3.17e-09	6.9e-08
Heg1	30.3114	-2.67499	0.451689	-5.9222	3.18e-09	6.9e-08
Plod2	145.107	-1.51472	0.255775	-5.92209	3.18e-09	6.9e-08
Atp13a3	42.0105	-2.25189	0.380314	-5.92114	3.2e-09	6.93e-08
Kidins220	36.9514	-1.73271	0.292831	-5.9171	3.28e-09	7.09e-08
Hnrnph3	120.489	1.03445	0.174836	5.91667	3.29e-09	7.09e-08
Arhgef26	21.4058	-2.53001	0.428443	-5.90514	3.52e-09	7.6e-08
Wt1os	98.5249	1.6245	0.275357	5.89962	3.64e-09	7.84e-08
1700037H04Rik	61.4515	1.9686	0.333702	5.89927	3.65e-09	7.84e-08
Pcp4	8.51579	4.29717	0.728493	5.89872	3.66e-09	7.86e-08
Akap9	136.888	-1.25666	0.213108	-5.89685	3.71e-09	7.93e-08
Jdp2	14.6994	-4.30025	0.729395	-5.89564	3.73e-09	7.98e-08
Tnni3	14.0824	-4.83452	0.82018	-5.89447	3.76e-09	8.02e-08
9030624J02Rik	9.28726	-6.74445	1.14514	-5.88965	3.87e-09	8.24e-08
Ror2	23.4039	1.59069	0.270214	5.88679	3.94e-09	8.37e-08
Timm17b	138.653	0.99021	0.168284	5.88417	4e-09	8.49e-08
Bmper	15.7057	2.18888	0.37222	5.88062	4.09e-09	8.66e-08
Lhx9	27.8131	-6.19819	1.05454	-5.87764	4.16e-09	8.8e-08
Trio	72.7711	-1.6445	0.279872	-5.87593	4.2e-09	8.88e-08
Mrpl34	98.9665	-1.02111	0.174076	-5.86589	4.47e-09	9.41e-08
Kif16b	21.512	1.81818	0.309968	5.86568	4.47e-09	9.41e-08
Immp2l	26.9122	2.09017	0.35637	5.86518	4.49e-09	9.43e-08
Sarnp	220.331	1.00933	0.172175	5.86223	4.57e-09	9.58e-08
Rab32	43.3802	2.4267	0.414136	5.85967	4.64e-09	9.71e-08
Bckdk	87.2191	1.36987	0.233937	5.85572	4.75e-09	9.91e-08
Id4	69.5732	2.80603	0.479199	5.85567	4.75e-09	9.91e-08
Pdlim2	36.6095	-2.13361	0.364661	-5.85092	4.89e-09	1.02e-07
Cttnbp2nl	38.1601	-1.81029	0.30954	-5.84832	4.97e-09	1.03e-07
Hivep1	44.22	-1.65223	0.282563	-5.84731	5e-09	1.04e-07
Twf2	45.8196	1.51853	0.259742	5.8463	5.03e-09	1.04e-07
Tmem242	74.7496	1.3336	0.228152	5.84522	5.06e-09	1.05e-07
Ctxn1	164.829	1.4671	0.251133	5.8419	5.16e-09	1.07e-07
Arl6	32.7102	1.68435	0.288357	5.8412	5.18e-09	1.07e-07
Rb1cc1	102.602	-1.11676	0.191335	-5.83668	5.32e-09	1.1e-07
Emilin1	19.5791	-3.13151	0.53668	-5.83496	5.38e-09	1.11e-07
Zfp706	245.426	0.779823	0.13368	5.83351	5.43e-09	1.11e-07
Ice1	36.2047	-1.77995	0.305865	-5.8194	5.91e-09	1.21e-07
Elovl5	57.6598	1.40725	0.241861	5.81844	5.94e-09	1.21e-07
Pkia	53.1064	-1.44655	0.248621	-5.81829	5.95e-09	1.21e-07
Mknk2	34.1718	-2.00375	0.344392	-5.81822	5.95e-09	1.21e-07
Zfp580	61.5771	1.35407	0.232839	5.81545	6.05e-09	1.23e-07
Abcb7	64.586	2.0395	0.350782	5.81415	6.09e-09	1.24e-07
Dennd2a	39.4392	-2.24807	0.386659	-5.81408	6.1e-09	1.24e-07
Dusp11	73.9539	-1.37306	0.2362	-5.81312	6.13e-09	1.24e-07
B9d1	52.0698	1.47051	0.253089	5.81024	6.24e-09	1.26e-07
Strn3	137.819	-1.34792	0.232021	-5.80951	6.27e-09	1.26e-07
Ckap4	241.916	-1.25838	0.216669	-5.80785	6.33e-09	1.28e-07
Pcf11	62.666	-1.49138	0.256825	-5.80698	6.36e-09	1.28e-07
Cox16	97.7529	2.327	0.400854	5.80512	6.43e-09	1.29e-07
Cadm3	21.3512	3.15445	0.543424	5.80477	6.45e-09	1.29e-07
Nmral1	58.7187	1.86396	0.321234	5.80249	6.53e-09	1.31e-07
Ccbe1	29.1897	2.33062	0.401855	5.79965	6.65e-09	1.33e-07
Clint1	92.1803	-1.14506	0.197659	-5.7931	6.91e-09	1.38e-07
D10Wsu102e	34.3169	-1.88635	0.326006	-5.78624	7.2e-09	1.43e-07
Anxa7	38.2104	-1.61782	0.279677	-5.7846	7.27e-09	1.45e-07
Mindy2	31.9867	-1.82572	0.315706	-5.78296	7.34e-09	1.46e-07
Tceal3	37.7595	1.75229	0.303014	5.78286	7.34e-09	1.46e-07
Lamp2	130.406	-1.54761	0.26766	-5.78201	7.38e-09	1.46e-07
Arl5a	36.3248	-1.50807	0.260845	-5.78147	7.41e-09	1.46e-07
Gatad1	37.9295	-1.9492	0.337152	-5.78138	7.41e-09	1.46e-07
Tbx2	11.7808	2.81005	0.486065	5.78123	7.42e-09	1.46e-07
Ifi27	51.5453	-1.77301	0.306791	-5.77923	7.5e-09	1.48e-07
Cdk4	733.867	0.998613	0.172841	5.77765	7.58e-09	1.49e-07
Myof	36.9543	-1.89775	0.328547	-5.7762	7.64e-09	1.5e-07
Bmpr1b	31.6963	1.7042	0.295102	5.77497	7.7e-09	1.51e-07
Rps27	1410.84	-1.15334	0.199785	-5.77288	7.79e-09	1.52e-07
Rap2c	43.7636	-2.05727	0.356398	-5.77239	7.82e-09	1.52e-07
Abcc5	43.4961	-1.82733	0.316565	-5.77235	7.82e-09	1.52e-07
Rpl32	4710.84	-0.742455	0.128638	-5.77166	7.85e-09	1.53e-07
Ptgis	125.598	-1.80619	0.313111	-5.76853	8e-09	1.55e-07
Prpf39	34.7349	-1.65007	0.286115	-5.76716	8.06e-09	1.56e-07
Lifr	24.617	-2.37385	0.411695	-5.76604	8.12e-09	1.57e-07
Cggbp1	83.4472	-1.10184	0.19113	-5.76486	8.17e-09	1.58e-07
Raly	301.176	1.06461	0.184691	5.76425	8.2e-09	1.58e-07
Ppp4c	162.906	1.28302	0.222599	5.76383	8.22e-09	1.59e-07
Asph	72.7234	-1.11002	0.192595	-5.76351	8.24e-09	1.59e-07
Gm26945	9.4525	-6.77093	1.17543	-5.7604	8.39e-09	1.61e-07
Cops7a	95.8514	0.94773	0.164526	5.76036	8.39e-09	1.61e-07
Pgam2	32.7601	-3.27374	0.568327	-5.7603	8.4e-09	1.61e-07
Arl8a	34.9678	-1.84304	0.320237	-5.75523	8.65e-09	1.66e-07
Zdhhc5	22.5353	-2.05777	0.357698	-5.75281	8.78e-09	1.68e-07
Abhd17a	43.8815	-1.50688	0.262069	-5.74994	8.93e-09	1.7e-07
Ppp1r13b	52.2447	-1.68894	0.293849	-5.74766	9.05e-09	1.72e-07
Gm2000	16.7567	-2.6617	0.463166	-5.74675	9.1e-09	1.73e-07
0610010K14Rik	57.0251	1.98858	0.346254	5.74312	9.29e-09	1.76e-07
Lbp	19.668	2.79479	0.486663	5.74277	9.31e-09	1.77e-07
Sgcz	9.06709	4.52335	0.787717	5.74236	9.34e-09	1.77e-07
Ssx2ip	23.0258	-2.36509	0.412253	-5.737	9.64e-09	1.82e-07
Ewsr1	247.899	0.931599	0.162408	5.73616	9.68e-09	1.83e-07
Bnc2	122.603	2.53312	0.441623	5.73595	9.7e-09	1.83e-07
Krt18	352.46	-1.27152	0.221764	-5.73364	9.83e-09	1.85e-07
Npc1	19.9537	-2.51605	0.438856	-5.73321	9.85e-09	1.85e-07
Gls	88.0524	-1.52468	0.266002	-5.73184	9.93e-09	1.86e-07
Ttc3	387.378	-0.768326	0.134074	-5.7306	1e-08	1.87e-07
Pgam5	33.5729	1.62147	0.283193	5.72568	1.03e-08	1.93e-07
Zcchc24	38.3458	-1.60841	0.281245	-5.71888	1.07e-08	2e-07
Cryl1	50.0905	-1.61855	0.283137	-5.7165	1.09e-08	2.03e-07
Ncor1	161.997	-1.01928	0.178358	-5.7148	1.1e-08	2.04e-07
Fam8a1	20.8782	-2.39391	0.419205	-5.7106	1.13e-08	2.09e-07
Bmpr2	63.9511	-1.5733	0.275524	-5.71022	1.13e-08	2.09e-07
Bex2	186.993	-1.58413	0.277438	-5.70983	1.13e-08	2.1e-07
Lamc2	15.1828	2.18191	0.382254	5.708	1.14e-08	2.11e-07
Ncoa4	89.6839	-1.41962	0.248715	-5.70781	1.14e-08	2.11e-07
Foxo4	34.4791	1.80782	0.316886	5.70497	1.16e-08	2.15e-07
Kalrn	126.509	2.16757	0.380231	5.70066	1.19e-08	2.2e-07
Gcc2	56.7669	-1.56194	0.274041	-5.69967	1.2e-08	2.21e-07
Paxbp1	34.3351	-1.80549	0.316813	-5.69893	1.21e-08	2.21e-07
Cish	23.4476	-2.38226	0.418152	-5.69712	1.22e-08	2.23e-07
Taok1	93.2464	-1.40486	0.2466	-5.6969	1.22e-08	2.23e-07
Epha7	63.6598	1.79504	0.315482	5.68982	1.27e-08	2.33e-07
Hdac9	9.13069	3.94301	0.693186	5.68825	1.28e-08	2.34e-07
Ubap2l	162.446	-0.897801	0.157934	-5.68466	1.31e-08	2.39e-07
Dpysl2	44.4119	-1.76645	0.310791	-5.68374	1.32e-08	2.4e-07
Ube2h	92.7635	-1.74951	0.307815	-5.68366	1.32e-08	2.4e-07
Trabd2b	15.7284	2.37512	0.417903	5.68343	1.32e-08	2.4e-07
Asna1	66.5438	1.13469	0.199657	5.68323	1.32e-08	2.4e-07
Akap12	252.089	-1.71822	0.302823	-5.67402	1.39e-08	2.52e-07
Klf10	60.8877	-1.77291	0.312602	-5.67145	1.42e-08	2.56e-07
Socs5	20.5174	-2.70312	0.476792	-5.6694	1.43e-08	2.59e-07
Midn	79.8663	-1.30712	0.230604	-5.66824	1.44e-08	2.6e-07
Mlf2	234.13	0.894876	0.157881	5.66803	1.44e-08	2.6e-07
Tra2b	276.315	0.977246	0.172434	5.66737	1.45e-08	2.61e-07
Wwox	47.2623	2.2548	0.397974	5.6657	1.46e-08	2.63e-07
Tecr	326.117	0.949979	0.167753	5.66296	1.49e-08	2.66e-07
Emid1	20.8323	2.7055	0.477769	5.66278	1.49e-08	2.66e-07
Ptk2b	18.4491	-3.12586	0.55255	-5.65716	1.54e-08	2.75e-07
Rbms2	70.0796	-1.18727	0.209925	-5.65568	1.55e-08	2.77e-07
Rtn4	313.985	-0.76149	0.134652	-5.65522	1.56e-08	2.77e-07
Kirrel	38.5608	-1.70183	0.300997	-5.65399	1.57e-08	2.79e-07
Ddx58	13.486	-3.26115	0.577002	-5.6519	1.59e-08	2.82e-07
Gm34030	17.7548	-6.07101	1.07445	-5.65036	1.6e-08	2.84e-07
Prdx1	887.461	1.08352	0.191995	5.64347	1.67e-08	2.95e-07
Daam1	73.4872	-1.47701	0.261752	-5.64278	1.67e-08	2.96e-07
Myl4	51.1363	-5.07154	0.89886	-5.64219	1.68e-08	2.96e-07
Hoxa3	13.8347	3.50302	0.6213	5.63822	1.72e-08	3.03e-07
Eml4	107.254	-1.11937	0.198617	-5.63581	1.74e-08	3.07e-07
Tex14	21.6151	3.70287	0.657166	5.6346	1.75e-08	3.09e-07
Naa40	36.6427	1.71603	0.305023	5.62589	1.85e-08	3.24e-07
2025-09-11	63.3381	-1.64888	0.293095	-5.62574	1.85e-08	3.24e-07
Ptpra	71.3654	-1.57426	0.280023	-5.62189	1.89e-08	3.31e-07
Tmem39a	91.55	1.20876	0.215093	5.61969	1.91e-08	3.34e-07
Nbeal1	69.6837	-1.46769	0.261202	-5.61897	1.92e-08	3.35e-07
Fndc1	16.809	-3.80367	0.677058	-5.61794	1.93e-08	3.37e-07
Ammecr1	28.758	-1.71859	0.305953	-5.61715	1.94e-08	3.38e-07
Rpl15	3320.59	-0.66279	0.118032	-5.61532	1.96e-08	3.41e-07
Bod1	51.2585	-1.64172	0.292374	-5.61516	1.96e-08	3.41e-07
Msln	144.182	-8.73814	1.55642	-5.61426	1.97e-08	3.42e-07
Dnajc10	112.983	-1.26071	0.224559	-5.61414	1.98e-08	3.42e-07
Abi1	215.933	1.82356	0.32483	5.61389	1.98e-08	3.42e-07
Rps3	3704.87	-0.63056	0.112388	-5.61055	2.02e-08	3.48e-07
Rsrp1	435.292	-0.954543	0.170152	-5.60994	2.02e-08	3.49e-07
Smpd3	14.1439	-4.3968	0.784141	-5.60715	2.06e-08	3.54e-07
Il1r1	14.1395	-3.80458	0.678581	-5.60667	2.06e-08	3.55e-07
Gm33321	19.2082	3.18417	0.568096	5.60499	2.08e-08	3.58e-07
Kdm7a	22.2303	-2.71707	0.485061	-5.60151	2.12e-08	3.64e-07
Itpkb	13.3747	-3.18263	0.568361	-5.59966	2.15e-08	3.68e-07
Cox7a2l	381.006	-1.34295	0.239952	-5.59673	2.18e-08	3.73e-07
Eif4a1	574.686	-0.743132	0.132832	-5.59453	2.21e-08	3.78e-07
Rabggtb	126.335	0.978576	0.174973	5.59272	2.24e-08	3.81e-07
Atp5k	109.635	-1.15694	0.207189	-5.58396	2.35e-08	4e-07
H2-Q4	26.4778	2.07376	0.371392	5.58376	2.35e-08	4e-07
Gm47101	5.96289	-6.10869	1.09434	-5.58207	2.38e-08	4.04e-07
Rpl13a	1867.15	1.66216	0.297883	5.5799	2.41e-08	4.08e-07
Zfp568	34.1751	-1.45513	0.260897	-5.57742	2.44e-08	4.13e-07
Tgoln1	46.5151	-1.50569	0.270082	-5.57491	2.48e-08	4.19e-07
Aaas	29.9317	2.44422	0.438455	5.57463	2.48e-08	4.19e-07
Ppp2ca	163.596	-1.15918	0.208444	-5.5611	2.68e-08	4.52e-07
Rhoc	260.266	-0.772457	0.138951	-5.55919	2.71e-08	4.56e-07
Usp53	85.7266	-1.7498	0.31482	-5.55809	2.73e-08	4.59e-07
Uggt1	38.4766	-1.4358	0.258332	-5.55794	2.73e-08	4.59e-07
Fam120a	53.5434	-1.46478	0.263581	-5.55721	2.74e-08	4.6e-07
4931406P16Rik	52.0036	-1.4782	0.26607	-5.55569	2.77e-08	4.63e-07
Spcs1	382.337	0.643985	0.115931	5.55491	2.78e-08	4.65e-07
Ntf5	17.658	-2.66998	0.48074	-5.5539	2.79e-08	4.67e-07
Sf3b4	122.394	1.30395	0.234805	5.55332	2.8e-08	4.68e-07
Erlec1	63.4178	-1.6703	0.300885	-5.55129	2.84e-08	4.72e-07
Rgs7bp	17.0688	-2.96008	0.533393	-5.54953	2.86e-08	4.77e-07
Hspa12a	11.3108	3.55947	0.641438	5.54921	2.87e-08	4.77e-07
Hdgfl2	67.1752	1.09311	0.197003	5.54869	2.88e-08	4.78e-07
Fmr1	66.0495	-1.27771	0.230282	-5.54844	2.88e-08	4.78e-07
Ankrd50	24.4971	-2.31188	0.416882	-5.54565	2.93e-08	4.85e-07
Nfkb1	39.6331	-1.83627	0.331463	-5.53989	3.03e-08	5e-07
Samd1	22.9473	-1.88593	0.340445	-5.5396	3.03e-08	5e-07
Fech	32.9395	1.32408	0.239073	5.53838	3.05e-08	5.03e-07
Bend4	11.5555	-3.54614	0.640305	-5.5382	3.06e-08	5.03e-07
Mrtfa	19.0562	3.72404	0.672468	5.53787	3.06e-08	5.03e-07
Gemin8	21.8217	1.69085	0.305588	5.53312	3.15e-08	5.17e-07
Hnrnpl	228.894	0.796574	0.144052	5.52975	3.21e-08	5.26e-07
Prokr2	13.687	-7.14338	1.29216	-5.52823	3.23e-08	5.3e-07
Arpc4	150.205	1.14898	0.207875	5.52728	3.25e-08	5.31e-07
Dusp6	25.8552	-2.71824	0.491791	-5.52722	3.25e-08	5.31e-07
Tns1	27.7253	-1.8047	0.32662	-5.52539	3.29e-08	5.36e-07
Sf3a2	57.7764	2.2111	0.400498	5.52089	3.37e-08	5.49e-07
Kif2a	73.5915	-1.14679	0.207721	-5.52083	3.37e-08	5.49e-07
Copb1	192.832	-0.842864	0.152838	-5.51476	3.49e-08	5.67e-07
Nup85	41.2179	2.02772	0.367746	5.51391	3.51e-08	5.69e-07
2200002D01Rik	7.77988	-6.45505	1.17074	-5.51366	3.51e-08	5.69e-07
Arhgap29	275.647	-1.33159	0.241711	-5.50902	3.61e-08	5.84e-07
Kdm5d	9.63863	-6.35009	1.15303	-5.50728	3.64e-08	5.89e-07
Nr4a1	184.398	1.46277	0.265648	5.50641	3.66e-08	5.91e-07
Pfkfb3	27.1786	-2.79737	0.508058	-5.50601	3.67e-08	5.92e-07
Stub1	305.04	1.06867	0.194194	5.50312	3.73e-08	6.01e-07
Ppp4r2	75.8275	-1.36092	0.247321	-5.50267	3.74e-08	6.01e-07
Hs3st1	13.3155	-4.38905	0.797763	-5.5017	3.76e-08	6.04e-07
Smap2	30.0994	-2.1336	0.387826	-5.50144	3.77e-08	6.04e-07
Mmp2	50.0591	-2.96534	0.53904	-5.50116	3.77e-08	6.04e-07
Slc5a3	17.0018	-2.29725	0.41785	-5.49778	3.85e-08	6.15e-07
Igf1r	133.524	-1.17699	0.21411	-5.49711	3.86e-08	6.17e-07
Scx	14.6765	-4.14953	0.755117	-5.49522	3.9e-08	6.22e-07
Mtus2	31.2729	-2.35444	0.42846	-5.49513	3.9e-08	6.22e-07
Itga3	53.1799	1.01873	0.185516	5.49133	3.99e-08	6.35e-07
Smim1	280.293	-1.49966	0.273174	-5.48976	4.02e-08	6.4e-07
Ahnak2	19.2114	-3.84101	0.699966	-5.48742	4.08e-08	6.47e-07
Cxcl12	82.3504	-3.79254	0.691275	-5.48629	4.1e-08	6.51e-07
Taf10	99.9765	-1.42491	0.259843	-5.48372	4.16e-08	6.59e-07
Creg1	82.5799	-1.38967	0.253559	-5.48066	4.24e-08	6.69e-07
Crls1	30.5371	-1.80235	0.328861	-5.48058	4.24e-08	6.69e-07
Snapc2	29.1101	1.47432	0.269031	5.48011	4.25e-08	6.7e-07
Ppm1a	59.2609	-1.44361	0.263508	-5.47843	4.29e-08	6.76e-07
Cyp2s1	15.7882	-3.34822	0.611347	-5.47679	4.33e-08	6.81e-07
Adamts19	24.9367	2.98428	0.544981	5.47593	4.35e-08	6.84e-07
2025-09-07	367.588	-1.00997	0.18445	-5.47555	4.36e-08	6.84e-07
Son	252.308	-0.801675	0.146436	-5.47458	4.39e-08	6.87e-07
Pappa2	18.4982	3.24174	0.592174	5.47431	4.39e-08	6.87e-07
Dsel	27.2848	-1.95652	0.357701	-5.46972	4.51e-08	7.05e-07
Eif3a	414.236	-0.795386	0.145428	-5.46929	4.52e-08	7.05e-07
Pebp1	714.167	0.676613	0.123799	5.4654	4.62e-08	7.2e-07
Hist1h2ai	12.4595	3.57069	0.653491	5.46403	4.65e-08	7.25e-07
Scaf1	48.5589	1.42165	0.260335	5.46083	4.74e-08	7.37e-07
Naxe	142.813	0.975111	0.178596	5.45986	4.77e-08	7.4e-07
Xiap	53.6626	-1.24068	0.227367	-5.45672	4.85e-08	7.52e-07
Zfp469	12.3115	-4.21381	0.772447	-5.45514	4.89e-08	7.58e-07
Auts2	218.547	1.35098	0.247766	5.45263	4.96e-08	7.68e-07
Aebp1	228.461	-1.31339	0.241059	-5.44839	5.08e-08	7.86e-07
Mn1	15.2682	-2.53934	0.46638	-5.44478	5.19e-08	8.01e-07
Mettl9	224.296	0.809009	0.148646	5.44252	5.25e-08	8.1e-07
Exoc4	83.389	1.26768	0.233073	5.439	5.36e-08	8.25e-07
Bckdhb	27.6341	2.74351	0.504546	5.43757	5.4e-08	8.31e-07
C1qtnf12	55.25	-1.67089	0.307392	-5.43571	5.46e-08	8.38e-07
Ldlrad3	21.0887	1.83172	0.337125	5.43337	5.53e-08	8.48e-07
Mex3d	24.1005	-2.19647	0.404401	-5.43142	5.59e-08	8.56e-07
Dock9	22.9914	3.00138	0.552601	5.43136	5.59e-08	8.56e-07
Mrpl37	44.1759	1.42374	0.262148	5.43104	5.6e-08	8.56e-07
Rnf187	210.593	0.995305	0.18327	5.43081	5.61e-08	8.56e-07
Eif4e	157.082	1.06037	0.195504	5.42375	5.84e-08	8.9e-07
Actr2	61.2655	-1.07047	0.197487	-5.42045	5.94e-08	9.05e-07
Camk2n1	18.6437	-3.09726	0.571478	-5.41974	5.97e-08	9.07e-07
F11r	117.631	1.57529	0.290661	5.41968	5.97e-08	9.07e-07
Serpinb6a	185.293	-1.12073	0.20698	-5.41468	6.14e-08	9.32e-07
2025-09-02	48.0891	1.68436	0.311174	5.41294	6.2e-08	9.4e-07
Eif3c	265.982	-0.723162	0.13368	-5.40966	6.31e-08	9.56e-07
Pura	52.3395	-1.28089	0.236859	-5.40782	6.38e-08	9.64e-07
Tcf25	207.894	-0.863792	0.159761	-5.40677	6.42e-08	9.69e-07
Drap1	121.679	-0.940567	0.174025	-5.40478	6.49e-08	9.78e-07
Iffo2	14.1706	-2.61465	0.483771	-5.40473	6.49e-08	9.78e-07
Ddt	56.0496	1.11696	0.206696	5.4039	6.52e-08	9.81e-07
Eid2	22.8039	-2.33414	0.431967	-5.40352	6.53e-08	9.82e-07
Xrn1	64.7304	-1.33824	0.247702	-5.40264	6.57e-08	9.85e-07
Adamts15	20.3595	2.17933	0.403397	5.40245	6.57e-08	9.85e-07
Eml1	48.0426	1.75979	0.325757	5.40216	6.58e-08	9.86e-07
Otud7b	44.9491	-1.56648	0.29003	-5.40108	6.62e-08	9.9e-07
Cnn2	135.255	1.28282	0.237532	5.40063	6.64e-08	9.92e-07
Ddx39b	341.144	1.02064	0.189033	5.39927	6.69e-08	9.98e-07
Socs3	114.007	1.37675	0.25503	5.39838	6.72e-08	1e-06
Gm26615	7.05543	-6.34614	1.17589	-5.39689	6.78e-08	1.01e-06
Spty2d1	48.1926	-1.5756	0.292054	-5.39488	6.86e-08	1.02e-06
Rgl1	33.9034	-1.40466	0.260457	-5.39308	6.93e-08	1.03e-06
Psap	222.475	0.8368	0.155219	5.3911	7e-08	1.04e-06
Mrpl10	48.7608	1.3119	0.243439	5.38903	7.08e-08	1.05e-06
Nln	23.2822	-2.02508	0.375825	-5.38835	7.11e-08	1.05e-06
Nynrin	67.7328	-1.55463	0.288608	-5.38665	7.18e-08	1.06e-06
Abr	53.9936	2.22078	0.412497	5.38376	7.29e-08	1.08e-06
Pdlim4	52.2129	1.83178	0.340274	5.38326	7.32e-08	1.08e-06
Dmxl1	56.3543	-1.43017	0.265759	-5.38145	7.39e-08	1.09e-06
Tgm2	198.055	0.757328	0.140752	5.38059	7.42e-08	1.09e-06
Phb	122.404	1.6402	0.304941	5.37876	7.5e-08	1.1e-06
Olfml2b	74.084	-2.20632	0.410323	-5.37705	7.57e-08	1.11e-06
Mgat4b	27.7266	-1.71746	0.319448	-5.37634	7.6e-08	1.11e-06
Mctp1	14.0168	3.18728	0.592954	5.37525	7.65e-08	1.12e-06
Pbrm1	210.717	-1.07857	0.200711	-5.37377	7.71e-08	1.13e-06
U2af2	129.379	1.05798	0.196999	5.37052	7.85e-08	1.15e-06
Rps15a	3959.5	-0.610377	0.113658	-5.3703	7.86e-08	1.15e-06
Polr2d	113.414	1.27927	0.238271	5.36895	7.92e-08	1.15e-06
Eno1	583.738	1.46242	0.272427	5.36812	7.96e-08	1.16e-06
Bmp4	43.237	-1.67585	0.312196	-5.36795	7.96e-08	1.16e-06
Prdm6	14.5593	2.13436	0.397815	5.3652	8.09e-08	1.17e-06
Tsc22d1	395.208	0.849469	0.158365	5.36399	8.14e-08	1.18e-06
Plpp1	55.2388	1.52363	0.284146	5.36216	8.22e-08	1.19e-06
Rpl27	1398.1	1.36465	0.254552	5.36098	8.28e-08	1.2e-06
Casd1	24.6089	-1.82622	0.340771	-5.35907	8.37e-08	1.21e-06
Bmp7	13.1595	2.78475	0.519715	5.35823	8.4e-08	1.21e-06
Pigt	73.5069	1.23548	0.230581	5.3581	8.41e-08	1.21e-06
Phf10	41.6729	-1.71524	0.320125	-5.35804	8.41e-08	1.21e-06
Stim2	35.4023	-1.69103	0.315631	-5.3576	8.43e-08	1.21e-06
Unc5c	74.5249	1.96197	0.3664	5.35472	8.57e-08	1.23e-06
Fam180a	12.883	1.94251	0.362931	5.35229	8.68e-08	1.25e-06
Neto2	30.3089	-1.98885	0.371601	-5.3521	8.69e-08	1.25e-06
Rab1b	94.9073	1.28499	0.240251	5.34854	8.87e-08	1.27e-06
Wisp1	6.90462	-6.30619	1.17914	-5.34811	8.89e-08	1.27e-06
Znrf2	15.1876	-2.51786	0.470953	-5.34631	8.98e-08	1.28e-06
Fzd8	11.4815	-3.55358	0.664987	-5.34384	9.1e-08	1.3e-06
Pnisr	173.095	-0.918793	0.171974	-5.34261	9.16e-08	1.31e-06
2610037D02Rik	26.4039	-2.22542	0.416841	-5.33877	9.36e-08	1.33e-06
Ppia	4489.38	1.0186	0.19094	5.33463	9.57e-08	1.36e-06
Ski	86.6934	-1.42869	0.267912	-5.3327	9.68e-08	1.37e-06
5730522E02Rik	31.1562	2.89949	0.543766	5.33224	9.7e-08	1.38e-06
Eif5b	199.172	-0.988255	0.185404	-5.33027	9.81e-08	1.39e-06
Aff3	28.1156	2.64849	0.497049	5.32843	9.91e-08	1.4e-06
Aplp1	111.826	-1.40017	0.262901	-5.32584	1e-07	1.42e-06
Hif1a	104.135	-0.989048	0.185713	-5.32569	1.01e-07	1.42e-06
Prpf19	171.312	0.932698	0.17514	5.32545	1.01e-07	1.42e-06
Cpne8	35.534	-2.33894	0.439255	-5.32478	1.01e-07	1.42e-06
Itga7	7.37057	-5.85998	1.10067	-5.32399	1.02e-07	1.43e-06
Arid4b	311.548	-0.934286	0.175513	-5.32318	1.02e-07	1.43e-06
2025-09-09	64.6392	1.25749	0.236297	5.32167	1.03e-07	1.44e-06
Zfp516	46.373	-1.45577	0.273611	-5.32059	1.03e-07	1.45e-06
Slc15a2	19.7434	2.99528	0.563084	5.31942	1.04e-07	1.46e-06
Atad2b	40.1939	-1.51759	0.285338	-5.31857	1.05e-07	1.46e-06
Samd8	29.5933	-1.89819	0.356932	-5.31808	1.05e-07	1.47e-06
Hmgn2	1457.24	1.85793	0.349473	5.31637	1.06e-07	1.48e-06
Ash1l	137.995	-1.08462	0.20404	-5.3157	1.06e-07	1.48e-06
Srsf4	62.7325	1.05384	0.198275	5.31502	1.07e-07	1.49e-06
Mut	8.7024	-6.63349	1.24822	-5.31438	1.07e-07	1.49e-06
Wdr17	15.0489	4.18544	0.787581	5.31429	1.07e-07	1.49e-06
Plppr5	11.1014	-2.82216	0.531187	-5.31294	1.08e-07	1.5e-06
Atxn2	95.3561	-1.1624	0.218834	-5.3118	1.09e-07	1.5e-06
1700023F06Rik	23.7661	2.65047	0.498978	5.31179	1.09e-07	1.5e-06
Chic2	69.4375	-1.52652	0.287401	-5.31145	1.09e-07	1.5e-06
Kcnh7	35.5598	-2.4814	0.467726	-5.30524	1.13e-07	1.55e-06
Sgpp1	14.5638	-2.49977	0.471231	-5.30478	1.13e-07	1.56e-06
Hnrnpa2b1	1132.9	0.990571	0.186738	5.30461	1.13e-07	1.56e-06
B3gnt2	26.8213	2.23739	0.421931	5.30275	1.14e-07	1.57e-06
Epc2	48.4852	-1.48752	0.280573	-5.30172	1.15e-07	1.58e-06
Ankib1	34.9749	-1.65483	0.312182	-5.30084	1.15e-07	1.58e-06
Gm14698	7.24234	3.45743	0.652443	5.29921	1.16e-07	1.6e-06
Phf11d	7.34577	-6.30277	1.18946	-5.29884	1.17e-07	1.6e-06
Myo1e	17.3226	2.22839	0.420835	5.29517	1.19e-07	1.63e-06
Casc4	82.1441	-1.16036	0.219166	-5.29445	1.19e-07	1.63e-06
Atxn7l3	23.9222	-1.81854	0.343482	-5.29443	1.19e-07	1.63e-06
Klhl13	58.1929	-1.58642	0.29985	-5.2907	1.22e-07	1.66e-06
Wdr1	139.095	1.08157	0.204475	5.2895	1.23e-07	1.67e-06
Pln	8.21119	-5.80566	1.09783	-5.2883	1.23e-07	1.68e-06
Gap43	24.386	-7.28054	1.37677	-5.28815	1.24e-07	1.68e-06
Cpeb2	12.3128	-4.13657	0.782534	-5.28612	1.25e-07	1.7e-06
Tspo	117.707	-1.17584	0.222445	-5.28595	1.25e-07	1.7e-06
Gnb1	145.502	-1.10024	0.208166	-5.28538	1.25e-07	1.7e-06
Zbtb38	16.8501	-2.45041	0.46367	-5.28481	1.26e-07	1.7e-06
Cdkn1b	33.8078	-2.01382	0.381079	-5.28451	1.26e-07	1.71e-06
Ptpa	70.5717	1.15564	0.21869	5.28436	1.26e-07	1.71e-06
Lpgat1	46.3893	-1.23568	0.233868	-5.28368	1.27e-07	1.71e-06
Kdm2a	72.9696	-1.18266	0.223916	-5.28169	1.28e-07	1.73e-06
Pnn	181.296	-0.729905	0.138202	-5.28143	1.28e-07	1.73e-06
Saraf	98.7766	-1.25518	0.237831	-5.27762	1.31e-07	1.76e-06
Sh3bp1	39.9361	1.60165	0.303546	5.27646	1.32e-07	1.77e-06
Gm6563	7.08823	-6.33988	1.20161	-5.27614	1.32e-07	1.77e-06
Synm	20.1217	-3.06371	0.580709	-5.27581	1.32e-07	1.77e-06
Tes	90.0394	1.45416	0.275871	5.27116	1.36e-07	1.82e-06
Cdca4	65.1228	2.35245	0.446583	5.26766	1.38e-07	1.85e-06
Nelfe	69.9203	1.15559	0.219379	5.26755	1.38e-07	1.85e-06
Atp5l	550.839	-0.541452	0.102872	-5.26335	1.41e-07	1.89e-06
Tlk1	59.3074	-1.3968	0.265394	-5.26311	1.42e-07	1.89e-06
Mras	24.0375	-2.10557	0.400097	-5.26265	1.42e-07	1.89e-06
Ppp2r1a	192.053	0.923893	0.175798	5.25541	1.48e-07	1.97e-06
Otub1	122.864	1.16533	0.221761	5.25489	1.48e-07	1.97e-06
Cd55	15.1447	-5.29669	1.00824	-5.25342	1.49e-07	1.98e-06
Sh3gl1	80.23	0.945803	0.18008	5.25212	1.5e-07	2e-06
Man1a	81.1366	-1.1167	0.212842	-5.24663	1.55e-07	2.05e-06
Zmpste24	27.8237	-1.56975	0.299455	-5.24202	1.59e-07	2.1e-06
Clcn3	75.7026	-1.49775	0.28577	-5.24111	1.6e-07	2.11e-06
Enah	56.2905	-1.34712	0.257125	-5.23914	1.61e-07	2.13e-06
Zfp800	21.2444	-2.09798	0.400512	-5.23825	1.62e-07	2.14e-06
Ntn3	18.3589	3.80284	0.726164	5.2369	1.63e-07	2.15e-06
Ghr	193.989	1.14026	0.217787	5.23568	1.64e-07	2.16e-06
Mgst3	52.7863	1.53031	0.292292	5.23556	1.64e-07	2.16e-06
Grb2	50.0714	-1.30083	0.248493	-5.23487	1.65e-07	2.17e-06
Unc13b	23.5488	-2.49203	0.476078	-5.2345	1.65e-07	2.17e-06
Rabac1	151.322	-1.14711	0.219284	-5.23115	1.68e-07	2.21e-06
Sumo2	1005.41	0.8264	0.157998	5.23046	1.69e-07	2.22e-06
Cox6c	602.517	-0.471005	0.0900704	-5.2293	1.7e-07	2.23e-06
Dynlt1a	39.2658	1.9596	0.374793	5.22849	1.71e-07	2.23e-06
Fhl1	61.0324	0.914146	0.174899	5.22672	1.73e-07	2.25e-06
Lmo7	23.1084	-2.84625	0.54477	-5.22467	1.74e-07	2.28e-06
Klf13	56.2101	-1.51445	0.290039	-5.22154	1.77e-07	2.31e-06
Celf2	328.064	0.914132	0.17511	5.22032	1.79e-07	2.33e-06
Gsk3b	140.553	-0.802415	0.153718	-5.22005	1.79e-07	2.33e-06
Myl1	8.1858	-6.4334	1.23259	-5.21942	1.79e-07	2.33e-06
Hmga2	85.9254	-1.66393	0.31882	-5.21904	1.8e-07	2.33e-06
Gm48228	9.30749	3.86527	0.740746	5.21807	1.81e-07	2.34e-06
Creb5	135.227	-2.38421	0.457053	-5.2165	1.82e-07	2.36e-06
Med16	29.0887	1.3339	0.255867	5.21327	1.86e-07	2.4e-06
Fam69b	5.47547	-5.98523	1.14828	-5.21233	1.86e-07	2.41e-06
2700081O15Rik	29.6373	-1.71746	0.329535	-5.21177	1.87e-07	2.42e-06
Zufsp	7.50011	-6.42173	1.23334	-5.20678	1.92e-07	2.48e-06
Fuca2	22.9122	-2.10261	0.403951	-5.2051	1.94e-07	2.5e-06
Neat1	41.8057	-6.95459	1.33635	-5.20416	1.95e-07	2.51e-06
Bdnf	25.9034	2.11703	0.406915	5.20263	1.96e-07	2.53e-06
Ttll5	19.9104	1.87475	0.360503	5.20037	1.99e-07	2.55e-06
Trim24	48.4221	-1.25334	0.241096	-5.19851	2.01e-07	2.58e-06
Csgalnact2	18.6871	-1.86541	0.359285	-5.192	2.08e-07	2.67e-06
Rtl8b	30.4906	1.76945	0.340834	5.19152	2.09e-07	2.67e-06
2810429I04Rik	17.1267	2.54321	0.489929	5.19097	2.09e-07	2.67e-06
Arl2	108.636	1.21409	0.233888	5.1909	2.09e-07	2.67e-06
Tmem181a	30.272	1.82399	0.351425	5.19027	2.1e-07	2.68e-06
9330182L06Rik	16.2804	-2.7041	0.521332	-5.1869	2.14e-07	2.73e-06
3110002H16Rik	6.85797	-6.29317	1.2133	-5.18684	2.14e-07	2.73e-06
Hba-a1	45.3232	-4.37395	0.843319	-5.18659	2.14e-07	2.73e-06
Rap2b	33.2471	-1.60529	0.309526	-5.18629	2.15e-07	2.73e-06
Ddx46	91.527	-0.80288	0.154899	-5.18326	2.18e-07	2.77e-06
Scp2	163.329	1.0235	0.197489	5.18257	2.19e-07	2.78e-06
Mcoln1	14.7798	1.92319	0.371127	5.18202	2.19e-07	2.78e-06
Rpl36a	1499.03	-0.658571	0.12709	-5.18192	2.2e-07	2.78e-06
Plcl1	14.6294	2.39188	0.461657	5.18108	2.21e-07	2.79e-06
Bmp6	24.4944	-2.31245	0.446849	-5.17501	2.28e-07	2.88e-06
Dnajb1	189.503	1.57009	0.303524	5.17289	2.31e-07	2.91e-06
Lyst	32.5727	-1.92198	0.371702	-5.17075	2.33e-07	2.94e-06
Des	82.6317	-1.82964	0.353984	-5.16872	2.36e-07	2.97e-06
Rbm4b	72.9166	-1.01567	0.196717	-5.16313	2.43e-07	3.06e-06
Tent5c	13.6554	4.04887	0.784213	5.16297	2.43e-07	3.06e-06
Ythdf2	77.7657	0.856309	0.165908	5.16134	2.45e-07	3.08e-06
Zfp414	43.3799	1.50236	0.291246	5.15837	2.49e-07	3.13e-06
Selenoi	45.2595	-1.55836	0.302122	-5.15805	2.5e-07	3.13e-06
Boc	23.8511	1.43836	0.279133	5.15297	2.56e-07	3.21e-06
Naaladl2	26.6183	2.08979	0.405608	5.15225	2.57e-07	3.22e-06
Plekhj1	90.0788	1.17083	0.227506	5.14638	2.66e-07	3.32e-06
Cherp	47.2919	1.15481	0.224523	5.1434	2.7e-07	3.37e-06
AC149090.1	36.5736	1.775	0.345175	5.14231	2.71e-07	3.38e-06
2900097C17Rik	85.8582	-0.910078	0.177218	-5.13538	2.82e-07	3.51e-06
Tmem263	109.494	-0.867906	0.169031	-5.13461	2.83e-07	3.52e-06
Snf8	41.8583	-1.35619	0.264145	-5.13426	2.83e-07	3.52e-06
Moap1	6.77988	3.44016	0.670273	5.13248	2.86e-07	3.55e-06
Rc3h2	51.5694	-1.2586	0.245305	-5.13078	2.89e-07	3.58e-06
Etv3	23.432	-1.82591	0.355877	-5.13074	2.89e-07	3.58e-06
AC165953.2	6.33119	-6.17733	1.20401	-5.13065	2.89e-07	3.58e-06
Tcf3	119.751	0.923645	0.18009	5.1288	2.92e-07	3.61e-06
Tgfbr3	44.0128	2.14658	0.418672	5.12712	2.94e-07	3.64e-06
Gm8797	137.826	3.65996	0.714281	5.12398	2.99e-07	3.69e-06
Polr2l	101.953	1.88616	0.368132	5.12358	3e-07	3.7e-06
Wdr74	27.028	1.93018	0.37698	5.1201	3.05e-07	3.76e-06
Slbp	169.919	1.5901	0.310594	5.11954	3.06e-07	3.77e-06
Frk	11.7129	-2.91751	0.57015	-5.1171	3.1e-07	3.82e-06
Scrn1	26.0939	-3.89462	0.761215	-5.11632	3.12e-07	3.83e-06
Mybpc2	7.03439	-6.24498	1.22124	-5.11363	3.16e-07	3.88e-06
Itih5	8.98361	-4.22286	0.82583	-5.11348	3.16e-07	3.88e-06
Ankrd12	101.328	-1.4102	0.275831	-5.11253	3.18e-07	3.89e-06
Copa	154.834	-0.732765	0.143381	-5.11062	3.21e-07	3.93e-06
Unc45b	14.108	-4.41187	0.86341	-5.10982	3.22e-07	3.94e-06
Raph1	56.3706	-1.7425	0.341029	-5.10953	3.23e-07	3.94e-06
Ppil1	70.7957	1.6219	0.317432	5.10944	3.23e-07	3.94e-06
Hnrnpa3	923.1	1.00156	0.196057	5.1085	3.25e-07	3.96e-06
Slc39a6	62.3765	-1.08577	0.212587	-5.10742	3.27e-07	3.98e-06
Ccdc85a	9.1957	-5.80145	1.13642	-5.10504	3.31e-07	4.02e-06
Afdn	95.3924	-1.2143	0.237878	-5.10469	3.31e-07	4.03e-06
Plekha6	16.9783	-2.62103	0.513915	-5.10013	3.39e-07	4.12e-06
Rnaset2b	32.65	1.90457	0.373452	5.09991	3.4e-07	4.12e-06
Gspt1	121.135	-0.903931	0.177248	-5.09982	3.4e-07	4.12e-06
Pfn2	133.512	1.08712	0.213207	5.09889	3.42e-07	4.14e-06
Rbmx	101.021	1.18071	0.23178	5.09409	3.5e-07	4.24e-06
Lrrcc1	66.4209	-1.2725	0.249818	-5.0937	3.51e-07	4.24e-06
Dync1li2	49.5883	-1.27301	0.249985	-5.09234	3.54e-07	4.27e-06
Mettl2	34.6884	1.34097	0.263378	5.09142	3.55e-07	4.29e-06
Poglut3	22.5826	3.25313	0.63914	5.08986	3.58e-07	4.32e-06
Gnl3	107.108	-0.929699	0.182773	-5.08662	3.65e-07	4.39e-06
Bbc3	18.4224	-2.90575	0.571629	-5.08328	3.71e-07	4.46e-06
Crip1	130.634	-2.30594	0.453818	-5.08121	3.75e-07	4.5e-06
Chtop	85.1123	0.932794	0.183631	5.07971	3.78e-07	4.54e-06
Samd5	46.0014	2.01312	0.396407	5.07843	3.81e-07	4.56e-06
Rpl36al	453.045	0.962251	0.189626	5.07447	3.89e-07	4.65e-06
Sec63	77.1398	-1.12857	0.222475	-5.07279	3.92e-07	4.69e-06
Cenpb	42.7268	-1.38174	0.272582	-5.06908	4e-07	4.78e-06
Ube2f	61.6968	1.16204	0.229516	5.063	4.13e-07	4.93e-06
Mamstr	10.1669	2.80555	0.554347	5.06101	4.17e-07	4.98e-06
Pcm1	171.85	-0.97271	0.192286	-5.05866	4.22e-07	5.03e-06
Ankrd1	6.68295	-6.20394	1.22643	-5.05854	4.22e-07	5.03e-06
Noc4l	28.2039	1.33522	0.26399	5.05785	4.24e-07	5.04e-06
Aplp2	180.585	-1.23717	0.244616	-5.05758	4.25e-07	5.05e-06
Rbm12	6.71785	-6.26916	1.23967	-5.05714	4.26e-07	5.05e-06
Fam58b	6.49706	-6.21055	1.22897	-5.05347	4.34e-07	5.15e-06
Ptbp1	225.828	0.748229	0.148088	5.05258	4.36e-07	5.17e-06
Ogg1	13.7502	1.96125	0.38831	5.05073	4.4e-07	5.21e-06
Snrpa	153.327	1.48998	0.295023	5.05039	4.41e-07	5.22e-06
Herc1	51.9001	-1.42877	0.28315	-5.046	4.51e-07	5.33e-06
Ist1	59.6651	1.03209	0.204546	5.04576	4.52e-07	5.33e-06
Papd7	8.28419	-6.562	1.30053	-5.04562	4.52e-07	5.33e-06
Tmem43	23.8046	1.47218	0.291848	5.04434	4.55e-07	5.36e-06
Antxr1	39.5803	1.58355	0.314197	5.03999	4.66e-07	5.48e-06
Plcb4	51.652	1.36404	0.270722	5.03852	4.69e-07	5.52e-06
Hoxb5	19.1746	3.84719	0.763714	5.03747	4.72e-07	5.54e-06
Pa2g4	197.445	1.31022	0.26015	5.03642	4.74e-07	5.57e-06
Spry1	21.6642	-2.05325	0.407706	-5.03611	4.75e-07	5.57e-06
Drg1	86.5288	1.04337	0.207278	5.03369	4.81e-07	5.64e-06
Ppp1r16b	4.94065	-5.75201	1.14277	-5.03339	4.82e-07	5.64e-06
Psat1	65.9255	1.94983	0.387401	5.03311	4.83e-07	5.64e-06
Ero1l	46.1344	-1.50249	0.29857	-5.0323	4.85e-07	5.66e-06
Cdk9	31.4207	-1.48156	0.294654	-5.02813	4.95e-07	5.78e-06
Ttc19	33.4871	-1.55127	0.308527	-5.02797	4.96e-07	5.78e-06
N4bp2	66.2752	-1.00432	0.19977	-5.02737	4.97e-07	5.79e-06
R3hdm1	72.5024	-0.968089	0.192671	-5.02458	5.05e-07	5.87e-06
Hba-a2	25.5762	-5.87477	1.16969	-5.02249	5.1e-07	5.93e-06
Dicer1	64.8781	-1.29226	0.257302	-5.02234	5.1e-07	5.93e-06
Rsph3a	26.4765	2.02082	0.402451	5.02129	5.13e-07	5.96e-06
Zfp808	16.6366	2.04929	0.408154	5.02086	5.14e-07	5.96e-06
Mapk3	93.7002	0.716487	0.142738	5.01961	5.18e-07	6e-06
Spen	45.2621	-1.51662	0.302149	-5.01943	5.18e-07	6e-06
Emd	112.092	0.978561	0.195008	5.01805	5.22e-07	6.04e-06
Pde4b	32.4372	-1.85121	0.369046	-5.0162	5.27e-07	6.09e-06
Kbtbd2	38.5158	-1.42954	0.28511	-5.014	5.33e-07	6.15e-06
Egfem1	4.408	4.92326	0.982894	5.00895	5.47e-07	6.31e-06
Ipo5	124.144	0.993667	0.198451	5.00712	5.52e-07	6.36e-06
Gli1	8.27701	4.67841	0.935227	5.00244	5.66e-07	6.52e-06
Cfap20	163.218	0.795223	0.158989	5.00173	5.68e-07	6.53e-06
Lars2	134.754	1.67831	0.335562	5.0015	5.69e-07	6.54e-06
Flt4	7.21677	2.69428	0.539017	4.99851	5.78e-07	6.63e-06
Fgd4	23.81	-1.81616	0.363446	-4.99707	5.82e-07	6.67e-06
Amotl2	126.78	1.0874	0.217637	4.9964	5.84e-07	6.69e-06
1110004E09Rik	7.29066	-6.37012	1.27496	-4.99633	5.84e-07	6.69e-06
Asf1a	80.1537	0.89269	0.178693	4.99566	5.86e-07	6.71e-06
Ust	11.291	3.0567	0.611899	4.99543	5.87e-07	6.71e-06
Zup1	11.9445	3.32419	0.665526	4.99484	5.89e-07	6.72e-06
6030443J06Rik	23.9085	3.23951	0.64859	4.9947	5.89e-07	6.72e-06
Shroom4	11.6697	2.07459	0.415484	4.99319	5.94e-07	6.77e-06
Twist1	22.1124	-7.22081	1.44665	-4.99139	5.99e-07	6.82e-06
Myrf	174.112	-1.02942	0.206264	-4.99078	6.01e-07	6.84e-06
Actn3	14.54	-4.3694	0.875751	-4.98931	6.06e-07	6.88e-06
Ier2	291.557	1.7129	0.343315	4.98928	6.06e-07	6.88e-06
Palld	135.356	1.29147	0.258946	4.98741	6.12e-07	6.94e-06
Chchd6	49.3806	1.17859	0.236389	4.98579	6.17e-07	6.99e-06
Ppp1r10	110.78	-1.06917	0.214693	-4.98001	6.36e-07	7.2e-06
Ccdc47	74.3507	-1.24618	0.25026	-4.97953	6.37e-07	7.21e-06
Megf6	36.8165	-2.48354	0.498779	-4.97925	6.38e-07	7.21e-06
Hbb-bs	50.7895	-1.87678	0.377166	-4.97599	6.49e-07	7.33e-06
Rcsd1	42.0863	-1.71127	0.343971	-4.97503	6.52e-07	7.36e-06
Man1c1	6.02129	-5.50649	1.10711	-4.97376	6.57e-07	7.4e-06
Reck	32.5488	-1.47217	0.296001	-4.97352	6.57e-07	7.4e-06
Lsr	81.9278	0.886675	0.178363	4.97117	6.65e-07	7.49e-06
Dynlt1f	16.8373	-2.40805	0.484601	-4.96913	6.73e-07	7.56e-06
Ccdc85b	46.7754	2.41001	0.485038	4.9687	6.74e-07	7.57e-06
S100a13	21.5868	-1.94777	0.392062	-4.96802	6.76e-07	7.59e-06
Fras1	243.847	-1.08238	0.217967	-4.96579	6.84e-07	7.67e-06
Hddc3	30.5716	1.98491	0.399786	4.96494	6.87e-07	7.7e-06
Ftl1-ps1	139.973	-2.41659	0.486897	-4.96324	6.93e-07	7.76e-06
Lypla1	39.6674	1.05352	0.212386	4.96039	7.04e-07	7.86e-06
Senp6	132.228	-1.07834	0.217481	-4.95832	7.11e-07	7.94e-06
Ywhah	337.667	1.34069	0.270451	4.95723	7.15e-07	7.98e-06
Fxr1	151.713	-0.847334	0.17094	-4.95691	7.16e-07	7.98e-06
Gxylt1	51.533	-1.25954	0.254166	-4.95557	7.21e-07	8.03e-06
Col4a5	102.511	-1.34914	0.272367	-4.95341	7.29e-07	8.11e-06
Hnrnpk	745.436	0.533899	0.1078	4.95267	7.32e-07	8.14e-06
Srsf7	269.781	1.44219	0.291264	4.95148	7.37e-07	8.18e-06
Lmbrd2	23.096	-1.81949	0.367695	-4.94836	7.48e-07	8.31e-06
Gab2	24.6886	1.80634	0.365104	4.94746	7.52e-07	8.34e-06
Prlr	5.96151	-5.7243	1.15714	-4.94694	7.54e-07	8.35e-06
Lcp1	36.4029	-5.54036	1.12052	-4.94447	7.64e-07	8.45e-06
Bcas3	19.6836	1.71061	0.346012	4.9438	7.66e-07	8.47e-06
Hspb7	15.7995	-4.21286	0.852793	-4.94008	7.81e-07	8.63e-06
Morn1	10.1031	2.32865	0.471416	4.9397	7.82e-07	8.64e-06
Srprb	56.7617	1.19037	0.240993	4.93945	7.83e-07	8.64e-06
Ogfod3	55.5441	1.02713	0.207949	4.93933	7.84e-07	8.64e-06
Copz1	128.066	1.10455	0.223738	4.9368	7.94e-07	8.74e-06
Thbs1	227.025	-2.30239	0.466402	-4.9365	7.95e-07	8.75e-06
Slc25a28	15.146	-2.30036	0.466005	-4.93633	7.96e-07	8.75e-06
Mmadhc	100.079	0.865236	0.175336	4.93474	8.03e-07	8.81e-06
Mprip	102.53	-0.996795	0.20203	-4.9339	8.06e-07	8.84e-06
Tbrg1	290.264	-0.791002	0.160516	-4.92787	8.31e-07	9.11e-06
1500011B03Rik	70.5589	2.39462	0.486034	4.92686	8.36e-07	9.15e-06
Myl9	87.611	1.82405	0.370381	4.92479	8.44e-07	9.24e-06
Rab3b	20.1703	2.92836	0.594636	4.92463	8.45e-07	9.24e-06
Zfp146	45.9098	1.22834	0.249523	4.92274	8.53e-07	9.32e-06
Smco4	71.5837	0.910918	0.185119	4.92071	8.62e-07	9.4e-06
Slc7a6os	30.9602	1.25386	0.254816	4.92064	8.63e-07	9.4e-06
Echdc2	45.0688	1.34695	0.273753	4.92031	8.64e-07	9.41e-06
Msi2	113.381	-1.12383	0.228482	-4.91866	8.71e-07	9.48e-06
Oxsr1	24.7781	-1.69947	0.345591	-4.91758	8.76e-07	9.53e-06
Vegfc	22.7417	-3.22448	0.655811	-4.91679	8.8e-07	9.56e-06
Mst1r	12.3477	-2.68215	0.545556	-4.91635	8.82e-07	9.57e-06
Papd5	7.13296	-6.33818	1.28929	-4.91604	8.83e-07	9.58e-06
Sft2d1	36.2517	1.26389	0.257175	4.9145	8.9e-07	9.64e-06
C1galt1	16.8714	-1.9906	0.405136	-4.9134	8.95e-07	9.69e-06
Olfm1	12.9744	-2.72283	0.554226	-4.91286	8.98e-07	9.7e-06
Glo1	169.105	0.875649	0.178239	4.91278	8.98e-07	9.7e-06
Bmpr1a	96.0244	-1.05119	0.213999	-4.91212	9.01e-07	9.73e-06
Iscu	84.3347	0.859422	0.174966	4.91194	9.02e-07	9.73e-06
Tmem132a	113.498	0.876596	0.178511	4.91061	9.08e-07	9.79e-06
Zfp652	42.3701	-1.32297	0.269525	-4.90853	9.18e-07	9.88e-06
Rhpn2	19.9323	-2.0859	0.425404	-4.90333	9.42e-07	1.01e-05
Vkorc1	215.995	0.938987	0.191506	4.90316	9.43e-07	1.01e-05
Zfp638	89.1883	-0.917354	0.18716	-4.90145	9.51e-07	1.02e-05
Gm20186	102.733	-1.84532	0.376604	-4.89989	9.59e-07	1.03e-05
Nras	88.7908	-0.778777	0.15897	-4.8989	9.64e-07	1.03e-05
Pcbp3	21.1755	1.85229	0.378211	4.8975	9.71e-07	1.04e-05
Hist1h3e	27.5973	2.86876	0.585765	4.89746	9.71e-07	1.04e-05
Pabpn1	129.501	1.27714	0.260797	4.89708	9.73e-07	1.04e-05
Gm47695	7.76747	4.23375	0.865066	4.89413	9.87e-07	1.06e-05
Mrps2	23.308	1.45596	0.297602	4.8923	9.97e-07	1.06e-05
Sos1	31.9046	-1.44469	0.295352	-4.89143	1e-06	1.07e-05
Chchd3	80.7426	0.996496	0.203731	4.89123	1e-06	1.07e-05
BC017643	5.77582	-6.03809	1.2348	-4.88991	1.01e-06	1.07e-05
Slc30a6	22.7277	1.40205	0.286768	4.88915	1.01e-06	1.08e-05
Gm14410	14.246	3.02397	0.619521	4.88113	1.05e-06	1.12e-05
Mospd2	24.4283	-1.64819	0.337692	-4.88077	1.06e-06	1.12e-05
Pdcd6ip	84.2439	-0.971799	0.199133	-4.88015	1.06e-06	1.13e-05
Ak2	144.359	0.987323	0.202389	4.87835	1.07e-06	1.13e-05
Mrpl17	194.864	0.736192	0.150995	4.87561	1.08e-06	1.15e-05
Marveld1	16.9019	-2.14508	0.440352	-4.87129	1.11e-06	1.17e-05
Cables1	13.1909	-3.7244	0.764897	-4.86915	1.12e-06	1.19e-05
Mylk3	14.7691	-3.79789	0.780206	-4.86781	1.13e-06	1.19e-05
Ahsa1	101.018	1.24385	0.255684	4.8648	1.15e-06	1.21e-05
Mrc2	37.7241	-1.56263	0.321224	-4.8646	1.15e-06	1.21e-05
Tada1	36.2409	1.17132	0.240871	4.86284	1.16e-06	1.22e-05
Arfgef1	66.4656	-1.34823	0.277325	-4.86155	1.16e-06	1.23e-05
Arhgef5	31.9349	-1.97746	0.406782	-4.86124	1.17e-06	1.23e-05
St8sia2	13.4586	2.49368	0.513024	4.86075	1.17e-06	1.23e-05
Pds5b	71.4314	-1.15124	0.237222	-4.85303	1.22e-06	1.28e-05
Bicd1	35.7798	-1.62654	0.335237	-4.85191	1.22e-06	1.28e-05
0610009O20Rik	5.01886	-5.83327	1.20227	-4.85188	1.22e-06	1.28e-05
Col11a1	57.4288	-1.59173	0.328065	-4.85187	1.22e-06	1.28e-05
Arhgap21	45.5208	-1.67693	0.345696	-4.85089	1.23e-06	1.29e-05
Anapc13	107.541	-0.774019	0.159566	-4.85078	1.23e-06	1.29e-05
Dxo	29.8391	1.5629	0.322204	4.85067	1.23e-06	1.29e-05
Plekha3	13.207	-2.17257	0.44796	-4.84993	1.24e-06	1.29e-05
Isyna1	254.553	1.1146	0.229901	4.84818	1.25e-06	1.3e-05
Ppm1m	31.11	1.28989	0.266072	4.84791	1.25e-06	1.3e-05
Hspa4l	24.7572	-1.776	0.366387	-4.84733	1.25e-06	1.3e-05
AC133868.2	3.98553	-5.53706	1.14252	-4.84636	1.26e-06	1.31e-05
Zfp292	147.076	-1.02236	0.211	-4.84531	1.26e-06	1.31e-05
Ccar2	25.0037	1.73684	0.358547	4.84411	1.27e-06	1.32e-05
Pitpna	57.9967	-1.14107	0.235626	-4.84273	1.28e-06	1.33e-05
Wbp1	65.3012	1.1575	0.239063	4.84184	1.29e-06	1.33e-05
Brd2	165.989	0.96519	0.199393	4.84064	1.29e-06	1.34e-05
Tmem98	330.005	1.30592	0.269793	4.84048	1.3e-06	1.34e-05
Rnf8	31.1622	1.26418	0.261177	4.84033	1.3e-06	1.34e-05
Atf6	36.7676	-1.7362	0.358726	-4.8399	1.3e-06	1.34e-05
Mospd3	24.4596	1.6288	0.336585	4.8392	1.3e-06	1.35e-05
Pdk3	63.1277	0.933937	0.193019	4.83857	1.31e-06	1.35e-05
Lypd6	35.3543	2.75527	0.569648	4.83679	1.32e-06	1.36e-05
Zfp945	33.3759	-1.60984	0.332966	-4.83485	1.33e-06	1.37e-05
Ddost	354.053	0.778677	0.161069	4.83443	1.34e-06	1.37e-05
Rnps1	180.389	0.885447	0.183168	4.83408	1.34e-06	1.38e-05
Matn2	18.5932	-1.9633	0.406166	-4.83374	1.34e-06	1.38e-05
Ppp1r1a	9.62819	2.38775	0.494126	4.83227	1.35e-06	1.39e-05
Zbtb4	19.9169	-2.20256	0.455822	-4.83205	1.35e-06	1.39e-05
Camkmt	14.5502	2.50951	0.51962	4.82952	1.37e-06	1.4e-05
Zfp451	61.618	-1.09444	0.226619	-4.82944	1.37e-06	1.4e-05
Dscr3	7.37424	-6.37417	1.31994	-4.82912	1.37e-06	1.4e-05
Pithd1	48.2981	1.13744	0.235543	4.829	1.37e-06	1.4e-05
Narfl	4.36219	-5.63601	1.16715	-4.82888	1.37e-06	1.4e-05
Kcnb2	39.3181	3.13326	0.649018	4.82769	1.38e-06	1.41e-05
Atp1b1	102.435	-1.79229	0.371355	-4.82635	1.39e-06	1.42e-05
Fam173b	5.2362	-5.89575	1.22224	-4.82374	1.41e-06	1.44e-05
Nudt14	63.3969	1.36333	0.282765	4.82141	1.43e-06	1.45e-05
Hey2	8.18657	-4.96138	1.02916	-4.82079	1.43e-06	1.46e-05
Acat2	47.0608	1.5406	0.319583	4.82064	1.43e-06	1.46e-05
Gm26669	7.58903	-6.41639	1.33153	-4.8188	1.44e-06	1.47e-05
Gm26699	5.75394	-6.03064	1.25175	-4.81777	1.45e-06	1.47e-05
Mtss1l	6.84768	-6.27705	1.30317	-4.81676	1.46e-06	1.48e-05
Chd2	93.5124	-0.959256	0.199363	-4.8116	1.5e-06	1.52e-05
Sorcs1	102.628	2.41607	0.502161	4.81134	1.5e-06	1.52e-05
Calml4	55.9042	2.07247	0.430804	4.81069	1.5e-06	1.52e-05
Relch	15.8385	3.19086	0.663443	4.80955	1.51e-06	1.53e-05
Hmgn3	95.4731	1.82138	0.378843	4.80774	1.53e-06	1.54e-05
Gon7	7.17721	-6.3345	1.31782	-4.80681	1.53e-06	1.55e-05
Fxn	65.8614	1.2331	0.256542	4.8066	1.54e-06	1.55e-05
Rbm42	94.8087	0.753528	0.156926	4.8018	1.57e-06	1.58e-05
Col8a1	7.60626	-5.26529	1.09669	-4.80108	1.58e-06	1.59e-05
Adgrb3	20.462	2.77631	0.578312	4.80071	1.58e-06	1.59e-05
Myl2	37.2821	-8.731	1.81875	-4.80054	1.58e-06	1.59e-05
Zfp804b	12.3977	2.89918	0.603945	4.80041	1.58e-06	1.59e-05
Scpep1	34.8695	1.31947	0.27498	4.79843	1.6e-06	1.61e-05
Mier1	91.1019	-0.970528	0.202272	-4.79812	1.6e-06	1.61e-05
Dhcr24	31.8472	2.26635	0.472349	4.79804	1.6e-06	1.61e-05
Nsg1	48.6634	1.74834	0.364451	4.79719	1.61e-06	1.61e-05
Banf1	264.569	1.27377	0.26556	4.79653	1.61e-06	1.62e-05
Hoxa2	5.93514	3.93572	0.820666	4.79576	1.62e-06	1.62e-05
Ypel2	53.5764	-2.02345	0.421962	-4.79534	1.62e-06	1.62e-05
Tpst1	45.4286	1.23942	0.258526	4.79417	1.63e-06	1.63e-05
Mysm1	40.985	-1.36669	0.285091	-4.79388	1.64e-06	1.63e-05
CT025619.1	4.05329	-5.54394	1.15679	-4.7925	1.65e-06	1.64e-05
Fkbp4	253.461	0.830206	0.173248	4.79201	1.65e-06	1.64e-05
Map3k10	14.6887	-2.74148	0.572307	-4.79023	1.67e-06	1.66e-05
Vwa5a	21.8992	-2.26429	0.472733	-4.78978	1.67e-06	1.66e-05
Airn	232.504	1.53346	0.320241	4.78845	1.68e-06	1.67e-05
Mfhas1	42.1237	-1.35225	0.282409	-4.78827	1.68e-06	1.67e-05
Podn	21.5284	2.25856	0.472084	4.78423	1.72e-06	1.7e-05
Ackr3	37.4892	-2.63923	0.551716	-4.78368	1.72e-06	1.71e-05
Idh3a	57.8427	1.44292	0.30198	4.77819	1.77e-06	1.75e-05
Arhgef40	38.1216	-1.39817	0.292718	-4.77651	1.78e-06	1.76e-05
Limd2	91.6722	1.11911	0.234429	4.77378	1.81e-06	1.79e-05
Slf2	55.52	-1.26181	0.264406	-4.77226	1.82e-06	1.8e-05
Ppp1r14c	16.2337	-4.13388	0.866433	-4.77115	1.83e-06	1.81e-05
Phpt1	184.511	1.64073	0.344136	4.76767	1.86e-06	1.84e-05
Trim47	12.6442	-2.31817	0.486618	-4.76383	1.9e-06	1.87e-05
Rbm4	25.3914	1.79791	0.377665	4.76061	1.93e-06	1.9e-05
Ptp4a1	47.2643	-6.50196	1.36604	-4.75971	1.94e-06	1.91e-05
Msn	53.1712	-1.22318	0.257006	-4.75936	1.94e-06	1.91e-05
Cbx5	201.734	-0.967281	0.203252	-4.75903	1.95e-06	1.91e-05
Ppp6r1	15.9325	-2.0884	0.438912	-4.75814	1.95e-06	1.92e-05
Gm37401	3.94477	3.57481	0.75149	4.75697	1.97e-06	1.93e-05
Dab2	98.0689	-0.96738	0.203363	-4.75691	1.97e-06	1.93e-05
Sf3b1	367.577	-0.555762	0.116899	-4.75419	1.99e-06	1.95e-05
Cd63	515.628	-0.663206	0.139504	-4.75401	1.99e-06	1.95e-05
Uqcrh	706.401	-0.665241	0.139989	-4.75209	2.01e-06	1.97e-05
Fbxo45	13.471	-1.98184	0.417053	-4.75201	2.01e-06	1.97e-05
Gm13431	15.525	1.67776	0.353085	4.75173	2.02e-06	1.97e-05
Gm26853	5.38456	-5.92924	1.24802	-4.7509	2.03e-06	1.97e-05
Tmem109	68.3918	1.28719	0.270952	4.75064	2.03e-06	1.97e-05
Vps37c	11.2431	2.21802	0.466891	4.75062	2.03e-06	1.97e-05
Kif5c	12.0152	2.54759	0.536277	4.7505	2.03e-06	1.97e-05
Rpl35	2385.06	0.980936	0.206505	4.75019	2.03e-06	1.98e-05
Tmem110	5.63829	-6.00385	1.26451	-4.74796	2.05e-06	2e-05
Pdzrn3	63.3162	1.55615	0.327806	4.74717	2.06e-06	2e-05
St7	29.6136	1.24125	0.261497	4.74672	2.07e-06	2.01e-05
Trmt112	399.011	0.886885	0.186993	4.74288	2.11e-06	2.04e-05
Insig2	40.5214	-1.48106	0.312306	-4.74233	2.11e-06	2.05e-05
Hccs	23.9731	1.40047	0.295666	4.73666	2.17e-06	2.1e-05
Tjp1	76.0785	-1.09618	0.231451	-4.73613	2.18e-06	2.11e-05
Cnot6	287.145	0.773027	0.163259	4.73496	2.19e-06	2.12e-05
Ctso	14.0707	2.37337	0.501422	4.73328	2.21e-06	2.13e-05
Ado	52.2118	-1.14451	0.241809	-4.73314	2.21e-06	2.13e-05
Actc1	48.9639	-4.87308	1.02967	-4.73268	2.22e-06	2.14e-05
Ctdsp2	64.1761	-1.10005	0.232496	-4.73151	2.23e-06	2.15e-05
Hbb-y	190.228	-3.10707	0.656721	-4.73119	2.23e-06	2.15e-05
Ldb2	20.2699	2.99854	0.634276	4.7275	2.27e-06	2.19e-05
Gm20342	9.45002	-2.83285	0.599462	-4.72566	2.29e-06	2.2e-05
Trappc8	18.0886	-1.92333	0.407139	-4.724	2.31e-06	2.22e-05
Ldlrad4	30.355	1.93758	0.410197	4.72354	2.32e-06	2.22e-05
4930522L14Rik	12.2526	2.43115	0.51483	4.72224	2.33e-06	2.24e-05
Elavl1	159.95	0.797265	0.168893	4.72053	2.35e-06	2.25e-05
2025-03-08	25.271	-1.65987	0.351629	-4.72051	2.35e-06	2.25e-05
Csf1	48.4297	-1.16231	0.246323	-4.71866	2.37e-06	2.27e-05
Vps35	109.206	-0.878356	0.18636	-4.71323	2.44e-06	2.33e-05
Sppl3	40.4422	-1.12902	0.239651	-4.7111	2.46e-06	2.35e-05
Ift22	45.2303	1.0461	0.222262	4.70659	2.52e-06	2.4e-05
Rab34	163.846	0.800714	0.170151	4.70589	2.53e-06	2.41e-05
Svil	105.579	0.933146	0.198298	4.70578	2.53e-06	2.41e-05
Abca1	14.0134	-4.64128	0.986611	-4.70426	2.55e-06	2.43e-05
Emp3	221.906	-1.08788	0.231266	-4.70402	2.55e-06	2.43e-05
Trim28	216.897	0.822889	0.174975	4.7029	2.56e-06	2.44e-05
Sap130	29.0891	1.38737	0.295055	4.70209	2.58e-06	2.45e-05
Ap2a2	63.6152	-0.990862	0.210733	-4.70199	2.58e-06	2.45e-05
Copb2	176.186	-0.823012	0.175113	-4.69988	2.6e-06	2.47e-05
Setbp1	55.6921	1.45255	0.309114	4.69909	2.61e-06	2.48e-05
Nnmt	4.03767	-5.40654	1.1506	-4.69888	2.62e-06	2.48e-05
Zc3h14	73.8681	-0.930765	0.19809	-4.6987	2.62e-06	2.48e-05
Slitrk4	9.38752	-4.96838	1.05778	-4.69698	2.64e-06	2.5e-05
Wdr91	18.5879	-1.83953	0.391647	-4.69692	2.64e-06	2.5e-05
Itprip	5.34928	3.79436	0.808471	4.69325	2.69e-06	2.54e-05
Wdr5	35.8732	1.35976	0.289745	4.69296	2.69e-06	2.54e-05
Mkl1	3.67879	-5.40284	1.1513	-4.69281	2.69e-06	2.54e-05
Rbm38	28.3537	1.80701	0.385156	4.69163	2.71e-06	2.55e-05
3110082I17Rik	23.3089	1.81144	0.386326	4.68889	2.75e-06	2.59e-05
Ranbp2	100.989	-1.09955	0.234531	-4.6883	2.75e-06	2.59e-05
Pde1a	9.63621	-2.93913	0.626921	-4.6882	2.76e-06	2.59e-05
Swt1	56.5772	-1.2531	0.26737	-4.68676	2.78e-06	2.61e-05
Plekha1	26.5173	-1.54649	0.330038	-4.68581	2.79e-06	2.62e-05
Peli2	23.1531	2.79053	0.59589	4.68296	2.83e-06	2.65e-05
Irf2bpl	114.682	-1.09253	0.233423	-4.68046	2.86e-06	2.68e-05
5530601H04Rik	18.4049	3.09026	0.660447	4.67904	2.88e-06	2.7e-05
Ctnna2	30.656	2.32794	0.497666	4.67772	2.9e-06	2.71e-05
Oser1	64.1996	1.02356	0.218829	4.67744	2.9e-06	2.72e-05
Chd3os	5.90948	-6.05154	1.29387	-4.6771	2.91e-06	2.72e-05
Ints5-1	3.70101	-5.40742	1.15663	-4.67515	2.94e-06	2.74e-05
Fmn2	6.22318	2.65535	0.568016	4.67478	2.94e-06	2.74e-05
Rbbp4	284.598	0.712942	0.152525	4.67428	2.95e-06	2.75e-05
Spin1	50.6703	-0.99275	0.212409	-4.67376	2.96e-06	2.75e-05
Tmem246	33.4953	-1.85456	0.396834	-4.67339	2.96e-06	2.76e-05
Gpr88	14.7337	2.44878	0.524121	4.67216	2.98e-06	2.77e-05
Smndc1	99.6883	1.01774	0.217846	4.67184	2.99e-06	2.77e-05
Bri3bp	63.0656	0.921939	0.197444	4.66938	3.02e-06	2.8e-05
Map3k1	38.8988	-1.84595	0.395343	-4.66925	3.02e-06	2.8e-05
Phgdh	167.74	1.24421	0.266545	4.66793	3.04e-06	2.82e-05
Rab11b	197.233	0.637517	0.136626	4.66613	3.07e-06	2.84e-05
Ubac2	56.6912	1.17761	0.252403	4.66559	3.08e-06	2.85e-05
4932438A13Rik	48.8718	-1.27065	0.27251	-4.66278	3.12e-06	2.89e-05
Dmwd	18.2413	-1.86888	0.400847	-4.66232	3.13e-06	2.89e-05
2810013P06Rik	16.8613	2.94954	0.632651	4.66219	3.13e-06	2.89e-05
Selenon	19.8251	-1.6902	0.36271	-4.65991	3.16e-06	2.92e-05
Clca3a1	52.9695	-4.61739	0.9914	-4.65745	3.2e-06	2.95e-05
Ubn2	78.2556	-1.11648	0.239769	-4.65648	3.22e-06	2.96e-05
Tcaf1	83.967	-0.884531	0.190081	-4.65344	3.26e-06	3.01e-05
Rragc	33.8553	-1.24136	0.266783	-4.65308	3.27e-06	3.01e-05
Rps24	5282.32	-0.518289	0.111427	-4.6514	3.3e-06	3.03e-05
Ttn	22.1412	-6.61129	1.42168	-4.65032	3.31e-06	3.05e-05
Zbtb8b	11.4216	-3.50666	0.754214	-4.64942	3.33e-06	3.06e-05
Gabpb2	29.3449	-1.44601	0.311101	-4.64803	3.35e-06	3.07e-05
Itga6	20.8925	-3.46959	0.746571	-4.64737	3.36e-06	3.08e-05
Ccl2	96.5693	-1.91569	0.412308	-4.64627	3.38e-06	3.1e-05
Slco2a1	10.6703	-3.72665	0.802109	-4.64607	3.38e-06	3.1e-05
Eif4ebp2	41.1472	-1.27329	0.274111	-4.64518	3.4e-06	3.11e-05
Eif2s2	283.077	-0.652576	0.140514	-4.64421	3.41e-06	3.12e-05
Vps35l	18.4721	3.17679	0.684073	4.64393	3.42e-06	3.12e-05
Thada	14.7355	1.75572	0.378128	4.64319	3.43e-06	3.13e-05
Isg15	23.0997	-5.41663	1.16712	-4.64101	3.47e-06	3.16e-05
Ambra1	32.2077	1.60906	0.346904	4.63835	3.51e-06	3.2e-05
Mrpl4	92.2209	1.04088	0.224536	4.6357	3.56e-06	3.24e-05
Adrb1	9.3394	-5.19393	1.12052	-4.63527	3.56e-06	3.24e-05
Gm11361	6.46117	-5.19639	1.12147	-4.63354	3.59e-06	3.27e-05
Tmem158	25.6491	2.18522	0.47189	4.63079	3.64e-06	3.31e-05
Adamtsl5	8.41249	-5.14305	1.11103	-4.62909	3.67e-06	3.34e-05
Wdr77	49.3042	1.31498	0.28408	4.62893	3.68e-06	3.34e-05
Lrp6	53.2096	-1.21363	0.262191	-4.62879	3.68e-06	3.34e-05
Cab39	30.6483	-1.40846	0.304294	-4.6286	3.68e-06	3.34e-05
Susd4	19.1354	2.04675	0.442226	4.6283	3.69e-06	3.34e-05
Trim12a	12.4809	-2.6571	0.57412	-4.62813	3.69e-06	3.34e-05
Rpa1	48.2386	1.64597	0.355695	4.62749	3.7e-06	3.35e-05
Fah	80.8792	1.11401	0.240804	4.62622	3.72e-06	3.36e-05
Tmx2	44.484	1.42564	0.308334	4.6237	3.77e-06	3.4e-05
Sec61a2	39.0752	1.18806	0.25704	4.62208	3.8e-06	3.43e-05
Emc8	77.6653	1.05722	0.228754	4.62163	3.81e-06	3.43e-05
Pcdhga7	9.39857	-3.55364	0.768926	-4.62156	3.81e-06	3.43e-05
AW554918	23.8015	1.47115	0.318349	4.6212	3.82e-06	3.43e-05
mt-Cytb	4566.87	-0.500704	0.108368	-4.62039	3.83e-06	3.45e-05
Zfp36	204.229	1.21211	0.262494	4.61766	3.88e-06	3.49e-05
Ei24	58.2877	-0.884552	0.191571	-4.61737	3.89e-06	3.49e-05
Tnnc1	22.906	-8.04041	1.74147	-4.61703	3.89e-06	3.49e-05
Babam1	64.7514	0.840475	0.182162	4.61388	3.95e-06	3.54e-05
Krit1	44.9782	-1.22332	0.265199	-4.61282	3.97e-06	3.56e-05
Cebpb	381.268	-1.38981	0.301483	-4.60993	4.03e-06	3.61e-05
Col4a2	127.862	-2.31732	0.502777	-4.60905	4.05e-06	3.62e-05
Cebpd	53.0081	-1.82672	0.396443	-4.60778	4.07e-06	3.64e-05
Fam19a2	6.82133	-6.26449	1.35957	-4.60771	4.07e-06	3.64e-05
Gipc1	79.2868	0.934588	0.202841	4.60749	4.08e-06	3.64e-05
Rbm26	78.6872	-1.00732	0.218634	-4.60733	4.08e-06	3.64e-05
Agrn	47.6981	-1.14313	0.248164	-4.60632	4.1e-06	3.65e-05
Gpat3	11.2232	-4.34793	0.943917	-4.60626	4.1e-06	3.65e-05
Gcnt1	14.5482	-1.99086	0.432449	-4.6037	4.15e-06	3.7e-05
Ubn1	82.8279	-0.980645	0.21312	-4.60137	4.2e-06	3.73e-05
Eprs	231.687	-0.791363	0.172035	-4.60001	4.22e-06	3.76e-05
Myl3	22.1772	-7.93274	1.72456	-4.59986	4.23e-06	3.76e-05
Megf10	4.72092	4.06142	0.88304	4.59937	4.24e-06	3.76e-05
Tnrc6b	91.733	-1.18086	0.25677	-4.5989	4.25e-06	3.77e-05
1110032F04Rik	7.51041	-5.2294	1.13717	-4.59859	4.25e-06	3.77e-05
Bag1	127.14	-0.805416	0.175147	-4.59852	4.26e-06	3.77e-05
Gm42031	9.95475	3.93257	0.855283	4.59797	4.27e-06	3.78e-05
Rnase4	57.8903	-1.44268	0.313815	-4.59723	4.28e-06	3.79e-05
Pdgfra	12.0573	-4.97256	1.08179	-4.59661	4.29e-06	3.8e-05
Slc35b2	43.3584	1.13831	0.247682	4.59585	4.31e-06	3.81e-05
D3Ertd254e	3.68361	-5.39917	1.17518	-4.59433	4.34e-06	3.83e-05
Kdelc2	23.5298	-8.09954	1.76416	-4.59115	4.41e-06	3.89e-05
Osmr	9.00845	-2.92245	0.636843	-4.58897	4.45e-06	3.93e-05
Limch1	20.3048	-2.02718	0.441762	-4.58884	4.46e-06	3.93e-05
Ccdc186	63.165	-0.911528	0.198645	-4.58874	4.46e-06	3.93e-05
Epha2	24.4323	-2.12233	0.462654	-4.58729	4.49e-06	3.95e-05
Prps1l3	18.264	1.60762	0.350566	4.58578	4.52e-06	3.98e-05
Pwwp3a	22.5778	3.35644	0.731957	4.58558	4.53e-06	3.98e-05
Nqo1	11.2253	2.17849	0.475151	4.58485	4.54e-06	3.99e-05
5330438D12Rik	7.02385	3.42594	0.747328	4.58426	4.56e-06	4e-05
Klhl9	68.513	-1.15245	0.251436	-4.5835	4.57e-06	4.01e-05
Elf1	46.7963	-1.67914	0.366446	-4.58222	4.6e-06	4.03e-05
Adsl	44.1428	1.20058	0.262135	4.58	4.65e-06	4.07e-05
Rcor1	44.3052	-1.17983	0.257612	-4.57988	4.65e-06	4.07e-05
Crim1	70.4942	1.28778	0.281231	4.57909	4.67e-06	4.08e-05
Etnk1	47.0545	-1.22186	0.266864	-4.57859	4.68e-06	4.09e-05
Dnajb4	60.1676	-1.15867	0.253076	-4.57835	4.69e-06	4.09e-05
Arfgef3	11.1998	-3.51417	0.76785	-4.57664	4.73e-06	4.12e-05
Tug1	48.7014	-1.1709	0.255874	-4.57607	4.74e-06	4.13e-05
Rpl22	1456.46	-0.514833	0.112523	-4.57535	4.75e-06	4.14e-05
Pak2	111.084	-0.79365	0.173465	-4.57527	4.76e-06	4.14e-05
Gm20604	6.11868	-6.10825	1.33537	-4.57421	4.78e-06	4.16e-05
Deptor	9.64416	3.03244	0.66332	4.57162	4.84e-06	4.21e-05
Zfyve21	89.5956	1.16445	0.254766	4.57067	4.86e-06	4.22e-05
Dgcr14	4.6309	-5.72245	1.25208	-4.57037	4.87e-06	4.23e-05
Oaz1	1252.74	0.658977	0.144211	4.56952	4.89e-06	4.24e-05
Rpl37	2128.09	-0.658382	0.144091	-4.56921	4.9e-06	4.24e-05
Zfp536	7.36949	2.39602	0.524464	4.56851	4.91e-06	4.25e-05
Eldr	9.50349	3.58168	0.784076	4.56803	4.92e-06	4.26e-05
Arhgef12	68.9475	-1.19163	0.260871	-4.56788	4.93e-06	4.26e-05
Slc2a13	16.1944	-2.16999	0.475082	-4.5676	4.93e-06	4.26e-05
Wdr26	102.515	-1.09544	0.239904	-4.56617	4.97e-06	4.29e-05
Vps26b	29.1518	1.20089	0.263014	4.56588	4.97e-06	4.29e-05
Nid2	314.767	-0.930011	0.203712	-4.56533	4.99e-06	4.3e-05
Sema5a	47.6474	0.990422	0.217007	4.564	5.02e-06	4.33e-05
Zfp608	31.2913	-1.89943	0.416296	-4.5627	5.05e-06	4.35e-05
Shb	24.1517	-1.89501	0.415381	-4.5621	5.06e-06	4.36e-05
Wwc1	32.5594	-1.69076	0.370655	-4.56154	5.08e-06	4.37e-05
Calb2	9.84746	-4.26109	0.934139	-4.56151	5.08e-06	4.37e-05
Cat	47.0154	1.09846	0.240888	4.56004	5.11e-06	4.39e-05
Ccdc88a	125.272	-1.02499	0.224803	-4.55952	5.13e-06	4.4e-05
Bloc1s1	166.81	2.06213	0.452401	4.55819	5.16e-06	4.43e-05
Btbd9	93.0896	1.32388	0.290447	4.55807	5.16e-06	4.43e-05
Dynlt1c	9.66811	2.05531	0.45095	4.55774	5.17e-06	4.43e-05
Armcx3	90.2936	-1.03092	0.226192	-4.55771	5.17e-06	4.43e-05
Kcnd3	20.7273	2.52891	0.554917	4.55728	5.18e-06	4.43e-05
1810032O08Rik	4.13304	-5.55474	1.21918	-4.55612	5.21e-06	4.45e-05
Herpud1	62.4627	1.08048	0.237198	4.55517	5.23e-06	4.47e-05
Thoc2	115.363	-0.735545	0.161484	-4.55491	5.24e-06	4.47e-05
Qpct	12.9696	-2.73908	0.601683	-4.55236	5.3e-06	4.53e-05
Zfp503	53.5747	1.71908	0.377658	4.55194	5.32e-06	4.53e-05
Tnrc18	47.9108	-1.44854	0.318236	-4.55176	5.32e-06	4.53e-05
Rragd	13.083	-2.84074	0.624345	-4.54996	5.37e-06	4.57e-05
Irf9	11.4246	-2.24018	0.492456	-4.54899	5.39e-06	4.59e-05
Ccni	68.1509	-0.900674	0.198069	-4.54727	5.43e-06	4.62e-05
Gpx1	413.545	0.699027	0.153782	4.54558	5.48e-06	4.65e-05
Slc22a23	18.9067	-4.86163	1.0698	-4.54443	5.51e-06	4.68e-05
Larp1	53.0722	-1.24224	0.273473	-4.54247	5.56e-06	4.72e-05
Dazap2	108.297	0.882052	0.194243	4.54098	5.6e-06	4.75e-05
Csf1r	8.89901	-4.1394	0.911665	-4.54048	5.61e-06	4.76e-05
3110062M04Rik	5.82297	-6.02435	1.32703	-4.53972	5.63e-06	4.77e-05
Nfat5	83.5029	-1.60813	0.354444	-4.53704	5.7e-06	4.83e-05
Sec14l1	52.8718	-1.18394	0.260973	-4.53666	5.72e-06	4.83e-05
Mpst	76.4531	0.992979	0.218884	4.53656	5.72e-06	4.83e-05
Rbx1	433.418	-0.503982	0.111094	-4.53655	5.72e-06	4.83e-05
Cited1	8.89537	-4.19464	0.924703	-4.53621	5.73e-06	4.83e-05
Vasn	70.3079	-1.15606	0.254851	-4.53621	5.73e-06	4.83e-05
Pard3bos1	3.89844	3.74464	0.825513	4.53614	5.73e-06	4.83e-05
Map4k4	117.731	-0.980701	0.216229	-4.53547	5.75e-06	4.84e-05
Mum1l1	12.7246	-7.20188	1.58795	-4.53534	5.75e-06	4.84e-05
Atp8b2	14.2926	-2.3335	0.514617	-4.53444	5.78e-06	4.86e-05
Fam122a	10.5701	-2.24177	0.494475	-4.53364	5.8e-06	4.87e-05
Gm8186	6.31679	-6.13384	1.35319	-4.53287	5.82e-06	4.89e-05
Fam189a2	8.72851	-4.01398	0.885924	-4.53084	5.87e-06	4.93e-05
Ogt	73.3326	-1.15439	0.254795	-4.53067	5.88e-06	4.93e-05
Mid1	34.4677	1.29114	0.285007	4.5302	5.89e-06	4.94e-05
Rpl4	1410.98	-0.43219	0.095406	-4.53	5.9e-06	4.94e-05
Nipbl	169.201	-0.788775	0.174127	-4.52988	5.9e-06	4.94e-05
Wdr82	47.1422	0.990187	0.218618	4.5293	5.92e-06	4.95e-05
Ugp2	183.059	-0.76276	0.168419	-4.52894	5.93e-06	4.96e-05
Rep15	4.26866	-5.34874	1.18136	-4.5276	5.97e-06	4.98e-05
Sowahc	9.48762	-2.65744	0.587087	-4.52648	6e-06	5e-05
Jund	629.084	-1.23204	0.272191	-4.5264	6e-06	5e-05
Ssfa2	13.214	-7.25772	1.60381	-4.52531	6.03e-06	5.03e-05
Isoc2a	17.985	2.23895	0.495124	4.52199	6.13e-06	5.1e-05
Wnt4	18.7818	-4.60604	1.01866	-4.52166	6.14e-06	5.11e-05
Whamm	9.80333	-3.30648	0.731384	-4.52085	6.16e-06	5.12e-05
Ro60	16.9464	3.01431	0.666807	4.52051	6.17e-06	5.13e-05
Ube2i	420.973	0.625552	0.138442	4.51853	6.23e-06	5.17e-05
Jmjd1c	63.019	-1.20541	0.266782	-4.51833	6.23e-06	5.18e-05
Rc3h1	43.1029	-1.49636	0.331241	-4.51743	6.26e-06	5.19e-05
Tada2a	31.2673	1.12906	0.249992	4.51641	6.29e-06	5.22e-05
Thap12	24.7002	-1.43433	0.317634	-4.51568	6.31e-06	5.23e-05
Tiparp	205.144	-1.18142	0.261651	-4.51526	6.32e-06	5.24e-05
Mtx2	136.675	0.676599	0.149871	4.51454	6.35e-06	5.25e-05
Neu1	17.3919	-1.91218	0.423626	-4.51384	6.37e-06	5.26e-05
Xpnpep1	74.1788	0.985851	0.218488	4.51216	6.42e-06	5.3e-05
Scaf11	207.988	-0.957729	0.212265	-4.51194	6.42e-06	5.3e-05
Pdgfd	21.794	1.3496	0.299173	4.51111	6.45e-06	5.32e-05
Srsf2	366.484	1.09521	0.243163	4.50401	6.67e-06	5.5e-05
Pck2	49.5295	0.968078	0.214972	4.50327	6.69e-06	5.52e-05
Clca3a2	4.42741	-5.66863	1.25901	-4.50246	6.72e-06	5.53e-05
Esyt1	27.0782	-1.61461	0.358634	-4.5021	6.73e-06	5.54e-05
Helz	55.8012	-1.07027	0.237745	-4.50173	6.74e-06	5.54e-05
Aars	37.0699	1.1138	0.247482	4.50051	6.78e-06	5.57e-05
Ryr3	11.1629	2.7579	0.613132	4.49806	6.86e-06	5.63e-05
Hist3h2a	21.1011	-5.87039	1.30556	-4.49645	6.91e-06	5.67e-05
Ndufa8	175.528	-0.597482	0.132918	-4.49511	6.95e-06	5.7e-05
Aqr	27.6442	-1.36539	0.304021	-4.49109	7.09e-06	5.81e-05
Jade1	28.484	-1.42625	0.317638	-4.49016	7.12e-06	5.83e-05
Rps9	3304.82	-0.537155	0.119634	-4.49	7.12e-06	5.83e-05
Cfh	4.72216	-5.67143	1.26321	-4.4897	7.13e-06	5.84e-05
Cct2	293.657	-0.585444	0.130418	-4.48896	7.16e-06	5.85e-05
Zmynd8	51.2206	-1.17409	0.261574	-4.48856	7.17e-06	5.86e-05
Mgrn1	48.6783	1.10196	0.245517	4.48832	7.18e-06	5.86e-05
Cyp7b1	14.9056	1.85837	0.414223	4.48641	7.24e-06	5.91e-05
Tnnt2	107.468	-3.91167	0.871995	-4.48588	7.26e-06	5.92e-05
Crk	78.7992	-0.824914	0.183971	-4.48394	7.33e-06	5.97e-05
Memo1	44.4796	1.05203	0.234693	4.48258	7.37e-06	6.01e-05
Dym	30.5053	1.17687	0.262556	4.48236	7.38e-06	6.01e-05
Prelid1	319.622	0.695022	0.155106	4.48096	7.43e-06	6.04e-05
Itgb5	16.4129	-1.92266	0.429163	-4.48002	7.46e-06	6.06e-05
Trim56	14.047	-2.10663	0.470231	-4.48	7.46e-06	6.06e-05
Rerg	7.00896	4.24708	0.948452	4.47791	7.54e-06	6.12e-05
Mrpl33	190.442	-0.704398	0.157341	-4.4769	7.57e-06	6.14e-05
Bcl9	53.6079	-1.13503	0.253621	-4.47529	7.63e-06	6.19e-05
Srcap	34.5195	1.38511	0.309604	4.4738	7.68e-06	6.23e-05
Clic1	463.636	-0.751993	0.168111	-4.47319	7.71e-06	6.24e-05
Prnp	134.966	-1.65007	0.369043	-4.47123	7.78e-06	6.29e-05
Depdc7	6.9303	2.478	0.554445	4.46933	7.85e-06	6.34e-05
Bnc1	86.828	-1.38361	0.309615	-4.4688	7.87e-06	6.36e-05
Dnttip1	32.2498	-1.24111	0.277742	-4.46855	7.88e-06	6.36e-05
Fam109b	3.86757	-5.44674	1.21923	-4.46738	7.92e-06	6.39e-05
Rap1b	132.3	-0.781904	0.175168	-4.46375	8.05e-06	6.5e-05
Ptgds	57.4595	-2.36358	0.529542	-4.46344	8.07e-06	6.5e-05
Zfp703	10.8788	-3.715	0.832532	-4.46229	8.11e-06	6.53e-05
Ptdss1	26.5111	1.49632	0.335426	4.46095	8.16e-06	6.57e-05
Ubl3	42.9281	-1.20292	0.269665	-4.46079	8.17e-06	6.57e-05
Oraov1	5.78943	-6.01343	1.34828	-4.46008	8.19e-06	6.59e-05
Gapdh	2345.36	0.629108	0.14116	4.4567	8.32e-06	6.69e-05
Ranbp3	38.9792	0.971244	0.218023	4.45479	8.4e-06	6.74e-05
Dync1li1	43.9696	-1.00869	0.226443	-4.45452	8.41e-06	6.75e-05
Sqstm1	280.883	0.99018	0.222404	4.45217	8.5e-06	6.82e-05
Gm47547	29.9653	1.60823	0.361256	4.45177	8.52e-06	6.82e-05
Pdzd11	96.5488	0.93774	0.210658	4.45147	8.53e-06	6.83e-05
Cul4b	63.5769	-0.813617	0.182779	-4.45137	8.53e-06	6.83e-05
Rgs6	47.4568	4.0727	0.915506	4.44857	8.64e-06	6.91e-05
Jpt2	76.5863	1.51725	0.341126	4.44777	8.68e-06	6.93e-05
Gm8773	8.36049	-4.88972	1.09947	-4.44736	8.69e-06	6.94e-05
Gatad2b	75.1345	-1.15497	0.259701	-4.44729	8.7e-06	6.94e-05
Cdk12	59.0029	-1.22707	0.275953	-4.44667	8.72e-06	6.96e-05
Tmx3	40.0609	-1.00685	0.226514	-4.44497	8.79e-06	7.01e-05
Fam206a	5.33309	-5.88742	1.32487	-4.44378	8.84e-06	7.04e-05
Adam33	40.2356	-2.34164	0.527022	-4.44315	8.87e-06	7.06e-05
Tmem259	19.4604	-1.60224	0.360617	-4.44305	8.87e-06	7.06e-05
Chpt1	48.492	-1.12372	0.252944	-4.44256	8.89e-06	7.07e-05
Tanc1	43.1157	-1.16358	0.261936	-4.44224	8.9e-06	7.07e-05
Sox4	329.107	-0.985359	0.221824	-4.44207	8.91e-06	7.08e-05
Golga4	89.5416	-1.1045	0.248687	-4.44131	8.94e-06	7.1e-05
Birc6	130.516	-0.934307	0.210402	-4.44059	8.97e-06	7.12e-05
Enpp1	8.03392	-2.84183	0.640137	-4.43941	9.02e-06	7.14e-05
Tnnt1	21.3779	-1.5372	0.346262	-4.43941	9.02e-06	7.14e-05
Eefsec	25.8125	1.39538	0.314365	4.43872	9.05e-06	7.16e-05
Ddr2	31.247	1.68138	0.378847	4.43814	9.07e-06	7.18e-05
Cuta	116.556	0.801309	0.180597	4.43699	9.12e-06	7.21e-05
Filip1	20.3063	-1.95142	0.439867	-4.43638	9.15e-06	7.23e-05
Psmd8	209.625	-0.60311	0.136008	-4.43438	9.23e-06	7.29e-05
Snx7	31.7107	-1.49913	0.338096	-4.43404	9.25e-06	7.3e-05
Cxcl14	19.9752	2.44192	0.550832	4.43315	9.29e-06	7.32e-05
Kansl1l	49.5287	1.2675	0.28597	4.43228	9.32e-06	7.35e-05
Zfp869	15.279	1.91022	0.431072	4.43134	9.37e-06	7.38e-05
Zfp651	27.9785	-1.49963	0.338678	-4.42789	9.52e-06	7.49e-05
H3f3b	2437.85	0.725048	0.163749	4.42782	9.52e-06	7.49e-05
Calb1	5.13625	3.55683	0.803482	4.42677	9.57e-06	7.52e-05
Ispd	2.9743	-5.09633	1.1519	-4.42429	9.68e-06	7.6e-05
Tmsb10	6483.14	0.930722	0.210456	4.42241	9.76e-06	7.66e-05
Slc25a24	30.6275	-1.4831	0.335442	-4.42134	9.81e-06	7.7e-05
Dsp	51.0003	-1.99803	0.452041	-4.42001	9.87e-06	7.74e-05
Lpin1	9.48437	-2.90614	0.657507	-4.41994	9.87e-06	7.74e-05
1810043G02Rik	5.87536	-6.02652	1.36379	-4.41894	9.92e-06	7.77e-05
Angptl2	19.7742	1.65946	0.375576	4.41843	9.94e-06	7.78e-05
Sntb1	10.272	2.80628	0.635146	4.41832	9.95e-06	7.78e-05
Pja2	87.7039	-0.853808	0.193296	-4.4171	1e-05	7.82e-05
Gm4724	8.64925	2.81865	0.638203	4.41654	1e-05	7.83e-05
Ints6	63.4393	-0.958008	0.216915	-4.41652	1e-05	7.83e-05
Ciao3	6.86852	3.10583	0.703718	4.41346	1.02e-05	7.94e-05
Pbdc1	119.522	0.947302	0.214671	4.41281	1.02e-05	7.96e-05
Arcn1	135.901	-0.657831	0.149202	-4.409	1.04e-05	8.09e-05
Grin2a	9.26978	-4.9462	1.12262	-4.40593	1.05e-05	8.2e-05
Zc3h11a	13.7244	1.58859	0.360647	4.40484	1.06e-05	8.23e-05
Srfbp1	19.1535	1.34605	0.305586	4.40483	1.06e-05	8.23e-05
Gm48226	8.50782	3.01836	0.685249	4.40476	1.06e-05	8.23e-05
Bola3	71.1387	0.967839	0.219749	4.4043	1.06e-05	8.24e-05
Cdh18	23.2724	3.30037	0.749401	4.40401	1.06e-05	8.25e-05
Ppp2cb	43.0813	-1.34599	0.305823	-4.40122	1.08e-05	8.35e-05
Lipa	41.8408	-1.06875	0.242853	-4.40079	1.08e-05	8.36e-05
Frmd5	24.189	2.43812	0.554132	4.39989	1.08e-05	8.39e-05
Snhg5	9.75451	3.28632	0.747007	4.39932	1.09e-05	8.41e-05
Pemt	11.1518	1.94049	0.441194	4.39826	1.09e-05	8.44e-05
Synpr	4.30968	4.65729	1.05899	4.39787	1.09e-05	8.45e-05
Picalm	75.1411	-0.891489	0.202785	-4.39622	1.1e-05	8.51e-05
2900011O08Rik	4.52152	-5.68134	1.29248	-4.39568	1.1e-05	8.53e-05
Fhit	25.8719	1.47817	0.336309	4.39528	1.11e-05	8.54e-05
Pgf	17.8775	1.89172	0.430402	4.39524	1.11e-05	8.54e-05
Gm1673	167.3	0.737907	0.167911	4.39463	1.11e-05	8.55e-05
Kif1bp	24.6882	-1.49414	0.34023	-4.39156	1.13e-05	8.67e-05
Col19a1	5.90175	4.31737	0.983137	4.39142	1.13e-05	8.67e-05
Aldh5a1	9.77897	1.9946	0.454232	4.39115	1.13e-05	8.68e-05
Sptan1	145.121	-0.771144	0.175627	-4.3908	1.13e-05	8.68e-05
Ccdc50	95.7988	-0.774485	0.176406	-4.39035	1.13e-05	8.7e-05
Hist1h2bg	13.3323	3.04803	0.694757	4.38719	1.15e-05	8.82e-05
Pard3b	95.0692	1.25558	0.286266	4.38608	1.15e-05	8.86e-05
Zfp57	67.0716	-1.03608	0.236251	-4.38551	1.16e-05	8.88e-05
Huwe1	122.191	-0.9023	0.205751	-4.3854	1.16e-05	8.88e-05
Ccl20	2.9894	-5.14437	1.17311	-4.38524	1.16e-05	8.88e-05
Eef1akmt2	42.298	0.952454	0.217366	4.3818	1.18e-05	9.01e-05
Csnk1g3	55.741	-1.04852	0.239318	-4.38127	1.18e-05	9.03e-05
Commd10	55.0365	0.997245	0.22765	4.3806	1.18e-05	9.05e-05
Akap2	4.06266	-5.53073	1.26311	-4.37868	1.19e-05	9.13e-05
Tmem250-ps	19.1168	1.51186	0.345345	4.37783	1.2e-05	9.15e-05
Tom1	22.3537	1.37598	0.314341	4.37736	1.2e-05	9.17e-05
Jup	54.6379	-1.18781	0.271391	-4.37674	1.2e-05	9.19e-05
Cav1	389.54	3.16821	0.723937	4.37637	1.21e-05	9.2e-05
Calu	244.297	-0.634572	0.145018	-4.37581	1.21e-05	9.22e-05
Lrrfip1	54.532	-1.58164	0.361565	-4.37444	1.22e-05	9.27e-05
H1f0	315.201	1.79928	0.411552	4.37194	1.23e-05	9.37e-05
Dyrk2	22.2514	-1.68752	0.386034	-4.37144	1.23e-05	9.38e-05
Arhgap28	121.4	0.724794	0.165803	4.37143	1.23e-05	9.38e-05
Pik3ca	44.9339	-1.0868	0.248676	-4.37033	1.24e-05	9.42e-05
Rbm15b	27.0011	-1.29288	0.29592	-4.36902	1.25e-05	9.47e-05
Pamr1	7.82836	4.4497	1.01883	4.36747	1.26e-05	9.54e-05
Usp8	53.0634	-0.960364	0.219924	-4.36681	1.26e-05	9.56e-05
Tmem55b	16.6508	-7.58947	1.73822	-4.36622	1.26e-05	9.58e-05
Ssbp3	117.369	-0.885044	0.202772	-4.36473	1.27e-05	9.64e-05
Clcf1	26.3138	1.26449	0.289759	4.36394	1.28e-05	9.67e-05
Wdr70	43.4592	0.921053	0.211088	4.36337	1.28e-05	9.69e-05
Crebzf	44.9437	-1.4037	0.321805	-4.36195	1.29e-05	9.74e-05
Trpm7	106.123	-0.868632	0.199174	-4.36118	1.29e-05	9.77e-05
Snap91	4.65779	-5.26424	1.20707	-4.36115	1.29e-05	9.77e-05
Ier3	327.438	-1.54886	0.355192	-4.36062	1.3e-05	9.79e-05
Epm2aip1	39.5163	-1.28718	0.295199	-4.36038	1.3e-05	9.79e-05
Txnrd1	72.0794	-0.862211	0.197758	-4.35993	1.3e-05	9.8e-05
Zbtb10	19.6152	-2.08207	0.477572	-4.3597	1.3e-05	9.81e-05
Tmem65	38.1029	-1.32465	0.303905	-4.35876	1.31e-05	9.84e-05
Cfl1	1045.55	0.737873	0.169367	4.35665	1.32e-05	9.93e-05
Brwd3	33.8756	-1.49035	0.342258	-4.35446	1.33e-05	0.000100275
9030624G23Rik	10.0698	2.71739	0.624158	4.35369	1.34e-05	0.000100527
Nt5m	24.088	1.14986	0.264113	4.35365	1.34e-05	0.000100527
Stard3nl	101.393	0.756781	0.17385	4.35306	1.34e-05	0.000100735
Camk1	99.745	-0.987253	0.226824	-4.35251	1.35e-05	0.00010093
Rnf227	27.2122	3.90037	0.896187	4.35218	1.35e-05	0.000101018
Trim12c	15.5279	-1.75422	0.403134	-4.35145	1.35e-05	0.000101295
Mycbp	54.7831	0.859369	0.197528	4.35062	1.36e-05	0.000101618
Slain2	36.137	-1.15503	0.265531	-4.34989	1.36e-05	0.000101896
Gga2	120.335	-0.94178	0.216569	-4.34863	1.37e-05	0.000102399
9930012K11Rik	9.97779	-3.84182	0.883472	-4.34854	1.37e-05	0.000102399
Ndufv2	206.225	0.66775	0.15371	4.34421	1.4e-05	0.000104378
Tspan8	5.80483	-5.89144	1.35658	-4.34286	1.41e-05	0.000104936
Papd4	17.2269	-7.63778	1.75873	-4.34278	1.41e-05	0.000104936
3632451O06Rik	4.72229	-5.71668	1.31681	-4.3413	1.42e-05	0.000105581
Agtpbp1	16.4256	-1.7046	0.392768	-4.33996	1.43e-05	0.000106162
Ptprq	5.06161	4.33291	0.999144	4.33662	1.45e-05	0.000107722
Sbspon	137.311	3.43734	0.792826	4.33555	1.45e-05	0.000108182
R74862	7.66754	2.80308	0.646669	4.33464	1.46e-05	0.000108515
Aip	61.083	0.81871	0.18888	4.33455	1.46e-05	0.000108515
Dnajc1	100.793	-0.856099	0.197509	-4.33448	1.46e-05	0.000108515
1810055G02Rik	44.6279	0.935124	0.215754	4.33421	1.46e-05	0.000108585
AI314180	24.3333	-8.14161	1.87892	-4.33312	1.47e-05	0.000109056
Jph4	9.37193	2.04125	0.471236	4.33169	1.48e-05	0.000109694
Prmt1	373.368	0.70739	0.16331	4.33158	1.48e-05	0.000109694
Supt6	70.4053	-0.866591	0.200082	-4.33117	1.48e-05	0.000109829
Cdc73	39.8647	-1.08415	0.250571	-4.32673	1.51e-05	0.000112003
Btbd8	7.24149	3.78862	0.875945	4.32518	1.52e-05	0.000112701
Hmbs	74.9889	0.85229	0.197057	4.32509	1.52e-05	0.000112701
Fam118b	21.4974	1.42459	0.329397	4.32484	1.53e-05	0.000112763
Ubp1	38.2478	-1.1315	0.261637	-4.3247	1.53e-05	0.000112765
Adipor1	94.5069	0.849674	0.196515	4.32371	1.53e-05	0.000113209
Gm26518	3.85711	-5.44774	1.26144	-4.31866	1.57e-05	0.00011576
Snx5	150.604	0.718206	0.166328	4.31802	1.57e-05	0.000116026
B130055M24Rik	8.39282	2.91556	0.67529	4.31749	1.58e-05	0.000116236
Ap3d1	56.4978	0.811406	0.188004	4.3159	1.59e-05	0.000117004
BC004004	53.6459	1.13389	0.262735	4.31571	1.59e-05	0.00011704
Vps51	30.5759	1.76614	0.409275	4.31529	1.59e-05	0.000117193
Rpp25	51.4315	-1.23666	0.28673	-4.31298	1.61e-05	0.000118353
Mapk12	7.31836	-2.97715	0.69038	-4.31234	1.62e-05	0.000118627
Nav2	62.3929	1.25838	0.291931	4.31054	1.63e-05	0.000119523
Mthfs	40.2848	1.75374	0.406942	4.30955	1.64e-05	0.000119988
Eif2ak2	47.524	-1.3409	0.311166	-4.30927	1.64e-05	0.000120071
Rest	127.373	-0.781614	0.181432	-4.30803	1.65e-05	0.000120649
Hist1h2ah	7.42538	5.41054	1.25594	4.30795	1.65e-05	0.000120649
Gm49083	22.4479	2.83806	0.658913	4.30719	1.65e-05	0.00012099
Fat4	20.321	-1.4831	0.344423	-4.30605	1.66e-05	0.000121545
Npc2	498.918	0.72373	0.168168	4.30362	1.68e-05	0.00012281
Bst1	5.07243	-5.80284	1.34863	-4.30276	1.69e-05	0.000123215
Mical2	75.4317	-1.49954	0.348554	-4.30217	1.69e-05	0.000123475
Rtl4	14.9035	3.75392	0.872624	4.30188	1.69e-05	0.000123552
Setx	42.6589	-1.13212	0.263174	-4.30177	1.69e-05	0.000123552
Dusp8	27.0303	-2.2233	0.516894	-4.30128	1.7e-05	0.000123754
Mpp6	92.3976	-1.31296	0.305336	-4.30006	1.71e-05	0.000124291
Jmy	36.9397	-1.50265	0.349449	-4.30006	1.71e-05	0.000124291
Mib1	47.9186	-1.02366	0.238133	-4.2987	1.72e-05	0.000124968
Ino80d	28.8019	-1.39163	0.323741	-4.29859	1.72e-05	0.000124968
Arl10	13.5346	2.03115	0.472665	4.29722	1.73e-05	0.00012567
Gm340	4.52361	-5.66669	1.31901	-4.29618	1.74e-05	0.000126186
Mirg	58.291	-1.39957	0.325815	-4.29559	1.74e-05	0.000126449
Ccl7	17.6421	-2.77356	0.646021	-4.2933	1.76e-05	0.000127687
Itpripl2	11.672	-2.18605	0.509208	-4.29305	1.76e-05	0.000127715
Col2a1	23.1745	-5.11391	1.19122	-4.29299	1.76e-05	0.000127715
Cdc42bpb	41.9202	-1.36478	0.317949	-4.29246	1.77e-05	0.000127947
AU019823	13.0827	-7.23968	1.68685	-4.29183	1.77e-05	0.000128166
Dnah7b	20.0458	-1.84743	0.430458	-4.29177	1.77e-05	0.000128166
Pom121	59.9199	-1.13275	0.263941	-4.29169	1.77e-05	0.000128166
Lin7a	5.99227	4.2739	0.99611	4.29059	1.78e-05	0.000128728
Sox11	141.22	-1.09025	0.254194	-4.28904	1.79e-05	0.000129553
Slc26a7	6.03507	4.54005	1.05893	4.28739	1.81e-05	0.000130385
Anxa6	108.479	0.907484	0.211671	4.28724	1.81e-05	0.000130385
Chmp2a	100.079	-0.84912	0.198066	-4.28706	1.81e-05	0.000130385
Orai1	16.9059	-2.1214	0.494841	-4.28704	1.81e-05	0.000130385
Plppr4	5.58143	3.7644	0.878102	4.28697	1.81e-05	0.000130385
Hipk1	26.6374	-1.36325	0.318048	-4.2863	1.82e-05	0.000130703
2025-03-02	30.9652	-1.34551	0.313932	-4.28599	1.82e-05	0.000130812
Mcub	7.4021	-4.59151	1.07147	-4.28523	1.83e-05	0.000131071
Smyd3	46.456	1.18171	0.275767	4.28519	1.83e-05	0.000131071
Cyren	17.2333	2.81589	0.657126	4.28516	1.83e-05	0.000131071
Fbxl14	10.4793	-2.48783	0.580626	-4.28473	1.83e-05	0.000131248
Ets2	27.7781	1.36811	0.319308	4.2846	1.83e-05	0.000131253
Oard1	44.6618	1.02249	0.23865	4.28446	1.83e-05	0.000131255
Ikbkap	16.2656	-7.55236	1.76289	-4.28409	1.83e-05	0.000131401
Gm37494	23.3942	-1.32453	0.3094	-4.28096	1.86e-05	0.000133186
Ldha	386.443	-0.935638	0.218573	-4.28066	1.86e-05	0.00013329
Nek6	73.6423	0.946102	0.22104	4.28022	1.87e-05	0.000133473
Zfp385b	11.5321	-2.64169	0.617301	-4.27941	1.87e-05	0.000133752
Prelid3b	66.4607	1.16037	0.271152	4.27941	1.87e-05	0.000133752
Utp14b	12.4668	-2.04003	0.476714	-4.27937	1.87e-05	0.000133752
Nbdy	109.647	0.798406	0.186612	4.27844	1.88e-05	0.000134239
Cnot6l	55.8567	-1.12338	0.262585	-4.27816	1.88e-05	0.000134327
Hist1h2ad	8.33252	3.56933	0.834365	4.2779	1.89e-05	0.000134409
Tmem57	29.1813	-8.40281	1.96468	-4.27693	1.89e-05	0.00013491
Hist1h3i	11.0422	3.2359	0.756633	4.27672	1.9e-05	0.00013491
Rpl36a-ps1	9.87191	-6.7658	1.58202	-4.27668	1.9e-05	0.00013491
Stoml2	137.939	0.773983	0.181048	4.27501	1.91e-05	0.00013585
Fgfrl1	16.1909	-1.94159	0.454277	-4.27401	1.92e-05	0.00013638
Cmtr1	17.9696	1.9822	0.463812	4.27371	1.92e-05	0.000136488
Gm14403	9.59826	1.99434	0.466689	4.27339	1.93e-05	0.000136606
Tmem200a	12.7314	2.70536	0.6331	4.2732	1.93e-05	0.000136648
Hdgf	233.915	-0.800977	0.187545	-4.27085	1.95e-05	0.000138014
Rps10	4300.69	-0.528076	0.123654	-4.27059	1.95e-05	0.000138098
Gm11084	4.27248	3.85803	0.903456	4.27031	1.95e-05	0.000138191
Dpf2	54.4182	1.09507	0.256647	4.26683	1.98e-05	0.000140286
Mvp	10.9596	-2.36922	0.55535	-4.26618	1.99e-05	0.000140614
Yes1	30.8727	-1.20536	0.282633	-4.26476	2e-05	0.000141428
Cemip2	23.5005	3.11615	0.730757	4.26427	2.01e-05	0.000141655
Lpar1	53.4888	-1.02665	0.240848	-4.26265	2.02e-05	0.000142586
Olfml3	58.8732	-1.81311	0.425358	-4.26256	2.02e-05	0.000142586
Gtpbp2	20.1707	-1.47091	0.345164	-4.26148	2.03e-05	0.000143191
Wdr6	59.9876	1.05793	0.248302	4.26064	2.04e-05	0.000143648
Exoc3	60.5658	-0.903784	0.212136	-4.26039	2.04e-05	0.000143729
Arpc2	353.643	-0.491471	0.115373	-4.25986	2.05e-05	0.00014399
Ahnak	294.655	-1.50427	0.353148	-4.25962	2.05e-05	0.000144065
Micall1	10.7372	-2.44219	0.573415	-4.25903	2.05e-05	0.000144363
Dirc2	5.66235	-5.95852	1.39914	-4.25871	2.06e-05	0.000144484
Fbn1	102.134	-1.02354	0.240373	-4.25815	2.06e-05	0.000144769
Tjap1	26.4885	1.13136	0.265731	4.25753	2.07e-05	0.00014503
Mta1	46.3776	-1.2756	0.299614	-4.25749	2.07e-05	0.00014503
Akr7a5	100.543	0.893052	0.209796	4.25677	2.07e-05	0.000145416
Rps27a	4642.23	-0.587693	0.138146	-4.25414	2.1e-05	0.000147009
Tfap4	20.6968	1.65458	0.388939	4.25408	2.1e-05	0.000147009
Hoxaas3	9.696	2.59503	0.610121	4.2533	2.11e-05	0.000147439
Fads1	55.995	0.868444	0.204212	4.25265	2.11e-05	0.000147783
Rab7b	11.8014	-3.75375	0.88276	-4.25228	2.12e-05	0.000147943
Rps20	5214.07	-0.439151	0.103295	-4.25143	2.12e-05	0.000148425
Bccip	88.6219	1.00841	0.237246	4.25047	2.13e-05	0.000148974
Capn10	18.1895	1.29882	0.305619	4.24981	2.14e-05	0.000149332
Diexf	3.15514	-5.16726	1.21616	-4.24884	2.15e-05	0.0001499
Cpox	50.8063	-1.20223	0.283017	-4.24789	2.16e-05	0.000150445
Cyb5r1	20.407	2.01676	0.474995	4.24586	2.18e-05	0.000151735
Efemp1	68.8129	-1.59086	0.374722	-4.24543	2.18e-05	0.00015194
Trub2	18.1592	1.4679	0.345781	4.24518	2.18e-05	0.000152023
Tm9sf4	49.4661	-0.90689	0.213681	-4.24412	2.19e-05	0.000152634
Atp5d	667.68	0.483332	0.113885	4.24403	2.2e-05	0.000152634
Slc25a53	8.2593	1.7827	0.420075	4.24376	2.2e-05	0.000152728
Plekhg3	14.3857	-1.71462	0.404132	-4.24272	2.21e-05	0.000153355
Tmc4	17.1137	-1.99355	0.46992	-4.24233	2.21e-05	0.000153535
Rlf	56.1964	-0.961252	0.226595	-4.24216	2.21e-05	0.000153568
Aldh2	84.4512	1.01063	0.238302	4.24095	2.23e-05	0.000154284
Ssh1	23.8614	-1.36207	0.321177	-4.24086	2.23e-05	0.000154284
Kmt5a	62.0834	-1.60382	0.3782	-4.24067	2.23e-05	0.00015433
Pef1	37.9305	1.10331	0.260243	4.23956	2.24e-05	0.000155009
Ppp1r12c	21.0524	-1.45891	0.34414	-4.23928	2.24e-05	0.000155063
Fis1	533.112	0.626601	0.14781	4.23923	2.24e-05	0.000155063
Mrps11	50.462	0.94253	0.222369	4.23859	2.25e-05	0.000155416
Irak1bp1	50.8039	0.857212	0.202313	4.23707	2.26e-05	0.000156389
Cpsf4	23.4687	1.416	0.334221	4.23671	2.27e-05	0.000156549
Hist1h3b	9.02335	3.57317	0.84351	4.23607	2.27e-05	0.000156911
Timeless	29.2471	1.44002	0.34019	4.23297	2.31e-05	0.000159
Rnf111	41.8952	-1.21515	0.287136	-4.23195	2.32e-05	0.000159631
3110043O21Rik	4.64822	-5.68379	1.3435	-4.23058	2.33e-05	0.000160521
Clock	32.6722	-1.14208	0.27005	-4.22915	2.35e-05	0.000161452
Pakap-1	11.7757	3.90496	0.92339	4.22893	2.35e-05	0.00016152
Eif2s3x	82.654	0.775448	0.183377	4.22871	2.35e-05	0.000161592
1190002N15Rik	109.764	-10.3175	2.43995	-4.22856	2.35e-05	0.00016161
Stc2	7.61609	-3.20452	0.757851	-4.22844	2.35e-05	0.00016161
Zfp395	39.1999	0.944927	0.223513	4.2276	2.36e-05	0.000162118
Gm20275	10.4998	2.99733	0.709088	4.22702	2.37e-05	0.000162448
AC160336.1	19.0732	-7.78243	1.8412	-4.22682	2.37e-05	0.000162506
Maf	128.517	-1.84347	0.436181	-4.22637	2.37e-05	0.000162736
Smim13	26.5904	-1.26051	0.298304	-4.22561	2.38e-05	0.000163202
Abcg1	3.5664	-5.05384	1.19607	-4.22536	2.39e-05	0.000163291
Elmo2	22.3515	1.416	0.335156	4.22489	2.39e-05	0.000163501
Nkapd1	19.1025	2.89686	0.685678	4.22482	2.39e-05	0.000163501
Sgf29	28.5104	1.48157	0.350698	4.22465	2.39e-05	0.000163535
Hs6st3	27.5772	2.72483	0.64514	4.22363	2.4e-05	0.000164187
Fam103a1	16.4348	-7.5648	1.79142	-4.2228	2.41e-05	0.00016465
Afmid	9.01569	2.15236	0.509707	4.22275	2.41e-05	0.00016465
Ptpn21	20.8299	-1.70957	0.404871	-4.22252	2.42e-05	0.000164726
Myo7a	5.85208	-4.98323	1.18059	-4.22097	2.43e-05	0.000165773
Smyd2	52.1797	1.12672	0.267037	4.21936	2.45e-05	0.000166868
Zfp704	61.2858	-1.52254	0.360931	-4.21837	2.46e-05	0.000167512
Fxyd4	3.32121	-5.06506	1.20084	-4.21794	2.47e-05	0.00016768
Tspan7	55.8743	0.99375	0.235603	4.21789	2.47e-05	0.00016768
Ctnnd2	9.69082	2.68915	0.637616	4.21751	2.47e-05	0.000167871
C3	4.42825	-5.15656	1.22289	-4.21671	2.48e-05	0.000168377
Foxp2	56.9456	1.25289	0.297166	4.21612	2.49e-05	0.000168723
Tubb4a	35.1883	2.06295	0.489321	4.21594	2.49e-05	0.00016877
Hunk	20.7392	-1.55458	0.36885	-4.21466	2.5e-05	0.000169637
Cgnl1	95.1898	-0.92401	0.219287	-4.2137	2.51e-05	0.000170265
Arid3a	12.1557	-1.91151	0.453699	-4.21317	2.52e-05	0.000170574
Map3k4	35.2788	-1.31048	0.311179	-4.21133	2.54e-05	0.00017187
St6galnac3	31.9128	1.77191	0.420784	4.21098	2.54e-05	0.000172044
Nutf2-ps1	12.552	3.20696	0.761732	4.21008	2.55e-05	0.000172635
Ranbp6	8.13292	-2.42194	0.575302	-4.20987	2.56e-05	0.000172707
Maml2	22.0072	1.69283	0.402267	4.20823	2.57e-05	0.000173765
Zfand5	190.547	-0.801601	0.190484	-4.20823	2.57e-05	0.000173765
Eloc	269.862	0.544835	0.129473	4.20808	2.58e-05	0.000173765
Lars	47.0187	-0.872777	0.207409	-4.20799	2.58e-05	0.000173765
Chd1l	23.1152	1.45855	0.346655	4.2075	2.58e-05	0.000174047
Rpa3	118.521	1.17552	0.279409	4.20716	2.59e-05	0.000174218
Fam213b	13.2004	-7.24875	1.72312	-4.20676	2.59e-05	0.000174431
Eaf2	7.5158	2.50869	0.596378	4.20655	2.59e-05	0.000174501
Tcp11l1	35.3929	1.53707	0.365628	4.20392	2.62e-05	0.000176444
Ints11	33.6486	1.09151	0.259656	4.20367	2.63e-05	0.000176527
Adnp	51.9864	1.00107	0.238147	4.20357	2.63e-05	0.000176527
S100a4	11.2988	-4.28877	1.0206	-4.20219	2.64e-05	0.000177511
Chmp4b	135.492	-0.748297	0.178092	-4.20174	2.65e-05	0.000177732
Smarcb1	119.194	1.18588	0.282251	4.20151	2.65e-05	0.000177732
Tia1	123.122	0.647895	0.154208	4.20142	2.65e-05	0.000177732
Gripap1	22.3439	-1.39056	0.330976	-4.20138	2.65e-05	0.000177732
Cpeb4	12.8268	-2.67967	0.637819	-4.20129	2.65e-05	0.000177732
Thbs2	85.9678	-4.50375	1.07242	-4.19962	2.67e-05	0.000178954
Cxcl13	10.8581	3.45883	0.823704	4.19912	2.68e-05	0.000179255
Gid8	42.9504	0.953564	0.227144	4.19806	2.69e-05	0.000179997
Snapc3	25.8015	1.1334	0.26999	4.19792	2.69e-05	0.000180012
Lin52	11.3878	2.0365	0.485146	4.19771	2.7e-05	0.000180071
Dcps	70.9831	0.910025	0.216797	4.1976	2.7e-05	0.000180071
Bicd2	26.4925	-1.16353	0.277259	-4.19654	2.71e-05	0.000180822
Cyba	143.126	-0.793591	0.189141	-4.19577	2.72e-05	0.000181335
Ring1	31.022	1.17625	0.280569	4.19238	2.76e-05	0.000183966
Rpl22l1	1437.93	-0.46083	0.109928	-4.1921	2.76e-05	0.000184099
1110051M20Rik	33.2733	1.24168	0.296237	4.19151	2.77e-05	0.000184383
Coq2	37.8888	1.03877	0.247828	4.1915	2.77e-05	0.000184383
Slc39a8	31.2812	-3.75238	0.895451	-4.1905	2.78e-05	0.000185014
Npm1	2938.2	-0.519314	0.123927	-4.19049	2.78e-05	0.000185014
Pdcd2l	31.1278	0.956032	0.22827	4.18816	2.81e-05	0.000186773
Lox	80.9361	-1.21718	0.290628	-4.1881	2.81e-05	0.000186773
Tmeff1	34.1073	-1.10706	0.26436	-4.18769	2.82e-05	0.000187003
BC022687	3.34212	-5.25162	1.25435	-4.18674	2.83e-05	0.000187691
Psme2	169.758	0.861385	0.205764	4.18628	2.84e-05	0.000187884
Ift27	59.7227	1.19145	0.284612	4.18623	2.84e-05	0.000187884
Rpa2	69.4532	1.76587	0.421837	4.18614	2.84e-05	0.000187884
Plscr4	25.9249	-1.36986	0.327304	-4.18529	2.85e-05	0.000188492
Arhgef18	14.6419	-2.02233	0.483308	-4.18434	2.86e-05	0.000189178
Wdpcp	9.40727	1.8746	0.448063	4.18378	2.87e-05	0.000189545
Rnf181	51.598	1.09381	0.261657	4.1803	2.91e-05	0.000192364
Cdc40	63.0698	-0.852429	0.204046	-4.17763	2.95e-05	0.000194429
Specc1	27.2661	-1.76954	0.423583	-4.17755	2.95e-05	0.000194429
Pde5a	25.9805	1.80354	0.431726	4.17751	2.95e-05	0.000194429
Arhgdib	50.7271	-1.2938	0.30975	-4.17692	2.95e-05	0.00019483
Me2	36.4052	1.55107	0.371474	4.17543	2.97e-05	0.000196002
Ythdf1	45.423	-0.919799	0.220309	-4.17505	2.98e-05	0.000196195
Srsf9	124.374	-0.70193	0.168128	-4.17497	2.98e-05	0.000196195
Crebbp	137.712	-0.919684	0.220415	-4.17251	3.01e-05	0.000198222
Pip4k2a	11.5491	-2.18895	0.524723	-4.17163	3.02e-05	0.000198878
Edf1	320.745	0.550617	0.132051	4.16972	3.05e-05	0.000200447
Gps2	53.819	0.935187	0.224301	4.16934	3.05e-05	0.000200677
Tpd52	36.4075	-1.18039	0.283304	-4.16651	3.09e-05	0.000203054
Kdm6b	58.8085	-1.04403	0.250583	-4.16641	3.09e-05	0.000203054
Ptprk	89.5009	0.776915	0.186501	4.16573	3.1e-05	0.000203552
Rims1	25.088	2.36733	0.568351	4.16527	3.11e-05	0.000203859
Mpv17l2	32.1548	1.31913	0.316761	4.16442	3.12e-05	0.000204515
Fblim1	31.5361	1.38872	0.333557	4.16337	3.14e-05	0.000205343
Dync1h1	97.6151	-0.808537	0.194229	-4.16281	3.14e-05	0.000205743
Cdk2	34.2843	1.40602	0.337779	4.16255	3.15e-05	0.000205869
Naalad2	6.86225	-3.29061	0.790577	-4.16229	3.15e-05	0.000205997
Trip12	95.1433	-0.806015	0.193757	-4.15992	3.18e-05	0.000208029
Sod1	59.195	-0.937533	0.225409	-4.15925	3.19e-05	0.000208532
Fntb	28.3553	1.09738	0.263889	4.15849	3.2e-05	0.000209117
Grina	100.045	-1.48235	0.356543	-4.15755	3.22e-05	0.000209867
Mrtfb	19.0808	3.30342	0.794666	4.15699	3.22e-05	0.000210273
Alkbh5	56.1657	-0.939221	0.22606	-4.15473	3.26e-05	0.000212249
Arhgef3	8.21544	2.04407	0.492125	4.15356	3.27e-05	0.00021323
Ccdc6	16.3347	-1.62215	0.390753	-4.15133	3.31e-05	0.000215202
Gcn1l1	15.5953	-7.48928	1.80414	-4.15116	3.31e-05	0.000215248
Grid2	17.6495	-2.03558	0.49041	-4.15076	3.31e-05	0.00021551
Nenf	353.687	0.582918	0.140441	4.15063	3.32e-05	0.000215525
Nrg2	15.5389	1.48701	0.358272	4.15051	3.32e-05	0.000215525
Evc	11.5201	1.7923	0.431976	4.14908	3.34e-05	0.000216757
BC052040	26.1129	1.28402	0.309501	4.14867	3.34e-05	0.000217032
BC005537	67.5559	-0.829334	0.200004	-4.14659	3.37e-05	0.000218897
Ube2q2	26.643	-1.2327	0.297374	-4.14527	3.39e-05	0.000220047
Ptch2	6.91066	4.15473	1.00243	4.14465	3.4e-05	0.00022049
Mum1	9.26805	-6.72912	1.6236	-4.14457	3.4e-05	0.00022049
Kmt2b	19.6996	-1.52159	0.367316	-4.14245	3.44e-05	0.000222428
Atp6v0e	184.203	-0.805437	0.194509	-4.14087	3.46e-05	0.000223843
Smim20	49.608	0.811249	0.19592	4.14072	3.46e-05	0.000223874
Fdft1	56.3849	1.50599	0.363896	4.13852	3.5e-05	0.000225912
Kdelc1	9.43659	-6.75114	1.6314	-4.13825	3.5e-05	0.000226062
Fam69a	12.6273	-7.17628	1.73513	-4.13588	3.54e-05	0.000228236
Nov	6.03165	-6.15781	1.4889	-4.13582	3.54e-05	0.000228236
Fam83g	5.79897	-4.36872	1.05657	-4.1348	3.55e-05	0.000229126
Abhd16a	50.9221	0.864679	0.20914	4.13446	3.56e-05	0.000229235
Washc2	39.83	-1.04357	0.252407	-4.13445	3.56e-05	0.000229235
Chrm3	25.288	3.89754	0.942792	4.13405	3.56e-05	0.000229522
Dlg4	27.8777	-1.20291	0.291045	-4.13308	3.58e-05	0.000230375
Nosip	31.9726	1.14757	0.27772	4.13212	3.59e-05	0.000231217
Armcx5	12.4224	-1.97347	0.477638	-4.13173	3.6e-05	0.000231463
Opcml	18.7984	-4.10554	0.993683	-4.13164	3.6e-05	0.000231463
Dennd1b	30.4085	-1.51312	0.366245	-4.13144	3.61e-05	0.000231542
Rpgrip1	6.96988	-3.50461	0.84843	-4.1307	3.62e-05	0.000232166
Lims2	5.54302	2.52141	0.610825	4.12787	3.66e-05	0.000234921
Zfp646	15.2743	-1.54467	0.37423	-4.1276	3.67e-05	0.000235074
Isca1	52.3442	1.21734	0.29501	4.12643	3.68e-05	0.000236149
Zfp788	11.9052	1.40914	0.341521	4.12608	3.69e-05	0.00023639
Usp21	22.7163	1.49352	0.361994	4.12582	3.69e-05	0.000236538
Ppil4	54.4696	-0.866506	0.210041	-4.12541	3.7e-05	0.000236734
Mybpc3	3.84257	-5.35098	1.29709	-4.12539	3.7e-05	0.000236734
2810474O19Rik	40.0401	-8.85453	2.14671	-4.1247	3.71e-05	0.000237321
Gm26632	9.04179	-2.96401	0.718769	-4.12373	3.73e-05	0.000238198
Asxl2	38.346	-1.08047	0.262073	-4.12279	3.74e-05	0.000239049
Sec13	155.717	1.05899	0.25702	4.12027	3.78e-05	0.000241553
Spry4	8.06452	-2.76758	0.67189	-4.11909	3.8e-05	0.000242667
Ccser1	14.802	2.78332	0.676091	4.11678	3.84e-05	0.000244986
Fam84b	9.81959	-6.80997	1.6551	-4.11453	3.88e-05	0.000247258
Cycs	215.285	1.02038	0.248034	4.11387	3.89e-05	0.000247846
Kdm5a	114.274	-0.806654	0.196095	-4.11359	3.9e-05	0.000248017
Plxnb2	97.3018	-0.703574	0.171063	-4.11295	3.91e-05	0.000248582
Gstcd	22.2337	1.39362	0.338853	4.11275	3.91e-05	0.000248663
D030056L22Rik	44.6559	1.12412	0.273389	4.11179	3.93e-05	0.00024958
Simc1	18.9198	1.28104	0.311568	4.11158	3.93e-05	0.000249673
B230369F24Rik	5.87405	-4.41563	1.07406	-4.11116	3.94e-05	0.000249997
Fam208b	30.5936	-8.46413	2.05952	-4.10977	3.96e-05	0.000251289
Twsg1	79.6448	-1.0023	0.243884	-4.10974	3.96e-05	0.000251289
Pin1	116.899	0.923088	0.224672	4.1086	3.98e-05	0.000252402
Ddx47	60.578	1.05408	0.256653	4.10701	4.01e-05	0.000254017
Sumo1	332.899	0.444048	0.108134	4.10647	4.02e-05	0.000254482
Ankrd13a	17.6832	-1.48495	0.361632	-4.10623	4.02e-05	0.000254606
Slc35d1	24.5968	1.46564	0.357004	4.1054	4.04e-05	0.000255396
Gm1976	8.54569	1.96659	0.479082	4.10492	4.04e-05	0.000255801
Tox3	40.8244	-1.58201	0.38546	-4.10421	4.06e-05	0.000256451
U2af1	287.582	0.746561	0.181907	4.10407	4.06e-05	0.000256475
Daglb	17.0307	-1.85093	0.451107	-4.10308	4.08e-05	0.000257442
Gdi1	57.9721	1.0031	0.2446	4.10096	4.11e-05	0.000259679
Lama4	12.9511	-1.82141	0.444259	-4.09987	4.13e-05	0.000260715
Cdc42ep3	53.7667	-1.18294	0.288534	-4.09981	4.13e-05	0.000260715
Sv2b	2.72755	-4.83378	1.17931	-4.09882	4.15e-05	0.000261692
Cebpg	44.148	-1.11966	0.273196	-4.09836	4.16e-05	0.000262082
Os9	62.0595	-1.04589	0.255282	-4.09702	4.19e-05	0.000263418
Fstl1	331.437	-0.888515	0.216872	-4.09695	4.19e-05	0.000263418
Tent5a	20.1638	4.03053	0.984171	4.09536	4.22e-05	0.000265097
Fam208a	27.5998	-8.31367	2.03021	-4.09498	4.22e-05	0.000265322
Lyplal1	38.7999	1.08937	0.266028	4.09493	4.22e-05	0.000265322
Ccnq	16.9399	3.21838	0.786028	4.09449	4.23e-05	0.000265693
Gm26526	3.56333	-5.31146	1.29739	-4.09396	4.24e-05	0.000266163
1810026B05Rik	12.2513	3.07931	0.752444	4.09241	4.27e-05	0.000267817
Vsnl1	18.7595	2.72672	0.666372	4.09189	4.28e-05	0.000268279
Orc1	12.2252	2.17888	0.532524	4.09161	4.28e-05	0.000268466
8430419K02Rik	8.27582	2.96235	0.724037	4.09143	4.29e-05	0.000268543
Lipo3	15.8264	1.48529	0.363072	4.0909	4.3e-05	0.000269024
Metrn	10.2257	-2.41438	0.590258	-4.09039	4.31e-05	0.000269477
Tut7	28.7976	3.72339	0.910322	4.09019	4.31e-05	0.000269569
4632415L05Rik	3.36117	-5.25327	1.28462	-4.08936	4.33e-05	0.000270333
Pola2	23.7351	1.98003	0.484203	4.08925	4.33e-05	0.000270333
Dnm3os	3.81998	-5.08562	1.24368	-4.08919	4.33e-05	0.000270333
Pcdhga10	5.57045	-3.37955	0.826762	-4.08769	4.36e-05	0.00027188
Nppb	2.89704	-4.91959	1.20353	-4.08763	4.36e-05	0.00027188
Cep170	40.0875	-0.98834	0.241872	-4.08622	4.38e-05	0.000273401
Hspa8	2528.73	0.628918	0.153934	4.08563	4.4e-05	0.000273957
Bzw1	335.127	-0.591243	0.144738	-4.08491	4.41e-05	0.000274669
Amer1	87.5669	-1.06001	0.259624	-4.08285	4.45e-05	0.000276976
Adi1	21.6844	1.49558	0.366327	4.08265	4.45e-05	0.00027707
Rbm10	34.4278	1.26036	0.308723	4.08249	4.46e-05	0.000277123
Stard13	37.4903	-1.32248	0.32399	-4.08187	4.47e-05	0.000277621
C9orf72	11.1655	3.13829	0.768862	4.08174	4.47e-05	0.000277621
Tsc22d4	74.3519	-0.892728	0.218713	-4.08173	4.47e-05	0.000277621
Smpx	7.79869	-3.83588	0.93988	-4.08124	4.48e-05	0.000278062
Calcb	3.88654	5.46544	1.33946	4.08032	4.5e-05	0.000279025
[truncated: 4,192 more rows]
