# Supplementary material for: Organ‐Specific and Conserved Regulatory Logic Orchestrates Gene Expression in the Embryonic Mesothelium
Source: Adv Sci (Weinh). 2026 Apr 3;13(34):e17640. doi: 10.1002/advs.202517640 (PMC13285154; doi:10.1002/advs.202517640)
Supplement: Supplementary file 2 — Supporting File 2: advs75112‐sup‐0002‐TableS1‐S12.zip. [Correction added on 6 April 2026 after first online publication: Supplementary File “advs75112‐sup‐0001‐SuppMat.docx” is updated.] [file ADVS-13-e17640-s002.zip › Additional file 3. Table S3.xlsx]

## Sheet: Sheet1
Table 2: Metacell-based differential analysos output by DESeq2, comparing the pancreas versus heart mesothelium. Only differentially expressed genes (adjusted p-value < 0.05) was included.
gene symbol	baseMean	log2FoldChange	lfcSE	stat	pvalue	padj
Gucy1a1	274.522	-2.9426	0.244237	-12.0481	1.98e-33	2.46e-29
Hes1	175.881	-3.55264	0.305305	-11.6364	2.69e-31	1.67e-27
Ide	285.806	3.39131	0.293575	11.5517	7.23e-31	2.99e-27
Itga1	51.9937	-3.73096	0.331727	-11.2471	2.39e-29	7.42e-26
Rpl35	2385.06	1.9891	0.177707	11.1932	4.4e-29	1.09e-25
mt-Atp6	3964.21	-2.88982	0.259978	-11.1157	1.05e-28	2.17e-25
Cnot6	287.145	1.53277	0.13815	11.095	1.33e-28	2.28e-25
mt-Nd4	1873.39	-1.91001	0.172293	-11.0859	1.47e-28	2.28e-25
Tmsb10	6483.14	1.94132	0.181286	10.7086	9.28e-27	1.26e-23
Nrp1	111.13	-2.56415	0.239646	-10.6998	1.02e-26	1.26e-23
Ppfibp2	52.7868	-3.23707	0.303785	-10.6558	1.64e-26	1.85e-23
Ftl1-ps1	139.973	3.29602	0.310139	10.6276	2.22e-26	2.29e-23
Csrp2	403.546	3.7118	0.350522	10.5893	3.34e-26	3.18e-23
Rpl8	3657.68	0.88731	0.085056	10.4321	1.77e-25	1.46e-22
Upk3b	821.445	-1.98879	0.190746	-10.4264	1.88e-25	1.46e-22
Rpl29	2947.88	1.10095	0.105595	10.4261	1.88e-25	1.46e-22
Rpl27	1398.1	2.28345	0.21915	10.4196	2.02e-25	1.47e-22
Ly6h	34.9734	2.77355	0.269695	10.284	8.32e-25	5.73e-22
Atp5e	676.007	0.92426	0.0901675	10.2505	1.18e-24	7.68e-22
Stk26	208.856	-1.7984	0.175879	-10.2252	1.53e-24	9.47e-22
Snrpg	373.586	1.67631	0.164062	10.2176	1.65e-24	9.77e-22
Dlk1	2654.11	2.14954	0.210835	10.1954	2.08e-24	1.17e-21
Socs2	67.0083	-2.9436	0.289051	-10.1837	2.35e-24	1.26e-21
Fmo2	29.0024	-5.87827	0.580175	-10.1319	3.99e-24	2.06e-21
Hpgd	149.152	-3.14273	0.311251	-10.0971	5.69e-24	2.82e-21
Cdh11	312.179	-2.36502	0.234765	-10.074	7.2e-24	3.43e-21
Rpl36al	453.045	1.63161	0.16237	10.0487	9.31e-24	4.27e-21
Kcnq1ot1	550.499	-2.638	0.263314	-10.0185	1.26e-23	5.6e-21
Dsp	51.0003	-4.30804	0.431512	-9.9836	1.8e-23	7.69e-21
Hnrnpa0	205.467	-2.19107	0.219742	-9.97113	2.04e-23	8.43e-21
Nufip2	86.0053	-1.97911	0.198893	-9.95065	2.51e-23	1e-20
2025-09-07	367.588	-1.58317	0.159256	-9.94099	2.76e-23	1.07e-20
Enpep	60.0503	-3.53126	0.357485	-9.87804	5.18e-23	1.95e-20
Flrt2	141.297	-2.20592	0.223434	-9.8728	5.46e-23	1.99e-20
Cox5b	510.943	0.715902	0.0725335	9.86995	5.62e-23	1.99e-20
Nedd4	1016.33	-1.28458	0.130666	-9.83096	8.28e-23	2.85e-20
Itgb1	383.931	-1.29974	0.132781	-9.78856	1.26e-22	4.17e-20
Camta1	104.954	2.0207	0.206488	9.786	1.29e-22	4.17e-20
Igf2r	188.441	-1.63981	0.167593	-9.78445	1.31e-22	4.17e-20
Bhlhe40	65.5769	-2.09688	0.214394	-9.78053	1.36e-22	4.23e-20
Wwc2	149.496	-1.75501	0.180072	-9.74615	1.92e-22	5.66e-20
Lox	80.9361	-2.5309	0.259686	-9.746	1.92e-22	5.66e-20
Arhgap5	218.685	-1.79206	0.184527	-9.71165	2.69e-22	7.75e-20
Capn6	358.921	-2.94087	0.303095	-9.70278	2.93e-22	8.27e-20
Ppp1r14b	153.285	-1.91416	0.197507	-9.69159	3.27e-22	9.02e-20
Atp5d	667.68	0.93523	0.0968986	9.65164	4.84e-22	1.3e-19
Golm1	272.958	-2.61526	0.271291	-9.64004	5.42e-22	1.43e-19
Mtch1	183.645	-1.62888	0.169279	-9.62243	6.43e-22	1.66e-19
Mzt2	54.9364	2.18831	0.228409	9.5807	9.64e-22	2.44e-19
Rnf11	66.8559	-1.84748	0.193419	-9.5517	1.28e-21	3.16e-19
Rpl13a	1867.15	2.4484	0.25667	9.53909	1.44e-21	3.5e-19
Rplp2	2402.79	0.780776	0.0821698	9.50199	2.06e-21	4.91e-19
Col1a2	1508.98	-2.11874	0.223881	-9.46372	2.97e-21	6.95e-19
Ndufa7	402.664	0.693592	0.0734481	9.44329	3.61e-21	8.29e-19
Colec12	344.482	-1.80052	0.190769	-9.43826	3.79e-21	8.54e-19
Fbln2	623.706	-1.96614	0.208484	-9.43069	4.07e-21	8.9e-19
Rpl14	2369.74	0.772286	0.081895	9.4302	4.09e-21	8.9e-19
Gm1673	167.3	1.3278	0.141112	9.40956	4.98e-21	1.06e-18
Trmt112	399.011	1.50482	0.159953	9.40792	5.06e-21	1.06e-18
Usp9x	129.886	-1.57785	0.167943	-9.39515	5.71e-21	1.18e-18
Rbpj	62.4738	-2.22515	0.237198	-9.38098	6.54e-21	1.33e-18
Enox1	28.3731	2.76618	0.29498	9.37753	6.75e-21	1.35e-18
Rpl36	2093.75	1.01436	0.108343	9.36251	7.79e-21	1.53e-18
Col1a1	1684.39	-2.01087	0.215044	-9.35098	8.68e-21	1.68e-18
Ptgis	125.598	-2.52989	0.271274	-9.32595	1.1e-20	2.1e-18
Tomm7	227.404	1.08727	0.116692	9.31745	1.19e-20	2.24e-18
Podxl	194.216	1.974	0.212129	9.30569	1.33e-20	2.46e-18
Cald1	570.099	-1.34291	0.144554	-9.28998	1.54e-20	2.81e-18
Dpp4	152.185	-2.75562	0.296816	-9.28394	1.63e-20	2.93e-18
Agfg1	77.5735	-2.68867	0.289925	-9.27368	1.8e-20	3.18e-18
Bicc1	234.84	-3.22235	0.347647	-9.26903	1.88e-20	3.28e-18
Mcl1	110.869	-1.69405	0.183173	-9.24834	2.28e-20	3.93e-18
Marcks	343.62	-1.73287	0.18832	-9.20169	3.52e-20	5.98e-18
Ppfibp1	126.632	-2.25696	0.245821	-9.18134	4.26e-20	7.13e-18
Btf3	1204.36	0.629348	0.0685707	9.17809	4.39e-20	7.21e-18
Dync1i2	121.532	-1.54003	0.16781	-9.17723	4.42e-20	7.21e-18
Lsamp	73.1005	3.41686	0.374576	9.12193	7.38e-20	1.19e-17
Tmtc2	170.071	2.85856	0.313893	9.1068	8.48e-20	1.35e-17
Tacc1	56.3939	-2.75038	0.302505	-9.092	9.72e-20	1.53e-17
Rpl17	1574.27	-1.77221	0.195152	-9.08114	1.07e-19	1.66e-17
Tmem98	330.005	2.1026	0.231642	9.07694	1.12e-19	1.71e-17
Tmf1	58.3822	-1.67694	0.185117	-9.05881	1.32e-19	1.99e-17
Loxl2	217.401	-1.6209	0.179001	-9.05524	1.36e-19	2.04e-17
Nsd1	151.594	-1.41833	0.157046	-9.03128	1.7e-19	2.5e-17
Klhl13	58.1929	-2.3458	0.260922	-8.99045	2.46e-19	3.59e-17
Peg3	981.146	-1.10294	0.12335	-8.94153	3.84e-19	5.53e-17
Cavin2	125.227	-3.00195	0.336897	-8.91059	5.08e-19	7.23e-17
Ctxn1	164.829	1.91982	0.215779	8.89715	5.73e-19	8.07e-17
Galnt1	66.4285	-1.70262	0.192128	-8.8619	7.87e-19	1.1e-16
Afap1	59.4145	-2.20772	0.249891	-8.83472	1e-18	1.38e-16
Cdv3	170.18	-2.13782	0.242099	-8.83033	1.04e-18	1.42e-16
Tmem165	112.209	-1.62592	0.184448	-8.81508	1.2e-18	1.61e-16
Ndufa3	192.334	1.17013	0.132815	8.81027	1.25e-18	1.66e-16
Slc16a1	78.7266	-2.8026	0.318836	-8.79011	1.49e-18	1.97e-16
Slk	71.9501	-2.13854	0.243542	-8.78099	1.62e-18	2.11e-16
Lbh	79.5011	-3.61808	0.412224	-8.77697	1.68e-18	2.17e-16
Nkain2	50.5898	4.26213	0.487036	8.75115	2.11e-18	2.7e-16
Pkhd1l1	81.6316	-3.28291	0.375927	-8.73286	2.48e-18	3.14e-16
Kcnab1	62.7414	1.96106	0.225153	8.7099	3.04e-18	3.81e-16
Pde4d	119.691	2.74991	0.315919	8.70448	3.19e-18	3.95e-16
Dcn	1234.79	-1.71406	0.197022	-8.69982	3.32e-18	4.08e-16
Tenm3	232.783	1.69697	0.195234	8.69199	3.56e-18	4.33e-16
Snx7	31.7107	-2.6537	0.305604	-8.68346	3.84e-18	4.62e-16
Tmem242	74.7496	1.68969	0.194636	8.68131	3.91e-18	4.66e-16
Rpl6	2916.95	0.850435	0.0980676	8.67193	4.25e-18	5.02e-16
Immp2l	26.9122	2.66536	0.307639	8.66393	4.56e-18	5.33e-16
Bgn	114.215	-2.87676	0.332532	-8.65108	5.1e-18	5.91e-16
Rpsa	5158.46	0.679479	0.0786075	8.64395	5.43e-18	6.23e-16
Phactr2	74.7195	-1.97916	0.229125	-8.6379	5.73e-18	6.51e-16
Wsb2	43.0325	-2.01058	0.232798	-8.6366	5.79e-18	6.53e-16
Nrk	437.442	-1.79136	0.207503	-8.63295	5.98e-18	6.68e-16
Klk8	79.3511	3.09858	0.359162	8.62725	6.28e-18	6.96e-16
Brd1	68.9981	-2.00249	0.232145	-8.626	6.35e-18	6.97e-16
Calml4	55.9042	3.19048	0.370083	8.62098	6.64e-18	7.22e-16
Myh10	411.285	-1.652	0.191745	-8.61562	6.96e-18	7.5e-16
Gpm6a	168.203	-2.49312	0.28948	-8.61238	7.16e-18	7.65e-16
Hras	50.172	-1.93716	0.22509	-8.60614	7.56e-18	8.01e-16
Apela	110.396	-3.49462	0.406347	-8.60007	7.97e-18	8.37e-16
Daam1	73.4872	-1.92095	0.223394	-8.59891	8.05e-18	8.38e-16
Csmd1	23.6695	3.96799	0.461785	8.59271	8.49e-18	8.77e-16
Pkp2	32.3859	-3.05496	0.355934	-8.58295	9.25e-18	9.47e-16
Wapl	76.3435	-1.79451	0.209386	-8.57035	1.03e-17	1.05e-15
Rps5	4723.6	0.802036	0.0937601	8.55413	1.19e-17	1.2e-15
Sgcd	161.854	3.49306	0.408419	8.55264	1.2e-17	1.2e-15
Malat1	7240.73	-1.98552	0.232242	-8.54936	1.24e-17	1.23e-15
Inpp4b	31.0885	3.69549	0.432788	8.5388	1.36e-17	1.33e-15
Smarca1	126.674	-1.5306	0.179267	-8.53809	1.36e-17	1.33e-15
Cacna2d1	81.5077	1.85626	0.21753	8.53338	1.42e-17	1.37e-15
Mical2	75.4317	-2.62133	0.307213	-8.5326	1.43e-17	1.37e-15
Rbms3	213.324	1.62051	0.189922	8.53251	1.43e-17	1.37e-15
Atrx	273.17	-1.05409	0.123952	-8.50403	1.83e-17	1.73e-15
Vav3	27.7343	-4.05502	0.47742	-8.49361	2e-17	1.88e-15
H19	1529.09	-1.38302	0.162841	-8.4931	2.01e-17	1.88e-15
Npdc1	64.5548	1.75823	0.207119	8.489	2.08e-17	1.93e-15
Lpar1	53.4888	-1.78068	0.210168	-8.47266	2.4e-17	2.2e-15
Wt1os	98.5249	2.00743	0.236968	8.4713	2.43e-17	2.21e-15
Akt1	82.7685	-1.52223	0.179717	-8.47015	2.45e-17	2.22e-15
Plod2	145.107	-1.85299	0.218842	-8.46725	2.51e-17	2.26e-15
St8sia1	17.2621	3.85388	0.455419	8.46227	2.62e-17	2.34e-15
Fis1	533.112	1.06845	0.126322	8.45814	2.72e-17	2.41e-15
Rpl18	3067.71	0.786523	0.0930253	8.45493	2.79e-17	2.46e-15
Gadd45b	215.787	-1.90505	0.225631	-8.44321	3.09e-17	2.7e-15
Anxa1	57.5835	-3.54641	0.420642	-8.43093	3.43e-17	2.97e-15
Cox4i1	1284.87	0.740598	0.0881439	8.40214	4.38e-17	3.77e-15
Rras	34.3179	-2.83484	0.337864	-8.39047	4.84e-17	4.14e-15
Cuta	116.556	1.27156	0.151712	8.3814	5.23e-17	4.44e-15
Loxl1	147.846	-1.96737	0.235097	-8.36836	5.84e-17	4.93e-15
Atp5g2	1027.24	0.714725	0.0856932	8.34051	7.4e-17	6.2e-15
Prrc2c	438.215	-0.944012	0.113439	-8.32176	8.67e-17	7.21e-15
Basp1	269.231	-1.48813	0.178858	-8.32019	8.78e-17	7.26e-15
Smad7	78.582	-1.89507	0.228164	-8.30572	9.92e-17	8.15e-15
Purb	136.042	-1.61654	0.194804	-8.29827	1.06e-16	8.61e-15
Lsm7	252.005	1.3445	0.162066	8.29597	1.08e-16	8.73e-15
Prpf4b	104.03	-1.1647	0.140492	-8.29013	1.13e-16	9.08e-15
Acbd3	96.5781	-1.6539	0.199513	-8.28971	1.14e-16	9.08e-15
Csnk2b	206.715	1.10633	0.133805	8.26826	1.36e-16	1.08e-14
Pkdcc	70.0459	-2.20756	0.267877	-8.24097	1.71e-16	1.35e-14
Sorcs1	102.628	3.57083	0.433475	8.2377	1.76e-16	1.38e-14
Man2a1	62.9082	-1.7683	0.215006	-8.22443	1.96e-16	1.53e-14
Bloc1s1	166.81	3.20357	0.389583	8.22307	1.98e-16	1.54e-14
Cebpd	53.0081	-2.87361	0.349504	-8.22197	2e-16	1.54e-14
Ndufb4	74.4756	-2.16716	0.264455	-8.1948	2.51e-16	1.92e-14
Ugp2	183.059	-1.18382	0.144526	-8.19102	2.59e-16	1.97e-14
Smim3	68.035	1.60475	0.195952	8.1895	2.62e-16	1.98e-14
Pgm5	25.6043	2.24977	0.274751	8.18842	2.65e-16	1.99e-14
Ccl27a	42.6372	1.67953	0.205574	8.16992	3.09e-16	2.3e-14
Gcc2	56.7669	-1.8848	0.230975	-8.16023	3.34e-16	2.48e-14
Tgfbr3	44.0128	2.94688	0.36117	8.15925	3.37e-16	2.49e-14
Pdzrn4	66.6332	3.62022	0.444072	8.15233	3.57e-16	2.62e-14
Atrnl1	65.1496	2.06303	0.253463	8.13937	3.97e-16	2.88e-14
Armcx3	90.2936	-1.5861	0.194869	-8.1393	3.98e-16	2.88e-14
Csf1	48.4297	-1.71576	0.210874	-8.13642	4.07e-16	2.93e-14
Fam91a1	52.8343	-1.72003	0.211473	-8.13353	4.17e-16	2.99e-14
Plppr5	11.1014	-4.5489	0.560123	-8.12124	4.61e-16	3.29e-14
Stom	52.1036	-2.29427	0.283051	-8.1055	5.25e-16	3.72e-14
Eid1	244.89	-1.50191	0.185675	-8.08894	6.02e-16	4.24e-14
Arhgef26	21.4058	-2.81399	0.348345	-8.07817	6.57e-16	4.6e-14
Yy1	91.7152	-1.51121	0.187148	-8.07497	6.75e-16	4.7e-14
Isyna1	254.553	1.59063	0.197189	8.06654	7.23e-16	5.01e-14
Cpd	64.1418	-2.54815	0.316604	-8.04837	8.39e-16	5.78e-14
Lsp1	55.1749	-2.15883	0.268415	-8.04289	8.77e-16	6.01e-14
Rps11	3574.65	0.680751	0.0846944	8.03774	9.15e-16	6.23e-14
Sap30l	25.3049	-2.44825	0.304817	-8.03186	9.6e-16	6.5e-14
Dnajc10	112.983	-1.52979	0.190737	-8.02045	1.05e-15	7.1e-14
Selenow	672.898	1.046	0.130547	8.01247	1.12e-15	7.53e-14
Aldh2	84.4512	1.61204	0.201213	8.01159	1.13e-15	7.55e-14
Rplp0	5102.53	0.671949	0.0839545	8.00373	1.21e-15	8e-14
Elob	720.629	0.747067	0.0934019	7.99841	1.26e-15	8.31e-14
mt-Co3	6620.75	-0.81465	0.101976	-7.98863	1.36e-15	8.95e-14
Dpysl5	16.9591	-3.30884	0.414286	-7.98686	1.38e-15	9.03e-14
Clip1	89.1854	-1.75316	0.219591	-7.98374	1.42e-15	9.21e-14
Lhfpl3	24.7287	4.77474	0.598674	7.97553	1.52e-15	9.8e-14
Dpm3	113.355	1.04845	0.131693	7.96131	1.7e-15	1.09e-13
Atp5g3	1114.32	1.69258	0.21261	7.96097	1.71e-15	1.09e-13
Rbp1	339.086	-1.71009	0.214963	-7.95528	1.79e-15	1.13e-13
Ralb	103.141	-2.48799	0.312774	-7.95459	1.8e-15	1.13e-13
Epb41l3	139.292	-1.18402	0.14885	-7.95442	1.8e-15	1.13e-13
Rps26	3177.5	0.956106	0.120226	7.95258	1.83e-15	1.14e-13
Sp3	75.317	-1.51059	0.190155	-7.94401	1.96e-15	1.22e-13
Ptov1	426.585	0.801247	0.100993	7.93367	2.13e-15	1.32e-13
Vps35	109.206	-1.25985	0.158816	-7.93281	2.14e-15	1.32e-13
Rpl7a	1750.96	0.648927	0.0818281	7.93037	2.18e-15	1.34e-13
Fam107b	68.7991	1.92776	0.243532	7.91583	2.46e-15	1.5e-13
Ntm	117.271	4.21802	0.533599	7.90485	2.68e-15	1.63e-13
Ubb	3507.86	0.78688	0.0995552	7.90396	2.7e-15	1.63e-13
Npm3	142.46	1.03893	0.131684	7.88956	3.03e-15	1.82e-13
Mrpl23	170.027	0.976298	0.123784	7.88709	3.09e-15	1.85e-13
Tm9sf3	168.562	-1.17222	0.148773	-7.87927	3.29e-15	1.96e-13
Erbin	96.7362	-1.6497	0.20955	-7.87259	3.47e-15	2.06e-13
Trip11	81.6726	-1.39532	0.177277	-7.87087	3.52e-15	2.08e-13
Nbl1	137.063	1.22938	0.156412	7.85985	3.85e-15	2.26e-13
Spon1	93.9627	-2.86479	0.36457	-7.85799	3.9e-15	2.28e-13
Rpl11	3724.06	0.682621	0.0869177	7.85365	4.04e-15	2.35e-13
Mat2b	117.855	-1.50328	0.191606	-7.84571	4.3e-15	2.49e-13
Fhod3	17.672	-2.7812	0.354575	-7.84375	4.37e-15	2.52e-13
Hs6st3	27.5772	4.38593	0.559583	7.83784	4.58e-15	2.63e-13
Wasf1	73.391	1.60457	0.204782	7.83549	4.67e-15	2.67e-13
Dhx36	74.7173	-1.44081	0.184164	-7.82348	5.14e-15	2.92e-13
Dpysl2	44.4119	-2.03004	0.259687	-7.81728	5.4e-15	3.06e-13
Ezr	487.857	-1.02487	0.131329	-7.80382	6.01e-15	3.38e-13
Ube2q1	44.1913	-1.9169	0.245769	-7.79958	6.21e-15	3.48e-13
Khdrbs3	41.8535	-2.61304	0.335157	-7.79648	6.37e-15	3.55e-13
Atp8a1	50.1727	1.98037	0.254932	7.76823	7.96e-15	4.42e-13
Hnrnpl	228.894	0.954409	0.122879	7.76706	8.03e-15	4.45e-13
Kif5b	273.747	-1.25128	0.161185	-7.76303	8.29e-15	4.57e-13
AW551984	22.275	3.37919	0.435906	7.75212	9.04e-15	4.96e-13
Kcne1l	56.2944	-2.05897	0.266112	-7.73722	1.02e-14	5.55e-13
Mrpl52	215.903	0.871333	0.112821	7.72316	1.13e-14	6.17e-13
Tpr	352.503	-1.09868	0.142283	-7.72183	1.15e-14	6.21e-13
Pabpn1	129.501	1.72513	0.223525	7.71785	1.18e-14	6.38e-13
Timp3	183.102	-2.0852	0.270247	-7.71592	1.2e-14	6.43e-13
Marcksl1	737.643	1.41038	0.182793	7.71568	1.2e-14	6.43e-13
Rrbp1	392.252	-1.13795	0.147757	-7.7015	1.34e-14	7.15e-13
Rock2	146.968	-1.67531	0.217707	-7.69523	1.41e-14	7.48e-13
Ndfip1	241.153	2.00429	0.260508	7.69379	1.43e-14	7.53e-13
Rgl1	33.9034	-1.62511	0.211486	-7.68423	1.54e-14	8.08e-13
Rab21	34.6731	-1.96327	0.255668	-7.67896	1.6e-14	8.39e-13
Spats2l	113.367	-1.57265	0.205085	-7.66826	1.74e-14	9.08e-13
Gpx1	413.545	1.0087	0.131552	7.66767	1.75e-14	9.08e-13
Shisa4	69.9379	1.4678	0.191692	7.65705	1.9e-14	9.83e-13
Ubl5	297.079	0.804227	0.105053	7.65542	1.93e-14	9.91e-13
Ctsl	422.43	-1.57913	0.206371	-7.65189	1.98e-14	1.01e-12
Celf4	56.4767	-1.76313	0.230424	-7.65169	1.98e-14	1.01e-12
Ankrd17	119.688	-1.14894	0.150178	-7.6505	2e-14	1.02e-12
Pdlim2	36.6095	-2.30637	0.301504	-7.64955	2.02e-14	1.02e-12
Ambra1	32.2077	2.25163	0.295054	7.63124	2.33e-14	1.17e-12
Eri3	133.573	1.33177	0.174648	7.62545	2.43e-14	1.22e-12
Col5a2	333.325	-1.39812	0.183372	-7.62449	2.45e-14	1.22e-12
Phpt1	184.511	2.25514	0.296183	7.61401	2.66e-14	1.32e-12
Ccdc186	63.165	-1.27284	0.167176	-7.61375	2.66e-14	1.32e-12
Fndc1	16.809	-4.2354	0.556534	-7.61031	2.73e-14	1.35e-12
Nr2f2	156.711	1.21773	0.160073	7.60731	2.8e-14	1.38e-12
Zfhx4	65.4042	2.73707	0.360129	7.60025	2.96e-14	1.45e-12
Frmd5	24.189	3.6393	0.478895	7.59937	2.98e-14	1.45e-12
Dpm1	95.307	1.33609	0.176032	7.59004	3.2e-14	1.55e-12
Sem1	558.387	0.582845	0.0767937	7.58975	3.21e-14	1.55e-12
P4ha1	138.141	-1.36516	0.180015	-7.58357	3.36e-14	1.62e-12
Lum	59.5748	-2.47459	0.326346	-7.58274	3.38e-14	1.63e-12
Scg5	25.6012	3.53636	0.466459	7.58128	3.42e-14	1.64e-12
Cdh2	104.407	-1.31062	0.173258	-7.56457	3.89e-14	1.85e-12
Trh	21.3391	5.3366	0.705517	7.5641	3.91e-14	1.85e-12
Fn1	601.571	-3.39312	0.448739	-7.56144	3.99e-14	1.89e-12
Spry1	21.6642	-2.61496	0.345957	-7.55863	4.07e-14	1.92e-12
Skp1a	461.53	1.4632	0.193587	7.55837	4.08e-14	1.92e-12
Ftl1	1572.54	-1.26045	0.166797	-7.55681	4.13e-14	1.93e-12
Xkr4	43.1407	2.54193	0.336403	7.55622	4.15e-14	1.93e-12
Pcdh9	110.212	2.25406	0.298639	7.54778	4.43e-14	2.05e-12
Hook3	72.727	-1.57624	0.208839	-7.54763	4.43e-14	2.05e-12
Ifngr2	71.1492	-1.64758	0.218466	-7.54157	4.64e-14	2.14e-12
Rragc	33.8553	-1.69319	0.224561	-7.53998	4.7e-14	2.16e-12
Rab12	58.1087	-1.25939	0.167043	-7.53929	4.73e-14	2.16e-12
mt-Nd4l	1887.2	2.29103	0.303937	7.53785	4.78e-14	2.18e-12
Cgnl1	95.1898	-1.4199	0.188457	-7.53435	4.91e-14	2.23e-12
Slc4a4	71.5286	-2.59261	0.344905	-7.51688	5.61e-14	2.54e-12
Erbb4	24.3889	-2.9468	0.392625	-7.50538	6.13e-14	2.76e-12
C1qtnf4	108.313	2.48571	0.331808	7.49141	6.81e-14	3.06e-12
Kitl	67.422	-1.9971	0.266752	-7.48672	7.06e-14	3.16e-12
Bod1l	112.807	-1.11935	0.149846	-7.46998	8.02e-14	3.58e-12
Rbm28	110.132	-1.64966	0.22093	-7.46689	8.21e-14	3.65e-12
Plscr1	68.1533	-1.3192	0.176684	-7.46643	8.24e-14	3.65e-12
Eif3k	559.899	0.733681	0.0983789	7.45771	8.8e-14	3.88e-12
Rps7	4900.9	0.810591	0.108895	7.44376	9.79e-14	4.3e-12
Fxyd7	33.63	3.92124	0.527129	7.43887	1.02e-13	4.44e-12
Wdr83os	143.483	1.20065	0.161404	7.43879	1.02e-13	4.44e-12
Pla2g12a	69.5645	-1.65344	0.222334	-7.43673	1.03e-13	4.49e-12
Ktn1	204.238	-0.997235	0.134129	-7.43488	1.05e-13	4.54e-12
Ube2m	66.4648	-1.39359	0.187476	-7.43345	1.06e-13	4.57e-12
Rsph3a	26.4765	2.5807	0.347208	7.43273	1.06e-13	4.58e-12
Plscr2	52.0506	-3.40244	0.458053	-7.42806	1.1e-13	4.73e-12
Mmp23	82.3911	-1.87332	0.252236	-7.42685	1.11e-13	4.75e-12
Picalm	75.1411	-1.27697	0.172126	-7.41885	1.18e-13	5.03e-12
Pebp1	714.167	0.787322	0.106269	7.40878	1.27e-13	5.41e-12
Wdr33	100.178	1.23376	0.16658	7.40642	1.3e-13	5.49e-12
Ddit3	56.5734	-1.48929	0.201163	-7.40339	1.33e-13	5.6e-12
Adam33	40.2356	-3.442	0.465483	-7.39446	1.42e-13	5.97e-12
Krt8	119.197	-2.14877	0.290707	-7.39153	1.45e-13	6.08e-12
Gm4258	14.5102	4.92479	0.667176	7.38155	1.56e-13	6.53e-12
Dsel	27.2848	-2.15488	0.292251	-7.37339	1.66e-13	6.92e-12
Dst	113.031	-1.45625	0.19756	-7.37117	1.69e-13	7.01e-12
Ube2e2	113.733	1.73136	0.235189	7.36157	1.82e-13	7.51e-12
Mgst1	361.23	-1.72523	0.234449	-7.35869	1.86e-13	7.65e-12
Pltp	85.1643	-2.11575	0.287593	-7.35676	1.88e-13	7.73e-12
Copb1	192.832	-0.947509	0.12882	-7.35527	1.91e-13	7.8e-12
St6galnac3	31.9128	2.64082	0.359079	7.35443	1.92e-13	7.82e-12
Kctd8	43.7783	2.34202	0.318531	7.35257	1.94e-13	7.9e-12
Rbm4b	72.9166	-1.20098	0.163406	-7.34966	1.99e-13	8.05e-12
Ier5	54.4902	-1.8358	0.249818	-7.34854	2e-13	8.09e-12
Igsf3	69.6465	-2.03997	0.277674	-7.34663	2.03e-13	8.18e-12
Pdzd8	41.4758	-1.73097	0.23567	-7.34487	2.06e-13	8.26e-12
Pitpnc1	111.422	2.96905	0.404655	7.33723	2.18e-13	8.72e-12
Rab2a	270.603	-0.775963	0.105802	-7.33407	2.23e-13	8.9e-12
Ndufb2	173.724	1.01049	0.137879	7.32881	2.32e-13	9.23e-12
Polr2l	101.953	2.32694	0.317602	7.32658	2.36e-13	9.35e-12
Phlda1	88.6562	2.23367	0.305109	7.32091	2.46e-13	9.72e-12
Fam204a	96.345	1.26073	0.172348	7.31505	2.57e-13	1.01e-11
Pcdh19	15.5359	3.26857	0.447536	7.30347	2.8e-13	1.1e-11
Cox16	97.7529	2.53362	0.347434	7.29237	3.05e-13	1.19e-11
Filip1l	82.9234	-2.1657	0.296989	-7.29219	3.05e-13	1.19e-11
Ndufb8	299.316	1.08261	0.148541	7.28827	3.14e-13	1.22e-11
Fgf5	21.6325	4.172	0.573038	7.28048	3.33e-13	1.29e-11
Stat1	31.4847	-2.29844	0.315764	-7.27899	3.36e-13	1.3e-11
Akirin2	48.8206	-2.08162	0.286116	-7.27546	3.45e-13	1.33e-11
Auts2	218.547	1.55093	0.213388	7.26813	3.64e-13	1.4e-11
Mbd2	41.542	-1.85647	0.255462	-7.26713	3.67e-13	1.4e-11
Cltc	162.421	-0.8319	0.11453	-7.26357	3.77e-13	1.44e-11
Itih5	8.98361	-4.41334	0.607743	-7.26185	3.82e-13	1.45e-11
Gpx3	61.4884	-2.35464	0.324298	-7.26073	3.85e-13	1.46e-11
Zmpste24	27.8237	-1.76056	0.242544	-7.25871	3.91e-13	1.47e-11
Podxl2	60.2253	1.46218	0.201443	7.25853	3.91e-13	1.47e-11
Rtl3	19.114	-3.30546	0.455909	-7.25027	4.16e-13	1.56e-11
Arl4c	46.6371	-1.4936	0.206235	-7.24221	4.41e-13	1.65e-11
Prdx2	968.054	0.611811	0.0845004	7.24033	4.48e-13	1.67e-11
Sult5a1	34.2274	2.52855	0.349275	7.23944	4.51e-13	1.68e-11
Kalrn	126.509	2.38086	0.328953	7.2377	4.56e-13	1.69e-11
Wtip	39.7063	-2.89339	0.400067	-7.23228	4.75e-13	1.75e-11
Naxe	142.813	1.10488	0.152772	7.23225	4.75e-13	1.75e-11
Smc5	71.0559	-1.3412	0.185605	-7.22609	4.97e-13	1.83e-11
Asic2	21.5004	4.69337	0.649761	7.22323	5.08e-13	1.86e-11
Lmo4	134.06	-1.25132	0.173398	-7.21642	5.34e-13	1.95e-11
Ak6	137.002	1.26074	0.174879	7.20919	5.63e-13	2.05e-11
Eif3i	360.38	0.841014	0.11685	7.19739	6.14e-13	2.23e-11
Spag7	82.9984	1.96632	0.273269	7.19555	6.22e-13	2.25e-11
Erc2	25.3343	2.34584	0.326202	7.19139	6.41e-13	2.32e-11
Lipa	41.8408	-1.46925	0.204431	-7.18701	6.62e-13	2.39e-11
Mef2c	38.2977	-1.80227	0.250806	-7.18593	6.68e-13	2.4e-11
Rpl19	3684.68	0.55805	0.0776858	7.18342	6.8e-13	2.44e-11
Tnni3	14.0824	-2.88554	0.402235	-7.17377	7.3e-13	2.61e-11
Trf	36.4011	-3.49846	0.487937	-7.16989	7.51e-13	2.67e-11
Mbp	37.0775	-2.23326	0.311653	-7.16585	7.73e-13	2.74e-11
Pwwp2b	12.2433	-3.57331	0.498677	-7.16558	7.75e-13	2.74e-11
Rab11fip1	22.5304	-2.18342	0.305145	-7.15536	8.35e-13	2.94e-11
Cdh18	23.2724	4.72327	0.660106	7.15532	8.35e-13	2.94e-11
Gpc6	100.351	2.74556	0.383813	7.15337	8.47e-13	2.97e-11
Vcp	278.669	-0.79003	0.110461	-7.15212	8.54e-13	2.99e-11
Slc38a1	100.421	-1.04737	0.146513	-7.1487	8.76e-13	3.06e-11
Nfe2l1	55.8252	-1.37355	0.192181	-7.14716	8.86e-13	3.08e-11
Impdh2	227.677	0.94081	0.131649	7.14637	8.91e-13	3.09e-11
Ssbp2	145.888	1.01273	0.141759	7.14401	9.06e-13	3.14e-11
Cd2ap	268.554	-1.29646	0.181893	-7.1276	1.02e-12	3.53e-11
Ablim1	37.7321	-2.00079	0.280801	-7.1253	1.04e-12	3.58e-11
Mgp	231.939	-2.82854	0.39731	-7.11922	1.09e-12	3.73e-11
Cul3	101.332	-1.37029	0.192765	-7.10857	1.17e-12	4.02e-11
Znrf2	15.1876	-2.61546	0.36814	-7.10452	1.21e-12	4.12e-11
Cachd1	61.3513	2.14309	0.301956	7.09734	1.27e-12	4.33e-11
Slc9a3r1	284.812	1.72522	0.243141	7.09557	1.29e-12	4.37e-11
Akr7a5	100.543	1.26121	0.177831	7.09221	1.32e-12	4.47e-11
Mosmo	34.9735	-1.88337	0.265766	-7.08655	1.37e-12	4.64e-11
Etl4	96.9882	1.36312	0.192704	7.07368	1.51e-12	5.08e-11
Adrm1	114.562	1.11654	0.157849	7.07345	1.51e-12	5.08e-11
Top2b	165.998	-1.06438	0.150646	-7.06542	1.6e-12	5.36e-11
Anxa3	129.215	-1.7603	0.249186	-7.06421	1.62e-12	5.4e-11
Cdk4	733.867	1.05154	0.148873	7.06336	1.63e-12	5.42e-11
Dcbld2	58.9484	-1.57158	0.222512	-7.06288	1.63e-12	5.42e-11
Rpl13	6593.33	0.619774	0.0877705	7.0613	1.65e-12	5.47e-11
Adgrg6	35.3191	-2.39006	0.338705	-7.05646	1.71e-12	5.64e-11
Nr2f1	63.4801	2.31432	0.32798	7.05628	1.71e-12	5.64e-11
Med25	86.3168	0.953095	0.135097	7.05491	1.73e-12	5.68e-11
Fam160b1	30.5196	-1.65515	0.234654	-7.05359	1.74e-12	5.72e-11
Fam114a1	91	-1.01607	0.144094	-7.0514	1.77e-12	5.79e-11
Cryl1	50.0905	-1.639	0.232498	-7.04954	1.8e-12	5.86e-11
Eif3a	414.236	-0.873988	0.123995	-7.04856	1.81e-12	5.88e-11
Col4a2	127.862	-3.06386	0.434788	-7.0468	1.83e-12	5.94e-11
Adgrg2	28.8466	3.10286	0.44045	7.04474	1.86e-12	6.01e-11
Ybx3	114.341	-1.77721	0.252404	-7.04114	1.91e-12	6.15e-11
Cggbp1	83.4472	-1.10127	0.156656	-7.02989	2.07e-12	6.64e-11
Col12a1	81.9577	1.8778	0.26712	7.02981	2.07e-12	6.64e-11
Calu	244.297	-0.867819	0.123577	-7.02252	2.18e-12	6.98e-11
Hif1a	104.135	-1.08792	0.154938	-7.0217	2.19e-12	7e-11
Camk4	32.504	2.22104	0.316476	7.01803	2.25e-12	7.17e-11
Ppp4r2	75.8275	-1.44954	0.206648	-7.01451	2.31e-12	7.33e-11
Magi1	114.281	1.99842	0.284982	7.01244	2.34e-12	7.42e-11
Dusp6	25.8552	-2.81854	0.402244	-7.00705	2.43e-12	7.7e-11
Eif3h	543.204	0.768056	0.109618	7.00668	2.44e-12	7.7e-11
Efna1	57.3998	2.09082	0.298461	7.00534	2.46e-12	7.75e-11
Aup1	80.0231	1.47363	0.210548	6.99899	2.58e-12	8.07e-11
Sh3glb1	173.787	-1.10538	0.157936	-6.99892	2.58e-12	8.07e-11
5730522E02Rik	31.1562	3.33426	0.476761	6.99357	2.68e-12	8.37e-11
App	371.63	-0.887658	0.126958	-6.99177	2.71e-12	8.45e-11
Pax6os1	8.49789	4.35308	0.622787	6.98968	2.76e-12	8.56e-11
mt-Nd2	2406.38	-1.2273	0.175607	-6.9889	2.77e-12	8.59e-11
Srsf9	124.374	-0.996955	0.142668	-6.98792	2.79e-12	8.62e-11
Cntfr	25.8295	3.31406	0.474431	6.98533	2.84e-12	8.76e-11
Sgk1	37.2826	1.72637	0.247184	6.98414	2.87e-12	8.82e-11
Tln1	194.062	-1.33249	0.19089	-6.98041	2.94e-12	9.03e-11
Ppfia1	44.7691	-1.40046	0.200647	-6.97971	2.96e-12	9.05e-11
Gphn	160.816	2.50295	0.358671	6.97838	2.99e-12	9.12e-11
Hdac8	44.8501	1.91782	0.274865	6.97734	3.01e-12	9.16e-11
Airn	232.504	1.92426	0.275833	6.9762	3.03e-12	9.21e-11
AC149090.1	36.5736	2.07621	0.297877	6.97004	3.17e-12	9.6e-11
Aplp2	180.585	-1.45496	0.209175	-6.95572	3.51e-12	1.06e-10
Vamp5	40.7384	-2.60474	0.374582	-6.95372	3.56e-12	1.07e-10
Prkca	29.5822	2.03042	0.292135	6.95028	3.65e-12	1.1e-10
Lamp2	130.406	-1.57348	0.226608	-6.94361	3.82e-12	1.15e-10
Fau	3446.86	0.782205	0.112715	6.93966	3.93e-12	1.18e-10
Nudt14	63.3969	1.6809	0.242287	6.93763	3.99e-12	1.19e-10
Taf10	99.9765	-1.52109	0.21936	-6.93422	4.08e-12	1.22e-10
Uaca	71.2174	-1.74307	0.251647	-6.92665	4.31e-12	1.28e-10
Gem	76.8749	2.82504	0.408278	6.91939	4.54e-12	1.35e-10
Timm17b	138.653	0.998747	0.144355	6.91867	4.56e-12	1.35e-10
Rcsd1	42.0863	-2.00318	0.289764	-6.91316	4.74e-12	1.4e-10
Btbd7	74.381	-1.51585	0.219338	-6.91104	4.81e-12	1.42e-10
Arhgap18	66.1669	-1.44234	0.208839	-6.90648	4.97e-12	1.46e-10
Smpd3	14.1439	-3.60331	0.521956	-6.90348	5.07e-12	1.49e-10
Eif4a1	574.686	-0.782291	0.113371	-6.90025	5.19e-12	1.52e-10
Arglu1	115.189	-1.06815	0.154803	-6.90002	5.2e-12	1.52e-10
Erlec1	63.4178	-1.73474	0.25146	-6.89866	5.25e-12	1.53e-10
Folr1	28.1793	-3.8219	0.55428	-6.89525	5.38e-12	1.56e-10
Fads6	18.3244	-3.7795	0.548289	-6.89326	5.45e-12	1.58e-10
Ndufa11	238.745	0.772257	0.112079	6.89029	5.57e-12	1.61e-10
Zc3h13	82.414	-1.19216	0.173084	-6.88778	5.67e-12	1.63e-10
Pard3b	95.0692	1.68689	0.245153	6.88098	5.94e-12	1.71e-10
Armcx4	37.4173	-1.41574	0.205778	-6.87991	5.99e-12	1.72e-10
Galntl6	17.1388	5.3197	0.773773	6.87501	6.2e-12	1.77e-10
Pde3a	33.5587	-1.69496	0.246654	-6.87181	6.34e-12	1.81e-10
Pgm2	35.1683	-1.92081	0.279593	-6.87001	6.42e-12	1.83e-10
Grm7	17.4191	3.63511	0.529661	6.86309	6.74e-12	1.92e-10
Bcar3	44.4548	-2.18538	0.318478	-6.86196	6.79e-12	1.93e-10
Slc24a3	28.5913	2.79238	0.407157	6.85823	6.97e-12	1.97e-10
Matn2	18.5932	-2.29073	0.334126	-6.85588	7.09e-12	2e-10
Sox12	49.7997	-1.37884	0.201159	-6.85448	7.16e-12	2.02e-10
Rarres2	136.456	-1.32267	0.193006	-6.85301	7.23e-12	2.03e-10
Krt15	16.5444	3.98485	0.581867	6.84839	7.47e-12	2.09e-10
Synm	20.1217	-3.25086	0.474983	-6.84416	7.69e-12	2.15e-10
Heg1	30.3114	-2.47064	0.361191	-6.84026	7.91e-12	2.21e-10
Nnat	613.66	1.01924	0.149013	6.83996	7.92e-12	2.21e-10
Cox6c	602.517	0.498365	0.0728879	6.83742	8.06e-12	2.24e-10
9030624J02Rik	9.28726	-4.98151	0.728594	-6.83715	8.08e-12	2.24e-10
Phb	122.404	1.79952	0.263235	6.83616	8.13e-12	2.25e-10
Samd1	22.9473	-1.8012	0.26349	-6.83595	8.15e-12	2.25e-10
Mdk	1866.89	0.875804	0.128196	6.83177	8.39e-12	2.31e-10
Btbd9	93.0896	1.70212	0.249152	6.83163	8.4e-12	2.31e-10
Smtnl2	49.3279	-1.5855	0.232156	-6.82946	8.52e-12	2.34e-10
Grik1	9.96693	2.68305	0.392962	6.82776	8.63e-12	2.36e-10
Zfp638	89.1883	-1.06465	0.156001	-6.82465	8.81e-12	2.41e-10
Kmt2a	95.628	-1.38411	0.202835	-6.82381	8.87e-12	2.42e-10
Plekha7	24.1031	-1.81697	0.266316	-6.82262	8.94e-12	2.43e-10
Pdzrn3	63.3162	1.92266	0.281842	6.82175	8.99e-12	2.44e-10
Rap2c	43.7636	-1.99307	0.292304	-6.81849	9.2e-12	2.49e-10
Neu1	17.3919	-2.43614	0.35731	-6.81799	9.23e-12	2.49e-10
Hmgn2	1457.24	2.05173	0.301277	6.81012	9.75e-12	2.63e-10
Sap18	274.455	1.4063	0.206507	6.80993	9.76e-12	2.63e-10
Nadk2	54.0753	-1.32138	0.194114	-6.80725	9.95e-12	2.67e-10
Rarb	75.0292	1.73087	0.254397	6.80383	1.02e-11	2.73e-10
Copb2	176.186	-1.01222	0.148787	-6.80314	1.02e-11	2.73e-10
Krt18	352.46	-1.28897	0.189622	-6.79759	1.06e-11	2.84e-10
Cxcl12	82.3504	2.50221	0.368193	6.79593	1.08e-11	2.86e-10
Dpp10	15.1475	4.20689	0.619097	6.79521	1.08e-11	2.87e-10
Nme4	149.275	1.29417	0.190607	6.78973	1.12e-11	2.98e-10
Tax1bp1	217.892	-1.03086	0.152024	-6.78089	1.19e-11	3.16e-10
Ppl	33.0954	-2.30897	0.340844	-6.77427	1.25e-11	3.3e-10
Amotl1	53.7741	-1.55609	0.23011	-6.76238	1.36e-11	3.57e-10
Fam110b	35.8551	1.78172	0.263677	6.75718	1.41e-11	3.7e-10
Slc24a5	26.2349	-3.5038	0.519085	-6.74996	1.48e-11	3.88e-10
Tnks	43.1575	-1.33553	0.197869	-6.74956	1.48e-11	3.88e-10
Ugcg	20.6207	-2.14308	0.31768	-6.74605	1.52e-11	3.96e-10
Anxa5	350.739	-1.13294	0.167984	-6.74435	1.54e-11	4e-10
Sptbn1	411.942	-1.06287	0.157636	-6.74259	1.56e-11	4.04e-10
Nectin3	53.3429	-1.21707	0.180671	-6.73637	1.62e-11	4.21e-10
Slc39a10	122.657	-1.39344	0.206889	-6.73521	1.64e-11	4.23e-10
Hlf	15.6441	-2.32743	0.34557	-6.73504	1.64e-11	4.23e-10
Tecr	326.117	0.971402	0.144332	6.73033	1.69e-11	4.36e-10
Gm47101	5.96289	-5.30456	0.788208	-6.7299	1.7e-11	4.37e-10
Yme1l1	77.2166	-1.00969	0.150108	-6.72642	1.74e-11	4.46e-10
Gcg	16.6945	4.25361	0.632455	6.72555	1.75e-11	4.48e-10
Scaf11	207.988	-1.22228	0.181789	-6.72365	1.77e-11	4.53e-10
Ldb2	20.2699	3.74911	0.55786	6.72052	1.81e-11	4.62e-10
Ctsf	84.8283	-2.73023	0.406304	-6.71967	1.82e-11	4.64e-10
Dtx3	68.8909	1.53257	0.228357	6.71128	1.93e-11	4.9e-10
0610010K14Rik	57.0251	2.01842	0.300965	6.7065	1.99e-11	5.05e-10
Bnc2	122.603	2.56502	0.382715	6.70217	2.05e-11	5.19e-10
Svep1	38.2466	-3.23828	0.483257	-6.70096	2.07e-11	5.23e-10
Zdbf2	154.333	-1.86578	0.278522	-6.69885	2.1e-11	5.29e-10
Taf6l	24.328	-1.72833	0.258105	-6.69622	2.14e-11	5.38e-10
Sulf2	44.3828	1.55577	0.232419	6.6938	2.17e-11	5.46e-10
Magi2	203.955	2.30548	0.344503	6.69217	2.2e-11	5.51e-10
Slc25a4	645.666	-0.741777	0.110853	-6.69153	2.21e-11	5.52e-10
Rhobtb3	98.1004	-1.12599	0.168333	-6.68903	2.25e-11	5.6e-10
Schip1	50.2256	2.7173	0.406267	6.68845	2.26e-11	5.61e-10
Ncoa4	89.6839	-1.38666	0.207522	-6.682	2.36e-11	5.86e-10
Zfpm1	25.5991	-3.03921	0.45502	-6.67929	2.4e-11	5.95e-10
Mex3d	24.1005	-2.15323	0.322423	-6.67828	2.42e-11	5.98e-10
Asph	72.7234	-1.03754	0.155399	-6.67663	2.44e-11	6.04e-10
Rgs3	34.454	-1.95847	0.293388	-6.67535	2.47e-11	6.08e-10
Zfp568	34.1751	-1.36006	0.20377	-6.67451	2.48e-11	6.1e-10
Rhou	109.821	-1.56408	0.234404	-6.67259	2.51e-11	6.17e-10
Fxr1	151.713	-0.961208	0.144068	-6.67191	2.52e-11	6.19e-10
Pura	52.3395	-1.28416	0.192526	-6.67006	2.56e-11	6.25e-10
Col4a4	44.5132	-3.79999	0.569746	-6.66962	2.56e-11	6.26e-10
Cdkn1b	33.8078	-2.09409	0.314073	-6.66754	2.6e-11	6.34e-10
B3gnt2	26.8213	2.4528	0.36835	6.65889	2.76e-11	6.71e-10
Frk	11.7129	-2.82356	0.424127	-6.65734	2.79e-11	6.76e-10
Dicer1	64.8781	-1.43401	0.215407	-6.65722	2.79e-11	6.76e-10
Dab2	98.0689	-1.13975	0.17122	-6.6566	2.8e-11	6.77e-10
Anapc11	289.61	1.58449	0.238075	6.65541	2.83e-11	6.81e-10
Kctd12	19.5963	-2.21302	0.332683	-6.65203	2.89e-11	6.96e-10
Ctnna1	163.647	-0.944416	0.142157	-6.64347	3.06e-11	7.36e-10
Pdlim4	52.2129	1.95782	0.294883	6.63934	3.15e-11	7.56e-10
Aebp1	228.461	-1.3651	0.205672	-6.63726	3.2e-11	7.65e-10
Sv2c	31.0819	5.3362	0.804672	6.63152	3.32e-11	7.94e-10
Ubl7	45.7544	1.40248	0.211581	6.62857	3.39e-11	8.07e-10
BC005537	67.5559	-1.1134	0.167975	-6.6284	3.39e-11	8.07e-10
Esr1	24.503	3.29616	0.4974	6.62678	3.43e-11	8.15e-10
Galnt16	18.6446	3.5768	0.539971	6.62406	3.49e-11	8.28e-10
Idh3b	141.125	0.954129	0.144265	6.61374	3.75e-11	8.86e-10
Sh3gl2	12.4403	3.28814	0.497271	6.61237	3.78e-11	8.93e-10
Ptprz1	20.4782	-2.99736	0.453453	-6.61007	3.84e-11	9.05e-10
Mapk8ip1	41.0732	1.82898	0.277042	6.60183	4.06e-11	9.55e-10
Peg10	49.7356	1.67	0.2532	6.59557	4.24e-11	9.95e-10
Clba1	17.0264	3.967	0.601589	6.59421	4.28e-11	1e-09
Ebf1	19.4028	-2.83607	0.430367	-6.58989	4.4e-11	1.03e-09
Fam104a	125.429	-0.7819	0.118796	-6.58186	4.65e-11	1.08e-09
Tmem64	30.5547	-1.61933	0.246101	-6.57995	4.71e-11	1.1e-09
Btf3l4	121.423	2.1347	0.324465	6.57913	4.73e-11	1.1e-09
Spry2	21.5913	-2.84501	0.43249	-6.57821	4.76e-11	1.1e-09
Syne2	439.359	-1.63734	0.248905	-6.57817	4.76e-11	1.1e-09
Bst2	45.4837	-2.15629	0.328147	-6.57113	4.99e-11	1.15e-09
Trip10	22.0854	-1.69823	0.258482	-6.56999	5.03e-11	1.16e-09
Smad4	57.3281	-1.15801	0.176335	-6.56711	5.13e-11	1.18e-09
Tfpi	134.695	-1.49567	0.22776	-6.5669	5.14e-11	1.18e-09
Agpat3	22.7647	-1.46295	0.222933	-6.56232	5.3e-11	1.22e-09
Rpl10a	3060.83	0.644354	0.0982069	6.56119	5.34e-11	1.22e-09
Gabra1	22.7609	2.86898	0.437425	6.55879	5.42e-11	1.24e-09
Timp2	171.309	-1.43357	0.218736	-6.55385	5.61e-11	1.28e-09
Btg3	83.727	1.81841	0.277496	6.55293	5.64e-11	1.29e-09
Ptchd1	10.336	3.92154	0.598516	6.55211	5.67e-11	1.29e-09
Trim33	52.8571	-1.24732	0.190585	-6.54469	5.96e-11	1.35e-09
Gspt1	121.135	-0.967315	0.148141	-6.52969	6.59e-11	1.49e-09
Hs6st1	34.1474	-1.80375	0.276398	-6.52592	6.76e-11	1.53e-09
Vps72	90.0797	1.05206	0.161405	6.51816	7.12e-11	1.61e-09
Ggct	19.1694	-2.4194	0.3714	-6.51429	7.3e-11	1.65e-09
Eid2	22.8039	-2.23133	0.342585	-6.5132	7.36e-11	1.66e-09
Arhgef5	31.9349	-2.21822	0.340632	-6.51207	7.41e-11	1.66e-09
Ier5l	22.8251	-2.25605	0.346509	-6.51079	7.48e-11	1.67e-09
Negr1	16.1689	3.19499	0.490734	6.51062	7.48e-11	1.67e-09
Kdm1a	88.1283	-1.58128	0.242978	-6.5079	7.62e-11	1.7e-09
Tgfb2	165.887	-1.31984	0.202983	-6.50225	7.91e-11	1.76e-09
Hey2	8.18657	-3.16971	0.487663	-6.49979	8.04e-11	1.79e-09
Gm26945	9.4525	-4.86265	0.748426	-6.49717	8.18e-11	1.82e-09
Eml1	48.0426	1.83485	0.28241	6.49712	8.19e-11	1.82e-09
Mapkapk2	71.7272	-1.10356	0.169882	-6.49604	8.25e-11	1.82e-09
Prelid1	319.622	0.862382	0.132758	6.49587	8.26e-11	1.82e-09
Pten	40.732	-1.35515	0.208765	-6.49125	8.51e-11	1.88e-09
Slc16a3	73.1646	-1.46871	0.226319	-6.48955	8.61e-11	1.9e-09
Cbx5	201.734	-1.12429	0.173343	-6.48595	8.82e-11	1.94e-09
Ptgds	57.4595	2.18942	0.337618	6.48489	8.88e-11	1.94e-09
Col11a1	57.4288	-1.79657	0.27704	-6.48489	8.88e-11	1.94e-09
Vim	1971.2	-0.918294	0.141637	-6.48344	8.97e-11	1.96e-09
Sh3bp5	22.1694	-1.79547	0.277069	-6.48023	9.16e-11	2e-09
Nefm	39.5742	5.72225	0.883657	6.47564	9.44e-11	2.06e-09
Grid1	10.5298	3.28397	0.507147	6.47539	9.46e-11	2.06e-09
Lgals3	89.748	4.26609	0.65887	6.47486	9.49e-11	2.06e-09
Zbtb7a	56.6462	-1.20889	0.186864	-6.46933	9.84e-11	2.13e-09
Igf1	214.121	2.51912	0.389602	6.46589	1.01e-10	2.18e-09
Tcf3	119.751	0.995463	0.153978	6.46497	1.01e-10	2.19e-09
Syne1	24.0433	1.84411	0.285296	6.46386	1.02e-10	2.2e-09
Ndufb6	248.516	0.830865	0.128599	6.46089	1.04e-10	2.24e-09
Larp4	70.6433	-1.1896	0.18423	-6.45712	1.07e-10	2.29e-09
Kcnma1	21.705	4.09334	0.633947	6.45691	1.07e-10	2.29e-09
Pacsin2	60.0765	-1.31348	0.203467	-6.45547	1.08e-10	2.31e-09
Bend4	11.5555	-2.45735	0.380828	-6.45265	1.1e-10	2.35e-09
Ndufb11	348.239	0.496333	0.0769654	6.44878	1.13e-10	2.41e-09
Arhgap29	275.647	-1.33044	0.206413	-6.44549	1.15e-10	2.45e-09
Bambi	165.124	-1.49442	0.231918	-6.44378	1.17e-10	2.48e-09
Zfp580	61.5771	1.29656	0.201239	6.44291	1.17e-10	2.49e-09
Lypd6	35.3543	3.19719	0.49681	6.43545	1.23e-10	2.61e-09
Nsg2	8.09188	3.22715	0.501531	6.4346	1.24e-10	2.62e-09
Pgam2	32.7601	-2.94377	0.457507	-6.43437	1.24e-10	2.62e-09
Arhgap10	92.2078	0.998579	0.155462	6.42331	1.33e-10	2.81e-09
Mea1	111.246	1.03512	0.161366	6.41477	1.41e-10	2.97e-09
Fbln5	52.801	-1.86105	0.290379	-6.40904	1.46e-10	3.08e-09
Abcc9	8.9685	2.91348	0.454632	6.40844	1.47e-10	3.08e-09
Zfp804a	6.66366	3.4244	0.534394	6.40801	1.47e-10	3.09e-09
Mcc	172.877	1.20022	0.187321	6.40729	1.48e-10	3.1e-09
Klf5	71.3375	1.9964	0.311631	6.40629	1.49e-10	3.11e-09
Mrpl4	92.2209	1.22944	0.191973	6.40423	1.51e-10	3.15e-09
Kcnj8	57.6672	2.45011	0.382589	6.40402	1.51e-10	3.15e-09
Cd164l2	10.463	2.94089	0.459277	6.4033	1.52e-10	3.16e-09
Atp6v0d1	118.537	1.42264	0.222202	6.40244	1.53e-10	3.17e-09
Fth1	2253.29	0.96337	0.15052	6.40028	1.55e-10	3.21e-09
Vegfc	22.7417	-3.50203	0.547381	-6.39778	1.58e-10	3.26e-09
Zfp706	245.426	0.733229	0.11464	6.39592	1.6e-10	3.29e-09
Catspere2	6.81359	4.08081	0.638306	6.39319	1.62e-10	3.35e-09
mt-Co2	5179.53	-0.637922	0.0997889	-6.39272	1.63e-10	3.35e-09
Pcsk5	152.209	-1.50118	0.234832	-6.39257	1.63e-10	3.35e-09
Fhl2	29.4037	-1.92115	0.300628	-6.39048	1.65e-10	3.39e-09
Ccdc47	74.3507	-1.339	0.209627	-6.38754	1.69e-10	3.45e-09
Ppdpf	187.56	1.08499	0.169908	6.38571	1.71e-10	3.48e-09
Vegfa	33.7762	-2.33885	0.366586	-6.38008	1.77e-10	3.61e-09
Spon2	110.305	-5.10383	0.800112	-6.37889	1.78e-10	3.63e-09
Gm14226	9.88261	4.39322	0.68925	6.37391	1.84e-10	3.74e-09
Znhit1	91.3119	1.03064	0.161778	6.37069	1.88e-10	3.82e-09
Abhd2	16.3816	2.43842	0.38298	6.36697	1.93e-10	3.91e-09
Setd4	10.066	2.8826	0.452898	6.3648	1.96e-10	3.95e-09
Fxyd6	97.7402	1.87522	0.29474	6.36226	1.99e-10	4.01e-09
Clk1	140.907	-0.902035	0.141897	-6.35696	2.06e-10	4.14e-09
Anks1b	23.7514	3.1903	0.501862	6.35692	2.06e-10	4.14e-09
Tmem263	109.494	-0.88879	0.13983	-6.35623	2.07e-10	4.15e-09
Lhx9	27.8131	1.60012	0.251753	6.35593	2.07e-10	4.15e-09
Col3a1	1232.99	-1.05857	0.166549	-6.35588	2.07e-10	4.15e-09
Acly	69.0249	1.41859	0.223509	6.34689	2.2e-10	4.39e-09
Crls1	30.5371	-1.65154	0.260238	-6.34626	2.21e-10	4.4e-09
Dusp14	45.4078	2.36496	0.372656	6.34623	2.21e-10	4.4e-09
Rlf	56.1964	-1.20177	0.189493	-6.34203	2.27e-10	4.51e-09
Map1lc3a	287.735	1.02072	0.160987	6.34042	2.29e-10	4.55e-09
Rfx2	27.9875	2.84127	0.448319	6.33761	2.33e-10	4.63e-09
Dusp11	73.9539	-1.22511	0.193328	-6.33695	2.34e-10	4.64e-09
Zbtb8b	11.4216	-3.92359	0.619195	-6.33659	2.35e-10	4.64e-09
Ubc	626.84	-0.834749	0.131754	-6.33565	2.36e-10	4.67e-09
Ifi27	51.5453	-1.58069	0.249596	-6.33298	2.4e-10	4.74e-09
Arc	15.3784	3.56922	0.563641	6.33244	2.41e-10	4.75e-09
Cox6b1	569.807	0.478961	0.0756724	6.32941	2.46e-10	4.83e-09
Soat1	94.2008	-1.066	0.168577	-6.32352	2.56e-10	5.01e-09
Ifitm1	237.579	4.32352	0.683904	6.32182	2.59e-10	5.06e-09
Cx3cr1	23.338	4.13325	0.654322	6.31684	2.67e-10	5.22e-09
Saraf	98.7766	-1.25927	0.199387	-6.31571	2.69e-10	5.24e-09
Cfl1	1045.55	0.920362	0.145739	6.31515	2.7e-10	5.24e-09
Akap9	136.888	-1.12569	0.178256	-6.31502	2.7e-10	5.24e-09
Scaf1	48.5589	1.41994	0.224853	6.31499	2.7e-10	5.24e-09
Fam220a	13.1687	-3.68043	0.582818	-6.31489	2.7e-10	5.24e-09
Ifitm2	736.287	1.17247	0.185884	6.30755	2.83e-10	5.49e-09
Rbpms	300.99	-1.11241	0.176585	-6.29956	2.98e-10	5.77e-09
Actr3	173.584	-0.756195	0.120055	-6.29872	3e-10	5.79e-09
Mmp11	66.1988	1.61248	0.256009	6.29852	3.01e-10	5.79e-09
Tmem246	33.4953	-2.09547	0.332752	-6.2974	3.03e-10	5.83e-09
Igf2	426.055	2.13055	0.338448	6.29507	3.07e-10	5.91e-09
Gm3448	14.8293	2.39032	0.379857	6.29268	3.12e-10	5.99e-09
Dcakd	182.001	1.69267	0.269073	6.29075	3.16e-10	6.05e-09
Klhl29	13.3719	2.34024	0.372028	6.2905	3.16e-10	6.05e-09
Cdc73	39.8647	-1.30238	0.207053	-6.29008	3.17e-10	6.06e-09
Vps28	89.0478	1.06019	0.168567	6.2894	3.19e-10	6.08e-09
B4galt6	43.3583	-1.41038	0.224317	-6.28744	3.23e-10	6.15e-09
Kcnd3	20.7273	3.04329	0.484503	6.28127	3.36e-10	6.38e-09
Adamtsl1	54.0263	2.22226	0.3542	6.27404	3.52e-10	6.68e-09
Kif2a	73.5915	-1.06172	0.16923	-6.27383	3.52e-10	6.68e-09
Hmcn1	30.1584	-1.57733	0.251467	-6.27253	3.55e-10	6.72e-09
Chd2	93.5124	-1.04423	0.166487	-6.27216	3.56e-10	6.73e-09
Spty2d1	48.1926	-1.49762	0.238832	-6.27061	3.6e-10	6.79e-09
Dab2ip	43.6741	-1.26	0.201048	-6.26716	3.68e-10	6.93e-09
Myof	36.9543	-1.63459	0.260841	-6.26664	3.69e-10	6.94e-09
Fhit	25.8719	1.7986	0.287017	6.2665	3.69e-10	6.94e-09
Pcbp3	21.1755	2.05305	0.327693	6.26516	3.72e-10	6.98e-09
Gnai2	238.122	-0.748655	0.119534	-6.26313	3.77e-10	7.07e-09
Abtb2	13.4854	3.82435	0.610828	6.26092	3.83e-10	7.16e-09
Rora	43.2559	2.16291	0.345551	6.25929	3.87e-10	7.22e-09
Klf3	73.6322	-1.43746	0.229742	-6.25685	3.93e-10	7.32e-09
Gyg	107.988	-0.826725	0.1322	-6.25358	4.01e-10	7.47e-09
Akap11	64.5529	-1.16241	0.185896	-6.25301	4.03e-10	7.48e-09
Mark3	65.6485	-1.12448	0.179845	-6.25248	4.04e-10	7.5e-09
Ddx58	13.486	-2.35415	0.376572	-6.25154	4.06e-10	7.53e-09
Adnp	51.9864	1.25912	0.20145	6.25029	4.1e-10	7.58e-09
Dact1	18.6161	-2.45707	0.393573	-6.24297	4.29e-10	7.93e-09
Aebp2	48.0752	-1.31916	0.211607	-6.23401	4.55e-10	8.39e-09
Gatad1	37.9295	-1.67347	0.268804	-6.22562	4.8e-10	8.84e-09
Ywhaz	671.235	0.871217	0.140173	6.2153	5.12e-10	9.42e-09
Arcn1	135.901	-0.774635	0.124697	-6.21217	5.23e-10	9.6e-09
Nkx2-3	8.05518	5.79478	0.933595	6.20696	5.4e-10	9.91e-09
Cdk9	31.4207	-1.46053	0.235434	-6.20355	5.52e-10	1.01e-08
Gm15261	12.13	-2.41175	0.388955	-6.20057	5.63e-10	1.03e-08
Gm26615	7.05543	-5.27055	0.850429	-6.19751	5.74e-10	1.05e-08
Nbeal1	69.6837	-1.3326	0.215097	-6.19535	5.82e-10	1.06e-08
Cnih2	27.8344	2.07509	0.335012	6.1941	5.86e-10	1.07e-08
Rhpn2	19.9323	-2.10929	0.340609	-6.1927	5.91e-10	1.07e-08
Zmym4	56.9906	-1.17862	0.190416	-6.18973	6.03e-10	1.09e-08
Egln1	43.0154	-1.82987	0.295895	-6.18418	6.24e-10	1.13e-08
Ank2	44.2274	1.7721	0.286804	6.17877	6.46e-10	1.17e-08
Epha4	27.6722	1.7909	0.289866	6.17838	6.48e-10	1.17e-08
Pde1a	9.63621	-2.92159	0.473077	-6.17572	6.59e-10	1.19e-08
Sema3d	162.26	-3.40818	0.552149	-6.17257	6.72e-10	1.21e-08
Myl6b	9.60095	3.43246	0.556473	6.16824	6.91e-10	1.24e-08
Ssx2ip	23.0258	-1.92122	0.311517	-6.16729	6.95e-10	1.25e-08
Cep162	19.686	-1.98551	0.322064	-6.16496	7.05e-10	1.26e-08
Ankrd11	306.919	-1.2153	0.197215	-6.16231	7.17e-10	1.28e-08
Utp14b	12.4668	-2.41058	0.391184	-6.16227	7.17e-10	1.28e-08
Scd2	114.264	-1.17966	0.191453	-6.16163	7.2e-10	1.29e-08
Cacnb3	63.5172	1.17419	0.190585	6.16095	7.23e-10	1.29e-08
Gm20342	9.45002	-2.70836	0.439872	-6.15715	7.41e-10	1.32e-08
Kcnip4	16.7613	4.96784	0.807124	6.15498	7.51e-10	1.34e-08
Abca9	6.97072	-5.31385	0.86374	-6.15215	7.64e-10	1.36e-08
Fam69b	5.47547	-5.19265	0.845658	-6.14037	8.23e-10	1.46e-08
Patj	31.3436	1.40674	0.22915	6.13896	8.31e-10	1.47e-08
Tbca	387.878	0.462624	0.0753959	6.13593	8.47e-10	1.5e-08
Cnbp	573.903	0.802618	0.130809	6.13578	8.47e-10	1.5e-08
Itpr1	69.9104	-1.27914	0.20859	-6.13234	8.66e-10	1.53e-08
Glul	72.1018	1.38622	0.226084	6.13142	8.71e-10	1.53e-08
P3h3	56.8085	-1.36368	0.222432	-6.13076	8.75e-10	1.54e-08
Ccl7	17.6421	-3.39627	0.554011	-6.13034	8.77e-10	1.54e-08
Arpc1b	124.159	-1.09907	0.179389	-6.12673	8.97e-10	1.57e-08
Plxna2	10.3961	2.52124	0.411981	6.1198	9.37e-10	1.64e-08
Nme3	32.9117	3.44554	0.563189	6.1179	9.48e-10	1.66e-08
Matr3	254.573	-0.840135	0.137374	-6.11567	9.62e-10	1.68e-08
Nsa2	203.032	-1.04419	0.170753	-6.11518	9.64e-10	1.68e-08
Tns1	27.7253	-1.54094	0.252054	-6.11354	9.74e-10	1.7e-08
Fbn1	102.134	-1.24922	0.204425	-6.11088	9.91e-10	1.72e-08
Cdk5	47.41	1.42569	0.233404	6.10827	1.01e-09	1.75e-08
Dbndd2	25.5026	1.66505	0.272644	6.10707	1.01e-09	1.76e-08
Fads3	21.5415	-1.94061	0.318249	-6.09776	1.08e-09	1.86e-08
Zfp106	81.6216	-1.04097	0.170769	-6.09578	1.09e-09	1.88e-08
Cenpb	42.7268	-1.34897	0.221312	-6.09533	1.09e-09	1.89e-08
Cep350	49.526	-1.89542	0.311016	-6.09427	1.1e-09	1.9e-08
Hotairm1	67.9456	2.73733	0.449268	6.09286	1.11e-09	1.91e-08
Vti1b	80.0373	0.882404	0.144829	6.09273	1.11e-09	1.91e-08
Plppr3	19.7947	2.08054	0.341537	6.09169	1.12e-09	1.92e-08
Arpc5	174.722	-0.648667	0.106503	-6.09061	1.12e-09	1.93e-08
Cish	23.4476	-1.935	0.317776	-6.0892	1.13e-09	1.94e-08
Adcyap1r1	7.1156	-3.70961	0.609222	-6.08909	1.14e-09	1.94e-08
Wwp1	33.9772	-1.28975	0.21182	-6.08889	1.14e-09	1.94e-08
Mogs	18.3589	-2.23674	0.367846	-6.08065	1.2e-09	2.04e-08
Chic2	69.4375	-1.45374	0.239203	-6.07745	1.22e-09	2.08e-08
Scamp5	16.5275	1.96336	0.323089	6.07683	1.23e-09	2.08e-08
2310002F09Rik	14.539	3.78792	0.623445	6.07579	1.23e-09	2.1e-08
Gpr153	8.26978	-2.96691	0.488925	-6.06824	1.29e-09	2.19e-08
mt-Nd3	450.126	-4.16748	0.686778	-6.06816	1.29e-09	2.19e-08
Car11	16.6363	3.0183	0.49746	6.06743	1.3e-09	2.2e-08
Ntng1	16.4973	4.21494	0.694779	6.0666	1.31e-09	2.21e-08
Pbx3	73.688	1.48081	0.244109	6.06619	1.31e-09	2.21e-08
Tmem158	25.6491	2.48926	0.410377	6.06579	1.31e-09	2.21e-08
1700037H04Rik	61.4515	1.76414	0.290893	6.06458	1.32e-09	2.23e-08
Rps8	6350.35	0.508801	0.0839083	6.06378	1.33e-09	2.23e-08
Fat4	20.321	-1.69874	0.280203	-6.06252	1.34e-09	2.25e-08
Hddc3	30.5716	2.10712	0.347706	6.06007	1.36e-09	2.28e-08
Higd2a	157.421	0.776242	0.128155	6.05707	1.39e-09	2.32e-08
Lratd2	14.0215	3.41546	0.564134	6.05434	1.41e-09	2.36e-08
Ost4	423.102	0.748489	0.123743	6.04875	1.46e-09	2.44e-08
Dnajc19	100.421	0.956366	0.158124	6.0482	1.46e-09	2.44e-08
Podn	21.5284	2.49275	0.412178	6.04776	1.47e-09	2.44e-08
2200002D01Rik	7.77988	-4.36144	0.721394	-6.04585	1.49e-09	2.47e-08
C1d	169.071	0.832186	0.137713	6.04291	1.51e-09	2.51e-08
Zfp608	31.2913	-2.10564	0.348487	-6.04223	1.52e-09	2.52e-08
Csnk2a2	49.0445	-1.41011	0.23341	-6.04132	1.53e-09	2.53e-08
Plp2	343.294	0.572146	0.0947131	6.04083	1.53e-09	2.53e-08
Flywch2	25.3271	1.6208	0.26835	6.03987	1.54e-09	2.55e-08
Crb2	38.1828	-1.57373	0.260587	-6.0392	1.55e-09	2.55e-08
Gmps	104.625	-1.08407	0.179579	-6.03671	1.57e-09	2.59e-08
Rasgrp2	23.2605	1.78692	0.296077	6.03532	1.59e-09	2.61e-08
Sap30	57.5632	-1.55396	0.257528	-6.03413	1.6e-09	2.62e-08
Gm20186	102.733	-1.93503	0.320826	-6.03139	1.63e-09	2.67e-08
Trim28	216.897	0.904262	0.150042	6.02672	1.67e-09	2.74e-08
Ube2d2a	235.559	0.6925	0.11491	6.02646	1.68e-09	2.74e-08
Trpm3	32.9245	3.48799	0.57878	6.02644	1.68e-09	2.74e-08
Dnajc21	44.138	-1.49746	0.248527	-6.02532	1.69e-09	2.75e-08
Zcchc24	38.3458	-1.32273	0.220043	-6.01123	1.84e-09	3e-08
Gxylt1	51.533	-1.25061	0.208095	-6.0098	1.86e-09	3.02e-08
1110051M20Rik	33.2733	1.51299	0.2518	6.00871	1.87e-09	3.04e-08
Rps16	4616.25	0.573536	0.0954712	6.00742	1.88e-09	3.06e-08
Pcdh7	43.2385	2.52713	0.420762	6.00608	1.9e-09	3.08e-08
Pfn1	1111.6	1.22979	0.2048	6.00483	1.92e-09	3.1e-08
Pdp1	19.4022	2.45879	0.409621	6.0026	1.94e-09	3.14e-08
Chchd6	49.3806	1.21569	0.202563	6.00153	1.95e-09	3.16e-08
Actr2	61.2655	-0.942914	0.157119	-6.00127	1.96e-09	3.16e-08
Zfp91	85.7866	-1.12052	0.186732	-6.0007	1.96e-09	3.16e-08
Impa2	36.8322	1.32486	0.220818	5.99981	1.98e-09	3.18e-08
Cmas	53.7714	-1.19362	0.199085	-5.99553	2.03e-09	3.26e-08
Myl4	51.1363	-4.33905	0.723945	-5.99362	2.05e-09	3.29e-08
Ube2q2	26.643	-1.46312	0.244146	-5.99281	2.06e-09	3.3e-08
Tpt1	5928.38	-0.722578	0.120647	-5.98921	2.11e-09	3.37e-08
Plekhj1	90.0788	1.17261	0.195867	5.98677	2.14e-09	3.42e-08
Hoxa7	9.93365	3.64278	0.608736	5.98416	2.18e-09	3.47e-08
Lrig3	16.6418	2.30644	0.385716	5.97965	2.24e-09	3.56e-08
Ccser2	25.0475	-1.41119	0.236093	-5.97728	2.27e-09	3.61e-08
Stxbp3	32.24	-1.51416	0.253609	-5.97043	2.37e-09	3.76e-08
Col4a1	168.155	-3.37282	0.565213	-5.96735	2.41e-09	3.83e-08
Oaz1	1252.74	0.740399	0.12411	5.96565	2.44e-09	3.86e-08
Mrps6	116.64	1.2024	0.201652	5.96273	2.48e-09	3.93e-08
Prss35	17.0447	-2.23835	0.375673	-5.95823	2.55e-09	4.03e-08
Cavin3	304.203	1.04828	0.176056	5.95426	2.61e-09	4.13e-08
Zfyve16	31.5751	-1.53982	0.258721	-5.95167	2.65e-09	4.19e-08
Psmg4	66.9599	1.06345	0.178763	5.94893	2.7e-09	4.25e-08
Ccdc88a	125.272	-1.13311	0.190514	-5.94766	2.72e-09	4.28e-08
Fign	23.2868	-1.67836	0.282295	-5.9454	2.76e-09	4.33e-08
Kmt5a	62.0834	-1.91928	0.322927	-5.94339	2.79e-09	4.38e-08
Snrpa	153.327	1.51256	0.254692	5.93876	2.87e-09	4.5e-08
Tgfbr2	49.198	1.64634	0.277534	5.93204	2.99e-09	4.68e-08
Rogdi	29.3817	1.68432	0.284035	5.92996	3.03e-09	4.74e-08
Psme2	169.758	1.04459	0.17623	5.92744	3.08e-09	4.8e-08
Prkci	35.0447	1.30724	0.22058	5.9264	3.1e-09	4.83e-08
Capza2	167.473	-0.717978	0.121169	-5.92542	3.11e-09	4.85e-08
Ncor1	161.997	-0.881725	0.148804	-5.9254	3.12e-09	4.85e-08
Maf	128.517	-2.22111	0.375019	-5.92266	3.17e-09	4.92e-08
Sox9	30.2614	-1.66755	0.281597	-5.92177	3.18e-09	4.94e-08
Baiap2	46.6735	2.25394	0.3809	5.91739	3.27e-09	5.07e-08
Nt5dc3	15.6763	2.52559	0.426819	5.91724	3.27e-09	5.07e-08
Mpc2	143.947	0.748018	0.126513	5.91259	3.37e-09	5.21e-08
2025-09-09	64.6392	1.20538	0.203881	5.91216	3.38e-09	5.21e-08
Peli2	23.1531	3.08907	0.522522	5.91185	3.38e-09	5.22e-08
Ahcy	157.857	2.48901	0.421232	5.90889	3.44e-09	5.3e-08
Npr3	50.7058	-1.82928	0.309658	-5.90744	3.47e-09	5.34e-08
Rab20	12.0694	-3.05892	0.5179	-5.90639	3.5e-09	5.36e-08
Get4	113.295	0.985078	0.166782	5.90637	3.5e-09	5.36e-08
Wisp1	6.90462	-4.56759	0.773351	-5.90623	3.5e-09	5.36e-08
Mospd3	24.4596	1.71816	0.290939	5.90556	3.51e-09	5.38e-08
Morf4l1	604.129	-0.49484	0.0837955	-5.90533	3.52e-09	5.38e-08
Nav2	62.3929	1.4787	0.250416	5.90499	3.53e-09	5.38e-08
Dusp10	17.1513	2.59896	0.440154	5.90466	3.53e-09	5.39e-08
Zadh2	39.8266	1.23456	0.209131	5.9033	3.56e-09	5.43e-08
Ephb1	14.6949	1.91032	0.323635	5.90271	3.58e-09	5.44e-08
Smap2	30.0994	-1.80788	0.306493	-5.89861	3.67e-09	5.57e-08
Rnf213	66.8343	-1.19084	0.202335	-5.88551	3.97e-09	6.02e-08
Dcps	70.9831	1.08413	0.184204	5.88545	3.97e-09	6.02e-08
Prkg1	165.212	2.12449	0.361096	5.88345	4.02e-09	6.08e-08
Gata5	34.1053	-2.16747	0.368439	-5.88284	4.03e-09	6.1e-08
Kcnd2	111.759	4.1149	0.699672	5.88118	4.07e-09	6.15e-08
Deptor	9.64416	3.48546	0.59268	5.88085	4.08e-09	6.16e-08
Sf3a2	57.7764	2.05155	0.348879	5.8804	4.09e-09	6.16e-08
Gcn1	18.9275	3.48533	0.593037	5.87708	4.18e-09	6.28e-08
Sarnp	220.331	0.872842	0.148539	5.87619	4.2e-09	6.31e-08
Hivep1	44.22	-1.30841	0.222759	-5.87365	4.26e-09	6.4e-08
Ctnnal1	57.0544	1.85489	0.315831	5.87304	4.28e-09	6.41e-08
Tbc1d8b	22.4473	-1.41335	0.240698	-5.87191	4.31e-09	6.45e-08
Begain	8.97904	3.04458	0.518557	5.87126	4.32e-09	6.46e-08
Ccdc106	22.6112	2.59538	0.442064	5.87104	4.33e-09	6.46e-08
Zbtb38	16.8501	-2.01844	0.343801	-5.87096	4.33e-09	6.46e-08
AC133868.2	3.98553	-5.08063	0.865417	-5.87074	4.34e-09	6.46e-08
Dapp1	10.8153	-2.35703	0.401657	-5.86827	4.4e-09	6.55e-08
Sacs	24.1836	-1.45881	0.248665	-5.86659	4.45e-09	6.61e-08
Oxsr1	24.7781	-1.60409	0.273648	-5.86187	4.58e-09	6.79e-08
Ndufv2	206.225	0.768724	0.131162	5.86086	4.6e-09	6.83e-08
Rgcc	15.2076	3.08622	0.526783	5.85862	4.67e-09	6.91e-08
Ccdc85b	46.7754	2.47193	0.422068	5.8567	4.72e-09	6.98e-08
Filip1	20.3063	-2.11571	0.361262	-5.85646	4.73e-09	6.99e-08
Hypk	48.7349	-1.18135	0.201811	-5.85377	4.81e-09	7.09e-08
Syt1	8.38345	4.96349	0.847944	5.85357	4.81e-09	7.09e-08
Fscn1	181.666	1.2676	0.216816	5.84644	5.02e-09	7.39e-08
Acbd5	35.3478	-1.47632	0.252526	-5.84623	5.03e-09	7.39e-08
Mef2a	114.112	-1.03513	0.177094	-5.84509	5.06e-09	7.44e-08
Ip6k2	84.4937	1.12428	0.192387	5.84385	5.1e-09	7.48e-08
Tmem37	16.3585	-2.62459	0.44915	-5.84345	5.11e-09	7.49e-08
Cd47	72.4173	-1.04825	0.17942	-5.84245	5.14e-09	7.53e-08
Ro60	16.9464	3.43538	0.58802	5.84228	5.15e-09	7.53e-08
Cox6a1	360.129	0.906362	0.155177	5.84083	5.19e-09	7.58e-08
Chd4	279.269	-0.848421	0.145262	-5.84064	5.2e-09	7.58e-08
Meis1	141.086	0.983807	0.168451	5.84033	5.21e-09	7.59e-08
Pfn2	133.512	1.07197	0.183589	5.83896	5.25e-09	7.64e-08
Glcci1	18.429	3.08397	0.528815	5.83186	5.48e-09	7.97e-08
Spg20	38.5932	-1.02452	0.175698	-5.83118	5.5e-09	7.98e-08
Stag2	74.6373	-1.27444	0.218559	-5.83111	5.51e-09	7.98e-08
Abcb7	64.586	1.78288	0.305771	5.83079	5.52e-09	7.99e-08
Cttnbp2nl	38.1601	-1.40902	0.241692	-5.82983	5.55e-09	8.03e-08
Ckap4	241.916	-1.06936	0.183571	-5.82532	5.7e-09	8.24e-08
Ecm1	44.1901	-1.59856	0.274472	-5.82411	5.74e-09	8.29e-08
Mir22hg	7.41923	4.83313	0.830004	5.82302	5.78e-09	8.33e-08
Lifr	24.617	-1.80698	0.310372	-5.82197	5.82e-09	8.37e-08
Frem2	146.62	2.04799	0.3519	5.81982	5.89e-09	8.47e-08
1700017B05Rik	20.5208	-1.67667	0.288104	-5.81966	5.9e-09	8.47e-08
Eif3f	559.066	0.774677	0.13312	5.8194	5.91e-09	8.47e-08
Aqp1	32.335	-2.16426	0.372038	-5.81733	5.98e-09	8.57e-08
Plscr4	25.9249	-1.56524	0.269127	-5.81598	6.03e-09	8.63e-08
Tm9sf1	42.1706	1.46166	0.251413	5.81379	6.11e-09	8.73e-08
Hadha	77.0648	-0.87335	0.150247	-5.81276	6.15e-09	8.78e-08
Rpl18a	3924.3	0.611052	0.105151	5.8112	6.2e-09	8.85e-08
Atp1b1	102.435	-1.83613	0.315975	-5.81101	6.21e-09	8.85e-08
Rab9	107.867	-0.853487	0.1469	-5.80998	6.25e-09	8.89e-08
Vasn	70.3079	-1.24033	0.213599	-5.80681	6.37e-09	9.05e-08
Pnp	71.5699	-1.07673	0.185467	-5.80553	6.42e-09	9.11e-08
Spred1	46.5275	-1.5935	0.274607	-5.80283	6.52e-09	9.25e-08
Atf7ip	49.8743	-1.26403	0.21812	-5.79513	6.83e-09	9.67e-08
Usp15	80.0386	-1.03052	0.177868	-5.79372	6.88e-09	9.74e-08
Ppp1cb	182.648	-0.647677	0.111814	-5.79247	6.94e-09	9.8e-08
Polr2d	113.414	1.1922	0.205866	5.79112	6.99e-09	9.87e-08
Itpkb	13.3747	-2.06599	0.356827	-5.78989	7.04e-09	9.93e-08
Sf1	154.193	0.976103	0.168627	5.78855	7.1e-09	1e-07
Epb41l1	26.3842	2.13178	0.368284	5.78841	7.11e-09	1e-07
Cdk16	68.3269	0.859625	0.148734	5.7796	7.49e-09	1.05e-07
Ehd4	22.7538	-1.61656	0.279719	-5.77923	7.5e-09	1.05e-07
Eea1	69.9381	-0.857461	0.148427	-5.77698	7.61e-09	1.07e-07
Enpp1	8.03392	-2.66921	0.4622	-5.775	7.7e-09	1.08e-07
Bptf	177.611	-0.846571	0.146601	-5.77467	7.71e-09	1.08e-07
Atp2b2	7.93893	3.45073	0.597776	5.77262	7.8e-09	1.09e-07
Chchd7	103.537	0.852963	0.14778	5.77186	7.84e-09	1.09e-07
Clstn1	35.1167	1.28668	0.222985	5.77026	7.91e-09	1.1e-07
Eprs	231.687	-0.842724	0.146065	-5.76952	7.95e-09	1.11e-07
AW549877	30.5431	-1.34053	0.232368	-5.76897	7.98e-09	1.11e-07
2900097C17Rik	85.8582	-0.830305	0.144011	-5.76558	8.14e-09	1.13e-07
Fzd8	11.4815	-2.35763	0.408981	-5.76465	8.18e-09	1.14e-07
Eef2	1380.06	0.736379	0.127751	5.76419	8.21e-09	1.14e-07
Naaladl2	26.6183	2.04586	0.354938	5.76399	8.21e-09	1.14e-07
Dact3	16.429	-1.88604	0.327339	-5.76174	8.33e-09	1.15e-07
H2-Ke6	37.2634	1.41243	0.245207	5.76016	8.4e-09	1.16e-07
Unc5d	7.63374	5.1899	0.901098	5.75952	8.44e-09	1.16e-07
Park7	356.302	0.565046	0.0981292	5.75818	8.5e-09	1.17e-07
Nbdy	109.647	0.914497	0.158931	5.75404	8.71e-09	1.2e-07
Pkia	53.1064	-1.13347	0.197048	-5.75225	8.81e-09	1.21e-07
Bcar1	22.8347	-1.37789	0.239679	-5.7489	8.98e-09	1.23e-07
Oxa1l	69.9915	1.08347	0.188622	5.74413	9.24e-09	1.27e-07
a	14.5921	3.42267	0.596406	5.73882	9.53e-09	1.31e-07
Syt5	6.14444	3.19893	0.557604	5.73692	9.64e-09	1.32e-07
Tafa1	7.67491	5.00375	0.872474	5.73513	9.74e-09	1.33e-07
Apbb2	42.5451	-1.12385	0.196058	-5.73222	9.91e-09	1.35e-07
Thsd7a	60.7976	1.02694	0.179272	5.7284	1.01e-08	1.38e-07
Zbtb1	30.9074	-1.32501	0.231375	-5.7267	1.02e-08	1.4e-07
Gria1	15.6887	3.1345	0.547363	5.72654	1.03e-08	1.4e-07
Mrps21	153.65	0.7021	0.122611	5.72624	1.03e-08	1.4e-07
Mrpl37	44.1759	1.3016	0.227387	5.72415	1.04e-08	1.41e-07
Daam2	23.4527	-1.45868	0.254881	-5.72299	1.05e-08	1.42e-07
Rps4x	5204.69	0.574978	0.100526	5.71967	1.07e-08	1.45e-07
Zswim7	21.9085	1.57061	0.274706	5.71741	1.08e-08	1.47e-07
Usp8	53.0634	-1.02911	0.180036	-5.7161	1.09e-08	1.48e-07
Pafah1b1	234.626	-0.715056	0.12514	-5.71406	1.1e-08	1.49e-07
Pnn	181.296	-0.653922	0.114477	-5.71227	1.11e-08	1.51e-07
Kcnq5	141.939	3.26965	0.572456	5.71161	1.12e-08	1.51e-07
Lrp1b	16.9069	4.90517	0.859143	5.70937	1.13e-08	1.53e-07
Samd5	46.0014	1.96883	0.344851	5.70922	1.13e-08	1.53e-07
Rad50	52.9563	-1.47494	0.258474	-5.70633	1.15e-08	1.55e-07
Trim2	14.9216	2.85087	0.499655	5.70568	1.16e-08	1.56e-07
Ndufb5	321.355	0.511176	0.0896053	5.70475	1.17e-08	1.56e-07
Sbds	57.8755	-1.08309	0.189899	-5.70352	1.17e-08	1.57e-07
Gm26917	179.838	1.4377	0.252086	5.70322	1.18e-08	1.57e-07
2600014E21Rik	5.53162	3.92425	0.688617	5.69874	1.21e-08	1.61e-07
Slc1a2	10.5275	2.80116	0.491569	5.69841	1.21e-08	1.62e-07
Oat	150.976	-0.926235	0.162624	-5.69555	1.23e-08	1.64e-07
Fgf13	28.073	1.83457	0.32218	5.69423	1.24e-08	1.65e-07
Sphkap	13.5501	-3.74493	0.657733	-5.69369	1.24e-08	1.66e-07
Cpa6	5.98352	4.69786	0.825365	5.69185	1.26e-08	1.67e-07
Ptgs1	63.684	-1.54584	0.271593	-5.69174	1.26e-08	1.67e-07
Gnb1	145.502	-0.99472	0.174796	-5.69076	1.26e-08	1.68e-07
9330182L06Rik	16.2804	-2.21715	0.389623	-5.69051	1.27e-08	1.68e-07
Pomp	279.614	0.582185	0.102323	5.68966	1.27e-08	1.69e-07
Smarca5	219.348	-0.994102	0.174858	-5.68519	1.31e-08	1.73e-07
Asna1	66.5438	0.979822	0.17237	5.68441	1.31e-08	1.73e-07
Gm6563	7.08823	-4.45047	0.783045	-5.68354	1.32e-08	1.74e-07
Nfatc2	22.1177	3.55047	0.624732	5.68319	1.32e-08	1.74e-07
Actn3	14.54	-3.56733	0.627939	-5.681	1.34e-08	1.76e-07
Uhrf2	69.1496	-1.19889	0.211054	-5.68049	1.34e-08	1.77e-07
Zfp414	43.3799	1.43369	0.252497	5.67804	1.36e-08	1.79e-07
Rtn1	27.3815	-2.11419	0.372414	-5.67698	1.37e-08	1.8e-07
Etv3	23.432	-1.55123	0.273267	-5.6766	1.37e-08	1.8e-07
Ado	52.2118	-1.12102	0.197545	-5.67478	1.39e-08	1.82e-07
Camk1	99.745	-1.08515	0.191346	-5.67116	1.42e-08	1.86e-07
Efemp1	68.8129	-1.80989	0.31926	-5.66902	1.44e-08	1.88e-07
Ilvbl	57.1857	-1.4797	0.26103	-5.66869	1.44e-08	1.88e-07
Atp5j2	515.838	0.549573	0.0969508	5.66858	1.44e-08	1.88e-07
Mplkip	76.7963	-0.945993	0.166924	-5.66722	1.45e-08	1.89e-07
Rps3a1	4387.74	0.501101	0.0884537	5.66513	1.47e-08	1.91e-07
Armcx1	100.9	-1.22361	0.216085	-5.66264	1.49e-08	1.94e-07
E330013P04Rik	10.5149	3.64963	0.644542	5.66236	1.49e-08	1.94e-07
Dnah12	14.261	3.93693	0.695306	5.66216	1.49e-08	1.94e-07
Wnk1	119.344	-1.0077	0.178032	-5.66025	1.51e-08	1.96e-07
Nynrin	67.7328	-1.34758	0.238109	-5.65951	1.52e-08	1.97e-07
Csde1	166.501	-0.81001	0.143175	-5.65749	1.54e-08	1.99e-07
Lcp1	36.4029	-5.07874	0.898125	-5.65483	1.56e-08	2.02e-07
Spag9	135.977	-1.15891	0.205048	-5.65188	1.59e-08	2.05e-07
Prickle1	49.8747	1.31835	0.233272	5.65153	1.59e-08	2.05e-07
Ddx6	121.939	-0.784727	0.138896	-5.64973	1.61e-08	2.07e-07
Gapdh	2345.36	0.686817	0.121571	5.64951	1.61e-08	2.07e-07
Tcp11l1	35.3929	1.77733	0.31466	5.64843	1.62e-08	2.08e-07
Qpct	12.9696	-2.66708	0.472581	-5.64365	1.66e-08	2.14e-07
Hspa5	1049.33	-1.09768	0.194515	-5.64315	1.67e-08	2.14e-07
Polb	62.5752	0.938178	0.166398	5.63815	1.72e-08	2.2e-07
Fstl1	331.437	-1.04834	0.185999	-5.63626	1.74e-08	2.23e-07
Snx6	176.901	-0.687695	0.12203	-5.63544	1.75e-08	2.23e-07
Bod1	51.2585	-1.32748	0.235589	-5.63473	1.75e-08	2.24e-07
Ppp2ca	163.596	-0.986145	0.175037	-5.63392	1.76e-08	2.25e-07
Rap2a	52.1786	-1.56421	0.277706	-5.63262	1.77e-08	2.26e-07
Xrn1	64.7304	-1.13648	0.201858	-5.6301	1.8e-08	2.29e-07
Ice1	36.2047	-1.32509	0.235414	-5.62875	1.82e-08	2.31e-07
Ints5-1	3.70101	-4.9515	0.879718	-5.6285	1.82e-08	2.31e-07
Brd7	46.7031	-0.962601	0.171142	-5.62456	1.86e-08	2.36e-07
Tgoln1	46.5151	-1.20456	0.214201	-5.62354	1.87e-08	2.37e-07
AC165953.2	6.33119	-4.64328	0.825963	-5.62166	1.89e-08	2.4e-07
Gt(ROSA)26Sor	46.2838	1.49508	0.265956	5.62152	1.89e-08	2.4e-07
Fkbp14	33.8355	-1.33918	0.238309	-5.61951	1.92e-08	2.42e-07
Casp8ap2	57.4764	-1.28095	0.228038	-5.61727	1.94e-08	2.45e-07
Gpc1	14.5575	1.95866	0.348835	5.61488	1.97e-08	2.48e-07
3110002H16Rik	6.85797	-4.57757	0.816	-5.60977	2.03e-08	2.55e-07
Selenop	91.9448	-1.83895	0.327879	-5.60862	2.04e-08	2.57e-07
Fabp3	128.363	-2.95168	0.526426	-5.60702	2.06e-08	2.59e-07
Cnot6l	55.8567	-1.22859	0.219124	-5.60683	2.06e-08	2.59e-07
Eif5b	199.172	-0.875403	0.156215	-5.60385	2.1e-08	2.63e-07
Cirbp	111.667	1.15216	0.205623	5.60326	2.1e-08	2.64e-07
Mtap	65.3135	-0.945336	0.168727	-5.60275	2.11e-08	2.64e-07
Sap130	29.0891	1.42215	0.253885	5.60154	2.12e-08	2.66e-07
Acadl	65.0516	-0.965777	0.172434	-5.60085	2.13e-08	2.67e-07
Plekha6	16.9783	-2.17247	0.387896	-5.60065	2.14e-08	2.67e-07
Col16a1	50.05	-1.68338	0.300738	-5.59751	2.17e-08	2.71e-07
Pbx2	36.7137	-1.24444	0.222452	-5.59418	2.22e-08	2.76e-07
Dnah7b	20.0458	-1.96755	0.351806	-5.59272	2.24e-08	2.78e-07
Nmral1	58.7187	1.56807	0.280403	5.59221	2.24e-08	2.79e-07
Mst1r	12.3477	-2.18913	0.391621	-5.58994	2.27e-08	2.82e-07
Cd164	139.534	-0.652662	0.116764	-5.58956	2.28e-08	2.83e-07
Pear1	17.6638	-1.57928	0.282584	-5.5887	2.29e-08	2.84e-07
Dpy19l1	32.8432	-1.85343	0.331661	-5.58833	2.29e-08	2.84e-07
Nup210l	9.15367	2.68776	0.481633	5.58051	2.4e-08	2.97e-07
Iqgap1	92.488	-1.16239	0.208344	-5.57921	2.42e-08	2.99e-07
Wnt5a	33.837	-2.19168	0.392904	-5.57817	2.43e-08	3e-07
Zfp62	21.8235	-1.26348	0.226513	-5.57793	2.43e-08	3.01e-07
Rprm	8.34084	3.25843	0.584246	5.57716	2.44e-08	3.02e-07
Serinc1	117.301	-0.843934	0.151341	-5.57638	2.46e-08	3.03e-07
Trim56	14.047	-2.04765	0.367298	-5.5749	2.48e-08	3.05e-07
Topors	98.5917	-0.888205	0.159341	-5.57425	2.49e-08	3.06e-07
Tesk1	21.9512	-1.50547	0.270121	-5.5733	2.5e-08	3.07e-07
Hnrnpc	261.922	-0.61027	0.109521	-5.57215	2.52e-08	3.09e-07
Pgam5	33.5729	1.38105	0.24789	5.57124	2.53e-08	3.1e-07
Golgb1	161.565	-0.725217	0.130174	-5.57113	2.53e-08	3.1e-07
Lrrcc1	66.4209	-1.14431	0.205419	-5.5706	2.54e-08	3.11e-07
Fzd2	51.2658	-1.24199	0.222989	-5.56973	2.55e-08	3.12e-07
Pgls	231.441	0.770639	0.138443	5.56648	2.6e-08	3.17e-07
Chd3	94.8353	0.928801	0.16689	5.56536	2.62e-08	3.19e-07
Slc25a3	990.844	0.548288	0.0985222	5.56512	2.62e-08	3.19e-07
Gm12840	50.4251	-4.13135	0.742877	-5.56128	2.68e-08	3.26e-07
BC004004	53.6459	1.25093	0.224963	5.56058	2.69e-08	3.27e-07
Csf2ra	29.5812	1.34071	0.241166	5.55927	2.71e-08	3.29e-07
Syn3	18.8697	1.49689	0.26939	5.55658	2.75e-08	3.34e-07
Tug1	48.7014	-1.16404	0.209509	-5.55604	2.76e-08	3.35e-07
4933405D12Rik	8.12067	2.73586	0.492926	5.55024	2.85e-08	3.46e-07
Rhoq	39.6858	-1.2919	0.232807	-5.54921	2.87e-08	3.47e-07
Ptprg	71.4819	1.53348	0.276492	5.54617	2.92e-08	3.53e-07
Zfp451	61.618	-1.02568	0.185001	-5.5442	2.95e-08	3.57e-07
Gcnt1	14.5482	-1.82819	0.329918	-5.54134	3e-08	3.62e-07
Hoxb8	15.7051	3.405	0.614655	5.53968	3.03e-08	3.65e-07
Ttr	9.48796	2.99155	0.540104	5.53884	3.04e-08	3.67e-07
Grcc10	358.437	3.30324	0.59641	5.53854	3.05e-08	3.67e-07
Morc3	39.987	-1.27501	0.230218	-5.53826	3.05e-08	3.67e-07
Rpl35a	1717.06	-0.751345	0.135676	-5.53777	3.06e-08	3.68e-07
Lig3	19.3749	-1.42775	0.257924	-5.53555	3.1e-08	3.72e-07
Zufsp	7.50011	-4.55483	0.822953	-5.53474	3.12e-08	3.74e-07
Ddx47	60.578	1.21327	0.219312	5.53218	3.16e-08	3.79e-07
Ptbp3	70.2039	-0.96361	0.174215	-5.53115	3.18e-08	3.81e-07
Hap1	11.5137	2.5722	0.465112	5.53027	3.2e-08	3.82e-07
Ppia	4489.38	0.909674	0.164581	5.52721	3.25e-08	3.89e-07
Mgat2	56.5784	-1.17066	0.211859	-5.52568	3.28e-08	3.92e-07
Gstz1	42.2469	1.21107	0.219252	5.52363	3.32e-08	3.96e-07
Doc2b	9.82513	2.42139	0.438405	5.52319	3.33e-08	3.96e-07
Klk10	8.97877	3.58633	0.64938	5.52269	3.34e-08	3.97e-07
Slc8a1	32.273	1.90757	0.345423	5.52242	3.34e-08	3.97e-07
Bclaf1	185.599	-0.704112	0.127513	-5.5219	3.35e-08	3.98e-07
Ero1l	46.1344	-1.34357	0.243337	-5.52145	3.36e-08	3.99e-07
Tmem200a	12.7314	3.07729	0.557452	5.52028	3.38e-08	4.01e-07
Slf2	55.52	-1.20005	0.217545	-5.51631	3.46e-08	4.1e-07
Arl6ip5	140.54	0.89523	0.162339	5.51458	3.5e-08	4.14e-07
Zfp469	12.3115	-2.27141	0.411908	-5.51437	3.5e-08	4.14e-07
Trps1	29.4275	1.85034	0.335597	5.51358	3.52e-08	4.15e-07
Rtn4rl1	10.0385	3.89015	0.705612	5.51316	3.52e-08	4.16e-07
Sema4b	11.0223	2.94925	0.535079	5.5118	3.55e-08	4.19e-07
Aldh1a1	20.7272	-3.02478	0.549163	-5.50797	3.63e-08	4.27e-07
Rdx	212.004	-0.629265	0.114247	-5.50793	3.63e-08	4.27e-07
Rock1	161.663	-0.984193	0.178694	-5.50769	3.64e-08	4.27e-07
Wbp1	65.3012	1.13286	0.205761	5.50568	3.68e-08	4.32e-07
D3Ertd254e	3.68361	-4.94395	0.897993	-5.50555	3.68e-08	4.32e-07
Ptprk	89.5009	0.871682	0.15835	5.50477	3.7e-08	4.33e-07
Ccnd2	322.047	-1.43492	0.260776	-5.5025	3.74e-08	4.38e-07
Gsta4	115.051	1.31634	0.239278	5.50129	3.77e-08	4.41e-07
Arpc4	150.205	0.988203	0.17964	5.50101	3.78e-08	4.41e-07
Dhrs7	23.457	2.08316	0.378776	5.49973	3.8e-08	4.44e-07
Adrb1	9.3394	-3.45014	0.627428	-5.49887	3.82e-08	4.46e-07
Skil	59.3969	-1.62375	0.295356	-5.4976	3.85e-08	4.49e-07
0610009E02Rik	9.31083	3.32382	0.604659	5.49702	3.86e-08	4.5e-07
Plppr1	8.29184	3.77709	0.68747	5.49419	3.93e-08	4.56e-07
Thbs1	227.025	-2.19535	0.39961	-5.49372	3.94e-08	4.57e-07
Anxa2	791.668	1.27804	0.232786	5.49021	4.01e-08	4.66e-07
Spcs1	382.337	0.546105	0.0995238	5.48718	4.08e-08	4.74e-07
Eml4	107.254	-0.894832	0.163132	-5.48533	4.13e-08	4.78e-07
Rspo1	135.657	-1.56735	0.285763	-5.4848	4.14e-08	4.79e-07
Tshz2	96.1534	1.37581	0.250911	5.48326	4.18e-08	4.83e-07
Gria4	10.2431	2.37482	0.433125	5.483	4.18e-08	4.83e-07
Rpia	31.3263	1.59054	0.290635	5.47265	4.43e-08	5.12e-07
Lama2	16.7136	-2.13807	0.390733	-5.47194	4.45e-08	5.13e-07
Tmem107	36.848	1.25168	0.228767	5.47143	4.46e-08	5.14e-07
Selenoi	45.2595	-1.33995	0.244907	-5.47126	4.47e-08	5.14e-07
Lrrc8d	10.7055	2.5502	0.466226	5.46989	4.5e-08	5.18e-07
Mut	8.7024	-4.37761	0.800736	-5.46698	4.58e-08	5.26e-07
Ddx3x	141.21	-0.802531	0.14681	-5.46647	4.59e-08	5.27e-07
Akr1a1	455.623	0.639777	0.117067	5.46503	4.63e-08	5.31e-07
Jdp2	14.6994	-2.01001	0.367909	-5.46333	4.67e-08	5.35e-07
Ammecr1	28.758	-1.2517	0.229131	-5.4628	4.69e-08	5.36e-07
D8Ertd738e	306.551	0.58818	0.107682	5.46219	4.7e-08	5.38e-07
Tubb4a	35.1883	2.31658	0.424121	5.46206	4.71e-08	5.38e-07
Csnk1g2	49.0382	-1.19372	0.218678	-5.45883	4.79e-08	5.47e-07
Slc22a23	18.9067	1.66053	0.304215	5.45842	4.8e-08	5.48e-07
Pcdhga7	9.39857	-2.85694	0.523472	-5.45767	4.82e-08	5.5e-07
Plcb1	75.8304	1.16941	0.214329	5.45613	4.87e-08	5.54e-07
Gm16341	5.97873	3.83188	0.70235	5.4558	4.88e-08	5.54e-07
Snrpd2	329.069	0.553783	0.101522	5.45481	4.9e-08	5.57e-07
Phyhd1	58.4517	3.54884	0.650645	5.45434	4.92e-08	5.58e-07
Gm9801	8.75348	2.4132	0.443264	5.44417	5.2e-08	5.9e-07
Tes	90.0394	1.30084	0.238989	5.44312	5.24e-08	5.93e-07
Raph1	56.3706	-1.53662	0.282331	-5.44262	5.25e-08	5.94e-07
Rad51b	62.071	1.84683	0.33934	5.44241	5.26e-08	5.95e-07
Prkaca	52.3784	0.860498	0.158218	5.43867	5.37e-08	6.07e-07
Ube2h	92.7635	-1.39327	0.256234	-5.4375	5.4e-08	6.1e-07
Chsy3	21.5124	3.42082	0.629146	5.43724	5.41e-08	6.1e-07
Ctdnep1	33.5048	-1.16113	0.213565	-5.43691	5.42e-08	6.11e-07
Cdc14b	17.9315	-1.49434	0.274866	-5.43661	5.43e-08	6.11e-07
N4bp2	66.2752	-0.874007	0.160795	-5.43555	5.46e-08	6.14e-07
D10Wsu102e	34.3169	-1.36465	0.251086	-5.43498	5.48e-08	6.16e-07
Epb41l2	76.5608	-1.45042	0.267026	-5.43174	5.58e-08	6.26e-07
Serf2	1400.85	0.535823	0.0986467	5.43174	5.58e-08	6.26e-07
Cbx3	182.856	-0.857375	0.157877	-5.43067	5.61e-08	6.29e-07
2700069I18Rik	8.4219	5.20871	0.959215	5.43017	5.63e-08	6.3e-07
Gm20275	10.4998	3.41907	0.629672	5.42993	5.64e-08	6.3e-07
Scx	14.6765	-2.53147	0.466214	-5.42985	5.64e-08	6.3e-07
Clint1	92.1803	-0.869603	0.160195	-5.42841	5.69e-08	6.35e-07
Tead2	136.954	0.717804	0.132235	5.42823	5.69e-08	6.35e-07
Phka2	18.1656	1.40411	0.258694	5.42768	5.71e-08	6.36e-07
Adipor1	94.5069	0.910011	0.167765	5.42432	5.82e-08	6.48e-07
Cmtm7	77.719	-1.34666	0.248293	-5.42368	5.84e-08	6.5e-07
Mkl1	3.67879	-4.61004	0.850107	-5.42289	5.86e-08	6.52e-07
Ep300	49.1157	-1.4777	0.272602	-5.42071	5.94e-08	6.59e-07
Ubr5	72.0381	-1.07249	0.197873	-5.42009	5.96e-08	6.61e-07
Ddit4l	12.5192	-3.95704	0.730099	-5.41987	5.96e-08	6.61e-07
Tbx18	90.2842	-5.17419	0.954684	-5.41979	5.97e-08	6.61e-07
Adam22	16.1822	1.65111	0.304716	5.41853	6.01e-08	6.65e-07
Cers6	60.8084	1.36843	0.252556	5.41831	6.02e-08	6.65e-07
Slc25a39	154.279	1.04895	0.193729	5.41452	6.15e-08	6.79e-07
Mir670hg	7.81766	4.02017	0.742636	5.41337	6.18e-08	6.83e-07
Myl12a	615.331	0.551827	0.101947	5.41287	6.2e-08	6.84e-07
Mia2	70.2546	-0.969483	0.179132	-5.41213	6.23e-08	6.86e-07
Narfl	4.36219	-4.55548	0.841972	-5.41049	6.29e-08	6.92e-07
Nxf1	90.9456	-0.88759	0.164068	-5.4099	6.31e-08	6.94e-07
Arf6	82.8883	1.37692	0.254592	5.40833	6.36e-08	6.99e-07
5330438D12Rik	7.02385	3.68456	0.681347	5.40776	6.38e-08	7.01e-07
Lrpap1	142.772	-1.38764	0.256654	-5.40666	6.42e-08	7.04e-07
Lrrn4	181.546	-0.899235	0.166329	-5.40637	6.43e-08	7.05e-07
Rgs7bp	17.0688	-2.02759	0.3752	-5.40402	6.52e-08	7.14e-07
Ociad1	163.09	0.731375	0.135378	5.40245	6.57e-08	7.19e-07
Nrip1	76.8835	-1.42749	0.264239	-5.40228	6.58e-08	7.19e-07
Rhoj	21.0093	1.91825	0.355399	5.39747	6.76e-08	7.38e-07
Rfx3	33.2467	1.56194	0.28941	5.39697	6.78e-08	7.4e-07
1600012H06Rik	33.9392	-1.27893	0.237082	-5.39446	6.87e-08	7.49e-07
Hnrnpa1	1148.73	0.50529	0.0937111	5.39199	6.97e-08	7.59e-07
Smyd3	46.456	1.27465	0.236418	5.3915	6.99e-08	7.6e-07
Mat2a	180.09	-0.74338	0.137882	-5.39142	6.99e-08	7.6e-07
Astn2	14.3038	4.01727	0.745225	5.39069	7.02e-08	7.63e-07
Slc25a28	15.146	-1.84792	0.342989	-5.3877	7.14e-08	7.75e-07
Epb41l5	56.448	-1.01262	0.188027	-5.38548	7.23e-08	7.84e-07
Ankrd28	44.8767	1.58659	0.294834	5.38132	7.39e-08	8.01e-07
Prkcg	13.9476	3.42791	0.63715	5.38008	7.45e-08	8.06e-07
Ddx46	91.527	-0.664699	0.123551	-5.37997	7.45e-08	8.06e-07
Cd9	43.3586	1.27144	0.236342	5.37969	7.46e-08	8.06e-07
Gpalpp1	18.6342	-1.42078	0.264114	-5.37941	7.47e-08	8.07e-07
Banf1	264.569	1.23224	0.229073	5.37923	7.48e-08	8.07e-07
Macrod2	85.6549	1.55253	0.288663	5.37834	7.52e-08	8.1e-07
Sdc4	128.332	-1.17683	0.218868	-5.37689	7.58e-08	8.16e-07
Ube2z	32.001	-1.13418	0.211015	-5.37486	7.66e-08	8.25e-07
Tox3	40.8244	1.35171	0.251523	5.37409	7.7e-08	8.28e-07
Rnaset2b	32.65	1.75312	0.32625	5.37355	7.72e-08	8.29e-07
2810013P06Rik	16.8613	3.00515	0.55928	5.37325	7.73e-08	8.3e-07
Romo1	165.718	0.645547	0.120161	5.37233	7.77e-08	8.33e-07
Pmepa1	47.3723	-1.35105	0.251507	-5.37179	7.8e-08	8.35e-07
Mrtfa	19.0562	3.23274	0.601864	5.37121	7.82e-08	8.37e-07
Ifi27l2a	40.3472	-2.21517	0.412512	-5.36995	7.88e-08	8.42e-07
CT025619.1	4.05329	-4.45901	0.830681	-5.36789	7.97e-08	8.51e-07
Arrb2	17.9516	1.74438	0.324992	5.36745	7.99e-08	8.53e-07
Dclk1	11.8662	2.75387	0.513091	5.36722	8e-08	8.53e-07
Ndufa2	342.999	0.440964	0.0821657	5.36677	8.02e-08	8.54e-07
Sc5d	37.7568	-1.39002	0.259141	-5.36396	8.14e-08	8.67e-07
Raly	301.176	0.855527	0.159524	5.363	8.19e-08	8.71e-07
Tdrd12	10.9087	-2.39576	0.446846	-5.36149	8.25e-08	8.77e-07
Golga3	38.8651	-1.04787	0.195496	-5.36005	8.32e-08	8.84e-07
Wdr89	32.4904	-1.50679	0.281143	-5.35951	8.34e-08	8.86e-07
Tom1	22.3537	1.44384	0.269416	5.35915	8.36e-08	8.87e-07
Lrrc4c	13.4469	4.8386	0.902949	5.35867	8.38e-08	8.88e-07
Timm13	270.953	0.569935	0.106365	5.35828	8.4e-08	8.89e-07
Cln6	36.3265	1.23616	0.230737	5.35746	8.44e-08	8.93e-07
Phf3	124.882	-0.849155	0.158509	-5.35713	8.46e-08	8.94e-07
Cast	53.4741	-1.24283	0.232049	-5.35592	8.51e-08	8.99e-07
5033430I15Rik	8.94754	2.02246	0.37763	5.35565	8.52e-08	8.99e-07
Swi5	481.542	0.607149	0.113368	5.35558	8.53e-08	8.99e-07
Fgf14	14.2975	3.46662	0.64732	5.35534	8.54e-08	8.99e-07
Kbtbd2	38.5158	-1.2142	0.227004	-5.34882	8.85e-08	9.32e-07
Sh3bgrl2	9.66186	-2.23638	0.418189	-5.34777	8.9e-08	9.36e-07
Fbxo38	39.3948	1.07839	0.201702	5.34643	8.97e-08	9.42e-07
1500011B03Rik	70.5589	2.25605	0.421994	5.34616	8.98e-08	9.43e-07
Qdpr	66.9676	0.959887	0.179574	5.34534	9.02e-08	9.46e-07
Fabp5	449.878	-2.00534	0.375289	-5.34345	9.12e-08	9.56e-07
Uggt1	38.4766	-1.05623	0.197706	-5.34241	9.17e-08	9.6e-07
Mga	78.6459	-0.995606	0.186389	-5.34156	9.22e-08	9.64e-07
Cd55	15.1447	-3.00876	0.563351	-5.34082	9.25e-08	9.67e-07
Sdk1	16.2307	2.69463	0.504748	5.33857	9.37e-08	9.78e-07
B9d1	52.0698	1.17923	0.220929	5.33761	9.42e-08	9.83e-07
Stoml2	137.939	0.82625	0.154808	5.33726	9.44e-08	9.84e-07
Osmr	9.00845	-2.30939	0.432735	-5.33674	9.46e-08	9.86e-07
Mras	24.0375	-1.63395	0.306548	-5.33015	9.81e-08	1.02e-06
Clec11a	11.5462	2.29191	0.430148	5.32819	9.92e-08	1.03e-06
Ncl	556.027	-0.734986	0.138067	-5.3234	1.02e-07	1.06e-06
Metrnl	22.1819	-1.66894	0.313587	-5.32209	1.03e-07	1.07e-06
Cdc42ep2	32.4521	-2.15673	0.405409	-5.31989	1.04e-07	1.08e-06
Atox1	190.098	0.590892	0.111086	5.31924	1.04e-07	1.08e-06
Ythdf1	45.423	-0.947376	0.178152	-5.31779	1.05e-07	1.09e-06
Clca3a1	52.9695	-4.42408	0.83196	-5.31766	1.05e-07	1.09e-06
Cdh6	26.2874	4.45246	0.837537	5.31614	1.06e-07	1.1e-06
Opa1	37.101	-1.04873	0.197411	-5.31241	1.08e-07	1.12e-06
Pafah1b2	104.326	-0.62072	0.116855	-5.31187	1.09e-07	1.12e-06
Rfxap	32.1457	-1.24507	0.234574	-5.30777	1.11e-07	1.14e-06
0610009O20Rik	5.01886	-4.51435	0.850795	-5.30604	1.12e-07	1.15e-06
Otub1	122.864	1.01663	0.19164	5.30487	1.13e-07	1.16e-06
Pcdhga10	5.57045	-2.73171	0.514956	-5.30474	1.13e-07	1.16e-06
Lmbrd2	23.096	-1.50323	0.283395	-5.30437	1.13e-07	1.16e-06
Rbm12	6.71785	-4.40602	0.830939	-5.30245	1.14e-07	1.17e-06
Ddc	51.7826	1.98854	0.375029	5.30235	1.14e-07	1.17e-06
Synpo2l	3.34554	-5.05784	0.954145	-5.30091	1.15e-07	1.18e-06
Arhgef2	21.4627	-1.5321	0.289159	-5.29845	1.17e-07	1.2e-06
Pcolce	127.822	-1.53217	0.289184	-5.29826	1.17e-07	1.2e-06
9930012K11Rik	9.97779	-3.47285	0.655529	-5.29778	1.17e-07	1.2e-06
Car13	9.38192	-2.01548	0.380482	-5.29718	1.18e-07	1.2e-06
Ispd	2.9743	-4.64012	0.876012	-5.29686	1.18e-07	1.2e-06
Pde8b	2.73618	5.0159	0.947014	5.29654	1.18e-07	1.2e-06
Calb2	9.84746	-3.24717	0.613491	-5.29294	1.2e-07	1.23e-06
Atxn7l3	23.9222	-1.36107	0.257178	-5.29231	1.21e-07	1.23e-06
Dipk1b	23.0743	3.31884	0.627934	5.28534	1.25e-07	1.28e-06
Rspo3	90.2354	1.42508	0.269648	5.28497	1.26e-07	1.28e-06
Suco	49.0977	-1.13851	0.215538	-5.28215	1.28e-07	1.3e-06
Tmem39b	30.3021	1.09803	0.207908	5.28132	1.28e-07	1.3e-06
Pcm1	171.85	-0.85387	0.161689	-5.28095	1.29e-07	1.3e-06
Ankib1	34.9749	-1.29206	0.244689	-5.28043	1.29e-07	1.31e-06
St13	188.381	-0.60259	0.114119	-5.28035	1.29e-07	1.31e-06
Sumo1	332.899	0.48482	0.0919041	5.27528	1.33e-07	1.34e-06
Anks1	13.4013	2.07378	0.393409	5.2713	1.35e-07	1.37e-06
Actc1	48.9639	-4.50786	0.855223	-5.27097	1.36e-07	1.37e-06
Traf6	17.1976	1.62354	0.308017	5.27095	1.36e-07	1.37e-06
Phc2	42.1852	-1.20983	0.229548	-5.27049	1.36e-07	1.37e-06
Cdk6	70.2882	-1.03442	0.196357	-5.26807	1.38e-07	1.39e-06
Fuca2	22.9122	-1.62448	0.30838	-5.26779	1.38e-07	1.39e-06
Tiam2	10.5306	2.99639	0.568826	5.26767	1.38e-07	1.39e-06
Mir100hg	15.539	3.1573	0.59949	5.26664	1.39e-07	1.4e-06
Sf3b4	122.394	1.07138	0.203432	5.26653	1.39e-07	1.4e-06
Ppp1r16b	4.94065	-3.54866	0.673821	-5.26647	1.39e-07	1.4e-06
Apc	69.7789	-0.991041	0.188256	-5.26433	1.41e-07	1.41e-06
1700016P03Rik	5.32194	5.00233	0.950551	5.26256	1.42e-07	1.42e-06
Ube2e1	129.176	0.616897	0.11723	5.26227	1.42e-07	1.42e-06
Grk4	11.3281	2.69471	0.512404	5.25895	1.45e-07	1.45e-06
Galnt2	29.1805	2.58114	0.49081	5.25894	1.45e-07	1.45e-06
Irf2bp2	79.1574	-1.59089	0.302555	-5.2582	1.45e-07	1.45e-06
Cep170	40.0875	-1.03156	0.196202	-5.25765	1.46e-07	1.46e-06
Tbx5	15.6971	-3.8095	0.72526	-5.2526	1.5e-07	1.5e-06
Ppm1e	11.9507	2.95812	0.563359	5.25086	1.51e-07	1.51e-06
Mrtfb	19.0808	3.67101	0.699249	5.24992	1.52e-07	1.52e-06
D430042O09Rik	25.8669	-1.55535	0.296303	-5.24918	1.53e-07	1.52e-06
Gm16153	4.00872	4.86654	0.927483	5.24704	1.55e-07	1.54e-06
Creg1	82.5799	-1.09423	0.208551	-5.24682	1.55e-07	1.54e-06
Csf1r	8.89901	-3.0394	0.579288	-5.24678	1.55e-07	1.54e-06
Smpx	7.79869	-3.68256	0.701916	-5.24644	1.55e-07	1.54e-06
Ddx17	138.457	-0.696089	0.132703	-5.24548	1.56e-07	1.54e-06
Slc49a4	8.54369	3.31946	0.633129	5.24295	1.58e-07	1.56e-06
Dynlt1a	39.2658	1.71745	0.327614	5.2423	1.59e-07	1.57e-06
Zfr	148.51	-0.842003	0.160689	-5.23994	1.61e-07	1.59e-06
Fam8a1	20.8782	-1.56749	0.299189	-5.23912	1.61e-07	1.59e-06
Fgf2	12.7788	-3.97176	0.758117	-5.23898	1.61e-07	1.59e-06
Ypel2	53.5764	-1.84823	0.352786	-5.23897	1.61e-07	1.59e-06
Fam189a2	8.72851	-2.93764	0.561056	-5.2359	1.64e-07	1.62e-06
R3hdm2	46.2669	-1.28515	0.245507	-5.23468	1.65e-07	1.63e-06
N4bp1	50.4441	-1.09803	0.209795	-5.23379	1.66e-07	1.63e-06
Epha3	157.622	3.53174	0.674833	5.23351	1.66e-07	1.63e-06
Tead1	172.912	-1.08267	0.206873	-5.23351	1.66e-07	1.63e-06
Uqcr11	306.125	0.533733	0.102017	5.23183	1.68e-07	1.65e-06
Fam58b	6.49706	-4.19214	0.801616	-5.2296	1.7e-07	1.67e-06
Dnttip1	32.2498	-1.15614	0.221084	-5.22943	1.7e-07	1.67e-06
Nlgn1	14.0768	2.69547	0.515587	5.22796	1.71e-07	1.68e-06
Snrpc	205.724	0.759144	0.145218	5.22763	1.72e-07	1.68e-06
Mal2	4.36443	-3.90667	0.747912	-5.22343	1.76e-07	1.72e-06
Cacna1a	25.2589	1.57947	0.302476	5.22181	1.77e-07	1.73e-06
Tnnt1	21.3779	-1.41726	0.271418	-5.22168	1.77e-07	1.73e-06
Scoc	75.5545	-0.889773	0.170411	-5.22134	1.78e-07	1.73e-06
Cope	212.41	0.736798	0.141142	5.22024	1.79e-07	1.74e-06
R3hdm1	72.5024	-0.809793	0.15515	-5.21941	1.79e-07	1.75e-06
Axin2	15.6607	1.7716	0.339508	5.21814	1.81e-07	1.76e-06
Pcdh17	22.6209	2.08066	0.398754	5.21791	1.81e-07	1.76e-06
Spaca6	28.6945	-1.61219	0.309108	-5.21561	1.83e-07	1.78e-06
Ccdc85a	9.1957	-2.77638	0.53233	-5.21552	1.83e-07	1.78e-06
Car10	4.02758	5.08184	0.974723	5.21363	1.85e-07	1.8e-06
Stk39	55.2338	-1.10518	0.212019	-5.21266	1.86e-07	1.8e-06
Pcf11	62.666	-1.07183	0.205673	-5.21134	1.87e-07	1.82e-06
Lgals3bp	8.26742	-3.04269	0.583902	-5.21096	1.88e-07	1.82e-06
Tnni1	162.785	-3.85242	0.739298	-5.21091	1.88e-07	1.82e-06
Tmem258	183.027	0.799141	0.153472	5.20706	1.92e-07	1.85e-06
Eif2ak2	47.524	-1.34727	0.258759	-5.20667	1.92e-07	1.86e-06
Msrb2	11.7089	-2.42642	0.466075	-5.20607	1.93e-07	1.86e-06
Hspa1b	56.2508	-3.16088	0.607217	-5.20553	1.93e-07	1.86e-06
Gm49678	3.82261	4.39502	0.844484	5.20438	1.95e-07	1.87e-06
Rbfox3	12.8256	3.06352	0.589031	5.20095	1.98e-07	1.91e-06
Arsb	15.3382	-1.61145	0.309935	-5.1993	2e-07	1.92e-06
Gm14410	14.246	2.87118	0.55224	5.19915	2e-07	1.92e-06
Wwox	47.2623	1.81282	0.348692	5.19891	2e-07	1.92e-06
Pls3	124.076	-1.34077	0.257912	-5.19858	2.01e-07	1.93e-06
Rtl4	14.9035	4.03893	0.77693	5.19857	2.01e-07	1.93e-06
Maf1	92.3538	1.04158	0.200419	5.19702	2.03e-07	1.94e-06
Gnasas1	7.66835	3.09521	0.595694	5.19597	2.04e-07	1.95e-06
Spcs2	249.429	-0.666586	0.128323	-5.19461	2.05e-07	1.96e-06
Rnf24	16.6345	1.67211	0.321911	5.19433	2.05e-07	1.96e-06
Arl4a	69.1694	0.819868	0.157906	5.19214	2.08e-07	1.99e-06
Tufm	83.6236	1.17738	0.226864	5.18978	2.11e-07	2.01e-06
Serpinb6b	26.8492	-1.8004	0.347043	-5.18783	2.13e-07	2.03e-06
Cthrc1	14.9568	2.77682	0.535377	5.18666	2.14e-07	2.04e-06
Ppp2r2b	77.0055	3.66016	0.706099	5.18364	2.18e-07	2.07e-06
Gm28876	3.86706	4.98735	0.962245	5.18303	2.18e-07	2.08e-06
Mme	13.2004	-3.56192	0.687235	-5.18296	2.18e-07	2.08e-06
Cfap97	18.9775	-1.65696	0.31979	-5.18142	2.2e-07	2.09e-06
Sf3b6	234.164	0.644422	0.124378	5.18114	2.21e-07	2.09e-06
Fam120a	53.5434	-1.08842	0.210089	-5.18076	2.21e-07	2.1e-06
Tomm22	246.032	0.521134	0.100644	5.17799	2.24e-07	2.13e-06
Arl15	33.9043	1.89053	0.365222	5.17637	2.26e-07	2.14e-06
Psmb3	255.243	0.791829	0.152992	5.17562	2.27e-07	2.15e-06
Hba-a1	45.3232	-3.54987	0.685984	-5.17486	2.28e-07	2.16e-06
Myzap	7.62419	-2.31723	0.447819	-5.17448	2.29e-07	2.16e-06
2610307P16Rik	14.6874	3.27568	0.633134	5.17376	2.29e-07	2.17e-06
Cldn15	39.7873	-1.73113	0.334626	-5.17333	2.3e-07	2.17e-06
Nt5c3b	91.7534	0.974806	0.188439	5.17305	2.3e-07	2.17e-06
Phf10	41.6729	-1.32092	0.25537	-5.17256	2.31e-07	2.18e-06
Mylk	58.2156	-3.46416	0.669908	-5.17109	2.33e-07	2.19e-06
B3gat3	35.0179	-1.1001	0.212806	-5.1695	2.35e-07	2.21e-06
Clcn5	44.0734	-1.00349	0.194266	-5.16554	2.4e-07	2.25e-06
Copz1	128.066	0.997303	0.19307	5.1655	2.4e-07	2.25e-06
Poglut3	22.5826	2.92079	0.565448	5.16544	2.4e-07	2.25e-06
Arl8a	34.9678	-1.26448	0.24497	-5.16178	2.45e-07	2.29e-06
Zfp800	21.2444	-1.54196	0.29882	-5.16018	2.47e-07	2.31e-06
Isg15	23.0997	-4.59296	0.890242	-5.15923	2.48e-07	2.32e-06
Fam173b	5.2362	-4.37108	0.848007	-5.15453	2.54e-07	2.38e-06
Ppp3cb	50.1077	-1.08445	0.210527	-5.15114	2.59e-07	2.42e-06
Zfp646	15.2743	-1.48767	0.288946	-5.14861	2.62e-07	2.45e-06
Rbm38	28.3537	1.72766	0.335611	5.14781	2.64e-07	2.46e-06
Unc45b	14.108	-2.89682	0.56274	-5.1477	2.64e-07	2.46e-06
Gm21887	9.7632	2.16781	0.4212	5.14675	2.65e-07	2.47e-06
Hexb	29.7435	-1.51703	0.294763	-5.14662	2.65e-07	2.47e-06
Dancr	18.8466	3.4704	0.67432	5.14653	2.65e-07	2.47e-06
Nupr1	17.3389	-2.87907	0.559446	-5.14629	2.66e-07	2.47e-06
BC017643	5.77582	-4.33499	0.842381	-5.14611	2.66e-07	2.47e-06
Aplp1	111.826	-1.1306	0.219725	-5.14553	2.67e-07	2.48e-06
Ccrl2	4.23874	-3.52601	0.68532	-5.14505	2.67e-07	2.48e-06
Gpr39	12.8564	-2.55982	0.497733	-5.14295	2.7e-07	2.51e-06
Nrxn2	11.088	2.75306	0.535691	5.13928	2.76e-07	2.56e-06
Acd	40.6517	1.13516	0.220984	5.13685	2.79e-07	2.59e-06
Phlda3	29.7086	-1.59584	0.310695	-5.13635	2.8e-07	2.59e-06
Tnks2	126.441	-0.927151	0.18052	-5.13601	2.81e-07	2.59e-06
Fzd1	20.2964	-1.35394	0.263676	-5.13487	2.82e-07	2.61e-06
Slc39a8	31.2812	-3.87815	0.755537	-5.13297	2.85e-07	2.63e-06
Mylk3	14.7691	-2.9261	0.570372	-5.13016	2.89e-07	2.67e-06
Sez6l	6.72831	2.70806	0.528103	5.1279	2.93e-07	2.7e-06
Ppp2r1a	192.053	0.777248	0.151576	5.12777	2.93e-07	2.7e-06
Tcea1	142.417	0.691037	0.134765	5.12773	2.93e-07	2.7e-06
Nop10	284.006	0.699445	0.136422	5.12706	2.94e-07	2.71e-06
Eaf2	7.5158	2.70735	0.528355	5.12411	2.99e-07	2.75e-06
Gucy1b1	25.8539	-1.68242	0.328428	-5.12264	3.01e-07	2.77e-06
Cpne5	27.0533	2.69168	0.525483	5.1223	3.02e-07	2.77e-06
Cpeb2	12.3128	-2.28653	0.446694	-5.11877	3.08e-07	2.82e-06
Nek6	73.6423	0.968528	0.189228	5.11832	3.08e-07	2.82e-06
Zfp335os	8.45291	2.8883	0.564458	5.11695	3.11e-07	2.84e-06
Trim24	48.4221	-0.974799	0.190515	-5.11666	3.11e-07	2.85e-06
Mtln	22.1911	3.11041	0.607935	5.11636	3.11e-07	2.85e-06
Fibin	21.8628	-4.77802	0.933996	-5.11567	3.13e-07	2.86e-06
Gm26632	9.04179	-2.81016	0.549396	-5.115	3.14e-07	2.86e-06
Smc3	234.975	-0.866136	0.169427	-5.11215	3.19e-07	2.91e-06
U2af2	129.379	0.870082	0.170238	5.11096	3.21e-07	2.92e-06
Nrxn3	35.4875	4.42926	0.866707	5.11045	3.21e-07	2.93e-06
9330111N05Rik	15.2565	3.20658	0.627597	5.10929	3.23e-07	2.94e-06
Qk	123.662	-0.906708	0.177464	-5.10926	3.23e-07	2.94e-06
Slc22a17	27.6782	1.85888	0.363942	5.10762	3.26e-07	2.96e-06
Tspan7	55.8743	1.02856	0.201389	5.10734	3.27e-07	2.97e-06
Siva1	387.401	0.848973	0.166238	5.10697	3.27e-07	2.97e-06
Eno1	583.738	1.20021	0.235109	5.10491	3.31e-07	3e-06
Prdm10	19.7004	1.4052	0.275277	5.10469	3.31e-07	3e-06
Snph	9.54412	2.69585	0.528129	5.10452	3.32e-07	3e-06
Mpp6	92.3976	-1.31969	0.258615	-5.10293	3.34e-07	3.03e-06
Jazf1	8.91187	2.35392	0.461376	5.10196	3.36e-07	3.04e-06
Pbrm1	210.717	-0.863381	0.169248	-5.10129	3.37e-07	3.05e-06
Sgf29	28.5104	1.54327	0.30267	5.09884	3.42e-07	3.09e-06
Cplane1	19.4475	3.1071	0.6095	5.09779	3.44e-07	3.1e-06
Pde4c	8.72521	3.56747	0.70026	5.09449	3.5e-07	3.15e-06
Bcas3	19.6836	1.54269	0.302859	5.09374	3.51e-07	3.16e-06
Rasa4	9.98144	2.41067	0.473528	5.09086	3.56e-07	3.21e-06
Foxc1	5.51581	-3.47937	0.683546	-5.09017	3.58e-07	3.22e-06
Mthfs	40.2848	1.79459	0.352635	5.08909	3.6e-07	3.23e-06
Srgap3	6.00532	3.12956	0.615286	5.08635	3.65e-07	3.28e-06
Sh3tc2	9.95579	-2.46333	0.484382	-5.0855	3.67e-07	3.29e-06
Tent4b	10.6875	3.30973	0.651044	5.08372	3.7e-07	3.32e-06
Syt9	4.99405	2.97214	0.5848	5.08232	3.73e-07	3.34e-06
Ccdc50	95.7988	-0.738344	0.145292	-5.08179	3.74e-07	3.35e-06
Aip	61.083	0.813803	0.160155	5.08135	3.75e-07	3.35e-06
Vwa8	18.2213	1.6114	0.317146	5.08093	3.76e-07	3.36e-06
Mycbp	54.7831	0.851474	0.167593	5.08061	3.76e-07	3.36e-06
Myl7	636.844	-4.32186	0.85091	-5.0791	3.79e-07	3.39e-06
Ttc14	96.7216	-0.867576	0.170875	-5.07724	3.83e-07	3.42e-06
Prom1	6.98665	2.62352	0.516793	5.07655	3.84e-07	3.43e-06
Fam171a2	33.0813	-1.26437	0.249142	-5.0749	3.88e-07	3.46e-06
Socs5	20.5174	-1.73025	0.340958	-5.07466	3.88e-07	3.46e-06
Nln	23.2822	-1.41642	0.27919	-5.07333	3.91e-07	3.48e-06
Csgalnact2	18.6871	-1.29717	0.255706	-5.07291	3.92e-07	3.48e-06
Deaf1	28.8235	1.10679	0.218208	5.07218	3.93e-07	3.49e-06
Whamm	9.80333	-2.60054	0.51343	-5.06503	4.08e-07	3.63e-06
Synpo2	17.9382	-1.75436	0.346387	-5.06475	4.09e-07	3.63e-06
Pwwp2a	34.2223	-1.41946	0.280324	-5.06365	4.11e-07	3.65e-06
Khdc4	37.4243	3.90258	0.770955	5.06201	4.15e-07	3.68e-06
Xiap	53.6626	-0.902317	0.178294	-5.06084	4.17e-07	3.7e-06
Pigt	73.5069	1.01194	0.199967	5.06055	4.18e-07	3.7e-06
Jrkl	4.58559	-3.07478	0.607666	-5.05999	4.19e-07	3.71e-06
Tmem184b	50.2899	1.06023	0.209644	5.05729	4.25e-07	3.76e-06
Ddah1	62.0512	0.947551	0.187439	5.05526	4.3e-07	3.79e-06
Gabpa	31.7332	-1.03705	0.205165	-5.05469	4.31e-07	3.8e-06
Gm32031	6.95629	3.13726	0.620673	5.05461	4.31e-07	3.8e-06
Adamts5	52.9871	-1.94377	0.384559	-5.05453	4.31e-07	3.8e-06
Stbd1	16.2775	-1.91554	0.37906	-5.05341	4.34e-07	3.82e-06
Rnf114	48.4441	1.11511	0.220723	5.05211	4.37e-07	3.84e-06
Ubn1	82.8279	-0.889391	0.176073	-5.05128	4.39e-07	3.86e-06
Thoc2	115.363	-0.671334	0.132912	-5.05097	4.4e-07	3.86e-06
Cfap77	19.9675	3.28409	0.650563	5.04806	4.46e-07	3.92e-06
Gulp1	39.472	-1.09057	0.216062	-5.0475	4.48e-07	3.93e-06
Relch	15.8385	2.97829	0.590057	5.04746	4.48e-07	3.93e-06
Thbs2	85.9678	-4.62204	0.916661	-5.04226	4.6e-07	4.03e-06
Gm17066	9.47773	3.06258	0.607559	5.0408	4.64e-07	4.06e-06
Gria2	6.5464	3.30191	0.655133	5.04006	4.65e-07	4.07e-06
Med13	66.1855	-1.13854	0.225909	-5.03984	4.66e-07	4.07e-06
Smim1	280.293	-1.17221	0.232588	-5.03984	4.66e-07	4.07e-06
Agpat5	38.6999	-1.19376	0.236872	-5.03969	4.66e-07	4.07e-06
Medag	18.561	-1.66596	0.330634	-5.03868	4.69e-07	4.09e-06
P2rx4	6.64361	-2.4233	0.481107	-5.03692	4.73e-07	4.12e-06
Cuedc2	117.916	0.734221	0.145774	5.03672	4.74e-07	4.13e-06
Rnf7	380.478	0.48857	0.0970522	5.03409	4.8e-07	4.18e-06
Rpl12	1826.24	-0.674018	0.13391	-5.03337	4.82e-07	4.19e-06
Nisch	222.041	-0.564905	0.112263	-5.03197	4.85e-07	4.22e-06
Neat1	41.8057	-4.68322	0.930804	-5.03137	4.87e-07	4.23e-06
Nr4a2	26.3141	1.70953	0.339785	5.03121	4.87e-07	4.23e-06
Emid1	20.8323	2.14367	0.426223	5.02944	4.92e-07	4.27e-06
Rims1	25.088	2.49187	0.495488	5.02911	4.93e-07	4.27e-06
Ttc17	32.5116	1.09993	0.218898	5.02487	5.04e-07	4.36e-06
Efna3	9.36254	2.77496	0.55232	5.02418	5.06e-07	4.38e-06
Hba-a2	25.5762	-4.10425	0.817185	-5.02243	5.1e-07	4.41e-06
Uqcrq	270.972	0.643691	0.128177	5.02188	5.12e-07	4.42e-06
Grip1	100.905	1.55899	0.310754	5.0168	5.25e-07	4.54e-06
Pim3	105.952	-0.751216	0.149782	-5.0154	5.29e-07	4.57e-06
Papd7	8.28419	-4.34092	0.865653	-5.01462	5.31e-07	4.58e-06
Gatm	12.3787	3.97059	0.792	5.01336	5.35e-07	4.61e-06
Setbp1	55.6921	1.34111	0.26782	5.00752	5.51e-07	4.75e-06
Plaur	19.6295	2.59126	0.517535	5.00693	5.53e-07	4.76e-06
Rictor	49.26	-0.961518	0.192048	-5.00667	5.54e-07	4.76e-06
9230114K14Rik	6.04596	3.50206	0.699742	5.00479	5.59e-07	4.81e-06
Wdr74	27.028	1.65694	0.33112	5.00404	5.61e-07	4.82e-06
Shank1	7.65026	2.37874	0.475377	5.0039	5.62e-07	4.82e-06
Unc5c	74.5249	1.59506	0.318865	5.0023	5.67e-07	4.86e-06
1600020E01Rik	28.223	1.33534	0.267021	5.00088	5.71e-07	4.89e-06
Ing2	36.4696	-1.23385	0.246739	-5.00063	5.71e-07	4.9e-06
Ccl20	2.9894	-4.36715	0.874309	-4.99497	5.88e-07	5.04e-06
2025-03-07	102.444	-0.925903	0.185396	-4.99419	5.91e-07	5.05e-06
Atp7a	35.6779	-1.38557	0.277444	-4.99407	5.91e-07	5.05e-06
Gm14325	20.9313	2.02992	0.406474	4.99397	5.92e-07	5.05e-06
Snap23	63.4401	-0.740334	0.148257	-4.99358	5.93e-07	5.06e-06
Cdc42se2	47.5093	1.16267	0.232887	4.9924	5.96e-07	5.09e-06
Nkapd1	19.1025	3.00612	0.602161	4.99223	5.97e-07	5.09e-06
Thap12	24.7002	-1.23471	0.247355	-4.99164	5.99e-07	5.1e-06
Camkmt	14.5502	2.30218	0.461256	4.99112	6e-07	5.11e-06
Hoxa3	13.8347	2.8109	0.563218	4.99079	6.01e-07	5.12e-06
Fmr1	66.0495	-0.918467	0.184059	-4.99007	6.04e-07	5.13e-06
Canx	289.778	-0.63799	0.127874	-4.98923	6.06e-07	5.15e-06
Scarb2	32.2028	-1.31941	0.264489	-4.9885	6.08e-07	5.17e-06
Gdi1	57.9721	1.04394	0.209355	4.98647	6.15e-07	5.22e-06
Ntng2	5.27777	4.59661	0.921906	4.98598	6.16e-07	5.23e-06
Nudt19	50.2246	-1.04935	0.210564	-4.98353	6.24e-07	5.29e-06
Heph	1094.56	3.91217	0.785677	4.97936	6.38e-07	5.4e-06
Pdk2	29.8025	1.87623	0.376866	4.97851	6.41e-07	5.42e-06
Gtf2a1	23.1955	-1.37779	0.276794	-4.97767	6.44e-07	5.44e-06
2310010J17Rik	5.83421	2.97871	0.598506	4.9769	6.46e-07	5.46e-06
9530026P05Rik	18.5648	2.23018	0.448191	4.97596	6.49e-07	5.48e-06
Wnk4	9.72601	2.80909	0.564545	4.97585	6.5e-07	5.48e-06
Pdgfra	12.0573	-3.43048	0.689484	-4.97544	6.51e-07	5.49e-06
Mex3a	83.8042	-0.961433	0.193349	-4.97252	6.61e-07	5.57e-06
Egln3	21.5218	-2.00473	0.403324	-4.97052	6.68e-07	5.62e-06
Cemip2	23.5005	3.18405	0.640672	4.96986	6.7e-07	5.64e-06
Med16	29.0887	1.10524	0.22244	4.96872	6.74e-07	5.67e-06
Tmx3	40.0609	-0.885486	0.178231	-4.96819	6.76e-07	5.68e-06
Rab11fip3	21.3358	1.41702	0.285222	4.96812	6.76e-07	5.68e-06
Gpc5	12.2142	3.36065	0.67667	4.96645	6.82e-07	5.72e-06
Aff4	150.256	-0.929749	0.187233	-4.96574	6.84e-07	5.74e-06
Lman1	212.024	-0.765034	0.154078	-4.96525	6.86e-07	5.75e-06
Abca4	15.2741	2.26644	0.456496	4.96486	6.87e-07	5.76e-06
Plekhg3	14.3857	-1.52274	0.306862	-4.9623	6.97e-07	5.83e-06
Psmd9	65.875	0.92467	0.186371	4.96146	7e-07	5.85e-06
Ccdc102a	34.5839	-1.14617	0.231053	-4.96066	7.03e-07	5.87e-06
Kdm4b	18.238	1.40977	0.28422	4.96013	7.04e-07	5.88e-06
Mapk12	7.31836	-2.15881	0.435359	-4.95869	7.1e-07	5.92e-06
Smap1	207.61	-0.584899	0.118017	-4.95607	7.19e-07	6e-06
Gpc2	9.22079	2.56864	0.518369	4.95523	7.22e-07	6.02e-06
Rps21	1660.39	0.518031	0.10456	4.95437	7.26e-07	6.05e-06
Abhd17c	35.2573	-0.903246	0.182324	-4.95406	7.27e-07	6.05e-06
Ube2j1	54.5838	0.883419	0.178406	4.95175	7.35e-07	6.12e-06
1110004E09Rik	7.29066	-4.13217	0.834599	-4.95108	7.38e-07	6.14e-06
Atp6v0e2	30.678	1.46878	0.296792	4.94885	7.47e-07	6.2e-06
Zbtb33	13.4694	-1.55555	0.314373	-4.9481	7.49e-07	6.22e-06
Wipi1	26.262	-1.45768	0.294633	-4.94745	7.52e-07	6.23e-06
Kifc3	16.5602	-1.38792	0.280542	-4.94727	7.53e-07	6.23e-06
Snhg20	17.1951	1.26522	0.25574	4.94727	7.53e-07	6.23e-06
Hdac2	161.98	0.52899	0.106927	4.94721	7.53e-07	6.23e-06
Pam	113.375	-0.722474	0.146058	-4.9465	7.56e-07	6.25e-06
Lpcat4	29.4258	1.32641	0.268159	4.94636	7.56e-07	6.25e-06
6330411D24Rik	3.89178	4.63949	0.938151	4.94535	7.6e-07	6.28e-06
Sntg2	3.85182	-3.64106	0.73649	-4.9438	7.66e-07	6.33e-06
Mindy2	31.9867	-1.16379	0.235426	-4.94332	7.68e-07	6.34e-06
Bccip	88.6219	1.00794	0.203905	4.94318	7.69e-07	6.34e-06
Gm4724	8.64925	2.82225	0.571063	4.9421	7.73e-07	6.37e-06
Prpf38b	119.362	-0.722475	0.146192	-4.94195	7.73e-07	6.37e-06
Ilrun	14.2684	3.48432	0.705151	4.94125	7.76e-07	6.39e-06
Nnmt	4.03767	-3.64643	0.738202	-4.93962	7.83e-07	6.44e-06
Prmt1	373.368	0.693053	0.140407	4.93601	7.97e-07	6.55e-06
Mrpl30	193.955	0.455263	0.0922568	4.93474	8.03e-07	6.59e-06
Gm26699	5.75394	-4.17454	0.84603	-4.93427	8.05e-07	6.6e-06
Snhg11	7.60008	2.53018	0.513085	4.93131	8.17e-07	6.7e-06
Ankrd1	6.68295	-3.71749	0.754201	-4.92905	8.26e-07	6.77e-06
Nenf	353.687	0.593308	0.120401	4.92777	8.32e-07	6.81e-06
Stmn2	8.02327	3.84475	0.780258	4.92753	8.33e-07	6.82e-06
Tcaf1	83.967	-0.76503	0.155262	-4.92735	8.34e-07	6.82e-06
Samd8	29.5933	-1.35191	0.274396	-4.92684	8.36e-07	6.83e-06
Tnfaip6	35.2393	1.61046	0.326986	4.92516	8.43e-07	6.89e-06
Tma7	503.786	0.458843	0.0931856	4.92397	8.48e-07	6.93e-06
Msn	53.1712	-1.02737	0.208712	-4.92242	8.55e-07	6.98e-06
R3hdm4	88.6503	0.896124	0.182135	4.9201	8.65e-07	7.05e-06
Clmn	32.0935	-1.27608	0.259364	-4.92005	8.65e-07	7.05e-06
Suz12	59.142	-1.27972	0.260113	-4.91985	8.66e-07	7.05e-06
Abhd17a	43.8815	-0.989804	0.201231	-4.91874	8.71e-07	7.09e-06
Dynlt3	64.5342	-0.903507	0.183709	-4.91813	8.74e-07	7.11e-06
2810410L24Rik	7.58006	3.03235	0.616688	4.91715	8.78e-07	7.14e-06
Naa15	90.3591	-0.5844	0.118888	-4.91555	8.85e-07	7.19e-06
Sqstm1	280.883	0.941791	0.191656	4.91396	8.93e-07	7.24e-06
Trappc13	27.551	-1.20014	0.244236	-4.91388	8.93e-07	7.24e-06
Firre	10.4091	2.8617	0.58245	4.91322	8.96e-07	7.26e-06
Clca3a2	4.42741	-4.61992	0.940441	-4.91251	8.99e-07	7.29e-06
Tspan13	48.8693	1.34344	0.273604	4.91017	9.1e-07	7.37e-06
Hnrnpu	550.302	-0.669487	0.136396	-4.9084	9.18e-07	7.43e-06
Hspb7	15.7995	-2.97231	0.605676	-4.90742	9.23e-07	7.46e-06
Eif3j1	76.7561	0.749988	0.152835	4.90718	9.24e-07	7.47e-06
Zfp575	7.26138	2.32899	0.474691	4.90632	9.28e-07	7.49e-06
Gm10260	94.4903	3.76299	0.767067	4.90569	9.31e-07	7.51e-06
Rpl37	2128.09	0.603855	0.123096	4.90554	9.32e-07	7.51e-06
Naalad2	6.86225	-2.51975	0.513717	-4.90494	9.35e-07	7.53e-06
Copa	154.834	-0.576846	0.117648	-4.90316	9.43e-07	7.6e-06
Dach1	8.6427	2.49677	0.509285	4.9025	9.46e-07	7.62e-06
Nipa2	48.9801	-0.998642	0.20372	-4.90203	9.49e-07	7.63e-06
Vamp4	41.1959	0.860146	0.175492	4.90133	9.52e-07	7.65e-06
Ppil4	54.4696	-0.833351	0.170085	-4.89961	9.6e-07	7.71e-06
Ltbr	19.2281	-1.53087	0.31252	-4.89848	9.66e-07	7.75e-06
Irf9	11.4246	-1.69935	0.347048	-4.89659	9.75e-07	7.82e-06
Trim12a	12.4809	-2.04695	0.418239	-4.89421	9.87e-07	7.91e-06
Gm12940	6.81691	3.5118	0.717922	4.89162	1e-06	8.01e-06
Naa38	79.4983	0.871467	0.17817	4.89122	1e-06	8.02e-06
Trappc10	15.0588	-1.48663	0.303984	-4.8905	1.01e-06	8.05e-06
Alkbh5	56.1657	-0.904616	0.184979	-4.89037	1.01e-06	8.05e-06
Nes	37.7027	-1.55761	0.318633	-4.88841	1.02e-06	8.12e-06
Itgb5	16.4129	-1.60247	0.32791	-4.88693	1.02e-06	8.18e-06
Serinc2	5.42146	3.03738	0.622044	4.8829	1.05e-06	8.34e-06
Ccdc71l	4.93236	-2.74412	0.56201	-4.88269	1.05e-06	8.35e-06
Nudcd3	58.7357	0.750676	0.153773	4.88172	1.05e-06	8.38e-06
Skap2	51.5535	1.10155	0.225658	4.88152	1.05e-06	8.39e-06
Gm17167	5.00265	4.34809	0.891077	4.87959	1.06e-06	8.46e-06
Cdkn1c	2261.99	-0.762823	0.156345	-4.87909	1.07e-06	8.48e-06
Mybpc1	15.6245	3.17601	0.650982	4.87879	1.07e-06	8.48e-06
Myadm	93.4973	-0.816877	0.167435	-4.87876	1.07e-06	8.48e-06
Dgcr14	4.6309	-4.42607	0.90729	-4.87835	1.07e-06	8.5e-06
Srgap2	43.1615	-1.08379	0.222214	-4.87722	1.08e-06	8.54e-06
Cpq	78.6722	-1.02754	0.210744	-4.87578	1.08e-06	8.6e-06
Arhgef10	22.3515	-1.13505	0.2328	-4.87565	1.08e-06	8.6e-06
Ccdc124	67.1427	0.932652	0.191314	4.87498	1.09e-06	8.62e-06
1810032O08Rik	4.13304	-4.24302	0.87066	-4.87334	1.1e-06	8.69e-06
Dnttip2	79.7685	-0.831595	0.170649	-4.87314	1.1e-06	8.69e-06
Hoxb5os	6.23238	3.42658	0.703197	4.87285	1.1e-06	8.7e-06
Pigx	100.589	0.752807	0.154499	4.87257	1.1e-06	8.7e-06
Ppp1r3b	8.11057	-2.39322	0.491205	-4.87215	1.1e-06	8.72e-06
Prkd1	48.8984	1.60662	0.329784	4.87172	1.11e-06	8.73e-06
Csdc2	24.6765	1.46638	0.301049	4.87089	1.11e-06	8.76e-06
Msi2	113.381	-0.928648	0.190664	-4.8706	1.11e-06	8.77e-06
Mybpc2	7.03439	-3.5503	0.728962	-4.87035	1.11e-06	8.77e-06
Phf11d	7.34577	-3.17733	0.652507	-4.86941	1.12e-06	8.81e-06
Kdm2a	72.9696	-0.8818	0.181108	-4.86892	1.12e-06	8.83e-06
Reck	32.5488	-1.11668	0.229464	-4.86647	1.14e-06	8.93e-06
Gm12111	5.1464	3.37771	0.694193	4.86566	1.14e-06	8.96e-06
Clpp	78.5183	0.747356	0.153666	4.86351	1.15e-06	9.05e-06
Pgrmc2	45.8686	-1.06525	0.219098	-4.86195	1.16e-06	9.12e-06
Kirrel3	11.2003	3.49211	0.718286	4.86173	1.16e-06	9.12e-06
Pdlim1	61.0527	-1.27376	0.262045	-4.86087	1.17e-06	9.16e-06
Rars	60.248	-0.774453	0.159351	-4.86004	1.17e-06	9.19e-06
Casc4	82.1441	-0.866598	0.178337	-4.85932	1.18e-06	9.22e-06
Atp5l	550.839	0.408546	0.0840774	4.85916	1.18e-06	9.22e-06
Cox7c	779.888	0.498086	0.102529	4.85802	1.19e-06	9.27e-06
Slc44a1	51.8903	-1.19572	0.246316	-4.85443	1.21e-06	9.43e-06
Shc2	5.71362	2.91267	0.600034	4.85418	1.21e-06	9.44e-06
Nek1	46.022	0.972232	0.200296	4.85397	1.21e-06	9.44e-06
Gm39469	10.9487	2.01055	0.414273	4.8532	1.21e-06	9.47e-06
Gm15155	4.52037	4.04741	0.834007	4.85297	1.22e-06	9.48e-06
Cox17	57.9846	0.859843	0.177348	4.84833	1.25e-06	9.69e-06
Plin2	50.4455	-1.07399	0.221539	-4.84785	1.25e-06	9.71e-06
Mpped2	47.0959	1.30629	0.269479	4.84746	1.25e-06	9.72e-06
Lama4	12.9511	-1.64528	0.339526	-4.8458	1.26e-06	9.8e-06
Ildr2	83.3483	-1.17024	0.241563	-4.84444	1.27e-06	9.86e-06
Bzw1	335.127	-0.595418	0.12298	-4.84158	1.29e-06	1e-05
Smim15	33.1862	-0.985779	0.203634	-4.84094	1.29e-06	1e-05
Bach2	81.9605	1.80318	0.372538	4.84025	1.3e-06	1.01e-05
Dnm3	9.35697	2.58007	0.533152	4.83928	1.3e-06	1.01e-05
Cntn4	17.9266	2.814	0.581505	4.83917	1.3e-06	1.01e-05
Triobp	41.9552	-1.13353	0.234267	-4.83862	1.31e-06	1.01e-05
Chpt1	48.492	-0.991639	0.204964	-4.83811	1.31e-06	1.01e-05
Shox2	2.48927	-4.36403	0.902059	-4.83785	1.31e-06	1.01e-05
Ryk	121.666	-0.704035	0.145558	-4.83681	1.32e-06	1.02e-05
Rdh10	43.7207	-1.10398	0.228269	-4.83633	1.32e-06	1.02e-05
Gm26853	5.38456	-4.07039	0.841638	-4.83627	1.32e-06	1.02e-05
Snrnp48	125.158	-0.691755	0.143114	-4.8336	1.34e-06	1.03e-05
Atp5c1	522.377	0.428265	0.0886048	4.83343	1.34e-06	1.03e-05
Ccar2	25.0037	1.5171	0.313887	4.83327	1.34e-06	1.03e-05
Setx	42.6589	-1.02924	0.213004	-4.83203	1.35e-06	1.04e-05
Hsbp1	300.468	0.536998	0.111135	4.83196	1.35e-06	1.04e-05
F630206G17Rik	70.8565	4.39982	0.910715	4.83117	1.36e-06	1.04e-05
2610507B11Rik	47.2254	-0.76895	0.15933	-4.82614	1.39e-06	1.07e-05
Ankrd13a	17.6832	-1.3497	0.279725	-4.82511	1.4e-06	1.07e-05
Plcb4	51.652	-1.25765	0.260664	-4.82478	1.4e-06	1.08e-05
Supt6	70.4053	-0.787988	0.163333	-4.82444	1.4e-06	1.08e-05
Tmem110	5.63829	-4.15561	0.861492	-4.82374	1.41e-06	1.08e-05
Rtl8b	30.4906	1.44314	0.299216	4.82307	1.41e-06	1.08e-05
Papd5	7.13296	-4.1095	0.852249	-4.82196	1.42e-06	1.09e-05
Mettl9	224.296	0.617787	0.128137	4.82131	1.43e-06	1.09e-05
Tek	40.074	-4.60903	0.956099	-4.82066	1.43e-06	1.09e-05
Snhg4	12.4293	2.99737	0.622208	4.81731	1.46e-06	1.11e-05
Lrrfip1	54.532	-1.45578	0.3022	-4.81728	1.46e-06	1.11e-05
Trim12c	15.5279	-1.45614	0.302433	-4.81477	1.47e-06	1.12e-05
Prr7	11.2644	2.03787	0.423365	4.81351	1.48e-06	1.13e-05
Dnaja1	565.988	-0.590884	0.12279	-4.81214	1.49e-06	1.14e-05
Myl12b	420.604	0.785745	0.163333	4.81069	1.5e-06	1.14e-05
Eml6	8.72393	2.53846	0.527672	4.81068	1.5e-06	1.14e-05
F11r	117.631	1.21359	0.252274	4.81061	1.5e-06	1.14e-05
Npnt	212.488	-0.903233	0.187771	-4.8103	1.51e-06	1.15e-05
Rhox5	13.6311	-3.28928	0.683841	-4.81001	1.51e-06	1.15e-05
Bmp6	24.4944	-1.64833	0.342749	-4.80915	1.52e-06	1.15e-05
Tmem51	11.2232	-2.45063	0.509848	-4.80659	1.54e-06	1.16e-05
Siah1a	20.0501	-1.34342	0.279546	-4.80572	1.54e-06	1.17e-05
Hlx	12.3841	2.7088	0.564332	4.80002	1.59e-06	1.2e-05
Itpk1	15.228	1.88861	0.393634	4.7979	1.6e-06	1.21e-05
Parp4	15.1619	-1.81491	0.378279	-4.79782	1.6e-06	1.21e-05
Lhfpl2	20.1123	-1.75407	0.365666	-4.79692	1.61e-06	1.22e-05
Insig2	40.5214	-1.20755	0.251748	-4.79667	1.61e-06	1.22e-05
Nxf7	2.51409	-4.38026	0.913297	-4.7961	1.62e-06	1.22e-05
Sf3b1	367.577	-0.471764	0.0983668	-4.79597	1.62e-06	1.22e-05
C130073E24Rik	2.7838	4.62238	0.964018	4.79491	1.63e-06	1.23e-05
Cyren	17.2333	2.77363	0.578551	4.79409	1.63e-06	1.23e-05
2700054A10Rik	4.98024	3.58065	0.747338	4.7912	1.66e-06	1.25e-05
2900052L18Rik	4.54161	4.34285	0.906966	4.78833	1.68e-06	1.27e-05
Cybrd1	15.8476	-2.17682	0.454735	-4.78701	1.69e-06	1.27e-05
Pstpip1	3.48822	4.20437	0.87841	4.78634	1.7e-06	1.28e-05
Steap4	4.41404	4.63536	0.968947	4.78391	1.72e-06	1.29e-05
Aga	68.8926	-1.26092	0.263578	-4.78386	1.72e-06	1.29e-05
Zbtb4	19.9169	-1.6671	0.348509	-4.78353	1.72e-06	1.29e-05
Nfatc1	7.22357	2.4925	0.521133	4.78284	1.73e-06	1.3e-05
Tcp11	4.00147	3.83558	0.802029	4.78235	1.73e-06	1.3e-05
Mn1	15.2682	-1.45172	0.303611	-4.78151	1.74e-06	1.3e-05
Diexf	3.15514	-4.38628	0.917426	-4.78107	1.74e-06	1.31e-05
Gata4	42.2085	-1.46862	0.307196	-4.78074	1.75e-06	1.31e-05
Nov	6.03165	-5.71181	1.19487	-4.78027	1.75e-06	1.31e-05
Aven	14.2455	-1.35221	0.282882	-4.7801	1.75e-06	1.31e-05
Smyd2	52.1797	1.0977	0.22976	4.7776	1.77e-06	1.33e-05
Med28	143.407	0.662605	0.138694	4.77745	1.78e-06	1.33e-05
Cln5	18.4127	-1.34879	0.282681	-4.77143	1.83e-06	1.37e-05
A930015D03Rik	5.85729	2.96114	0.620697	4.77067	1.84e-06	1.37e-05
Nefl	18.4779	5.88378	1.23364	4.76943	1.85e-06	1.38e-05
5530601H04Rik	18.4049	2.78676	0.584332	4.76913	1.85e-06	1.38e-05
Mafg	50.7318	-0.958308	0.201015	-4.76735	1.87e-06	1.39e-05
Add1	111.683	-0.605134	0.12696	-4.76635	1.88e-06	1.4e-05
Cygb	11.694	2.56921	0.539242	4.76449	1.89e-06	1.41e-05
Ubtf	92.2065	-0.782794	0.164314	-4.76401	1.9e-06	1.41e-05
B130055M24Rik	8.39282	2.88308	0.605299	4.76307	1.91e-06	1.42e-05
Gm10600	2.4279	-4.74465	0.996382	-4.76188	1.92e-06	1.42e-05
Manbal	66.1603	0.795945	0.16719	4.76073	1.93e-06	1.43e-05
Rps20	5214.07	0.421805	0.0886056	4.76048	1.93e-06	1.43e-05
Isoc2a	17.985	2.07275	0.435541	4.75903	1.95e-06	1.44e-05
Gm15867	8.94651	1.79093	0.376644	4.75496	1.98e-06	1.47e-05
Tsc22d2	64.715	-1.08115	0.227379	-4.75485	1.99e-06	1.47e-05
Mfhas1	42.1237	-1.07341	0.225773	-4.75438	1.99e-06	1.47e-05
Ctnna2	30.656	2.07056	0.435531	4.75411	1.99e-06	1.47e-05
Vps35l	18.4721	2.87639	0.605336	4.75172	2.02e-06	1.49e-05
1700023F06Rik	23.7661	2.10145	0.442267	4.75154	2.02e-06	1.49e-05
Arhgap26	13.0863	1.82534	0.384231	4.75063	2.03e-06	1.5e-05
Dynlrb1	188.669	0.637308	0.134154	4.75058	2.03e-06	1.5e-05
Me1	29.9524	-1.03302	0.217462	-4.75036	2.03e-06	1.5e-05
Sult4a1	7.22069	2.15348	0.45353	4.74826	2.05e-06	1.51e-05
Fam109b	3.86757	-4.13465	0.870928	-4.74741	2.06e-06	1.52e-05
Lancl1	62.8938	0.91627	0.193022	4.74697	2.06e-06	1.52e-05
Mtss1l	6.84768	-4.17564	0.87972	-4.74656	2.07e-06	1.52e-05
Smarcad1	69.8619	-0.745583	0.157162	-4.74403	2.1e-06	1.54e-05
Ankrd12	101.328	-1.09167	0.230126	-4.74376	2.1e-06	1.54e-05
Ptn	1237.16	-0.833318	0.175686	-4.74324	2.1e-06	1.54e-05
Macf1	204.419	-0.654113	0.137968	-4.74103	2.13e-06	1.56e-05
Maml2	22.0072	1.65786	0.349684	4.74102	2.13e-06	1.56e-05
Taok1	93.2464	-0.957712	0.202017	-4.74075	2.13e-06	1.56e-05
6030443J06Rik	23.9085	2.7158	0.572939	4.74012	2.14e-06	1.56e-05
Gng11	38.1459	-1.40004	0.295494	-4.73796	2.16e-06	1.58e-05
Cpe	127.52	-0.95846	0.202339	-4.7369	2.17e-06	1.59e-05
Bnc1	86.828	-1.23355	0.260437	-4.73646	2.17e-06	1.59e-05
Chodl	2.55493	4.61049	0.973512	4.73594	2.18e-06	1.59e-05
AC154200.1	9.842	2.9716	0.627776	4.73353	2.21e-06	1.61e-05
Clasrp	26.5377	1.14768	0.242467	4.73333	2.21e-06	1.61e-05
Cpeb4	12.8268	-2.35206	0.496944	-4.73304	2.21e-06	1.61e-05
Cst12	3.03772	4.26771	0.901846	4.7322	2.22e-06	1.62e-05
Mlf2	234.13	0.645469	0.136415	4.73165	2.23e-06	1.62e-05
Uqcc2	164.237	0.865894	0.18306	4.73011	2.24e-06	1.63e-05
Naaa	11.9276	-1.88597	0.398838	-4.72865	2.26e-06	1.64e-05
Hbb-y	190.228	-2.65467	0.561469	-4.72808	2.27e-06	1.65e-05
Ptgr1	22.784	0.992408	0.210168	4.72199	2.34e-06	1.7e-05
Echdc2	45.0688	1.12329	0.23791	4.72151	2.34e-06	1.7e-05
Haghl	48.9059	1.09338	0.231578	4.72143	2.34e-06	1.7e-05
Glg1	133.799	-0.589002	0.124754	-4.7213	2.34e-06	1.7e-05
Elavl3	5.48543	2.47865	0.525014	4.72112	2.35e-06	1.7e-05
Rimklb	20.261	1.37471	0.291214	4.72062	2.35e-06	1.7e-05
Dyrk2	22.2514	-1.43939	0.30497	-4.71979	2.36e-06	1.71e-05
Calm3	184.917	0.676539	0.143347	4.7196	2.36e-06	1.71e-05
Tmsb15b2	8.94477	2.409	0.510576	4.7182	2.38e-06	1.72e-05
Rsrp1	435.292	-0.681642	0.144512	-4.71685	2.4e-06	1.73e-05
Avil	10.1967	2.4726	0.524702	4.71238	2.45e-06	1.77e-05
Tulp4	88.5832	-0.873697	0.185429	-4.71175	2.46e-06	1.77e-05
Plekha3	13.207	-1.42887	0.303337	-4.71051	2.47e-06	1.78e-05
Palld	135.356	1.05555	0.224102	4.71012	2.48e-06	1.79e-05
Spopl	14.7526	-1.31085	0.27836	-4.70919	2.49e-06	1.79e-05
Nosip	31.9726	1.12127	0.238203	4.70721	2.51e-06	1.81e-05
Hltf	20.4966	-1.20748	0.256529	-4.70699	2.51e-06	1.81e-05
Nudt8	19.6452	2.96416	0.629804	4.70648	2.52e-06	1.81e-05
Acadsb	51.8566	-1.06121	0.225643	-4.70305	2.56e-06	1.84e-05
Pcp4	8.51579	3.22911	0.686782	4.7018	2.58e-06	1.85e-05
Zc3h14	73.8681	-0.753508	0.160322	-4.69998	2.6e-06	1.87e-05
Colgalt1	102.296	-0.768476	0.163545	-4.69886	2.62e-06	1.88e-05
Tmod3	45.3313	-0.95564	0.203382	-4.69874	2.62e-06	1.88e-05
Hspa1a	97.0579	-2.81499	0.599139	-4.69839	2.62e-06	1.88e-05
Chst2	6.43547	-2.73483	0.582302	-4.69659	2.65e-06	1.9e-05
Lsm11	13.3687	-1.57688	0.335758	-4.69648	2.65e-06	1.9e-05
Immt	100.811	-0.598271	0.127397	-4.69612	2.65e-06	1.9e-05
Sema4a	8.93971	2.86308	0.609727	4.69568	2.66e-06	1.9e-05
Emd	112.092	0.790123	0.168364	4.69294	2.69e-06	1.93e-05
Dop1b	3.35404	4.48927	0.956936	4.69129	2.71e-06	1.94e-05
AW011738	5.82312	-3.25352	0.693532	-4.69124	2.72e-06	1.94e-05
Decr1	47.2473	-0.866848	0.184811	-4.69046	2.73e-06	1.95e-05
Fbxo45	13.471	-1.33136	0.283932	-4.68901	2.75e-06	1.96e-05
Ikbip	70.303	-1.08556	0.231516	-4.68891	2.75e-06	1.96e-05
Mad2l2	16.8618	1.81824	0.387866	4.6878	2.76e-06	1.97e-05
Snhg6	76.1912	-1.04338	0.22259	-4.68744	2.77e-06	1.97e-05
Naa10	64.5748	0.794846	0.16957	4.68742	2.77e-06	1.97e-05
Sdcbp	166.249	0.61829	0.131951	4.68574	2.79e-06	1.98e-05
Zfand3	88.7869	0.718771	0.153421	4.68496	2.8e-06	1.99e-05
Lypla2	55.2167	1.25303	0.267477	4.68462	2.8e-06	1.99e-05
Aldh1a7	4.96646	-3.5786	0.764026	-4.68388	2.81e-06	2e-05
Bace2	39.2987	-2.35067	0.502093	-4.68174	2.84e-06	2.02e-05
Jcad	14.1054	-1.39439	0.297869	-4.68121	2.85e-06	2.02e-05
Lrrc7	41.7961	3.08887	0.660206	4.67865	2.89e-06	2.05e-05
Ctdspl	58.4086	-1.05756	0.226048	-4.67846	2.89e-06	2.05e-05
Ppm1k	9.76475	-1.9923	0.425922	-4.67762	2.9e-06	2.05e-05
Mycbp2	104.075	-0.877259	0.187595	-4.67634	2.92e-06	2.07e-05
Cpne8	35.534	-1.62833	0.34831	-4.67496	2.94e-06	2.08e-05
Eno1b	13.8487	1.61689	0.346057	4.67232	2.98e-06	2.1e-05
Rasal2	30.0696	1.06363	0.227696	4.67128	2.99e-06	2.11e-05
Brwd3	33.8756	-1.29656	0.277574	-4.67104	3e-06	2.12e-05
Wnt2	11.7131	-1.96073	0.419881	-4.66972	3.02e-06	2.13e-05
Kif1a	16.8285	1.65391	0.354315	4.66791	3.04e-06	2.15e-05
Ssh1	23.8614	-1.17066	0.250815	-4.66742	3.05e-06	2.15e-05
Gm20033	5.23973	3.31754	0.711283	4.66416	3.1e-06	2.18e-05
Bcl11a	28.0553	1.6491	0.353621	4.66348	3.11e-06	2.19e-05
Nabp1	6.39476	-2.46335	0.528565	-4.66045	3.16e-06	2.22e-05
Ptpa	70.5717	0.884462	0.189807	4.65979	3.17e-06	2.23e-05
Erlin2	36.1076	-0.903822	0.193965	-4.65972	3.17e-06	2.23e-05
2610507I01Rik	7.99442	3.16622	0.679535	4.65939	3.17e-06	2.23e-05
Cxcl13	10.8581	3.42936	0.736034	4.65924	3.17e-06	2.23e-05
Yipf4	83.9216	-0.728455	0.156389	-4.65798	3.19e-06	2.24e-05
Ash1l	137.995	-0.789275	0.1695	-4.65649	3.22e-06	2.26e-05
Kcna1	11.6849	2.96782	0.637479	4.65555	3.23e-06	2.26e-05
Dusp12	48.7716	0.782287	0.16806	4.65479	3.24e-06	2.27e-05
Khk	29.5855	1.31933	0.283436	4.65479	3.24e-06	2.27e-05
Tmem265	7.51937	2.92379	0.628225	4.65405	3.25e-06	2.28e-05
Car8	5.10741	-2.78167	0.597735	-4.65369	3.26e-06	2.28e-05
Prkn	7.20705	3.4118	0.733202	4.65329	3.27e-06	2.28e-05
Kif17	10.3814	2.34569	0.50452	4.64934	3.33e-06	2.33e-05
Maco1	24.4081	3.68231	0.792079	4.64892	3.34e-06	2.33e-05
Il33	22.1647	-1.65424	0.355989	-4.64687	3.37e-06	2.35e-05
Hist1h3e	27.5973	2.39413	0.515233	4.6467	3.37e-06	2.35e-05
Prpf39	34.7349	-0.986493	0.212328	-4.64608	3.38e-06	2.36e-05
A230072C01Rik	5.48724	3.24349	0.698153	4.64581	3.39e-06	2.36e-05
Fez1	7.52992	2.40129	0.516972	4.64491	3.4e-06	2.37e-05
Gm2000	16.7567	-1.36199	0.293376	-4.64247	3.44e-06	2.39e-05
Clmp	37.3333	1.27142	0.273905	4.64183	3.45e-06	2.4e-05
Sdhb	177.564	0.823107	0.177378	4.6404	3.48e-06	2.42e-05
St3gal3	16.0555	1.51998	0.327569	4.6402	3.48e-06	2.42e-05
Rab6b	15.8726	1.2609	0.271736	4.64018	3.48e-06	2.42e-05
Psmg2	65.0332	1.08232	0.233263	4.6399	3.49e-06	2.42e-05
Syncrip	143.88	-0.82583	0.177986	-4.63987	3.49e-06	2.42e-05
2025-03-02	30.9652	-1.16568	0.251279	-4.63898	3.5e-06	2.43e-05
Osbpl6	11.7073	1.62679	0.350688	4.63884	3.5e-06	2.43e-05
Otulin	20.7546	-1.24497	0.26842	-4.63816	3.52e-06	2.43e-05
Trpc4	5.83322	2.84625	0.61375	4.63747	3.53e-06	2.44e-05
Rpl34	2475.91	0.458989	0.0990053	4.636	3.55e-06	2.46e-05
Itpripl2	11.672	-1.74384	0.376275	-4.63448	3.58e-06	2.47e-05
Cadm1	84.3568	-1.33516	0.288108	-4.63423	3.58e-06	2.47e-05
Fam83g	5.79897	-2.39713	0.517276	-4.63415	3.58e-06	2.47e-05
Mtss2	7.91318	3.05626	0.660017	4.63058	3.65e-06	2.52e-05
Epc2	48.4852	-1.03062	0.222616	-4.62959	3.66e-06	2.53e-05
Frem3	7.50402	-2.23965	0.483871	-4.6286	3.68e-06	2.54e-05
Lars2	134.754	1.34495	0.290676	4.62696	3.71e-06	2.56e-05
Lmo1	10.2179	1.91354	0.413711	4.62531	3.74e-06	2.57e-05
Sfta2	4.56916	3.50949	0.75904	4.62359	3.77e-06	2.59e-05
4921524J17Rik	60.1867	-0.91937	0.19888	-4.62274	3.79e-06	2.6e-05
Adam11	6.92467	2.59707	0.562047	4.62074	3.82e-06	2.63e-05
Slc25a27	12.7603	1.94452	0.420826	4.62072	3.82e-06	2.63e-05
1600010M07Rik	6.14139	3.19447	0.69161	4.61889	3.86e-06	2.65e-05
Slc2a13	16.1944	-1.64898	0.357017	-4.61877	3.86e-06	2.65e-05
Mmp2	50.0591	-2.01883	0.437199	-4.61763	3.88e-06	2.66e-05
Fam122a	10.5701	-1.52011	0.329201	-4.61759	3.88e-06	2.66e-05
Anxa7	38.2104	-0.97004	0.210095	-4.61715	3.89e-06	2.66e-05
Rbm39	719.309	0.576496	0.124865	4.61696	3.89e-06	2.67e-05
Csnk1e	70.9079	-0.81013	0.175537	-4.61514	3.93e-06	2.69e-05
Klhl9	68.513	-0.954543	0.206875	-4.61411	3.95e-06	2.7e-05
Rasa1	50.804	-0.828545	0.179573	-4.61396	3.95e-06	2.7e-05
Vkorc1	215.995	0.762334	0.165253	4.61314	3.97e-06	2.71e-05
Zbtb26	5.99107	-2.55901	0.554906	-4.6116	4e-06	2.73e-05
Slc5a3	17.0018	-1.27126	0.275674	-4.61144	4e-06	2.73e-05
Twsg1	79.6448	-0.939181	0.203699	-4.61064	4.01e-06	2.74e-05
B2m	112.958	-0.731435	0.158664	-4.60996	4.03e-06	2.74e-05
Mmut	14.6296	2.77573	0.602174	4.60951	4.04e-06	2.75e-05
Clasp1	40.5408	-0.934157	0.202673	-4.6092	4.04e-06	2.75e-05
Akap2	4.06266	-4.23849	0.919848	-4.60781	4.07e-06	2.77e-05
Sugt1	131.935	-0.662385	0.143805	-4.60615	4.1e-06	2.79e-05
Usp14	79.8294	-0.765357	0.16624	-4.60393	4.15e-06	2.82e-05
Rpl28	4037.46	0.440704	0.095726	4.60381	4.15e-06	2.82e-05
Fgd4	23.81	-1.25934	0.273545	-4.60377	4.15e-06	2.82e-05
Gmfb	42.2912	-0.793927	0.172523	-4.60185	4.19e-06	2.84e-05
Zup1	11.9445	2.76023	0.600069	4.59986	4.23e-06	2.87e-05
Npat	36.2856	-1.04133	0.226462	-4.59824	4.26e-06	2.89e-05
Mettl2	34.6884	1.05582	0.229706	4.59638	4.3e-06	2.91e-05
Slc7a2	10.5325	2.32742	0.506381	4.59617	4.3e-06	2.91e-05
Fgf12	16.2647	2.36461	0.51452	4.59576	4.31e-06	2.92e-05
Acadm	54.1825	-1.18693	0.258285	-4.59542	4.32e-06	2.92e-05
Cacna1g	7.81403	1.71988	0.374371	4.59404	4.35e-06	2.94e-05
Gm6169	42.0506	1.93423	0.421076	4.59355	4.36e-06	2.94e-05
Zfp280d	40.8526	-0.871779	0.189798	-4.59321	4.36e-06	2.95e-05
Ncbp3	36.0122	-0.917516	0.199821	-4.59169	4.4e-06	2.97e-05
Myc	32.4888	1.93071	0.420553	4.59087	4.41e-06	2.98e-05
Gm26611	3.80903	3.37066	0.734578	4.58857	4.46e-06	3.01e-05
Atp6ap2	62.2182	-0.869368	0.18953	-4.58698	4.5e-06	3.03e-05
Fam3c	29.1393	-1.04443	0.227769	-4.58545	4.53e-06	3.05e-05
Ppp4c	162.906	0.885842	0.193187	4.58542	4.53e-06	3.05e-05
Arl5a	36.3248	-0.876982	0.191275	-4.58492	4.54e-06	3.05e-05
Pkn2	132.893	-0.794724	0.173429	-4.58242	4.6e-06	3.09e-05
Rida	32.2673	0.961589	0.209875	4.58172	4.61e-06	3.1e-05
Socs1	28.0515	1.34706	0.294012	4.58164	4.61e-06	3.1e-05
Ctnnd2	9.69082	2.59988	0.567474	4.5815	4.62e-06	3.1e-05
E230016M11Rik	6.33594	3.38025	0.737987	4.58036	4.64e-06	3.11e-05
Adarb1	12.7855	1.54878	0.338164	4.57995	4.65e-06	3.12e-05
Agrp	4.31361	4.29879	0.938831	4.57887	4.67e-06	3.13e-05
Hist1h2bg	13.3323	2.82606	0.6172	4.57883	4.68e-06	3.13e-05
Arfgef1	66.4656	-1.04316	0.227844	-4.57839	4.69e-06	3.14e-05
Lpgat1	46.3893	-0.824831	0.180218	-4.57685	4.72e-06	3.16e-05
Gabrb3	7.15848	3.02614	0.661219	4.5766	4.73e-06	3.16e-05
Cldn3	25.8614	-5.46946	1.19515	-4.5764	4.73e-06	3.16e-05
Gga2	120.335	-0.830973	0.181617	-4.57542	4.75e-06	3.17e-05
Nectin2	203.211	-0.538233	0.117641	-4.57522	4.76e-06	3.18e-05
Snhg15	22.7527	2.75934	0.603404	4.57295	4.81e-06	3.21e-05
Lcorl	79.2251	-0.843394	0.184439	-4.57276	4.81e-06	3.21e-05
Prkar1a	252.184	-0.467727	0.102377	-4.5687	4.91e-06	3.27e-05
Gdap10	2.41628	-4.3416	0.95052	-4.56761	4.93e-06	3.29e-05
Maff	93.975	1.66781	0.365166	4.56726	4.94e-06	3.29e-05
Gm9844	25.8321	1.04172	0.228092	4.56709	4.95e-06	3.29e-05
Rpl36a	1499.03	0.492812	0.107908	4.56696	4.95e-06	3.29e-05
Rpl3	2878.81	0.433919	0.0950391	4.56569	4.98e-06	3.31e-05
Rcan1	29.4114	1.41114	0.309091	4.56544	4.98e-06	3.31e-05
Tspan4	145.169	0.725933	0.15904	4.56447	5.01e-06	3.32e-05
Sparc	3814.11	-0.710161	0.155688	-4.56142	5.08e-06	3.37e-05
Nxf3	2.15398	-4.58348	1.00487	-4.56128	5.08e-06	3.37e-05
A830018L16Rik	7.34395	2.32415	0.509712	4.55974	5.12e-06	3.4e-05
9530059O14Rik	7.44652	3.87569	0.850002	4.55962	5.12e-06	3.4e-05
Tprgl	65.6855	-0.957397	0.210103	-4.5568	5.19e-06	3.44e-05
Sfxn5	7.17687	2.29336	0.503318	4.55649	5.2e-06	3.44e-05
Sh2d4a	5.06767	-2.98453	0.655197	-4.55516	5.23e-06	3.46e-05
Kcns3	5.22397	4.26162	0.93576	4.55418	5.26e-06	3.48e-05
Shisa3	9.21289	3.09576	0.679957	4.55288	5.29e-06	3.5e-05
Lrrc58	88.6329	-0.881028	0.193516	-4.55274	5.3e-06	3.5e-05
Dnajb14	35.0464	-1.0905	0.239641	-4.55054	5.35e-06	3.53e-05
Serpina9	2.6515	-4.45781	0.979792	-4.54975	5.37e-06	3.54e-05
Gm11361	6.46117	-2.37013	0.521024	-4.54898	5.39e-06	3.55e-05
Castor2	4.36326	3.10746	0.683116	4.54895	5.39e-06	3.55e-05
Miat	4.46329	3.28308	0.721839	4.54822	5.41e-06	3.56e-05
Rtraf	475.747	0.428322	0.0942083	4.54655	5.45e-06	3.59e-05
Raet1e	15.6938	1.46641	0.322586	4.5458	5.47e-06	3.6e-05
Eya4	12.6849	1.67422	0.36839	4.5447	5.5e-06	3.62e-05
Zfp68	32.6376	-1.04166	0.229271	-4.54335	5.54e-06	3.64e-05
2025-09-02	48.0891	1.23874	0.272658	4.54321	5.54e-06	3.64e-05
Etfb	231.713	0.665631	0.14653	4.54261	5.56e-06	3.65e-05
Zfp185	34.6364	1.17596	0.258897	4.54218	5.57e-06	3.65e-05
Meis2	327.307	0.632265	0.139235	4.54099	5.6e-06	3.67e-05
Chd3os	5.90948	-3.94387	0.868878	-4.53904	5.65e-06	3.7e-05
Ccser1	14.802	2.70375	0.595972	4.53671	5.71e-06	3.74e-05
Isca1	52.3442	1.15469	0.254575	4.53577	5.74e-06	3.76e-05
Pfdn1	179.598	0.453279	0.0999347	4.53575	5.74e-06	3.76e-05
Dscr3	7.37424	-3.95569	0.872329	-4.53463	5.77e-06	3.77e-05
Hsd3b7	7.17005	2.78652	0.614966	4.53118	5.87e-06	3.83e-05
Mrpl50	57.2443	-0.716404	0.158141	-4.53016	5.89e-06	3.85e-05
Avl9	31.1044	-1.22123	0.269651	-4.52895	5.93e-06	3.87e-05
Prrt2	6.79916	3.42816	0.757008	4.52857	5.94e-06	3.88e-05
2310009B15Rik	66.5652	0.613563	0.135502	4.52806	5.95e-06	3.88e-05
Gamt	57.1787	1.09733	0.242449	4.52604	6.01e-06	3.92e-05
2025-09-11	63.3381	-1.06762	0.235952	-4.52474	6.05e-06	3.94e-05
Gm26518	3.85711	-4.15452	0.918186	-4.52471	6.05e-06	3.94e-05
Anapc4	58.0709	-0.779469	0.172304	-4.52381	6.07e-06	3.95e-05
Stxbp6	67.0253	1.16739	0.258105	4.52292	6.1e-06	3.97e-05
Dnajc6	4.12986	3.99267	0.882789	4.52279	6.1e-06	3.97e-05
Stx7	54.9464	-0.848139	0.187604	-4.52089	6.16e-06	4e-05
Lpar4	22.9518	-1.26213	0.279259	-4.51957	6.2e-06	4.03e-05
Sdr39u1	33.453	1.29734	0.287057	4.51944	6.2e-06	4.03e-05
Gm26669	7.58903	-4.00491	0.886193	-4.51923	6.21e-06	4.03e-05
Zfp397	33.9009	-0.91336	0.202136	-4.51854	6.23e-06	4.04e-05
Fgfr2	39.2418	1.01864	0.225507	4.51712	6.27e-06	4.06e-05
Chchd2	1441.03	0.323549	0.0716317	4.51684	6.28e-06	4.07e-05
Bmp2k	29.7999	-1.31483	0.291108	-4.51663	6.28e-06	4.07e-05
Mcoln1	14.7798	1.49549	0.331181	4.51563	6.31e-06	4.09e-05
Dnajb4	60.1676	-0.933117	0.206656	-4.51531	6.32e-06	4.09e-05
2900011O08Rik	4.52152	-4.19104	0.928717	-4.51272	6.4e-06	4.14e-05
Dcaf6	41.3545	1.10261	0.244394	4.5116	6.43e-06	4.16e-05
Colec11	13.2339	-2.20756	0.489534	-4.50951	6.5e-06	4.2e-05
Map3k4	35.2788	-1.13369	0.251421	-4.50914	6.51e-06	4.2e-05
Psmb6	347.541	0.60355	0.133892	4.50772	6.55e-06	4.23e-05
Igf2os	10.0464	-2.25103	0.499459	-4.50693	6.58e-06	4.24e-05
Mrpl28	116.58	0.868152	0.192657	4.50621	6.6e-06	4.25e-05
Sgms1	39.1365	1.12004	0.248617	4.50509	6.63e-06	4.27e-05
Kcnip1	3.4133	4.19878	0.932469	4.50286	6.7e-06	4.32e-05
Gon7	7.17721	-3.91462	0.869809	-4.50055	6.78e-06	4.36e-05
Rell1	23.0042	-1.18499	0.263363	-4.49944	6.81e-06	4.38e-05
Sertad4	21.7641	-1.4154	0.314668	-4.49806	6.86e-06	4.41e-05
Dynlt1c	9.66811	1.80325	0.400974	4.49719	6.89e-06	4.42e-05
Cat	47.0154	0.934974	0.207936	4.49646	6.91e-06	4.44e-05
Dgki	5.4461	2.75791	0.613393	4.49616	6.92e-06	4.44e-05
Pld3	68.8956	1.07359	0.238922	4.49346	7.01e-06	4.49e-05
Tmem206	2.65387	-4.12234	0.917417	-4.49342	7.01e-06	4.49e-05
Efcab8	4.34027	3.67427	0.817709	4.49338	7.01e-06	4.49e-05
Apopt1	52.5856	0.732594	0.163129	4.49089	7.09e-06	4.54e-05
Tslp	4.3111	-3.06197	0.681934	-4.49013	7.12e-06	4.56e-05
Noct	29.6127	1.55399	0.346157	4.48925	7.15e-06	4.57e-05
Dync1li2	49.5883	-0.885358	0.197235	-4.48885	7.16e-06	4.58e-05
Strn3	137.819	-0.863647	0.192406	-4.48866	7.17e-06	4.58e-05
Arhgef12	68.9475	-0.965122	0.215046	-4.48797	7.19e-06	4.59e-05
Gm42722	2.88464	4.515	1.00605	4.48785	7.19e-06	4.59e-05
Uri1	71.7174	-0.767532	0.171099	-4.48589	7.26e-06	4.63e-05
Disp1	21.2141	1.56271	0.348385	4.48558	7.27e-06	4.64e-05
Sppl2a	30.1095	-0.871343	0.194264	-4.48536	7.28e-06	4.64e-05
BC022687	3.34212	-4.20047	0.936521	-4.48519	7.28e-06	4.64e-05
Mrc2	37.7241	-1.14146	0.254595	-4.48342	7.35e-06	4.68e-05
S100pbp	21.4049	-1.14505	0.255411	-4.48318	7.35e-06	4.68e-05
Lancl3	4.89558	3.64153	0.812341	4.48277	7.37e-06	4.69e-05
Tmem170b	10.0648	-1.66573	0.371604	-4.48254	7.38e-06	4.69e-05
Gm14964	4.38412	3.02628	0.675456	4.48035	7.45e-06	4.74e-05
Pgk1	242.086	-0.865299	0.193146	-4.48003	7.46e-06	4.74e-05
Ube2i	420.973	0.53332	0.119046	4.47993	7.47e-06	4.74e-05
Tex14	21.6151	2.63126	0.587509	4.47866	7.51e-06	4.77e-05
Itprid2	16.489	2.97618	0.664749	4.47714	7.56e-06	4.8e-05
Eif1a	145.693	-0.51065	0.114081	-4.47622	7.6e-06	4.82e-05
Golim4	179.696	-0.715013	0.159752	-4.47578	7.61e-06	4.82e-05
Sntg1	6.33548	2.54316	0.568327	4.47482	7.65e-06	4.84e-05
Itga4	3.79175	-4.53417	1.01395	-4.47177	7.76e-06	4.91e-05
Gabpb2	29.3449	-1.07805	0.241097	-4.47142	7.77e-06	4.92e-05
Gm20467	3.15911	4.19959	0.939267	4.47114	7.78e-06	4.92e-05
Hunk	20.7392	-1.27742	0.285809	-4.46951	7.84e-06	4.96e-05
Pdcd6ip	84.2439	-0.722482	0.161739	-4.46697	7.93e-06	5.01e-05
Myl1	8.1858	-3.12396	0.699589	-4.46542	7.99e-06	5.05e-05
Zc3h11a	13.7244	1.40621	0.314916	4.46536	7.99e-06	5.05e-05
Bhlhb9	56.4013	-0.71616	0.160405	-4.46469	8.02e-06	5.06e-05
Pdcd2l	31.1278	0.865518	0.193859	4.46469	8.02e-06	5.06e-05
Nktr	188.994	-0.722829	0.161906	-4.46449	8.03e-06	5.06e-05
A830082K12Rik	20.1202	1.35814	0.304359	4.4623	8.11e-06	5.11e-05
Pik3r3	13.3536	1.71352	0.384087	4.46128	8.15e-06	5.13e-05
Hsp90aa1	1239.66	-0.748876	0.167862	-4.46127	8.15e-06	5.13e-05
Zdhhc5	22.5353	-1.09028	0.244432	-4.46047	8.18e-06	5.14e-05
1190007I07Rik	35.3508	1.07708	0.241524	4.45951	8.21e-06	5.16e-05
1700012D14Rik	9.07324	3.30368	0.741119	4.4577	8.28e-06	5.2e-05
8430429K09Rik	4.65358	3.55718	0.798079	4.45718	8.3e-06	5.21e-05
Jmjd7	14.6962	1.63728	0.367388	4.45653	8.33e-06	5.23e-05
Frrs1	18.9734	-1.45666	0.326898	-4.456	8.35e-06	5.24e-05
Bzw2	127.856	0.794187	0.17823	4.45597	8.35e-06	5.24e-05
Ints6	63.4393	-0.783739	0.175948	-4.45438	8.41e-06	5.27e-05
Pole4	115.834	0.929318	0.208631	4.45436	8.41e-06	5.27e-05
Tmem30a	105.727	-0.626601	0.140671	-4.45436	8.41e-06	5.27e-05
Slc8a2	4.68698	2.8063	0.630098	4.45375	8.44e-06	5.28e-05
Sbno1	106.522	-0.569527	0.127888	-4.45332	8.46e-06	5.29e-05
Serpine1	21.9234	2.16106	0.485468	4.45149	8.53e-06	5.33e-05
Ppp2r5a	52.8339	-0.959489	0.215679	-4.44868	8.64e-06	5.4e-05
Fntb	28.3553	1.00613	0.226201	4.44794	8.67e-06	5.41e-05
Dnajc13	33.5413	-0.893829	0.200979	-4.44738	8.69e-06	5.43e-05
Gm5577	4.12176	3.94959	0.88827	4.44638	8.73e-06	5.45e-05
Fdxr	10.8967	-1.80969	0.407104	-4.44529	8.78e-06	5.47e-05
AI606181	2.7513	-4.19322	0.94332	-4.44517	8.78e-06	5.47e-05
Bap1	28.2963	1.00995	0.227261	4.44401	8.83e-06	5.5e-05
Ptp4a1	47.2643	-4.64751	1.04587	-4.44366	8.84e-06	5.51e-05
Tpm3-rs7	19.0444	1.40289	0.315837	4.44184	8.92e-06	5.55e-05
Morn4	11.3947	1.99219	0.448545	4.44144	8.94e-06	5.56e-05
Taf4b	6.80323	2.17846	0.490614	4.44027	8.98e-06	5.59e-05
Swt1	56.5772	-0.964296	0.217242	-4.4388	9.05e-06	5.62e-05
Btbd8	7.24149	3.55219	0.80038	4.43813	9.07e-06	5.64e-05
Tlk1	59.3074	-0.945206	0.212985	-4.4379	9.08e-06	5.64e-05
Hoxc4	17.712	2.90185	0.654015	4.43697	9.12e-06	5.66e-05
[truncated: 4,480 more rows]
