# Supplementary material for: Organ‐Specific and Conserved Regulatory Logic Orchestrates Gene Expression in the Embryonic Mesothelium
Source: Adv Sci (Weinh). 2026 Apr 3;13(34):e17640. doi: 10.1002/advs.202517640 (PMC13285154; doi:10.1002/advs.202517640)
Supplement: Supplementary file 2 — Supporting File 2: advs75112‐sup‐0002‐TableS1‐S12.zip. [Correction added on 6 April 2026 after first online publication: Supplementary File “advs75112‐sup‐0001‐SuppMat.docx” is updated.] [file ADVS-13-e17640-s002.zip › Additional file 4. Table S4.xlsx]

## Sheet: Sheet1
Table 3: GRN prediction output by SCENIC+ for analysis encompassing the epicardium, the lung mesothelium, and the pancreas mesothelium. Only direct regulons are shown.
Region	Gene	importance_R2G	rho_R2G	importance_x_rho	importance_x_abs_rho	TF	is_extended	eRegulon_name	Gene_signature_name	Region_signature_name	importance_TF2G	regulation	rho_TF2G	triplet_rank
chr11:96333468-96333968	Hoxb8	0.0631716	0.844213	0.0533303	0.0533303	Hoxb8	FALSE	Hoxb8_direct_+/+	Hoxb8_direct_+/+_(137g)	Hoxb8_direct_+/+_(172r)	10.1592	1	1	0
chrX:48694791-48695291	Rbmx2	0.229639	0.322535	0.0740666	0.0740666	Phf5a	FALSE	Phf5a_direct_+/+	Phf5a_direct_+/+_(1061g)	Phf5a_direct_+/+_(1031r)	3.41012	1	0.476744	1
chr6:124828730-124829230	Phb2	0.0128554	0.596236	0.00766486	0.00766486	Phf5a	FALSE	Phf5a_direct_+/+	Phf5a_direct_+/+_(1061g)	Phf5a_direct_+/+_(1031r)	4.22881	1	0.81673	2
chr12:81594878-81595378	Synj2bp	0.107076	0.550095	0.0589022	0.0589022	Phf5a	FALSE	Phf5a_direct_+/+	Phf5a_direct_+/+_(1061g)	Phf5a_direct_+/+_(1031r)	2.87445	1	0.704122	3
chr5:151650940-151651440	Rfc3	0.267949	0.510951	0.136909	0.136909	Phf5a	FALSE	Phf5a_direct_+/+	Phf5a_direct_+/+_(1061g)	Phf5a_direct_+/+_(1031r)	1.86848	1	0.646804	4
chr13:90089396-90089896	Tmem167	0.317106	0.394725	0.12517	0.12517	Phf5a	FALSE	Phf5a_direct_+/+	Phf5a_direct_+/+_(1061g)	Phf5a_direct_+/+_(1031r)	0.809487	1	0.673139	5
chr13:48760901-48761401	Barx1	0.0453728	0.826851	0.0375165	0.0375165	Barx1	FALSE	Barx1_direct_+/+	Barx1_direct_+/+_(236g)	Barx1_direct_+/+_(251r)	11.4692	1	1	6
chr2:177497959-177498459	Zfp970	0.511604	-0.4694	-0.240147	0.240147	Pbx1	FALSE	Pbx1_direct_+/-	Pbx1_direct_+/-_(511g)	Pbx1_direct_+/-_(584r)	0.713666	1	0.417316	7
chr2:148874342-148874842	Cst3	0.122065	0.537676	0.0656316	0.0656316	Foxf1	FALSE	Foxf1_direct_+/+	Foxf1_direct_+/+_(570g)	Foxf1_direct_+/+_(580r)	3.46486	1	0.72933	8
chr13:48661944-48662444	Barx1	0.0486111	0.83609	0.0406432	0.0406432	Barx1	FALSE	Barx1_direct_+/+	Barx1_direct_+/+_(236g)	Barx1_direct_+/+_(251r)	11.4692	1	1	9
chr5:104859834-104860334	Zfp951	0.700611	-0.2435	-0.170598	0.170598	Pbx1	FALSE	Pbx1_direct_+/-	Pbx1_direct_+/-_(511g)	Pbx1_direct_+/-_(584r)	1.38466	1	0.255442	10
chrX:50988519-50989019	Rap2c	0.0855636	0.743035	0.0635768	0.0635768	Tbx20	FALSE	Tbx20_direct_+/+	Tbx20_direct_+/+_(249g)	Tbx20_direct_+/+_(354r)	5.13201	1	0.684028	11
chr7:27978925-27979425	Psmc4	0.0863535	0.583092	0.0503521	0.0503521	Phf5a	FALSE	Phf5a_direct_+/+	Phf5a_direct_+/+_(1061g)	Phf5a_direct_+/+_(1031r)	4.38616	1	0.769857	12
chr11:31084725-31085225	Erlec1	0.193738	0.78877	0.152815	0.152815	Tbx20	FALSE	Tbx20_direct_+/+	Tbx20_direct_+/+_(249g)	Tbx20_direct_+/+_(354r)	4.6738	1	0.654505	13
chr19:7341621-7342121	Cox8a	0.0157796	0.644958	0.0101772	0.0101772	Phf5a	FALSE	Phf5a_direct_+/+	Phf5a_direct_+/+_(1061g)	Phf5a_direct_+/+_(1031r)	3.77255	1	0.824246	14
chr8:79936779-79937279	Hhip	0.0779162	0.615086	0.0479252	0.0479252	Fendrr	FALSE	Fendrr_direct_+/+	Fendrr_direct_+/+_(345g)	Fendrr_direct_+/+_(360r)	5.04054	1	0.880691	15
chr19:54009178-54009678	Pdcd4	0.0148203	-0.332586	-0.00492903	0.00492903	Nfyc	FALSE	Nfyc_direct_+/-	Nfyc_direct_+/-_(363g)	Nfyc_direct_+/-_(410r)	1.60604	1	0.441567	16
chr2:106003013-106003513	Dnajc24	0.387614	-0.347158	-0.134563	0.134563	Efemp2	FALSE	Efemp2_direct_+/-	Efemp2_direct_+/-_(287g)	Efemp2_direct_+/-_(249r)	1.41887	1	0.626307	17
chrX:123103243-123103743	Cldn34c1	1	-0.182137	-0.182137	0.182137	Klf13	FALSE	Klf13_direct_-/-	Klf13_direct_-/-_(152g)	Klf13_direct_-/-_(189r)	0.124726	-1	-0.111258	18
chr1:133661065-133661565	Snrpe	0.147303	0.700289	0.103154	0.103154	Phf5a	FALSE	Phf5a_direct_+/+	Phf5a_direct_+/+_(1061g)	Phf5a_direct_+/+_(1031r)	3.86977	1	0.789209	19
chr19:33589604-33590104	Lipo3	0.538214	-0.615547	-0.331296	0.331296	Tbp	FALSE	Tbp_direct_+/-	Tbp_direct_+/-_(135g)	Tbp_direct_+/-_(145r)	1.14346	1	0.620714	20
chr11:4704283-4704783	Uqcr10	0.0584602	0.632386	0.0369694	0.0369694	Phf5a	FALSE	Phf5a_direct_+/+	Phf5a_direct_+/+_(1061g)	Phf5a_direct_+/+_(1031r)	3.86374	1	0.747263	21
chr13:48667910-48668410	Barx1	0.0302515	0.831224	0.0251458	0.0251458	Barx1	FALSE	Barx1_direct_+/+	Barx1_direct_+/+_(236g)	Barx1_direct_+/+_(251r)	11.4692	1	1	22
chr7:10495138-10495638	Zik1	1	0.422382	0.422382	0.422382	Nfyc	FALSE	Nfyc_direct_+/+	Nfyc_direct_+/+_(644g)	Nfyc_direct_+/+_(768r)	0.754871	1	0.524561	23
chr15:81729774-81730274	Phf5a	0.0343899	0.62856	0.0216161	0.0216161	Phf5a	FALSE	Phf5a_direct_+/+	Phf5a_direct_+/+_(1061g)	Phf5a_direct_+/+_(1031r)	4.85443	1	1	24
chr6:124828730-124829230	Tpi1	0.0131398	0.564526	0.00741779	0.00741779	Phf5a	FALSE	Phf5a_direct_+/+	Phf5a_direct_+/+_(1061g)	Phf5a_direct_+/+_(1031r)	3.88201	1	0.778312	25
chr9:20459695-20460195	Zfp560	0.171105	0.306484	0.052441	0.052441	Phf5a	FALSE	Phf5a_direct_+/+	Phf5a_direct_+/+_(1061g)	Phf5a_direct_+/+_(1031r)	0.692911	1	0.436335	26
chr1:128359420-128359920	Mcm6	0.0915885	0.542078	0.0496481	0.0496481	Tfdp1	FALSE	Tfdp1_direct_+/+	Tfdp1_direct_+/+_(784g)	Tfdp1_direct_+/+_(1972r)	1.40227	1	0.715188	27
chr2:177497959-177498459	Gm14403	0.532971	-0.546157	-0.291086	0.291086	Nfyc	FALSE	Nfyc_direct_+/-	Nfyc_direct_+/-_(363g)	Nfyc_direct_+/-_(410r)	1.17231	1	0.591266	28
chr10:40177503-40178003	Slc16a10	0.113479	0.543093	0.0616296	0.0616296	Foxf1	FALSE	Foxf1_direct_+/+	Foxf1_direct_+/+_(570g)	Foxf1_direct_+/+_(580r)	4.32753	1	0.808374	29
chr11:5421830-5422330	Xbp1	0.0728218	0.316134	0.0230215	0.0230215	Foxp1	FALSE	Foxp1_direct_+/+	Foxp1_direct_+/+_(522g)	Foxp1_direct_+/+_(510r)	4.87215	1	0.744831	30
chr8:83997155-83997655	Prkaca	0.0588699	0.683649	0.0402463	0.0402463	Hoxc4	FALSE	Hoxc4_direct_+/+	Hoxc4_direct_+/+_(163g)	Hoxc4_direct_+/+_(148r)	2.75874	1	0.64885	31
chr9:37616745-37617245	Spa17	0.0490282	0.373856	0.0183295	0.0183295	Hoxb4	FALSE	Hoxb4_direct_+/+	Hoxb4_direct_+/+_(198g)	Hoxb4_direct_+/+_(260r)	0.438688	1	0.357294	32
chr18:88894026-88894526	Socs6	0.084738	0.0884534	0.00749536	0.00749536	Klf12	FALSE	Klf12_direct_+/+	Klf12_direct_+/+_(1274g)	Klf12_direct_+/+_(2206r)	3.2622	1	0.476671	33
chrX:123103243-123103743	Cldn34c1	1	-0.182137	-0.182137	0.182137	Sp4	FALSE	Sp4_direct_+/-	Sp4_direct_+/-_(277g)	Sp4_direct_+/-_(514r)	0.243792	1	0.189324	34
chr12:101975765-101976265	Trip11	0.0500154	-0.467234	-0.0233689	0.0233689	Yy1	FALSE	Yy1_direct_+/-	Yy1_direct_+/-_(268g)	Yy1_direct_+/-_(365r)	5.22247	1	0.707545	35
chr3:46447766-46448266	Pabpc4l	1	0.132662	0.132662	0.132662	Klf12	FALSE	Klf12_direct_+/+	Klf12_direct_+/+_(1274g)	Klf12_direct_+/+_(2206r)	0.669841	1	0.381593	36
chr14:64949760-64950260	Extl3	0.0181804	0.0921642	0.00167558	0.00167558	Phf5a	FALSE	Phf5a_direct_+/+	Phf5a_direct_+/+_(1061g)	Phf5a_direct_+/+_(1031r)	3.93022	1	0.506759	37
chr10:88719580-88720080	Arl1	0.160393	0.422815	0.0678165	0.0678165	Foxf1	FALSE	Foxf1_direct_+/+	Foxf1_direct_+/+_(570g)	Foxf1_direct_+/+_(580r)	3.47816	1	0.761586	38
chr5:151650940-151651440	Rfc3	0.267949	0.510951	0.136909	0.136909	Tfdp1	FALSE	Tfdp1_direct_+/+	Tfdp1_direct_+/+_(784g)	Tfdp1_direct_+/+_(1972r)	0.799156	1	0.680991	39
chr8:69654238-69654738	Zfp868	0.17212	0.533788	0.0918755	0.0918755	Nfyc	FALSE	Nfyc_direct_+/+	Nfyc_direct_+/+_(644g)	Nfyc_direct_+/+_(768r)	2.17878	1	0.683195	40
chr4:56863934-56864434	Ctnnal1	0.0710349	0.772919	0.0549042	0.0549042	Pitx2	FALSE	Pitx2_direct_+/+	Pitx2_direct_+/+_(250g)	Pitx2_direct_+/+_(283r)	3.1033	1	0.606462	41
chr4:134041723-134042223	Dhdds	0.0883714	-0.519036	-0.0458679	0.0458679	Tcf3	FALSE	Tcf3_direct_+/-	Tcf3_direct_+/-_(654g)	Tcf3_direct_+/-_(567r)	4.5306	1	0.701729	42
chr1:162740160-162740660	Prrc2c	0.0518614	-0.607766	-0.0315196	0.0315196	Yy1	FALSE	Yy1_direct_+/-	Yy1_direct_+/-_(268g)	Yy1_direct_+/-_(365r)	5.4341	1	0.789102	43
chr3:113629737-113630237	Rnpc3	0.40677	0.36624	0.148975	0.148975	Klf12	FALSE	Klf12_direct_+/+	Klf12_direct_+/+_(1274g)	Klf12_direct_+/+_(2206r)	0.893237	1	0.390791	44
chr7:44553702-44554202	Josd2	0.0302457	0.445332	0.0134694	0.0134694	Phf5a	FALSE	Phf5a_direct_+/+	Phf5a_direct_+/+_(1061g)	Phf5a_direct_+/+_(1031r)	3.04049	1	0.628029	45
chr1:71102808-71103308	Bard1	0.468889	0.204682	0.0959733	0.0959733	E2f7	FALSE	E2f7_direct_+/+	E2f7_direct_+/+_(67g)	E2f7_direct_+/+_(70r)	1.00629	1	0.30918	46
chr9:54863437-54863937	Ireb2	0.0675904	-0.174942	-0.0118244	0.0118244	Chd2	FALSE	Chd2_direct_+/-	Chd2_direct_+/-_(154g)	Chd2_direct_+/-_(180r)	1.80663	1	0.353012	47
chr17:34107292-34107792	H2-K1	0.0234716	0.185919	0.00436382	0.00436382	Nfib	FALSE	Nfib_direct_+/+	Nfib_direct_+/+_(550g)	Nfib_direct_+/+_(670r)	1.25089	1	0.298467	48
chr11:87108751-87109251	Ska2	0.0707431	-0.167855	-0.0118745	0.0118745	Nfyc	FALSE	Nfyc_direct_+/-	Nfyc_direct_+/-_(363g)	Nfyc_direct_+/-_(410r)	1.465	1	0.557198	49
chr8:84778605-84779105	Ier2	0.0557727	0.496629	0.0276984	0.0276984	Fendrr	FALSE	Fendrr_direct_+/+	Fendrr_direct_+/+_(345g)	Fendrr_direct_+/+_(360r)	4.53134	1	0.851057	50
chr3:25807492-25807992	Nlgn1	0.0848131	-0.595734	-0.050526	0.050526	Tbx20	FALSE	Tbx20_direct_-/-	Tbx20_direct_-/-_(561g)	Tbx20_direct_-/-_(590r)	3.03518	-1	-0.466681	51
chr10:127426586-127427086	Gli1	0.0928989	0.590722	0.0548774	0.0548774	Foxf1	FALSE	Foxf1_direct_+/+	Foxf1_direct_+/+_(570g)	Foxf1_direct_+/+_(580r)	3.64524	1	0.844201	52
chr7:42642379-42642879	Zfp975	0.526436	-0.191485	-0.100805	0.100805	Pbx1	FALSE	Pbx1_direct_+/-	Pbx1_direct_+/-_(511g)	Pbx1_direct_+/-_(584r)	0.981516	1	0.329529	53
chr13:84222004-84222504	Tmem161b	0.155125	0.377897	0.0586215	0.0586215	Klf12	FALSE	Klf12_direct_+/+	Klf12_direct_+/+_(1274g)	Klf12_direct_+/+_(2206r)	1.88233	1	0.514739	54
chr14:60856509-60857009	Tnfrsf19	0.0749	0.739419	0.0553824	0.0553824	Fendrr	FALSE	Fendrr_direct_+/+	Fendrr_direct_+/+_(345g)	Fendrr_direct_+/+_(360r)	1.54434	1	0.797816	55
chr17:34897578-34898078	Dxo	0.0331735	0.53589	0.0177774	0.0177774	Phf5a	FALSE	Phf5a_direct_+/+	Phf5a_direct_+/+_(1061g)	Phf5a_direct_+/+_(1031r)	4.34954	1	0.666525	56
chr2:23571649-23572149	Spopl	0.241638	-0.361529	-0.0873594	0.0873594	Kdm5a	FALSE	Kdm5a_direct_+/-	Kdm5a_direct_+/-_(355g)	Kdm5a_direct_+/-_(608r)	0.429214	1	0.258694	57
chr4:155562751-155563251	Ssu72	0.0114013	-0.456106	-0.00520018	0.00520018	Tcf3	FALSE	Tcf3_direct_+/-	Tcf3_direct_+/-_(654g)	Tcf3_direct_+/-_(567r)	3.33404	1	0.681851	58
chr8:95853224-95853724	Got2	0.0980858	0.616888	0.060508	0.060508	Phf5a	FALSE	Phf5a_direct_+/+	Phf5a_direct_+/+_(1061g)	Phf5a_direct_+/+_(1031r)	3.96852	1	0.703405	59
chr13:74025049-74025549	Tppp	0.128563	0.278176	0.0357633	0.0357633	Rfx2	FALSE	Rfx2_direct_+/+	Rfx2_direct_+/+_(95g)	Rfx2_direct_+/+_(97r)	1.96184	1	0.458492	60
chr17:15058065-15058565	Phf10	0.0943004	0.585333	0.0551971	0.0551971	Tbx20	FALSE	Tbx20_direct_+/+	Tbx20_direct_+/+_(249g)	Tbx20_direct_+/+_(354r)	3.50438	1	0.676886	61
chr10:127426586-127427086	Gli1	0.0928989	0.590722	0.0548774	0.0548774	Foxp1	FALSE	Foxp1_direct_+/+	Foxp1_direct_+/+_(522g)	Foxp1_direct_+/+_(510r)	4.0343	1	0.770131	62
chr14:103346567-103347067	Mycbp2	0.095105	-0.570941	-0.0542993	0.0542993	Yy1	FALSE	Yy1_direct_+/-	Yy1_direct_+/-_(268g)	Yy1_direct_+/-_(365r)	4.86928	1	0.658322	63
chr19:33589604-33590104	Lipo3	0.538214	-0.615547	-0.331296	0.331296	Plagl1	FALSE	Plagl1_direct_-/-	Plagl1_direct_-/-_(31g)	Plagl1_direct_-/-_(33r)	0.448697	-1	-0.331481	64
chr4:41108641-41109141	Ube2r2	0.0802844	0.142602	0.0114487	0.0114487	Jund	FALSE	Jund_direct_+/+	Jund_direct_+/+_(502g)	Jund_direct_+/+_(1253r)	3.4108	1	0.444195	65
chr13:77135139-77135639	Slf1	0.16953	0.0610937	0.0103572	0.0103572	Phf5a	FALSE	Phf5a_direct_+/+	Phf5a_direct_+/+_(1061g)	Phf5a_direct_+/+_(1031r)	2.42108	1	0.34923	66
chr11:21571818-21572318	Mdh1	0.0469069	0.546559	0.0256374	0.0256374	Phf5a	FALSE	Phf5a_direct_+/+	Phf5a_direct_+/+_(1061g)	Phf5a_direct_+/+_(1031r)	4.15944	1	0.843236	67
chr11:77781029-77781529	Nufip2	0.0429715	0.695165	0.0298723	0.0298723	Tbx20	FALSE	Tbx20_direct_+/+	Tbx20_direct_+/+_(249g)	Tbx20_direct_+/+_(354r)	6.4449	1	0.764887	68
chr5:37827654-37828154	Msx1	0.0430038	0.246873	0.0106165	0.0106165	Msx1	FALSE	Msx1_direct_+/+	Msx1_direct_+/+_(22g)	Msx1_direct_+/+_(25r)	6.09575	1	1	69
chr7:39588449-39588949	Zfp619	0.111057	-0.0738781	-0.00820468	0.00820468	Irf6	FALSE	Irf6_direct_+/-	Irf6_direct_+/-_(20g)	Irf6_direct_+/-_(30r)	0.338561	1	0.104274	70
chr14:50834341-50834841	Ttc5	0.150722	0.246172	0.0371036	0.0371036	Foxf1	FALSE	Foxf1_direct_+/+	Foxf1_direct_+/+_(570g)	Foxf1_direct_+/+_(580r)	3.14979	1	0.60172	71
chr5:88960471-88960971	Slc4a4	0.0463282	0.755039	0.0349796	0.0349796	Tbx20	FALSE	Tbx20_direct_+/+	Tbx20_direct_+/+_(249g)	Tbx20_direct_+/+_(354r)	7.01371	1	0.728535	72
chr3:80734339-80734839	Glrb	0.0584184	-0.683303	-0.0399175	0.0399175	Tbx20	FALSE	Tbx20_direct_-/-	Tbx20_direct_-/-_(561g)	Tbx20_direct_-/-_(590r)	4.65541	-1	-0.517885	73
chr4:75278073-75278573	Dmac1	0.101943	0.443993	0.045262	0.045262	Phf5a	FALSE	Phf5a_direct_+/+	Phf5a_direct_+/+_(1061g)	Phf5a_direct_+/+_(1031r)	2.34268	1	0.60016	74
chr10:127069941-127070441	Tspan31	0.0438794	0.579163	0.0254133	0.0254133	Phf5a	FALSE	Phf5a_direct_+/+	Phf5a_direct_+/+_(1061g)	Phf5a_direct_+/+_(1031r)	4.85442	1	0.695606	75
chr7:110002959-110003459	Dennd5a	0.0540485	0.0978723	0.00528985	0.00528985	Jund	FALSE	Jund_direct_+/+	Jund_direct_+/+_(502g)	Jund_direct_+/+_(1253r)	3.2475	1	0.475159	76
chr8:121043826-121044326	Foxf1	0.0777371	0.775746	0.0603042	0.0603042	Foxf1	FALSE	Foxf1_direct_+/+	Foxf1_direct_+/+_(570g)	Foxf1_direct_+/+_(580r)	4.83109	1	1	77
chr7:42692539-42693039	Zfp976	0.449614	0.0580443	0.0260975	0.0260975	Nfyc	FALSE	Nfyc_direct_+/+	Nfyc_direct_+/+_(644g)	Nfyc_direct_+/+_(768r)	1.38682	1	0.349171	78
chr8:13584617-13585117	Gas6	0.101205	0.688005	0.0696296	0.0696296	Foxf1	FALSE	Foxf1_direct_+/+	Foxf1_direct_+/+_(570g)	Foxf1_direct_+/+_(580r)	4.41092	1	0.87894	79
chr12:65075291-65075791	Fkbp3	0.0625642	0.631299	0.0394967	0.0394967	Phf5a	FALSE	Phf5a_direct_+/+	Phf5a_direct_+/+_(1061g)	Phf5a_direct_+/+_(1031r)	3.03376	1	0.806746	80
chr8:124947173-124947673	Tsnax	0.048707	0.571776	0.0278495	0.0278495	Foxf1	FALSE	Foxf1_direct_+/+	Foxf1_direct_+/+_(570g)	Foxf1_direct_+/+_(580r)	2.43719	1	0.614475	81
chr6:4086626-4087126	Bet1	0.0823831	0.236561	0.0194886	0.0194886	Klf12	FALSE	Klf12_direct_+/+	Klf12_direct_+/+_(1274g)	Klf12_direct_+/+_(2206r)	3.13516	1	0.633737	82
chr2:154373966-154374466	Bpifb5	0.140903	0.363213	0.0511779	0.0511779	Sox5	FALSE	Sox5_direct_+/+	Sox5_direct_+/+_(107g)	Sox5_direct_+/+_(94r)	1.03813	1	0.455829	83
chr2:37430782-37431282	Pdcl	0.155746	-0.195234	-0.0304069	0.0304069	Elf4	FALSE	Elf4_direct_-/-	Elf4_direct_-/-_(70g)	Elf4_direct_-/-_(84r)	0.114117	-1	-0.168213	84
chr15:54920749-54921249	Enpp2	0.0847765	0.550511	0.0466704	0.0466704	Foxf1	FALSE	Foxf1_direct_+/+	Foxf1_direct_+/+_(570g)	Foxf1_direct_+/+_(580r)	4.17046	1	0.87441	85
chr10:62486775-62487275	Ddx50	0.0677438	0.261175	0.017693	0.017693	Klf12	FALSE	Klf12_direct_+/+	Klf12_direct_+/+_(1274g)	Klf12_direct_+/+_(2206r)	3.31265	1	0.638456	86
chr14:33446940-33447440	Arhgap22	0.050479	0.450415	0.0227365	0.0227365	Klf12	FALSE	Klf12_direct_+/+	Klf12_direct_+/+_(1274g)	Klf12_direct_+/+_(2206r)	3.07873	1	0.389043	87
chr14:65388142-65388642	Pnoc	0.047459	0.52764	0.0250413	0.0250413	Foxf1	FALSE	Foxf1_direct_+/+	Foxf1_direct_+/+_(570g)	Foxf1_direct_+/+_(580r)	4.03084	1	0.807621	88
chr6:140666515-140667015	Aebp2	0.0353733	0.462331	0.0163542	0.0163542	Rbpj	FALSE	Rbpj_direct_+/+	Rbpj_direct_+/+_(34g)	Rbpj_direct_+/+_(33r)	5.88298	1	0.645516	89
chr10:79997741-79998241	Cnn2	0.0746097	0.530101	0.0395507	0.0395507	Fendrr	FALSE	Fendrr_direct_+/+	Fendrr_direct_+/+_(345g)	Fendrr_direct_+/+_(360r)	3.38444	1	0.791753	90
chrX:75514071-75514571	Mtcp1	0.199157	-0.343705	-0.0684513	0.0684513	Yy1	FALSE	Yy1_direct_+/-	Yy1_direct_+/-_(268g)	Yy1_direct_+/-_(365r)	1.56701	1	0.406605	91
chr13:90089396-90089896	Tmem167	0.317106	0.394725	0.12517	0.12517	Klf12	FALSE	Klf12_direct_+/+	Klf12_direct_+/+_(1274g)	Klf12_direct_+/+_(2206r)	2.46991	1	0.682116	92
chr18:49852497-49852997	Dtwd2	0.0633045	-0.433972	-0.0274724	0.0274724	Meis1	FALSE	Meis1_direct_+/-	Meis1_direct_+/-_(713g)	Meis1_direct_+/-_(806r)	1.17519	1	0.558546	93
chr7:42692539-42693039	Zfp975	0.473564	-0.152708	-0.072317	0.072317	Pbx1	FALSE	Pbx1_direct_+/-	Pbx1_direct_+/-_(511g)	Pbx1_direct_+/-_(584r)	0.981516	1	0.329529	94
chr16:14159198-14159698	Nde1	0.0597818	0.423065	0.0252916	0.0252916	Klf12	FALSE	Klf12_direct_+/+	Klf12_direct_+/+_(1274g)	Klf12_direct_+/+_(2206r)	2.59894	1	0.652479	95
chr4:21776116-21776616	Ccnc	0.0844775	0.485996	0.0410558	0.0410558	Klf12	FALSE	Klf12_direct_+/+	Klf12_direct_+/+_(1274g)	Klf12_direct_+/+_(2206r)	3.29233	1	0.579443	96
chr10:62247730-62248230	Tacr2	0.0697647	0.598642	0.0417641	0.0417641	Foxf1	FALSE	Foxf1_direct_+/+	Foxf1_direct_+/+_(570g)	Foxf1_direct_+/+_(580r)	3.78089	1	0.71359	97
chr12:8497630-8498130	Rhob	0.0435161	0.744723	0.0324074	0.0324074	Foxf1	FALSE	Foxf1_direct_+/+	Foxf1_direct_+/+_(570g)	Foxf1_direct_+/+_(580r)	4.06103	1	0.838669	98
chr7:7188074-7188574	Clcn4	0.389405	0.41538	0.161751	0.161751	Phf5a	FALSE	Phf5a_direct_+/+	Phf5a_direct_+/+_(1061g)	Phf5a_direct_+/+_(1031r)	1.54658	1	0.448768	99
chr19:4217031-4217531	Clcf1	0.077135	0.664152	0.0512294	0.0512294	Foxf1	FALSE	Foxf1_direct_+/+	Foxf1_direct_+/+_(570g)	Foxf1_direct_+/+_(580r)	3.50036	1	0.69163	100
chr7:29908117-29908617	Zfp30	0.0933233	0.466265	0.0435134	0.0435134	Phf5a	FALSE	Phf5a_direct_+/+	Phf5a_direct_+/+_(1061g)	Phf5a_direct_+/+_(1031r)	3.16566	1	0.563688	101
chr1:20820120-20820620	Mcm3	0.0671934	0.298591	0.0200633	0.0200633	Tfdp1	FALSE	Tfdp1_direct_+/+	Tfdp1_direct_+/+_(784g)	Tfdp1_direct_+/+_(1972r)	1.19997	1	0.617319	102
chr7:25237779-25238279	Pafah1b3	0.0835011	0.499302	0.0416923	0.0416923	Phf5a	FALSE	Phf5a_direct_+/+	Phf5a_direct_+/+_(1061g)	Phf5a_direct_+/+_(1031r)	1.91932	1	0.693041	103
chr8:121127142-121127642	Foxf1	0.0358749	0.204371	0.0073318	0.0073318	Foxf1	FALSE	Foxf1_direct_+/+	Foxf1_direct_+/+_(570g)	Foxf1_direct_+/+_(580r)	4.83109	1	1	104
chr14:75138438-75138938	Zc3h13	0.0783811	0.573756	0.0449716	0.0449716	Rbpj	FALSE	Rbpj_direct_+/+	Rbpj_direct_+/+_(34g)	Rbpj_direct_+/+_(33r)	4.67352	1	0.621839	105
chr4:126850087-126850587	Psmb2	0.0433453	-0.760454	-0.0329621	0.0329621	Tbx20	FALSE	Tbx20_direct_-/-	Tbx20_direct_-/-_(561g)	Tbx20_direct_-/-_(590r)	1.31388	-1	-0.660217	106
chr8:75109250-75109750	Mcm5	0.0610563	0.610768	0.0372913	0.0372913	Tfdp1	FALSE	Tfdp1_direct_+/+	Tfdp1_direct_+/+_(784g)	Tfdp1_direct_+/+_(1972r)	1.35759	1	0.747579	107
chr5:32713854-32714354	Yes1	0.0564972	-0.0673852	-0.00380708	0.00380708	Elf4	FALSE	Elf4_direct_+/-	Elf4_direct_+/-_(125g)	Elf4_direct_+/-_(137r)	0.243055	1	0.16227	108
chr5:139077818-139078318	Pdgfa	0.089455	0.387308	0.0346466	0.0346466	Foxf1	FALSE	Foxf1_direct_+/+	Foxf1_direct_+/+_(570g)	Foxf1_direct_+/+_(580r)	4.83108	1	0.754194	109
chr7:13278369-13278869	Lig1	0.169013	0.368249	0.0622389	0.0622389	Tfdp1	FALSE	Tfdp1_direct_+/+	Tfdp1_direct_+/+_(784g)	Tfdp1_direct_+/+_(1972r)	0.991483	1	0.632961	110
chr11:70220765-70221265	Rnasek	0.104488	0.807829	0.0844083	0.0844083	Isl1	FALSE	Isl1_direct_+/+	Isl1_direct_+/+_(403g)	Isl1_direct_+/+_(422r)	3.56947	1	0.754229	111
chr9:4309449-4309949	Aasdhppt	0.530005	0.0616603	0.0326803	0.0326803	Nfyc	FALSE	Nfyc_direct_+/+	Nfyc_direct_+/+_(644g)	Nfyc_direct_+/+_(768r)	1.46322	1	0.559433	112
chr12:8458789-8459289	Rhob	0.0718055	0.736911	0.0529143	0.0529143	Foxf1	FALSE	Foxf1_direct_+/+	Foxf1_direct_+/+_(570g)	Foxf1_direct_+/+_(580r)	4.06103	1	0.838669	113
chr5:21786485-21786985	Dnajc2	0.0353724	0.0538768	0.00190576	0.00190576	Phf5a	FALSE	Phf5a_direct_+/+	Phf5a_direct_+/+_(1061g)	Phf5a_direct_+/+_(1031r)	2.3795	1	0.597658	114
chr7:44373863-44374363	Emc10	0.0221267	0.352024	0.00778911	0.00778911	Phf5a	FALSE	Phf5a_direct_+/+	Phf5a_direct_+/+_(1061g)	Phf5a_direct_+/+_(1031r)	0.880891	1	0.696252	115
chr3:129830951-129831451	Gar1	0.0291932	0.399055	0.0116497	0.0116497	Phf5a	FALSE	Phf5a_direct_+/+	Phf5a_direct_+/+_(1061g)	Phf5a_direct_+/+_(1031r)	3.37035	1	0.696111	116
chr13:54608662-54609162	Cltb	0.11559	0.400043	0.046241	0.046241	Gli1	FALSE	Gli1_direct_+/+	Gli1_direct_+/+_(178g)	Gli1_direct_+/+_(173r)	1.84497	1	0.62229	117
chr8:69749641-69750141	Zfp868	0.133993	0.599838	0.080374	0.080374	Nfyc	FALSE	Nfyc_direct_+/+	Nfyc_direct_+/+_(644g)	Nfyc_direct_+/+_(768r)	2.17878	1	0.683195	118
chr9:72614724-72615224	Tex9	0.0903677	0.34295	0.0309916	0.0309916	Foxf1	FALSE	Foxf1_direct_+/+	Foxf1_direct_+/+_(570g)	Foxf1_direct_+/+_(580r)	2.02246	1	0.550713	119
chr15:44618899-44619399	Sybu	0.107515	0.172605	0.0185577	0.0185577	E2f3	FALSE	E2f3_direct_+/+	E2f3_direct_+/+_(447g)	E2f3_direct_+/+_(1028r)	1.11039	1	0.325897	120
chr1:118907548-118908048	Gli2	0.0540211	0.469995	0.0253897	0.0253897	Foxp1	FALSE	Foxp1_direct_+/+	Foxp1_direct_+/+_(522g)	Foxp1_direct_+/+_(510r)	3.6208	1	0.6661	121
chr19:4217031-4217531	Cdk2ap2	0.086149	0.653768	0.0563215	0.0563215	Foxf1	FALSE	Foxf1_direct_+/+	Foxf1_direct_+/+_(570g)	Foxf1_direct_+/+_(580r)	3.06402	1	0.641107	122
chr13:58058022-58058522	Hnrnpa0	0.0180341	-0.756349	-0.0136401	0.0136401	Hoxb6	FALSE	Hoxb6_direct_-/-	Hoxb6_direct_-/-_(160g)	Hoxb6_direct_-/-_(187r)	7.95243	-1	-0.626944	123
chr17:34897578-34898078	Vars	0.0118949	0.221658	0.00263659	0.00263659	Phf5a	FALSE	Phf5a_direct_+/+	Phf5a_direct_+/+_(1061g)	Phf5a_direct_+/+_(1031r)	4.01422	1	0.541091	124
chr9:24874436-24874936	Tbx20	0.0299091	0.830249	0.024832	0.024832	Tbx20	FALSE	Tbx20_direct_+/+	Tbx20_direct_+/+_(249g)	Tbx20_direct_+/+_(354r)	7.01372	1	1	125
chr7:87246493-87246993	Nox4	0.296544	-0.0580113	-0.0172029	0.0172029	Zbtb33	FALSE	Zbtb33_direct_+/-	Zbtb33_direct_+/-_(72g)	Zbtb33_direct_+/-_(102r)	0.522195	1	0.102564	126
chr10:128014939-128015439	Naca	0.0735246	0.645267	0.047443	0.047443	Phf5a	FALSE	Phf5a_direct_+/+	Phf5a_direct_+/+_(1061g)	Phf5a_direct_+/+_(1031r)	3.53129	1	0.754185	127
chr4:24496155-24496655	Mms22l	0.123555	0.407972	0.0504071	0.0504071	Tfdp1	FALSE	Tfdp1_direct_+/+	Tfdp1_direct_+/+_(784g)	Tfdp1_direct_+/+_(1972r)	0.622934	1	0.65331	128
chr13:70740706-70741206	Ice1	0.0775383	0.535755	0.0415415	0.0415415	Tbx20	FALSE	Tbx20_direct_+/+	Tbx20_direct_+/+_(249g)	Tbx20_direct_+/+_(354r)	4.72706	1	0.520117	129
chr3:122684776-122685276	Pde5a	0.0379409	0.459317	0.0174269	0.0174269	Fendrr	FALSE	Fendrr_direct_+/+	Fendrr_direct_+/+_(345g)	Fendrr_direct_+/+_(360r)	3.2203	1	0.809334	130
chr9:121697510-121698010	Sec22c	0.0223368	-0.0988322	-0.0022076	0.0022076	Satb1	FALSE	Satb1_direct_-/-	Satb1_direct_-/-_(32g)	Satb1_direct_-/-_(41r)	0.298454	-1	-0.0787599	131
chr3:155093232-155093732	Fpgt	0.26748	0.2842	0.0760178	0.0760178	Klf12	FALSE	Klf12_direct_+/+	Klf12_direct_+/+_(1274g)	Klf12_direct_+/+_(2206r)	0.853971	1	0.404539	132
chr10:81596947-81597447	Gm3055	0.538785	-0.092213	-0.049683	0.049683	Klf4	FALSE	Klf4_direct_+/-	Klf4_direct_+/-_(207g)	Klf4_direct_+/-_(296r)	0.512977	1	0.171338	133
chrX:48694791-48695291	Slc25a14	0.0862216	-0.100821	-0.00869298	0.00869298	Etv3	FALSE	Etv3_direct_+/-	Etv3_direct_+/-_(91g)	Etv3_direct_+/-_(115r)	2.586	1	0.223872	134
chr13:14612988-14613488	Psma2	0.145207	0.567396	0.0823902	0.0823902	Phf5a	FALSE	Phf5a_direct_+/+	Phf5a_direct_+/+_(1061g)	Phf5a_direct_+/+_(1031r)	3.16759	1	0.805547	135
chrX:166440487-166440987	Tceanc	0.0401463	-0.0501765	-0.0020144	0.0020144	Zbtb33	FALSE	Zbtb33_direct_+/-	Zbtb33_direct_+/-_(72g)	Zbtb33_direct_+/-_(102r)	2.40602	1	0.190743	136
chr15:8168758-8169258	Nup155	0.153279	-0.0517092	-0.00792596	0.00792596	E2f1	FALSE	E2f1_direct_+/-	E2f1_direct_+/-_(307g)	E2f1_direct_+/-_(496r)	1.24814	1	0.312872	137
chr18:34330839-34331339	Srp19	0.0642196	0.659013	0.0423215	0.0423215	Phf5a	FALSE	Phf5a_direct_+/+	Phf5a_direct_+/+_(1061g)	Phf5a_direct_+/+_(1031r)	3.79225	1	0.757618	138
chr12:102649333-102649833	Gm20604	0.0541064	0.737283	0.0398917	0.0398917	Tbx20	FALSE	Tbx20_direct_+/+	Tbx20_direct_+/+_(249g)	Tbx20_direct_+/+_(354r)	4.46595	1	0.61158	139
chr2:180306557-180307057	Gata5	0.101426	0.355305	0.0360372	0.0360372	Foxf1	FALSE	Foxf1_direct_+/+	Foxf1_direct_+/+_(570g)	Foxf1_direct_+/+_(580r)	4.08692	1	0.893235	140
chr16:17104464-17104964	Sdf2l1	0.106048	0.392035	0.0415744	0.0415744	Foxf1	FALSE	Foxf1_direct_+/+	Foxf1_direct_+/+_(570g)	Foxf1_direct_+/+_(580r)	3.86202	1	0.764074	141
chrX:75155567-75156067	Dkc1	0.0897978	-0.234396	-0.0210482	0.0210482	Tbp	FALSE	Tbp_direct_+/-	Tbp_direct_+/-_(135g)	Tbp_direct_+/-_(145r)	0.495227	1	0.590391	142
chr7:101896174-101896674	Clpb	0.0324168	0.392977	0.0127391	0.0127391	Phf5a	FALSE	Phf5a_direct_+/+	Phf5a_direct_+/+_(1061g)	Phf5a_direct_+/+_(1031r)	2.6568	1	0.555355	143
chr3:14505859-14506359	Rbis	0.135237	-0.625217	-0.0845521	0.0845521	Tbx20	FALSE	Tbx20_direct_-/-	Tbx20_direct_-/-_(561g)	Tbx20_direct_-/-_(590r)	3.70191	-1	-0.733838	144
chr11:96421491-96421991	Hoxb8	0.0144801	0.811233	0.0117467	0.0117467	Hoxb8	FALSE	Hoxb8_direct_+/+	Hoxb8_direct_+/+_(137g)	Hoxb8_direct_+/+_(172r)	10.1592	1	1	145
chr9:121697510-121698010	Ccdc13	0.0234653	0.214894	0.00504256	0.00504256	Zbtb17	FALSE	Zbtb17_direct_+/+	Zbtb17_direct_+/+_(143g)	Zbtb17_direct_+/+_(163r)	0.402963	1	0.234917	146
chr12:112590765-112591265	Siva1	0.10791	-0.706486	-0.0762372	0.0762372	Tbx20	FALSE	Tbx20_direct_-/-	Tbx20_direct_-/-_(561g)	Tbx20_direct_-/-_(590r)	1.54382	-1	-0.669682	147
chr18:6515936-6516436	Epc1	0.0564955	0.464823	0.0262604	0.0262604	Klf12	FALSE	Klf12_direct_+/+	Klf12_direct_+/+_(1274g)	Klf12_direct_+/+_(2206r)	2.93399	1	0.637163	148
chr1:60409412-60409912	Cyp20a1	0.129373	-0.369125	-0.0477547	0.0477547	Egr1	FALSE	Egr1_direct_+/-	Egr1_direct_+/-_(414g)	Egr1_direct_+/-_(514r)	0.924136	1	0.47697	149
chr19:46056166-46056666	Nolc1	0.069538	0.383946	0.0266989	0.0266989	Phf5a	FALSE	Phf5a_direct_+/+	Phf5a_direct_+/+_(1061g)	Phf5a_direct_+/+_(1031r)	1.46764	1	0.691879	150
chr13:70649940-70650440	Ice1	0.0463615	0.493971	0.0229013	0.0229013	Tbx20	FALSE	Tbx20_direct_+/+	Tbx20_direct_+/+_(249g)	Tbx20_direct_+/+_(354r)	4.72706	1	0.520117	151
chr19:19246582-19247082	Rorb	0.106688	0.582976	0.0621966	0.0621966	Bach2	FALSE	Bach2_direct_+/+	Bach2_direct_+/+_(777g)	Bach2_direct_+/+_(2033r)	1.65787	1	0.543506	152
chr15:95276522-95277022	Nell2	0.0362405	0.417825	0.0151422	0.0151422	Nfe2l2	FALSE	Nfe2l2_direct_+/+	Nfe2l2_direct_+/+_(243g)	Nfe2l2_direct_+/+_(429r)	1.15953	1	0.0578197	153
chr11:11461707-11462207	Spata48	0.719398	0.418964	0.301402	0.301402	Yy1	FALSE	Yy1_direct_-/+	Yy1_direct_-/+_(76g)	Yy1_direct_-/+_(88r)	0.379219	-1	-0.383393	154
chr17:34107292-34107792	H2-K1	0.0234716	0.185919	0.00436382	0.00436382	Nfia	FALSE	Nfia_direct_+/+	Nfia_direct_+/+_(615g)	Nfia_direct_+/+_(769r)	0.783106	1	0.307648	155
chr17:8310883-8311383	Mpc1	0.0163717	0.202717	0.00331883	0.00331883	Phf5a	FALSE	Phf5a_direct_+/+	Phf5a_direct_+/+_(1061g)	Phf5a_direct_+/+_(1031r)	3.40759	1	0.69762	156
chr3:158031505-158032005	Srsf11	0.126459	0.677354	0.0856575	0.0856575	Phf5a	FALSE	Phf5a_direct_+/+	Phf5a_direct_+/+_(1061g)	Phf5a_direct_+/+_(1031r)	2.51418	1	0.824985	157
chr11:87108751-87109251	Prr11	0.0565894	-0.171836	-0.00972409	0.00972409	Nfyc	FALSE	Nfyc_direct_+/-	Nfyc_direct_+/-_(363g)	Nfyc_direct_+/-_(410r)	0.935077	1	0.434026	158
chrX:72788751-72789251	Gabra3	0.102452	-0.0603535	-0.00618335	0.00618335	Rfx2	FALSE	Rfx2_direct_+/-	Rfx2_direct_+/-_(28g)	Rfx2_direct_+/-_(26r)	0.719513	1	0.392973	159
chr17:56810197-56810697	Rfx2	0.0542616	0.713675	0.0387252	0.0387252	Rfx2	FALSE	Rfx2_direct_+/+	Rfx2_direct_+/+_(95g)	Rfx2_direct_+/+_(97r)	3.17071	1	1	160
chr7:126780540-126781040	Aldoa	0.0519879	0.586196	0.0304751	0.0304751	Phf5a	FALSE	Phf5a_direct_+/+	Phf5a_direct_+/+_(1061g)	Phf5a_direct_+/+_(1031r)	2.91308	1	0.756664	161
chr5:86804009-86804509	Ythdc1	0.104299	0.541505	0.0564786	0.0564786	Phf5a	FALSE	Phf5a_direct_+/+	Phf5a_direct_+/+_(1061g)	Phf5a_direct_+/+_(1031r)	3.3583	1	0.629244	162
chr1:90758194-90758694	Cops8	0.0566187	-0.655323	-0.0371035	0.0371035	Tcf3	FALSE	Tcf3_direct_+/-	Tcf3_direct_+/-_(654g)	Tcf3_direct_+/-_(567r)	4.9372	1	0.78267	163
chr5:76529073-76529573	Cep135	0.136867	-0.0914267	-0.0125133	0.0125133	Satb1	FALSE	Satb1_direct_-/-	Satb1_direct_-/-_(32g)	Satb1_direct_-/-_(41r)	0.0913559	-1	-0.0661545	164
chr8:60859495-60859995	Clcn3	0.0500442	0.0599244	0.00299887	0.00299887	Jund	FALSE	Jund_direct_+/+	Jund_direct_+/+_(502g)	Jund_direct_+/+_(1253r)	3.77975	1	0.537708	165
chr12:84487543-84488043	Lin52	0.0578535	-0.511283	-0.0295796	0.0295796	Tcf3	FALSE	Tcf3_direct_+/-	Tcf3_direct_+/-_(654g)	Tcf3_direct_+/-_(567r)	3.65125	1	0.635351	166
chr7:12897566-12898066	Zscan18	0.0501809	0.331054	0.0166126	0.0166126	Phf5a	FALSE	Phf5a_direct_+/+	Phf5a_direct_+/+_(1061g)	Phf5a_direct_+/+_(1031r)	2.80428	1	0.514302	167
chr7:44553702-44554202	Nr1h2	0.0400077	0.544173	0.0217711	0.0217711	Phf5a	FALSE	Phf5a_direct_+/+	Phf5a_direct_+/+_(1061g)	Phf5a_direct_+/+_(1031r)	1.16498	1	0.544564	168
chr2:59717861-59718361	Wdsub1	0.0535313	0.451097	0.0241479	0.0241479	Foxf1	FALSE	Foxf1_direct_+/+	Foxf1_direct_+/+_(570g)	Foxf1_direct_+/+_(580r)	2.84188	1	0.587279	169
chrX:68820995-68821495	Fmr1	0.204521	0.483611	0.0989085	0.0989085	Plagl1	FALSE	Plagl1_direct_+/+	Plagl1_direct_+/+_(12g)	Plagl1_direct_+/+_(12r)	0.732085	1	0.511419	170
chr11:11461707-11462207	Spata48	0.719398	0.418964	0.301402	0.301402	Jarid2	FALSE	Jarid2_direct_+/+	Jarid2_direct_+/+_(61g)	Jarid2_direct_+/+_(63r)	0.247232	1	0.232939	171
chr4:58903426-58903926	Dnajc25	0.134461	0.352196	0.0473566	0.0473566	Foxf1	FALSE	Foxf1_direct_+/+	Foxf1_direct_+/+_(570g)	Foxf1_direct_+/+_(580r)	3.28862	1	0.663427	172
chr11:52099125-52099625	Ppp2ca	0.0765591	-0.536124	-0.0410451	0.0410451	Yy1	FALSE	Yy1_direct_+/-	Yy1_direct_+/-_(268g)	Yy1_direct_+/-_(365r)	2.71439	1	0.68972	173
chr3:155093232-155093732	Lrriq3	0.209587	0.0577716	0.0121082	0.0121082	Zbtb1	FALSE	Zbtb1_direct_-/+	Zbtb1_direct_-/+_(58g)	Zbtb1_direct_-/+_(67r)	0.243675	-1	-0.0733523	174
chr13:46571004-46571504	Fam8a1	0.081675	0.583671	0.0476714	0.0476714	Tbx20	FALSE	Tbx20_direct_+/+	Tbx20_direct_+/+_(249g)	Tbx20_direct_+/+_(354r)	2.03465	1	0.529492	175
chr5:101700374-101700874	Nkx6-1	0.0707539	0.653726	0.0462536	0.0462536	Foxf1	FALSE	Foxf1_direct_+/+	Foxf1_direct_+/+_(570g)	Foxf1_direct_+/+_(580r)	4.17564	1	0.817044	176
chr2:29827091-29827591	Gle1	0.0358259	0.401374	0.0143796	0.0143796	Phf5a	FALSE	Phf5a_direct_+/+	Phf5a_direct_+/+_(1061g)	Phf5a_direct_+/+_(1031r)	2.95081	1	0.584943	177
chr2:132247543-132248043	Tmem230	0.0651207	0.703542	0.0458151	0.0458151	Phf5a	FALSE	Phf5a_direct_+/+	Phf5a_direct_+/+_(1061g)	Phf5a_direct_+/+_(1031r)	2.96062	1	0.659859	178
chr9:73113176-73113676	Rab27a	0.0682569	0.249195	0.0170093	0.0170093	Nr2f2	FALSE	Nr2f2_direct_+/+	Nr2f2_direct_+/+_(15g)	Nr2f2_direct_+/+_(13r)	0.986586	1	0.333165	179
chrX:68678303-68678803	Fmr1	0.218288	-0.456091	-0.0995593	0.0995593	E2f4	FALSE	E2f4_direct_-/-	E2f4_direct_-/-_(178g)	E2f4_direct_-/-_(541r)	0.403386	-1	-0.182695	180
chr7:29768145-29768645	Zfp30	0.0698448	0.42266	0.0295206	0.0295206	Phf5a	FALSE	Phf5a_direct_+/+	Phf5a_direct_+/+_(1061g)	Phf5a_direct_+/+_(1031r)	3.16566	1	0.563688	181
chr3:146278528-146279028	Ssx2ip	0.056448	0.538539	0.0303995	0.0303995	Tbx20	FALSE	Tbx20_direct_+/+	Tbx20_direct_+/+_(249g)	Tbx20_direct_+/+_(354r)	4.23175	1	0.682857	182
chr3:158036406-158036906	Lrrc40	0.110437	0.544278	0.0601083	0.0601083	Tfdp1	FALSE	Tfdp1_direct_+/+	Tfdp1_direct_+/+_(784g)	Tfdp1_direct_+/+_(1972r)	1.40643	1	0.627366	183
chr9:4309449-4309949	Aasdhppt	0.530005	0.0616603	0.0326803	0.0326803	Klf4	FALSE	Klf4_direct_-/+	Klf4_direct_-/+_(87g)	Klf4_direct_-/+_(150r)	0.249451	-1	-0.103728	184
chr11:87639110-87639610	Tspoap1	0.0581449	-0.398122	-0.0231488	0.0231488	Zfx	FALSE	Zfx_direct_-/-	Zfx_direct_-/-_(41g)	Zfx_direct_-/-_(55r)	1.38206	-1	-0.260425	185
chr18:66075161-66075661	Lman1	0.077877	0.195424	0.0152191	0.0152191	Foxf1	FALSE	Foxf1_direct_+/+	Foxf1_direct_+/+_(570g)	Foxf1_direct_+/+_(580r)	1.56959	1	0.582692	186
chr8:24351937-24352437	Tcim	0.0640423	0.675574	0.0432653	0.0432653	Fendrr	FALSE	Fendrr_direct_+/+	Fendrr_direct_+/+_(345g)	Fendrr_direct_+/+_(360r)	4.56862	1	0.866805	187
chr15:103060931-103061431	Hoxc4	0.0769712	0.782606	0.0602381	0.0602381	Hoxc4	FALSE	Hoxc4_direct_+/+	Hoxc4_direct_+/+_(163g)	Hoxc4_direct_+/+_(148r)	4.20564	1	1	188
chr19:8837352-8837852	Hnrnpul2	0.0315993	-0.152833	-0.00482942	0.00482942	Taf1	FALSE	Taf1_direct_+/-	Taf1_direct_+/-_(61g)	Taf1_direct_+/-_(60r)	0.528039	1	0.424881	189
chrX:112600463-112600963	Zfp711	0.480209	0.331744	0.159307	0.159307	Nrf1	FALSE	Nrf1_direct_+/+	Nrf1_direct_+/+_(206g)	Nrf1_direct_+/+_(262r)	0.545832	1	0.374766	190
chr18:90509994-90510494	Tmx3	0.25514	-0.375391	-0.0957774	0.0957774	E2f3	FALSE	E2f3_direct_+/-	E2f3_direct_+/-_(331g)	E2f3_direct_+/-_(617r)	0.200027	1	0.305976	191
chr14:103099453-103099953	Mycbp2	0.0324385	-0.529012	-0.0171603	0.0171603	Yy1	FALSE	Yy1_direct_+/-	Yy1_direct_+/-_(268g)	Yy1_direct_+/-_(365r)	4.86928	1	0.658322	192
chr9:106821579-106822079	Tex264	0.0782194	0.446466	0.0349223	0.0349223	Phf5a	FALSE	Phf5a_direct_+/+	Phf5a_direct_+/+_(1061g)	Phf5a_direct_+/+_(1031r)	2.09985	1	0.603945	193
chr1:169517688-169518188	Rgs5	0.0421742	-0.29908	-0.0126135	0.0126135	Plagl1	FALSE	Plagl1_direct_-/-	Plagl1_direct_-/-_(31g)	Plagl1_direct_-/-_(33r)	0.470445	-1	-0.159408	194
chr3:94484144-94484644	Tuft1	0.0314434	0.277321	0.00871991	0.00871991	Rfx2	FALSE	Rfx2_direct_+/+	Rfx2_direct_+/+_(95g)	Rfx2_direct_+/+_(97r)	1.55345	1	0.398973	195
chr3:41742331-41742831	D3Ertd751e	0.100893	-0.154492	-0.0155872	0.0155872	Efemp2	FALSE	Efemp2_direct_+/-	Efemp2_direct_+/-_(287g)	Efemp2_direct_+/-_(249r)	1.56647	1	0.409189	196
chrX:122397156-122397656	Nap1l3	1	0.101518	0.101518	0.101518	Yy1	FALSE	Yy1_direct_-/+	Yy1_direct_-/+_(76g)	Yy1_direct_-/+_(88r)	0.186536	-1	-0.130457	197
chr8:33882479-33882979	Gtf2e2	0.0890714	0.397793	0.0354319	0.0354319	Foxf1	FALSE	Foxf1_direct_+/+	Foxf1_direct_+/+_(570g)	Foxf1_direct_+/+_(580r)	3.52087	1	0.76204	198
chr5:112276229-112276729	Hps4	0.0247536	0.325347	0.00805353	0.00805353	Klf12	FALSE	Klf12_direct_+/+	Klf12_direct_+/+_(1274g)	Klf12_direct_+/+_(2206r)	3.00896	1	0.52635	199
chr14:60856509-60857009	Tnfrsf19	0.0749	0.739419	0.0553824	0.0553824	Foxf1	FALSE	Foxf1_direct_+/+	Foxf1_direct_+/+_(570g)	Foxf1_direct_+/+_(580r)	2.98903	1	0.815116	200
chr9:44457105-44457605	C2cd2l	0.0740144	0.437027	0.0323463	0.0323463	Rfx2	FALSE	Rfx2_direct_+/+	Rfx2_direct_+/+_(95g)	Rfx2_direct_+/+_(97r)	2.57799	1	0.629314	201
chr1:138765521-138766021	Lhx9	0.081935	0.739428	0.060585	0.060585	Barx1	FALSE	Barx1_direct_+/+	Barx1_direct_+/+_(236g)	Barx1_direct_+/+_(251r)	4.41435	1	0.681586	202
chr6:47453832-47454332	Ezh2	0.118233	0.388817	0.0459709	0.0459709	Tfdp1	FALSE	Tfdp1_direct_+/+	Tfdp1_direct_+/+_(784g)	Tfdp1_direct_+/+_(1972r)	1.69119	1	0.652857	203
chr7:13278369-13278869	Lig1	0.169013	0.368249	0.0622389	0.0622389	Phf5a	FALSE	Phf5a_direct_+/+	Phf5a_direct_+/+_(1061g)	Phf5a_direct_+/+_(1031r)	1.4523	1	0.585021	204
chr4:53011786-53012286	Nipsnap3b	0.100247	0.346572	0.0347428	0.0347428	Klf12	FALSE	Klf12_direct_+/+	Klf12_direct_+/+_(1274g)	Klf12_direct_+/+_(2206r)	2.20486	1	0.587808	205
chr2:181601072-181601572	Tpd52l2	0.0459858	0.481194	0.0221281	0.0221281	Phf5a	FALSE	Phf5a_direct_+/+	Phf5a_direct_+/+_(1061g)	Phf5a_direct_+/+_(1031r)	3.59184	1	0.643184	206
chr2:90745164-90745664	Mtch2	0.111344	0.564402	0.0628425	0.0628425	Phf5a	FALSE	Phf5a_direct_+/+	Phf5a_direct_+/+_(1061g)	Phf5a_direct_+/+_(1031r)	2.97156	1	0.816789	207
chr1:176885203-176885703	Cep170	0.0856725	0.254816	0.0218307	0.0218307	Tbx20	FALSE	Tbx20_direct_+/+	Tbx20_direct_+/+_(249g)	Tbx20_direct_+/+_(354r)	1.93784	1	0.413202	208
chr19:8837352-8837852	Nxf1	0.0238165	-0.282004	-0.00671634	0.00671634	Taf1	FALSE	Taf1_direct_+/-	Taf1_direct_+/-_(61g)	Taf1_direct_+/-_(60r)	0.912664	1	0.420764	209
chrX:23692722-23693222	Wdr44	0.137362	-0.0905714	-0.0124411	0.0124411	Yy1	FALSE	Yy1_direct_+/-	Yy1_direct_+/-_(268g)	Yy1_direct_+/-_(365r)	2.74291	1	0.383921	210
chr7:144739891-144740391	Ano1	0.0402365	0.466218	0.018759	0.018759	Foxf1	FALSE	Foxf1_direct_+/+	Foxf1_direct_+/+_(570g)	Foxf1_direct_+/+_(580r)	2.24137	1	0.542144	211
chr10:61766690-61767190	Tysnd1	0.052701	0.395652	0.0208512	0.0208512	Foxf1	FALSE	Foxf1_direct_+/+	Foxf1_direct_+/+_(570g)	Foxf1_direct_+/+_(580r)	3.21209	1	0.634946	212
chr10:82047962-82048462	Zfp873	0.264087	-0.247524	-0.0653681	0.0653681	Nfyc	FALSE	Nfyc_direct_+/-	Nfyc_direct_+/-_(363g)	Nfyc_direct_+/-_(410r)	0.939877	1	0.340826	213
chr2:66507890-66508390	Scn9a	0.136767	0.354161	0.0484374	0.0484374	Fosl1	FALSE	Fosl1_direct_+/+	Fosl1_direct_+/+_(243g)	Fosl1_direct_+/+_(589r)	0.374712	1	0.181879	214
chr7:45016014-45016514	Pih1d1	0.039767	0.511301	0.0203329	0.0203329	Phf5a	FALSE	Phf5a_direct_+/+	Phf5a_direct_+/+_(1061g)	Phf5a_direct_+/+_(1031r)	2.45811	1	0.687763	215
chr13:116406686-116407186	Isl1	0.0780509	0.847672	0.0661616	0.0661616	Barx1	FALSE	Barx1_direct_+/+	Barx1_direct_+/+_(236g)	Barx1_direct_+/+_(251r)	4.24697	1	0.788638	216
chr9:37616745-37617245	Spa17	0.0490282	0.373856	0.0183295	0.0183295	Lef1	FALSE	Lef1_direct_+/+	Lef1_direct_+/+_(72g)	Lef1_direct_+/+_(82r)	0.368738	1	0.348664	217
chr10:122986049-122986549	Usp15	0.0475882	-0.547214	-0.0260409	0.0260409	Yy1	FALSE	Yy1_direct_+/-	Yy1_direct_+/-_(268g)	Yy1_direct_+/-_(365r)	3.61854	1	0.613349	218
chr2:29827091-29827591	Slc27a4	0.063492	0.501352	0.0318318	0.0318318	Phf5a	FALSE	Phf5a_direct_+/+	Phf5a_direct_+/+_(1061g)	Phf5a_direct_+/+_(1031r)	1.41551	1	0.493816	219
chr17:24886280-24886780	Nubp2	0.0763342	0.509092	0.0388611	0.0388611	Phf5a	FALSE	Phf5a_direct_+/+	Phf5a_direct_+/+_(1061g)	Phf5a_direct_+/+_(1031r)	2.962	1	0.625447	220
chr1:173405366-173405866	Cadm3	0.117038	0.338255	0.0395887	0.0395887	Foxf1	FALSE	Foxf1_direct_+/+	Foxf1_direct_+/+_(570g)	Foxf1_direct_+/+_(580r)	2.31739	1	0.728919	221
chr15:3979239-3979739	AW549877	0.0630326	-0.416	-0.0262215	0.0262215	Yy1	FALSE	Yy1_direct_+/-	Yy1_direct_+/-_(268g)	Yy1_direct_+/-_(365r)	3.11119	1	0.438262	222
chr17:65961573-65962073	Washc1	0.0557071	0.434421	0.0242003	0.0242003	Atf3	FALSE	Atf3_direct_+/+	Atf3_direct_+/+_(488g)	Atf3_direct_+/+_(799r)	0.45109	1	0.279216	223
chr19:38819035-38819535	Hells	0.109407	0.529007	0.0578769	0.0578769	Phf5a	FALSE	Phf5a_direct_+/+	Phf5a_direct_+/+_(1061g)	Phf5a_direct_+/+_(1031r)	3.26759	1	0.668621	224
chr19:60292518-60293018	Fam204a	0.0516959	-0.7941	-0.0410517	0.0410517	Tbx20	FALSE	Tbx20_direct_-/-	Tbx20_direct_-/-_(561g)	Tbx20_direct_-/-_(590r)	3.67642	-1	-0.641953	225
chr10:88603684-88604184	Arl1	0.112805	0.385744	0.0435138	0.0435138	Foxf1	FALSE	Foxf1_direct_+/+	Foxf1_direct_+/+_(570g)	Foxf1_direct_+/+_(580r)	3.47816	1	0.761586	226
chr7:112679118-112679618	Tead1	0.0306387	-0.542079	-0.0166086	0.0166086	Tead1	FALSE	Tead1_direct_+/-	Tead1_direct_+/-_(106g)	Tead1_direct_+/-_(132r)	5.94828	1	1	227
chr12:101718106-101718606	Trip11	0.0344397	-0.575968	-0.0198361	0.0198361	Yy1	FALSE	Yy1_direct_+/-	Yy1_direct_+/-_(268g)	Yy1_direct_+/-_(365r)	5.22247	1	0.707545	228
chr11:106500590-106501090	Icam2	0.0960606	-0.0956285	-0.00918614	0.00918614	Elk3	FALSE	Elk3_direct_+/-	Elk3_direct_+/-_(77g)	Elk3_direct_+/-_(106r)	3.91643	1	0.48725	229
chr11:77981620-77982120	Eral1	0.0643114	0.457563	0.0294265	0.0294265	Phf5a	FALSE	Phf5a_direct_+/+	Phf5a_direct_+/+_(1061g)	Phf5a_direct_+/+_(1031r)	2.56821	1	0.440936	230
chr15:95276522-95277022	Nell2	0.0362405	0.417825	0.0151422	0.0151422	Bach2	FALSE	Bach2_direct_+/+	Bach2_direct_+/+_(777g)	Bach2_direct_+/+_(2033r)	0.508062	1	0.473302	231
chr8:79350193-79350693	Mmaa	0.0425284	-0.617794	-0.0262738	0.0262738	Tcf3	FALSE	Tcf3_direct_+/-	Tcf3_direct_+/-_(654g)	Tcf3_direct_+/-_(567r)	4.82566	1	0.607699	232
chr7:101896174-101896674	Anapc15	0.020828	0.0980796	0.00204281	0.00204281	Phf5a	FALSE	Phf5a_direct_+/+	Phf5a_direct_+/+_(1061g)	Phf5a_direct_+/+_(1031r)	2.6416	1	0.408988	233
chr2:130179211-130179711	Snrpb	0.154294	0.677288	0.104501	0.104501	Phf5a	FALSE	Phf5a_direct_+/+	Phf5a_direct_+/+_(1061g)	Phf5a_direct_+/+_(1031r)	1.10649	1	0.877635	234
chr7:125491287-125491787	Nsmce1	0.0811134	0.416162	0.0337563	0.0337563	Phf5a	FALSE	Phf5a_direct_+/+	Phf5a_direct_+/+_(1061g)	Phf5a_direct_+/+_(1031r)	1.90687	1	0.701847	235
chr8:69625159-69625659	Zfp868	0.0757026	0.216181	0.0163655	0.0163655	Nfyc	FALSE	Nfyc_direct_+/+	Nfyc_direct_+/+_(644g)	Nfyc_direct_+/+_(768r)	2.17878	1	0.683195	236
chr11:30161114-30161614	Sptbn1	0.0237283	0.650934	0.0154455	0.0154455	Rbpj	FALSE	Rbpj_direct_+/+	Rbpj_direct_+/+_(34g)	Rbpj_direct_+/+_(33r)	6.94756	1	0.762139	237
chr2:116186196-116186696	Meis2	0.0620917	0.746166	0.0463307	0.0463307	Barx1	FALSE	Barx1_direct_+/+	Barx1_direct_+/+_(236g)	Barx1_direct_+/+_(251r)	3.64994	1	0.829436	238
chr8:84985496-84985996	Junb	0.0594673	-0.523803	-0.0311491	0.0311491	Junb	FALSE	Junb_direct_+/-	Junb_direct_+/-_(772g)	Junb_direct_+/-_(1655r)	2.83641	1	1	239
chr8:57626324-57626824	Galntl6	0.0796435	0.763655	0.0608202	0.0608202	Barx1	FALSE	Barx1_direct_+/+	Barx1_direct_+/+_(236g)	Barx1_direct_+/+_(251r)	1.29703	1	0.52558	240
chr1:5588184-5588684	Oprk1	1	-0.123575	-0.123575	0.123575	Klf2	FALSE	Klf2_direct_-/-	Klf2_direct_-/-_(67g)	Klf2_direct_-/-_(121r)	0.164844	-1	-0.19784	241
chr5:130144542-130145042	Tmem248	0.0648296	-0.364705	-0.0236437	0.0236437	Pbx1	FALSE	Pbx1_direct_+/-	Pbx1_direct_+/-_(511g)	Pbx1_direct_+/-_(584r)	1.96122	1	0.488607	242
chr10:111046975-111047475	Csrp2	0.0724574	0.78392	0.0568008	0.0568008	Pitx2	FALSE	Pitx2_direct_+/+	Pitx2_direct_+/+_(250g)	Pitx2_direct_+/+_(283r)	3.05602	1	0.801498	243
chr12:84782084-84782584	Npc2	0.0778143	0.291294	0.0226668	0.0226668	Foxf1	FALSE	Foxf1_direct_+/+	Foxf1_direct_+/+_(570g)	Foxf1_direct_+/+_(580r)	4.61898	1	0.910794	244
chr15:99651398-99651898	Lima1	0.0222586	-0.344212	-0.00766168	0.00766168	Yy1	FALSE	Yy1_direct_+/-	Yy1_direct_+/-_(268g)	Yy1_direct_+/-_(365r)	4.48165	1	0.464428	245
chr6:56616939-56617439	Lsm5	0.0850789	-0.696346	-0.0592444	0.0592444	Tcf3	FALSE	Tcf3_direct_+/-	Tcf3_direct_+/-_(654g)	Tcf3_direct_+/-_(567r)	2.22675	1	0.743968	246
chr15:55071806-55072306	Dscc1	0.106144	0.642762	0.0682257	0.0682257	Irf6	FALSE	Irf6_direct_-/+	Irf6_direct_-/+_(22g)	Irf6_direct_-/+_(25r)	0.0846056	-1	-0.158917	247
chr4:156109657-156110157	Sdf4	0.0897362	-0.205888	-0.0184756	0.0184756	Smarcc2	FALSE	Smarcc2_direct_+/-	Smarcc2_direct_+/-_(36g)	Smarcc2_direct_+/-_(40r)	0.290501	1	0.437566	248
chr10:14705302-14705802	Nmbr	0.181661	0.551037	0.100102	0.100102	E2f3	FALSE	E2f3_direct_+/+	E2f3_direct_+/+_(447g)	E2f3_direct_+/+_(1028r)	0.279232	1	0.362	249
chr17:6172860-6173360	Dynlt1a	0.117481	-0.684492	-0.0804151	0.0804151	Tcf3	FALSE	Tcf3_direct_+/-	Tcf3_direct_+/-_(654g)	Tcf3_direct_+/-_(567r)	1.58821	1	0.76892	250
chr7:101663436-101663936	Clpb	0.0468769	0.394815	0.0185077	0.0185077	Phf5a	FALSE	Phf5a_direct_+/+	Phf5a_direct_+/+_(1061g)	Phf5a_direct_+/+_(1031r)	2.6568	1	0.555355	251
chr14:31128838-31129338	Pbrm1	0.038608	-0.414241	-0.015993	0.015993	Yy1	FALSE	Yy1_direct_+/-	Yy1_direct_+/-_(268g)	Yy1_direct_+/-_(365r)	4.89919	1	0.60406	252
chr2:71211493-71211993	Slc25a12	0.0296313	0.24857	0.00736543	0.00736543	Phf5a	FALSE	Phf5a_direct_+/+	Phf5a_direct_+/+_(1061g)	Phf5a_direct_+/+_(1031r)	3.10129	1	0.574689	253
chr9:4309449-4309949	Kbtbd3	0.402793	0.371842	0.149775	0.149775	Pbx3	FALSE	Pbx3_direct_+/+	Pbx3_direct_+/+_(164g)	Pbx3_direct_+/+_(193r)	1.30111	1	0.362921	254
chr14:65556423-65556923	Pnoc	0.0885538	0.695024	0.061547	0.061547	Foxf1	FALSE	Foxf1_direct_+/+	Foxf1_direct_+/+_(570g)	Foxf1_direct_+/+_(580r)	4.03084	1	0.807621	255
chr5:32713104-32713604	Pisd	0.0578847	-0.273666	-0.0158411	0.0158411	Tead2	FALSE	Tead2_direct_+/-	Tead2_direct_+/-_(493g)	Tead2_direct_+/-_(462r)	2.2469	1	0.346909	256
chr17:65961573-65962073	Twsg1	0.0205094	-0.212617	-0.00436064	0.00436064	Smarca5	FALSE	Smarca5_direct_+/-	Smarca5_direct_+/-_(353g)	Smarca5_direct_+/-_(679r)	1.07153	1	0.431276	257
chr5:33782465-33782965	Nelfa	0.0922403	0.572881	0.0528427	0.0528427	Phf5a	FALSE	Phf5a_direct_+/+	Phf5a_direct_+/+_(1061g)	Phf5a_direct_+/+_(1031r)	1.84093	1	0.704634	258
chr2:118597973-118598473	Srp14	0.0389065	0.545861	0.0212376	0.0212376	Phf5a	FALSE	Phf5a_direct_+/+	Phf5a_direct_+/+_(1061g)	Phf5a_direct_+/+_(1031r)	2.95191	1	0.771818	259
chr11:107132012-107132512	Bptf	0.0315453	-0.459129	-0.0144834	0.0144834	Yy1	FALSE	Yy1_direct_+/-	Yy1_direct_+/-_(268g)	Yy1_direct_+/-_(365r)	4.69966	1	0.666118	260
chr3:106547453-106547953	Lrif1	0.356672	0.109309	0.0389875	0.0389875	Klf12	FALSE	Klf12_direct_+/+	Klf12_direct_+/+_(1274g)	Klf12_direct_+/+_(2206r)	1.57697	1	0.361778	261
chr5:4323124-4323624	Mterf1b	0.197549	0.213081	0.0420939	0.0420939	Atf3	FALSE	Atf3_direct_+/+	Atf3_direct_+/+_(488g)	Atf3_direct_+/+_(799r)	1.40667	1	0.285287	262
chr15:55557110-55557610	Sntb1	0.0252009	0.481834	0.0121426	0.0121426	Tfdp1	FALSE	Tfdp1_direct_+/+	Tfdp1_direct_+/+_(784g)	Tfdp1_direct_+/+_(1972r)	0.489114	1	0.438802	263
chr13:92530613-92531113	Dhfr	0.0751055	0.312839	0.0234959	0.0234959	Nrf1	FALSE	Nrf1_direct_+/+	Nrf1_direct_+/+_(206g)	Nrf1_direct_+/+_(262r)	1.38886	1	0.43614	264
chr8:25406440-25406940	Tacc1	0.0996376	0.762783	0.0760019	0.0760019	Tbx20	FALSE	Tbx20_direct_+/+	Tbx20_direct_+/+_(249g)	Tbx20_direct_+/+_(354r)	2.38908	1	0.756071	265
chr18:34220654-34221154	Apc	0.0811915	-0.469816	-0.038145	0.038145	Yy1	FALSE	Yy1_direct_+/-	Yy1_direct_+/-_(268g)	Yy1_direct_+/-_(365r)	3.51673	1	0.62738	266
chr12:55836044-55836544	Brms1l	0.128901	0.37309	0.0480918	0.0480918	Phf5a	FALSE	Phf5a_direct_+/+	Phf5a_direct_+/+_(1061g)	Phf5a_direct_+/+_(1031r)	1.19976	1	0.484329	267
chr3:79628616-79629116	Ppid	0.0789887	0.280723	0.0221739	0.0221739	Phf5a	FALSE	Phf5a_direct_+/+	Phf5a_direct_+/+_(1061g)	Phf5a_direct_+/+_(1031r)	2.46551	1	0.656298	268
chr5:45449398-45449898	Lap3	0.102269	0.334361	0.0341949	0.0341949	Foxf1	FALSE	Foxf1_direct_+/+	Foxf1_direct_+/+_(570g)	Foxf1_direct_+/+_(580r)	3.81821	1	0.799628	269
chr4:15256607-15257107	Tmem64	0.0763534	-0.581347	-0.0443878	0.0443878	Pitx2	FALSE	Pitx2_direct_-/-	Pitx2_direct_-/-_(107g)	Pitx2_direct_-/-_(113r)	1.91649	-1	-0.474966	270
chr7:97371357-97371857	Ndufc2	0.0741676	0.644275	0.0477843	0.0477843	Phf5a	FALSE	Phf5a_direct_+/+	Phf5a_direct_+/+_(1061g)	Phf5a_direct_+/+_(1031r)	3.95014	1	0.764643	271
chr2:150500500-150501000	Zfp442	0.120882	-0.304957	-0.0368639	0.0368639	Yy1	FALSE	Yy1_direct_-/-	Yy1_direct_-/-_(28g)	Yy1_direct_-/-_(30r)	0.269707	-1	-0.181775	272
chr5:3927822-3928322	Akap9	0.0725213	-0.586773	-0.0425535	0.0425535	Mbd2	FALSE	Mbd2_direct_+/-	Mbd2_direct_+/-_(365g)	Mbd2_direct_+/-_(735r)	1.2864	1	0.671355	273
chr7:29766883-29767383	Zfp30	0.0676964	0.469952	0.0318141	0.0318141	Phf5a	FALSE	Phf5a_direct_+/+	Phf5a_direct_+/+_(1061g)	Phf5a_direct_+/+_(1031r)	3.16566	1	0.563688	274
chrX:113185214-113185714	Dach2	0.30251	0.480736	0.145428	0.145428	Phf5a	FALSE	Phf5a_direct_+/+	Phf5a_direct_+/+_(1061g)	Phf5a_direct_+/+_(1031r)	0.749365	1	0.438488	275
chr1:82384951-82385451	Col4a4	0.0685762	0.147087	0.0100866	0.0100866	Fendrr	FALSE	Fendrr_direct_+/+	Fendrr_direct_+/+_(345g)	Fendrr_direct_+/+_(360r)	4.64921	1	0.885893	276
chr11:45955116-45955616	Thg1l	0.052301	0.447676	0.0234139	0.0234139	Phf5a	FALSE	Phf5a_direct_+/+	Phf5a_direct_+/+_(1061g)	Phf5a_direct_+/+_(1031r)	2.50559	1	0.588906	277
chr10:92722160-92722660	Nedd1	0.378891	-0.0556427	-0.0210825	0.0210825	Klf7	FALSE	Klf7_direct_+/-	Klf7_direct_+/-_(288g)	Klf7_direct_+/-_(396r)	0.618097	1	0.146132	278
chr12:21286032-21286532	Iah1	0.0981825	0.599718	0.0588818	0.0588818	Phf5a	FALSE	Phf5a_direct_+/+	Phf5a_direct_+/+_(1061g)	Phf5a_direct_+/+_(1031r)	2.78983	1	0.557346	279
chr14:32093643-32094143	Ncoa4	0.0831809	0.566061	0.0470854	0.0470854	Tbx20	FALSE	Tbx20_direct_+/+	Tbx20_direct_+/+_(249g)	Tbx20_direct_+/+_(354r)	4.11562	1	0.597922	280
chr18:36274730-36275230	Cystm1	0.0411338	0.460687	0.0189498	0.0189498	Barx1	FALSE	Barx1_direct_+/+	Barx1_direct_+/+_(236g)	Barx1_direct_+/+_(251r)	1.29246	1	0.702045	281
chr6:60771882-60772382	Snca	0.2362	0.356542	0.0842154	0.0842154	Nfia	FALSE	Nfia_direct_+/+	Nfia_direct_+/+_(615g)	Nfia_direct_+/+_(769r)	0.58934	1	0.412492	282
chr10:92722160-92722660	Nedd1	0.378891	-0.0556427	-0.0210825	0.0210825	Erf	FALSE	Erf_direct_+/-	Erf_direct_+/-_(20g)	Erf_direct_+/-_(24r)	0.340851	1	0.169615	283
chr14:120496191-120496691	Rap2a	0.0263366	0.517264	0.0136229	0.0136229	Rbpj	FALSE	Rbpj_direct_+/+	Rbpj_direct_+/+_(34g)	Rbpj_direct_+/+_(33r)	5.96021	1	0.70881	284
chr13:80883088-80883588	Arrdc3	0.0614041	0.281571	0.0172896	0.0172896	Yy1	FALSE	Yy1_direct_-/+	Yy1_direct_-/+_(76g)	Yy1_direct_-/+_(88r)	1.95214	-1	-0.236521	285
chrX:50995212-50995712	Rap2c	0.0466653	0.616963	0.0287907	0.0287907	Tbx20	FALSE	Tbx20_direct_+/+	Tbx20_direct_+/+_(249g)	Tbx20_direct_+/+_(354r)	5.13201	1	0.684028	286
chr4:107991856-107992356	Scp2	0.100905	0.586746	0.0592057	0.0592057	Foxf1	FALSE	Foxf1_direct_+/+	Foxf1_direct_+/+_(570g)	Foxf1_direct_+/+_(580r)	3.78929	1	0.84396	287
chr11:80428406-80428906	Psmd11	0.0764589	0.551577	0.042173	0.042173	Phf5a	FALSE	Phf5a_direct_+/+	Phf5a_direct_+/+_(1061g)	Phf5a_direct_+/+_(1031r)	2.71355	1	0.792908	288
chr15:99651398-99651898	Cox14	0.0664885	0.595887	0.0396196	0.0396196	Phf5a	FALSE	Phf5a_direct_+/+	Phf5a_direct_+/+_(1061g)	Phf5a_direct_+/+_(1031r)	2.89154	1	0.689814	289
chr13:50464531-50465031	Fbxw17	0.336726	0.247776	0.0834327	0.0834327	Foxf1	FALSE	Foxf1_direct_+/+	Foxf1_direct_+/+_(570g)	Foxf1_direct_+/+_(580r)	1.48666	1	0.45131	290
chr18:42261938-42262438	Rbm27	0.0531471	0.210854	0.0112063	0.0112063	Phf5a	FALSE	Phf5a_direct_+/+	Phf5a_direct_+/+_(1061g)	Phf5a_direct_+/+_(1031r)	2.12588	1	0.536255	291
chr17:33503509-33504009	Hnrnpm	0.0370286	-0.482185	-0.0178546	0.0178546	Fendrr	FALSE	Fendrr_direct_+/-	Fendrr_direct_+/-_(33g)	Fendrr_direct_+/-_(31r)	1.54976	1	0.618974	292
chr8:121950092-121950592	Klhdc4	0.0212604	0.381817	0.0081176	0.0081176	Phf5a	FALSE	Phf5a_direct_+/+	Phf5a_direct_+/+_(1061g)	Phf5a_direct_+/+_(1031r)	1.09201	1	0.547072	293
chr10:82083114-82083614	Zfp873	0.248806	-0.312923	-0.0778572	0.0778572	Nfyc	FALSE	Nfyc_direct_+/-	Nfyc_direct_+/-_(363g)	Nfyc_direct_+/-_(410r)	0.939877	1	0.340826	294
chr7:67959145-67959645	Igf1r	0.0182765	-0.248429	-0.00454043	0.00454043	Tead1	FALSE	Tead1_direct_+/-	Tead1_direct_+/-_(106g)	Tead1_direct_+/-_(132r)	3.84019	1	0.573074	295
chr11:30953652-30954152	Erlec1	0.23334	-0.519678	-0.121261	0.121261	Isl1	FALSE	Isl1_direct_-/-	Isl1_direct_-/-_(98g)	Isl1_direct_-/-_(108r)	1.38165	-1	-0.651779	296
chrX:75475099-75475599	Vbp1	0.142762	0.112755	0.0160971	0.0160971	E2f3	FALSE	E2f3_direct_+/+	E2f3_direct_+/+_(447g)	E2f3_direct_+/+_(1028r)	0.219933	1	0.259026	297
chr10:128321841-128322341	Cnpy2	0.0691812	0.599798	0.0414947	0.0414947	Phf5a	FALSE	Phf5a_direct_+/+	Phf5a_direct_+/+_(1061g)	Phf5a_direct_+/+_(1031r)	3.47447	1	0.675244	298
chr2:73386339-73386839	Wipf1	0.0549519	-0.433978	-0.0238479	0.0238479	Sp4	FALSE	Sp4_direct_+/-	Sp4_direct_+/-_(277g)	Sp4_direct_+/-_(514r)	0.211907	1	0.169184	299
chrX:75095653-75096153	Dkc1	0.133885	-0.230593	-0.030873	0.030873	Egr1	FALSE	Egr1_direct_+/-	Egr1_direct_+/-_(414g)	Egr1_direct_+/-_(514r)	1.28462	1	0.724248	300
chr11:21286241-21286741	Peli1	0.0290791	-0.528508	-0.0153685	0.0153685	Tcf3	FALSE	Tcf3_direct_+/-	Tcf3_direct_+/-_(654g)	Tcf3_direct_+/-_(567r)	4.53714	1	0.722689	301
chr1:44147622-44148122	Tex30	0.0858321	0.197873	0.0169839	0.0169839	Phf5a	FALSE	Phf5a_direct_+/+	Phf5a_direct_+/+_(1061g)	Phf5a_direct_+/+_(1031r)	2.38676	1	0.626555	302
chr2:164442933-164443433	Dbndd2	0.0696135	0.609499	0.0424294	0.0424294	Klf12	FALSE	Klf12_direct_+/+	Klf12_direct_+/+_(1274g)	Klf12_direct_+/+_(2206r)	4.16973	1	0.68489	303
chr1:74284645-74285145	Ctdsp1	0.0329875	0.414943	0.0136879	0.0136879	Phf5a	FALSE	Phf5a_direct_+/+	Phf5a_direct_+/+_(1061g)	Phf5a_direct_+/+_(1031r)	2.50402	1	0.607515	304
chr2:164833722-164834222	Pltp	0.0683633	0.819412	0.0560177	0.0560177	Foxf1	FALSE	Foxf1_direct_+/+	Foxf1_direct_+/+_(570g)	Foxf1_direct_+/+_(580r)	4.39896	1	0.901364	305
chr2:105904349-105904849	Dnajc24	0.253901	-0.270688	-0.0687279	0.0687279	Nfyc	FALSE	Nfyc_direct_+/-	Nfyc_direct_+/-_(363g)	Nfyc_direct_+/-_(410r)	0.661818	1	0.717632	306
chr15:44618899-44619399	Ebag9	0.0856043	0.189218	0.0161979	0.0161979	Klf12	FALSE	Klf12_direct_+/+	Klf12_direct_+/+_(1274g)	Klf12_direct_+/+_(2206r)	2.70905	1	0.549096	307
chr2:181520694-181521194	Zfp512b	0.0377563	-0.155158	-0.0058582	0.0058582	Yy1	FALSE	Yy1_direct_+/-	Yy1_direct_+/-_(268g)	Yy1_direct_+/-_(365r)	3.05663	1	0.382008	308
chrX:75416296-75416796	Mtcp1	0.185742	-0.355883	-0.0661023	0.0661023	Yy1	FALSE	Yy1_direct_+/-	Yy1_direct_+/-_(268g)	Yy1_direct_+/-_(365r)	1.56701	1	0.406605	309
chr12:106009939-106010439	Vrk1	0.0338307	0.0665819	0.00225251	0.00225251	Phf5a	FALSE	Phf5a_direct_+/+	Phf5a_direct_+/+_(1061g)	Phf5a_direct_+/+_(1031r)	2.18591	1	0.595732	310
chr5:123675208-123675708	Rsrc2	0.104981	0.386179	0.0405416	0.0405416	Foxf1	FALSE	Foxf1_direct_+/+	Foxf1_direct_+/+_(570g)	Foxf1_direct_+/+_(580r)	2.97677	1	0.639348	311
chr8:121043322-121043822	Foxf1	0.0405832	0.633154	0.0256954	0.0256954	Gli1	FALSE	Gli1_direct_+/+	Gli1_direct_+/+_(178g)	Gli1_direct_+/+_(173r)	2.08102	1	0.844201	312
chr9:123717376-123717876	Lztfl1	0.0871435	0.474589	0.0413573	0.0413573	Phf5a	FALSE	Phf5a_direct_+/+	Phf5a_direct_+/+_(1061g)	Phf5a_direct_+/+_(1031r)	1.76623	1	0.562502	313
chr4:26346561-26347061	Manea	0.218176	-0.0539948	-0.0117804	0.0117804	Kdm5a	FALSE	Kdm5a_direct_+/-	Kdm5a_direct_+/-_(355g)	Kdm5a_direct_+/-_(608r)	0.824252	1	0.250928	314
chr1:150393036-150393536	Tpr	0.155248	-0.587575	-0.0912199	0.0912199	Yy1	FALSE	Yy1_direct_+/-	Yy1_direct_+/-_(268g)	Yy1_direct_+/-_(365r)	2.65214	1	0.731346	315
chr3:19310086-19310586	Armc1	0.143923	0.411507	0.0592252	0.0592252	Sox5	FALSE	Sox5_direct_+/+	Sox5_direct_+/+_(107g)	Sox5_direct_+/+_(94r)	0.746946	1	0.54054	316
chr1:128243950-128244450	Mcm6	0.0801847	0.667155	0.0534956	0.0534956	Phf5a	FALSE	Phf5a_direct_+/+	Phf5a_direct_+/+_(1061g)	Phf5a_direct_+/+_(1031r)	2.00156	1	0.700303	317
chr3:82273492-82273992	Gucy1a1	0.0802121	0.859885	0.0689732	0.0689732	Tbx20	FALSE	Tbx20_direct_+/+	Tbx20_direct_+/+_(249g)	Tbx20_direct_+/+_(354r)	1.59062	1	0.775137	318
chr4:25101384-25101884	Ufl1	0.189102	-0.293093	-0.0554244	0.0554244	Maf	FALSE	Maf_direct_+/-	Maf_direct_+/-_(384g)	Maf_direct_+/-_(782r)	2.78217	1	0.425454	319
chr6:40471194-40471694	Ssbp1	0.178841	0.473261	0.0846384	0.0846384	Phf5a	FALSE	Phf5a_direct_+/+	Phf5a_direct_+/+_(1061g)	Phf5a_direct_+/+_(1031r)	1.09437	1	0.676875	320
chrX:140956515-140957015	Psmd10	0.243807	-0.0818746	-0.0199616	0.0199616	Pbx1	FALSE	Pbx1_direct_+/-	Pbx1_direct_+/-_(511g)	Pbx1_direct_+/-_(584r)	1.17445	1	0.312474	321
chr8:116978581-116979081	Cmc2	0.0591664	0.406044	0.0240242	0.0240242	Klf12	FALSE	Klf12_direct_+/+	Klf12_direct_+/+_(1274g)	Klf12_direct_+/+_(2206r)	2.48235	1	0.471836	322
chr8:69774676-69775176	Zfp868	0.192784	0.549253	0.105887	0.105887	Nfyc	FALSE	Nfyc_direct_+/+	Nfyc_direct_+/+_(644g)	Nfyc_direct_+/+_(768r)	2.17878	1	0.683195	323
chr16:38522424-38522924	Popdc2	0.0316842	-0.155782	-0.00493583	0.00493583	Etv3	FALSE	Etv3_direct_+/-	Etv3_direct_+/-_(91g)	Etv3_direct_+/-_(115r)	0.916741	1	0.308864	324
chr6:4086626-4087126	Tfpi2	0.0975619	-0.0812886	-0.00793067	0.00793067	Creb1	FALSE	Creb1_direct_+/-	Creb1_direct_+/-_(174g)	Creb1_direct_+/-_(217r)	2.24405	1	0.274749	325
chr6:124828730-124829230	Cdca3	0.0105938	0.304893	0.00322998	0.00322998	Phf5a	FALSE	Phf5a_direct_+/+	Phf5a_direct_+/+_(1061g)	Phf5a_direct_+/+_(1031r)	1.81357	1	0.590461	326
chr6:99101265-99101765	Foxp1	0.025615	0.780243	0.0199859	0.0199859	Foxp1	FALSE	Foxp1_direct_+/+	Foxp1_direct_+/+_(522g)	Foxp1_direct_+/+_(510r)	4.90997	1	1	327
chr13:62382966-62383466	Gm49359	0.367457	-0.557416	-0.204827	0.204827	Pbx1	FALSE	Pbx1_direct_+/-	Pbx1_direct_+/-_(511g)	Pbx1_direct_+/-_(584r)	0.433546	1	0.535085	328
chr8:13338365-13338865	Tfdp1	0.0664696	0.560311	0.0372436	0.0372436	Tfdp1	FALSE	Tfdp1_direct_+/+	Tfdp1_direct_+/+_(784g)	Tfdp1_direct_+/+_(1972r)	2.12027	1	1	329
chr16:48993766-48994266	Cip2a	0.207085	0.620611	0.128519	0.128519	Phf5a	FALSE	Phf5a_direct_+/+	Phf5a_direct_+/+_(1061g)	Phf5a_direct_+/+_(1031r)	1.21423	1	0.695749	330
chr10:128548958-128549458	Myl6	0.0664435	0.547027	0.0363464	0.0363464	Phf5a	FALSE	Phf5a_direct_+/+	Phf5a_direct_+/+_(1061g)	Phf5a_direct_+/+_(1031r)	2.97314	1	0.80944	331
chr16:13818694-13819194	Ntan1	0.0955898	0.409784	0.0391712	0.0391712	Phf5a	FALSE	Phf5a_direct_+/+	Phf5a_direct_+/+_(1061g)	Phf5a_direct_+/+_(1031r)	2.66012	1	0.597917	332
chr2:65871445-65871945	Scn2a	0.041649	0.162372	0.00676265	0.00676265	Egr2	FALSE	Egr2_direct_+/+	Egr2_direct_+/+_(10g)	Egr2_direct_+/+_(10r)	3.68647	1	0.189918	333
chr3:122405125-122405625	Bcar3	0.110207	0.742965	0.0818798	0.0818798	Gli1	FALSE	Gli1_direct_+/+	Gli1_direct_+/+_(178g)	Gli1_direct_+/+_(173r)	1.11514	1	0.815544	334
chr9:79759547-79760047	Cox7a2	0.0485211	0.704463	0.0341813	0.0341813	Phf5a	FALSE	Phf5a_direct_+/+	Phf5a_direct_+/+_(1061g)	Phf5a_direct_+/+_(1031r)	3.75306	1	0.757892	335
chr10:82178222-82178722	Zfp873	0.231734	0.175842	0.0407486	0.0407486	Nfyc	FALSE	Nfyc_direct_+/+	Nfyc_direct_+/+_(644g)	Nfyc_direct_+/+_(768r)	0.939877	1	0.340826	336
chr6:70791959-70792459	Eif2ak3	0.0486593	0.375268	0.0182603	0.0182603	Phf5a	FALSE	Phf5a_direct_+/+	Phf5a_direct_+/+_(1061g)	Phf5a_direct_+/+_(1031r)	2.69779	1	0.430011	337
chr2:132247543-132248043	Pcna	0.0783616	0.711412	0.0557474	0.0557474	Phf5a	FALSE	Phf5a_direct_+/+	Phf5a_direct_+/+_(1061g)	Phf5a_direct_+/+_(1031r)	1.66768	1	0.736489	338
chr11:83964213-83964713	Ddx52	0.0269613	0.290635	0.00783591	0.00783591	Tfdp1	FALSE	Tfdp1_direct_+/+	Tfdp1_direct_+/+_(784g)	Tfdp1_direct_+/+_(1972r)	0.787737	1	0.427495	339
chrX:106485120-106485620	Cysltr1	0.255616	0.265566	0.0678829	0.0678829	Sp3	FALSE	Sp3_direct_+/+	Sp3_direct_+/+_(167g)	Sp3_direct_+/+_(239r)	0.65919	1	0.309805	340
chr4:93335280-93335780	Tusc1	0.572901	-0.360172	-0.206343	0.206343	Sp1	FALSE	Sp1_direct_+/-	Sp1_direct_+/-_(400g)	Sp1_direct_+/-_(921r)	0.181142	1	0.0755758	341
chr13:94976166-94976666	Wdr41	0.0700003	0.555934	0.0389155	0.0389155	Klf12	FALSE	Klf12_direct_+/+	Klf12_direct_+/+_(1274g)	Klf12_direct_+/+_(2206r)	2.69264	1	0.553069	342
chr13:74350007-74350507	Pdcd6	0.0939275	0.595032	0.0558899	0.0558899	Phf5a	FALSE	Phf5a_direct_+/+	Phf5a_direct_+/+_(1061g)	Phf5a_direct_+/+_(1031r)	3.167	1	0.649677	343
chr5:6911234-6911734	Zfp804b	0.125784	-0.398549	-0.0501313	0.0501313	Tcf3	FALSE	Tcf3_direct_+/-	Tcf3_direct_+/-_(654g)	Tcf3_direct_+/-_(567r)	3.03397	1	0.590523	344
chr14:32260741-32261241	Ncoa4	0.0262949	0.55182	0.01451	0.01451	Tbx20	FALSE	Tbx20_direct_+/+	Tbx20_direct_+/+_(249g)	Tbx20_direct_+/+_(354r)	4.11562	1	0.597922	345
chr10:80142079-80142579	Gpx4	0.0477836	0.591583	0.0282679	0.0282679	Phf5a	FALSE	Phf5a_direct_+/+	Phf5a_direct_+/+_(1061g)	Phf5a_direct_+/+_(1031r)	3.82349	1	0.760499	346
chr1:44118686-44119186	Tex30	0.108792	0.425325	0.0462719	0.0462719	Phf5a	FALSE	Phf5a_direct_+/+	Phf5a_direct_+/+_(1061g)	Phf5a_direct_+/+_(1031r)	2.38676	1	0.626555	347
chr11:87108751-87109251	Ska2	0.0707431	-0.167855	-0.0118745	0.0118745	Cebpz	FALSE	Cebpz_direct_+/-	Cebpz_direct_+/-_(138g)	Cebpz_direct_+/-_(168r)	0.44948	1	0.28882	348
chr3:145947369-145947869	Ddah1	0.0973538	0.653831	0.0636529	0.0636529	Barx1	FALSE	Barx1_direct_+/+	Barx1_direct_+/+_(236g)	Barx1_direct_+/+_(251r)	1.4619	1	0.688842	349
chr7:7188074-7188574	Zfp772	0.255463	0.26818	0.0685103	0.0685103	Phf5a	FALSE	Phf5a_direct_+/+	Phf5a_direct_+/+_(1061g)	Phf5a_direct_+/+_(1031r)	1.15206	1	0.338067	350
chr12:87443602-87444102	Slirp	0.0579571	0.599645	0.0347536	0.0347536	Phf5a	FALSE	Phf5a_direct_+/+	Phf5a_direct_+/+_(1061g)	Phf5a_direct_+/+_(1031r)	0.914137	1	0.628895	351
chr9:6344162-6344662	Pdgfd	0.0603717	0.537103	0.0324258	0.0324258	Fendrr	FALSE	Fendrr_direct_+/+	Fendrr_direct_+/+_(345g)	Fendrr_direct_+/+_(360r)	2.2786	1	0.609636	352
chrX:157490685-157491185	Sms	0.107367	-0.362284	-0.0388973	0.0388973	Hoxc5	FALSE	Hoxc5_direct_+/-	Hoxc5_direct_+/-_(42g)	Hoxc5_direct_+/-_(39r)	1.61922	1	0.575569	353
chr7:112479073-112479573	Parva	0.0430531	-0.505378	-0.0217581	0.0217581	Tcf3	FALSE	Tcf3_direct_+/-	Tcf3_direct_+/-_(654g)	Tcf3_direct_+/-_(567r)	4.15974	1	0.671299	354
chr2:68229828-68230328	B3galt1	0.0923745	0.407572	0.0376492	0.0376492	Fendrr	FALSE	Fendrr_direct_+/+	Fendrr_direct_+/+_(345g)	Fendrr_direct_+/+_(360r)	3.71036	1	0.814273	355
chr3:159665060-159665560	Depdc1a	0.380807	0.266974	0.101666	0.101666	Foxp2	FALSE	Foxp2_direct_+/+	Foxp2_direct_+/+_(343g)	Foxp2_direct_+/+_(407r)	0.480839	1	0.439672	356
chr7:126861673-126862173	Ino80e	0.0803793	0.668251	0.0537135	0.0537135	Phf5a	FALSE	Phf5a_direct_+/+	Phf5a_direct_+/+_(1061g)	Phf5a_direct_+/+_(1031r)	2.45373	1	0.672682	357
chr5:107051818-107052318	Tgfbr3	0.0288627	-0.748401	-0.0216009	0.0216009	Tbx20	FALSE	Tbx20_direct_-/-	Tbx20_direct_-/-_(561g)	Tbx20_direct_-/-_(590r)	2.42681	-1	-0.693285	358
chrX:153831962-153832462	Spin2c	0.235633	-0.0524852	-0.0123672	0.0123672	Hic1	FALSE	Hic1_direct_+/-	Hic1_direct_+/-_(36g)	Hic1_direct_+/-_(42r)	0.843301	1	0.0697954	359
chr15:3381321-3381821	Ccdc152	0.0852997	0.393956	0.0336044	0.0336044	Foxf1	FALSE	Foxf1_direct_+/+	Foxf1_direct_+/+_(570g)	Foxf1_direct_+/+_(580r)	2.76151	1	0.590468	360
chr9:71262001-71262501	Aldh1a2	0.0414457	0.239636	0.00993186	0.00993186	Fendrr	FALSE	Fendrr_direct_+/+	Fendrr_direct_+/+_(345g)	Fendrr_direct_+/+_(360r)	4.47688	1	0.874006	361
chr12:59011874-59012374	Sec23a	0.0533582	0.339714	0.0181265	0.0181265	Klf12	FALSE	Klf12_direct_+/+	Klf12_direct_+/+_(1274g)	Klf12_direct_+/+_(2206r)	2.35271	1	0.454119	362
chr4:25222482-25222982	Ufl1	0.1781	-0.375951	-0.0669567	0.0669567	Maf	FALSE	Maf_direct_+/-	Maf_direct_+/-_(384g)	Maf_direct_+/-_(782r)	2.78217	1	0.425454	363
chrX:153139913-153140413	Mageh1	0.129517	0.407386	0.0527633	0.0527633	Phf5a	FALSE	Phf5a_direct_+/+	Phf5a_direct_+/+_(1061g)	Phf5a_direct_+/+_(1031r)	2.55911	1	0.548014	364
chr19:4217031-4217531	Cdk2ap2	0.086149	0.653768	0.0563215	0.0563215	Foxp1	FALSE	Foxp1_direct_+/+	Foxp1_direct_+/+_(522g)	Foxp1_direct_+/+_(510r)	1.10194	1	0.716057	365
chr15:3381321-3381821	Ghr	0.0470823	0.331661	0.0156154	0.0156154	Fendrr	FALSE	Fendrr_direct_+/+	Fendrr_direct_+/+_(345g)	Fendrr_direct_+/+_(360r)	4.22131	1	0.858552	366
chr8:93171760-93172260	Ces1f	0.100029	0.651466	0.0651653	0.0651653	Foxf1	FALSE	Foxf1_direct_+/+	Foxf1_direct_+/+_(570g)	Foxf1_direct_+/+_(580r)	3.7031	1	0.857657	367
chr17:28691029-28691529	Srpk1	0.0190498	-0.0742295	-0.00141406	0.00141406	Chd2	FALSE	Chd2_direct_+/-	Chd2_direct_+/-_(154g)	Chd2_direct_+/-_(180r)	1.06225	1	0.29371	368
chr4:21847522-21848022	Ccnc	0.105447	0.56721	0.0598104	0.0598104	Phf5a	FALSE	Phf5a_direct_+/+	Phf5a_direct_+/+_(1061g)	Phf5a_direct_+/+_(1031r)	2.53502	1	0.621911	369
chr8:53638844-53639344	Neil3	0.082398	0.188211	0.0155082	0.0155082	Tfdp1	FALSE	Tfdp1_direct_+/+	Tfdp1_direct_+/+_(784g)	Tfdp1_direct_+/+_(1972r)	1.5069	1	0.508423	370
chr7:114275891-114276391	Psma1	0.0493686	0.538317	0.026576	0.026576	Klf12	FALSE	Klf12_direct_+/+	Klf12_direct_+/+_(1274g)	Klf12_direct_+/+_(2206r)	3.144	1	0.756423	371
chr11:69980350-69980850	Plscr3	0.0301774	0.571391	0.0172431	0.0172431	Phf5a	FALSE	Phf5a_direct_+/+	Phf5a_direct_+/+_(1061g)	Phf5a_direct_+/+_(1031r)	4.33387	1	0.735435	372
chr12:83596970-83597470	Rbm25	0.0276606	0.220574	0.0061012	0.0061012	Phf5a	FALSE	Phf5a_direct_+/+	Phf5a_direct_+/+_(1061g)	Phf5a_direct_+/+_(1031r)	1.67394	1	0.658014	373
chr2:91202592-91203092	Psmc3	0.028722	0.61775	0.017743	0.017743	Phf5a	FALSE	Phf5a_direct_+/+	Phf5a_direct_+/+_(1061g)	Phf5a_direct_+/+_(1031r)	3.71379	1	0.779611	374
chr1:175646937-175647437	Fh1	0.0886915	0.497793	0.04415	0.04415	Foxf1	FALSE	Foxf1_direct_+/+	Foxf1_direct_+/+_(570g)	Foxf1_direct_+/+_(580r)	2.77957	1	0.683306	375
chr13:67172965-67173465	Zfp712	0.108396	-0.211688	-0.0229462	0.0229462	Smarcc2	FALSE	Smarcc2_direct_+/-	Smarcc2_direct_+/-_(36g)	Smarcc2_direct_+/-_(40r)	1.83691	1	0.407629	376
chr18:32162770-32163270	Ercc3	0.0657784	0.223839	0.0147238	0.0147238	Nrf1	FALSE	Nrf1_direct_+/+	Nrf1_direct_+/+_(206g)	Nrf1_direct_+/+_(262r)	2.25861	1	0.3513	377
chr9:72877833-72878333	Nedd4	0.0857306	-0.782648	-0.0670969	0.0670969	Hoxb6	FALSE	Hoxb6_direct_-/-	Hoxb6_direct_-/-_(160g)	Hoxb6_direct_-/-_(187r)	2.84673	-1	-0.624496	378
chr1:151428312-151428812	Ivns1abp	0.0578669	0.415391	0.0240374	0.0240374	Phf5a	FALSE	Phf5a_direct_+/+	Phf5a_direct_+/+_(1061g)	Phf5a_direct_+/+_(1031r)	2.90137	1	0.601449	379
chr8:115770937-115771437	Maf	0.0159852	-0.299077	-0.00478081	0.00478081	Maf	FALSE	Maf_direct_+/-	Maf_direct_+/-_(384g)	Maf_direct_+/-_(782r)	4.36375	1	1	380
chr5:31000093-31000593	Preb	0.0772225	-0.647461	-0.0499985	0.0499985	Tead2	FALSE	Tead2_direct_+/-	Tead2_direct_+/-_(493g)	Tead2_direct_+/-_(462r)	1.64579	1	0.598759	381
chr7:44553702-44554202	Pold1	0.0277759	0.311059	0.00863996	0.00863996	Phf5a	FALSE	Phf5a_direct_+/+	Phf5a_direct_+/+_(1061g)	Phf5a_direct_+/+_(1031r)	0.795657	1	0.469779	382
chr7:45016014-45016514	Prmt1	0.0633408	0.690869	0.0437602	0.0437602	Phf5a	FALSE	Phf5a_direct_+/+	Phf5a_direct_+/+_(1061g)	Phf5a_direct_+/+_(1031r)	0.870557	1	0.857982	383
chr2:126519831-126520331	Gabpb1	0.0850037	0.451668	0.0383935	0.0383935	Nfia	FALSE	Nfia_direct_+/+	Nfia_direct_+/+_(615g)	Nfia_direct_+/+_(769r)	0.459301	1	0.371359	384
chr17:35879514-35880014	Tubb5	0.0563632	0.602157	0.0339395	0.0339395	Phf5a	FALSE	Phf5a_direct_+/+	Phf5a_direct_+/+_(1061g)	Phf5a_direct_+/+_(1031r)	3.11847	1	0.826105	385
chr10:61766690-61767190	Sar1a	0.0755228	0.516273	0.0389904	0.0389904	Foxf1	FALSE	Foxf1_direct_+/+	Foxf1_direct_+/+_(570g)	Foxf1_direct_+/+_(580r)	1.56688	1	0.717286	386
chr9:13246789-13247289	Jrkl	0.0776421	-0.370436	-0.0287614	0.0287614	E2f4	FALSE	E2f4_direct_-/-	E2f4_direct_-/-_(178g)	E2f4_direct_-/-_(541r)	0.430902	-1	-0.279626	387
chrX:151343729-151344229	Fam120c	0.0685262	0.373075	0.0255654	0.0255654	Phf5a	FALSE	Phf5a_direct_+/+	Phf5a_direct_+/+_(1061g)	Phf5a_direct_+/+_(1031r)	3.40618	1	0.51165	388
chr6:66478245-66478745	Mad2l1	0.272742	0.472105	0.128763	0.128763	Fendrr	FALSE	Fendrr_direct_+/+	Fendrr_direct_+/+_(345g)	Fendrr_direct_+/+_(360r)	1.27302	1	0.541006	389
chr5:86065447-86065947	Cenpc1	0.0929449	0.19045	0.0177013	0.0177013	Klf12	FALSE	Klf12_direct_+/+	Klf12_direct_+/+_(1274g)	Klf12_direct_+/+_(2206r)	1.08365	1	0.409264	390
chr12:59206910-59207410	Trappc6b	0.0677312	0.347788	0.0235561	0.0235561	Fendrr	FALSE	Fendrr_direct_+/+	Fendrr_direct_+/+_(345g)	Fendrr_direct_+/+_(360r)	2.17409	1	0.526797	391
chr15:81858066-81858566	Phf5a	0.0186774	0.607359	0.0113439	0.0113439	Phf5a	FALSE	Phf5a_direct_+/+	Phf5a_direct_+/+_(1061g)	Phf5a_direct_+/+_(1031r)	4.85443	1	1	392
chr13:62382966-62383466	Gm49359	0.367457	-0.557416	-0.204827	0.204827	Tbpl1	FALSE	Tbpl1_direct_+/-	Tbpl1_direct_+/-_(387g)	Tbpl1_direct_+/-_(508r)	0.260615	1	0.526133	393
chr18:88894026-88894526	Rttn	0.117227	0.195189	0.0228815	0.0228815	Tfdp1	FALSE	Tfdp1_direct_+/+	Tfdp1_direct_+/+_(784g)	Tfdp1_direct_+/+_(1972r)	0.345275	1	0.416709	394
chr5:33936222-33936722	Nelfa	0.116208	0.559923	0.0650678	0.0650678	Phf5a	FALSE	Phf5a_direct_+/+	Phf5a_direct_+/+_(1061g)	Phf5a_direct_+/+_(1031r)	1.84093	1	0.704634	395
chr5:146941789-146942289	Polr1d	0.022056	-0.51932	-0.0114541	0.0114541	Tcf3	FALSE	Tcf3_direct_+/-	Tcf3_direct_+/-_(654g)	Tcf3_direct_+/-_(567r)	4.19492	1	0.750661	396
chr10:82127778-82128278	BC024063	0.221398	-0.122876	-0.0272045	0.0272045	Etv1	FALSE	Etv1_direct_+/-	Etv1_direct_+/-_(17g)	Etv1_direct_+/-_(16r)	0.887444	1	0.180932	397
chr12:86100805-86101305	Tgfb3	0.0511527	0.316643	0.0161972	0.0161972	Fendrr	FALSE	Fendrr_direct_+/+	Fendrr_direct_+/+_(345g)	Fendrr_direct_+/+_(360r)	3.94303	1	0.854218	398
chr6:66535083-66535583	Mad2l1	0.18509	0.308719	0.0571407	0.0571407	Klf12	FALSE	Klf12_direct_+/+	Klf12_direct_+/+_(1274g)	Klf12_direct_+/+_(2206r)	0.831512	1	0.491024	399
chr5:129669884-129670384	Psph	0.0430422	-0.18706	-0.00805146	0.00805146	Deaf1	FALSE	Deaf1_direct_+/-	Deaf1_direct_+/-_(107g)	Deaf1_direct_+/-_(127r)	0.441494	1	0.328412	400
chr5:43948917-43949417	Fgfbp1	0.09062	0.274298	0.0248569	0.0248569	Fosl1	FALSE	Fosl1_direct_+/+	Fosl1_direct_+/+_(243g)	Fosl1_direct_+/+_(589r)	3.46573	1	0.255342	401
chr3:113629737-113630237	Rnpc3	0.40677	0.36624	0.148975	0.148975	E2f5	FALSE	E2f5_direct_+/+	E2f5_direct_+/+_(85g)	E2f5_direct_+/+_(99r)	0.184726	1	0.236762	402
chr2:150311177-150311677	Zfp937	0.17558	-0.344862	-0.060551	0.060551	Cebpz	FALSE	Cebpz_direct_+/-	Cebpz_direct_+/-_(138g)	Cebpz_direct_+/-_(168r)	0.627902	1	0.36337	403
chr16:38346806-38347306	Cox17	0.0517984	0.656389	0.0339999	0.0339999	Phf5a	FALSE	Phf5a_direct_+/+	Phf5a_direct_+/+_(1061g)	Phf5a_direct_+/+_(1031r)	1.64514	1	0.700602	404
chr1:36325840-36326340	Arid5a	0.0567744	-0.366862	-0.0208284	0.0208284	Junb	FALSE	Junb_direct_+/-	Junb_direct_+/-_(772g)	Junb_direct_+/-_(1655r)	1.58488	1	0.366212	405
chrX:48694791-48695291	Rbmx2	0.229639	0.322535	0.0740666	0.0740666	Tfdp1	FALSE	Tfdp1_direct_+/+	Tfdp1_direct_+/+_(784g)	Tfdp1_direct_+/+_(1972r)	0.395262	1	0.465318	406
chr6:72538577-72539077	Vamp8	0.0249994	0.388788	0.00971945	0.00971945	Phf5a	FALSE	Phf5a_direct_+/+	Phf5a_direct_+/+_(1061g)	Phf5a_direct_+/+_(1031r)	3.71168	1	0.718676	407
chr16:58727722-58728222	Cldnd1	0.067602	0.0915502	0.00618897	0.00618897	Phf5a	FALSE	Phf5a_direct_+/+	Phf5a_direct_+/+_(1061g)	Phf5a_direct_+/+_(1031r)	2.66187	1	0.576751	408
chr15:12117575-12118075	Sub1	0.0567814	0.509655	0.0289389	0.0289389	Phf5a	FALSE	Phf5a_direct_+/+	Phf5a_direct_+/+_(1061g)	Phf5a_direct_+/+_(1031r)	3.63329	1	0.762196	409
chrX:36749592-36750092	Akap17b	0.0651675	0.38315	0.024969	0.024969	Fendrr	FALSE	Fendrr_direct_+/+	Fendrr_direct_+/+_(345g)	Fendrr_direct_+/+_(360r)	1.38124	1	0.377841	410
chr6:48572631-48573131	Rarres2	0.0205616	0.468393	0.00963091	0.00963091	Rbpj	FALSE	Rbpj_direct_+/+	Rbpj_direct_+/+_(34g)	Rbpj_direct_+/+_(33r)	4.61492	1	0.58493	411
chr14:57998651-57999151	Fgf9	0.063867	0.580191	0.0370551	0.0370551	Klf12	FALSE	Klf12_direct_+/+	Klf12_direct_+/+_(1274g)	Klf12_direct_+/+_(2206r)	2.9429	1	0.791299	412
chr15:79062757-79063257	Pdxp	0.0155953	0.0507263	0.000791092	0.000791092	Nfyc	FALSE	Nfyc_direct_+/+	Nfyc_direct_+/+_(644g)	Nfyc_direct_+/+_(768r)	1.28975	1	0.43584	413
chr14:7997241-7997741	Abhd6	0.07025	0.363843	0.02556	0.02556	Phf5a	FALSE	Phf5a_direct_+/+	Phf5a_direct_+/+_(1061g)	Phf5a_direct_+/+_(1031r)	2.40108	1	0.438716	414
chr7:84605832-84606332	Zfand6	0.0719445	0.390215	0.0280738	0.0280738	Klf12	FALSE	Klf12_direct_+/+	Klf12_direct_+/+_(1274g)	Klf12_direct_+/+_(2206r)	1.74609	1	0.666153	415
chr11:55469261-55469761	Fat2	0.059416	0.397301	0.023606	0.023606	Pbx3	FALSE	Pbx3_direct_+/+	Pbx3_direct_+/+_(164g)	Pbx3_direct_+/+_(193r)	1.2965	1	0.439517	416
chr2:150362499-150362999	Zfp937	0.15774	-0.411702	-0.0649419	0.0649419	Cebpz	FALSE	Cebpz_direct_+/-	Cebpz_direct_+/-_(138g)	Cebpz_direct_+/-_(168r)	0.627902	1	0.36337	417
chr11:106487452-106487952	Icam2	0.0762057	-0.120623	-0.00919218	0.00919218	Elk3	FALSE	Elk3_direct_+/-	Elk3_direct_+/-_(77g)	Elk3_direct_+/-_(106r)	3.91643	1	0.48725	418
chr12:111825677-111826177	Apopt1	0.0804743	-0.689237	-0.0554659	0.0554659	Tbx20	FALSE	Tbx20_direct_-/-	Tbx20_direct_-/-_(561g)	Tbx20_direct_-/-_(590r)	3.93878	-1	-0.573514	419
chr2:73386339-73386839	Gpr155	0.0143832	-0.0885573	-0.00127374	0.00127374	Klf5	FALSE	Klf5_direct_-/-	Klf5_direct_-/-_(246g)	Klf5_direct_-/-_(472r)	0.299344	-1	-0.232608	420
chr10:81137179-81137679	Apba3	0.0204914	0.438125	0.00897781	0.00897781	Fubp1	FALSE	Fubp1_direct_+/+	Fubp1_direct_+/+_(22g)	Fubp1_direct_+/+_(23r)	0.360667	1	0.347485	421
chr2:106003013-106003513	Dnajc24	0.387614	-0.347158	-0.134563	0.134563	Elf1	FALSE	Elf1_direct_-/-	Elf1_direct_-/-_(50g)	Elf1_direct_-/-_(51r)	0.165307	-1	-0.324911	422
chr8:53563821-53564321	Neil3	0.104996	0.24616	0.0258457	0.0258457	Foxf1	FALSE	Foxf1_direct_+/+	Foxf1_direct_+/+_(570g)	Foxf1_direct_+/+_(580r)	2.83382	1	0.554374	423
chr1:181350539-181351039	Wdr26	0.0427786	-0.232451	-0.00994392	0.00994392	Tead1	FALSE	Tead1_direct_+/-	Tead1_direct_+/-_(106g)	Tead1_direct_+/-_(132r)	3.73651	1	0.443915	424
chr15:98743721-98744221	Cacnb3	0.0255294	-0.778208	-0.0198672	0.0198672	Tcf3	FALSE	Tcf3_direct_+/-	Tcf3_direct_+/-_(654g)	Tcf3_direct_+/-_(567r)	0.782594	1	0.742215	425
chr6:89595308-89595808	Txnrd3	0.0987409	0.309965	0.0306062	0.0306062	Phf5a	FALSE	Phf5a_direct_+/+	Phf5a_direct_+/+_(1061g)	Phf5a_direct_+/+_(1031r)	2.00541	1	0.348446	426
chr9:35175632-35176132	St3gal4	0.0672051	0.559702	0.0376148	0.0376148	Phf5a	FALSE	Phf5a_direct_+/+	Phf5a_direct_+/+_(1061g)	Phf5a_direct_+/+_(1031r)	2.56261	1	0.589447	427
chr12:36155655-36156155	Tspan13	0.0336644	0.448327	0.0150927	0.0150927	Pitx2	FALSE	Pitx2_direct_+/+	Pitx2_direct_+/+_(250g)	Pitx2_direct_+/+_(283r)	2.73757	1	0.599093	428
chr4:25366614-25367114	Ufl1	0.171306	-0.394849	-0.0676401	0.0676401	Maf	FALSE	Maf_direct_+/-	Maf_direct_+/-_(384g)	Maf_direct_+/-_(782r)	2.78217	1	0.425454	429
chr7:13278369-13278869	Lig1	0.169013	0.368249	0.0622389	0.0622389	E2f3	FALSE	E2f3_direct_+/+	E2f3_direct_+/+_(447g)	E2f3_direct_+/+_(1028r)	0.151028	1	0.313337	430
chr11:78370350-78370850	Poldip2	0.108401	0.585578	0.063477	0.063477	Foxf1	FALSE	Foxf1_direct_+/+	Foxf1_direct_+/+_(570g)	Foxf1_direct_+/+_(580r)	2.1258	1	0.739073	431
chr1:90690723-90691223	Cops8	0.0333039	-0.725491	-0.0241617	0.0241617	Tcf3	FALSE	Tcf3_direct_+/-	Tcf3_direct_+/-_(654g)	Tcf3_direct_+/-_(567r)	4.9372	1	0.78267	432
chr1:181353337-181353837	Wdr26	0.070283	-0.222092	-0.0156093	0.0156093	Tead1	FALSE	Tead1_direct_+/-	Tead1_direct_+/-_(106g)	Tead1_direct_+/-_(132r)	3.73651	1	0.443915	433
chr5:32035694-32036194	Fosl2	0.0257247	0.269589	0.00693509	0.00693509	Fosl2	FALSE	Fosl2_direct_+/+	Fosl2_direct_+/+_(391g)	Fosl2_direct_+/+_(946r)	3.72218	1	1	434
chr1:5110526-5111026	Atp6v1h	0.119352	-0.192788	-0.0230096	0.0230096	Nfyc	FALSE	Nfyc_direct_+/-	Nfyc_direct_+/-_(363g)	Nfyc_direct_+/-_(410r)	0.866311	1	0.352057	435
chr17:65961573-65962073	Twsg1	0.0205094	-0.212617	-0.00436064	0.00436064	Junb	FALSE	Junb_direct_+/-	Junb_direct_+/-_(772g)	Junb_direct_+/-_(1655r)	0.623754	1	0.271141	436
chr14:60856509-60857009	Mipep	0.0393342	0.515122	0.0202619	0.0202619	Fendrr	FALSE	Fendrr_direct_+/+	Fendrr_direct_+/+_(345g)	Fendrr_direct_+/+_(360r)	1.1629	1	0.775007	437
chr6:124828730-124829230	Mlf2	0.0126156	0.609066	0.00768375	0.00768375	Phf5a	FALSE	Phf5a_direct_+/+	Phf5a_direct_+/+_(1061g)	Phf5a_direct_+/+_(1031r)	1.3676	1	0.840727	438
chr7:25658900-25659400	B9d2	0.0618768	0.470082	0.0290871	0.0290871	Phf5a	FALSE	Phf5a_direct_+/+	Phf5a_direct_+/+_(1061g)	Phf5a_direct_+/+_(1031r)	3.09674	1	0.523882	439
chr2:109280696-109281196	Kif18a	0.300463	0.158444	0.0476067	0.0476067	Nfyc	FALSE	Nfyc_direct_+/+	Nfyc_direct_+/+_(644g)	Nfyc_direct_+/+_(768r)	0.86488	1	0.305047	440
chr8:120012850-120013350	Crispld2	0.0657961	0.5612	0.0369247	0.0369247	Barx1	FALSE	Barx1_direct_+/+	Barx1_direct_+/+_(236g)	Barx1_direct_+/+_(251r)	1.82183	1	0.597271	441
chr4:108847645-108848145	Txndc12	0.0610273	0.623049	0.038023	0.038023	Phf5a	FALSE	Phf5a_direct_+/+	Phf5a_direct_+/+_(1061g)	Phf5a_direct_+/+_(1031r)	2.87154	1	0.796972	442
chr13:75752501-75753001	Rhobtb3	0.0620407	-0.508544	-0.0315504	0.0315504	Nfia	FALSE	Nfia_direct_+/-	Nfia_direct_+/-_(391g)	Nfia_direct_+/-_(445r)	0.570327	1	0.158784	443
chrX:150656228-150656728	Tro	0.0897356	0.135278	0.0121392	0.0121392	Nrf1	FALSE	Nrf1_direct_+/+	Nrf1_direct_+/+_(206g)	Nrf1_direct_+/+_(262r)	2.11839	1	0.436318	444
chrX:75416296-75416796	Vbp1	0.149505	0.149136	0.0222967	0.0222967	E2f3	FALSE	E2f3_direct_+/+	E2f3_direct_+/+_(447g)	E2f3_direct_+/+_(1028r)	0.219933	1	0.259026	445
chr4:109201879-109202379	Osbpl9	0.0397643	0.448534	0.0178356	0.0178356	Klf12	FALSE	Klf12_direct_+/+	Klf12_direct_+/+_(1274g)	Klf12_direct_+/+_(2206r)	3.87577	1	0.587996	446
chrX:75370181-75370681	Mtcp1	0.099045	0.129156	0.0127922	0.0127922	Nr2f2	FALSE	Nr2f2_direct_-/+	Nr2f2_direct_-/+_(10g)	Nr2f2_direct_-/+_(11r)	1.57587	-1	-0.313235	447
chr2:80638717-80639217	Nup35	0.0830079	0.582861	0.048382	0.048382	Phf5a	FALSE	Phf5a_direct_+/+	Phf5a_direct_+/+_(1061g)	Phf5a_direct_+/+_(1031r)	2.73012	1	0.620573	448
chr10:62247730-62248230	Fam241b	0.07027	0.177913	0.012502	0.012502	Foxf1	FALSE	Foxf1_direct_+/+	Foxf1_direct_+/+_(570g)	Foxf1_direct_+/+_(580r)	2.07675	1	0.606659	449
chr13:104742773-104743273	Srek1ip1	0.10895	0.482544	0.0525732	0.0525732	Maf	FALSE	Maf_direct_-/+	Maf_direct_-/+_(369g)	Maf_direct_-/+_(728r)	0.160534	-1	-0.347902	450
chr15:3521176-3521676	Ghr	0.0739208	0.559155	0.0413332	0.0413332	Fendrr	FALSE	Fendrr_direct_+/+	Fendrr_direct_+/+_(345g)	Fendrr_direct_+/+_(360r)	4.22131	1	0.858552	451
chr2:106003013-106003513	Immp1l	0.375035	-0.416389	-0.15616	0.15616	Tbpl1	FALSE	Tbpl1_direct_+/-	Tbpl1_direct_+/-_(387g)	Tbpl1_direct_+/-_(508r)	0.33321	1	0.594634	452
chr5:140389121-140389621	Mad1l1	0.0151723	0.171895	0.00260805	0.00260805	Klf12	FALSE	Klf12_direct_+/+	Klf12_direct_+/+_(1274g)	Klf12_direct_+/+_(2206r)	2.89488	1	0.624602	453
chr4:26346561-26347061	Manea	0.218176	-0.0539948	-0.0117804	0.0117804	Zfp148	FALSE	Zfp148_direct_+/-	Zfp148_direct_+/-_(343g)	Zfp148_direct_+/-_(616r)	0.635025	1	0.263583	454
chr2:80616931-80617431	Nup35	0.100012	0.622626	0.0622701	0.0622701	Phf5a	FALSE	Phf5a_direct_+/+	Phf5a_direct_+/+_(1061g)	Phf5a_direct_+/+_(1031r)	2.73012	1	0.620573	455
chr9:72450179-72450679	Mns1	0.0842265	0.327932	0.0276206	0.0276206	Foxf1	FALSE	Foxf1_direct_+/+	Foxf1_direct_+/+_(570g)	Foxf1_direct_+/+_(580r)	1.95606	1	0.567931	456
chr7:29815815-29816315	Zfp30	0.0649325	0.431585	0.0280239	0.0280239	Phf5a	FALSE	Phf5a_direct_+/+	Phf5a_direct_+/+_(1061g)	Phf5a_direct_+/+_(1031r)	3.16566	1	0.563688	457
chr6:52621922-52622422	Hibadh	0.111634	0.398235	0.0444568	0.0444568	Gli1	FALSE	Gli1_direct_+/+	Gli1_direct_+/+_(178g)	Gli1_direct_+/+_(173r)	1.21473	1	0.676864	458
chrX:6092017-6092517	Nudt11	0.232261	0.434428	0.100901	0.100901	Klf12	FALSE	Klf12_direct_+/+	Klf12_direct_+/+_(1274g)	Klf12_direct_+/+_(2206r)	2.04397	1	0.540973	459
chr17:34897578-34898078	Neu1	0.0675794	-0.590842	-0.0399287	0.0399287	Pitx2	FALSE	Pitx2_direct_-/-	Pitx2_direct_-/-_(107g)	Pitx2_direct_-/-_(113r)	3.10608	-1	-0.450628	460
chr1:53313483-53313983	Ormdl1	0.112519	0.508142	0.0571756	0.0571756	Fendrr	FALSE	Fendrr_direct_+/+	Fendrr_direct_+/+_(345g)	Fendrr_direct_+/+_(360r)	2.78286	1	0.607231	461
chr13:8870865-8871365	Gtpbp4	0.0520423	0.260832	0.0135743	0.0135743	Phf5a	FALSE	Phf5a_direct_+/+	Phf5a_direct_+/+_(1061g)	Phf5a_direct_+/+_(1031r)	1.91028	1	0.506056	462
chr10:79997741-79998241	Cnn2	0.0746097	0.530101	0.0395507	0.0395507	Foxf1	FALSE	Foxf1_direct_+/+	Foxf1_direct_+/+_(570g)	Foxf1_direct_+/+_(580r)	3.84084	1	0.867028	463
chr1:118388800-118389300	Tsn	0.11873	0.650759	0.0772645	0.0772645	Phf5a	FALSE	Phf5a_direct_+/+	Phf5a_direct_+/+_(1061g)	Phf5a_direct_+/+_(1031r)	1.71799	1	0.738387	464
chr2:112261761-112262261	Emc4	0.078947	0.537999	0.0424734	0.0424734	Phf5a	FALSE	Phf5a_direct_+/+	Phf5a_direct_+/+_(1061g)	Phf5a_direct_+/+_(1031r)	2.94672	1	0.731717	465
chr17:17121046-17121546	Zfp97	0.140167	-0.349807	-0.0490313	0.0490313	Nfyc	FALSE	Nfyc_direct_+/-	Nfyc_direct_+/-_(363g)	Nfyc_direct_+/-_(410r)	0.56724	1	0.46984	466
chr2:150217845-150218345	Zfp937	0.237926	-0.42784	-0.101794	0.101794	Cebpz	FALSE	Cebpz_direct_+/-	Cebpz_direct_+/-_(138g)	Cebpz_direct_+/-_(168r)	0.627902	1	0.36337	467
chr18:35080012-35080512	Etf1	0.00960149	-0.177738	-0.00170655	0.00170655	Zfp148	FALSE	Zfp148_direct_+/-	Zfp148_direct_+/-_(343g)	Zfp148_direct_+/-_(616r)	0.166706	1	0.340253	468
chr11:29171945-29172445	Ppp4r3b	0.121822	0.133307	0.0162398	0.0162398	Phf5a	FALSE	Phf5a_direct_+/+	Phf5a_direct_+/+_(1061g)	Phf5a_direct_+/+_(1031r)	1.35006	1	0.429634	469
chrX:85574118-85574618	Gk	0.124418	-0.183939	-0.0228853	0.0228853	Chd2	FALSE	Chd2_direct_+/-	Chd2_direct_+/-_(154g)	Chd2_direct_+/-_(180r)	1.29558	1	0.308791	470
chr10:29313065-29313565	Soga3	0.17003	-0.322905	-0.0549034	0.0549034	Kdm5a	FALSE	Kdm5a_direct_+/-	Kdm5a_direct_+/-_(355g)	Kdm5a_direct_+/-_(608r)	0.153111	1	0.170979	471
chr2:180234283-180234783	Gata5	0.0655127	0.286151	0.0187465	0.0187465	Foxf1	FALSE	Foxf1_direct_+/+	Foxf1_direct_+/+_(570g)	Foxf1_direct_+/+_(580r)	4.08692	1	0.893235	472
chr13:21530800-21531300	Zscan26	0.064309	-0.412813	-0.0265476	0.0265476	Yy1	FALSE	Yy1_direct_+/-	Yy1_direct_+/-_(268g)	Yy1_direct_+/-_(365r)	2.36252	1	0.362248	473
chr8:125012746-125013246	Sprtn	0.0626501	-0.222418	-0.0139345	0.0139345	Etv1	FALSE	Etv1_direct_+/-	Etv1_direct_+/-_(17g)	Etv1_direct_+/-_(16r)	0.406112	1	0.162175	474
chr17:83183064-83183564	Pkdcc	0.0196022	-0.644309	-0.0126299	0.0126299	Hoxb6	FALSE	Hoxb6_direct_-/-	Hoxb6_direct_-/-_(160g)	Hoxb6_direct_-/-_(187r)	3.81994	-1	-0.634859	475
chr8:67930776-67931276	Psd3	0.0171891	-0.207532	-0.0035673	0.0035673	Tead1	FALSE	Tead1_direct_+/-	Tead1_direct_+/-_(106g)	Tead1_direct_+/-_(132r)	2.9212	1	0.410692	476
chr2:112367785-112368285	Emc4	0.066039	0.576003	0.0380387	0.0380387	Phf5a	FALSE	Phf5a_direct_+/+	Phf5a_direct_+/+_(1061g)	Phf5a_direct_+/+_(1031r)	2.94672	1	0.731717	477
chr6:147260689-147261189	Pthlh	0.0994355	0.266099	0.0264597	0.0264597	Maf	FALSE	Maf_direct_-/+	Maf_direct_-/+_(369g)	Maf_direct_-/+_(728r)	2.18679	-1	-0.325255	478
chr2:105282435-105282935	Rcn1	0.101117	0.459411	0.0464543	0.0464543	Fendrr	FALSE	Fendrr_direct_+/+	Fendrr_direct_+/+_(345g)	Fendrr_direct_+/+_(360r)	3.07778	1	0.693484	479
chr1:93635563-93636063	Stk25	0.0696374	0.613787	0.0427425	0.0427425	Phf5a	FALSE	Phf5a_direct_+/+	Phf5a_direct_+/+_(1061g)	Phf5a_direct_+/+_(1031r)	1.46931	1	0.637397	480
chr12:85963246-85963746	Tgfb3	0.0656122	0.354104	0.0232335	0.0232335	Foxf1	FALSE	Foxf1_direct_+/+	Foxf1_direct_+/+_(570g)	Foxf1_direct_+/+_(580r)	4.02792	1	0.941097	481
chr11:103809021-103809521	Gosr2	0.052132	0.508084	0.0264874	0.0264874	Foxp1	FALSE	Foxp1_direct_+/+	Foxp1_direct_+/+_(522g)	Foxp1_direct_+/+_(510r)	0.715432	1	0.505862	482
chr10:62210720-62211220	Tacr2	0.0913335	0.593936	0.0542463	0.0542463	Foxf1	FALSE	Foxf1_direct_+/+	Foxf1_direct_+/+_(570g)	Foxf1_direct_+/+_(580r)	3.78089	1	0.71359	483
chr3:82036625-82037125	Tdo2	0.0820055	0.66506	0.0545386	0.0545386	Foxf1	FALSE	Foxf1_direct_+/+	Foxf1_direct_+/+_(570g)	Foxf1_direct_+/+_(580r)	3.84725	1	0.84934	484
chr2:152686683-152687183	H13	0.00891877	0.142464	0.0012706	0.0012706	Phf5a	FALSE	Phf5a_direct_+/+	Phf5a_direct_+/+_(1061g)	Phf5a_direct_+/+_(1031r)	2.4496	1	0.598139	485
chr11:116040596-116041096	H3f3b	0.0832478	-0.574587	-0.0478331	0.0478331	Tbx20	FALSE	Tbx20_direct_-/-	Tbx20_direct_-/-_(561g)	Tbx20_direct_-/-_(590r)	0.629981	-1	-0.595778	486
chr17:17373926-17374426	Riok2	0.0898267	0.223757	0.0200994	0.0200994	Klf12	FALSE	Klf12_direct_+/+	Klf12_direct_+/+_(1274g)	Klf12_direct_+/+_(2206r)	1.54807	1	0.591052	487
chr7:125491287-125491787	Nsmce1	0.0811134	0.416162	0.0337563	0.0337563	Tfdp1	FALSE	Tfdp1_direct_+/+	Tfdp1_direct_+/+_(784g)	Tfdp1_direct_+/+_(1972r)	0.995326	1	0.667777	488
chr11:30954240-30954740	Chac2	0.170271	-0.114087	-0.0194256	0.0194256	Kat5	FALSE	Kat5_direct_+/-	Kat5_direct_+/-_(92g)	Kat5_direct_+/-_(112r)	1.29083	1	0.118178	489
chr2:30392067-30392567	Crat	0.0246792	-0.13764	-0.00339684	0.00339684	Pbx1	FALSE	Pbx1_direct_+/-	Pbx1_direct_+/-_(511g)	Pbx1_direct_+/-_(584r)	1.99532	1	0.396926	490
chr17:34850129-34850629	Neu1	0.0220668	-0.624799	-0.0137873	0.0137873	Yy1	FALSE	Yy1_direct_+/-	Yy1_direct_+/-_(268g)	Yy1_direct_+/-_(365r)	5.11269	1	0.605617	491
chr2:25126347-25126847	Nelfb	0.0762991	0.519367	0.0396272	0.0396272	Foxf1	FALSE	Foxf1_direct_+/+	Foxf1_direct_+/+_(570g)	Foxf1_direct_+/+_(580r)	3.14227	1	0.650063	492
chr4:133614410-133614910	Zdhhc18	0.107975	0.0848816	0.00916506	0.00916506	Jund	FALSE	Jund_direct_+/+	Jund_direct_+/+_(502g)	Jund_direct_+/+_(1253r)	2.5439	1	0.396579	493
chr12:79191597-79192097	Rdh11	0.0687058	0.190693	0.0131017	0.0131017	Phf5a	FALSE	Phf5a_direct_+/+	Phf5a_direct_+/+_(1061g)	Phf5a_direct_+/+_(1031r)	2.35493	1	0.294886	494
chr5:43986181-43986681	Fgfbp1	0.0667214	0.241357	0.0161037	0.0161037	Fosl1	FALSE	Fosl1_direct_+/+	Fosl1_direct_+/+_(243g)	Fosl1_direct_+/+_(589r)	3.46573	1	0.255342	495
chr10:56228592-56229092	Msl3l2	0.137818	-0.0761934	-0.0105009	0.0105009	Efemp2	FALSE	Efemp2_direct_+/-	Efemp2_direct_+/-_(287g)	Efemp2_direct_+/-_(249r)	1.271	1	0.381953	496
chr4:95105872-95106372	Jun	0.0424624	-0.0971909	-0.00412696	0.00412696	Jun	FALSE	Jun_direct_+/-	Jun_direct_+/-_(605g)	Jun_direct_+/-_(958r)	4.25372	1	1	497
chr6:125039469-125039969	Nop2	0.0296895	0.370577	0.0110023	0.0110023	Phf5a	FALSE	Phf5a_direct_+/+	Phf5a_direct_+/+_(1061g)	Phf5a_direct_+/+_(1031r)	3.27312	1	0.535941	498
chr9:20492464-20492964	Zfp560	0.209795	0.329081	0.0690396	0.0690396	Phf5a	FALSE	Phf5a_direct_+/+	Phf5a_direct_+/+_(1061g)	Phf5a_direct_+/+_(1031r)	0.692911	1	0.436335	499
chr6:117308628-117309128	Cxcl12	0.0796964	0.647428	0.0515977	0.0515977	Pitx2	FALSE	Pitx2_direct_+/+	Pitx2_direct_+/+_(250g)	Pitx2_direct_+/+_(283r)	2.87575	1	0.687248	500
chr10:92722160-92722660	Nedd1	0.378891	-0.0556427	-0.0210825	0.0210825	Klf6	FALSE	Klf6_direct_+/-	Klf6_direct_+/-_(351g)	Klf6_direct_+/-_(490r)	0.630803	1	0.241736	501
chr9:4309449-4309949	Msantd4	0.358868	-0.103966	-0.03731	0.03731	Nfyc	FALSE	Nfyc_direct_+/-	Nfyc_direct_+/-_(363g)	Nfyc_direct_+/-_(410r)	0.800941	1	0.51387	502
chr14:67153542-67154042	Bnip3l	0.0709785	-0.607107	-0.0430915	0.0430915	Meis1	FALSE	Meis1_direct_+/-	Meis1_direct_+/-_(713g)	Meis1_direct_+/-_(806r)	0.571817	1	0.644781	503
chr14:47649549-47650049	Ktn1	0.050921	-0.567026	-0.0288736	0.0288736	Yy1	FALSE	Yy1_direct_+/-	Yy1_direct_+/-_(268g)	Yy1_direct_+/-_(365r)	4.72491	1	0.68595	504
chr3:58576939-58577439	Tsc22d2	0.0407608	-0.442292	-0.0180282	0.0180282	Yy1	FALSE	Yy1_direct_+/-	Yy1_direct_+/-_(268g)	Yy1_direct_+/-_(365r)	3.13787	1	0.567012	505
chr5:124334356-124334856	Kmt5a	0.0417117	0.675022	0.0281563	0.0281563	Tbx20	FALSE	Tbx20_direct_+/+	Tbx20_direct_+/+_(249g)	Tbx20_direct_+/+_(354r)	3.85161	1	0.651598	506
chr12:72360414-72360914	Rtn1	0.101165	0.603195	0.061022	0.061022	Foxf1	FALSE	Foxf1_direct_+/+	Foxf1_direct_+/+_(570g)	Foxf1_direct_+/+_(580r)	3.02154	1	0.783506	507
chr9:72450179-72450679	Tex9	0.0751039	0.311097	0.0233646	0.0233646	Foxf1	FALSE	Foxf1_direct_+/+	Foxf1_direct_+/+_(570g)	Foxf1_direct_+/+_(580r)	2.02246	1	0.550713	508
chr6:49209058-49209558	Igf2bp3	0.0313997	-0.110609	-0.00347309	0.00347309	Cebpz	FALSE	Cebpz_direct_+/-	Cebpz_direct_+/-_(138g)	Cebpz_direct_+/-_(168r)	0.575628	1	0.486391	509
chr14:47568242-47568742	Ktn1	0.0555839	-0.55708	-0.0309647	0.0309647	Yy1	FALSE	Yy1_direct_+/-	Yy1_direct_+/-_(268g)	Yy1_direct_+/-_(365r)	4.72491	1	0.68595	510
chr10:81496257-81496757	Tle6	0.0474181	-0.129132	-0.00612319	0.00612319	Smarcc2	FALSE	Smarcc2_direct_+/-	Smarcc2_direct_+/-_(36g)	Smarcc2_direct_+/-_(40r)	1.50951	1	0.196697	511
chr17:17294031-17294531	Zfp97	0.134652	0.237868	0.0320294	0.0320294	Nfyc	FALSE	Nfyc_direct_+/+	Nfyc_direct_+/+_(644g)	Nfyc_direct_+/+_(768r)	0.56724	1	0.46984	512
chr8:93171760-93172260	Ces1d	0.116202	0.628684	0.0730541	0.0730541	Foxf1	FALSE	Foxf1_direct_+/+	Foxf1_direct_+/+_(570g)	Foxf1_direct_+/+_(580r)	2.86607	1	0.748997	513
chr1:6287623-6288123	Rb1cc1	0.0568269	-0.25892	-0.0147136	0.0147136	Tead1	FALSE	Tead1_direct_+/-	Tead1_direct_+/-_(106g)	Tead1_direct_+/-_(132r)	4.53163	1	0.48025	514
chr10:82127778-82128278	Zfp873	0.255373	-0.33855	-0.0864565	0.0864565	Nfyc	FALSE	Nfyc_direct_+/-	Nfyc_direct_+/-_(363g)	Nfyc_direct_+/-_(410r)	0.939877	1	0.340826	515
chr14:77886360-77886860	Dnajc15	0.104719	0.452072	0.0473403	0.0473403	Foxf1	FALSE	Foxf1_direct_+/+	Foxf1_direct_+/+_(570g)	Foxf1_direct_+/+_(580r)	2.83159	1	0.629163	516
chr17:6127902-6128402	Synj2	0.0534318	-0.40271	-0.0215175	0.0215175	Tead1	FALSE	Tead1_direct_-/-	Tead1_direct_-/-_(134g)	Tead1_direct_-/-_(168r)	1.14978	-1	-0.165037	517
chr11:5855871-5856371	Pold2	0.0414026	-0.647321	-0.0268008	0.0268008	Tcf3	FALSE	Tcf3_direct_+/-	Tcf3_direct_+/-_(654g)	Tcf3_direct_+/-_(567r)	4.41794	1	0.761045	518
chr7:12478284-12478784	Zfp551	0.21322	0.0548449	0.011694	0.011694	Nfia	FALSE	Nfia_direct_+/+	Nfia_direct_+/+_(615g)	Nfia_direct_+/+_(769r)	0.312955	1	0.272741	519
chr13:99900406-99900906	Bdp1	0.0806775	-0.150021	-0.0121033	0.0121033	Rest	FALSE	Rest_direct_+/-	Rest_direct_+/-_(10g)	Rest_direct_+/-_(12r)	1.81233	1	0.373591	520
chr7:16452624-16453124	Tmem160	0.0306785	0.308635	0.00946845	0.00946845	Phf5a	FALSE	Phf5a_direct_+/+	Phf5a_direct_+/+_(1061g)	Phf5a_direct_+/+_(1031r)	3.28094	1	0.49167	521
chrX:75130729-75131229	Gab3	0.0782079	0.0505723	0.00395516	0.00395516	Klf12	FALSE	Klf12_direct_+/+	Klf12_direct_+/+_(1274g)	Klf12_direct_+/+_(2206r)	3.3345	1	0.577495	522
chrX:75416296-75416796	Fundc2	0.146785	0.193958	0.0284701	0.0284701	Klf12	FALSE	Klf12_direct_+/+	Klf12_direct_+/+_(1274g)	Klf12_direct_+/+_(2206r)	1.07409	1	0.38725	523
chr13:58070463-58070963	Hnrnpa0	0.0802098	0.745432	0.0597909	0.0597909	Tbx20	FALSE	Tbx20_direct_+/+	Tbx20_direct_+/+_(249g)	Tbx20_direct_+/+_(354r)	3.96937	1	0.81573	524
chr3:132649918-132650418	Aimp1	0.0845441	0.625231	0.0528596	0.0528596	Hoxa3	FALSE	Hoxa3_direct_+/+	Hoxa3_direct_+/+_(87g)	Hoxa3_direct_+/+_(82r)	1.2799	1	0.6088	525
chr6:22909504-22910004	Ptprz1	0.109524	-0.604663	-0.0662252	0.0662252	Hoxb6	FALSE	Hoxb6_direct_-/-	Hoxb6_direct_-/-_(160g)	Hoxb6_direct_-/-_(187r)	1.83373	-1	-0.486384	526
chr10:100487106-100487606	Tmtc3	0.3278	-0.16164	-0.0529857	0.0529857	Gmeb1	FALSE	Gmeb1_direct_+/-	Gmeb1_direct_+/-_(68g)	Gmeb1_direct_+/-_(81r)	0.615642	1	0.247425	527
chr16:34690414-34690914	Ccdc14	0.0562962	0.119554	0.00673042	0.00673042	Sp3	FALSE	Sp3_direct_+/+	Sp3_direct_+/+_(167g)	Sp3_direct_+/+_(239r)	1.0747	1	0.0801725	528
chr10:107489067-107489567	Ptprq	0.0762239	0.652864	0.0497638	0.0497638	Foxf1	FALSE	Foxf1_direct_+/+	Foxf1_direct_+/+_(570g)	Foxf1_direct_+/+_(580r)	4.05662	1	0.834238	529
chr14:61556686-61557186	Spryd7	0.0639788	0.473176	0.0302732	0.0302732	Klf12	FALSE	Klf12_direct_+/+	Klf12_direct_+/+_(1274g)	Klf12_direct_+/+_(2206r)	0.838886	1	0.582898	530
chr5:138170896-138171396	Taf6	0.0642472	0.455309	0.0292523	0.0292523	Phf5a	FALSE	Phf5a_direct_+/+	Phf5a_direct_+/+_(1061g)	Phf5a_direct_+/+_(1031r)	2.73599	1	0.648165	531
chr7:29859802-29860302	Zfp30	0.0583163	0.462442	0.0269679	0.0269679	Phf5a	FALSE	Phf5a_direct_+/+	Phf5a_direct_+/+_(1061g)	Phf5a_direct_+/+_(1031r)	3.16566	1	0.563688	532
chr13:62558376-62558876	Gm49359	0.276349	-0.337733	-0.0933324	0.0933324	Pbx1	FALSE	Pbx1_direct_+/-	Pbx1_direct_+/-_(511g)	Pbx1_direct_+/-_(584r)	0.433546	1	0.535085	533
chr19:38930652-38931152	Hells	0.0741276	0.465257	0.0344884	0.0344884	Phf5a	FALSE	Phf5a_direct_+/+	Phf5a_direct_+/+_(1061g)	Phf5a_direct_+/+_(1031r)	3.26759	1	0.668621	534
chr9:26999364-26999864	Ncapd3	0.0639163	0.253253	0.016187	0.016187	Phf5a	FALSE	Phf5a_direct_+/+	Phf5a_direct_+/+_(1061g)	Phf5a_direct_+/+_(1031r)	1.95647	1	0.492957	535
chr3:106482274-106482774	Dram2	0.180428	0.078805	0.0142186	0.0142186	Klf12	FALSE	Klf12_direct_+/+	Klf12_direct_+/+_(1274g)	Klf12_direct_+/+_(2206r)	1.47099	1	0.46686	536
chr2:23571649-23572149	Spopl	0.241638	-0.361529	-0.0873594	0.0873594	Klf6	FALSE	Klf6_direct_+/-	Klf6_direct_+/-_(351g)	Klf6_direct_+/-_(490r)	0.211588	1	0.123241	537
chr5:134314672-134315172	Gtf2ird1	0.0648266	0.49413	0.0320328	0.0320328	Phf5a	FALSE	Phf5a_direct_+/+	Phf5a_direct_+/+_(1061g)	Phf5a_direct_+/+_(1031r)	1.99508	1	0.548942	538
chr1:20820120-20820620	Mcm3	0.0671934	0.298591	0.0200633	0.0200633	E2f3	FALSE	E2f3_direct_+/+	E2f3_direct_+/+_(447g)	E2f3_direct_+/+_(1028r)	0.219102	1	0.377881	539
chr10:92722160-92722660	Nedd1	0.378891	-0.0556427	-0.0210825	0.0210825	Kdm5a	FALSE	Kdm5a_direct_+/-	Kdm5a_direct_+/-_(355g)	Kdm5a_direct_+/-_(608r)	0.301906	1	0.245041	540
chrX:78582819-78583319	Prrg1	0.441433	0.406344	0.179373	0.179373	Tfdp1	FALSE	Tfdp1_direct_+/+	Tfdp1_direct_+/+_(784g)	Tfdp1_direct_+/+_(1972r)	0.39518	1	0.519823	541
chr3:89101793-89102293	Krtcap2	0.0204184	0.572385	0.0116872	0.0116872	Phf5a	FALSE	Phf5a_direct_+/+	Phf5a_direct_+/+_(1061g)	Phf5a_direct_+/+_(1031r)	3.71297	1	0.771539	542
chrX:160994689-160995189	Cdkl5	0.288624	0.255172	0.0736487	0.0736487	E2f3	FALSE	E2f3_direct_+/+	E2f3_direct_+/+_(447g)	E2f3_direct_+/+_(1028r)	0.243782	1	0.24399	543
chr11:4704283-4704783	Nf2	0.0517806	0.396559	0.0205341	0.0205341	Phf5a	FALSE	Phf5a_direct_+/+	Phf5a_direct_+/+_(1061g)	Phf5a_direct_+/+_(1031r)	1.27736	1	0.528931	544
chr13:48653757-48654257	Zfp169	0.029165	0.395799	0.0115435	0.0115435	Isl1	FALSE	Isl1_direct_+/+	Isl1_direct_+/+_(403g)	Isl1_direct_+/+_(422r)	1.34203	1	0.347744	545
chr3:14611114-14611614	Lrrcc1	0.134136	-0.438595	-0.0588315	0.0588315	Klf3	FALSE	Klf3_direct_+/-	Klf3_direct_+/-_(424g)	Klf3_direct_+/-_(1079r)	0.617877	1	0.483592	546
chr5:84417132-84417632	Epha5	0.283943	0.334187	0.0948899	0.0948899	Klf12	FALSE	Klf12_direct_+/+	Klf12_direct_+/+_(1274g)	Klf12_direct_+/+_(2206r)	1.40088	1	0.605825	547
chr18:40373452-40373952	Kctd16	0.108915	0.44178	0.0481166	0.0481166	Foxf1	FALSE	Foxf1_direct_+/+	Foxf1_direct_+/+_(570g)	Foxf1_direct_+/+_(580r)	1.38272	1	0.704181	548
chr7:24112072-24112572	Zfp112	0.104437	-0.170783	-0.0178361	0.0178361	Etv3	FALSE	Etv3_direct_+/-	Etv3_direct_+/-_(91g)	Etv3_direct_+/-_(115r)	0.320777	1	0.0744727	549
chr5:29568847-29569347	Nom1	0.0595773	-0.0588766	-0.00350771	0.00350771	Yy1	FALSE	Yy1_direct_+/-	Yy1_direct_+/-_(268g)	Yy1_direct_+/-_(365r)	3.27823	1	0.259684	550
chr11:6200034-6200534	Tmed4	0.0541227	0.619838	0.0335473	0.0335473	Phf5a	FALSE	Phf5a_direct_+/+	Phf5a_direct_+/+_(1061g)	Phf5a_direct_+/+_(1031r)	2.32737	1	0.65694	551
chr2:34771677-34772177	Rabepk	0.0527096	-0.236443	-0.0124628	0.0124628	Pbx1	FALSE	Pbx1_direct_+/-	Pbx1_direct_+/-_(511g)	Pbx1_direct_+/-_(584r)	0.921671	1	0.525859	552
chr15:78372751-78373251	Tst	0.108334	0.247699	0.0268343	0.0268343	Foxf1	FALSE	Foxf1_direct_+/+	Foxf1_direct_+/+_(570g)	Foxf1_direct_+/+_(580r)	2.84495	1	0.917121	553
chr14:60983271-60983771	Mipep	0.077142	0.500961	0.0386451	0.0386451	Foxf1	FALSE	Foxf1_direct_+/+	Foxf1_direct_+/+_(570g)	Foxf1_direct_+/+_(580r)	3.48616	1	0.794609	554
chr10:18076975-18077475	Reps1	0.0399277	0.22775	0.00909353	0.00909353	Bach1	FALSE	Bach1_direct_+/+	Bach1_direct_+/+_(214g)	Bach1_direct_+/+_(452r)	0.623433	1	0.292861	555
chr5:38039098-38039598	Stx18	0.0413	0.424194	0.0175192	0.0175192	Phf5a	FALSE	Phf5a_direct_+/+	Phf5a_direct_+/+_(1061g)	Phf5a_direct_+/+_(1031r)	3.23233	1	0.636693	556
chr4:107253521-107254021	Hspb11	0.041239	0.275199	0.0113489	0.0113489	Klf12	FALSE	Klf12_direct_+/+	Klf12_direct_+/+_(1274g)	Klf12_direct_+/+_(2206r)	2.15335	1	0.51778	557
chr7:16947958-16948458	Calm3	0.0727077	-0.674059	-0.0490092	0.0490092	Tcf3	FALSE	Tcf3_direct_+/-	Tcf3_direct_+/-_(654g)	Tcf3_direct_+/-_(567r)	1.62836	1	0.838429	558
chr1:173405366-173405866	Cadm3	0.117038	0.338255	0.0395887	0.0395887	Fendrr	FALSE	Fendrr_direct_+/+	Fendrr_direct_+/+_(345g)	Fendrr_direct_+/+_(360r)	1.1574	1	0.670357	559
chr7:45255750-45256250	Tead2	0.0528416	-0.666913	-0.0352407	0.0352407	Meis1	FALSE	Meis1_direct_+/-	Meis1_direct_+/-_(713g)	Meis1_direct_+/-_(806r)	0.751052	1	0.777932	560
chr3:142764995-142765495	Pkn2	0.0771912	-0.379536	-0.0292968	0.0292968	Yy1	FALSE	Yy1_direct_+/-	Yy1_direct_+/-_(268g)	Yy1_direct_+/-_(365r)	3.4998	1	0.63769	561
chrX:59251556-59252056	Fgf13	0.143771	0.706865	0.101627	0.101627	Bach2	FALSE	Bach2_direct_+/+	Bach2_direct_+/+_(777g)	Bach2_direct_+/+_(2033r)	0.703779	1	0.521184	562
chr10:85535402-85535902	Btbd11	0.0559659	0.406266	0.0227371	0.0227371	Bach2	FALSE	Bach2_direct_+/+	Bach2_direct_+/+_(777g)	Bach2_direct_+/+_(2033r)	0.7847	1	0.438604	563
chr7:126780540-126781040	Ino80e	0.0399611	0.673943	0.0269315	0.0269315	Phf5a	FALSE	Phf5a_direct_+/+	Phf5a_direct_+/+_(1061g)	Phf5a_direct_+/+_(1031r)	2.45373	1	0.672682	564
chr15:68961588-68962088	Khdrbs3	0.0649837	0.737734	0.0479407	0.0479407	Tbx20	FALSE	Tbx20_direct_+/+	Tbx20_direct_+/+_(249g)	Tbx20_direct_+/+_(354r)	2.59439	1	0.817873	565
chr14:70179336-70179836	Sorbs3	0.0271113	-0.624209	-0.0169231	0.0169231	Tbx20	FALSE	Tbx20_direct_-/-	Tbx20_direct_-/-_(561g)	Tbx20_direct_-/-_(590r)	4.62466	-1	-0.61056	566
chrX:95711518-95712018	Zc4h2	0.265527	0.521914	0.138582	0.138582	Deaf1	FALSE	Deaf1_direct_+/+	Deaf1_direct_+/+_(78g)	Deaf1_direct_+/+_(77r)	0.782525	1	0.47887	567
chr4:156109657-156110157	Noc2l	0.0296486	0.129567	0.00384149	0.00384149	Phf5a	FALSE	Phf5a_direct_+/+	Phf5a_direct_+/+_(1061g)	Phf5a_direct_+/+_(1031r)	0.947258	1	0.5006	568
chr2:122028267-122028767	Casc4	0.104057	-0.291905	-0.0303746	0.0303746	Yy1	FALSE	Yy1_direct_+/-	Yy1_direct_+/-_(268g)	Yy1_direct_+/-_(365r)	2.33504	1	0.49238	569
chr17:74395316-74395816	Memo1	0.0923091	0.568876	0.0525125	0.0525125	Klf12	FALSE	Klf12_direct_+/+	Klf12_direct_+/+_(1274g)	Klf12_direct_+/+_(2206r)	2.02005	1	0.662543	570
chr14:32028575-32029075	Ncoa4	0.0335633	0.561124	0.0188331	0.0188331	Tbx20	FALSE	Tbx20_direct_+/+	Tbx20_direct_+/+_(249g)	Tbx20_direct_+/+_(354r)	4.11562	1	0.597922	571
chr16:20426128-20426628	Parl	0.0632559	0.602783	0.0381296	0.0381296	Phf5a	FALSE	Phf5a_direct_+/+	Phf5a_direct_+/+_(1061g)	Phf5a_direct_+/+_(1031r)	2.08371	1	0.6001	572
chr14:45329691-45330191	Ero1l	0.0528999	-0.452282	-0.0239257	0.0239257	Yy1	FALSE	Yy1_direct_+/-	Yy1_direct_+/-_(268g)	Yy1_direct_+/-_(365r)	2.39485	1	0.552432	573
chr11:69803737-69804237	Plscr3	0.0478214	0.606346	0.0289963	0.0289963	Phf5a	FALSE	Phf5a_direct_+/+	Phf5a_direct_+/+_(1061g)	Phf5a_direct_+/+_(1031r)	4.33387	1	0.735435	574
chr1:3449532-3450032	Xkr4	0.107911	0.73987	0.0798398	0.0798398	Pitx2	FALSE	Pitx2_direct_+/+	Pitx2_direct_+/+_(250g)	Pitx2_direct_+/+_(283r)	2.43009	1	0.584087	575
chr10:88503649-88504149	Chpt1	0.0781624	-0.426775	-0.0333577	0.0333577	Yy1	FALSE	Yy1_direct_+/-	Yy1_direct_+/-_(268g)	Yy1_direct_+/-_(365r)	2.9682	1	0.437586	576
chr16:16302679-16303179	Fgd4	0.0618608	-0.395122	-0.0244426	0.0244426	Yy1	FALSE	Yy1_direct_+/-	Yy1_direct_+/-_(268g)	Yy1_direct_+/-_(365r)	2.43685	1	0.484364	577
chr12:72360414-72360914	Rtn1	0.101165	0.603195	0.061022	0.061022	Fendrr	FALSE	Fendrr_direct_+/+	Fendrr_direct_+/+_(345g)	Fendrr_direct_+/+_(360r)	3.11553	1	0.759105	578
chr8:4612886-4613386	Shcbp1	0.243986	0.206253	0.0503227	0.0503227	Nfyc	FALSE	Nfyc_direct_+/+	Nfyc_direct_+/+_(644g)	Nfyc_direct_+/+_(768r)	0.831485	1	0.353284	579
chr7:118104609-118105109	Smg1	0.0678142	0.231208	0.0156792	0.0156792	Fosl2	FALSE	Fosl2_direct_+/+	Fosl2_direct_+/+_(391g)	Fosl2_direct_+/+_(946r)	0.84251	1	0.37171	580
chr6:87127034-87127534	Antxr1	0.0780201	0.662621	0.0516977	0.0516977	Foxf1	FALSE	Foxf1_direct_+/+	Foxf1_direct_+/+_(570g)	Foxf1_direct_+/+_(580r)	1.62562	1	0.720263	581
chr4:34729910-34730410	Orc3	0.0801632	0.503226	0.0403403	0.0403403	Klf12	FALSE	Klf12_direct_+/+	Klf12_direct_+/+_(1274g)	Klf12_direct_+/+_(2206r)	1.44794	1	0.585288	582
chr1:135910827-135911327	Tnni1	0.065171	0.848335	0.0552869	0.0552869	Tbx20	FALSE	Tbx20_direct_+/+	Tbx20_direct_+/+_(249g)	Tbx20_direct_+/+_(354r)	2.63074	1	0.791221	583
chr14:16249208-16249708	Top2b	0.0184014	-0.492788	-0.00906797	0.00906797	Yy1	FALSE	Yy1_direct_+/-	Yy1_direct_+/-_(268g)	Yy1_direct_+/-_(365r)	4.62332	1	0.693423	584
chr3:81975548-81976048	Tdo2	0.0821066	0.642086	0.0527195	0.0527195	Foxf1	FALSE	Foxf1_direct_+/+	Foxf1_direct_+/+_(570g)	Foxf1_direct_+/+_(580r)	3.84725	1	0.84934	585
chr8:83602558-83603058	Dnajb1	0.0955065	-0.593079	-0.0566429	0.0566429	Junb	FALSE	Junb_direct_+/-	Junb_direct_+/-_(772g)	Junb_direct_+/-_(1655r)	0.52283	1	0.552796	586
chr15:82047363-82047863	Aco2	0.0480012	0.441128	0.0211747	0.0211747	Phf5a	FALSE	Phf5a_direct_+/+	Phf5a_direct_+/+_(1061g)	Phf5a_direct_+/+_(1031r)	3.38099	1	0.691169	587
chr16:90779743-90780243	Mis18a	0.0298077	0.136062	0.0040557	0.0040557	Foxp1	FALSE	Foxp1_direct_+/+	Foxp1_direct_+/+_(522g)	Foxp1_direct_+/+_(510r)	0.692387	1	0.537116	588
chr14:37135145-37135645	Ghitm	0.133338	0.494204	0.0658963	0.0658963	Phf5a	FALSE	Phf5a_direct_+/+	Phf5a_direct_+/+_(1061g)	Phf5a_direct_+/+_(1031r)	1.24526	1	0.705674	589
chr6:66478245-66478745	Mad2l1	0.272742	0.472105	0.128763	0.128763	Foxf1	FALSE	Foxf1_direct_+/+	Foxf1_direct_+/+_(570g)	Foxf1_direct_+/+_(580r)	1.30536	1	0.596097	590
chr12:76962153-76962653	Max	0.0709585	0.541267	0.0384074	0.0384074	Phf5a	FALSE	Phf5a_direct_+/+	Phf5a_direct_+/+_(1061g)	Phf5a_direct_+/+_(1031r)	1.2061	1	0.67504	591
chr18:88971486-88971986	Socs6	0.103303	0.286294	0.029575	0.029575	Klf12	FALSE	Klf12_direct_+/+	Klf12_direct_+/+_(1274g)	Klf12_direct_+/+_(2206r)	3.2622	1	0.476671	592
chr17:17063770-17064270	Zfp97	0.260946	0.473536	0.123567	0.123567	Nfyc	FALSE	Nfyc_direct_+/+	Nfyc_direct_+/+_(644g)	Nfyc_direct_+/+_(768r)	0.56724	1	0.46984	593
chr7:119793835-119794335	Dcun1d3	0.0617282	-0.0773346	-0.00477373	0.00477373	Ets1	FALSE	Ets1_direct_+/-	Ets1_direct_+/-_(95g)	Ets1_direct_+/-_(116r)	2.14354	1	0.373486	594
chr9:53705930-53706430	Cul5	0.068708	0.24904	0.017111	0.017111	Klf12	FALSE	Klf12_direct_+/+	Klf12_direct_+/+_(1274g)	Klf12_direct_+/+_(2206r)	2.00032	1	0.583808	595
chr16:58728248-58728748	Cldnd1	0.0976012	0.369155	0.03603	0.03603	Phf5a	FALSE	Phf5a_direct_+/+	Phf5a_direct_+/+_(1061g)	Phf5a_direct_+/+_(1031r)	2.66187	1	0.576751	596
chr12:83596970-83597470	Psen1	0.0250678	0.100088	0.00250898	0.00250898	Phf5a	FALSE	Phf5a_direct_+/+	Phf5a_direct_+/+_(1061g)	Phf5a_direct_+/+_(1031r)	1.39108	1	0.496019	597
chr11:69921278-69921778	Plscr3	0.0421292	0.586669	0.0247159	0.0247159	Phf5a	FALSE	Phf5a_direct_+/+	Phf5a_direct_+/+_(1061g)	Phf5a_direct_+/+_(1031r)	4.33387	1	0.735435	598
chr15:8168758-8169258	Nup155	0.153279	-0.0517092	-0.00792596	0.00792596	Zfp148	FALSE	Zfp148_direct_+/-	Zfp148_direct_+/-_(343g)	Zfp148_direct_+/-_(616r)	0.317452	1	0.216229	599
chr12:76318579-76319079	Akap5	0.0829284	0.345627	0.0286623	0.0286623	Fendrr	FALSE	Fendrr_direct_+/+	Fendrr_direct_+/+_(345g)	Fendrr_direct_+/+_(360r)	3.13677	1	0.74318	600
chr6:25686676-25687176	Pot1a	0.153445	0.33331	0.0511447	0.0511447	Foxf1	FALSE	Foxf1_direct_+/+	Foxf1_direct_+/+_(570g)	Foxf1_direct_+/+_(580r)	1.66847	1	0.483135	601
chr3:116662250-116662750	Agl	0.0644471	-0.354465	-0.0228443	0.0228443	Yy1	FALSE	Yy1_direct_+/-	Yy1_direct_+/-_(268g)	Yy1_direct_+/-_(365r)	2.66222	1	0.395141	602
chr1:119446207-119446707	Tmem185b	0.0945367	0.296877	0.0280657	0.0280657	Fendrr	FALSE	Fendrr_direct_+/+	Fendrr_direct_+/+_(345g)	Fendrr_direct_+/+_(360r)	2.58065	1	0.681983	603
chr9:80164741-80165241	Myo6	0.0828432	0.261923	0.0216986	0.0216986	Klf12	FALSE	Klf12_direct_+/+	Klf12_direct_+/+_(1274g)	Klf12_direct_+/+_(2206r)	1.21235	1	0.252063	604
chr4:126754798-126755298	Ncdn	0.0806263	0.245656	0.0198064	0.0198064	Foxf1	FALSE	Foxf1_direct_+/+	Foxf1_direct_+/+_(570g)	Foxf1_direct_+/+_(580r)	3.27077	1	0.637563	605
chr7:142454682-142455182	Ctsd	0.0709804	0.406602	0.0288607	0.0288607	Foxf1	FALSE	Foxf1_direct_+/+	Foxf1_direct_+/+_(570g)	Foxf1_direct_+/+_(580r)	3.59162	1	0.73346	606
chr17:26115484-26115984	Nme4	0.101793	0.663822	0.0675724	0.0675724	Isl1	FALSE	Isl1_direct_+/+	Isl1_direct_+/+_(403g)	Isl1_direct_+/+_(422r)	2.29319	1	0.77389	607
chr11:74723445-74723945	Pafah1b1	0.0616525	-0.449153	-0.0276914	0.0276914	Yy1	FALSE	Yy1_direct_+/-	Yy1_direct_+/-_(268g)	Yy1_direct_+/-_(365r)	1.7992	1	0.598017	608
chr11:60927230-60927730	Map2k3	0.0682559	-0.388627	-0.026526	0.026526	Pbx1	FALSE	Pbx1_direct_+/-	Pbx1_direct_+/-_(511g)	Pbx1_direct_+/-_(584r)	1.74793	1	0.599198	609
chr14:70157387-70157887	Sorbs3	0.0436742	-0.650758	-0.0284214	0.0284214	Tbx20	FALSE	Tbx20_direct_-/-	Tbx20_direct_-/-_(561g)	Tbx20_direct_-/-_(590r)	4.62466	-1	-0.61056	610
chr5:67529880-67530380	Atp8a1	0.113797	0.735551	0.0837038	0.0837038	Barx1	FALSE	Barx1_direct_+/+	Barx1_direct_+/+_(236g)	Barx1_direct_+/+_(251r)	1.94936	1	0.748021	611
chr7:119793835-119794335	Eri2	0.0689903	0.295151	0.0203626	0.0203626	Phf5a	FALSE	Phf5a_direct_+/+	Phf5a_direct_+/+_(1061g)	Phf5a_direct_+/+_(1031r)	2.86049	1	0.479609	612
chr4:124802147-124802647	Sf3a3	0.0770016	0.596428	0.0459259	0.0459259	Phf5a	FALSE	Phf5a_direct_+/+	Phf5a_direct_+/+_(1061g)	Phf5a_direct_+/+_(1031r)	3.51713	1	0.665153	613
chr8:4677656-4678156	Shcbp1	0.179953	0.157368	0.0283188	0.0283188	Nfyc	FALSE	Nfyc_direct_+/+	Nfyc_direct_+/+_(644g)	Nfyc_direct_+/+_(768r)	0.831485	1	0.353284	614
chr14:51929485-51929985	Mettl17	0.0575736	-0.541709	-0.0311881	0.0311881	Tcf3	FALSE	Tcf3_direct_+/-	Tcf3_direct_+/-_(654g)	Tcf3_direct_+/-_(567r)	4.35212	1	0.697795	615
chr17:22866349-22866849	Zfp945	0.199672	0.203037	0.0405409	0.0405409	Jund	FALSE	Jund_direct_+/+	Jund_direct_+/+_(502g)	Jund_direct_+/+_(1253r)	0.736073	1	0.385305	616
chr11:120653955-120654455	Mafg	0.049525	0.193126	0.00956459	0.00956459	Mafg	FALSE	Mafg_direct_+/+	Mafg_direct_+/+_(48g)	Mafg_direct_+/+_(67r)	3.72865	1	1	617
chrX:75232685-75233185	Fundc2	0.132326	-0.123068	-0.0162851	0.0162851	Sp4	FALSE	Sp4_direct_+/-	Sp4_direct_+/-_(277g)	Sp4_direct_+/-_(514r)	0.139726	1	0.251053	618
chr2:9970127-9970627	Atp5c1	0.0831503	-0.685772	-0.0570221	0.0570221	Tbx20	FALSE	Tbx20_direct_-/-	Tbx20_direct_-/-_(561g)	Tbx20_direct_-/-_(590r)	1.57266	-1	-0.667444	619
chr17:17178958-17179458	Zfp97	0.116448	-0.35437	-0.0412656	0.0412656	Nfyc	FALSE	Nfyc_direct_+/-	Nfyc_direct_+/-_(363g)	Nfyc_direct_+/-_(410r)	0.56724	1	0.46984	620
chr7:44384332-44384832	Fam71e1	0.0977974	0.603048	0.0589765	0.0589765	Pitx2	FALSE	Pitx2_direct_+/+	Pitx2_direct_+/+_(250g)	Pitx2_direct_+/+_(283r)	1.78179	1	0.478682	621
chr13:23490775-23491275	Zfp322a	0.0628018	0.35218	0.0221175	0.0221175	Gli1	FALSE	Gli1_direct_+/+	Gli1_direct_+/+_(178g)	Gli1_direct_+/+_(173r)	3.02912	1	0.6014	622
chr3:57585926-57586426	Rnf13	0.0700118	-0.447413	-0.0313242	0.0313242	Tcf3	FALSE	Tcf3_direct_+/-	Tcf3_direct_+/-_(654g)	Tcf3_direct_+/-_(567r)	3.30345	1	0.517	623
chrX:20961923-20962423	Zfp182	0.167817	0.120826	0.0202766	0.0202766	Klf12	FALSE	Klf12_direct_+/+	Klf12_direct_+/+_(1274g)	Klf12_direct_+/+_(2206r)	2.22077	1	0.307953	624
chr13:81754849-81755349	Cetn3	0.0905051	-0.61409	-0.0555783	0.0555783	Tcf3	FALSE	Tcf3_direct_+/-	Tcf3_direct_+/-_(654g)	Tcf3_direct_+/-_(567r)	2.90588	1	0.720689	625
chr13:62558376-62558876	Gm49359	0.276349	-0.337733	-0.0933324	0.0933324	Tbpl1	FALSE	Tbpl1_direct_+/-	Tbpl1_direct_+/-_(387g)	Tbpl1_direct_+/-_(508r)	0.260615	1	0.526133	626
chr5:14514802-14515302	Pclo	0.17249	0.182201	0.0314279	0.0314279	Nrf1	FALSE	Nrf1_direct_+/+	Nrf1_direct_+/+_(206g)	Nrf1_direct_+/+_(262r)	0.978136	1	0.119097	627
chr2:68229828-68230328	B3galt1	0.0923745	0.407572	0.0376492	0.0376492	Foxf1	FALSE	Foxf1_direct_+/+	Foxf1_direct_+/+_(570g)	Foxf1_direct_+/+_(580r)	3.24179	1	0.813603	628
chr9:58326366-58326866	Loxl1	0.109823	0.673826	0.0740017	0.0740017	Tbx20	FALSE	Tbx20_direct_+/+	Tbx20_direct_+/+_(249g)	Tbx20_direct_+/+_(354r)	2.63677	1	0.793859	629
chr8:85318659-85319159	Mylk3	0.0420256	0.685187	0.0287954	0.0287954	Tbx20	FALSE	Tbx20_direct_+/+	Tbx20_direct_+/+_(249g)	Tbx20_direct_+/+_(354r)	4.78548	1	0.654749	630
chr6:116337747-116338247	Washc2	0.0541657	-0.220342	-0.011935	0.011935	Yy1	FALSE	Yy1_direct_+/-	Yy1_direct_+/-_(268g)	Yy1_direct_+/-_(365r)	2.64087	1	0.305464	631
chr2:148732215-148732715	Nxt1	0.0578372	0.476251	0.027545	0.027545	Phf5a	FALSE	Phf5a_direct_+/+	Phf5a_direct_+/+_(1061g)	Phf5a_direct_+/+_(1031r)	2.22512	1	0.607948	632
chr9:70922218-70922718	Adam10	0.0279991	-0.134318	-0.00376079	0.00376079	Nfib	FALSE	Nfib_direct_+/-	Nfib_direct_+/-_(368g)	Nfib_direct_+/-_(436r)	2.53996	1	0.480821	633
chr17:43554444-43554944	Slc25a27	0.0915316	-0.656128	-0.0600564	0.0600564	Tbx20	FALSE	Tbx20_direct_-/-	Tbx20_direct_-/-_(561g)	Tbx20_direct_-/-_(590r)	2.27147	-1	-0.579338	634
chr4:21847522-21848022	Ccnc	0.105447	0.56721	0.0598104	0.0598104	Klf12	FALSE	Klf12_direct_+/+	Klf12_direct_+/+_(1274g)	Klf12_direct_+/+_(2206r)	3.29233	1	0.579443	635
chr7:16052697-16053197	Kptn	0.0373045	0.466124	0.0173885	0.0173885	Klf12	FALSE	Klf12_direct_+/+	Klf12_direct_+/+_(1274g)	Klf12_direct_+/+_(2206r)	2.41554	1	0.42408	636
chr7:44553702-44554202	Myh14	0.0251067	0.390131	0.0097949	0.0097949	Phf5a	FALSE	Phf5a_direct_+/+	Phf5a_direct_+/+_(1061g)	Phf5a_direct_+/+_(1031r)	0.714333	1	0.316635	637
chr16:87665276-87665776	Bach1	0.0543175	0.152651	0.00829162	0.00829162	Bach1	FALSE	Bach1_direct_+/+	Bach1_direct_+/+_(214g)	Bach1_direct_+/+_(452r)	2.24934	1	1	638
chr15:8279898-8280398	Nup155	0.233369	0.0969135	0.0226166	0.0226166	Nfib	FALSE	Nfib_direct_+/+	Nfib_direct_+/+_(550g)	Nfib_direct_+/+_(670r)	0.633354	1	0.255913	639
chr2:150362499-150362999	Zfp442	0.274639	-0.315272	-0.0865859	0.0865859	Tbpl1	FALSE	Tbpl1_direct_+/-	Tbpl1_direct_+/-_(387g)	Tbpl1_direct_+/-_(508r)	0.36725	1	0.382738	640
chr3:108210533-108211033	Psma5	0.0480121	0.655169	0.031456	0.031456	Phf5a	FALSE	Phf5a_direct_+/+	Phf5a_direct_+/+_(1061g)	Phf5a_direct_+/+_(1031r)	3.70511	1	0.78095	641
chr17:35058784-35059284	Neu1	0.0146587	-0.638628	-0.00936143	0.00936143	Yy1	FALSE	Yy1_direct_+/-	Yy1_direct_+/-_(268g)	Yy1_direct_+/-_(365r)	5.11269	1	0.605617	642
chr8:115618367-115618867	Maf	0.0546322	-0.770217	-0.0420787	0.0420787	Maf	FALSE	Maf_direct_+/-	Maf_direct_+/-_(384g)	Maf_direct_+/-_(782r)	4.36375	1	1	643
chr7:43601925-43602425	Klk13	0.090231	0.807688	0.0728785	0.0728785	Pitx2	FALSE	Pitx2_direct_+/+	Pitx2_direct_+/+_(250g)	Pitx2_direct_+/+_(283r)	2.99156	1	0.755896	644
chr6:98999111-98999611	Foxp1	0.0211328	0.845797	0.017874	0.017874	Foxp1	FALSE	Foxp1_direct_+/+	Foxp1_direct_+/+_(522g)	Foxp1_direct_+/+_(510r)	4.90997	1	1	645
chr13:90089396-90089896	Tmem167	0.317106	0.394725	0.12517	0.12517	Nfyc	FALSE	Nfyc_direct_+/+	Nfyc_direct_+/+_(644g)	Nfyc_direct_+/+_(768r)	0.915805	1	0.689165	646
chr4:118620519-118621019	Ebna1bp2	0.0716488	0.369355	0.0264638	0.0264638	Klf12	FALSE	Klf12_direct_+/+	Klf12_direct_+/+_(1274g)	Klf12_direct_+/+_(2206r)	1.58837	1	0.485238	647
chr8:84790528-84791028	Ier2	0.0321118	0.501984	0.0161196	0.0161196	Fendrr	FALSE	Fendrr_direct_+/+	Fendrr_direct_+/+_(345g)	Fendrr_direct_+/+_(360r)	4.53134	1	0.851057	648
chr11:116024239-116024739	Wbp2	0.0532659	-0.198733	-0.0105857	0.0105857	Nfyc	FALSE	Nfyc_direct_+/-	Nfyc_direct_+/-_(363g)	Nfyc_direct_+/-_(410r)	1.43776	1	0.716133	649
chr12:116404961-116405461	Esyt2	0.0819954	-0.360355	-0.0295475	0.0295475	Chd2	FALSE	Chd2_direct_+/-	Chd2_direct_+/-_(154g)	Chd2_direct_+/-_(180r)	1.49332	1	0.365463	650
chr10:82178222-82178722	Zfp873	0.231734	0.175842	0.0407486	0.0407486	Phf5a	FALSE	Phf5a_direct_+/+	Phf5a_direct_+/+_(1061g)	Phf5a_direct_+/+_(1031r)	0.675762	1	0.347638	651
chr5:43807902-43808402	Fbxl5	0.078371	-0.225614	-0.0176816	0.0176816	Efemp2	FALSE	Efemp2_direct_+/-	Efemp2_direct_+/-_(287g)	Efemp2_direct_+/-_(249r)	1.34731	1	0.464259	652
chr10:13274804-13275304	Phactr2	0.0455894	0.733268	0.0334293	0.0334293	Tbx20	FALSE	Tbx20_direct_+/+	Tbx20_direct_+/+_(249g)	Tbx20_direct_+/+_(354r)	2.2132	1	0.780479	653
chr2:112454744-112455244	Emc4	0.0710565	0.617371	0.0438682	0.0438682	Phf5a	FALSE	Phf5a_direct_+/+	Phf5a_direct_+/+_(1061g)	Phf5a_direct_+/+_(1031r)	2.94672	1	0.731717	654
chr17:34836708-34837208	Dxo	0.0255964	0.606685	0.015529	0.015529	Phf5a	FALSE	Phf5a_direct_+/+	Phf5a_direct_+/+_(1061g)	Phf5a_direct_+/+_(1031r)	4.34954	1	0.666525	655
chr10:82354230-82354730	Gm4924	0.301193	0.343185	0.103365	0.103365	Nrf1	FALSE	Nrf1_direct_+/+	Nrf1_direct_+/+_(206g)	Nrf1_direct_+/+_(262r)	0.176369	1	0.212071	656
chr5:123675208-123675708	Rsrc2	0.104981	0.386179	0.0405416	0.0405416	Sox5	FALSE	Sox5_direct_+/+	Sox5_direct_+/+_(107g)	Sox5_direct_+/+_(94r)	0.965002	1	0.585903	657
chr18:38746561-38747061	Spry4	0.00481242	-0.354576	-0.00170637	0.00170637	Maf	FALSE	Maf_direct_+/-	Maf_direct_+/-_(384g)	Maf_direct_+/-_(782r)	2.87468	1	0.675301	658
chr7:29818816-29819316	Zfp30	0.040198	0.381449	0.0153335	0.0153335	Phf5a	FALSE	Phf5a_direct_+/+	Phf5a_direct_+/+_(1061g)	Phf5a_direct_+/+_(1031r)	3.16566	1	0.563688	659
chr8:123682337-123682837	Gas8	0.0755169	-0.0985935	-0.00744548	0.00744548	Zfp148	FALSE	Zfp148_direct_+/-	Zfp148_direct_+/-_(343g)	Zfp148_direct_+/-_(616r)	0.259409	1	0.1037	660
chr10:20492555-20493055	Mtfr2	0.065425	-0.525089	-0.0343539	0.0343539	Tcf3	FALSE	Tcf3_direct_+/-	Tcf3_direct_+/-_(654g)	Tcf3_direct_+/-_(567r)	4.13234	1	0.590862	661
chr9:24502952-24503452	Dpy19l1	0.126482	-0.61238	-0.077455	0.077455	E2f3	FALSE	E2f3_direct_+/-	E2f3_direct_+/-_(331g)	E2f3_direct_+/-_(617r)	0.265116	1	0.30064	662
chrX:106485120-106485620	Cysltr1	0.255616	0.265566	0.0678829	0.0678829	E2f1	FALSE	E2f1_direct_-/+	E2f1_direct_-/+_(36g)	E2f1_direct_-/+_(72r)	0.163421	-1	-0.0590252	663
chr14:20674120-20674620	Chchd1	0.0209188	0.503987	0.0105428	0.0105428	Phf5a	FALSE	Phf5a_direct_+/+	Phf5a_direct_+/+_(1061g)	Phf5a_direct_+/+_(1031r)	3.19679	1	0.712556	664
chr16:18811423-18811923	Ufd1	0.0613787	0.386759	0.0237388	0.0237388	Nfyc	FALSE	Nfyc_direct_+/+	Nfyc_direct_+/+_(644g)	Nfyc_direct_+/+_(768r)	1.66896	1	0.543076	665
chr17:75470275-75470775	Fam98a	0.107675	0.207118	0.0223014	0.0223014	Foxf1	FALSE	Foxf1_direct_+/+	Foxf1_direct_+/+_(570g)	Foxf1_direct_+/+_(580r)	1.9832	1	0.508218	666
chr12:4817256-4817756	Mfsd2b	0.0642114	-0.140347	-0.00901189	0.00901189	Elf1	FALSE	Elf1_direct_+/-	Elf1_direct_+/-_(77g)	Elf1_direct_+/-_(91r)	1.31897	1	0.234316	667
chr3:89266296-89266796	Cks1b	0.0260207	0.527415	0.0137237	0.0137237	Phf5a	FALSE	Phf5a_direct_+/+	Phf5a_direct_+/+_(1061g)	Phf5a_direct_+/+_(1031r)	2.69142	1	0.772023	668
chr19:40244373-40244873	Pdlim1	0.0402784	0.602985	0.0242873	0.0242873	Tbx20	FALSE	Tbx20_direct_+/+	Tbx20_direct_+/+_(249g)	Tbx20_direct_+/+_(354r)	4.56565	1	0.672064	669
chr2:126707086-126707586	Trpm7	0.0579889	-0.108596	-0.00629737	0.00629737	Kdm5a	FALSE	Kdm5a_direct_+/-	Kdm5a_direct_+/-_(355g)	Kdm5a_direct_+/-_(608r)	1.33626	1	0.327763	670
chr9:58275106-58275606	Loxl1	0.0997927	0.766255	0.0764667	0.0764667	Tbx20	FALSE	Tbx20_direct_+/+	Tbx20_direct_+/+_(249g)	Tbx20_direct_+/+_(354r)	2.63677	1	0.793859	671
chr4:138330207-138330707	Kif17	0.0276729	0.159333	0.00440921	0.00440921	Pitx2	FALSE	Pitx2_direct_+/+	Pitx2_direct_+/+_(250g)	Pitx2_direct_+/+_(283r)	0.995855	1	0.380781	672
chrX:164381882-164382382	Piga	0.0661861	0.220649	0.0146039	0.0146039	Klf12	FALSE	Klf12_direct_+/+	Klf12_direct_+/+_(1274g)	Klf12_direct_+/+_(2206r)	1.26785	1	0.377256	673
chr2:119662579-119663079	Oip5	0.0754502	0.218066	0.0164531	0.0164531	Phf5a	FALSE	Phf5a_direct_+/+	Phf5a_direct_+/+_(1061g)	Phf5a_direct_+/+_(1031r)	1.64366	1	0.392566	674
chr13:63573378-63573878	Ptch1	0.0348412	0.49151	0.0171248	0.0171248	Foxf1	FALSE	Foxf1_direct_+/+	Foxf1_direct_+/+_(570g)	Foxf1_direct_+/+_(580r)	4.39767	1	0.88626	675
chr10:53629795-53630295	Asf1a	0.0655492	0.445296	0.0291888	0.0291888	Klf12	FALSE	Klf12_direct_+/+	Klf12_direct_+/+_(1274g)	Klf12_direct_+/+_(2206r)	2.1415	1	0.663026	676
chr7:12880879-12881379	Zscan18	0.0591575	0.144692	0.00855958	0.00855958	Phf5a	FALSE	Phf5a_direct_+/+	Phf5a_direct_+/+_(1061g)	Phf5a_direct_+/+_(1031r)	2.80428	1	0.514302	677
chr15:84566684-84567184	Prr5	0.081176	0.494423	0.0401353	0.0401353	Gli1	FALSE	Gli1_direct_+/+	Gli1_direct_+/+_(178g)	Gli1_direct_+/+_(173r)	0.872082	1	0.650041	678
chr6:13069540-13070040	Tmem106b	0.131165	0.0725567	0.0095169	0.0095169	Nrf1	FALSE	Nrf1_direct_+/+	Nrf1_direct_+/+_(206g)	Nrf1_direct_+/+_(262r)	0.210183	1	0.114377	679
chr19:60328248-60328748	Fam204a	0.119282	0.787844	0.0939757	0.0939757	Barx1	FALSE	Barx1_direct_+/+	Barx1_direct_+/+_(236g)	Barx1_direct_+/+_(251r)	1.78479	1	0.757015	680
chr17:59012875-59013375	Nudt12	0.218258	0.128775	0.0281061	0.0281061	Deaf1	FALSE	Deaf1_direct_+/+	Deaf1_direct_+/+_(78g)	Deaf1_direct_+/+_(77r)	0.204486	1	0.254989	681
chr13:8870865-8871365	Wdr37	0.0728996	0.407782	0.0297271	0.0297271	Phf5a	FALSE	Phf5a_direct_+/+	Phf5a_direct_+/+_(1061g)	Phf5a_direct_+/+_(1031r)	0.753528	1	0.508465	682
chr17:35709936-35710436	Tubb5	0.0304745	-0.709794	-0.0216306	0.0216306	Tcf3	FALSE	Tcf3_direct_+/-	Tcf3_direct_+/-_(654g)	Tcf3_direct_+/-_(567r)	1.18029	1	0.773304	683
chrX:101260825-101261325	Foxo4	0.0431499	-0.678551	-0.0292794	0.0292794	Egr1	FALSE	Egr1_direct_+/-	Egr1_direct_+/-_(414g)	Egr1_direct_+/-_(514r)	3.25628	1	0.659434	684
chr15:35155567-35156067	Stk3	0.0275037	0.195543	0.00537816	0.00537816	Klf12	FALSE	Klf12_direct_+/+	Klf12_direct_+/+_(1274g)	Klf12_direct_+/+_(2206r)	2.55933	1	0.610707	685
chr17:65961573-65962073	Ankrd12	0.0157512	-0.349716	-0.00550846	0.00550846	Maf	FALSE	Maf_direct_+/-	Maf_direct_+/-_(384g)	Maf_direct_+/-_(782r)	0.80811	1	0.500382	686
chr4:142221421-142221921	Tmem51	0.0497961	0.536198	0.0267006	0.0267006	Rbpj	FALSE	Rbpj_direct_+/+	Rbpj_direct_+/+_(34g)	Rbpj_direct_+/+_(33r)	4.30635	1	0.526154	687
chr1:170655359-170655859	Nos1ap	0.0133847	0.123843	0.0016576	0.0016576	Tcf12	FALSE	Tcf12_direct_+/+	Tcf12_direct_+/+_(192g)	Tcf12_direct_+/+_(236r)	1.71772	1	0.363777	688
chr3:36031962-36032462	Zfp267	0.119483	-0.697531	-0.0833428	0.0833428	Tbx20	FALSE	Tbx20_direct_-/-	Tbx20_direct_-/-_(561g)	Tbx20_direct_-/-_(590r)	1.17395	-1	-0.517237	689
chr10:7780786-7781286	Nup43	0.120189	0.522435	0.0627909	0.0627909	Klf12	FALSE	Klf12_direct_+/+	Klf12_direct_+/+_(1274g)	Klf12_direct_+/+_(2206r)	0.586092	1	0.479254	690
chr11:102904507-102905007	Eftud2	0.0761819	0.700772	0.0533861	0.0533861	Foxf1	FALSE	Foxf1_direct_+/+	Foxf1_direct_+/+_(570g)	Foxf1_direct_+/+_(580r)	1.85444	1	0.730888	691
chr10:79106470-79106970	Olfr57	0.169641	-0.140085	-0.0237642	0.0237642	Tead4	FALSE	Tead4_direct_+/-	Tead4_direct_+/-_(104g)	Tead4_direct_+/-_(131r)	0.152021	1	0.235798	692
chr5:135168528-135169028	Dnajc30	0.109937	0.589802	0.0648411	0.0648411	Phf5a	FALSE	Phf5a_direct_+/+	Phf5a_direct_+/+_(1061g)	Phf5a_direct_+/+_(1031r)	0.746703	1	0.624971	693
chr2:177957051-177957551	Gm14326	0.182862	-0.448267	-0.0819709	0.0819709	Nfyc	FALSE	Nfyc_direct_+/-	Nfyc_direct_+/-_(363g)	Nfyc_direct_+/-_(410r)	0.557554	1	0.496074	694
chr12:102640416-102640916	Gm20604	0.0221785	0.538417	0.0119413	0.0119413	Tbx20	FALSE	Tbx20_direct_+/+	Tbx20_direct_+/+_(249g)	Tbx20_direct_+/+_(354r)	4.46595	1	0.61158	695
chr13:3896837-3897337	Net1	0.0562827	0.80269	0.0451775	0.0451775	Foxf1	FALSE	Foxf1_direct_+/+	Foxf1_direct_+/+_(570g)	Foxf1_direct_+/+_(580r)	3.1042	1	0.925571	696
chr6:104434674-104435174	Cntn6	0.231594	0.5338	0.123625	0.123625	Barx1	FALSE	Barx1_direct_+/+	Barx1_direct_+/+_(236g)	Barx1_direct_+/+_(251r)	1.16281	1	0.464416	697
chr17:24934764-24935264	Nme3	0.0717446	-0.76506	-0.0548889	0.0548889	Tbx20	FALSE	Tbx20_direct_-/-	Tbx20_direct_-/-_(561g)	Tbx20_direct_-/-_(590r)	2.64848	-1	-0.703146	698
chr16:22857415-22857915	Tbccd1	0.0542391	-0.163753	-0.0088818	0.0088818	Pbx1	FALSE	Pbx1_direct_+/-	Pbx1_direct_+/-_(511g)	Pbx1_direct_+/-_(584r)	0.68142	1	0.3831	699
chr15:103202115-103202615	Hnrnpa1	0.0988821	-0.771248	-0.0762626	0.0762626	Tcf3	FALSE	Tcf3_direct_+/-	Tcf3_direct_+/-_(654g)	Tcf3_direct_+/-_(567r)	0.862678	1	0.888155	700
chr18:77054798-77055298	Ier3ip1	0.0759567	-0.569659	-0.0432694	0.0432694	Tcf3	FALSE	Tcf3_direct_+/-	Tcf3_direct_+/-_(654g)	Tcf3_direct_+/-_(567r)	2.70371	1	0.700346	701
chr10:61766690-61767190	Sar1a	0.0755228	0.516273	0.0389904	0.0389904	Foxp1	FALSE	Foxp1_direct_+/+	Foxp1_direct_+/+_(522g)	Foxp1_direct_+/+_(510r)	1.07496	1	0.715199	702
chr13:29985950-29986450	E2f3	0.0261388	-0.159396	-0.00416642	0.00416642	E2f3	FALSE	E2f3_direct_+/-	E2f3_direct_+/-_(331g)	E2f3_direct_+/-_(617r)	1.91103	1	1	703
chr7:19749294-19749794	Clptm1	0.0306748	0.501387	0.01538	0.01538	Klf12	FALSE	Klf12_direct_+/+	Klf12_direct_+/+_(1274g)	Klf12_direct_+/+_(2206r)	2.673	1	0.597858	704
chr12:110851259-110851759	Tecpr2	0.0723394	-0.617181	-0.0446465	0.0446465	Tbx20	FALSE	Tbx20_direct_-/-	Tbx20_direct_-/-_(561g)	Tbx20_direct_-/-_(590r)	3.95166	-1	-0.765736	705
chrX:104488119-104488619	Uprt	0.170982	0.135227	0.0231215	0.0231215	Atf3	FALSE	Atf3_direct_+/+	Atf3_direct_+/+_(488g)	Atf3_direct_+/+_(799r)	1.16501	1	0.234893	706
chr7:16052697-16053197	Bicra	0.0269706	0.276589	0.00745977	0.00745977	Klf12	FALSE	Klf12_direct_+/+	Klf12_direct_+/+_(1274g)	Klf12_direct_+/+_(2206r)	2.59885	1	0.410961	707
chr10:30200302-30200802	Cenpw	0.13725	0.463863	0.0636652	0.0636652	E2f3	FALSE	E2f3_direct_+/+	E2f3_direct_+/+_(447g)	E2f3_direct_+/+_(1028r)	0.620756	1	0.338267	708
chr13:54608662-54609162	Faf2	0.0850689	0.411754	0.0350275	0.0350275	Gli1	FALSE	Gli1_direct_+/+	Gli1_direct_+/+_(178g)	Gli1_direct_+/+_(173r)	0.999128	1	0.658206	709
chr4:116626677-116627177	Tmem69	0.0444421	0.0860056	0.00382227	0.00382227	Tfdp1	FALSE	Tfdp1_direct_+/+	Tfdp1_direct_+/+_(784g)	Tfdp1_direct_+/+_(1972r)	0.84896	1	0.256396	710
chr11:116030025-116030525	Galk1	0.0375167	0.449033	0.0168462	0.0168462	Phf5a	FALSE	Phf5a_direct_+/+	Phf5a_direct_+/+_(1061g)	Phf5a_direct_+/+_(1031r)	2.82113	1	0.636502	711
chr9:23167870-23168370	Bmper	0.0650822	0.448983	0.0292208	0.0292208	Fendrr	FALSE	Fendrr_direct_+/+	Fendrr_direct_+/+_(345g)	Fendrr_direct_+/+_(360r)	3.3891	1	0.773186	712
chr8:56213492-56213992	Hpgd	0.0775354	-0.680452	-0.0527591	0.0527591	Isl1	FALSE	Isl1_direct_-/-	Isl1_direct_-/-_(98g)	Isl1_direct_-/-_(108r)	2.22602	-1	-0.727539	713
chr5:101664444-101664944	Nkx6-1	0.0613944	0.650279	0.0399235	0.0399235	Foxf1	FALSE	Foxf1_direct_+/+	Foxf1_direct_+/+_(570g)	Foxf1_direct_+/+_(580r)	4.17564	1	0.817044	714
chr8:82858723-82859223	Zfp330	0.0583701	-0.550092	-0.0321089	0.0321089	Tcf3	FALSE	Tcf3_direct_+/-	Tcf3_direct_+/-_(654g)	Tcf3_direct_+/-_(567r)	3.51894	1	0.615632	715
chr7:27978925-27979425	Zfp780b	0.0700437	0.13495	0.0094524	0.0094524	Phf5a	FALSE	Phf5a_direct_+/+	Phf5a_direct_+/+_(1061g)	Phf5a_direct_+/+_(1031r)	1.50063	1	0.291546	716
chrX:71029054-71029554	Mamld1	0.174847	0.129927	0.0227173	0.0227173	Maf	FALSE	Maf_direct_-/+	Maf_direct_-/+_(369g)	Maf_direct_-/+_(728r)	0.170712	-1	-0.100829	717
chr6:51446602-51447102	Nfe2l3	0.0579507	0.277654	0.0160903	0.0160903	Foxp1	FALSE	Foxp1_direct_+/+	Foxp1_direct_+/+_(522g)	Foxp1_direct_+/+_(510r)	2.98864	1	0.509173	718
chr8:4612886-4613386	Shcbp1	0.243986	0.206253	0.0503227	0.0503227	Tfdp1	FALSE	Tfdp1_direct_+/+	Tfdp1_direct_+/+_(784g)	Tfdp1_direct_+/+_(1972r)	1.6751	1	0.507675	719
chr6:14900864-14901364	Foxp2	0.0379859	0.715823	0.0271912	0.0271912	Foxp1	FALSE	Foxp1_direct_+/+	Foxp1_direct_+/+_(522g)	Foxp1_direct_+/+_(510r)	3.48653	1	0.770225	720
chr2:23571649-23572149	Spopl	0.241638	-0.361529	-0.0873594	0.0873594	Sp3	FALSE	Sp3_direct_+/-	Sp3_direct_+/-_(280g)	Sp3_direct_+/-_(872r)	0.26005	1	0.384059	721
chr9:26999364-26999864	Vps26b	0.0634339	0.445334	0.0282493	0.0282493	Phf5a	FALSE	Phf5a_direct_+/+	Phf5a_direct_+/+_(1061g)	Phf5a_direct_+/+_(1031r)	1.52847	1	0.699762	722
chr10:81137179-81137679	Eef2	0.0438131	0.731067	0.0320303	0.0320303	Tcf7l2	FALSE	Tcf7l2_direct_+/+	Tcf7l2_direct_+/+_(233g)	Tcf7l2_direct_+/+_(299r)	0.209459	1	0.771368	723
chr15:82047363-82047863	Snu13	0.0834099	0.727139	0.0606506	0.0606506	Phf5a	FALSE	Phf5a_direct_+/+	Phf5a_direct_+/+_(1061g)	Phf5a_direct_+/+_(1031r)	1.46266	1	0.844022	724
chr10:100487106-100487606	Tmtc3	0.3278	-0.16164	-0.0529857	0.0529857	Sp1	FALSE	Sp1_direct_+/-	Sp1_direct_+/-_(400g)	Sp1_direct_+/-_(921r)	0.407647	1	0.173936	725
chr19:53329062-53329562	Smndc1	0.0813028	0.591673	0.0481047	0.0481047	Phf5a	FALSE	Phf5a_direct_+/+	Phf5a_direct_+/+_(1061g)	Phf5a_direct_+/+_(1031r)	0.707747	1	0.758105	726
chr9:116041698-116042198	Tgfbr2	0.0853716	0.688682	0.0587939	0.0587939	Barx1	FALSE	Barx1_direct_+/+	Barx1_direct_+/+_(236g)	Barx1_direct_+/+_(251r)	1.91993	1	0.744335	727
chr18:75368299-75368799	Ctif	0.0126129	0.565567	0.00713344	0.00713344	Hoxc5	FALSE	Hoxc5_direct_+/+	Hoxc5_direct_+/+_(26g)	Hoxc5_direct_+/+_(30r)	2.25213	1	0.426042	728
chr3:97776171-97776671	Sec22b	0.0772468	0.730009	0.0563908	0.0563908	Foxf1	FALSE	Foxf1_direct_+/+	Foxf1_direct_+/+_(570g)	Foxf1_direct_+/+_(580r)	2.10178	1	0.744584	729
chr9:73113176-73113676	Dnaaf4	0.03073	0.386634	0.0118813	0.0118813	Nr2f2	FALSE	Nr2f2_direct_+/+	Nr2f2_direct_+/+_(15g)	Nr2f2_direct_+/+_(13r)	1.10858	1	0.540966	730
chr14:60856509-60857009	Mipep	0.0393342	0.515122	0.0202619	0.0202619	Foxf1	FALSE	Foxf1_direct_+/+	Foxf1_direct_+/+_(570g)	Foxf1_direct_+/+_(580r)	3.48616	1	0.794609	731
chr3:82950060-82950560	Rbm46	0.0678025	0.374342	0.0253813	0.0253813	Fendrr	FALSE	Fendrr_direct_+/+	Fendrr_direct_+/+_(345g)	Fendrr_direct_+/+_(360r)	3.27557	1	0.808565	732
chr9:26810262-26810762	B3gat1	0.150617	0.585311	0.088158	0.088158	Foxp1	FALSE	Foxp1_direct_+/+	Foxp1_direct_+/+_(522g)	Foxp1_direct_+/+_(510r)	1.84189	1	0.631285	733
chr7:101933674-101934174	Xndc1	0.0743671	0.373749	0.0277946	0.0277946	Phf5a	FALSE	Phf5a_direct_+/+	Phf5a_direct_+/+_(1061g)	Phf5a_direct_+/+_(1031r)	1.46576	1	0.426878	734
chr10:4885920-4886420	Esr1	0.0616539	0.728211	0.0448971	0.0448971	Barx1	FALSE	Barx1_direct_+/+	Barx1_direct_+/+_(236g)	Barx1_direct_+/+_(251r)	3.88196	1	0.82639	735
chr4:100129125-100129625	Pgm1	0.0740403	0.618631	0.0458036	0.0458036	Foxf1	FALSE	Foxf1_direct_+/+	Foxf1_direct_+/+_(570g)	Foxf1_direct_+/+_(580r)	3.8022	1	0.745909	736
chr18:90509994-90510494	Tmx3	0.25514	-0.375391	-0.0957774	0.0957774	Klf5	FALSE	Klf5_direct_-/-	Klf5_direct_-/-_(246g)	Klf5_direct_-/-_(472r)	0.420969	-1	-0.338743	737
chr4:3874993-3875493	Lyn	0.0520671	0.0571552	0.0029759	0.0029759	Klf12	FALSE	Klf12_direct_+/+	Klf12_direct_+/+_(1274g)	Klf12_direct_+/+_(2206r)	2.15893	1	0.241476	738
chr11:121292703-121293203	Wdr45b	0.0844308	0.424268	0.0358212	0.0358212	Fendrr	FALSE	Fendrr_direct_+/+	Fendrr_direct_+/+_(345g)	Fendrr_direct_+/+_(360r)	1.33349	1	0.655648	739
chr2:5895114-5895614	Cdc123	0.10798	0.673449	0.0727191	0.0727191	E2f3	FALSE	E2f3_direct_+/+	E2f3_direct_+/+_(447g)	E2f3_direct_+/+_(1028r)	0.185171	1	0.21441	740
chr11:96906424-96906924	Cbx1	0.0304057	-0.682768	-0.02076	0.02076	Tcf3	FALSE	Tcf3_direct_+/-	Tcf3_direct_+/-_(654g)	Tcf3_direct_+/-_(567r)	4.23273	1	0.755772	741
chr8:24351937-24352437	Tcim	0.0640423	0.675574	0.0432653	0.0432653	Foxf1	FALSE	Foxf1_direct_+/+	Foxf1_direct_+/+_(570g)	Foxf1_direct_+/+_(580r)	1.76803	1	0.891116	742
chr11:29247108-29247608	Cfap36	0.11371	-0.21937	-0.0249446	0.0249446	Efemp2	FALSE	Efemp2_direct_+/-	Efemp2_direct_+/-_(287g)	Efemp2_direct_+/-_(249r)	1.78404	1	0.556024	743
chr11:96977643-96978143	Scrn2	0.0325877	-0.235133	-0.00766244	0.00766244	Pbx1	FALSE	Pbx1_direct_+/-	Pbx1_direct_+/-_(511g)	Pbx1_direct_+/-_(584r)	3.24223	1	0.376404	744
chr9:114639877-114640377	Cmtm7	0.0442478	-0.503857	-0.0222946	0.0222946	Yy1	FALSE	Yy1_direct_+/-	Yy1_direct_+/-_(268g)	Yy1_direct_+/-_(365r)	3.91309	1	0.564373	745
chr1:53404981-53405481	Ormdl1	0.1179	0.389731	0.0459491	0.0459491	Foxf1	FALSE	Foxf1_direct_+/+	Foxf1_direct_+/+_(570g)	Foxf1_direct_+/+_(580r)	2.17121	1	0.675233	746
chr13:95375125-95375625	Zbed3	0.103635	0.521315	0.0540264	0.0540264	Phf5a	FALSE	Phf5a_direct_+/+	Phf5a_direct_+/+_(1061g)	Phf5a_direct_+/+_(1031r)	2.17561	1	0.689383	747
chr6:85916089-85916589	Dusp11	0.0438433	0.556797	0.0244118	0.0244118	Tbx20	FALSE	Tbx20_direct_+/+	Tbx20_direct_+/+_(249g)	Tbx20_direct_+/+_(354r)	4.24861	1	0.583325	748
chr19:4988947-4989447	Ccs	0.0543131	0.569223	0.0309163	0.0309163	Rest	FALSE	Rest_direct_+/+	Rest_direct_+/+_(10g)	Rest_direct_+/+_(10r)	0.375516	1	0.142956	749
chr18:66075161-66075661	Lman1	0.077877	0.195424	0.0152191	0.0152191	Fendrr	FALSE	Fendrr_direct_+/+	Fendrr_direct_+/+_(345g)	Fendrr_direct_+/+_(360r)	1.47032	1	0.530065	750
chr4:19895507-19896007	Ggh	0.148627	0.457242	0.0679586	0.0679586	Foxf1	FALSE	Foxf1_direct_+/+	Foxf1_direct_+/+_(570g)	Foxf1_direct_+/+_(580r)	2.29174	1	0.538601	751
chr14:21004776-21005276	Adk	0.0483377	0.355272	0.017173	0.017173	Fendrr	FALSE	Fendrr_direct_+/+	Fendrr_direct_+/+_(345g)	Fendrr_direct_+/+_(360r)	2.02821	1	0.727371	752
chr7:97331924-97332424	Ndufc2	0.0156807	0.134596	0.00211056	0.00211056	Phf5a	FALSE	Phf5a_direct_+/+	Phf5a_direct_+/+_(1061g)	Phf5a_direct_+/+_(1031r)	3.95014	1	0.764643	753
chr2:67606823-67607323	B3galt1	0.0956171	0.245418	0.0234662	0.0234662	Foxf1	FALSE	Foxf1_direct_+/+	Foxf1_direct_+/+_(570g)	Foxf1_direct_+/+_(580r)	3.24179	1	0.813603	754
chr3:155093232-155093732	Fpgt	0.26748	0.2842	0.0760178	0.0760178	Klf4	FALSE	Klf4_direct_-/+	Klf4_direct_-/+_(87g)	Klf4_direct_-/+_(150r)	0.179337	-1	-0.124167	755
chr9:71261495-71261995	Aldh1a2	0.0286336	0.227919	0.00652615	0.00652615	Fendrr	FALSE	Fendrr_direct_+/+	Fendrr_direct_+/+_(345g)	Fendrr_direct_+/+_(360r)	4.47688	1	0.874006	756
chr8:105860265-105860765	Thap11	0.0252187	-0.331293	-0.00835477	0.00835477	Thap11	FALSE	Thap11_direct_+/-	Thap11_direct_+/-_(70g)	Thap11_direct_+/-_(72r)	2.68935	1	1	757
chr8:53638844-53639344	Neil3	0.082398	0.188211	0.0155082	0.0155082	Klf12	FALSE	Klf12_direct_+/+	Klf12_direct_+/+_(1274g)	Klf12_direct_+/+_(2206r)	1.4564	1	0.491036	758
chr17:34591728-34592228	Rnf5	0.0656527	0.615072	0.0403811	0.0403811	Isl1	FALSE	Isl1_direct_+/+	Isl1_direct_+/+_(403g)	Isl1_direct_+/+_(422r)	0.808504	1	0.576176	759
chr2:178023037-178023537	Gm14326	0.180877	-0.463338	-0.0838072	0.0838072	Nfyc	FALSE	Nfyc_direct_+/-	Nfyc_direct_+/-_(363g)	Nfyc_direct_+/-_(410r)	0.557554	1	0.496074	760
chrX:75416296-75416796	Brcc3	0.160855	0.348069	0.0559886	0.0559886	Klf12	FALSE	Klf12_direct_+/+	Klf12_direct_+/+_(1274g)	Klf12_direct_+/+_(2206r)	0.733221	1	0.478041	761
chr9:57439860-57440360	Cox5a	0.0360863	0.655752	0.0236637	0.0236637	Phf5a	FALSE	Phf5a_direct_+/+	Phf5a_direct_+/+_(1061g)	Phf5a_direct_+/+_(1031r)	3.20928	1	0.821894	762
chr8:84985496-84985996	Junb	0.0594673	-0.523803	-0.0311491	0.0311491	Jun	FALSE	Jun_direct_+/-	Jun_direct_+/-_(605g)	Jun_direct_+/-_(958r)	1.82847	1	0.484873	763
chr9:20887953-20888453	Icam1	0.0197532	-0.26921	-0.00531776	0.00531776	Etv3	FALSE	Etv3_direct_+/-	Etv3_direct_+/-_(91g)	Etv3_direct_+/-_(115r)	2.84747	1	0.463138	764
chr1:118907548-118908048	Gli2	0.0540211	0.469995	0.0253897	0.0253897	Foxf1	FALSE	Foxf1_direct_+/+	Foxf1_direct_+/+_(570g)	Foxf1_direct_+/+_(580r)	1.54538	1	0.626952	765
chr8:60773409-60773909	Clcn3	0.0582365	0.169593	0.00987653	0.00987653	Jund	FALSE	Jund_direct_+/+	Jund_direct_+/+_(502g)	Jund_direct_+/+_(1253r)	3.77975	1	0.537708	766
chr7:46770660-46771160	Hps5	0.0328262	-0.0550621	-0.00180748	0.00180748	Tead1	FALSE	Tead1_direct_+/-	Tead1_direct_+/-_(106g)	Tead1_direct_+/-_(132r)	3.20042	1	0.292281	767
chr3:81975548-81976048	Gucy1b1	0.089424	0.436163	0.0390034	0.0390034	Foxf1	FALSE	Foxf1_direct_+/+	Foxf1_direct_+/+_(570g)	Foxf1_direct_+/+_(580r)	3.37443	1	0.709322	768
chr10:62210720-62211220	Tspan15	0.0889554	0.304486	0.0270856	0.0270856	Fendrr	FALSE	Fendrr_direct_+/+	Fendrr_direct_+/+_(345g)	Fendrr_direct_+/+_(360r)	2.36356	1	0.735723	769
chr6:83137437-83137937	Wbp1	0.0534107	-0.650154	-0.0347252	0.0347252	Tcf3	FALSE	Tcf3_direct_+/-	Tcf3_direct_+/-_(654g)	Tcf3_direct_+/-_(567r)	3.26615	1	0.838234	770
chr6:33263082-33263582	Exoc4	0.11516	0.713488	0.0821653	0.0821653	Foxp1	FALSE	Foxp1_direct_+/+	Foxp1_direct_+/+_(522g)	Foxp1_direct_+/+_(510r)	2.27719	1	0.806822	771
chr17:78417716-78418216	Crim1	0.0221443	0.551118	0.0122041	0.0122041	Klf12	FALSE	Klf12_direct_+/+	Klf12_direct_+/+_(1274g)	Klf12_direct_+/+_(2206r)	2.45618	1	0.688191	772
chr19:38930652-38931152	Hells	0.0741276	0.465257	0.0344884	0.0344884	Tfdp1	FALSE	Tfdp1_direct_+/+	Tfdp1_direct_+/+_(784g)	Tfdp1_direct_+/+_(1972r)	0.64951	1	0.654417	773
chr6:65042404-65042904	Smarcad1	0.267396	-0.114642	-0.0306549	0.0306549	Chd2	FALSE	Chd2_direct_+/-	Chd2_direct_+/-_(154g)	Chd2_direct_+/-_(180r)	0.46795	1	0.380702	774
chr13:84347949-84348449	Tmem161b	0.114039	0.147544	0.0168258	0.0168258	Klf12	FALSE	Klf12_direct_+/+	Klf12_direct_+/+_(1274g)	Klf12_direct_+/+_(2206r)	1.88233	1	0.514739	775
chr7:6398500-6399000	Zfp28	0.0837019	0.282085	0.0236111	0.0236111	Phf5a	FALSE	Phf5a_direct_+/+	Phf5a_direct_+/+_(1061g)	Phf5a_direct_+/+_(1031r)	1.54268	1	0.315278	776
chr6:124828730-124829230	Usp5	0.0120541	0.48096	0.00579756	0.00579756	Phf5a	FALSE	Phf5a_direct_+/+	Phf5a_direct_+/+_(1061g)	Phf5a_direct_+/+_(1031r)	0.699104	1	0.643491	777
chr2:90904404-90904904	Psmc3	0.0450995	0.681565	0.0307382	0.0307382	Phf5a	FALSE	Phf5a_direct_+/+	Phf5a_direct_+/+_(1061g)	Phf5a_direct_+/+_(1031r)	3.71379	1	0.779611	778
chr17:25015754-25016254	Clcn7	0.0596981	0.308265	0.0184028	0.0184028	Nfyc	FALSE	Nfyc_direct_+/+	Nfyc_direct_+/+_(644g)	Nfyc_direct_+/+_(768r)	0.860066	1	0.377596	779
chr6:144203918-144204418	Sox5	0.0327177	0.498707	0.0163165	0.0163165	Foxp1	FALSE	Foxp1_direct_+/+	Foxp1_direct_+/+_(522g)	Foxp1_direct_+/+_(510r)	3.54931	1	0.74698	780
chr19:55194495-55194995	Zdhhc6	0.0569329	-0.423378	-0.0241041	0.0241041	Tcf3	FALSE	Tcf3_direct_+/-	Tcf3_direct_+/-_(654g)	Tcf3_direct_+/-_(567r)	2.49934	1	0.641649	781
chr4:109117738-109118238	Osbpl9	0.0352326	0.303616	0.0106972	0.0106972	Klf12	FALSE	Klf12_direct_+/+	Klf12_direct_+/+_(1274g)	Klf12_direct_+/+_(2206r)	3.87577	1	0.587996	782
chr3:114065416-114065916	Col11a1	0.127756	0.593003	0.0757595	0.0757595	Tbx20	FALSE	Tbx20_direct_+/+	Tbx20_direct_+/+_(249g)	Tbx20_direct_+/+_(354r)	1.20158	1	0.619026	783
chr5:134582465-134582965	Gtf2ird1	0.0594097	0.497333	0.0295464	0.0295464	Phf5a	FALSE	Phf5a_direct_+/+	Phf5a_direct_+/+_(1061g)	Phf5a_direct_+/+_(1031r)	1.99508	1	0.548942	784
chr11:60537835-60538335	Alkbh5	0.0833635	-0.328431	-0.0273791	0.0273791	Kdm5a	FALSE	Kdm5a_direct_+/-	Kdm5a_direct_+/-_(355g)	Kdm5a_direct_+/-_(608r)	0.608506	1	0.305427	785
chr3:159495159-159495659	Depdc1a	0.204899	0.278742	0.057114	0.057114	Nfyc	FALSE	Nfyc_direct_+/+	Nfyc_direct_+/+_(644g)	Nfyc_direct_+/+_(768r)	1.35668	1	0.469363	786
chr6:82039704-82040204	Gcfc2	0.0926191	0.447202	0.0414194	0.0414194	Fendrr	FALSE	Fendrr_direct_+/+	Fendrr_direct_+/+_(345g)	Fendrr_direct_+/+_(360r)	2.89037	1	0.534701	787
chr5:144547157-144547657	Nptx2	0.138184	0.34063	0.0470695	0.0470695	Bach1	FALSE	Bach1_direct_+/+	Bach1_direct_+/+_(214g)	Bach1_direct_+/+_(452r)	0.50899	1	0.0561351	788
chr10:100487106-100487606	Tmtc3	0.3278	-0.16164	-0.0529857	0.0529857	E2f3	FALSE	E2f3_direct_+/-	E2f3_direct_+/-_(331g)	E2f3_direct_+/-_(617r)	0.505123	1	0.295934	789
chrX:18163141-18163641	Kdm6a	0.142992	0.407521	0.0582721	0.0582721	Phf5a	FALSE	Phf5a_direct_+/+	Phf5a_direct_+/+_(1061g)	Phf5a_direct_+/+_(1031r)	1.83494	1	0.534717	790
chr19:18997652-18998152	Rorb	0.103001	0.584625	0.060217	0.060217	Isl1	FALSE	Isl1_direct_+/+	Isl1_direct_+/+_(403g)	Isl1_direct_+/+_(422r)	1.39364	1	0.513171	791
chr6:65042404-65042904	Smarcad1	0.267396	-0.114642	-0.0306549	0.0306549	Chd1	FALSE	Chd1_direct_+/-	Chd1_direct_+/-_(212g)	Chd1_direct_+/-_(427r)	0.847275	1	0.331318	792
chr9:37616745-37617245	Siae	0.0280832	0.201986	0.00567242	0.00567242	Meis1	FALSE	Meis1_direct_+/+	Meis1_direct_+/+_(167g)	Meis1_direct_+/+_(189r)	0.708514	1	0.436015	793
chrX:7728230-7728730	Prickle3	0.0742274	-0.382654	-0.0284034	0.0284034	Thap11	FALSE	Thap11_direct_+/-	Thap11_direct_+/-_(70g)	Thap11_direct_+/-_(72r)	1.49589	1	0.469311	794
chr7:42505471-42505971	Zfp141	0.478235	-0.139956	-0.0669318	0.0669318	Jun	FALSE	Jun_direct_+/-	Jun_direct_+/-_(605g)	Jun_direct_+/-_(958r)	0.300373	1	0.191845	795
chr5:115509101-115509601	Pxn	0.0451597	0.231593	0.0104587	0.0104587	Foxf1	FALSE	Foxf1_direct_+/+	Foxf1_direct_+/+_(570g)	Foxf1_direct_+/+_(580r)	2.24525	1	0.635994	796
chr6:86357159-86357659	Pcyox1	0.0367825	-0.53875	-0.0198166	0.0198166	Tcf3	FALSE	Tcf3_direct_+/-	Tcf3_direct_+/-_(654g)	Tcf3_direct_+/-_(567r)	4.2269	1	0.660869	797
chr3:133333525-133334025	Ppa2	0.105776	0.135965	0.0143819	0.0143819	Foxf1	FALSE	Foxf1_direct_+/+	Foxf1_direct_+/+_(570g)	Foxf1_direct_+/+_(580r)	2.41375	1	0.703758	798
chr14:65097938-65098438	Extl3	0.0425654	0.312471	0.0133004	0.0133004	Phf5a	FALSE	Phf5a_direct_+/+	Phf5a_direct_+/+_(1061g)	Phf5a_direct_+/+_(1031r)	3.93022	1	0.506759	799
chr6:52825535-52826035	Tax1bp1	0.0440632	-0.544682	-0.0240004	0.0240004	Junb	FALSE	Junb_direct_+/-	Junb_direct_+/-_(772g)	Junb_direct_+/-_(1655r)	1.5689	1	0.578835	800
chr6:146633558-146634058	Med21	0.0937572	0.429455	0.0402645	0.0402645	Fendrr	FALSE	Fendrr_direct_+/+	Fendrr_direct_+/+_(345g)	Fendrr_direct_+/+_(360r)	2.20306	1	0.682577	801
chr6:126848903-126849403	Ndufa9	0.0745619	0.412145	0.0307304	0.0307304	Phf5a	FALSE	Phf5a_direct_+/+	Phf5a_direct_+/+_(1061g)	Phf5a_direct_+/+_(1031r)	3.17141	1	0.550712	802
chr14:70170463-70170963	Sorbs3	0.0234446	-0.630197	-0.0147747	0.0147747	Tbx20	FALSE	Tbx20_direct_-/-	Tbx20_direct_-/-_(561g)	Tbx20_direct_-/-_(590r)	4.62466	-1	-0.61056	803
chr7:4886654-4887154	Zfp579	0.0562294	0.406186	0.0228396	0.0228396	Foxf1	FALSE	Foxf1_direct_+/+	Foxf1_direct_+/+_(570g)	Foxf1_direct_+/+_(580r)	3.93205	1	0.721496	804
chr4:134041723-134042223	Hmgn2	0.0877468	-0.709368	-0.0622448	0.0622448	Tcf3	FALSE	Tcf3_direct_+/-	Tcf3_direct_+/-_(654g)	Tcf3_direct_+/-_(567r)	1.95632	1	0.871614	805
chr1:111864552-111865052	Dsel	0.247578	-0.63482	-0.157168	0.157168	Klf4	FALSE	Klf4_direct_-/-	Klf4_direct_-/-_(53g)	Klf4_direct_-/-_(58r)	0.147275	-1	-0.183842	806
chr15:36164690-36165190	Rgs22	0.0774976	-0.308021	-0.0238709	0.0238709	Sp1	FALSE	Sp1_direct_-/-	Sp1_direct_-/-_(24g)	Sp1_direct_-/-_(56r)	0.616084	-1	-0.0745392	807
chr1:17837161-17837661	Crispld1	0.319127	0.42591	0.135919	0.135919	Foxo4	FALSE	Foxo4_direct_+/+	Foxo4_direct_+/+_(93g)	Foxo4_direct_+/+_(99r)	0.347178	1	0.487637	808
chr7:65955249-65955749	Snrpa1	0.0789368	-0.690885	-0.0545362	0.0545362	Hoxb6	FALSE	Hoxb6_direct_+/-	Hoxb6_direct_+/-_(31g)	Hoxb6_direct_+/-_(26r)	1.60876	1	0.450382	809
chr8:86623765-86624265	Siah1a	0.0562867	-0.453576	-0.0255303	0.0255303	Elf4	FALSE	Elf4_direct_-/-	Elf4_direct_-/-_(70g)	Elf4_direct_-/-_(84r)	0.0890136	-1	-0.201855	810
chr18:31759519-31760019	Sap130	0.102522	0.671691	0.0688628	0.0688628	Phf5a	FALSE	Phf5a_direct_+/+	Phf5a_direct_+/+_(1061g)	Phf5a_direct_+/+_(1031r)	1.28969	1	0.665875	811
chr10:123196813-123197313	Usp15	0.0463837	-0.521431	-0.0241859	0.0241859	Yy1	FALSE	Yy1_direct_+/-	Yy1_direct_+/-_(268g)	Yy1_direct_+/-_(365r)	3.61854	1	0.613349	812
chr3:58576406-58576906	Siah2	0.0322266	-0.0828027	-0.00266845	0.00266845	Kdm5a	FALSE	Kdm5a_direct_+/-	Kdm5a_direct_+/-_(355g)	Kdm5a_direct_+/-_(608r)	1.83222	1	0.278377	813
chr15:43282429-43282929	Eif3e	0.0603568	0.388894	0.0234724	0.0234724	Phf5a	FALSE	Phf5a_direct_+/+	Phf5a_direct_+/+_(1061g)	Phf5a_direct_+/+_(1031r)	2.54756	1	0.676454	814
chr15:99772248-99772748	Lima1	0.0290579	-0.373028	-0.0108394	0.0108394	Yy1	FALSE	Yy1_direct_+/-	Yy1_direct_+/-_(268g)	Yy1_direct_+/-_(365r)	4.48165	1	0.464428	815
chr7:30599843-30600343	Psenen	0.0593053	0.411042	0.0243769	0.0243769	Pbx3	FALSE	Pbx3_direct_+/+	Pbx3_direct_+/+_(164g)	Pbx3_direct_+/+_(193r)	0.355946	1	0.467036	816
chr5:136637879-136638379	Col26a1	0.0486586	0.483029	0.0235035	0.0235035	Foxf1	FALSE	Foxf1_direct_+/+	Foxf1_direct_+/+_(570g)	Foxf1_direct_+/+_(580r)	3.3714	1	0.701232	817
chr15:99702044-99702544	Lima1	0.0217272	-0.37807	-0.00821443	0.00821443	Yy1	FALSE	Yy1_direct_+/-	Yy1_direct_+/-_(268g)	Yy1_direct_+/-_(365r)	4.48165	1	0.464428	818
chr11:50915827-50916327	Zfp354a	0.136139	0.125333	0.0170628	0.0170628	Tfdp1	FALSE	Tfdp1_direct_+/+	Tfdp1_direct_+/+_(784g)	Tfdp1_direct_+/+_(1972r)	1.87953	1	0.204913	819
chr8:71950805-71951305	Zfp961	0.0812908	0.231521	0.0188206	0.0188206	Nfyc	FALSE	Nfyc_direct_+/+	Nfyc_direct_+/+_(644g)	Nfyc_direct_+/+_(768r)	1.48667	1	0.479955	820
chr17:15058065-15058565	Gm3448	0.0865182	-0.646501	-0.055934	0.055934	Tbx20	FALSE	Tbx20_direct_-/-	Tbx20_direct_-/-_(561g)	Tbx20_direct_-/-_(590r)	1.27988	-1	-0.513807	821
chrX:145461298-145461798	Amot	0.0758345	-0.18438	-0.0139823	0.0139823	Maf	FALSE	Maf_direct_+/-	Maf_direct_+/-_(384g)	Maf_direct_+/-_(782r)	1.21478	1	0.243315	822
chr6:72852067-72852567	Tmsb10	0.0669626	-0.807288	-0.0540581	0.0540581	Tbx20	FALSE	Tbx20_direct_-/-	Tbx20_direct_-/-_(561g)	Tbx20_direct_-/-_(590r)	2.25471	-1	-0.714509	823
chr10:79097354-79097854	Olfr57	0.165451	-0.128123	-0.0211982	0.0211982	Deaf1	FALSE	Deaf1_direct_+/-	Deaf1_direct_+/-_(107g)	Deaf1_direct_+/-_(127r)	0.341073	1	0.0648144	824
chr8:123654231-123654731	Rhou	0.0352967	-0.660871	-0.0233265	0.0233265	Hoxb6	FALSE	Hoxb6_direct_-/-	Hoxb6_direct_-/-_(160g)	Hoxb6_direct_-/-_(187r)	3.31096	-1	-0.513538	825
chrX:136138800-136139300	Bex3	0.074061	-0.627463	-0.0464706	0.0464706	Tcf3	FALSE	Tcf3_direct_+/-	Tcf3_direct_+/-_(654g)	Tcf3_direct_+/-_(567r)	3.64002	1	0.774495	826
chr1:58586164-58586664	Ndufb3	0.0735509	0.542843	0.0399266	0.0399266	Phf5a	FALSE	Phf5a_direct_+/+	Phf5a_direct_+/+_(1061g)	Phf5a_direct_+/+_(1031r)	3.29219	1	0.603951	827
chr10:52417175-52417675	Nus1	0.134212	-0.372239	-0.0499588	0.0499588	Yy1	FALSE	Yy1_direct_+/-	Yy1_direct_+/-_(268g)	Yy1_direct_+/-_(365r)	0.982372	1	0.509747	828
chr2:102552010-102552510	Pamr1	0.0759012	0.574853	0.043632	0.043632	Foxf1	FALSE	Foxf1_direct_+/+	Foxf1_direct_+/+_(570g)	Foxf1_direct_+/+_(580r)	2.47895	1	0.763301	829
chr7:122132727-122133227	Ndufab1	0.0668617	0.604786	0.040437	0.040437	Phf5a	FALSE	Phf5a_direct_+/+	Phf5a_direct_+/+_(1061g)	Phf5a_direct_+/+_(1031r)	2.72069	1	0.80382	830
chr2:160248229-160248729	Mafb	0.0482124	0.370419	0.0178588	0.0178588	Hoxb4	FALSE	Hoxb4_direct_+/+	Hoxb4_direct_+/+_(198g)	Hoxb4_direct_+/+_(260r)	2.28639	1	0.409749	831
chr16:18543398-18543898	Gnb1l	0.0439444	-0.594139	-0.0261091	0.0261091	Tcf3	FALSE	Tcf3_direct_+/-	Tcf3_direct_+/-_(654g)	Tcf3_direct_+/-_(567r)	4.52078	1	0.692925	832
chr8:71464539-71465039	Babam1	0.0605045	0.609259	0.0368629	0.0368629	Phf5a	FALSE	Phf5a_direct_+/+	Phf5a_direct_+/+_(1061g)	Phf5a_direct_+/+_(1031r)	0.708499	1	0.74939	833
chr9:54501671-54502171	Cib2	0.0890185	-0.313673	-0.0279227	0.0279227	Efemp2	FALSE	Efemp2_direct_+/-	Efemp2_direct_+/-_(287g)	Efemp2_direct_+/-_(249r)	1.8578	1	0.800204	834
chr7:27804526-27805026	Zfp974	0.0727271	-0.0828694	-0.00602685	0.00602685	Kdm5a	FALSE	Kdm5a_direct_+/-	Kdm5a_direct_+/-_(355g)	Kdm5a_direct_+/-_(608r)	1.42756	1	0.193983	835
chr18:37218078-37218578	Pcdhb7	0.391783	0.263322	0.103165	0.103165	Kmt2b	FALSE	Kmt2b_direct_-/+	Kmt2b_direct_-/+_(125g)	Kmt2b_direct_-/+_(160r)	0.209499	-1	-0.207859	836
chr11:70154333-70154833	Rnasek	0.0387306	0.753768	0.0291939	0.0291939	Isl1	FALSE	Isl1_direct_+/+	Isl1_direct_+/+_(403g)	Isl1_direct_+/+_(422r)	3.56947	1	0.754229	837
chr16:19877001-19877501	B3gnt5	0.0871136	-0.44051	-0.0383744	0.0383744	Tcf3	FALSE	Tcf3_direct_+/-	Tcf3_direct_+/-_(654g)	Tcf3_direct_+/-_(567r)	1.97103	1	0.467009	838
chr11:116024239-116024739	Wbp2	0.0532659	-0.198733	-0.0105857	0.0105857	Pbx1	FALSE	Pbx1_direct_+/-	Pbx1_direct_+/-_(511g)	Pbx1_direct_+/-_(584r)	1.5158	1	0.585358	839
chr11:102284521-102285021	Grn	0.0318692	0.163328	0.00520512	0.00520512	Klf12	FALSE	Klf12_direct_+/+	Klf12_direct_+/+_(1274g)	Klf12_direct_+/+_(2206r)	3.42952	1	0.689971	840
chrX:100493952-100494452	Pdzd11	0.10985	0.534517	0.0587166	0.0587166	Phf5a	FALSE	Phf5a_direct_+/+	Phf5a_direct_+/+_(1061g)	Phf5a_direct_+/+_(1031r)	2.1104	1	0.773494	841
chrX:95711518-95712018	Zc3h12b	0.105195	0.427083	0.0449271	0.0449271	Rfx2	FALSE	Rfx2_direct_+/+	Rfx2_direct_+/+_(95g)	Rfx2_direct_+/+_(97r)	1.00435	1	0.551046	842
chr2:23571649-23572149	Spopl	0.241638	-0.361529	-0.0873594	0.0873594	Klf5	FALSE	Klf5_direct_-/-	Klf5_direct_-/-_(246g)	Klf5_direct_-/-_(472r)	1.13801	-1	-0.327117	843
chr2:112367785-112368285	Nop10	0.0850597	0.77132	0.0656082	0.0656082	Phf5a	FALSE	Phf5a_direct_+/+	Phf5a_direct_+/+_(1061g)	Phf5a_direct_+/+_(1031r)	1.51096	1	0.789633	844
chr2:90846831-90847331	Mtch2	0.0567441	0.544478	0.0308959	0.0308959	Phf5a	FALSE	Phf5a_direct_+/+	Phf5a_direct_+/+_(1061g)	Phf5a_direct_+/+_(1031r)	2.97156	1	0.816789	845
chr8:34092463-34092963	Dctn6	0.0734381	0.503328	0.0369635	0.0369635	Fendrr	FALSE	Fendrr_direct_+/+	Fendrr_direct_+/+_(345g)	Fendrr_direct_+/+_(360r)	3.26036	1	0.796863	846
chr2:61676278-61676778	Psmd14	0.0466187	-0.374318	-0.0174502	0.0174502	Meis1	FALSE	Meis1_direct_+/-	Meis1_direct_+/-_(713g)	Meis1_direct_+/-_(806r)	0.918975	1	0.700317	847
chr12:81434622-81435122	Cox16	0.0799772	0.743747	0.0594827	0.0594827	Isl1	FALSE	Isl1_direct_+/+	Isl1_direct_+/+_(403g)	Isl1_direct_+/+_(422r)	3.35585	1	0.700694	848
chr7:19749294-19749794	Tomm40	0.0190566	0.387399	0.00738252	0.00738252	Klf12	FALSE	Klf12_direct_+/+	Klf12_direct_+/+_(1274g)	Klf12_direct_+/+_(2206r)	2.85495	1	0.731275	849
chr7:27231675-27232175	Egln2	0.0813949	-0.148717	-0.0121048	0.0121048	Fos	FALSE	Fos_direct_+/-	Fos_direct_+/-_(598g)	Fos_direct_+/-_(1017r)	1.39694	1	0.537573	850
chr10:107662279-107662779	Ptprq	0.066096	0.651423	0.0430565	0.0430565	Fendrr	FALSE	Fendrr_direct_+/+	Fendrr_direct_+/+_(345g)	Fendrr_direct_+/+_(360r)	4.04608	1	0.73666	851
chr12:55302692-55303192	Psma6	0.0669944	0.700086	0.0469018	0.0469018	Phf5a	FALSE	Phf5a_direct_+/+	Phf5a_direct_+/+_(1061g)	Phf5a_direct_+/+_(1031r)	1.73235	1	0.818294	852
chr8:4677656-4678156	Cers4	0.0655442	0.477224	0.0312793	0.0312793	Phf5a	FALSE	Phf5a_direct_+/+	Phf5a_direct_+/+_(1061g)	Phf5a_direct_+/+_(1031r)	1.43943	1	0.527707	853
chr4:21712119-21712619	Ccnc	0.0981148	0.489363	0.0480137	0.0480137	Klf12	FALSE	Klf12_direct_+/+	Klf12_direct_+/+_(1274g)	Klf12_direct_+/+_(2206r)	3.29233	1	0.579443	854
chr6:100929062-100929562	Ppp4r2	0.0252148	0.702047	0.017702	0.017702	Tbx20	FALSE	Tbx20_direct_+/+	Tbx20_direct_+/+_(249g)	Tbx20_direct_+/+_(354r)	4.27206	1	0.673119	855
chr14:52197195-52197695	Mettl3	0.0683751	0.38717	0.0264728	0.0264728	Phf5a	FALSE	Phf5a_direct_+/+	Phf5a_direct_+/+_(1061g)	Phf5a_direct_+/+_(1031r)	1.47603	1	0.495505	856
chr11:96286318-96286818	Hoxb8	0.0193705	0.83651	0.0162036	0.0162036	Barx1	FALSE	Barx1_direct_+/+	Barx1_direct_+/+_(236g)	Barx1_direct_+/+_(251r)	3.31379	1	0.769156	857
chr5:114773829-114774329	Trpv4	0.0497999	0.227585	0.0113337	0.0113337	Hoxb4	FALSE	Hoxb4_direct_+/+	Hoxb4_direct_+/+_(198g)	Hoxb4_direct_+/+_(260r)	0.762195	1	0.332046	858
chrX:160994689-160995189	Scml2	0.282704	0.167889	0.0474629	0.0474629	Tfdp1	FALSE	Tfdp1_direct_+/+	Tfdp1_direct_+/+_(784g)	Tfdp1_direct_+/+_(1972r)	0.447337	1	0.422761	859
chr4:93334524-93335024	Tusc1	0.427099	0.221453	0.0945823	0.0945823	Klf14	FALSE	Klf14_direct_-/+	Klf14_direct_-/+_(14g)	Klf14_direct_-/+_(16r)	0.143185	-1	-0.0909157	860
chr9:54501671-54502171	Idh3a	0.0862564	-0.339859	-0.029315	0.029315	Efemp2	FALSE	Efemp2_direct_+/-	Efemp2_direct_+/-_(287g)	Efemp2_direct_+/-_(249r)	1.88964	1	0.751611	861
chr3:158031505-158032005	Lrrc40	0.0995783	0.441539	0.0439678	0.0439678	Tfdp1	FALSE	Tfdp1_direct_+/+	Tfdp1_direct_+/+_(784g)	Tfdp1_direct_+/+_(1972r)	1.40643	1	0.627366	862
chrX:106485120-106485620	Cysltr1	0.255616	0.265566	0.0678829	0.0678829	Klf13	FALSE	Klf13_direct_+/+	Klf13_direct_+/+_(165g)	Klf13_direct_+/+_(342r)	0.210987	1	0.106564	863
chrX:166440487-166440987	Rab9	0.0438566	-0.262012	-0.011491	0.011491	Chd2	FALSE	Chd2_direct_+/-	Chd2_direct_+/-_(154g)	Chd2_direct_+/-_(180r)	0.522782	1	0.368699	864
chr11:4800614-4801114	Uqcr10	0.0431539	-0.631791	-0.0272643	0.0272643	Tcf3	FALSE	Tcf3_direct_+/-	Tcf3_direct_+/-_(654g)	Tcf3_direct_+/-_(567r)	3.74029	1	0.742116	865
chr7:112467530-112468030	Parva	0.0370065	-0.609233	-0.0225456	0.0225456	Tcf3	FALSE	Tcf3_direct_+/-	Tcf3_direct_+/-_(654g)	Tcf3_direct_+/-_(567r)	4.15974	1	0.671299	866
chr1:97570754-97571254	D1Ertd622e	0.075654	-0.408067	-0.0308719	0.0308719	Tcf3	FALSE	Tcf3_direct_+/-	Tcf3_direct_+/-_(654g)	Tcf3_direct_+/-_(567r)	2.20723	1	0.392491	867
chr12:87443602-87444102	Sptlc2	0.0561711	-0.0862006	-0.00484198	0.00484198	Kat5	FALSE	Kat5_direct_+/-	Kat5_direct_+/-_(92g)	Kat5_direct_+/-_(112r)	0.95259	1	0.242406	868
chr7:126760328-126760828	Mapk3	0.0325689	0.366152	0.0119252	0.0119252	Fendrr	FALSE	Fendrr_direct_+/+	Fendrr_direct_+/+_(345g)	Fendrr_direct_+/+_(360r)	4.31049	1	0.813006	869
chr2:109280696-109281196	Kif18a	0.300463	0.158444	0.0476067	0.0476067	Nfib	FALSE	Nfib_direct_+/+	Nfib_direct_+/+_(550g)	Nfib_direct_+/+_(670r)	0.503243	1	0.293021	870
chr6:71631739-71632239	Chmp3	0.0872297	0.272149	0.0237395	0.0237395	Sox5	FALSE	Sox5_direct_+/+	Sox5_direct_+/+_(107g)	Sox5_direct_+/+_(94r)	0.730482	1	0.422883	871
chrX:162736254-162736754	Txlng	0.0697677	-0.213004	-0.0148608	0.0148608	Tead2	FALSE	Tead2_direct_+/-	Tead2_direct_+/-_(493g)	Tead2_direct_+/-_(462r)	1.51164	1	0.358992	872
chr15:51877184-51877684	Rad21	0.0512287	0.457027	0.0234129	0.0234129	Phf5a	FALSE	Phf5a_direct_+/+	Phf5a_direct_+/+_(1061g)	Phf5a_direct_+/+_(1031r)	1.97155	1	0.706324	873
chr5:31630017-31630517	Slc4a1ap	0.0320602	-0.136722	-0.00438334	0.00438334	Tead1	FALSE	Tead1_direct_+/-	Tead1_direct_+/-_(106g)	Tead1_direct_+/-_(132r)	1.77454	1	0.331108	874
chr7:3644832-3645332	Cnot3	0.0338448	0.0690644	0.00233747	0.00233747	Nfyc	FALSE	Nfyc_direct_+/+	Nfyc_direct_+/+_(644g)	Nfyc_direct_+/+_(768r)	1.2781	1	0.373169	875
chr11:69980350-69980850	Tmem256	0.0876368	0.615685	0.0539567	0.0539567	Phf5a	FALSE	Phf5a_direct_+/+	Phf5a_direct_+/+_(1061g)	Phf5a_direct_+/+_(1031r)	1.35367	1	0.768234	876
chr10:80797702-80798202	Mknk2	0.0765124	-0.380586	-0.0291196	0.0291196	Yy1	FALSE	Yy1_direct_+/-	Yy1_direct_+/-_(268g)	Yy1_direct_+/-_(365r)	3.37038	1	0.511112	877
chr4:141537506-141538006	Hspb7	0.0578223	-0.66884	-0.0386738	0.0386738	Hoxb6	FALSE	Hoxb6_direct_-/-	Hoxb6_direct_-/-_(160g)	Hoxb6_direct_-/-_(187r)	1.71761	-1	-0.550562	878
chr17:8905439-8905939	Pde10a	0.0679671	-0.133895	-0.00910042	0.00910042	Nfix	FALSE	Nfix_direct_-/-	Nfix_direct_-/-_(29g)	Nfix_direct_-/-_(35r)	0.375033	-1	-0.0730159	879
chr8:110919539-110920039	Ddx19b	0.0856912	-0.369418	-0.0316559	0.0316559	Thap11	FALSE	Thap11_direct_+/-	Thap11_direct_+/-_(70g)	Thap11_direct_+/-_(72r)	0.428895	1	0.397513	880
chr16:16146498-16146998	Spidr	0.0446479	0.249753	0.011151	0.011151	E2f3	FALSE	E2f3_direct_+/+	E2f3_direct_+/+_(447g)	E2f3_direct_+/+_(1028r)	0.628151	1	0.28824	881
chr1:135800368-135800868	Tnnt2	0.101023	0.691152	0.0698221	0.0698221	Tbx20	FALSE	Tbx20_direct_+/+	Tbx20_direct_+/+_(249g)	Tbx20_direct_+/+_(354r)	2.39325	1	0.688559	882
chr11:71019247-71019747	Mis12	0.0829523	-0.229572	-0.0190436	0.0190436	Nfyc	FALSE	Nfyc_direct_+/-	Nfyc_direct_+/-_(363g)	Nfyc_direct_+/-_(410r)	0.498349	1	0.278167	883
chr8:75109250-75109750	Mcm5	0.0610563	0.610768	0.0372913	0.0372913	E2f3	FALSE	E2f3_direct_+/+	E2f3_direct_+/+_(447g)	E2f3_direct_+/+_(1028r)	0.18739	1	0.367821	884
chr2:158305864-158306364	Lbp	0.0918582	0.598131	0.0549432	0.0549432	Foxf1	FALSE	Foxf1_direct_+/+	Foxf1_direct_+/+_(570g)	Foxf1_direct_+/+_(580r)	3.22463	1	0.838285	885
chr19:5272862-5273362	Sf3b2	0.0926608	0.581312	0.0538648	0.0538648	Phf5a	FALSE	Phf5a_direct_+/+	Phf5a_direct_+/+_(1061g)	Phf5a_direct_+/+_(1031r)	2.24303	1	0.76183	886
chr10:58323197-58323697	Ranbp2	0.0381366	-0.310993	-0.0118602	0.0118602	Sp3	FALSE	Sp3_direct_+/-	Sp3_direct_+/-_(280g)	Sp3_direct_+/-_(872r)	0.766177	1	0.452495	887
chr14:32201690-32202190	Dph3	0.0507516	0.545623	0.0276913	0.0276913	Phf5a	FALSE	Phf5a_direct_+/+	Phf5a_direct_+/+_(1061g)	Phf5a_direct_+/+_(1031r)	2.59551	1	0.595495	888
chr7:45920648-45921148	Emp3	0.0500721	0.356845	0.017868	0.017868	Jund	FALSE	Jund_direct_+/+	Jund_direct_+/+_(502g)	Jund_direct_+/+_(1253r)	1.83733	1	0.444629	889
chr4:25281444-25281944	Ufl1	0.213214	-0.336557	-0.0717585	0.0717585	Creb3l1	FALSE	Creb3l1_direct_+/-	Creb3l1_direct_+/-_(31g)	Creb3l1_direct_+/-_(29r)	0.314577	1	0.158635	890
chr9:119265792-119266292	Acaa1a	0.0458581	-0.219412	-0.0100618	0.0100618	Fos	FALSE	Fos_direct_+/-	Fos_direct_+/-_(598g)	Fos_direct_+/-_(1017r)	0.586029	1	0.635553	891
chr17:25184285-25184785	Tsr3	0.0725947	0.439044	0.0318723	0.0318723	Phf5a	FALSE	Phf5a_direct_+/+	Phf5a_direct_+/+_(1061g)	Phf5a_direct_+/+_(1031r)	3.14502	1	0.605372	892
chr10:97589549-97590049	Dcn	0.0953337	0.574944	0.0548115	0.0548115	Tbx20	FALSE	Tbx20_direct_+/+	Tbx20_direct_+/+_(249g)	Tbx20_direct_+/+_(354r)	2.43495	1	0.776489	893
chr8:60996445-60996945	Clcn3	0.0748335	0.229444	0.0171701	0.0171701	Jund	FALSE	Jund_direct_+/+	Jund_direct_+/+_(502g)	Jund_direct_+/+_(1253r)	3.77975	1	0.537708	894
chr3:138442602-138443102	Adh5	0.0650992	0.614995	0.0400356	0.0400356	Phf5a	FALSE	Phf5a_direct_+/+	Phf5a_direct_+/+_(1061g)	Phf5a_direct_+/+_(1031r)	2.25389	1	0.724926	895
chr2:105904349-105904849	Immp1l	0.174158	-0.339864	-0.05919	0.05919	Tbpl1	FALSE	Tbpl1_direct_+/-	Tbpl1_direct_+/-_(387g)	Tbpl1_direct_+/-_(508r)	0.33321	1	0.594634	896
chr5:29434466-29434966	Nom1	0.0645953	-0.0620464	-0.0040079	0.0040079	Kdm5a	FALSE	Kdm5a_direct_+/-	Kdm5a_direct_+/-_(355g)	Kdm5a_direct_+/-_(608r)	1.92118	1	0.311346	897
chr19:21773536-21774036	Cemip2	0.069981	-0.751743	-0.0526077	0.0526077	Tbx20	FALSE	Tbx20_direct_-/-	Tbx20_direct_-/-_(561g)	Tbx20_direct_-/-_(590r)	1.36773	-1	-0.608244	898
chr5:67529880-67530380	Shisa3	0.0611528	0.698381	0.0427079	0.0427079	Hoxb8	FALSE	Hoxb8_direct_+/+	Hoxb8_direct_+/+_(137g)	Hoxb8_direct_+/+_(172r)	3.31008	1	0.703513	899
chr2:27327071-27327571	Brd3	0.0507477	-0.60206	-0.0305532	0.0305532	Tead2	FALSE	Tead2_direct_+/-	Tead2_direct_+/-_(493g)	Tead2_direct_+/-_(462r)	2.19807	1	0.755932	900
chr13:63556316-63556816	Ptch1	0.0393022	0.388467	0.0152676	0.0152676	Foxf1	FALSE	Foxf1_direct_+/+	Foxf1_direct_+/+_(570g)	Foxf1_direct_+/+_(580r)	4.39767	1	0.88626	901
chr10:100487106-100487606	Tmtc3	0.3278	-0.16164	-0.0529857	0.0529857	Klf7	FALSE	Klf7_direct_+/-	Klf7_direct_+/-_(288g)	Klf7_direct_+/-_(396r)	0.567702	1	0.268395	902
chr5:86172401-86172901	Cenpc1	0.111759	0.295926	0.0330725	0.0330725	Klf12	FALSE	Klf12_direct_+/+	Klf12_direct_+/+_(1274g)	Klf12_direct_+/+_(2206r)	1.08365	1	0.409264	903
chr16:20535182-20535682	Eif2b5	0.0442425	0.468863	0.0207437	0.0207437	Phf5a	FALSE	Phf5a_direct_+/+	Phf5a_direct_+/+_(1061g)	Phf5a_direct_+/+_(1031r)	1.72329	1	0.480747	904
chr12:95628652-95629152	Flrt2	0.0883238	-0.804126	-0.0710235	0.0710235	Isl1	FALSE	Isl1_direct_-/-	Isl1_direct_-/-_(98g)	Isl1_direct_-/-_(108r)	2.26599	-1	-0.653668	905
chr2:112367785-112368285	Aven	0.0662461	-0.37189	-0.0246362	0.0246362	Smarca5	FALSE	Smarca5_direct_+/-	Smarca5_direct_+/-_(353g)	Smarca5_direct_+/-_(679r)	1.54538	1	0.435919	906
chr6:60969140-60969640	Snca	0.320941	0.256689	0.0823818	0.0823818	Nfia	FALSE	Nfia_direct_+/+	Nfia_direct_+/+_(615g)	Nfia_direct_+/+_(769r)	0.58934	1	0.412492	907
chr12:24974780-24975280	Kidins220	0.026471	-0.336116	-0.0088973	0.0088973	Yy1	FALSE	Yy1_direct_+/-	Yy1_direct_+/-_(268g)	Yy1_direct_+/-_(365r)	4.32744	1	0.50134	908
chr2:85172100-85172600	Ssrp1	0.0830692	0.12304	0.0102208	0.0102208	Gli1	FALSE	Gli1_direct_+/+	Gli1_direct_+/+_(178g)	Gli1_direct_+/+_(173r)	0.563185	1	0.660835	909
chr12:13187989-13188489	Ddx1	0.0974815	0.498826	0.0486263	0.0486263	Foxf1	FALSE	Foxf1_direct_+/+	Foxf1_direct_+/+_(570g)	Foxf1_direct_+/+_(580r)	1.95984	1	0.695284	910
chr9:48480370-48480870	Rexo2	0.0945371	0.324984	0.0307231	0.0307231	Klf12	FALSE	Klf12_direct_+/+	Klf12_direct_+/+_(1274g)	Klf12_direct_+/+_(2206r)	2.50417	1	0.733785	911
chr9:29137443-29137943	Ntm	0.0459672	0.784326	0.0360533	0.0360533	Hoxb8	FALSE	Hoxb8_direct_+/+	Hoxb8_direct_+/+_(137g)	Hoxb8_direct_+/+_(172r)	3.6055	1	0.805113	912
chr10:5967556-5968056	Mtrf1l	0.0612335	-0.256205	-0.0156883	0.0156883	Maf	FALSE	Maf_direct_+/-	Maf_direct_+/-_(384g)	Maf_direct_+/-_(782r)	1.36474	1	0.27165	913
chr11:62005375-62005875	Specc1	0.0461791	0.209442	0.00967185	0.00967185	Jund	FALSE	Jund_direct_+/+	Jund_direct_+/+_(502g)	Jund_direct_+/+_(1253r)	2.20594	1	0.446212	914
chr15:92367876-92368376	Pdzrn4	0.088533	0.798879	0.0707272	0.0707272	Hoxb8	FALSE	Hoxb8_direct_+/+	Hoxb8_direct_+/+_(137g)	Hoxb8_direct_+/+_(172r)	2.61842	1	0.708797	915
chr5:31192940-31193440	Ppm1g	0.0409402	0.627659	0.0256965	0.0256965	Phf5a	FALSE	Phf5a_direct_+/+	Phf5a_direct_+/+_(1061g)	Phf5a_direct_+/+_(1031r)	3.28816	1	0.768607	916
chr11:99250237-99250737	Krt10	0.0800656	-0.580902	-0.0465103	0.0465103	Tbx20	FALSE	Tbx20_direct_-/-	Tbx20_direct_-/-_(561g)	Tbx20_direct_-/-_(590r)	2.00367	-1	-0.604091	917
chr5:12615987-12616487	Sema3d	0.0629783	-0.832812	-0.0524491	0.0524491	Pitx2	FALSE	Pitx2_direct_-/-	Pitx2_direct_-/-_(107g)	Pitx2_direct_-/-_(113r)	3.82741	-1	-0.736868	918
chr13:119800885-119801385	Zfp131	0.0521027	-0.12479	-0.00650191	0.00650191	Ctcf	FALSE	Ctcf_direct_+/-	Ctcf_direct_+/-_(276g)	Ctcf_direct_+/-_(352r)	2.12584	1	0.433425	919
chr5:3927822-3928322	Akap9	0.0725213	-0.586773	-0.0425535	0.0425535	Yy1	FALSE	Yy1_direct_+/-	Yy1_direct_+/-_(268g)	Yy1_direct_+/-_(365r)	1.40416	1	0.639588	920
chr10:126978404-126978904	Tspan31	0.010307	0.504779	0.00520274	0.00520274	Phf5a	FALSE	Phf5a_direct_+/+	Phf5a_direct_+/+_(1061g)	Phf5a_direct_+/+_(1031r)	4.85442	1	0.695606	921
chr8:70212323-70212823	Armc6	0.0562966	0.419082	0.0235929	0.0235929	Nfyc	FALSE	Nfyc_direct_+/+	Nfyc_direct_+/+_(644g)	Nfyc_direct_+/+_(768r)	0.591526	1	0.429114	922
chr2:119618333-119618833	Oip5	0.101851	0.18833	0.0191816	0.0191816	Nfyc	FALSE	Nfyc_direct_+/+	Nfyc_direct_+/+_(644g)	Nfyc_direct_+/+_(768r)	0.680102	1	0.393442	923
chr12:81594878-81595378	Med6	0.0615565	0.237244	0.0146039	0.0146039	Phf5a	FALSE	Phf5a_direct_+/+	Phf5a_direct_+/+_(1061g)	Phf5a_direct_+/+_(1031r)	1.16309	1	0.434441	924
chr1:157480836-157481336	Cryzl2	0.0712555	-0.24213	-0.0172531	0.0172531	Pbx1	FALSE	Pbx1_direct_+/-	Pbx1_direct_+/-_(511g)	Pbx1_direct_+/-_(584r)	3.63959	1	0.338901	925
chr7:45016014-45016514	Aldh16a1	0.0171363	0.364549	0.00624703	0.00624703	Phf5a	FALSE	Phf5a_direct_+/+	Phf5a_direct_+/+_(1061g)	Phf5a_direct_+/+_(1031r)	1.7035	1	0.583827	926
chr2:90904404-90904904	Mtch2	0.0602368	0.742591	0.0447313	0.0447313	Phf5a	FALSE	Phf5a_direct_+/+	Phf5a_direct_+/+_(1061g)	Phf5a_direct_+/+_(1031r)	2.97156	1	0.816789	927
chr2:154463705-154464205	Cdk5rap1	0.0942496	-0.590055	-0.0556124	0.0556124	Tcf3	FALSE	Tcf3_direct_+/-	Tcf3_direct_+/-_(654g)	Tcf3_direct_+/-_(567r)	2.76142	1	0.544935	928
chr2:132757025-132757525	Trmt6	0.0263496	-0.486977	-0.0128317	0.0128317	Tcf3	FALSE	Tcf3_direct_+/-	Tcf3_direct_+/-_(654g)	Tcf3_direct_+/-_(567r)	4.43458	1	0.571602	929
chr1:161251032-161251532	Prdx6	0.0326235	0.651372	0.02125	0.02125	Phf5a	FALSE	Phf5a_direct_+/+	Phf5a_direct_+/+_(1061g)	Phf5a_direct_+/+_(1031r)	3.6128	1	0.76747	930
chr8:79640843-79641343	Anapc10	0.0817161	0.267147	0.0218302	0.0218302	Foxf1	FALSE	Foxf1_direct_+/+	Foxf1_direct_+/+_(570g)	Foxf1_direct_+/+_(580r)	3.129	1	0.623035	931
chr10:43830480-43830980	Rtn4ip1	0.088712	0.15466	0.0137202	0.0137202	Foxp2	FALSE	Foxp2_direct_+/+	Foxp2_direct_+/+_(343g)	Foxp2_direct_+/+_(407r)	1.00214	1	0.413928	932
chr19:44293708-44294208	Bloc1s2	0.0642948	-0.0868275	-0.00558256	0.00558256	Nfyc	FALSE	Nfyc_direct_+/-	Nfyc_direct_+/-_(363g)	Nfyc_direct_+/-_(410r)	1.47903	1	0.486511	933
chr7:28880474-28880974	Eif3k	0.0954927	-0.796708	-0.0760798	0.0760798	Tbx20	FALSE	Tbx20_direct_-/-	Tbx20_direct_-/-_(561g)	Tbx20_direct_-/-_(590r)	2.91931	-1	-0.695722	934
chr5:117143801-117144301	Pebp1	0.119941	-0.798845	-0.0958142	0.0958142	Tbx20	FALSE	Tbx20_direct_-/-	Tbx20_direct_-/-_(561g)	Tbx20_direct_-/-_(590r)	2.38796	-1	-0.715136	935
chr1:161131130-161131630	Prdx6	0.0154836	0.43494	0.00673444	0.00673444	Phf5a	FALSE	Phf5a_direct_+/+	Phf5a_direct_+/+_(1061g)	Phf5a_direct_+/+_(1031r)	3.6128	1	0.76747	936
chr14:32260741-32261241	Timm23	0.0630967	-0.755034	-0.0476402	0.0476402	Tbx20	FALSE	Tbx20_direct_-/-	Tbx20_direct_-/-_(561g)	Tbx20_direct_-/-_(590r)	1.5943	-1	-0.744125	937
chrX:73716047-73716547	Dusp9	0.0405702	-0.119923	-0.0048653	0.0048653	Sp1	FALSE	Sp1_direct_+/-	Sp1_direct_+/-_(400g)	Sp1_direct_+/-_(921r)	2.47461	1	0.359484	938
chr18:68164607-68165107	Rnmt	0.0715414	0.263427	0.0188459	0.0188459	Sox5	FALSE	Sox5_direct_+/+	Sox5_direct_+/+_(107g)	Sox5_direct_+/+_(94r)	1.49288	1	0.341212	939
chr6:88075009-88075509	Gata2	0.0526053	0.102121	0.00537208	0.00537208	Fli1	FALSE	Fli1_direct_+/+	Fli1_direct_+/+_(35g)	Fli1_direct_+/+_(43r)	2.35466	1	0.321315	940
chr2:30392067-30392567	Dolpp1	0.034056	-0.168881	-0.00575142	0.00575142	Nfyc	FALSE	Nfyc_direct_+/-	Nfyc_direct_+/-_(363g)	Nfyc_direct_+/-_(410r)	0.883861	1	0.635314	941
chr4:34614708-34615208	Rars2	0.0664346	0.478538	0.0317915	0.0317915	Phf5a	FALSE	Phf5a_direct_+/+	Phf5a_direct_+/+_(1061g)	Phf5a_direct_+/+_(1031r)	2.80296	1	0.547181	942
chr14:41007634-41008134	Tspan14	0.0535473	-0.658648	-0.0352688	0.0352688	Tcf3	FALSE	Tcf3_direct_+/-	Tcf3_direct_+/-_(654g)	Tcf3_direct_+/-_(567r)	2.88693	1	0.619169	943
chr9:18473295-18473795	Zfp558	0.218511	0.140168	0.0306282	0.0306282	E2f3	FALSE	E2f3_direct_+/+	E2f3_direct_+/+_(447g)	E2f3_direct_+/+_(1028r)	0.476492	1	0.185024	944
chr2:29802394-29802894	Urm1	0.0641168	0.599729	0.0384527	0.0384527	Phf5a	FALSE	Phf5a_direct_+/+	Phf5a_direct_+/+_(1061g)	Phf5a_direct_+/+_(1031r)	1.65306	1	0.713476	945
chr7:88425597-88426097	Rab38	0.0873272	0.680351	0.0594132	0.0594132	Isl1	FALSE	Isl1_direct_+/+	Isl1_direct_+/+_(403g)	Isl1_direct_+/+_(422r)	0.761394	1	0.60642	946
chr5:67260493-67260993	Slc30a9	0.0555609	-0.180122	-0.0100077	0.0100077	Kdm5a	FALSE	Kdm5a_direct_+/-	Kdm5a_direct_+/-_(355g)	Kdm5a_direct_+/-_(608r)	1.08999	1	0.262895	947
chr9:26810262-26810762	B3gat1	0.150617	0.585311	0.088158	0.088158	Foxf1	FALSE	Foxf1_direct_+/+	Foxf1_direct_+/+_(570g)	Foxf1_direct_+/+_(580r)	1.56779	1	0.622563	948
chr17:24936605-24937105	Nubp2	0.0763431	0.529886	0.0404532	0.0404532	Phf5a	FALSE	Phf5a_direct_+/+	Phf5a_direct_+/+_(1061g)	Phf5a_direct_+/+_(1031r)	2.962	1	0.625447	949
chr6:47595008-47595508	Ezh2	0.0891599	0.269511	0.0240296	0.0240296	Tfdp1	FALSE	Tfdp1_direct_+/+	Tfdp1_direct_+/+_(784g)	Tfdp1_direct_+/+_(1972r)	1.69119	1	0.652857	950
chr11:85835859-85836359	Tbx4	0.0349621	0.642564	0.0224654	0.0224654	Foxf1	FALSE	Foxf1_direct_+/+	Foxf1_direct_+/+_(570g)	Foxf1_direct_+/+_(580r)	3.98098	1	0.870405	951
chrX:101332225-101332725	Snx12	0.0849507	0.530767	0.045089	0.045089	Klf12	FALSE	Klf12_direct_+/+	Klf12_direct_+/+_(1274g)	Klf12_direct_+/+_(2206r)	3.11086	1	0.664159	952
chr9:13522540-13523040	Maml2	0.0360166	-0.61499	-0.0221498	0.0221498	Tbx20	FALSE	Tbx20_direct_-/-	Tbx20_direct_-/-_(561g)	Tbx20_direct_-/-_(590r)	3.95816	-1	-0.540886	953
chr15:99251895-99252395	Mcrs1	0.0248264	0.426793	0.0105957	0.0105957	Phf5a	FALSE	Phf5a_direct_+/+	Phf5a_direct_+/+_(1061g)	Phf5a_direct_+/+_(1031r)	2.55235	1	0.654621	954
chr13:63980198-63980698	Ercc6l2	0.0636436	0.221623	0.0141049	0.0141049	Gli1	FALSE	Gli1_direct_+/+	Gli1_direct_+/+_(178g)	Gli1_direct_+/+_(173r)	1.29855	1	0.50368	955
chr16:56645718-56646218	Tfg	0.145027	0.639673	0.0927698	0.0927698	Fendrr	FALSE	Fendrr_direct_+/+	Fendrr_direct_+/+_(345g)	Fendrr_direct_+/+_(360r)	1.50926	1	0.733499	956
chr7:99924773-99925273	Spcs2	0.0516777	0.559555	0.0289165	0.0289165	Fendrr	FALSE	Fendrr_direct_+/+	Fendrr_direct_+/+_(345g)	Fendrr_direct_+/+_(360r)	3.13586	1	0.643037	957
chrX:113297913-113298413	Chm	0.230706	-0.132622	-0.0305967	0.0305967	Zfp148	FALSE	Zfp148_direct_+/-	Zfp148_direct_+/-_(343g)	Zfp148_direct_+/-_(616r)	0.584468	1	0.275143	958
chr3:105001324-105001824	Wnt2b	0.0933937	-0.646594	-0.0603878	0.0603878	Tcf3	FALSE	Tcf3_direct_+/-	Tcf3_direct_+/-_(654g)	Tcf3_direct_+/-_(567r)	3.07959	1	0.608844	959
chr1:121567587-121568087	Ddx18	0.0544484	0.324326	0.017659	0.017659	Phf5a	FALSE	Phf5a_direct_+/+	Phf5a_direct_+/+_(1061g)	Phf5a_direct_+/+_(1031r)	2.52308	1	0.547669	960
chr19:7217410-7217910	Cox8a	0.0262843	0.650625	0.0171012	0.0171012	Phf5a	FALSE	Phf5a_direct_+/+	Phf5a_direct_+/+_(1061g)	Phf5a_direct_+/+_(1031r)	3.77255	1	0.824246	961
chr1:71652921-71653421	Atic	0.0895112	0.599221	0.053637	0.053637	Tfdp1	FALSE	Tfdp1_direct_+/+	Tfdp1_direct_+/+_(784g)	Tfdp1_direct_+/+_(1972r)	0.467023	1	0.680594	962
chr7:62376800-62377300	Peg12	0.0715592	0.247571	0.017716	0.017716	Maf	FALSE	Maf_direct_+/+	Maf_direct_+/+_(140g)	Maf_direct_+/+_(165r)	1.0754	1	0.347686	963
chr7:45685976-45686476	Hsd17b14	0.066445	0.510145	0.0338966	0.0338966	Foxf1	FALSE	Foxf1_direct_+/+	Foxf1_direct_+/+_(570g)	Foxf1_direct_+/+_(580r)	2.66523	1	0.599391	964
chr9:50723325-50723825	Il18	0.0444155	0.367825	0.0163372	0.0163372	Fendrr	FALSE	Fendrr_direct_+/+	Fendrr_direct_+/+_(345g)	Fendrr_direct_+/+_(360r)	3.18228	1	0.722503	965
chr9:35210781-35211281	St3gal4	0.0707984	0.59196	0.0419098	0.0419098	Phf5a	FALSE	Phf5a_direct_+/+	Phf5a_direct_+/+_(1061g)	Phf5a_direct_+/+_(1031r)	2.56261	1	0.589447	966
chr18:53531624-53532124	Prdm6	0.0759101	0.401037	0.0304427	0.0304427	Fendrr	FALSE	Fendrr_direct_+/+	Fendrr_direct_+/+_(345g)	Fendrr_direct_+/+_(360r)	2.68952	1	0.772309	967
chr2:127008505-127009005	Blvra	0.0898561	0.464901	0.0417742	0.0417742	Klf12	FALSE	Klf12_direct_+/+	Klf12_direct_+/+_(1274g)	Klf12_direct_+/+_(2206r)	2.89579	1	0.411481	968
chr6:82125085-82125585	Eva1a	0.0645879	-0.112035	-0.00723608	0.00723608	Jun	FALSE	Jun_direct_+/-	Jun_direct_+/-_(605g)	Jun_direct_+/-_(958r)	1.33773	1	0.576049	969
chr8:72443577-72444077	Tmem38a	0.0549228	0.46409	0.0254891	0.0254891	Phf5a	FALSE	Phf5a_direct_+/+	Phf5a_direct_+/+_(1061g)	Phf5a_direct_+/+_(1031r)	1.57525	1	0.467806	970
chr17:37074103-37074603	Rnf39	0.0505641	0.534253	0.027014	0.027014	Pitx2	FALSE	Pitx2_direct_+/+	Pitx2_direct_+/+_(250g)	Pitx2_direct_+/+_(283r)	1.89119	1	0.485531	971
chr7:48880853-48881353	Zdhhc13	0.0639711	0.302823	0.0193719	0.0193719	E2f3	FALSE	E2f3_direct_+/+	E2f3_direct_+/+_(447g)	E2f3_direct_+/+_(1028r)	1.04342	1	0.346945	972
chr7:113513483-113513983	Far1	0.0698446	-0.201943	-0.0141046	0.0141046	Pbx1	FALSE	Pbx1_direct_+/-	Pbx1_direct_+/-_(511g)	Pbx1_direct_+/-_(584r)	0.66764	1	0.52197	973
chr11:23186505-23187005	Xpo1	0.115448	0.331108	0.0382257	0.0382257	Foxf1	FALSE	Foxf1_direct_+/+	Foxf1_direct_+/+_(570g)	Foxf1_direct_+/+_(580r)	1.87746	1	0.563998	974
chr15:8168758-8169258	Nipbl	0.0828415	-0.27193	-0.0225271	0.0225271	Zfp148	FALSE	Zfp148_direct_+/-	Zfp148_direct_+/-_(343g)	Zfp148_direct_+/-_(616r)	0.838528	1	0.40501	975
chr17:83079035-83079535	Pkdcc	0.0391496	-0.648753	-0.0253984	0.0253984	Hoxb6	FALSE	Hoxb6_direct_-/-	Hoxb6_direct_-/-_(160g)	Hoxb6_direct_-/-_(187r)	3.81994	-1	-0.634859	976
chr17:34123680-34124180	H2-Ke6	0.0276111	-0.711961	-0.019658	0.019658	Hoxb6	FALSE	Hoxb6_direct_+/-	Hoxb6_direct_+/-_(31g)	Hoxb6_direct_+/-_(26r)	4.47982	1	0.535931	977
chr2:112265329-112265829	Emc4	0.0621058	0.551533	0.0342534	0.0342534	Phf5a	FALSE	Phf5a_direct_+/+	Phf5a_direct_+/+_(1061g)	Phf5a_direct_+/+_(1031r)	2.94672	1	0.731717	978
chr11:53891605-53892105	Gm12216	0.0888098	0.0814846	0.00723663	0.00723663	Egr1	FALSE	Egr1_direct_-/+	Egr1_direct_-/+_(121g)	Egr1_direct_-/+_(209r)	0.33006	-1	-0.157673	979
chr10:22644821-22645321	Tbpl1	0.0691495	0.453257	0.0313425	0.0313425	Gli1	FALSE	Gli1_direct_+/+	Gli1_direct_+/+_(178g)	Gli1_direct_+/+_(173r)	1.26118	1	0.578592	980
chr19:5390499-5390999	Ccdc85b	0.0919434	-0.713974	-0.0656452	0.0656452	Tbx20	FALSE	Tbx20_direct_-/-	Tbx20_direct_-/-_(561g)	Tbx20_direct_-/-_(590r)	2.25469	-1	-0.685047	981
chr4:109280138-109280638	Osbpl9	0.0532691	0.413163	0.0220088	0.0220088	Klf12	FALSE	Klf12_direct_+/+	Klf12_direct_+/+_(1274g)	Klf12_direct_+/+_(2206r)	3.87577	1	0.587996	982
chr17:8905439-8905939	Pde10a	0.0679671	-0.133895	-0.00910042	0.00910042	Sox11	FALSE	Sox11_direct_+/-	Sox11_direct_+/-_(25g)	Sox11_direct_+/-_(24r)	0.360735	1	0.207823	983
chr5:31179324-31179824	Ppm1g	0.0482916	0.587398	0.0283664	0.0283664	Phf5a	FALSE	Phf5a_direct_+/+	Phf5a_direct_+/+_(1061g)	Phf5a_direct_+/+_(1031r)	3.28816	1	0.768607	984
chr2:15049065-15049565	Arl5b	0.0985328	-0.139666	-0.0137616	0.0137616	Etv3	FALSE	Etv3_direct_+/-	Etv3_direct_+/-_(91g)	Etv3_direct_+/-_(115r)	1.26834	1	0.381353	985
chr10:79097354-79097854	Olfr57	0.165451	-0.128123	-0.0211982	0.0211982	Chd1	FALSE	Chd1_direct_+/-	Chd1_direct_+/-_(212g)	Chd1_direct_+/-_(427r)	0.813937	1	0.058288	986
chr19:37509678-37510178	Kif11	0.0687509	-0.20618	-0.014175	0.014175	Ctcf	FALSE	Ctcf_direct_+/-	Ctcf_direct_+/-_(276g)	Ctcf_direct_+/-_(352r)	3.62182	1	0.576775	987
chr16:97681148-97681648	Prdm15	0.0485075	0.320942	0.0155681	0.0155681	Bach2	FALSE	Bach2_direct_+/+	Bach2_direct_+/+_(777g)	Bach2_direct_+/+_(2033r)	1.48562	1	0.42032	988
chr17:40934414-40934914	Cenpq	0.0846447	0.205457	0.0173908	0.0173908	Phf5a	FALSE	Phf5a_direct_+/+	Phf5a_direct_+/+_(1061g)	Phf5a_direct_+/+_(1031r)	0.718053	1	0.443632	989
chr17:17004767-17005267	Zfp97	0.188194	-0.126269	-0.0237631	0.0237631	Nfyc	FALSE	Nfyc_direct_+/-	Nfyc_direct_+/-_(363g)	Nfyc_direct_+/-_(410r)	0.56724	1	0.46984	990
chr7:44467787-44468287	Pold1	0.0307602	0.279838	0.00860788	0.00860788	Phf5a	FALSE	Phf5a_direct_+/+	Phf5a_direct_+/+_(1061g)	Phf5a_direct_+/+_(1031r)	0.795657	1	0.469779	991
chr8:124947173-124947673	Egln1	0.00874601	-0.626035	-0.0054753	0.0054753	Foxj3	FALSE	Foxj3_direct_+/-	Foxj3_direct_+/-_(41g)	Foxj3_direct_+/-_(43r)	0.354667	1	0.218721	992
chr2:150909536-150910036	Nanp	0.0816887	0.592707	0.0484175	0.0484175	Klf12	FALSE	Klf12_direct_+/+	Klf12_direct_+/+_(1274g)	Klf12_direct_+/+_(2206r)	1.96338	1	0.719631	993
chr14:50834341-50834841	Parp2	0.0647739	0.0861276	0.00557882	0.00557882	Foxf1	FALSE	Foxf1_direct_+/+	Foxf1_direct_+/+_(570g)	Foxf1_direct_+/+_(580r)	2.727	1	0.572379	994
chr16:36053530-36054030	Ccdc58	0.108204	-0.651631	-0.0705088	0.0705088	Tbx20	FALSE	Tbx20_direct_-/-	Tbx20_direct_-/-_(561g)	Tbx20_direct_-/-_(590r)	1.33825	-1	-0.58084	995
chr2:152105243-152105743	Tcf15	0.0991481	0.162145	0.0160763	0.0160763	Fosb	FALSE	Fosb_direct_+/+	Fosb_direct_+/+_(548g)	Fosb_direct_+/+_(1151r)	0.624738	1	0.227062	996
chr12:31499499-31499999	Cbll1	0.0601043	0.285464	0.0171576	0.0171576	Phf5a	FALSE	Phf5a_direct_+/+	Phf5a_direct_+/+_(1061g)	Phf5a_direct_+/+_(1031r)	2.44589	1	0.410954	997
chr10:81496257-81496757	Dohh	0.0170587	0.561814	0.00958384	0.00958384	Phf5a	FALSE	Phf5a_direct_+/+	Phf5a_direct_+/+_(1061g)	Phf5a_direct_+/+_(1031r)	2.77272	1	0.692039	998
chr17:46552866-46553366	Ttbk1	0.0579122	0.404811	0.0234435	0.0234435	Rfx2	FALSE	Rfx2_direct_+/+	Rfx2_direct_+/+_(95g)	Rfx2_direct_+/+_(97r)	1.59699	1	0.438063	999
chr3:121194238-121194738	Alg14	0.0605555	0.370667	0.0224459	0.0224459	Foxf1	FALSE	Foxf1_direct_+/+	Foxf1_direct_+/+_(570g)	Foxf1_direct_+/+_(580r)	1.78077	1	0.573647	1000
chr7:102065045-102065545	Xndc1	0.069649	0.392237	0.0273189	0.0273189	Phf5a	FALSE	Phf5a_direct_+/+	Phf5a_direct_+/+_(1061g)	Phf5a_direct_+/+_(1031r)	1.46576	1	0.426878	1001
chr4:3574626-3575126	Tgs1	0.089719	0.464778	0.0416994	0.0416994	Klf12	FALSE	Klf12_direct_+/+	Klf12_direct_+/+_(1274g)	Klf12_direct_+/+_(2206r)	2.95092	1	0.696571	1002
chr3:95588604-95589104	Ecm1	0.0382352	-0.584699	-0.0223561	0.0223561	Nfyc	FALSE	Nfyc_direct_+/-	Nfyc_direct_+/-_(363g)	Nfyc_direct_+/-_(410r)	0.631723	1	0.498328	1003
chr2:127133679-127134179	Blvra	0.0761793	0.314401	0.0239509	0.0239509	Klf12	FALSE	Klf12_direct_+/+	Klf12_direct_+/+_(1274g)	Klf12_direct_+/+_(2206r)	2.89579	1	0.411481	1004
chr7:56114011-56114511	Nipa1	0.0627964	-0.191549	-0.0120286	0.0120286	Nfe2l1	FALSE	Nfe2l1_direct_+/-	Nfe2l1_direct_+/-_(414g)	Nfe2l1_direct_+/-_(1169r)	1.54805	1	0.301099	1005
chr9:26810262-26810762	Glb1l2	0.148947	0.50041	0.0745344	0.0745344	Foxf1	FALSE	Foxf1_direct_+/+	Foxf1_direct_+/+_(570g)	Foxf1_direct_+/+_(580r)	1.54258	1	0.68768	1006
chr2:144599801-144600301	Rbbp9	0.0647972	0.577913	0.0374472	0.0374472	Klf12	FALSE	Klf12_direct_+/+	Klf12_direct_+/+_(1274g)	Klf12_direct_+/+_(2206r)	1.7279	1	0.642057	1007
chr6:87127034-87127534	Antxr1	0.0780201	0.662621	0.0516977	0.0516977	Fendrr	FALSE	Fendrr_direct_+/+	Fendrr_direct_+/+_(345g)	Fendrr_direct_+/+_(360r)	2.65949	1	0.705951	1008
chr4:85363195-85363695	Sh3gl2	0.0885072	0.702082	0.0621393	0.0621393	Pitx2	FALSE	Pitx2_direct_+/+	Pitx2_direct_+/+_(250g)	Pitx2_direct_+/+_(283r)	2.71857	1	0.638402	1009
chr11:80682036-80682536	Tmem98	0.0429678	-0.798712	-0.0343189	0.0343189	Tbx20	FALSE	Tbx20_direct_-/-	Tbx20_direct_-/-_(561g)	Tbx20_direct_-/-_(590r)	3.73355	-1	-0.742716	1010
chr4:119141123-119141623	Ybx1	0.0456422	-0.654943	-0.029893	0.029893	Tcf3	FALSE	Tcf3_direct_+/-	Tcf3_direct_+/-_(654g)	Tcf3_direct_+/-_(567r)	4.08218	1	0.800704	1011
chr14:60784421-60784921	Spata13	0.0428569	-0.364597	-0.0156255	0.0156255	Mbd2	FALSE	Mbd2_direct_+/-	Mbd2_direct_+/-_(365g)	Mbd2_direct_+/-_(735r)	0.346145	1	0.418048	1012
chr8:107383042-107383542	Nqo1	0.0780077	0.381447	0.0297558	0.0297558	Foxp1	FALSE	Foxp1_direct_+/+	Foxp1_direct_+/+_(522g)	Foxp1_direct_+/+_(510r)	1.11553	1	0.706936	1013
chr8:12781416-12781916	Tubgcp3	0.0832788	0.115316	0.00960334	0.00960334	Nfib	FALSE	Nfib_direct_+/+	Nfib_direct_+/+_(550g)	Nfib_direct_+/+_(670r)	1.63342	1	0.460325	1014
chr15:79292625-79293125	Maff	0.0679966	0.65063	0.0442406	0.0442406	Bach2	FALSE	Bach2_direct_+/+	Bach2_direct_+/+_(777g)	Bach2_direct_+/+_(2033r)	3.36595	1	0.781479	1015
chr9:48329616-48330116	Rexo2	0.108496	0.544489	0.059075	0.059075	Fendrr	FALSE	Fendrr_direct_+/+	Fendrr_direct_+/+_(345g)	Fendrr_direct_+/+_(360r)	2.09746	1	0.659128	1016
chr17:35879514-35880014	Nrm	0.0442264	0.541048	0.0239286	0.0239286	Phf5a	FALSE	Phf5a_direct_+/+	Phf5a_direct_+/+_(1061g)	Phf5a_direct_+/+_(1031r)	2.68617	1	0.621625	1017
chr15:103302079-103302579	Copz1	0.03747	-0.785505	-0.0294329	0.0294329	Hoxb6	FALSE	Hoxb6_direct_+/-	Hoxb6_direct_+/-_(31g)	Hoxb6_direct_+/-_(26r)	2.63517	1	0.537382	1018
chr2:72369062-72369562	Cdca7	0.0148112	-0.409737	-0.00606871	0.00606871	Tcf3	FALSE	Tcf3_direct_+/-	Tcf3_direct_+/-_(654g)	Tcf3_direct_+/-_(567r)	4.39249	1	0.683667	1019
chr6:55285184-55285684	Aqp1	0.0463311	-0.624324	-0.0289256	0.0289256	Pitx2	FALSE	Pitx2_direct_-/-	Pitx2_direct_-/-_(107g)	Pitx2_direct_-/-_(113r)	2.17026	-1	-0.521655	1020
chr8:105959319-105959819	Thap11	0.0663841	0.0618913	0.0041086	0.0041086	Foxp1	FALSE	Foxp1_direct_+/+	Foxp1_direct_+/+_(522g)	Foxp1_direct_+/+_(510r)	3.36908	1	0.662848	1021
chr2:180306557-180307057	Lama5	0.0603542	0.4519	0.0272741	0.0272741	Foxf1	FALSE	Foxf1_direct_+/+	Foxf1_direct_+/+_(570g)	Foxf1_direct_+/+_(580r)	3.76057	1	0.819128	1022
chr9:54752128-54752628	Crabp1	0.0926674	0.861544	0.079837	0.079837	Hoxb8	FALSE	Hoxb8_direct_+/+	Hoxb8_direct_+/+_(137g)	Hoxb8_direct_+/+_(172r)	1.71286	1	0.723098	1023
chr13:75943674-75944174	Rhobtb3	0.0539207	-0.538389	-0.0290303	0.0290303	Mbd2	FALSE	Mbd2_direct_+/-	Mbd2_direct_+/-_(365g)	Mbd2_direct_+/-_(735r)	1.82329	1	0.636825	1024
chrX:151800506-151801006	Huwe1	0.0710709	0.332027	0.0235975	0.0235975	Klf3	FALSE	Klf3_direct_+/+	Klf3_direct_+/+_(162g)	Klf3_direct_+/+_(207r)	1.40327	1	0.474635	1025
chr2:148672358-148672858	Nxt1	0.0802041	0.557774	0.0447358	0.0447358	Phf5a	FALSE	Phf5a_direct_+/+	Phf5a_direct_+/+_(1061g)	Phf5a_direct_+/+_(1031r)	2.22512	1	0.607948	1026
chr15:36164690-36165190	Rgs22	0.0774976	-0.308021	-0.0238709	0.0238709	Klf13	FALSE	Klf13_direct_-/-	Klf13_direct_-/-_(152g)	Klf13_direct_-/-_(189r)	0.474116	-1	-0.200815	1027
chr19:10469231-10469731	Cpsf7	0.0471906	-0.526642	-0.0248525	0.0248525	Tcf3	FALSE	Tcf3_direct_+/-	Tcf3_direct_+/-_(654g)	Tcf3_direct_+/-_(567r)	3.75127	1	0.616284	1028
chr8:105827157-105827657	Pskh1	0.0161273	0.252139	0.00406633	0.00406633	Phf5a	FALSE	Phf5a_direct_+/+	Phf5a_direct_+/+_(1061g)	Phf5a_direct_+/+_(1031r)	2.60842	1	0.419302	1029
chr10:58323197-58323697	Ranbp2	0.0381366	-0.310993	-0.0118602	0.0118602	Klf3	FALSE	Klf3_direct_+/-	Klf3_direct_+/-_(424g)	Klf3_direct_+/-_(1079r)	0.422102	1	0.485568	1030
chr2:116186196-116186696	Meis2	0.0620917	0.746166	0.0463307	0.0463307	Isl1	FALSE	Isl1_direct_+/+	Isl1_direct_+/+_(403g)	Isl1_direct_+/+_(422r)	2.3029	1	0.682655	1031
chr11:55110585-55111085	Anxa6	0.0774306	0.472176	0.0365609	0.0365609	Gli1	FALSE	Gli1_direct_+/+	Gli1_direct_+/+_(178g)	Gli1_direct_+/+_(173r)	0.949156	1	0.742719	1032
chr3:116474557-116475057	Sass6	0.0763061	-0.294492	-0.0224715	0.0224715	Maf	FALSE	Maf_direct_+/-	Maf_direct_+/-_(384g)	Maf_direct_+/-_(782r)	1.18881	1	0.363281	1033
chr2:15054905-15055405	Arl5b	0.096537	-0.159406	-0.0153886	0.0153886	Etv3	FALSE	Etv3_direct_+/-	Etv3_direct_+/-_(91g)	Etv3_direct_+/-_(115r)	1.26834	1	0.381353	1034
chr2:145902998-145903498	Naa20	0.057029	0.494222	0.0281849	0.0281849	Phf5a	FALSE	Phf5a_direct_+/+	Phf5a_direct_+/+_(1061g)	Phf5a_direct_+/+_(1031r)	2.95491	1	0.732004	1035
chrX:85776519-85777019	Gk	0.0878774	0.16938	0.0148847	0.0148847	Klf3	FALSE	Klf3_direct_+/+	Klf3_direct_+/+_(162g)	Klf3_direct_+/+_(207r)	1.10672	1	0.25185	1036
chr8:70820065-70820565	Arrdc2	0.0348353	-0.402598	-0.0140246	0.0140246	Klf2	FALSE	Klf2_direct_+/-	Klf2_direct_+/-_(381g)	Klf2_direct_+/-_(752r)	3.5636	1	0.365143	1037
chr17:35163273-35163773	Ddah2	0.108523	-0.61001	-0.0661999	0.0661999	Barx1	FALSE	Barx1_direct_+/-	Barx1_direct_+/-_(57g)	Barx1_direct_+/-_(48r)	1.99374	1	0.789287	1038
chr3:36031962-36032462	Zfp267	0.119483	-0.697531	-0.0833428	0.0833428	Meis1	FALSE	Meis1_direct_+/-	Meis1_direct_+/-_(713g)	Meis1_direct_+/-_(806r)	0.979776	1	0.671253	1039
chr18:32936610-32937110	Camk4	0.0744741	0.71161	0.0529965	0.0529965	Pitx2	FALSE	Pitx2_direct_+/+	Pitx2_direct_+/+_(250g)	Pitx2_direct_+/+_(283r)	2.89115	1	0.728431	1040
chr18:42872598-42873098	Ppp2r2b	0.0517177	0.844741	0.0436881	0.0436881	Pitx2	FALSE	Pitx2_direct_+/+	Pitx2_direct_+/+_(250g)	Pitx2_direct_+/+_(283r)	2.97014	1	0.668571	1041
chr13:14612988-14613488	AW209491	0.152431	0.259721	0.0395896	0.0395896	Phf5a	FALSE	Phf5a_direct_+/+	Phf5a_direct_+/+_(1061g)	Phf5a_direct_+/+_(1031r)	1.50562	1	0.40252	1042
chr17:34603633-34604133	Fkbpl	0.0226417	-0.192419	-0.00435669	0.00435669	Nfyc	FALSE	Nfyc_direct_+/-	Nfyc_direct_+/-_(363g)	Nfyc_direct_+/-_(410r)	0.790863	1	0.238486	1043
chrX:38311050-38311550	Lamp2	0.07871	-0.662415	-0.0521387	0.0521387	Hoxb6	FALSE	Hoxb6_direct_-/-	Hoxb6_direct_-/-_(160g)	Hoxb6_direct_-/-_(187r)	2.5019	-1	-0.583069	1044
chr18:20034369-20034869	Dsc3	0.14494	0.616763	0.0893938	0.0893938	Maf	FALSE	Maf_direct_-/+	Maf_direct_-/+_(369g)	Maf_direct_-/+_(728r)	0.982275	-1	-0.389987	1045
chr17:24855853-24856353	Mapk8ip3	0.0783486	0.327722	0.0256765	0.0256765	Fosl2	FALSE	Fosl2_direct_+/+	Fosl2_direct_+/+_(391g)	Fosl2_direct_+/+_(946r)	0.856532	1	0.38367	1046
chr2:164879238-164879738	Ube2c	0.0215499	-0.297202	-0.00640467	0.00640467	Taf1	FALSE	Taf1_direct_+/-	Taf1_direct_+/-_(61g)	Taf1_direct_+/-_(60r)	0.548969	1	0.246142	1047
chr1:24005349-24005849	Sdhaf4	0.0261365	0.486546	0.0127166	0.0127166	Phf5a	FALSE	Phf5a_direct_+/+	Phf5a_direct_+/+_(1061g)	Phf5a_direct_+/+_(1031r)	3.62364	1	0.716174	1048
chr7:30094693-30095193	Tbcb	0.0460179	0.57838	0.0266159	0.0266159	Phf5a	FALSE	Phf5a_direct_+/+	Phf5a_direct_+/+_(1061g)	Phf5a_direct_+/+_(1031r)	2.43526	1	0.680356	1049
chr11:121292703-121293203	Ogfod3	0.0694857	0.451906	0.031401	0.031401	Fendrr	FALSE	Fendrr_direct_+/+	Fendrr_direct_+/+_(345g)	Fendrr_direct_+/+_(360r)	1.38909	1	0.595171	1050
chr9:80066947-80067447	Senp6	0.0740867	-0.28245	-0.0209258	0.0209258	Yy1	FALSE	Yy1_direct_+/-	Yy1_direct_+/-_(268g)	Yy1_direct_+/-_(365r)	3.10616	1	0.589012	1051
chr6:144648202-144648702	Sox5	0.0484101	0.461555	0.0223439	0.0223439	Sox5	FALSE	Sox5_direct_+/+	Sox5_direct_+/+_(107g)	Sox5_direct_+/+_(94r)	2.88255	1	1	1052
chr14:73385001-73385501	Sucla2	0.0570926	0.696897	0.0397876	0.0397876	Klf12	FALSE	Klf12_direct_+/+	Klf12_direct_+/+_(1274g)	Klf12_direct_+/+_(2206r)	1.80302	1	0.684274	1053
chr1:191030940-191031440	Atf3	0.0375743	0.578825	0.021749	0.021749	Atf3	FALSE	Atf3_direct_+/+	Atf3_direct_+/+_(488g)	Atf3_direct_+/+_(799r)	3.55073	1	1	1054
chr4:21727412-21727912	Ccnc	0.0781826	0.548293	0.042867	0.042867	Phf5a	FALSE	Phf5a_direct_+/+	Phf5a_direct_+/+_(1061g)	Phf5a_direct_+/+_(1031r)	2.53502	1	0.621911	1055
chr9:44603411-44603911	Phldb1	0.039174	0.452465	0.0177249	0.0177249	Pbx3	FALSE	Pbx3_direct_+/+	Pbx3_direct_+/+_(164g)	Pbx3_direct_+/+_(193r)	2.28574	1	0.444909	1056
chr6:57823498-57823998	Vopp1	0.0722769	0.224836	0.0162505	0.0162505	Foxp1	FALSE	Foxp1_direct_+/+	Foxp1_direct_+/+_(522g)	Foxp1_direct_+/+_(510r)	0.860444	1	0.503133	1057
chr19:11813833-11814333	Stx3	0.0580137	0.350921	0.0203582	0.0203582	Pitx2	FALSE	Pitx2_direct_+/+	Pitx2_direct_+/+_(250g)	Pitx2_direct_+/+_(283r)	0.678499	1	0.380635	1058
chr13:60173449-60173949	Gas1	0.0615324	-0.601529	-0.0370135	0.0370135	Foxf1	FALSE	Foxf1_direct_-/-	Foxf1_direct_-/-_(41g)	Foxf1_direct_-/-_(50r)	2.36442	-1	-0.564152	1059
chrX:9202563-9203063	Xk	0.0929756	0.0559332	0.00520043	0.00520043	Fosl2	FALSE	Fosl2_direct_+/+	Fosl2_direct_+/+_(391g)	Fosl2_direct_+/+_(946r)	3.19814	1	0.197507	1060
chr15:3995485-3995985	Oxct1	0.0639246	0.493975	0.0315771	0.0315771	Klf12	FALSE	Klf12_direct_+/+	Klf12_direct_+/+_(1274g)	Klf12_direct_+/+_(2206r)	1.73562	1	0.71105	1061
chr19:5935201-5935701	Znhit2	0.0539422	-0.387422	-0.0208984	0.0208984	Tcf3	FALSE	Tcf3_direct_+/-	Tcf3_direct_+/-_(654g)	Tcf3_direct_+/-_(567r)	1.50436	1	0.571643	1062
chr2:122028267-122028767	Casc4	0.104057	-0.291905	-0.0303746	0.0303746	Sp3	FALSE	Sp3_direct_+/-	Sp3_direct_+/-_(280g)	Sp3_direct_+/-_(872r)	1.43302	1	0.487428	1063
chr4:123593634-123594134	Ndufs5	0.0586175	-0.461873	-0.0270739	0.0270739	Tcf3	FALSE	Tcf3_direct_+/-	Tcf3_direct_+/-_(654g)	Tcf3_direct_+/-_(567r)	3.48834	1	0.636027	1064
chr18:42511026-42511526	Tcerg1	0.0366477	0.132761	0.00486538	0.00486538	Phf5a	FALSE	Phf5a_direct_+/+	Phf5a_direct_+/+_(1061g)	Phf5a_direct_+/+_(1031r)	3.2975	1	0.749704	1065
chr19:21163137-21163637	Zfand5	0.0582759	-0.323719	-0.018865	0.018865	Junb	FALSE	Junb_direct_+/-	Junb_direct_+/-_(772g)	Junb_direct_+/-_(1655r)	2.3049	1	0.461221	1066
chr10:100487106-100487606	Tmtc3	0.3278	-0.16164	-0.0529857	0.0529857	Mecp2	FALSE	Mecp2_direct_+/-	Mecp2_direct_+/-_(339g)	Mecp2_direct_+/-_(616r)	0.214896	1	0.171466	1067
chr4:155704795-155705295	Gnb1	0.063066	-0.4861	-0.0306563	0.0306563	Mbd2	FALSE	Mbd2_direct_+/-	Mbd2_direct_+/-_(365g)	Mbd2_direct_+/-_(735r)	1.41193	1	0.624909	1068
chr13:92483780-92484280	Dhfr	0.0618073	0.306687	0.0189555	0.0189555	Nrf1	FALSE	Nrf1_direct_+/+	Nrf1_direct_+/+_(206g)	Nrf1_direct_+/+_(262r)	1.38886	1	0.43614	1069
chr2:122702544-122703044	Slc30a4	0.0638186	-0.200571	-0.0128002	0.0128002	Klf6	FALSE	Klf6_direct_+/-	Klf6_direct_+/-_(351g)	Klf6_direct_+/-_(490r)	1.49142	1	0.186637	1070
chr8:23256898-23257398	Gins4	0.053902	0.460449	0.0248191	0.0248191	Phf5a	FALSE	Phf5a_direct_+/+	Phf5a_direct_+/+_(1061g)	Phf5a_direct_+/+_(1031r)	2.19126	1	0.577333	1071
chr18:36513772-36514272	Hbegf	0.104071	0.745905	0.0776273	0.0776273	Bach2	FALSE	Bach2_direct_+/+	Bach2_direct_+/+_(777g)	Bach2_direct_+/+_(2033r)	1.0517	1	0.701167	1072
chr2:140330964-140331464	Macrod2	0.0452642	0.765255	0.0346386	0.0346386	Foxf1	FALSE	Foxf1_direct_+/+	Foxf1_direct_+/+_(570g)	Foxf1_direct_+/+_(580r)	2.24029	1	0.813872	1073
chr1:36325840-36326340	Lman2l	0.0855629	-0.274145	-0.0234566	0.0234566	Smarcc1	FALSE	Smarcc1_direct_+/-	Smarcc1_direct_+/-_(488g)	Smarcc1_direct_+/-_(628r)	0.602862	1	0.431447	1074
chrX:75416296-75416796	Vbp1	0.149505	0.149136	0.0222967	0.0222967	Klf12	FALSE	Klf12_direct_+/+	Klf12_direct_+/+_(1274g)	Klf12_direct_+/+_(2206r)	0.615497	1	0.343861	1075
chr17:47768892-47769392	Tomm6	0.0572093	-0.680413	-0.038926	0.038926	Tbx20	FALSE	Tbx20_direct_-/-	Tbx20_direct_-/-_(561g)	Tbx20_direct_-/-_(590r)	4.00083	-1	-0.775298	1076
chr18:24121477-24121977	Galnt1	0.0454906	-0.626222	-0.0284872	0.0284872	Yy1	FALSE	Yy1_direct_+/-	Yy1_direct_+/-_(268g)	Yy1_direct_+/-_(365r)	3.47774	1	0.744167	1077
chr12:116109386-116109886	Wdr60	0.0575864	-0.252171	-0.0145216	0.0145216	Tcf3	FALSE	Tcf3_direct_+/-	Tcf3_direct_+/-_(654g)	Tcf3_direct_+/-_(567r)	2.91376	1	0.486739	1078
chr1:172082508-172083008	Casq1	0.0207334	-0.328662	-0.0068143	0.0068143	Elf4	FALSE	Elf4_direct_-/-	Elf4_direct_-/-_(70g)	Elf4_direct_-/-_(84r)	1.25783	-1	-0.217242	1079
chr4:14544037-14544537	Slc26a7	0.0599975	0.619764	0.0371843	0.0371843	Fendrr	FALSE	Fendrr_direct_+/+	Fendrr_direct_+/+_(345g)	Fendrr_direct_+/+_(360r)	3.39421	1	0.769907	1080
chrX:160765932-160766432	Cdkl5	0.210215	0.239533	0.0503536	0.0503536	Tfdp1	FALSE	Tfdp1_direct_+/+	Tfdp1_direct_+/+_(784g)	Tfdp1_direct_+/+_(1972r)	0.270332	1	0.386609	1081
chrX:75514071-75514571	Brcc3	0.142669	0.233956	0.0333782	0.0333782	Nfyc	FALSE	Nfyc_direct_+/+	Nfyc_direct_+/+_(644g)	Nfyc_direct_+/+_(768r)	0.61763	1	0.535151	1082
chr10:81568626-81569126	Nfic	0.00991946	-0.565059	-0.00560508	0.00560508	Nfic	FALSE	Nfic_direct_+/-	Nfic_direct_+/-_(265g)	Nfic_direct_+/-_(322r)	4.8403	1	1	1083
chrX:75095653-75096153	Dkc1	0.133885	-0.230593	-0.030873	0.030873	Efemp2	FALSE	Efemp2_direct_+/-	Efemp2_direct_+/-_(287g)	Efemp2_direct_+/-_(249r)	1.41563	1	0.683462	1084
chr6:92091992-92092492	Nr2c2	0.0494259	-0.26217	-0.012958	0.012958	Yy1	FALSE	Yy1_direct_+/-	Yy1_direct_+/-_(268g)	Yy1_direct_+/-_(365r)	3.14477	1	0.434997	1085
chr17:65961573-65962073	Ppp4r1	0.0297143	0.0605372	0.00179882	0.00179882	Mafk	FALSE	Mafk_direct_+/+	Mafk_direct_+/+_(89g)	Mafk_direct_+/+_(109r)	0.199463	1	0.0935724	1086
chr2:29921986-29922486	Urm1	0.0645614	-0.62693	-0.0404755	0.0404755	Tcf3	FALSE	Tcf3_direct_+/-	Tcf3_direct_+/-_(654g)	Tcf3_direct_+/-_(567r)	2.27734	1	0.710879	1087
chr10:81136260-81136760	Slc39a3	0.0388935	-0.371297	-0.014441	0.014441	Tcf3	FALSE	Tcf3_direct_+/-	Tcf3_direct_+/-_(654g)	Tcf3_direct_+/-_(567r)	3.17778	1	0.547972	1088
chr4:130323529-130324029	Tinagl1	0.04993	0.404689	0.0202061	0.0202061	Tbx20	FALSE	Tbx20_direct_+/+	Tbx20_direct_+/+_(249g)	Tbx20_direct_+/+_(354r)	3.2158	1	0.565892	1089
chr5:20882992-20883492	Phtf2	0.078325	-0.474679	-0.0371792	0.0371792	Sox6	FALSE	Sox6_direct_+/-	Sox6_direct_+/-_(60g)	Sox6_direct_+/-_(58r)	1.03533	1	0.51183	1090
chr14:79482142-79482642	Wbp4	0.0592384	0.474844	0.028129	0.028129	Foxp1	FALSE	Foxp1_direct_+/+	Foxp1_direct_+/+_(522g)	Foxp1_direct_+/+_(510r)	1.28967	1	0.548748	1091
chr8:71464539-71465039	Mvb12a	0.0315849	0.642034	0.0202786	0.0202786	Phf5a	FALSE	Phf5a_direct_+/+	Phf5a_direct_+/+_(1061g)	Phf5a_direct_+/+_(1031r)	1.49788	1	0.624528	1092
chr1:167778073-167778573	Rxrg	0.0851188	0.642211	0.0546642	0.0546642	Foxp1	FALSE	Foxp1_direct_+/+	Foxp1_direct_+/+_(522g)	Foxp1_direct_+/+_(510r)	2.45714	1	0.714666	1093
chr12:81594878-81595378	Med6	0.0615565	0.237244	0.0146039	0.0146039	Tfdp1	FALSE	Tfdp1_direct_+/+	Tfdp1_direct_+/+_(784g)	Tfdp1_direct_+/+_(1972r)	1.38142	1	0.525106	1094
chr6:146633558-146634058	Med21	0.0937572	0.429455	0.0402645	0.0402645	Foxp1	FALSE	Foxp1_direct_+/+	Foxp1_direct_+/+_(522g)	Foxp1_direct_+/+_(510r)	1.30799	1	0.687215	1095
chr2:34257590-34258090	Mapkap1	0.0499552	0.214913	0.010736	0.010736	Foxp1	FALSE	Foxp1_direct_+/+	Foxp1_direct_+/+_(522g)	Foxp1_direct_+/+_(510r)	1.5643	1	0.558959	1096
chr11:50827484-50827984	Zfp2	0.0806603	0.439844	0.0354779	0.0354779	Phf5a	FALSE	Phf5a_direct_+/+	Phf5a_direct_+/+_(1061g)	Phf5a_direct_+/+_(1031r)	0.909226	1	0.511001	1097
chr10:40246782-40247282	Gtf3c6	0.0368203	0.563607	0.0207521	0.0207521	Phf5a	FALSE	Phf5a_direct_+/+	Phf5a_direct_+/+_(1061g)	Phf5a_direct_+/+_(1031r)	2.22566	1	0.644084	1098
chr1:128498233-128498733	Dars	0.115708	0.368777	0.0426703	0.0426703	Foxf1	FALSE	Foxf1_direct_+/+	Foxf1_direct_+/+_(570g)	Foxf1_direct_+/+_(580r)	2.34563	1	0.735023	1099
chr7:128583230-128583730	Bag3	0.0582106	0.486042	0.0282928	0.0282928	Maff	FALSE	Maff_direct_+/+	Maff_direct_+/+_(579g)	Maff_direct_+/+_(1436r)	1.08121	1	0.733311	1100
chr13:116710400-116710900	Parp8	0.0400366	0.368801	0.0147655	0.0147655	Hoxb8	FALSE	Hoxb8_direct_+/+	Hoxb8_direct_+/+_(137g)	Hoxb8_direct_+/+_(172r)	1.83793	1	0.500339	1101
chr10:62210720-62211220	Fam241b	0.102247	0.216823	0.0221694	0.0221694	Fendrr	FALSE	Fendrr_direct_+/+	Fendrr_direct_+/+_(345g)	Fendrr_direct_+/+_(360r)	1.90353	1	0.527605	1102
chr16:87780991-87781491	Grik1	0.054277	0.646124	0.0350697	0.0350697	Pitx2	FALSE	Pitx2_direct_+/+	Pitx2_direct_+/+_(250g)	Pitx2_direct_+/+_(283r)	1.179	1	0.427118	1103
chr17:8905439-8905939	Pde10a	0.0679671	-0.133895	-0.00910042	0.00910042	Lcor	FALSE	Lcor_direct_+/-	Lcor_direct_+/-_(61g)	Lcor_direct_+/-_(64r)	1.14548	1	0.0502474	1104
chr9:101228864-101229364	Ppp2r3a	0.0748405	0.29468	0.022054	0.022054	Maff	FALSE	Maff_direct_+/+	Maff_direct_+/+_(579g)	Maff_direct_+/+_(1436r)	0.809839	1	0.543845	1105
chr1:44102239-44102739	Tex30	0.08277	0.381289	0.0315593	0.0315593	Tfdp1	FALSE	Tfdp1_direct_+/+	Tfdp1_direct_+/+_(784g)	Tfdp1_direct_+/+_(1972r)	1.17158	1	0.619897	1106
chr10:7725741-7726241	Nup43	0.0665455	0.423683	0.0281942	0.0281942	Phf5a	FALSE	Phf5a_direct_+/+	Phf5a_direct_+/+_(1061g)	Phf5a_direct_+/+_(1031r)	2.01225	1	0.557603	1107
chr5:146424683-146425183	Wasf3	0.0819887	-0.372279	-0.0305227	0.0305227	Tcf3	FALSE	Tcf3_direct_+/-	Tcf3_direct_+/-_(654g)	Tcf3_direct_+/-_(567r)	2.79617	1	0.530226	1108
chr5:88554114-88554614	Utp3	0.0502213	0.451157	0.0226577	0.0226577	Phf5a	FALSE	Phf5a_direct_+/+	Phf5a_direct_+/+_(1061g)	Phf5a_direct_+/+_(1031r)	1.29112	1	0.520617	1109
chr17:36951506-36952006	Ppp1r11	0.0301876	0.446918	0.0134914	0.0134914	Phf5a	FALSE	Phf5a_direct_+/+	Phf5a_direct_+/+_(1061g)	Phf5a_direct_+/+_(1031r)	2.47675	1	0.673727	1110
chr7:88325517-88326017	Rab38	0.157317	0.676266	0.106388	0.106388	Isl1	FALSE	Isl1_direct_+/+	Isl1_direct_+/+_(403g)	Isl1_direct_+/+_(422r)	0.761394	1	0.60642	1111
chr8:121027704-121028204	Foxf1	0.0626089	0.260612	0.0163166	0.0163166	Gli1	FALSE	Gli1_direct_+/+	Gli1_direct_+/+_(178g)	Gli1_direct_+/+_(173r)	2.08102	1	0.844201	1112
chr18:66075161-66075661	Lman1	0.077877	0.195424	0.0152191	0.0152191	Foxf2	FALSE	Foxf2_direct_+/+	Foxf2_direct_+/+_(75g)	Foxf2_direct_+/+_(90r)	0.365076	1	0.448588	1113
chr5:71061727-71062227	Gabra2	0.191237	0.3029	0.0579257	0.0579257	Bach2	FALSE	Bach2_direct_+/+	Bach2_direct_+/+_(777g)	Bach2_direct_+/+_(2033r)	0.456227	1	0.341739	1114
chr6:65042404-65042904	Smarcad1	0.267396	-0.114642	-0.0306549	0.0306549	Kdm5a	FALSE	Kdm5a_direct_+/-	Kdm5a_direct_+/-_(355g)	Kdm5a_direct_+/-_(608r)	0.49294	1	0.347083	1115
chrX:152342394-152342894	Tspyl2	0.0537763	-0.331023	-0.0178012	0.0178012	Pbx1	FALSE	Pbx1_direct_+/-	Pbx1_direct_+/-_(511g)	Pbx1_direct_+/-_(584r)	1.2695	1	0.43948	1116
chr2:59717861-59718361	Wdsub1	0.0535313	0.451097	0.0241479	0.0241479	Foxp2	FALSE	Foxp2_direct_+/+	Foxp2_direct_+/+_(343g)	Foxp2_direct_+/+_(407r)	0.8145	1	0.483728	1117
chr3:108145793-108146293	Psma5	0.00476526	0.611428	0.00291362	0.00291362	Phf5a	FALSE	Phf5a_direct_+/+	Phf5a_direct_+/+_(1061g)	Phf5a_direct_+/+_(1031r)	3.70511	1	0.78095	1118
chr3:58525657-58526157	Tsc22d2	0.0571239	-0.461355	-0.0263544	0.0263544	Yy1	FALSE	Yy1_direct_+/-	Yy1_direct_+/-_(268g)	Yy1_direct_+/-_(365r)	3.13787	1	0.567012	1119
chr11:121388106-121388606	Wdr45b	0.0986085	-0.419622	-0.0413783	0.0413783	Pbx1	FALSE	Pbx1_direct_+/-	Pbx1_direct_+/-_(511g)	Pbx1_direct_+/-_(584r)	1.1135	1	0.661454	1120
chr7:44848545-44849045	Nup62	0.0435899	0.511296	0.0222874	0.0222874	Phf5a	FALSE	Phf5a_direct_+/+	Phf5a_direct_+/+_(1061g)	Phf5a_direct_+/+_(1031r)	3.33001	1	0.691505	1121
chr1:149965758-149966258	Ptgs2	0.0941325	0.478093	0.0450041	0.0450041	Maff	FALSE	Maff_direct_+/+	Maff_direct_+/+_(579g)	Maff_direct_+/+_(1436r)	0.281406	1	0.274424	1122
chr16:52438281-52438781	Alcam	0.118661	0.822126	0.0975546	0.0975546	Foxf1	FALSE	Foxf1_direct_+/+	Foxf1_direct_+/+_(570g)	Foxf1_direct_+/+_(580r)	2.25156	1	0.81182	1123
chr2:112265329-112265829	Lpcat4	0.103481	0.683673	0.0707474	0.0707474	Phf5a	FALSE	Phf5a_direct_+/+	Phf5a_direct_+/+_(1061g)	Phf5a_direct_+/+_(1031r)	1.44387	1	0.626267	1124
chrX:139684721-139685221	Radx	0.0707222	0.322687	0.0228211	0.0228211	Phf5a	FALSE	Phf5a_direct_+/+	Phf5a_direct_+/+_(1061g)	Phf5a_direct_+/+_(1031r)	0.782034	1	0.412663	1125
chr7:45062291-45062791	Prrg2	0.0546417	0.193283	0.0105613	0.0105613	Phf5a	FALSE	Phf5a_direct_+/+	Phf5a_direct_+/+_(1061g)	Phf5a_direct_+/+_(1031r)	1.05646	1	0.292815	1126
chr8:75109250-75109750	Hmox1	0.044096	0.418676	0.0184619	0.0184619	Tfdp1	FALSE	Tfdp1_direct_+/+	Tfdp1_direct_+/+_(784g)	Tfdp1_direct_+/+_(1972r)	0.352006	1	0.334878	1127
chr18:37217034-37217534	Pcdhb7	0.33187	0.250763	0.0832206	0.0832206	Kmt2b	FALSE	Kmt2b_direct_-/+	Kmt2b_direct_-/+_(125g)	Kmt2b_direct_-/+_(160r)	0.209499	-1	-0.207859	1128
chr6:30627979-30628479	Mest	0.0529605	0.69988	0.037066	0.037066	Isl1	FALSE	Isl1_direct_+/+	Isl1_direct_+/+_(403g)	Isl1_direct_+/+_(422r)	0.840963	1	0.694364	1129
chr2:112367785-112368285	Lpcat4	0.0646544	0.669543	0.0432889	0.0432889	Phf5a	FALSE	Phf5a_direct_+/+	Phf5a_direct_+/+_(1061g)	Phf5a_direct_+/+_(1031r)	1.44387	1	0.626267	1130
chr7:46321071-46321571	Abcc8	0.0304749	0.314214	0.00957563	0.00957563	Bach2	FALSE	Bach2_direct_+/+	Bach2_direct_+/+_(777g)	Bach2_direct_+/+_(2033r)	0.490049	1	0.481562	1131
chr19:60328248-60328748	Fam204a	0.119282	0.787844	0.0939757	0.0939757	Isl1	FALSE	Isl1_direct_+/+	Isl1_direct_+/+_(403g)	Isl1_direct_+/+_(422r)	0.737125	1	0.766154	1132
chr7:45395528-45396028	Ntf5	0.0217757	-0.443237	-0.0096518	0.0096518	Nfe2l1	FALSE	Nfe2l1_direct_+/-	Nfe2l1_direct_+/-_(414g)	Nfe2l1_direct_+/-_(1169r)	0.253669	1	0.43564	1133
chrX:75416296-75416796	Mtcp1	0.185742	-0.355883	-0.0661023	0.0661023	Klf3	FALSE	Klf3_direct_+/-	Klf3_direct_+/-_(424g)	Klf3_direct_+/-_(1079r)	0.373818	1	0.34839	1134
chr7:105432143-105432643	Cavin3	0.0892654	0.826092	0.0737415	0.0737415	Jdp2	FALSE	Jdp2_direct_-/+	Jdp2_direct_-/+_(201g)	Jdp2_direct_-/+_(456r)	0.148191	-1	-0.307143	1135
chr9:99662232-99662732	Dbr1	0.0491011	0.318303	0.015629	0.015629	Foxf1	FALSE	Foxf1_direct_+/+	Foxf1_direct_+/+_(570g)	Foxf1_direct_+/+_(580r)	1.2481	1	0.611026	1136
chr1:67049620-67050120	Myl1	0.0837267	0.668627	0.055982	0.055982	Jdp2	FALSE	Jdp2_direct_+/+	Jdp2_direct_+/+_(113g)	Jdp2_direct_+/+_(194r)	2.39993	1	0.269611	1137
chr11:69921278-69921778	Dlg4	0.0213965	-0.182123	-0.0038968	0.0038968	Nfe2l1	FALSE	Nfe2l1_direct_+/-	Nfe2l1_direct_+/-_(414g)	Nfe2l1_direct_+/-_(1169r)	0.824694	1	0.352277	1138
chr5:41873712-41874212	Bod1l	0.0591034	-0.588814	-0.0348009	0.0348009	Isl1	FALSE	Isl1_direct_-/-	Isl1_direct_-/-_(98g)	Isl1_direct_-/-_(108r)	1.12579	-1	-0.533183	1139
chr17:20944993-20945493	Zfp160	0.263548	0.310995	0.0819619	0.0819619	Nfyc	FALSE	Nfyc_direct_+/+	Nfyc_direct_+/+_(644g)	Nfyc_direct_+/+_(768r)	0.381003	1	0.563475	1140
chr3:87919306-87919806	Isg20l2	0.0170945	0.328614	0.0056175	0.0056175	Phf5a	FALSE	Phf5a_direct_+/+	Phf5a_direct_+/+_(1061g)	Phf5a_direct_+/+_(1031r)	1.42689	1	0.504302	1141
chr2:143062752-143063252	Snrpb2	0.0803917	0.665446	0.0534963	0.0534963	Phf5a	FALSE	Phf5a_direct_+/+	Phf5a_direct_+/+_(1061g)	Phf5a_direct_+/+_(1031r)	0.738439	1	0.769871	1142
chr1:143702637-143703137	B3galt2	0.0547483	-0.352992	-0.0193257	0.0193257	Yy1	FALSE	Yy1_direct_+/-	Yy1_direct_+/-_(268g)	Yy1_direct_+/-_(365r)	2.73995	1	0.415334	1143
chr18:59314745-59315245	Chsy3	0.105225	0.851139	0.0895607	0.0895607	Pitx2	FALSE	Pitx2_direct_+/+	Pitx2_direct_+/+_(250g)	Pitx2_direct_+/+_(283r)	2.23786	1	0.644898	1144
chr16:34690414-34690914	Mylk	0.00366015	-0.286505	-0.00104865	0.00104865	Klf5	FALSE	Klf5_direct_-/-	Klf5_direct_-/-_(246g)	Klf5_direct_-/-_(472r)	2.30527	-1	-0.679203	1145
chr4:151996053-151996553	Nol9	0.038814	-0.182022	-0.00706499	0.00706499	Smarcc2	FALSE	Smarcc2_direct_+/-	Smarcc2_direct_+/-_(36g)	Smarcc2_direct_+/-_(40r)	0.501557	1	0.226989	1146
chr2:49451888-49452388	Epc2	0.074317	-0.473829	-0.0352135	0.0352135	Yy1	FALSE	Yy1_direct_+/-	Yy1_direct_+/-_(268g)	Yy1_direct_+/-_(365r)	1.94027	1	0.52261	1147
chr7:118895633-118896133	Knop1	0.0655857	0.204539	0.0134148	0.0134148	Sox5	FALSE	Sox5_direct_+/+	Sox5_direct_+/+_(107g)	Sox5_direct_+/+_(94r)	1.01277	1	0.336332	1148
chr10:111583608-111584108	Phlda1	0.0439203	0.51319	0.0225395	0.0225395	Bach2	FALSE	Bach2_direct_+/+	Bach2_direct_+/+_(777g)	Bach2_direct_+/+_(2033r)	1.02433	1	0.672663	1149
chrX:160765932-160766432	Cdkl5	0.210215	0.239533	0.0503536	0.0503536	E2f3	FALSE	E2f3_direct_+/+	E2f3_direct_+/+_(447g)	E2f3_direct_+/+_(1028r)	0.243782	1	0.24399	1150
chr1:75457765-75458265	Slc4a3	0.0450397	0.496561	0.0223649	0.0223649	Pitx2	FALSE	Pitx2_direct_+/+	Pitx2_direct_+/+_(250g)	Pitx2_direct_+/+_(283r)	2.1007	1	0.49063	1151
chr1:17837161-17837661	Crispld1	0.319127	0.42591	0.135919	0.135919	Nfia	FALSE	Nfia_direct_+/+	Nfia_direct_+/+_(615g)	Nfia_direct_+/+_(769r)	0.182967	1	0.382595	1152
chrX:53669538-53670038	Rtl8c	0.122356	-0.749303	-0.091682	0.091682	Tbx20	FALSE	Tbx20_direct_-/-	Tbx20_direct_-/-_(561g)	Tbx20_direct_-/-_(590r)	1.30195	-1	-0.537825	1153
chr2:151009014-151009514	Nanp	0.0637109	0.558343	0.0355725	0.0355725	Klf12	FALSE	Klf12_direct_+/+	Klf12_direct_+/+_(1274g)	Klf12_direct_+/+_(2206r)	1.96338	1	0.719631	1154
chr7:140882086-140882586	Psmd13	0.062003	0.568093	0.0352234	0.0352234	Phf5a	FALSE	Phf5a_direct_+/+	Phf5a_direct_+/+_(1061g)	Phf5a_direct_+/+_(1031r)	1.71003	1	0.786871	1155
chr10:43577917-43578417	Pdss2	0.0632126	0.514143	0.0325003	0.0325003	Sox12	FALSE	Sox12_direct_-/+	Sox12_direct_-/+_(12g)	Sox12_direct_-/+_(12r)	0.313972	-1	-0.295171	1156
chr4:46389001-46389501	Anp32b	0.0584737	0.484079	0.0283059	0.0283059	E2f3	FALSE	E2f3_direct_+/+	E2f3_direct_+/+_(447g)	E2f3_direct_+/+_(1028r)	0.245075	1	0.392131	1157
chr3:129725019-129725519	Elovl6	0.0551074	0.477107	0.0262921	0.0262921	Phf5a	FALSE	Phf5a_direct_+/+	Phf5a_direct_+/+_(1061g)	Phf5a_direct_+/+_(1031r)	2.9293	1	0.55561	1158
chr19:4579269-4579769	Rhod	0.0754088	0.434324	0.0327518	0.0327518	Foxf1	FALSE	Foxf1_direct_+/+	Foxf1_direct_+/+_(570g)	Foxf1_direct_+/+_(580r)	1.92413	1	0.657914	1159
chrX:136267588-136268088	Tceal9	0.0307667	0.563749	0.0173447	0.0173447	Phf5a	FALSE	Phf5a_direct_+/+	Phf5a_direct_+/+_(1061g)	Phf5a_direct_+/+_(1031r)	4.17545	1	0.84022	1160
chr10:88503649-88504149	Chpt1	0.0781624	-0.426775	-0.0333577	0.0333577	Klf3	FALSE	Klf3_direct_+/-	Klf3_direct_+/-_(424g)	Klf3_direct_+/-_(1079r)	0.997967	1	0.47167	1161
chr6:91546175-91546675	Lsm3	0.0717367	-0.63094	-0.0452616	0.0452616	Tbx20	FALSE	Tbx20_direct_-/-	Tbx20_direct_-/-_(561g)	Tbx20_direct_-/-_(590r)	1.39553	-1	-0.58724	1162
chr7:13314133-13314633	Pla2g4c	0.206368	0.287661	0.0593639	0.0593639	Gli3	FALSE	Gli3_direct_+/+	Gli3_direct_+/+_(41g)	Gli3_direct_+/+_(43r)	0.992424	1	0.410353	1163
chr17:17234524-17235024	Zfp97	0.159594	0.303109	0.0483744	0.0483744	Klf12	FALSE	Klf12_direct_+/+	Klf12_direct_+/+_(1274g)	Klf12_direct_+/+_(2206r)	1.99037	1	0.454988	1164
chr3:10351048-10351548	Chmp4c	0.0392285	-0.113873	-0.00446705	0.00446705	Zfp526	FALSE	Zfp526_direct_+/-	Zfp526_direct_+/-_(47g)	Zfp526_direct_+/-_(62r)	0.514037	1	0.167723	1165
chr4:141604430-141604930	Fblim1	0.0640081	0.449153	0.0287494	0.0287494	Fendrr	FALSE	Fendrr_direct_+/+	Fendrr_direct_+/+_(345g)	Fendrr_direct_+/+_(360r)	3.2857	1	0.828216	1166
chr13:62466637-62467137	Zfp934	0.15436	0.405723	0.0626273	0.0626273	Klf12	FALSE	Klf12_direct_+/+	Klf12_direct_+/+_(1274g)	Klf12_direct_+/+_(2206r)	2.14469	1	0.562786	1167
chr4:147848206-147848706	Zfp933	0.0846448	0.25873	0.0219002	0.0219002	Phf5a	FALSE	Phf5a_direct_+/+	Phf5a_direct_+/+_(1061g)	Phf5a_direct_+/+_(1031r)	1.03907	1	0.357631	1168
chrX:53669538-53670038	Rtl8a	0.178288	-0.659508	-0.117582	0.117582	Tbx20	FALSE	Tbx20_direct_-/-	Tbx20_direct_-/-_(561g)	Tbx20_direct_-/-_(590r)	0.630897	-1	-0.528951	1169
chr6:25686676-25687176	Pot1a	0.153445	0.33331	0.0511447	0.0511447	Foxp2	FALSE	Foxp2_direct_+/+	Foxp2_direct_+/+_(343g)	Foxp2_direct_+/+_(407r)	0.540953	1	0.409309	1170
chr17:53478085-53478585	Rab5a	0.0583285	0.588767	0.0343419	0.0343419	Foxp1	FALSE	Foxp1_direct_+/+	Foxp1_direct_+/+_(522g)	Foxp1_direct_+/+_(510r)	0.841971	1	0.6007	1171
chr10:11515026-11515526	Epm2a	0.0863492	-0.395004	-0.0341083	0.0341083	Tcf3	FALSE	Tcf3_direct_+/-	Tcf3_direct_+/-_(654g)	Tcf3_direct_+/-_(567r)	3.08531	1	0.483684	1172
chr2:76065292-76065792	Ttc30a1	0.063375	0.241262	0.01529	0.01529	Fendrr	FALSE	Fendrr_direct_+/+	Fendrr_direct_+/+_(345g)	Fendrr_direct_+/+_(360r)	1.47232	1	0.412711	1173
chr12:98737447-98737947	Ptpn21	0.0665986	-0.386671	-0.0257517	0.0257517	Mbd2	FALSE	Mbd2_direct_+/-	Mbd2_direct_+/-_(365g)	Mbd2_direct_+/-_(735r)	1.2349	1	0.42472	1174
chr14:56571633-56572133	Pspc1	0.0667796	0.432338	0.0288714	0.0288714	Phf5a	FALSE	Phf5a_direct_+/+	Phf5a_direct_+/+_(1061g)	Phf5a_direct_+/+_(1031r)	1.02177	1	0.596603	1175
chr11:98968665-98969165	Wipf2	0.0366282	0.280041	0.0102574	0.0102574	Rfx2	FALSE	Rfx2_direct_+/+	Rfx2_direct_+/+_(95g)	Rfx2_direct_+/+_(97r)	1.00344	1	0.407392	1176
chr5:67529880-67530380	Atp8a1	0.113797	0.735551	0.0837038	0.0837038	Hoxb8	FALSE	Hoxb8_direct_+/+	Hoxb8_direct_+/+_(137g)	Hoxb8_direct_+/+_(172r)	1.37967	1	0.682659	1177
chr12:35534979-35535479	Ahr	0.094396	0.293492	0.0277045	0.0277045	Fosl1	FALSE	Fosl1_direct_+/+	Fosl1_direct_+/+_(243g)	Fosl1_direct_+/+_(589r)	1.11485	1	0.463939	1178
chr8:107056542-107057042	Nip7	0.0288426	0.4342	0.0125235	0.0125235	Phf5a	FALSE	Phf5a_direct_+/+	Phf5a_direct_+/+_(1061g)	Phf5a_direct_+/+_(1031r)	3.14431	1	0.62856	1179
chr2:29827091-29827591	Urm1	0.0232443	0.57141	0.013282	0.013282	Phf5a	FALSE	Phf5a_direct_+/+	Phf5a_direct_+/+_(1061g)	Phf5a_direct_+/+_(1031r)	1.65306	1	0.713476	1180
chr19:35045417-35045917	Kif20b	0.0811018	-0.334398	-0.0271203	0.0271203	Maf	FALSE	Maf_direct_+/-	Maf_direct_+/-_(384g)	Maf_direct_+/-_(782r)	1.40744	1	0.447022	1181
chr4:150809181-150809681	Park7	0.0522835	-0.744234	-0.0389112	0.0389112	Tcf3	FALSE	Tcf3_direct_+/-	Tcf3_direct_+/-_(654g)	Tcf3_direct_+/-_(567r)	0.787041	1	0.853978	1182
chr6:65042404-65042904	Smarcad1	0.267396	-0.114642	-0.0306549	0.0306549	E2f3	FALSE	E2f3_direct_+/-	E2f3_direct_+/-_(331g)	E2f3_direct_+/-_(617r)	0.145268	1	0.251757	1183
chr15:43662002-43662502	Emc2	0.144251	0.355309	0.0512536	0.0512536	Foxp1	FALSE	Foxp1_direct_+/+	Foxp1_direct_+/+_(522g)	Foxp1_direct_+/+_(510r)	1.56617	1	0.702511	1184
chr11:12331933-12332433	Cobl	0.070747	0.433899	0.0306971	0.0306971	Nfib	FALSE	Nfib_direct_+/+	Nfib_direct_+/+_(550g)	Nfib_direct_+/+_(670r)	0.304694	1	0.232632	1185
chr19:6513650-6514150	Pygm	0.0172516	0.0592259	0.00102174	0.00102174	Hoxc4	FALSE	Hoxc4_direct_+/+	Hoxc4_direct_+/+_(163g)	Hoxc4_direct_+/+_(148r)	0.884114	1	0.478759	1186
chr10:42005226-42005726	Armc2	0.0627435	-0.462191	-0.0289995	0.0289995	Tbx20	FALSE	Tbx20_direct_-/-	Tbx20_direct_-/-_(561g)	Tbx20_direct_-/-_(590r)	1.67646	-1	-0.397843	1187
chr12:109417737-109418237	Dlk1	0.0530893	0.836747	0.0444223	0.0444223	Pitx2	FALSE	Pitx2_direct_+/+	Pitx2_direct_+/+_(250g)	Pitx2_direct_+/+_(283r)	3.59249	1	0.738856	1188
chr2:29827091-29827591	Odf2	0.0480992	0.551261	0.0265152	0.0265152	Phf5a	FALSE	Phf5a_direct_+/+	Phf5a_direct_+/+_(1061g)	Phf5a_direct_+/+_(1031r)	0.678405	1	0.563777	1189
chr18:34330839-34331339	Apc	0.101956	-0.423807	-0.0432099	0.0432099	Mbd2	FALSE	Mbd2_direct_+/-	Mbd2_direct_+/-_(365g)	Mbd2_direct_+/-_(735r)	1.80469	1	0.6335	1190
chr1:24061550-24062050	Smap1	0.122788	0.351181	0.0431207	0.0431207	Foxf1	FALSE	Foxf1_direct_+/+	Foxf1_direct_+/+_(570g)	Foxf1_direct_+/+_(580r)	2.02087	1	0.625997	1191
chr8:79830182-79830682	Anapc10	0.0813092	0.358721	0.0291673	0.0291673	Foxf1	FALSE	Foxf1_direct_+/+	Foxf1_direct_+/+_(570g)	Foxf1_direct_+/+_(580r)	3.129	1	0.623035	1192
chr8:69088500-69089000	Atp6v1b2	0.0596905	0.51603	0.0308021	0.0308021	Klf12	FALSE	Klf12_direct_+/+	Klf12_direct_+/+_(1274g)	Klf12_direct_+/+_(2206r)	2.38144	1	0.639554	1193
chr7:142454682-142455182	Lsp1	0.0363608	0.777676	0.0282769	0.0282769	Foxf1	FALSE	Foxf1_direct_+/+	Foxf1_direct_+/+_(570g)	Foxf1_direct_+/+_(580r)	3.93392	1	0.803366	1194
chr11:100527754-100528254	Dnajc7	0.0442124	0.352864	0.015601	0.015601	Phf5a	FALSE	Phf5a_direct_+/+	Phf5a_direct_+/+_(1061g)	Phf5a_direct_+/+_(1031r)	3.32851	1	0.621029	1195
chr9:101228864-101229364	Ppp2r3a	0.0748405	0.29468	0.022054	0.022054	Bach2	FALSE	Bach2_direct_+/+	Bach2_direct_+/+_(777g)	Bach2_direct_+/+_(2033r)	0.755641	1	0.625861	1196
chr12:34713924-34714424	Hdac9	0.0903049	0.30741	0.0277606	0.0277606	Fendrr	FALSE	Fendrr_direct_+/+	Fendrr_direct_+/+_(345g)	Fendrr_direct_+/+_(360r)	2.71835	1	0.757242	1197
chr12:86082367-86082867	Ift43	0.0295576	0.494286	0.0146099	0.0146099	Phf5a	FALSE	Phf5a_direct_+/+	Phf5a_direct_+/+_(1061g)	Phf5a_direct_+/+_(1031r)	3.43027	1	0.536197	1198
chr16:17024371-17024871	Ppm1f	0.0756465	-0.149006	-0.0112718	0.0112718	Junb	FALSE	Junb_direct_+/-	Junb_direct_+/-_(772g)	Junb_direct_+/-_(1655r)	1.60393	1	0.230281	1199
chr4:74251832-74252332	Frmd3	0.109327	-0.117235	-0.012817	0.012817	E2f4	FALSE	E2f4_direct_-/-	E2f4_direct_-/-_(178g)	E2f4_direct_-/-_(541r)	1.06537	-1	-0.112522	1200
chr2:145934651-145935151	Naa20	0.0507503	0.493928	0.025067	0.025067	Phf5a	FALSE	Phf5a_direct_+/+	Phf5a_direct_+/+_(1061g)	Phf5a_direct_+/+_(1031r)	2.95491	1	0.732004	1201
chr11:3863721-3864221	Pes1	0.0482854	0.485686	0.0234515	0.0234515	Klf12	FALSE	Klf12_direct_+/+	Klf12_direct_+/+_(1274g)	Klf12_direct_+/+_(2206r)	3.03501	1	0.643333	1202
chr6:84181371-84181871	Dysf	0.0456346	-0.252025	-0.0115011	0.0115011	Nfix	FALSE	Nfix_direct_+/-	Nfix_direct_+/-_(106g)	Nfix_direct_+/-_(132r)	0.463219	1	0.0538461	1203
chr16:78619314-78619814	D16Ertd472e	0.103639	-0.207569	-0.0215123	0.0215123	Fos	FALSE	Fos_direct_+/-	Fos_direct_+/-_(598g)	Fos_direct_+/-_(1017r)	0.553755	1	0.297315	1204
chr16:14159198-14159698	Bmerb1	0.0731822	0.655252	0.0479528	0.0479528	Zfp526	FALSE	Zfp526_direct_+/+	Zfp526_direct_+/+_(139g)	Zfp526_direct_+/+_(285r)	0.0607512	1	0.12193	1205
chr2:34771677-34772177	Gapvd1	0.0118884	-0.226332	-0.00269071	0.00269071	Pbx1	FALSE	Pbx1_direct_+/-	Pbx1_direct_+/-_(511g)	Pbx1_direct_+/-_(584r)	1.74589	1	0.399245	1206
chr2:76647904-76648404	Plekha3	0.0654951	-0.455343	-0.0298227	0.0298227	Klf6	FALSE	Klf6_direct_+/-	Klf6_direct_+/-_(351g)	Klf6_direct_+/-_(490r)	0.28816	1	0.109962	1207
chr15:36164690-36165190	Rgs22	0.0774976	-0.308021	-0.0238709	0.0238709	Mbd2	FALSE	Mbd2_direct_-/-	Mbd2_direct_-/-_(53g)	Mbd2_direct_-/-_(50r)	0.982341	-1	-0.283604	1208
chr1:170215142-170215642	Gm7694	0.0650431	-0.398317	-0.0259077	0.0259077	Klf3	FALSE	Klf3_direct_+/-	Klf3_direct_+/-_(424g)	Klf3_direct_+/-_(1079r)	1.61192	1	0.405329	1209
chr4:117276159-117276659	Tmem53	0.015999	-0.0803554	-0.00128561	0.00128561	Pbx1	FALSE	Pbx1_direct_+/-	Pbx1_direct_+/-_(511g)	Pbx1_direct_+/-_(584r)	0.680015	1	0.324406	1210
chr17:56989869-56990369	Gtf2f1	0.0671004	0.612871	0.0411239	0.0411239	Phf5a	FALSE	Phf5a_direct_+/+	Phf5a_direct_+/+_(1061g)	Phf5a_direct_+/+_(1031r)	1.3856	1	0.676592	1211
chr18:60523109-60523609	Iigp1	0.0668656	0.285784	0.0191091	0.0191091	Foxf1	FALSE	Foxf1_direct_+/+	Foxf1_direct_+/+_(570g)	Foxf1_direct_+/+_(580r)	3.45402	1	0.772342	1212
chr10:81137179-81137679	Zbtb7a	0.0172749	-0.523594	-0.00904506	0.00904506	Tcf7l2	FALSE	Tcf7l2_direct_-/-	Tcf7l2_direct_-/-_(44g)	Tcf7l2_direct_-/-_(55r)	0.325194	-1	-0.326243	1213
chr8:84778605-84779105	Ier2	0.0557727	0.496629	0.0276984	0.0276984	Foxf1	FALSE	Foxf1_direct_+/+	Foxf1_direct_+/+_(570g)	Foxf1_direct_+/+_(580r)	2.72031	1	0.8862	1214
chr16:11203099-11203599	Snn	0.0515671	0.415259	0.0214137	0.0214137	Phf5a	FALSE	Phf5a_direct_+/+	Phf5a_direct_+/+_(1061g)	Phf5a_direct_+/+_(1031r)	2.0111	1	0.586751	1215
chr8:47650716-47651216	Cdkn2aip	0.0849612	0.283845	0.0241158	0.0241158	Foxf1	FALSE	Foxf1_direct_+/+	Foxf1_direct_+/+_(570g)	Foxf1_direct_+/+_(580r)	2.52627	1	0.501447	1216
chr8:13538925-13539425	Gas6	0.0359189	0.621863	0.0223366	0.0223366	Foxf1	FALSE	Foxf1_direct_+/+	Foxf1_direct_+/+_(570g)	Foxf1_direct_+/+_(580r)	4.41092	1	0.87894	1217
chr16:5117548-5118048	Rogdi	0.0938161	-0.690397	-0.0647704	0.0647704	Tbx20	FALSE	Tbx20_direct_-/-	Tbx20_direct_-/-_(561g)	Tbx20_direct_-/-_(590r)	2.30699	-1	-0.651429	1218
chrX:75514071-75514571	Mtcp1	0.199157	-0.343705	-0.0684513	0.0684513	Nfyc	FALSE	Nfyc_direct_-/-	Nfyc_direct_-/-_(64g)	Nfyc_direct_-/-_(80r)	0.163316	-1	-0.267207	1219
chr12:4817256-4817756	Fkbp1b	0.0726451	0.511613	0.0371662	0.0371662	Klf12	FALSE	Klf12_direct_+/+	Klf12_direct_+/+_(1274g)	Klf12_direct_+/+_(2206r)	0.741228	1	0.415378	1220
chr8:13624817-13625317	Cdc16	0.0706426	0.188566	0.0133208	0.0133208	Foxf1	FALSE	Foxf1_direct_+/+	Foxf1_direct_+/+_(570g)	Foxf1_direct_+/+_(580r)	2.44194	1	0.787226	1221
chr3:146521014-146521514	Gng5	0.028188	0.503509	0.0141929	0.0141929	Phf5a	FALSE	Phf5a_direct_+/+	Phf5a_direct_+/+_(1061g)	Phf5a_direct_+/+_(1031r)	2.60844	1	0.739398	1222
chr5:101700374-101700874	Nkx6-1	0.0707539	0.653726	0.0462536	0.0462536	Fendrr	FALSE	Fendrr_direct_+/+	Fendrr_direct_+/+_(345g)	Fendrr_direct_+/+_(360r)	0.801228	1	0.772359	1223
chr4:103119182-103119682	Mier1	0.0650602	-0.340025	-0.0221221	0.0221221	Yy1	FALSE	Yy1_direct_+/-	Yy1_direct_+/-_(268g)	Yy1_direct_+/-_(365r)	0.957635	1	0.430272	1224
chr17:37197070-37197570	H2-M3	0.271936	0.114418	0.0311143	0.0311143	E2f3	FALSE	E2f3_direct_-/+	E2f3_direct_-/+_(78g)	E2f3_direct_-/+_(156r)	0.149678	-1	-0.12888	1225
chr5:30780770-30781270	Tmem214	0.0684705	0.338672	0.0231891	0.0231891	Foxf1	FALSE	Foxf1_direct_+/+	Foxf1_direct_+/+_(570g)	Foxf1_direct_+/+_(580r)	3.53434	1	0.730098	1226
chr10:128921741-128922241	Itga7	0.0392016	0.301935	0.0118363	0.0118363	Jdp2	FALSE	Jdp2_direct_+/+	Jdp2_direct_+/+_(113g)	Jdp2_direct_+/+_(194r)	3.0384	1	0.442086	1227
chr2:167015034-167015534	Cse1l	0.0559259	0.510001	0.0285223	0.0285223	Phf5a	FALSE	Phf5a_direct_+/+	Phf5a_direct_+/+_(1061g)	Phf5a_direct_+/+_(1031r)	1.70484	1	0.677192	1228
chr6:120363884-120364384	Kdm5a	0.0413919	-0.10987	-0.00454771	0.00454771	Kdm5a	FALSE	Kdm5a_direct_+/-	Kdm5a_direct_+/-_(355g)	Kdm5a_direct_+/-_(608r)	3.58602	1	1	1229
chr14:37135145-37135645	Ghitm	0.133338	0.494204	0.0658963	0.0658963	Nfyc	FALSE	Nfyc_direct_+/+	Nfyc_direct_+/+_(644g)	Nfyc_direct_+/+_(768r)	0.784445	1	0.775508	1230
chr8:90495921-90496421	Tox3	0.0859166	0.674652	0.0579638	0.0579638	Hoxb8	FALSE	Hoxb8_direct_+/+	Hoxb8_direct_+/+_(137g)	Hoxb8_direct_+/+_(172r)	2.48812	1	0.633963	1231
chr18:61614154-61614654	Grpel2	0.0539112	0.448936	0.0242027	0.0242027	Isl1	FALSE	Isl1_direct_+/+	Isl1_direct_+/+_(403g)	Isl1_direct_+/+_(422r)	0.685978	1	0.345656	1232
chr17:17234524-17235024	Zfp97	0.159594	0.303109	0.0483744	0.0483744	Nfyc	FALSE	Nfyc_direct_+/+	Nfyc_direct_+/+_(644g)	Nfyc_direct_+/+_(768r)	0.56724	1	0.46984	1233
chr2:180234283-180234783	Gata5	0.0655127	0.286151	0.0187465	0.0187465	Foxp1	FALSE	Foxp1_direct_+/+	Foxp1_direct_+/+_(522g)	Foxp1_direct_+/+_(510r)	3.2425	1	0.775829	1234
chr4:75321651-75322151	Dmac1	0.096767	-0.342335	-0.0331268	0.0331268	Tcf3	FALSE	Tcf3_direct_+/-	Tcf3_direct_+/-_(654g)	Tcf3_direct_+/-_(567r)	2.25905	1	0.593473	1235
chr15:102966362-102966862	Hoxc4	0.0301142	0.787989	0.0237297	0.0237297	Hoxc4	FALSE	Hoxc4_direct_+/+	Hoxc4_direct_+/+_(163g)	Hoxc4_direct_+/+_(148r)	4.20564	1	1	1236
chr11:120666526-120667026	Lrrc45	0.0340016	-0.469518	-0.0159644	0.0159644	Tcf3	FALSE	Tcf3_direct_+/-	Tcf3_direct_+/-_(654g)	Tcf3_direct_+/-_(567r)	3.69188	1	0.530945	1237
chr12:11455754-11456254	Smc6	0.034595	-0.142903	-0.00494372	0.00494372	Sp1	FALSE	Sp1_direct_+/-	Sp1_direct_+/-_(400g)	Sp1_direct_+/-_(921r)	0.199581	1	0.256852	1238
chr18:84951373-84951873	Timm21	0.0508806	0.329622	0.0167713	0.0167713	Phf5a	FALSE	Phf5a_direct_+/+	Phf5a_direct_+/+_(1061g)	Phf5a_direct_+/+_(1031r)	2.47199	1	0.544794	1239
chrX:20950494-20950994	Zfp182	0.197696	-0.262531	-0.0519014	0.0519014	Klf6	FALSE	Klf6_direct_+/-	Klf6_direct_+/-_(351g)	Klf6_direct_+/-_(490r)	0.202658	1	0.0633182	1240
chr8:84249479-84249979	Mri1	0.0518578	0.433707	0.0224911	0.0224911	Phf5a	FALSE	Phf5a_direct_+/+	Phf5a_direct_+/+_(1061g)	Phf5a_direct_+/+_(1031r)	2.8808	1	0.53738	1241
chr12:85988963-85989463	Tgfb3	0.0465939	0.348452	0.0162357	0.0162357	Foxf1	FALSE	Foxf1_direct_+/+	Foxf1_direct_+/+_(570g)	Foxf1_direct_+/+_(580r)	4.02792	1	0.941097	1242
chr14:64949760-64950260	Hmbox1	0.0275876	0.0942148	0.00259916	0.00259916	Phf5a	FALSE	Phf5a_direct_+/+	Phf5a_direct_+/+_(1061g)	Phf5a_direct_+/+_(1031r)	0.785959	1	0.428768	1243
chr3:75557087-75557587	Pdcd10	0.0783791	0.328534	0.0257502	0.0257502	Klf12	FALSE	Klf12_direct_+/+	Klf12_direct_+/+_(1274g)	Klf12_direct_+/+_(2206r)	2.73891	1	0.625115	1244
chr7:126861673-126862173	Aldoa	0.0465707	0.619419	0.0288468	0.0288468	Phf5a	FALSE	Phf5a_direct_+/+	Phf5a_direct_+/+_(1061g)	Phf5a_direct_+/+_(1031r)	2.91308	1	0.756664	1245
chrX:105079459-105079959	Magee1	0.171922	0.0728495	0.0125244	0.0125244	Nrf1	FALSE	Nrf1_direct_+/+	Nrf1_direct_+/+_(206g)	Nrf1_direct_+/+_(262r)	0.211266	1	0.24017	1246
chr15:43168682-43169182	Rspo2	0.0588824	0.484122	0.0285063	0.0285063	Foxf1	FALSE	Foxf1_direct_+/+	Foxf1_direct_+/+_(570g)	Foxf1_direct_+/+_(580r)	3.96244	1	0.812707	1247
chr17:23588179-23588679	Tnfrsf12a	0.0666062	0.446582	0.0297451	0.0297451	Fosl1	FALSE	Fosl1_direct_+/+	Fosl1_direct_+/+_(243g)	Fosl1_direct_+/+_(589r)	1.37501	1	0.607223	1248
chr1:97769862-97770362	D1Ertd622e	0.0667153	0.386424	0.0257804	0.0257804	Phf5a	FALSE	Phf5a_direct_+/+	Phf5a_direct_+/+_(1061g)	Phf5a_direct_+/+_(1031r)	2.11475	1	0.440053	1249
chr17:21962289-21962789	Zfp995	0.1752	-0.318729	-0.0558415	0.0558415	Elf4	FALSE	Elf4_direct_+/-	Elf4_direct_+/-_(125g)	Elf4_direct_+/-_(137r)	0.170596	1	0.0598148	1250
chr18:46311694-46312194	Trim36	0.0464408	0.321385	0.0149254	0.0149254	Klf13	FALSE	Klf13_direct_+/+	Klf13_direct_+/+_(165g)	Klf13_direct_+/+_(342r)	0.33232	1	0.121739	1251
chr7:84747804-84748304	Zfand6	0.0666431	0.443264	0.0295405	0.0295405	Fendrr	FALSE	Fendrr_direct_+/+	Fendrr_direct_+/+_(345g)	Fendrr_direct_+/+_(360r)	2.62977	1	0.674178	1252
chr1:60409412-60409912	Cyp20a1	0.129373	-0.369125	-0.0477547	0.0477547	Efemp2	FALSE	Efemp2_direct_+/-	Efemp2_direct_+/-_(287g)	Efemp2_direct_+/-_(249r)	1.59831	1	0.463958	1253
chr18:34330839-34331339	Apc	0.101956	-0.423807	-0.0432099	0.0432099	Elf2	FALSE	Elf2_direct_+/-	Elf2_direct_+/-_(24g)	Elf2_direct_+/-_(24r)	0.205504	1	0.211246	1254
chr16:48993766-48994266	Cip2a	0.207085	0.620611	0.128519	0.128519	Tfdp1	FALSE	Tfdp1_direct_+/+	Tfdp1_direct_+/+_(784g)	Tfdp1_direct_+/+_(1972r)	0.485535	1	0.676972	1255
chr8:126422165-126422665	Coa6	0.0553638	0.407703	0.022572	0.022572	Phf5a	FALSE	Phf5a_direct_+/+	Phf5a_direct_+/+_(1061g)	Phf5a_direct_+/+_(1031r)	1.56122	1	0.503124	1256
chr6:52825535-52826035	Jazf1	0.0718512	0.622391	0.0447196	0.0447196	Maff	FALSE	Maff_direct_+/+	Maff_direct_+/+_(579g)	Maff_direct_+/+_(1436r)	0.347674	1	0.639239	1257
chr5:4323124-4323624	Mterf1b	0.197549	0.213081	0.0420939	0.0420939	Fosb	FALSE	Fosb_direct_+/+	Fosb_direct_+/+_(548g)	Fosb_direct_+/+_(1151r)	0.191334	1	0.216644	1258
chr11:107458041-107458541	Pitpnc1	0.0596563	0.599788	0.0357811	0.0357811	Hoxb8	FALSE	Hoxb8_direct_+/+	Hoxb8_direct_+/+_(137g)	Hoxb8_direct_+/+_(172r)	2.27394	1	0.689204	1259
chr3:62374838-62375338	Arhgef26	0.0594368	0.587448	0.034916	0.034916	Tbx20	FALSE	Tbx20_direct_+/+	Tbx20_direct_+/+_(249g)	Tbx20_direct_+/+_(354r)	3.92773	1	0.658315	1260
chr6:57702912-57703412	Vopp1	0.0838957	0.354039	0.0297024	0.0297024	Klf12	FALSE	Klf12_direct_+/+	Klf12_direct_+/+_(1274g)	Klf12_direct_+/+_(2206r)	2.77654	1	0.517396	1261
chr5:145138828-145139328	Arpc1b	0.0591364	-0.546399	-0.0323121	0.0323121	Pitx2	FALSE	Pitx2_direct_-/-	Pitx2_direct_-/-_(107g)	Pitx2_direct_-/-_(113r)	2.98229	-1	-0.559863	1262
chr10:50592373-50592873	Ascc3	0.0852416	0.383373	0.0326794	0.0326794	Klf12	FALSE	Klf12_direct_+/+	Klf12_direct_+/+_(1274g)	Klf12_direct_+/+_(2206r)	1.84373	1	0.520059	1263
chrX:160994689-160995189	Cdkl5	0.288624	0.255172	0.0736487	0.0736487	Tfdp1	FALSE	Tfdp1_direct_+/+	Tfdp1_direct_+/+_(784g)	Tfdp1_direct_+/+_(1972r)	0.270332	1	0.386609	1264
chr2:5012530-5013030	Sephs1	0.0806762	0.335332	0.0270533	0.0270533	Phf5a	FALSE	Phf5a_direct_+/+	Phf5a_direct_+/+_(1061g)	Phf5a_direct_+/+_(1031r)	2.70737	1	0.552494	1265
chr2:178078236-178078736	Gm14326	0.140706	-0.319341	-0.0449333	0.0449333	Nfyc	FALSE	Nfyc_direct_+/-	Nfyc_direct_+/-_(363g)	Nfyc_direct_+/-_(410r)	0.557554	1	0.496074	1266
chr4:134370511-134371011	Stmn1	0.0414686	-0.514373	-0.0213303	0.0213303	Foxm1	FALSE	Foxm1_direct_+/-	Foxm1_direct_+/-_(15g)	Foxm1_direct_+/-_(15r)	0.179591	1	0.389424	1267
chr18:19960001-19960501	Dsc3	0.111078	0.594894	0.0660795	0.0660795	Maf	FALSE	Maf_direct_-/+	Maf_direct_-/+_(369g)	Maf_direct_-/+_(728r)	0.982275	-1	-0.389987	1268
chr18:57337780-57338280	Prrc1	0.0419352	-0.707053	-0.0296504	0.0296504	Meis1	FALSE	Meis1_direct_+/-	Meis1_direct_+/-_(713g)	Meis1_direct_+/-_(806r)	0.900723	1	0.726505	1269
chr13:74208466-74208966	Pdcd6	0.037157	0.57951	0.0215328	0.0215328	Phf5a	FALSE	Phf5a_direct_+/+	Phf5a_direct_+/+_(1061g)	Phf5a_direct_+/+_(1031r)	3.167	1	0.649677	1270
chr4:136569880-136570380	Luzp1	0.0541262	-0.213139	-0.0115364	0.0115364	Jun	FALSE	Jun_direct_+/-	Jun_direct_+/-_(605g)	Jun_direct_+/-_(958r)	0.461146	1	0.56091	1271
chr3:93446075-93446575	Tchh	0.0338703	-0.0724828	-0.00245501	0.00245501	Tead3	FALSE	Tead3_direct_+/-	Tead3_direct_+/-_(128g)	Tead3_direct_+/-_(124r)	1.32221	1	0.107316	1272
chr7:142510346-142510846	Lsp1	0.0523858	0.791408	0.0414585	0.0414585	Fendrr	FALSE	Fendrr_direct_+/+	Fendrr_direct_+/+_(345g)	Fendrr_direct_+/+_(360r)	3.12477	1	0.784464	1273
chr18:36360711-36361211	Hbegf	0.0680263	0.592969	0.0403375	0.0403375	Bach2	FALSE	Bach2_direct_+/+	Bach2_direct_+/+_(777g)	Bach2_direct_+/+_(2033r)	1.0517	1	0.701167	1274
chr11:98863367-98863867	Nr1d1	0.0738745	-0.0768927	-0.00568041	0.00568041	Taf1	FALSE	Taf1_direct_+/-	Taf1_direct_+/-_(61g)	Taf1_direct_+/-_(60r)	0.450194	1	0.168157	1275
chr2:93941546-93942046	Ext2	0.0508719	0.316659	0.0161091	0.0161091	Fendrr	FALSE	Fendrr_direct_+/+	Fendrr_direct_+/+_(345g)	Fendrr_direct_+/+_(360r)	3.18338	1	0.647305	1276
chr11:78370350-78370850	Pigs	0.0779565	0.609274	0.0474969	0.0474969	Foxf1	FALSE	Foxf1_direct_+/+	Foxf1_direct_+/+_(570g)	Foxf1_direct_+/+_(580r)	1.60163	1	0.59189	1277
chr2:52072650-52073150	Neb	0.0859836	0.26993	0.0232096	0.0232096	Tfdp1	FALSE	Tfdp1_direct_+/+	Tfdp1_direct_+/+_(784g)	Tfdp1_direct_+/+_(1972r)	0.435199	1	0.222549	1278
chr6:116670963-116671463	Zfp422	0.0421518	-0.581727	-0.0245208	0.0245208	Tcf3	FALSE	Tcf3_direct_+/-	Tcf3_direct_+/-_(654g)	Tcf3_direct_+/-_(567r)	2.64956	1	0.712853	1279
chr10:34418331-34418831	Frk	0.162423	-0.57672	-0.0936725	0.0936725	Zfp148	FALSE	Zfp148_direct_+/-	Zfp148_direct_+/-_(343g)	Zfp148_direct_+/-_(616r)	0.224988	1	0.287835	1280
chr14:54253768-54254268	Dad1	0.0286175	0.658374	0.0188411	0.0188411	Phf5a	FALSE	Phf5a_direct_+/+	Phf5a_direct_+/+_(1061g)	Phf5a_direct_+/+_(1031r)	4.00735	1	0.822764	1281
chr15:76207973-76208473	Nrbp2	0.0443756	0.473627	0.0210175	0.0210175	Pitx2	FALSE	Pitx2_direct_+/+	Pitx2_direct_+/+_(250g)	Pitx2_direct_+/+_(283r)	2.03776	1	0.435127	1282
chr8:125012746-125013246	Sprtn	0.0626501	-0.222418	-0.0139345	0.0139345	Elf4	FALSE	Elf4_direct_+/-	Elf4_direct_+/-_(125g)	Elf4_direct_+/-_(137r)	0.143152	1	0.212452	1283
chr15:3269339-3269839	Ccdc152	0.0873139	0.368292	0.032157	0.032157	Foxf1	FALSE	Foxf1_direct_+/+	Foxf1_direct_+/+_(570g)	Foxf1_direct_+/+_(580r)	2.76151	1	0.590468	1284
chr17:46680692-46681192	Pex6	0.0363134	0.406106	0.0147471	0.0147471	Phf5a	FALSE	Phf5a_direct_+/+	Phf5a_direct_+/+_(1061g)	Phf5a_direct_+/+_(1031r)	2.72737	1	0.505417	1285
chrX:159988015-159988515	Pdha1	0.0940098	-0.105855	-0.00995145	0.00995145	Klf6	FALSE	Klf6_direct_+/-	Klf6_direct_+/-_(351g)	Klf6_direct_+/-_(490r)	0.527254	1	0.299633	1286
chr13:48257506-48258006	Id4	0.0792227	0.827286	0.0655399	0.0655399	Foxf1	FALSE	Foxf1_direct_+/+	Foxf1_direct_+/+_(570g)	Foxf1_direct_+/+_(580r)	3.15153	1	0.886742	1287
chr2:3473599-3474099	Suv39h2	0.0614197	0.206317	0.0126719	0.0126719	Foxf1	FALSE	Foxf1_direct_+/+	Foxf1_direct_+/+_(570g)	Foxf1_direct_+/+_(580r)	1.48769	1	0.345584	1288
chr9:114688422-114688922	Cmtm7	0.0138462	-0.431695	-0.00597734	0.00597734	Yy1	FALSE	Yy1_direct_+/-	Yy1_direct_+/-_(268g)	Yy1_direct_+/-_(365r)	3.91309	1	0.564373	1289
chr5:128469755-128470255	Tmem132d	0.0410484	0.567359	0.0232892	0.0232892	Hoxb8	FALSE	Hoxb8_direct_+/+	Hoxb8_direct_+/+_(137g)	Hoxb8_direct_+/+_(172r)	1.91106	1	0.579736	1290
chr3:97776171-97776671	Sec22b	0.0772468	0.730009	0.0563908	0.0563908	Foxp1	FALSE	Foxp1_direct_+/+	Foxp1_direct_+/+_(522g)	Foxp1_direct_+/+_(510r)	1.28097	1	0.790862	1291
chr18:73754131-73754631	Smad4	0.0589474	-0.502599	-0.0296269	0.0296269	Mbd2	FALSE	Mbd2_direct_+/-	Mbd2_direct_+/-_(365g)	Mbd2_direct_+/-_(735r)	2.19951	1	0.576137	1292
chr9:51407917-51408417	Colca2	0.0774288	0.358032	0.027722	0.027722	Foxp1	FALSE	Foxp1_direct_+/+	Foxp1_direct_+/+_(522g)	Foxp1_direct_+/+_(510r)	1.32076	1	0.669956	1293
chr6:30627979-30628479	Copg2	0.0625287	0.529995	0.0331399	0.0331399	Isl1	FALSE	Isl1_direct_+/+	Isl1_direct_+/+_(403g)	Isl1_direct_+/+_(422r)	0.629272	1	0.413303	1294
chrX:53669538-53670038	Rtl8b	0.116849	-0.752007	-0.0878711	0.0878711	Tbx20	FALSE	Tbx20_direct_-/-	Tbx20_direct_-/-_(561g)	Tbx20_direct_-/-_(590r)	1.26279	-1	-0.602105	1295
chrX:9139426-9139926	Lancl3	0.109428	0.660949	0.0723266	0.0723266	Bach2	FALSE	Bach2_direct_+/+	Bach2_direct_+/+_(777g)	Bach2_direct_+/+_(2033r)	0.61608	1	0.638297	1296
chr18:73899950-73900450	Me2	0.050599	-0.716717	-0.0362652	0.0362652	Tcf3	FALSE	Tcf3_direct_+/-	Tcf3_direct_+/-_(654g)	Tcf3_direct_+/-_(567r)	3.92967	1	0.693932	1297
chr1:143702637-143703137	Cdc73	0.0927313	-0.462565	-0.0428942	0.0428942	Yy1	FALSE	Yy1_direct_+/-	Yy1_direct_+/-_(268g)	Yy1_direct_+/-_(365r)	1.15188	1	0.516686	1298
chr17:87672226-87672726	Msh2	0.0768613	0.0586833	0.00451048	0.00451048	Tfdp1	FALSE	Tfdp1_direct_+/+	Tfdp1_direct_+/+_(784g)	Tfdp1_direct_+/+_(1972r)	0.242856	1	0.22222	1299
chr12:65075291-65075791	Mis18bp1	0.0955115	0.103421	0.00987794	0.00987794	E2f3	FALSE	E2f3_direct_+/+	E2f3_direct_+/+_(447g)	E2f3_direct_+/+_(1028r)	0.272559	1	0.273949	1300
chr16:13671626-13672126	Ntan1	0.0755312	0.418812	0.0316333	0.0316333	Phf5a	FALSE	Phf5a_direct_+/+	Phf5a_direct_+/+_(1061g)	Phf5a_direct_+/+_(1031r)	2.66012	1	0.597917	1301
chr13:91741550-91742050	Ssbp2	0.0594484	-0.702473	-0.0417609	0.0417609	Tbx20	FALSE	Tbx20_direct_-/-	Tbx20_direct_-/-_(561g)	Tbx20_direct_-/-_(590r)	1.52444	-1	-0.661255	1302
chr4:63213209-63213709	Col27a1	0.0910613	0.103966	0.0094673	0.0094673	Foxf1	FALSE	Foxf1_direct_+/+	Foxf1_direct_+/+_(570g)	Foxf1_direct_+/+_(580r)	1.82814	1	0.803539	1303
chr2:5844924-5845424	Cdc123	0.0446037	0.711358	0.0317292	0.0317292	Phf5a	FALSE	Phf5a_direct_+/+	Phf5a_direct_+/+_(1061g)	Phf5a_direct_+/+_(1031r)	1.69317	1	0.785666	1304
chr2:180307769-180308269	Gata5	0.0727837	0.497674	0.0362226	0.0362226	Gli1	FALSE	Gli1_direct_+/+	Gli1_direct_+/+_(178g)	Gli1_direct_+/+_(173r)	2.38927	1	0.846897	1305
chr2:125279945-125280445	Fbn1	0.0203084	0.408983	0.00830578	0.00830578	Rbpj	FALSE	Rbpj_direct_+/+	Rbpj_direct_+/+_(34g)	Rbpj_direct_+/+_(33r)	2.08861	1	0.495827	1306
chr11:63025352-63025852	Tvp23b	0.0626251	0.371204	0.0232467	0.0232467	Foxf1	FALSE	Foxf1_direct_+/+	Foxf1_direct_+/+_(570g)	Foxf1_direct_+/+_(580r)	3.54564	1	0.740405	1307
chr18:36687618-36688118	Ndufa2	0.13695	0.574194	0.0786357	0.0786357	Bach2	FALSE	Bach2_direct_+/+	Bach2_direct_+/+_(777g)	Bach2_direct_+/+_(2033r)	0.996574	1	0.712517	1308
chr7:25619155-25619655	Axl	0.036692	-0.387203	-0.0142072	0.0142072	Yy1	FALSE	Yy1_direct_+/-	Yy1_direct_+/-_(268g)	Yy1_direct_+/-_(365r)	2.62245	1	0.520708	1309
chr3:37398983-37399483	Fgf2	0.0790227	0.71945	0.0568529	0.0568529	Tbx20	FALSE	Tbx20_direct_+/+	Tbx20_direct_+/+_(249g)	Tbx20_direct_+/+_(354r)	2.25085	1	0.701428	1310
chrX:73716047-73716547	Slc6a8	0.0840977	-0.418222	-0.0351715	0.0351715	Sp3	FALSE	Sp3_direct_+/-	Sp3_direct_+/-_(280g)	Sp3_direct_+/-_(872r)	0.614179	1	0.327665	1311
chr12:51691133-51691633	Strn3	0.0597418	-0.454931	-0.0271784	0.0271784	Mbd2	FALSE	Mbd2_direct_+/-	Mbd2_direct_+/-_(365g)	Mbd2_direct_+/-_(735r)	1.51681	1	0.595858	1312
chr9:88438739-88439239	Syncrip	0.0468526	-0.256378	-0.012012	0.012012	Hif1a	FALSE	Hif1a_direct_+/-	Hif1a_direct_+/-_(76g)	Hif1a_direct_+/-_(82r)	0.853482	1	0.496975	1313
chr4:103215124-103215624	Mier1	0.0685657	-0.324238	-0.0222316	0.0222316	Nr2c2	FALSE	Nr2c2_direct_+/-	Nr2c2_direct_+/-_(14g)	Nr2c2_direct_+/-_(14r)	0.663863	1	0.41725	1314
chr3:97972232-97972732	Sec22b	0.0552542	0.639747	0.0353487	0.0353487	Fendrr	FALSE	Fendrr_direct_+/+	Fendrr_direct_+/+_(345g)	Fendrr_direct_+/+_(360r)	2.3457	1	0.678498	1315
chr2:109820848-109821348	Bdnf	0.0743911	0.371026	0.027601	0.027601	Fendrr	FALSE	Fendrr_direct_+/+	Fendrr_direct_+/+_(345g)	Fendrr_direct_+/+_(360r)	3.32361	1	0.749905	1316
chr1:118310973-118311473	Nifk	0.0803975	-0.116957	-0.00940302	0.00940302	Efemp2	FALSE	Efemp2_direct_+/-	Efemp2_direct_+/-_(287g)	Efemp2_direct_+/-_(249r)	1.78326	1	0.579843	1317
chr8:23208371-23208871	Gins4	0.0746647	0.48847	0.0364715	0.0364715	Klf12	FALSE	Klf12_direct_+/+	Klf12_direct_+/+_(1274g)	Klf12_direct_+/+_(2206r)	2.80121	1	0.539057	1318
chr9:35359652-35360152	Cdon	0.0221209	-0.361122	-0.00798834	0.00798834	Foxf1	FALSE	Foxf1_direct_-/-	Foxf1_direct_-/-_(41g)	Foxf1_direct_-/-_(50r)	3.26275	-1	-0.541293	1319
chrX:99338858-99339358	Pja1	0.122722	0.338613	0.0415554	0.0415554	Klf12	FALSE	Klf12_direct_+/+	Klf12_direct_+/+_(1274g)	Klf12_direct_+/+_(2206r)	0.867624	1	0.550049	1320
chr13:60936464-60936964	Ctla2a	0.287568	-0.495456	-0.142477	0.142477	Maf	FALSE	Maf_direct_+/-	Maf_direct_+/-_(384g)	Maf_direct_+/-_(782r)	0.572022	1	0.138687	1321
chr3:33990900-33991400	Dnajc19	0.0614917	-0.691842	-0.0425426	0.0425426	Tbx20	FALSE	Tbx20_direct_-/-	Tbx20_direct_-/-_(561g)	Tbx20_direct_-/-_(590r)	1.53821	-1	-0.673878	1322
chr7:41393295-41393795	AI987944	0.337035	-0.102653	-0.0345976	0.0345976	Mecp2	FALSE	Mecp2_direct_+/-	Mecp2_direct_+/-_(339g)	Mecp2_direct_+/-_(616r)	0.278098	1	0.107353	1323
chr10:95289777-95290277	Socs2	0.0850744	0.668442	0.0568673	0.0568673	Tbx20	FALSE	Tbx20_direct_+/+	Tbx20_direct_+/+_(249g)	Tbx20_direct_+/+_(354r)	2.86334	1	0.778064	1324
chr9:6344162-6344662	Pdgfd	0.0603717	0.537103	0.0324258	0.0324258	Foxp1	FALSE	Foxp1_direct_+/+	Foxp1_direct_+/+_(522g)	Foxp1_direct_+/+_(510r)	1.29936	1	0.71813	1325
chr17:56078999-56079499	Ebi3	0.0195816	0.124209	0.00243221	0.00243221	Klf12	FALSE	Klf12_direct_+/+	Klf12_direct_+/+_(1274g)	Klf12_direct_+/+_(2206r)	1.12965	1	0.354321	1326
chr5:123661716-123662216	Rsrc2	0.110297	0.443795	0.0489492	0.0489492	Fendrr	FALSE	Fendrr_direct_+/+	Fendrr_direct_+/+_(345g)	Fendrr_direct_+/+_(360r)	1.5032	1	0.61341	1327
chr11:116285741-116286241	Evpl	0.0273888	-0.480104	-0.0131495	0.0131495	Tcf3	FALSE	Tcf3_direct_+/-	Tcf3_direct_+/-_(654g)	Tcf3_direct_+/-_(567r)	2.43945	1	0.56128	1328
chr15:81554805-81555305	Rbx1	0.0707104	-0.500432	-0.0353857	0.0353857	Tcf3	FALSE	Tcf3_direct_+/-	Tcf3_direct_+/-_(654g)	Tcf3_direct_+/-_(567r)	3.25558	1	0.629011	1329
chr17:22225457-22225957	Gm7072	0.22702	-0.706214	-0.160325	0.160325	Tbpl1	FALSE	Tbpl1_direct_+/-	Tbpl1_direct_+/-_(387g)	Tbpl1_direct_+/-_(508r)	0.506778	1	0.514075	1330
chr2:150311177-150311677	Zfp442	0.208592	-0.165162	-0.0344516	0.0344516	Tbpl1	FALSE	Tbpl1_direct_+/-	Tbpl1_direct_+/-_(387g)	Tbpl1_direct_+/-_(508r)	0.36725	1	0.382738	1331
chrX:157644255-157644755	Smpx	0.186997	0.609735	0.114018	0.114018	Meis1	FALSE	Meis1_direct_-/+	Meis1_direct_-/+_(140g)	Meis1_direct_-/+_(187r)	0.533981	-1	-0.322693	1332
chr8:22060307-22060807	Vps36	0.0806104	0.311723	0.0251281	0.0251281	Klf12	FALSE	Klf12_direct_+/+	Klf12_direct_+/+_(1274g)	Klf12_direct_+/+_(2206r)	0.588818	1	0.640104	1333
chr10:62725692-62726192	Ddx50	0.0668604	0.494896	0.0330889	0.0330889	Klf12	FALSE	Klf12_direct_+/+	Klf12_direct_+/+_(1274g)	Klf12_direct_+/+_(2206r)	3.31265	1	0.638456	1334
chr13:74350007-74350507	Ccdc127	0.0502474	-0.165818	-0.00833194	0.00833194	Nrf1	FALSE	Nrf1_direct_-/-	Nrf1_direct_-/-_(74g)	Nrf1_direct_-/-_(106r)	0.234535	-1	-0.0523419	1335
chr7:16924016-16924516	Ppp5c	0.0290061	0.46657	0.0135334	0.0135334	Phf5a	FALSE	Phf5a_direct_+/+	Phf5a_direct_+/+_(1061g)	Phf5a_direct_+/+_(1031r)	3.29238	1	0.62076	1336
chrX:50988519-50989019	Stk26	0.057584	0.759123	0.0437134	0.0437134	Tbx20	FALSE	Tbx20_direct_+/+	Tbx20_direct_+/+_(249g)	Tbx20_direct_+/+_(354r)	2.39224	1	0.791099	1337
chr11:30954240-30954740	Erlec1	0.184457	-0.784275	-0.144665	0.144665	Creb3l1	FALSE	Creb3l1_direct_+/-	Creb3l1_direct_+/-_(31g)	Creb3l1_direct_+/-_(29r)	0.36044	1	0.0710473	1338
chr16:16870590-16871090	Spag6l	0.169659	-0.214641	-0.0364157	0.0364157	Erf	FALSE	Erf_direct_+/-	Erf_direct_+/-_(20g)	Erf_direct_+/-_(24r)	0.199154	1	0.203756	1339
chr2:180306557-180307057	Gata5	0.101426	0.355305	0.0360372	0.0360372	Gli1	FALSE	Gli1_direct_+/+	Gli1_direct_+/+_(178g)	Gli1_direct_+/+_(173r)	2.38927	1	0.846897	1340
chr9:20651765-20652265	Zfp266	0.0827256	0.359324	0.0297253	0.0297253	Pbx3	FALSE	Pbx3_direct_+/+	Pbx3_direct_+/+_(164g)	Pbx3_direct_+/+_(193r)	0.423181	1	0.305076	1341
chr4:130325129-130325629	Zcchc17	0.0511844	-0.466599	-0.0238826	0.0238826	Tcf3	FALSE	Tcf3_direct_+/-	Tcf3_direct_+/-_(654g)	Tcf3_direct_+/-_(567r)	4.00643	1	0.548836	1342
chr4:26216171-26216671	Manea	0.172608	-0.222254	-0.0383629	0.0383629	Nfe2l1	FALSE	Nfe2l1_direct_+/-	Nfe2l1_direct_+/-_(414g)	Nfe2l1_direct_+/-_(1169r)	0.608204	1	0.229125	1343
chr9:51255527-51256027	Colca2	0.0787847	0.54724	0.0431142	0.0431142	Foxp1	FALSE	Foxp1_direct_+/+	Foxp1_direct_+/+_(522g)	Foxp1_direct_+/+_(510r)	1.32076	1	0.669956	1344
chr12:46609958-46610458	Nova1	0.110977	0.467593	0.0518921	0.0518921	Pitx2	FALSE	Pitx2_direct_+/+	Pitx2_direct_+/+_(250g)	Pitx2_direct_+/+_(283r)	0.562577	1	0.429076	1345
chr10:77515594-77516094	Sumo3	0.0372856	0.570051	0.0212547	0.0212547	Phf5a	FALSE	Phf5a_direct_+/+	Phf5a_direct_+/+_(1061g)	Phf5a_direct_+/+_(1031r)	1.60168	1	0.786168	1346
chrX:104488119-104488619	Uprt	0.170982	0.135227	0.0231215	0.0231215	Smad3	FALSE	Smad3_direct_+/+	Smad3_direct_+/+_(73g)	Smad3_direct_+/+_(80r)	0.646243	1	0.199757	1347
chr15:100746893-100747393	Pou6f1	0.060291	-0.163807	-0.00987609	0.00987609	Sox11	FALSE	Sox11_direct_+/-	Sox11_direct_+/-_(25g)	Sox11_direct_+/-_(24r)	0.930677	1	0.327327	1348
chr18:60292980-60293480	Iigp1	0.0744345	0.304274	0.0226485	0.0226485	Fendrr	FALSE	Fendrr_direct_+/+	Fendrr_direct_+/+_(345g)	Fendrr_direct_+/+_(360r)	2.96281	1	0.786106	1349
chr6:91473385-91473885	Chchd4	0.0465221	0.458865	0.0213473	0.0213473	Phf5a	FALSE	Phf5a_direct_+/+	Phf5a_direct_+/+_(1061g)	Phf5a_direct_+/+_(1031r)	0.790722	1	0.533728	1350
chr5:146832809-146833309	Usp12	0.0438413	-0.299159	-0.0131155	0.0131155	Yy1	FALSE	Yy1_direct_+/-	Yy1_direct_+/-_(268g)	Yy1_direct_+/-_(365r)	2.71592	1	0.355407	1351
chr9:117615038-117615538	Rbms3	0.0503141	0.752082	0.0378403	0.0378403	Isl1	FALSE	Isl1_direct_+/+	Isl1_direct_+/+_(403g)	Isl1_direct_+/+_(422r)	1.59731	1	0.745752	1352
chr5:123906974-123907474	Denr	0.038182	0.43842	0.0167397	0.0167397	Phf5a	FALSE	Phf5a_direct_+/+	Phf5a_direct_+/+_(1061g)	Phf5a_direct_+/+_(1031r)	3.36709	1	0.658402	1353
chr19:58722049-58722549	Hspa12a	0.0677007	0.401592	0.0271881	0.0271881	Foxf1	FALSE	Foxf1_direct_+/+	Foxf1_direct_+/+_(570g)	Foxf1_direct_+/+_(580r)	3.51242	1	0.850724	1354
chr11:40690436-40690936	Mat2b	0.0902506	0.713123	0.0643598	0.0643598	Tbx20	FALSE	Tbx20_direct_+/+	Tbx20_direct_+/+_(249g)	Tbx20_direct_+/+_(354r)	2.17613	1	0.711208	1355
chr5:25222798-25223298	Galnt11	0.13132	-0.121255	-0.0159232	0.0159232	Egr1	FALSE	Egr1_direct_+/-	Egr1_direct_+/-_(414g)	Egr1_direct_+/-_(514r)	0.804621	1	0.269845	1356
chr11:40733366-40733866	Nudcd2	0.0333822	0.177328	0.00591958	0.00591958	Nfyc	FALSE	Nfyc_direct_+/+	Nfyc_direct_+/+_(644g)	Nfyc_direct_+/+_(768r)	0.937484	1	0.71836	1357
chr2:152105243-152105743	Tcf15	0.0991481	0.162145	0.0160763	0.0160763	Fosl2	FALSE	Fosl2_direct_+/+	Fosl2_direct_+/+_(391g)	Fosl2_direct_+/+_(946r)	0.405544	1	0.213748	1358
chr12:85264400-85264900	Pgf	0.0584942	0.373419	0.0218428	0.0218428	Fendrr	FALSE	Fendrr_direct_+/+	Fendrr_direct_+/+_(345g)	Fendrr_direct_+/+_(360r)	3.47766	1	0.742103	1359
chr6:38435011-38435511	Ttc26	0.0422378	0.24547	0.0103681	0.0103681	Sox5	FALSE	Sox5_direct_+/+	Sox5_direct_+/+_(107g)	Sox5_direct_+/+_(94r)	0.445483	1	0.405699	1360
chr8:84147704-84148204	Mri1	0.0385253	0.513823	0.0197952	0.0197952	Phf5a	FALSE	Phf5a_direct_+/+	Phf5a_direct_+/+_(1061g)	Phf5a_direct_+/+_(1031r)	2.8808	1	0.53738	1361
chr7:121579466-121579966	Usp31	0.100754	0.159547	0.016075	0.016075	Nfic	FALSE	Nfic_direct_-/+	Nfic_direct_-/+_(58g)	Nfic_direct_-/+_(76r)	0.316747	-1	-0.0965658	1362
chr11:61956533-61957033	Akap10	0.0756021	0.474237	0.0358533	0.0358533	Phf5a	FALSE	Phf5a_direct_+/+	Phf5a_direct_+/+_(1061g)	Phf5a_direct_+/+_(1031r)	1.37203	1	0.553651	1363
chr10:82047962-82048462	Zfp873	0.264087	-0.247524	-0.0653681	0.0653681	E2f1	FALSE	E2f1_direct_+/-	E2f1_direct_+/-_(307g)	E2f1_direct_+/-_(496r)	0.120697	1	0.0890378	1364
chrX:8096594-8097094	Ebp	0.0891023	-0.240883	-0.0214632	0.0214632	Pbx1	FALSE	Pbx1_direct_+/-	Pbx1_direct_+/-_(511g)	Pbx1_direct_+/-_(584r)	1.5336	1	0.413018	1365
chrX:145089725-145090225	Rtl4	0.253998	0.688567	0.174895	0.174895	Nfib	FALSE	Nfib_direct_+/+	Nfib_direct_+/+_(550g)	Nfib_direct_+/+_(670r)	0.290395	1	0.117685	1366
chrX:111463229-111463729	Hdx	0.193132	-0.050416	-0.00973695	0.00973695	Kdm5a	FALSE	Kdm5a_direct_+/-	Kdm5a_direct_+/-_(355g)	Kdm5a_direct_+/-_(608r)	0.286804	1	0.155949	1367
chr18:33351650-33352150	Nrep	0.0364584	0.210132	0.00766107	0.00766107	Foxf1	FALSE	Foxf1_direct_+/+	Foxf1_direct_+/+_(570g)	Foxf1_direct_+/+_(580r)	3.82316	1	0.865761	1368
chr10:40246782-40247282	Amd1	0.0210914	0.556436	0.011736	0.011736	Phf5a	FALSE	Phf5a_direct_+/+	Phf5a_direct_+/+_(1061g)	Phf5a_direct_+/+_(1031r)	2.41979	1	0.617605	1369
chr3:63901699-63902199	Gmps	0.121691	-0.512837	-0.0624075	0.0624075	Hoxb8	FALSE	Hoxb8_direct_-/-	Hoxb8_direct_-/-_(31g)	Hoxb8_direct_-/-_(35r)	1.93495	-1	-0.486989	1370
chr6:117879140-117879640	Zfp239	0.0733971	0.569792	0.0418211	0.0418211	Phf5a	FALSE	Phf5a_direct_+/+	Phf5a_direct_+/+_(1061g)	Phf5a_direct_+/+_(1031r)	1.00935	1	0.578202	1371
chr11:119159406-119159906	Gaa	0.0223014	-0.24258	-0.00540986	0.00540986	Pbx1	FALSE	Pbx1_direct_+/-	Pbx1_direct_+/-_(511g)	Pbx1_direct_+/-_(584r)	2.95236	1	0.446613	1372
chr17:65961573-65962073	Twsg1	0.0205094	-0.212617	-0.00436064	0.00436064	Smarcc1	FALSE	Smarcc1_direct_+/-	Smarcc1_direct_+/-_(488g)	Smarcc1_direct_+/-_(628r)	0.280637	1	0.345033	1373
chr5:52189785-52190285	Dhx15	0.0266466	0.448462	0.01195	0.01195	Tfdp1	FALSE	Tfdp1_direct_+/+	Tfdp1_direct_+/+_(784g)	Tfdp1_direct_+/+_(1972r)	0.959701	1	0.672215	1374
chr2:37451869-37452369	Pdcl	0.216023	-0.282749	-0.0610803	0.0610803	Klf2	FALSE	Klf2_direct_+/-	Klf2_direct_+/-_(381g)	Klf2_direct_+/-_(752r)	0.361996	1	0.323546	1375
chr9:65579981-65580481	Rbpms2	0.0153796	-0.231082	-0.00355396	0.00355396	E2f4	FALSE	E2f4_direct_-/-	E2f4_direct_-/-_(178g)	E2f4_direct_-/-_(541r)	0.499364	-1	-0.120144	1376
chr14:21004776-21005276	Ap3m1	0.0289827	0.190076	0.00550892	0.00550892	Fendrr	FALSE	Fendrr_direct_+/+	Fendrr_direct_+/+_(345g)	Fendrr_direct_+/+_(360r)	2.15375	1	0.643311	1377
chr3:105907724-105908224	Wdr77	0.149806	0.158812	0.0237911	0.0237911	Fendrr	FALSE	Fendrr_direct_+/+	Fendrr_direct_+/+_(345g)	Fendrr_direct_+/+_(360r)	1.7407	1	0.674398	1378
chr6:34203299-34203799	Akr1b3	0.0734664	0.617163	0.0453408	0.0453408	Pitx2	FALSE	Pitx2_direct_+/+	Pitx2_direct_+/+_(250g)	Pitx2_direct_+/+_(283r)	1.08274	1	0.490966	1379
chr4:46389001-46389501	Anp32b	0.0584737	0.484079	0.0283059	0.0283059	Tfdp1	FALSE	Tfdp1_direct_+/+	Tfdp1_direct_+/+_(784g)	Tfdp1_direct_+/+_(1972r)	0.487578	1	0.772203	1380
chr4:34778150-34778650	Rars2	0.0638065	0.316279	0.0201806	0.0201806	Phf5a	FALSE	Phf5a_direct_+/+	Phf5a_direct_+/+_(1061g)	Phf5a_direct_+/+_(1031r)	2.80296	1	0.547181	1381
chr3:109286463-109286963	Slc25a24	0.044844	0.401435	0.0180019	0.0180019	Tbx20	FALSE	Tbx20_direct_+/+	Tbx20_direct_+/+_(249g)	Tbx20_direct_+/+_(354r)	2.37136	1	0.431415	1382
chr2:166996133-166996633	Cse1l	0.0560549	0.432635	0.0242513	0.0242513	Phf5a	FALSE	Phf5a_direct_+/+	Phf5a_direct_+/+_(1061g)	Phf5a_direct_+/+_(1031r)	1.70484	1	0.677192	1383
chr11:115413290-115413790	Armc7	0.0174131	-0.0983663	-0.00171286	0.00171286	Creb3l1	FALSE	Creb3l1_direct_+/-	Creb3l1_direct_+/-_(31g)	Creb3l1_direct_+/-_(29r)	1.62167	1	0.233098	1384
chr6:88017455-88017955	Rpn1	0.138383	0.501523	0.0694023	0.0694023	Fendrr	FALSE	Fendrr_direct_+/+	Fendrr_direct_+/+_(345g)	Fendrr_direct_+/+_(360r)	1.70912	1	0.69415	1385
chr2:62842589-62843089	Gca	0.084348	0.589022	0.0496828	0.0496828	Tbx20	FALSE	Tbx20_direct_+/+	Tbx20_direct_+/+_(249g)	Tbx20_direct_+/+_(354r)	2.55804	1	0.552528	1386
chr9:36727294-36727794	Ei24	0.0861747	0.105954	0.0091306	0.0091306	Jund	FALSE	Jund_direct_+/+	Jund_direct_+/+_(502g)	Jund_direct_+/+_(1253r)	2.1975	1	0.335424	1387
chrX:75155567-75156067	Dkc1	0.0897978	-0.234396	-0.0210482	0.0210482	Zfp711	FALSE	Zfp711_direct_+/-	Zfp711_direct_+/-_(44g)	Zfp711_direct_+/-_(39r)	0.162097	1	0.419857	1388
chr16:87915147-87915647	Grik1	0.0777011	0.636166	0.0494309	0.0494309	Bach2	FALSE	Bach2_direct_+/+	Bach2_direct_+/+_(777g)	Bach2_direct_+/+_(2033r)	0.644556	1	0.632175	1389
chr1:82384951-82385451	Col4a4	0.0685762	0.147087	0.0100866	0.0100866	Foxf1	FALSE	Foxf1_direct_+/+	Foxf1_direct_+/+_(570g)	Foxf1_direct_+/+_(580r)	3.41353	1	0.914632	1390
chr7:127824129-127824629	Zfp646	0.055382	0.376283	0.0208393	0.0208393	Klf3	FALSE	Klf3_direct_+/+	Klf3_direct_+/+_(162g)	Klf3_direct_+/+_(207r)	2.3384	1	0.494488	1391
chr10:100487106-100487606	Tmtc3	0.3278	-0.16164	-0.0529857	0.0529857	Zfp148	FALSE	Zfp148_direct_+/-	Zfp148_direct_+/-_(343g)	Zfp148_direct_+/-_(616r)	0.440008	1	0.207095	1392
chrX:71214687-71215187	Mtm1	0.174248	0.174646	0.0304315	0.0304315	Sp2	FALSE	Sp2_direct_-/+	Sp2_direct_-/+_(14g)	Sp2_direct_-/+_(21r)	0.196006	-1	-0.0912283	1393
chr12:91384233-91384733	Cep128	0.0414565	0.319127	0.0132299	0.0132299	Phf5a	FALSE	Phf5a_direct_+/+	Phf5a_direct_+/+_(1061g)	Phf5a_direct_+/+_(1031r)	1.43241	1	0.538437	1394
chr2:121090621-121091121	Lcmt2	0.0530929	0.111882	0.00594016	0.00594016	Isl1	FALSE	Isl1_direct_+/+	Isl1_direct_+/+_(403g)	Isl1_direct_+/+_(422r)	0.494244	1	0.235922	1395
chr18:46280464-46280964	Ccdc112	0.066079	0.425544	0.0281195	0.0281195	Phf5a	FALSE	Phf5a_direct_+/+	Phf5a_direct_+/+_(1061g)	Phf5a_direct_+/+_(1031r)	2.07846	1	0.519104	1396
chr11:48079626-48080126	Sgcd	0.0601969	0.697154	0.0419665	0.0419665	Pitx2	FALSE	Pitx2_direct_+/+	Pitx2_direct_+/+_(250g)	Pitx2_direct_+/+_(283r)	2.98723	1	0.682496	1397
chr11:4704283-4704783	Ascc2	0.0325121	0.172709	0.00561514	0.00561514	Phf5a	FALSE	Phf5a_direct_+/+	Phf5a_direct_+/+_(1061g)	Phf5a_direct_+/+_(1031r)	1.24656	1	0.297596	1398
chr11:61761772-61762272	Fam83g	0.0674381	-0.517789	-0.0349187	0.0349187	Yy1	FALSE	Yy1_direct_+/-	Yy1_direct_+/-_(268g)	Yy1_direct_+/-_(365r)	0.926841	1	0.517458	1399
chr6:67168411-67168911	Gng12	0.0161694	0.390559	0.0063151	0.0063151	Phf5a	FALSE	Phf5a_direct_+/+	Phf5a_direct_+/+_(1061g)	Phf5a_direct_+/+_(1031r)	3.66957	1	0.676889	1400
chrX:135885625-135886125	Bhlhb9	0.0649941	0.376692	0.0244828	0.0244828	Klf12	FALSE	Klf12_direct_+/+	Klf12_direct_+/+_(1274g)	Klf12_direct_+/+_(2206r)	2.95044	1	0.567181	1401
chr6:51468896-51469396	Cbx3	0.055832	-0.40887	-0.0228281	0.0228281	Yy1	FALSE	Yy1_direct_+/-	Yy1_direct_+/-_(268g)	Yy1_direct_+/-_(365r)	1.72252	1	0.553524	1402
chr13:24565233-24565733	Ripor2	0.0213891	-0.295084	-0.00631158	0.00631158	Tead2	FALSE	Tead2_direct_+/-	Tead2_direct_+/-_(493g)	Tead2_direct_+/-_(462r)	2.14396	1	0.439954	1403
chr9:92402573-92403073	Plod2	0.0310119	0.697018	0.0216158	0.0216158	Tbx20	FALSE	Tbx20_direct_+/+	Tbx20_direct_+/+_(249g)	Tbx20_direct_+/+_(354r)	3.38131	1	0.646938	1404
chr11:90390165-90390665	Mmd	0.0614505	0.385751	0.0237046	0.0237046	Sox5	FALSE	Sox5_direct_+/+	Sox5_direct_+/+_(107g)	Sox5_direct_+/+_(94r)	1.16581	1	0.759348	1405
chr4:136217010-136217510	Id3	0.0953221	0.557209	0.0531144	0.0531144	Foxf1	FALSE	Foxf1_direct_+/+	Foxf1_direct_+/+_(570g)	Foxf1_direct_+/+_(580r)	2.42904	1	0.879916	1406
chr10:100487106-100487606	Tmtc3	0.3278	-0.16164	-0.0529857	0.0529857	Sp4	FALSE	Sp4_direct_+/-	Sp4_direct_+/-_(277g)	Sp4_direct_+/-_(514r)	0.171012	1	0.179453	1407
chr4:49584601-49585101	Tmem246	0.0209197	0.291182	0.00609144	0.00609144	Tbx20	FALSE	Tbx20_direct_+/+	Tbx20_direct_+/+_(249g)	Tbx20_direct_+/+_(354r)	4.47242	1	0.650218	1408
chr15:52712119-52712619	Med30	0.0909238	0.169912	0.015449	0.015449	Phf5a	FALSE	Phf5a_direct_+/+	Phf5a_direct_+/+_(1061g)	Phf5a_direct_+/+_(1031r)	1.12158	1	0.415375	1409
chrX:164902039-164902539	Mospd2	0.143894	-0.186355	-0.0268155	0.0268155	Nfia	FALSE	Nfia_direct_+/-	Nfia_direct_+/-_(391g)	Nfia_direct_+/-_(445r)	0.586112	1	0.203036	1410
chr9:23086311-23086811	Bmper	0.0384937	0.427734	0.0164651	0.0164651	Foxf1	FALSE	Foxf1_direct_+/+	Foxf1_direct_+/+_(570g)	Foxf1_direct_+/+_(580r)	3.76205	1	0.795927	1411
chrX:143335865-143336365	Chrdl1	0.10949	0.299423	0.032784	0.032784	Tbx20	FALSE	Tbx20_direct_+/+	Tbx20_direct_+/+_(249g)	Tbx20_direct_+/+_(354r)	2.15883	1	0.409188	1412
chr5:135688701-135689201	Rhbdd2	0.0383202	0.376131	0.0144134	0.0144134	Klf12	FALSE	Klf12_direct_+/+	Klf12_direct_+/+_(1274g)	Klf12_direct_+/+_(2206r)	2.2229	1	0.592807	1413
chr7:12922000-12922500	Zscan18	0.0673991	0.3206	0.0216082	0.0216082	Phf5a	FALSE	Phf5a_direct_+/+	Phf5a_direct_+/+_(1061g)	Phf5a_direct_+/+_(1031r)	2.80428	1	0.514302	1414
chr2:177957051-177957551	Zfp931	0.117154	-0.571446	-0.0669472	0.0669472	Nfyc	FALSE	Nfyc_direct_+/-	Nfyc_direct_+/-_(363g)	Nfyc_direct_+/-_(410r)	0.66208	1	0.541802	1415
chr10:93430797-93431297	Elk3	0.00882797	-0.0789521	-0.000696986	0.000696986	Elk3	FALSE	Elk3_direct_+/-	Elk3_direct_+/-_(77g)	Elk3_direct_+/-_(106r)	4.01173	1	1	1416
chr17:24886280-24886780	Hagh	0.0725018	0.36478	0.0264472	0.0264472	Nfyc	FALSE	Nfyc_direct_+/+	Nfyc_direct_+/+_(644g)	Nfyc_direct_+/+_(768r)	0.91421	1	0.363767	1417
chr1:160897605-160898105	Serpinc1	0.0806587	0.0930053	0.00750168	0.00750168	Jdp2	FALSE	Jdp2_direct_+/+	Jdp2_direct_+/+_(113g)	Jdp2_direct_+/+_(194r)	2.44733	1	0.23442	1418
chr17:22739478-22739978	Zfp945	0.189971	-0.131196	-0.0249233	0.0249233	Kdm5a	FALSE	Kdm5a_direct_+/-	Kdm5a_direct_+/-_(355g)	Kdm5a_direct_+/-_(608r)	0.36585	1	0.189511	1419
chr11:4691159-4691659	Uqcr10	0.039908	-0.656152	-0.0261857	0.0261857	Tcf3	FALSE	Tcf3_direct_+/-	Tcf3_direct_+/-_(654g)	Tcf3_direct_+/-_(567r)	3.74029	1	0.742116	1420
chr18:36670037-36670537	Wdr55	0.0739798	0.452443	0.0334717	0.0334717	Phf5a	FALSE	Phf5a_direct_+/+	Phf5a_direct_+/+_(1061g)	Phf5a_direct_+/+_(1031r)	1.34048	1	0.525504	1421
chr3:95217667-95218167	Gabpb2	0.016854	-0.393552	-0.00663293	0.00663293	Yy1	FALSE	Yy1_direct_+/-	Yy1_direct_+/-_(268g)	Yy1_direct_+/-_(365r)	3.49208	1	0.547835	1422
chr16:4879582-4880082	Smim22	0.0522183	0.497808	0.0259947	0.0259947	Isl1	FALSE	Isl1_direct_+/+	Isl1_direct_+/+_(403g)	Isl1_direct_+/+_(422r)	1.0359	1	0.532949	1423
chr17:20944993-20945493	Zfp160	0.263548	0.310995	0.0819619	0.0819619	Pbx3	FALSE	Pbx3_direct_+/+	Pbx3_direct_+/+_(164g)	Pbx3_direct_+/+_(193r)	0.297915	1	0.266639	1424
chr8:126839534-126840034	Tomm20	0.0575215	-0.623809	-0.0358825	0.0358825	Tead2	FALSE	Tead2_direct_+/-	Tead2_direct_+/-_(493g)	Tead2_direct_+/-_(462r)	1.82504	1	0.718499	1425
chr6:142275963-142276463	Slco1a6	0.182176	0.134712	0.0245413	0.0245413	Foxp2	FALSE	Foxp2_direct_+/+	Foxp2_direct_+/+_(343g)	Foxp2_direct_+/+_(407r)	0.78225	1	0.533415	1426
chr8:83768512-83769012	Gipc1	0.0683609	0.629364	0.0430239	0.0430239	Foxf1	FALSE	Foxf1_direct_+/+	Foxf1_direct_+/+_(570g)	Foxf1_direct_+/+_(580r)	3.45569	1	0.795515	1427
chr7:45616802-45617302	Car11	0.0751971	0.749727	0.0563773	0.0563773	Hoxb8	FALSE	Hoxb8_direct_+/+	Hoxb8_direct_+/+_(137g)	Hoxb8_direct_+/+_(172r)	2.28398	1	0.54121	1428
chrX:8252307-8252807	Tbc1d25	0.0451605	0.264571	0.0119482	0.0119482	Phf5a	FALSE	Phf5a_direct_+/+	Phf5a_direct_+/+_(1061g)	Phf5a_direct_+/+_(1031r)	3.02952	1	0.424319	1429
chr5:32055618-32056118	Fosl2	0.0225205	0.247384	0.00557121	0.00557121	Fosl2	FALSE	Fosl2_direct_+/+	Fosl2_direct_+/+_(391g)	Fosl2_direct_+/+_(946r)	3.72218	1	1	1430
chr16:10349786-10350286	Emp2	0.0588458	0.361141	0.0212516	0.0212516	Foxf1	FALSE	Foxf1_direct_+/+	Foxf1_direct_+/+_(570g)	Foxf1_direct_+/+_(580r)	2.89633	1	0.646049	1431
chr11:102319215-102319715	Fam171a2	0.0641261	-0.422005	-0.0270615	0.0270615	Hoxb6	FALSE	Hoxb6_direct_-/-	Hoxb6_direct_-/-_(160g)	Hoxb6_direct_-/-_(187r)	1.36051	-1	-0.412584	1432
chr4:34729910-34730410	Rars2	0.0638516	0.526553	0.0336213	0.0336213	Klf12	FALSE	Klf12_direct_+/+	Klf12_direct_+/+_(1274g)	Klf12_direct_+/+_(2206r)	1.27829	1	0.53697	1433
chr15:3995485-3995985	AW549877	0.0490993	-0.381079	-0.0187107	0.0187107	Yy1	FALSE	Yy1_direct_+/-	Yy1_direct_+/-_(268g)	Yy1_direct_+/-_(365r)	3.11119	1	0.438262	1434
chr11:85835859-85836359	Tbx2	0.0409022	0.604572	0.0247283	0.0247283	Foxf1	FALSE	Foxf1_direct_+/+	Foxf1_direct_+/+_(570g)	Foxf1_direct_+/+_(580r)	3.43232	1	0.793367	1435
chr2:37451869-37452369	Pdcl	0.216023	-0.282749	-0.0610803	0.0610803	Nfe2l1	FALSE	Nfe2l1_direct_+/-	Nfe2l1_direct_+/-_(414g)	Nfe2l1_direct_+/-_(1169r)	0.355126	1	0.141629	1436
chr3:88685531-88686031	Mex3a	0.082036	-0.454544	-0.037289	0.037289	Yy1	FALSE	Yy1_direct_+/-	Yy1_direct_+/-_(268g)	Yy1_direct_+/-_(365r)	2.48538	1	0.536953	1437
chr10:128626402-128626902	Myl6	0.0415473	0.620043	0.0257611	0.0257611	Phf5a	FALSE	Phf5a_direct_+/+	Phf5a_direct_+/+_(1061g)	Phf5a_direct_+/+_(1031r)	2.97314	1	0.80944	1438
chr7:12803376-12803876	Zscan18	0.0602167	0.403273	0.0242838	0.0242838	Phf5a	FALSE	Phf5a_direct_+/+	Phf5a_direct_+/+_(1061g)	Phf5a_direct_+/+_(1031r)	2.80428	1	0.514302	1439
chr13:85189174-85189674	Rasa1	0.104549	-0.0912005	-0.00953492	0.00953492	Klf3	FALSE	Klf3_direct_+/-	Klf3_direct_+/-_(424g)	Klf3_direct_+/-_(1079r)	0.662426	1	0.386563	1440
chr3:135868964-135869464	Slc39a8	0.0453291	-0.717045	-0.032503	0.032503	Hoxb6	FALSE	Hoxb6_direct_-/-	Hoxb6_direct_-/-_(160g)	Hoxb6_direct_-/-_(187r)	1.66927	-1	-0.582714	1441
chr13:100124699-100125199	Bdp1	0.0719352	-0.158545	-0.0114049	0.0114049	Kdm5a	FALSE	Kdm5a_direct_+/-	Kdm5a_direct_+/-_(355g)	Kdm5a_direct_+/-_(608r)	1.93884	1	0.322353	1442
chr14:57890107-57890607	Lats2	0.0111066	0.192938	0.00214288	0.00214288	Klf12	FALSE	Klf12_direct_+/+	Klf12_direct_+/+_(1274g)	Klf12_direct_+/+_(2206r)	1.88043	1	0.489144	1443
chr3:73708043-73708543	Bche	0.245299	0.275374	0.067549	0.067549	Nfic	FALSE	Nfic_direct_-/+	Nfic_direct_-/+_(58g)	Nfic_direct_-/+_(76r)	0.549082	-1	-0.164484	1444
chr13:9093574-9094074	Gtpbp4	0.0498406	0.27467	0.0136897	0.0136897	Phf5a	FALSE	Phf5a_direct_+/+	Phf5a_direct_+/+_(1061g)	Phf5a_direct_+/+_(1031r)	1.91028	1	0.506056	1445
chr5:76588582-76589082	Cep135	0.123756	-0.109984	-0.0136112	0.0136112	Klf6	FALSE	Klf6_direct_+/-	Klf6_direct_+/-_(351g)	Klf6_direct_+/-_(490r)	0.448351	1	0.203212	1446
chr17:34591728-34592228	Pbx2	0.0267521	-0.560781	-0.015002	0.015002	Isl1	FALSE	Isl1_direct_-/-	Isl1_direct_-/-_(98g)	Isl1_direct_-/-_(108r)	1.59943	-1	-0.482846	1447
chr17:6127902-6128402	Tmem181a	0.072616	-0.729149	-0.0529478	0.0529478	Tead2	FALSE	Tead2_direct_+/-	Tead2_direct_+/-_(493g)	Tead2_direct_+/-_(462r)	0.665259	1	0.644739	1448
chr2:132846517-132847017	Crls1	0.0379701	-0.5754	-0.021848	0.021848	Yy1	FALSE	Yy1_direct_+/-	Yy1_direct_+/-_(268g)	Yy1_direct_+/-_(365r)	3.70029	1	0.690351	1449
chr11:78370350-78370850	Aldoc	0.0595251	0.386338	0.0229968	0.0229968	Foxf1	FALSE	Foxf1_direct_+/+	Foxf1_direct_+/+_(570g)	Foxf1_direct_+/+_(580r)	2.13935	1	0.432873	1450
chr4:147969292-147969792	Zfp933	0.0818874	-0.30654	-0.0251017	0.0251017	Meis1	FALSE	Meis1_direct_+/-	Meis1_direct_+/-_(713g)	Meis1_direct_+/-_(806r)	0.6426	1	0.345912	1451
chrX:106011689-106012189	Atrx	0.0649349	-0.583428	-0.0378849	0.0378849	Yy1	FALSE	Yy1_direct_+/-	Yy1_direct_+/-_(268g)	Yy1_direct_+/-_(365r)	3.48804	1	0.611988	1452
chr6:17171331-17171831	Cav1	0.0408504	0.842771	0.0344275	0.0344275	Fendrr	FALSE	Fendrr_direct_+/+	Fendrr_direct_+/+_(345g)	Fendrr_direct_+/+_(360r)	3.35775	1	0.735151	1453
chr15:7118855-7119355	Lifr	0.0723918	-0.595858	-0.0431352	0.0431352	Hoxb6	FALSE	Hoxb6_direct_-/-	Hoxb6_direct_-/-_(160g)	Hoxb6_direct_-/-_(187r)	2.35775	-1	-0.510463	1454
chr6:144203918-144204418	Sox5	0.0327177	0.498707	0.0163165	0.0163165	Foxf1	FALSE	Foxf1_direct_+/+	Foxf1_direct_+/+_(570g)	Foxf1_direct_+/+_(580r)	3.33487	1	0.794494	1455
chr6:25686676-25687176	Pot1a	0.153445	0.33331	0.0511447	0.0511447	Foxp1	FALSE	Foxp1_direct_+/+	Foxp1_direct_+/+_(522g)	Foxp1_direct_+/+_(510r)	0.690333	1	0.491964	1456
chr8:111876419-111876919	Adat1	0.0580265	0.471506	0.0273599	0.0273599	Klf12	FALSE	Klf12_direct_+/+	Klf12_direct_+/+_(1274g)	Klf12_direct_+/+_(2206r)	2.30339	1	0.461191	1457
chr4:108847645-108848145	Kti12	0.0444335	0.448077	0.0199096	0.0199096	Phf5a	FALSE	Phf5a_direct_+/+	Phf5a_direct_+/+_(1061g)	Phf5a_direct_+/+_(1031r)	2.2361	1	0.577345	1458
chr7:128671761-128672261	Bag3	0.0631414	0.567965	0.0358621	0.0358621	Bach2	FALSE	Bach2_direct_+/+	Bach2_direct_+/+_(777g)	Bach2_direct_+/+_(2033r)	0.898979	1	0.673863	1459
chrX:164869617-164870117	Mospd2	0.149421	-0.220001	-0.0328727	0.0328727	Nfe2l1	FALSE	Nfe2l1_direct_+/-	Nfe2l1_direct_+/-_(414g)	Nfe2l1_direct_+/-_(1169r)	0.673079	1	0.29123	1460
chr2:127269945-127270445	Ncaph	0.0592717	0.398944	0.0236461	0.0236461	Nfyc	FALSE	Nfyc_direct_+/+	Nfyc_direct_+/+_(644g)	Nfyc_direct_+/+_(768r)	1.59203	1	0.557718	1461
chr4:32308265-32308765	Bach2	0.0269376	0.713814	0.0192285	0.0192285	Bach2	FALSE	Bach2_direct_+/+	Bach2_direct_+/+_(777g)	Bach2_direct_+/+_(2033r)	3.4314	1	1	1462
chrX:98380173-98380673	Ar	0.150073	-0.109254	-0.0163961	0.0163961	Nfic	FALSE	Nfic_direct_+/-	Nfic_direct_+/-_(265g)	Nfic_direct_+/-_(322r)	0.769151	1	0.300445	1463
chr7:45091954-45092454	Pih1d1	0.04671	0.564041	0.0263463	0.0263463	Phf5a	FALSE	Phf5a_direct_+/+	Phf5a_direct_+/+_(1061g)	Phf5a_direct_+/+_(1031r)	2.45811	1	0.687763	1464
chr12:55836044-55836544	Brms1l	0.128901	0.37309	0.0480918	0.0480918	Nfyc	FALSE	Nfyc_direct_+/+	Nfyc_direct_+/+_(644g)	Nfyc_direct_+/+_(768r)	1.26385	1	0.501292	1465
chr11:96916429-96916929	Scrn2	0.01566	-0.0587738	-0.000920396	0.000920396	Pbx1	FALSE	Pbx1_direct_+/-	Pbx1_direct_+/-_(511g)	Pbx1_direct_+/-_(584r)	3.24223	1	0.376404	1466
chr5:105792725-105793225	Lrrc8d	0.0548313	-0.678747	-0.0372166	0.0372166	Tbx20	FALSE	Tbx20_direct_-/-	Tbx20_direct_-/-_(561g)	Tbx20_direct_-/-_(590r)	1.2508	-1	-0.52287	1467
chr4:63213209-63213709	Col27a1	0.0910613	0.103966	0.0094673	0.0094673	Foxp1	FALSE	Foxp1_direct_+/+	Foxp1_direct_+/+_(522g)	Foxp1_direct_+/+_(510r)	1.35095	1	0.852255	1468
chr4:107253521-107254021	Lrrc42	0.0237152	0.333796	0.00791606	0.00791606	Klf12	FALSE	Klf12_direct_+/+	Klf12_direct_+/+_(1274g)	Klf12_direct_+/+_(2206r)	1.74176	1	0.655364	1469
chr2:158071062-158071562	Tgm2	0.0512798	0.481702	0.0247016	0.0247016	Foxf1	FALSE	Foxf1_direct_+/+	Foxf1_direct_+/+_(570g)	Foxf1_direct_+/+_(580r)	3.93782	1	0.85039	1470
chr2:130179211-130179711	Nop56	0.0400053	0.130815	0.0052333	0.0052333	Phf5a	FALSE	Phf5a_direct_+/+	Phf5a_direct_+/+_(1061g)	Phf5a_direct_+/+_(1031r)	2.1662	1	0.409643	1471
chr10:126905759-126906259	Mettl1	0.0141939	0.591847	0.0084006	0.0084006	Phf5a	FALSE	Phf5a_direct_+/+	Phf5a_direct_+/+_(1061g)	Phf5a_direct_+/+_(1031r)	1.79223	1	0.710601	1472
chr10:127194660-127195160	Dtx3	0.0654139	-0.799236	-0.0522811	0.0522811	Tbx20	FALSE	Tbx20_direct_-/-	Tbx20_direct_-/-_(561g)	Tbx20_direct_-/-_(590r)	1.42626	-1	-0.603432	1473
chr9:65579981-65580481	Rbpms2	0.0153796	-0.231082	-0.00355396	0.00355396	Sp4	FALSE	Sp4_direct_+/-	Sp4_direct_+/-_(277g)	Sp4_direct_+/-_(514r)	0.282543	1	0.272531	1474
chr6:92183654-92184154	Nr2c2	0.0444043	-0.399866	-0.0177558	0.0177558	Yy1	FALSE	Yy1_direct_+/-	Yy1_direct_+/-_(268g)	Yy1_direct_+/-_(365r)	3.14477	1	0.434997	1475
chr18:10617556-10618056	Snrpd1	0.0821703	0.637743	0.0524035	0.0524035	Phf5a	FALSE	Phf5a_direct_+/+	Phf5a_direct_+/+_(1061g)	Phf5a_direct_+/+_(1031r)	1.43762	1	0.843634	1476
chr4:41042846-41043346	Ube2r2	0.0432581	-0.131533	-0.00568988	0.00568988	Tead1	FALSE	Tead1_direct_+/-	Tead1_direct_+/-_(106g)	Tead1_direct_+/-_(132r)	1.52401	1	0.325621	1477
chr10:117792546-117793046	Rap1b	0.0418496	0.0804067	0.00336499	0.00336499	Fli1	FALSE	Fli1_direct_+/+	Fli1_direct_+/+_(35g)	Fli1_direct_+/+_(43r)	0.568824	1	0.345675	1478
chr19:59458331-59458831	Emx2	0.0216881	0.475932	0.0103221	0.0103221	Emx2	FALSE	Emx2_direct_+/+	Emx2_direct_+/+_(18g)	Emx2_direct_+/+_(19r)	2.61315	1	1	1479
chr11:26387065-26387565	Vrk2	0.129181	0.363243	0.046924	0.046924	Klf12	FALSE	Klf12_direct_+/+	Klf12_direct_+/+_(1274g)	Klf12_direct_+/+_(2206r)	1.63849	1	0.445519	1480
chr5:135934773-135935273	Mdh2	0.0513948	0.698824	0.0359159	0.0359159	Phf5a	FALSE	Phf5a_direct_+/+	Phf5a_direct_+/+_(1061g)	Phf5a_direct_+/+_(1031r)	1.05332	1	0.795463	1481
chr4:109703458-109703958	Cdkn2c	0.191151	-0.349404	-0.0667888	0.0667888	Ctcf	FALSE	Ctcf_direct_+/-	Ctcf_direct_+/-_(276g)	Ctcf_direct_+/-_(352r)	1.14598	1	0.327483	1482
chr17:23592503-23593003	Pkmyt1	0.0407543	0.581753	0.0237089	0.0237089	Tfdp1	FALSE	Tfdp1_direct_+/+	Tfdp1_direct_+/+_(784g)	Tfdp1_direct_+/+_(1972r)	2.12026	1	0.702538	1483
chr5:21246700-21247200	Gsap	0.0504974	0.531949	0.026862	0.026862	Rfx2	FALSE	Rfx2_direct_+/+	Rfx2_direct_+/+_(95g)	Rfx2_direct_+/+_(97r)	1.83305	1	0.612006	1484
chr6:83831588-83832088	Tex261	0.0201108	-0.102881	-0.00206902	0.00206902	Pbx1	FALSE	Pbx1_direct_+/-	Pbx1_direct_+/-_(511g)	Pbx1_direct_+/-_(584r)	1.23662	1	0.608013	1485
chr14:49063731-49064231	Naa30	0.0697832	-0.217404	-0.0151711	0.0151711	Nfe2l1	FALSE	Nfe2l1_direct_+/-	Nfe2l1_direct_+/-_(414g)	Nfe2l1_direct_+/-_(1169r)	1.17111	1	0.285643	1486
chr15:3288632-3289132	Selenop	0.0656085	0.680673	0.0446579	0.0446579	Tbx20	FALSE	Tbx20_direct_+/+	Tbx20_direct_+/+_(249g)	Tbx20_direct_+/+_(354r)	1.69645	1	0.603551	1487
chr7:30559553-30560053	Lin37	0.0356257	0.544854	0.0194108	0.0194108	Phf5a	FALSE	Phf5a_direct_+/+	Phf5a_direct_+/+_(1061g)	Phf5a_direct_+/+_(1031r)	3.21197	1	0.569088	1488
chr6:56797525-56798025	Nt5c3	0.0504077	0.0880993	0.00444088	0.00444088	Fli1	FALSE	Fli1_direct_+/+	Fli1_direct_+/+_(35g)	Fli1_direct_+/+_(43r)	1.43093	1	0.261489	1489
chr4:136249788-136250288	Id3	0.0931242	0.315166	0.0293496	0.0293496	Foxf1	FALSE	Foxf1_direct_+/+	Foxf1_direct_+/+_(570g)	Foxf1_direct_+/+_(580r)	2.42904	1	0.879916	1490
chr17:23592503-23593003	Pkmyt1	0.0407543	0.581753	0.0237089	0.0237089	Phf5a	FALSE	Phf5a_direct_+/+	Phf5a_direct_+/+_(1061g)	Phf5a_direct_+/+_(1031r)	1.6209	1	0.616085	1491
chr5:3893655-3894155	Krit1	0.0800072	-0.0588217	-0.00470616	0.00470616	Elf4	FALSE	Elf4_direct_+/-	Elf4_direct_+/-_(125g)	Elf4_direct_+/-_(137r)	0.359978	1	0.305708	1492
chr13:100107783-100108283	Bdp1	0.0780341	-0.174211	-0.0135944	0.0135944	Kdm5a	FALSE	Kdm5a_direct_+/-	Kdm5a_direct_+/-_(355g)	Kdm5a_direct_+/-_(608r)	1.93884	1	0.322353	1493
chr15:85232066-85232566	Fbln1	0.0396518	0.362398	0.0143697	0.0143697	Foxf1	FALSE	Foxf1_direct_+/+	Foxf1_direct_+/+_(570g)	Foxf1_direct_+/+_(580r)	4.24053	1	0.813787	1494
chr8:94358524-94359024	Herpud1	0.0276858	0.320658	0.00887766	0.00887766	Foxf1	FALSE	Foxf1_direct_+/+	Foxf1_direct_+/+_(570g)	Foxf1_direct_+/+_(580r)	3.97524	1	0.866655	1495
chr12:103532049-103532549	Ppp4r4	0.0755902	0.171242	0.0129442	0.0129442	Klf6	FALSE	Klf6_direct_-/+	Klf6_direct_-/+_(66g)	Klf6_direct_-/+_(93r)	2.18163	-1	-0.189061	1496
chr12:108292334-108292834	Ccnk	0.0275452	-0.439426	-0.0121041	0.0121041	Nfyc	FALSE	Nfyc_direct_+/-	Nfyc_direct_+/-_(363g)	Nfyc_direct_+/-_(410r)	0.491816	1	0.586381	1497
chr14:63713036-63713536	Xkr6	0.0121329	-0.0625098	-0.000758424	0.000758424	Rest	FALSE	Rest_direct_+/-	Rest_direct_+/-_(10g)	Rest_direct_+/-_(12r)	0.703698	1	0.18342	1498
chr9:66620513-66621013	Fbxl22	0.0911414	0.418715	0.0381623	0.0381623	Jdp2	FALSE	Jdp2_direct_+/+	Jdp2_direct_+/+_(113g)	Jdp2_direct_+/+_(194r)	2.53642	1	0.302886	1499
chr7:55962214-55962714	Herc2	0.148909	-0.0590444	-0.00879224	0.00879224	Kdm5a	FALSE	Kdm5a_direct_+/-	Kdm5a_direct_+/-_(355g)	Kdm5a_direct_+/-_(608r)	1.04348	1	0.253823	1500
chr4:119121274-119121774	Ermap	0.116755	0.156245	0.0182423	0.0182423	Mafk	FALSE	Mafk_direct_+/+	Mafk_direct_+/+_(89g)	Mafk_direct_+/+_(109r)	0.223029	1	0.0789101	1501
chr6:117308628-117309128	Cxcl12	0.0796964	0.647428	0.0515977	0.0515977	Barx1	FALSE	Barx1_direct_+/+	Barx1_direct_+/+_(236g)	Barx1_direct_+/+_(251r)	2.55433	1	0.710794	1502
chr10:80526122-80526622	Tcf3	0.0842898	-0.724158	-0.0610392	0.0610392	Hoxc5	FALSE	Hoxc5_direct_+/-	Hoxc5_direct_+/-_(42g)	Hoxc5_direct_+/-_(39r)	0.725529	1	0.565335	1503
chrX:41911532-41912032	Thoc2	0.106092	-0.374984	-0.0397828	0.0397828	Etv3	FALSE	Etv3_direct_+/-	Etv3_direct_+/-_(91g)	Etv3_direct_+/-_(115r)	0.638957	1	0.355093	1504
chr4:141049370-141049870	Mfap2	0.0816438	0.721363	0.0588948	0.0588948	Isl1	FALSE	Isl1_direct_+/+	Isl1_direct_+/+_(403g)	Isl1_direct_+/+_(422r)	0.629912	1	0.72452	1505
chr10:20408318-20408818	Mtfr2	0.0329476	-0.53798	-0.0177252	0.0177252	Tcf3	FALSE	Tcf3_direct_+/-	Tcf3_direct_+/-_(654g)	Tcf3_direct_+/-_(567r)	4.13234	1	0.590862	1506
chr9:103931245-103931745	Uba5	0.0517717	-0.261592	-0.0135431	0.0135431	Pbx1	FALSE	Pbx1_direct_+/-	Pbx1_direct_+/-_(511g)	Pbx1_direct_+/-_(584r)	2.7942	1	0.3847	1507
chr2:26237141-26237641	Tmem250-ps	0.0541403	0.494292	0.0267611	0.0267611	Klf12	FALSE	Klf12_direct_+/+	Klf12_direct_+/+_(1274g)	Klf12_direct_+/+_(2206r)	2.36287	1	0.64752	1508
chr7:67704155-67704655	Synm	0.0444793	-0.697826	-0.0310388	0.0310388	Hoxb6	FALSE	Hoxb6_direct_-/-	Hoxb6_direct_-/-_(160g)	Hoxb6_direct_-/-_(187r)	2.0337	-1	-0.585845	1509
chr6:113564495-113564995	Emc3	0.117081	0.355619	0.0416361	0.0416361	Foxf1	FALSE	Foxf1_direct_+/+	Foxf1_direct_+/+_(570g)	Foxf1_direct_+/+_(580r)	1.67779	1	0.69152	1510
chr15:57881563-57882063	Derl1	0.0620327	0.403294	0.0250174	0.0250174	Foxf1	FALSE	Foxf1_direct_+/+	Foxf1_direct_+/+_(570g)	Foxf1_direct_+/+_(580r)	3.57365	1	0.651915	1511
chr4:46451721-46452221	Anp32b	0.0574532	0.489305	0.0281121	0.0281121	Tfdp1	FALSE	Tfdp1_direct_+/+	Tfdp1_direct_+/+_(784g)	Tfdp1_direct_+/+_(1972r)	0.487578	1	0.772203	1512
chr17:56626911-56627411	Vmac	0.026434	0.296611	0.00784061	0.00784061	Klf12	FALSE	Klf12_direct_+/+	Klf12_direct_+/+_(1274g)	Klf12_direct_+/+_(2206r)	1.47219	1	0.453801	1513
chr18:9957914-9958414	Usp14	0.0849061	-0.128961	-0.0109496	0.0109496	Efemp2	FALSE	Efemp2_direct_+/-	Efemp2_direct_+/-_(287g)	Efemp2_direct_+/-_(249r)	1.12573	1	0.490562	1514
chr7:101933674-101934174	Lamtor1	0.0400232	0.465397	0.0186267	0.0186267	Phf5a	FALSE	Phf5a_direct_+/+	Phf5a_direct_+/+_(1061g)	Phf5a_direct_+/+_(1031r)	2.71137	1	0.672602	1515
chr17:27926331-27926831	Snrpc	0.0902043	-0.723559	-0.0652681	0.0652681	Tbx20	FALSE	Tbx20_direct_-/-	Tbx20_direct_-/-_(561g)	Tbx20_direct_-/-_(590r)	2.46201	-1	-0.695649	1516
chr12:104888148-104888648	Glrx5	0.0947386	-0.68827	-0.0652058	0.0652058	Tead2	FALSE	Tead2_direct_+/-	Tead2_direct_+/-_(493g)	Tead2_direct_+/-_(462r)	2.34064	1	0.726054	1517
chr3:116405039-116405539	Rtca	0.0674803	-0.762917	-0.0514819	0.0514819	Tbx20	FALSE	Tbx20_direct_-/-	Tbx20_direct_-/-_(561g)	Tbx20_direct_-/-_(590r)	1.21113	-1	-0.576342	1518
chr5:138171762-138172262	Mcm7	0.0339372	0.468705	0.0159065	0.0159065	Tfdp1	FALSE	Tfdp1_direct_+/+	Tfdp1_direct_+/+_(784g)	Tfdp1_direct_+/+_(1972r)	1.25825	1	0.749253	1519
chr11:96943859-96944359	Scrn2	0.026183	-0.287876	-0.00753744	0.00753744	Pbx1	FALSE	Pbx1_direct_+/-	Pbx1_direct_+/-_(511g)	Pbx1_direct_+/-_(584r)	3.24223	1	0.376404	1520
chr6:86849055-86849555	Gmcl1	0.0473443	0.264013	0.0124995	0.0124995	Phf5a	FALSE	Phf5a_direct_+/+	Phf5a_direct_+/+_(1061g)	Phf5a_direct_+/+_(1031r)	1.42663	1	0.397017	1521
chr7:143068975-143069475	Tssc4	0.0233604	0.412475	0.00963559	0.00963559	Phf5a	FALSE	Phf5a_direct_+/+	Phf5a_direct_+/+_(1061g)	Phf5a_direct_+/+_(1031r)	3.3175	1	0.57172	1522
chr7:41499209-41499709	AI987944	0.327106	-0.0649508	-0.0212458	0.0212458	Mecp2	FALSE	Mecp2_direct_+/-	Mecp2_direct_+/-_(339g)	Mecp2_direct_+/-_(616r)	0.278098	1	0.107353	1523
chr8:115813854-115814354	Maf	0.0200429	-0.732911	-0.0146897	0.0146897	Maf	FALSE	Maf_direct_+/-	Maf_direct_+/-_(384g)	Maf_direct_+/-_(782r)	4.36375	1	1	1524
chr14:59135028-59135528	Rcbtb1	0.100684	-0.539369	-0.0543056	0.0543056	Tead2	FALSE	Tead2_direct_+/-	Tead2_direct_+/-_(493g)	Tead2_direct_+/-_(462r)	1.28762	1	0.662346	1525
chr4:85363195-85363695	Sh3gl2	0.0885072	0.702082	0.0621393	0.0621393	Hoxb8	FALSE	Hoxb8_direct_+/+	Hoxb8_direct_+/+_(137g)	Hoxb8_direct_+/+_(172r)	2.28117	1	0.60712	1526
chr10:17656266-17656766	Cited2	0.0452716	-0.325703	-0.0147451	0.0147451	Jun	FALSE	Jun_direct_+/-	Jun_direct_+/-_(605g)	Jun_direct_+/-_(958r)	1.64895	1	0.509398	1527
chr16:14895491-14895991	Efcab1	0.113546	0.370128	0.0420266	0.0420266	Foxf1	FALSE	Foxf1_direct_+/+	Foxf1_direct_+/+_(570g)	Foxf1_direct_+/+_(580r)	1.84989	1	0.562837	1528
chr11:62005375-62005875	Specc1	0.0461791	0.209442	0.00967185	0.00967185	Jdp2	FALSE	Jdp2_direct_+/+	Jdp2_direct_+/+_(113g)	Jdp2_direct_+/+_(194r)	0.850472	1	0.260489	1529
chr18:53629533-53630033	Prdm6	0.0885135	0.541717	0.0479492	0.0479492	Fendrr	FALSE	Fendrr_direct_+/+	Fendrr_direct_+/+_(345g)	Fendrr_direct_+/+_(360r)	2.68952	1	0.772309	1530
chr14:32073105-32073605	Ncoa4	0.0262339	0.484372	0.012707	0.012707	Tbx20	FALSE	Tbx20_direct_+/+	Tbx20_direct_+/+_(249g)	Tbx20_direct_+/+_(354r)	4.11562	1	0.597922	1531
chr7:102065045-102065545	Lamtor1	0.0469673	0.478538	0.0224756	0.0224756	Phf5a	FALSE	Phf5a_direct_+/+	Phf5a_direct_+/+_(1061g)	Phf5a_direct_+/+_(1031r)	2.71137	1	0.672602	1532
chr7:141228416-141228916	Deaf1	0.0775112	0.634352	0.0491694	0.0491694	Deaf1	FALSE	Deaf1_direct_+/+	Deaf1_direct_+/+_(78g)	Deaf1_direct_+/+_(77r)	2.167	1	1	1533
chr2:119618333-119618833	Oip5	0.101851	0.18833	0.0191816	0.0191816	Phf5a	FALSE	Phf5a_direct_+/+	Phf5a_direct_+/+_(1061g)	Phf5a_direct_+/+_(1031r)	1.64366	1	0.392566	1534
chr7:27838332-27838832	Zfp626	0.0620959	-0.181371	-0.0112624	0.0112624	Erf	FALSE	Erf_direct_+/-	Erf_direct_+/-_(20g)	Erf_direct_+/-_(24r)	1.33023	1	0.200568	1535
chr5:138170896-138171396	Mcm7	0.0671599	0.546504	0.0367032	0.0367032	Phf5a	FALSE	Phf5a_direct_+/+	Phf5a_direct_+/+_(1061g)	Phf5a_direct_+/+_(1031r)	1.25502	1	0.748437	1536
chr15:57767177-57767677	Derl1	0.0597897	0.322507	0.0192826	0.0192826	Foxf1	FALSE	Foxf1_direct_+/+	Foxf1_direct_+/+_(570g)	Foxf1_direct_+/+_(580r)	3.57365	1	0.651915	1537
chr7:7120914-7121414	Zfp954	0.19052	-0.189705	-0.0361425	0.0361425	Kat5	FALSE	Kat5_direct_+/-	Kat5_direct_+/-_(92g)	Kat5_direct_+/-_(112r)	0.86792	1	0.142202	1538
chrX:23692722-23693222	Wdr44	0.137362	-0.0905714	-0.0124411	0.0124411	Zbtb1	FALSE	Zbtb1_direct_+/-	Zbtb1_direct_+/-_(83g)	Zbtb1_direct_+/-_(102r)	0.261032	1	0.218927	1539
chr18:31634758-31635258	Slc25a46	0.0871165	-0.16113	-0.0140371	0.0140371	Nfyc	FALSE	Nfyc_direct_+/-	Nfyc_direct_+/-_(363g)	Nfyc_direct_+/-_(410r)	0.697008	1	0.465676	1540
chr1:75337883-75338383	Stk16	0.0247269	0.449535	0.0111156	0.0111156	Foxf1	FALSE	Foxf1_direct_+/+	Foxf1_direct_+/+_(570g)	Foxf1_direct_+/+_(580r)	1.6733	1	0.628679	1541
chr10:62210720-62211220	Tspan15	0.0889554	0.304486	0.0270856	0.0270856	Foxf1	FALSE	Foxf1_direct_+/+	Foxf1_direct_+/+_(570g)	Foxf1_direct_+/+_(580r)	2.6538	1	0.753939	1542
chr19:5815840-5816340	Scyl1	0.0357915	-0.174581	-0.00624854	0.00624854	Pbx1	FALSE	Pbx1_direct_+/-	Pbx1_direct_+/-_(511g)	Pbx1_direct_+/-_(584r)	1.64143	1	0.574772	1543
chr7:101896174-101896674	Clpb	0.0324168	0.392977	0.0127391	0.0127391	Etv3	FALSE	Etv3_direct_-/+	Etv3_direct_-/+_(116g)	Etv3_direct_-/+_(136r)	0.103347	-1	-0.269144	1544
chr16:35189644-35190144	Hacd2	0.0651071	0.157456	0.0102515	0.0102515	Foxf1	FALSE	Foxf1_direct_+/+	Foxf1_direct_+/+_(570g)	Foxf1_direct_+/+_(580r)	1.44374	1	0.652009	1545
chr8:22060307-22060807	Alg11	0.0770625	-0.373568	-0.0287881	0.0287881	Sp3	FALSE	Sp3_direct_+/-	Sp3_direct_+/-_(280g)	Sp3_direct_+/-_(872r)	0.350832	1	0.380173	1546
chr10:62210720-62211220	Tacr2	0.0913335	0.593936	0.0542463	0.0542463	Fendrr	FALSE	Fendrr_direct_+/+	Fendrr_direct_+/+_(345g)	Fendrr_direct_+/+_(360r)	1.77674	1	0.747488	1547
chr8:60773409-60773909	Mfap3l	0.164471	0.337503	0.0555094	0.0555094	Atf3	FALSE	Atf3_direct_+/+	Atf3_direct_+/+_(488g)	Atf3_direct_+/+_(799r)	0.55382	1	0.204436	1548
chr12:34713924-34714424	Hdac9	0.0903049	0.30741	0.0277606	0.0277606	Foxf1	FALSE	Foxf1_direct_+/+	Foxf1_direct_+/+_(570g)	Foxf1_direct_+/+_(580r)	2.40418	1	0.758537	1549
chr14:45350973-45351473	Fermt2	0.0201769	-0.332854	-0.00671596	0.00671596	Egr1	FALSE	Egr1_direct_+/-	Egr1_direct_+/-_(414g)	Egr1_direct_+/-_(514r)	2.24991	1	0.533146	1550
chr1:54557465-54557965	Gtf3c3	0.145389	0.115943	0.0168569	0.0168569	Tfdp1	FALSE	Tfdp1_direct_+/+	Tfdp1_direct_+/+_(784g)	Tfdp1_direct_+/+_(1972r)	1.0497	1	0.384076	1551
chr1:161070477-161070977	Zbtb37	0.0734378	-0.325726	-0.0239206	0.0239206	E2f4	FALSE	E2f4_direct_-/-	E2f4_direct_-/-_(178g)	E2f4_direct_-/-_(541r)	0.11541	-1	-0.180814	1552
chr3:5326574-5327074	Zfhx4	0.0666289	0.823895	0.0548952	0.0548952	Pitx2	FALSE	Pitx2_direct_+/+	Pitx2_direct_+/+_(250g)	Pitx2_direct_+/+_(283r)	2.96201	1	0.782922	1553
chr9:61015320-61015820	Uaca	0.0132131	-0.516184	-0.00682042	0.00682042	Pitx2	FALSE	Pitx2_direct_-/-	Pitx2_direct_-/-_(107g)	Pitx2_direct_-/-_(113r)	2.17311	-1	-0.533441	1554
chr3:121194238-121194738	Alg14	0.0605555	0.370667	0.0224459	0.0224459	Foxp1	FALSE	Foxp1_direct_+/+	Foxp1_direct_+/+_(522g)	Foxp1_direct_+/+_(510r)	1.51333	1	0.59376	1555
chr17:21565995-21566495	Zfp948	0.0602928	0.0523387	0.00315565	0.00315565	Nfe2l1	FALSE	Nfe2l1_direct_+/+	Nfe2l1_direct_+/+_(168g)	Nfe2l1_direct_+/+_(250r)	0.49638	1	0.247488	1556
chr12:118301112-118301612	Sp4	0.101909	-0.147627	-0.0150445	0.0150445	Sp4	FALSE	Sp4_direct_+/-	Sp4_direct_+/-_(277g)	Sp4_direct_+/-_(514r)	1.00643	1	1	1557
chr19:10279587-10280087	Tmem258	0.0700886	-0.71091	-0.0498267	0.0498267	Tbx20	FALSE	Tbx20_direct_-/-	Tbx20_direct_-/-_(561g)	Tbx20_direct_-/-_(590r)	2.29839	-1	-0.638043	1558
chr14:57607426-57607926	Ift88	0.033408	-0.334233	-0.0111661	0.0111661	Nfic	FALSE	Nfic_direct_+/-	Nfic_direct_+/-_(265g)	Nfic_direct_+/-_(322r)	0.567173	1	0.409511	1559
chrX:134404320-134404820	Tmem35a	0.0944644	-0.203443	-0.0192182	0.0192182	Rfx2	FALSE	Rfx2_direct_+/-	Rfx2_direct_+/-_(28g)	Rfx2_direct_+/-_(26r)	1.41991	1	0.501352	1560
chr2:155872929-155873429	Uqcc1	0.0810134	0.59633	0.0483107	0.0483107	Foxf1	FALSE	Foxf1_direct_+/+	Foxf1_direct_+/+_(570g)	Foxf1_direct_+/+_(580r)	2.57552	1	0.575853	1561
chr19:5609806-5610306	Rnaseh2c	0.076873	0.600303	0.0461471	0.0461471	Phf5a	FALSE	Phf5a_direct_+/+	Phf5a_direct_+/+_(1061g)	Phf5a_direct_+/+_(1031r)	1.87704	1	0.694428	1562
chr7:30169651-30170151	Syne4	0.0497132	0.555247	0.0276031	0.0276031	Phf5a	FALSE	Phf5a_direct_+/+	Phf5a_direct_+/+_(1061g)	Phf5a_direct_+/+_(1031r)	2.72682	1	0.451887	1563
chr7:44468886-44469386	Josd2	0.0260874	-0.451071	-0.0117673	0.0117673	Tcf3	FALSE	Tcf3_direct_+/-	Tcf3_direct_+/-_(654g)	Tcf3_direct_+/-_(567r)	3.49958	1	0.596936	1564
chr2:38643683-38644183	Psmb7	0.0704446	0.537205	0.0378432	0.0378432	Phf5a	FALSE	Phf5a_direct_+/+	Phf5a_direct_+/+_(1061g)	Phf5a_direct_+/+_(1031r)	2.84837	1	0.621999	1565
chr10:79097354-79097854	Olfr57	0.165451	-0.128123	-0.0211982	0.0211982	Yy1	FALSE	Yy1_direct_-/-	Yy1_direct_-/-_(28g)	Yy1_direct_-/-_(30r)	0.32633	-1	-0.166676	1566
chrX:101691700-101692200	Taf1	0.058836	-0.257695	-0.0151617	0.0151617	Smarca5	FALSE	Smarca5_direct_+/-	Smarca5_direct_+/-_(353g)	Smarca5_direct_+/-_(679r)	1.92268	1	0.497243	1567
chr8:95347359-95347859	Mmp15	0.0624033	0.204089	0.0127358	0.0127358	Fendrr	FALSE	Fendrr_direct_+/+	Fendrr_direct_+/+_(345g)	Fendrr_direct_+/+_(360r)	2.94906	1	0.770534	1568
chr5:92675253-92675753	Stbd1	0.055175	-0.449644	-0.0248091	0.0248091	Klf5	FALSE	Klf5_direct_-/-	Klf5_direct_-/-_(246g)	Klf5_direct_-/-_(472r)	0.311887	-1	-0.319912	1569
chr3:102659349-102659849	Ngf	0.0511098	0.392487	0.0200599	0.0200599	Fosl2	FALSE	Fosl2_direct_+/+	Fosl2_direct_+/+_(391g)	Fosl2_direct_+/+_(946r)	1.45385	1	0.340524	1570
chr2:3423858-3424358	Gm45902	0.110656	0.0805508	0.00891343	0.00891343	Pbx3	FALSE	Pbx3_direct_+/+	Pbx3_direct_+/+_(164g)	Pbx3_direct_+/+_(193r)	0.76872	1	0.242976	1571
chr4:155562751-155563251	Gm10563	0.0308753	-0.342736	-0.0105821	0.0105821	Sox6	FALSE	Sox6_direct_+/-	Sox6_direct_+/-_(60g)	Sox6_direct_+/-_(58r)	0.901332	1	0.302465	1572
chr16:17104464-17104964	Ppil2	0.0813267	0.327991	0.0266744	0.0266744	Foxf1	FALSE	Foxf1_direct_+/+	Foxf1_direct_+/+_(570g)	Foxf1_direct_+/+_(580r)	2.18696	1	0.680528	1573
chr6:57823498-57823998	Lancl2	0.0685758	0.205715	0.0141071	0.0141071	Foxf1	FALSE	Foxf1_direct_+/+	Foxf1_direct_+/+_(570g)	Foxf1_direct_+/+_(580r)	1.29568	1	0.409945	1574
chr6:40471194-40471694	Ssbp1	0.178841	0.473261	0.0846384	0.0846384	Tfdp1	FALSE	Tfdp1_direct_+/+	Tfdp1_direct_+/+_(784g)	Tfdp1_direct_+/+_(1972r)	0.93801	1	0.688348	1575
chr7:96951278-96951778	Nars2	0.0280838	0.490535	0.0137761	0.0137761	Klf12	FALSE	Klf12_direct_+/+	Klf12_direct_+/+_(1274g)	Klf12_direct_+/+_(2206r)	3.97912	1	0.662809	1576
chr17:24850205-24850705	Tbl3	0.0625861	0.496753	0.0310898	0.0310898	Nfyc	FALSE	Nfyc_direct_+/+	Nfyc_direct_+/+_(644g)	Nfyc_direct_+/+_(768r)	1.31289	1	0.51335	1577
chr2:178023037-178023537	Zfp931	0.113965	-0.592934	-0.067574	0.067574	Nfyc	FALSE	Nfyc_direct_+/-	Nfyc_direct_+/-_(363g)	Nfyc_direct_+/-_(410r)	0.66208	1	0.541802	1578
chr3:116807902-116808402	Palmd	0.130011	-0.276589	-0.0359596	0.0359596	Elk3	FALSE	Elk3_direct_+/-	Elk3_direct_+/-_(77g)	Elk3_direct_+/-_(106r)	1.19096	1	0.257714	1579
chr3:75672059-75672559	Pdcd10	0.101887	-0.226788	-0.0231068	0.0231068	Pbx1	FALSE	Pbx1_direct_+/-	Pbx1_direct_+/-_(511g)	Pbx1_direct_+/-_(584r)	1.54688	1	0.572389	1580
chr9:20459695-20460195	Zfp426	0.0571955	0.13075	0.00747829	0.00747829	Klf12	FALSE	Klf12_direct_+/+	Klf12_direct_+/+_(1274g)	Klf12_direct_+/+_(2206r)	2.28246	1	0.383881	1581
chr2:105016793-105017293	Eif3m	0.0490927	0.622159	0.0305434	0.0305434	Phf5a	FALSE	Phf5a_direct_+/+	Phf5a_direct_+/+_(1061g)	Phf5a_direct_+/+_(1031r)	2.93723	1	0.721481	1582
chr5:38260254-38260754	Lyar	0.0572888	0.63117	0.036159	0.036159	Phf5a	FALSE	Phf5a_direct_+/+	Phf5a_direct_+/+_(1061g)	Phf5a_direct_+/+_(1031r)	1.86329	1	0.709064	1583
chr6:83121314-83121814	Rtkn	0.0122363	-0.0692352	-0.00084718	0.00084718	Pbx1	FALSE	Pbx1_direct_+/-	Pbx1_direct_+/-_(511g)	Pbx1_direct_+/-_(584r)	1.57865	1	0.371458	1584
chr19:15791381-15791881	Psat1	0.0187001	0.486671	0.00910078	0.00910078	Foxf1	FALSE	Foxf1_direct_+/+	Foxf1_direct_+/+_(570g)	Foxf1_direct_+/+_(580r)	3.94542	1	0.857629	1585
chr19:5812029-5812529	Znrd2	0.0723423	-0.745807	-0.0539534	0.0539534	Tbx20	FALSE	Tbx20_direct_-/-	Tbx20_direct_-/-_(561g)	Tbx20_direct_-/-_(590r)	2.78844	-1	-0.724665	1586
chr5:33335216-33335716	Spon2	0.0273678	-0.750491	-0.0205393	0.0205393	Hoxb6	FALSE	Hoxb6_direct_-/-	Hoxb6_direct_-/-_(160g)	Hoxb6_direct_-/-_(187r)	4.09167	-1	-0.666421	1587
chr13:43684572-43685072	Mcur1	0.0749901	-0.0682167	-0.00511558	0.00511558	Junb	FALSE	Junb_direct_+/-	Junb_direct_+/-_(772g)	Junb_direct_+/-_(1655r)	1.16363	1	0.230263	1588
chr7:45920648-45921148	Tmem143	0.0395785	-0.184157	-0.00728865	0.00728865	Fos	FALSE	Fos_direct_+/-	Fos_direct_+/-_(598g)	Fos_direct_+/-_(1017r)	0.691588	1	0.267339	1589
chr14:14012850-14013350	Thoc7	0.0666577	0.350998	0.0233967	0.0233967	Phf5a	FALSE	Phf5a_direct_+/+	Phf5a_direct_+/+_(1061g)	Phf5a_direct_+/+_(1031r)	3.11203	1	0.642036	1590
chr4:132510327-132510827	Dnajc8	0.042081	0.363432	0.0152936	0.0152936	Phf5a	FALSE	Phf5a_direct_+/+	Phf5a_direct_+/+_(1061g)	Phf5a_direct_+/+_(1031r)	3.35645	1	0.638535	1591
chr3:135027631-135028131	Tacr3	0.142485	0.523314	0.0745644	0.0745644	Bach2	FALSE	Bach2_direct_+/+	Bach2_direct_+/+_(777g)	Bach2_direct_+/+_(2033r)	0.667549	1	0.363931	1592
chr2:119618333-119618833	Chp1	0.132127	0.51131	0.0675581	0.0675581	Zbtb1	FALSE	Zbtb1_direct_-/+	Zbtb1_direct_-/+_(58g)	Zbtb1_direct_-/+_(67r)	0.739985	-1	-0.106586	1593
chr13:77161126-77161626	Slf1	0.16425	0.22496	0.0369497	0.0369497	Nfib	FALSE	Nfib_direct_+/+	Nfib_direct_+/+_(550g)	Nfib_direct_+/+_(670r)	1.0617	1	0.368896	1594
chr4:127125779-127126279	Smim12	0.03654	0.559839	0.0204565	0.0204565	Klf12	FALSE	Klf12_direct_+/+	Klf12_direct_+/+_(1274g)	Klf12_direct_+/+_(2206r)	2.30857	1	0.719554	1595
chr2:3585165-3585665	Suv39h2	0.0449276	-0.185265	-0.00832352	0.00832352	Taf1	FALSE	Taf1_direct_+/-	Taf1_direct_+/-_(61g)	Taf1_direct_+/-_(60r)	0.681717	1	0.265535	1596
chr16:56396357-56396857	Abi3bp	0.0635249	0.234407	0.0148907	0.0148907	Foxf1	FALSE	Foxf1_direct_+/+	Foxf1_direct_+/+_(570g)	Foxf1_direct_+/+_(580r)	3.31115	1	0.846957	1597
chr2:112454744-112455244	Katnbl1	0.0592739	0.314752	0.0186566	0.0186566	Phf5a	FALSE	Phf5a_direct_+/+	Phf5a_direct_+/+_(1061g)	Phf5a_direct_+/+_(1031r)	2.29313	1	0.548081	1598
chr6:146984517-146985017	Rep15	0.060208	0.512545	0.0308593	0.0308593	Tbx20	FALSE	Tbx20_direct_+/+	Tbx20_direct_+/+_(249g)	Tbx20_direct_+/+_(354r)	2.16607	1	0.535291	1599
chr17:34897578-34898078	Stk19	0.0381403	0.593726	0.0226449	0.0226449	Phf5a	FALSE	Phf5a_direct_+/+	Phf5a_direct_+/+_(1061g)	Phf5a_direct_+/+_(1031r)	1.24177	1	0.508996	1600
chr14:118000248-118000748	Gpr180	0.0347422	-0.335373	-0.0116516	0.0116516	Ets1	FALSE	Ets1_direct_+/-	Ets1_direct_+/-_(95g)	Ets1_direct_+/-_(116r)	0.265195	1	0.183588	1601
chr2:34771677-34772177	Mapkap1	0.0281186	-0.224597	-0.00631534	0.00631534	Pbx1	FALSE	Pbx1_direct_+/-	Pbx1_direct_+/-_(511g)	Pbx1_direct_+/-_(584r)	0.980783	1	0.591452	1602
chr3:158036406-158036906	Srsf11	0.0755767	0.75636	0.0571632	0.0571632	Phf5a	FALSE	Phf5a_direct_+/+	Phf5a_direct_+/+_(1061g)	Phf5a_direct_+/+_(1031r)	2.51418	1	0.824985	1603
chr7:142565006-142565506	Lsp1	0.0489258	0.159253	0.00779157	0.00779157	Fendrr	FALSE	Fendrr_direct_+/+	Fendrr_direct_+/+_(345g)	Fendrr_direct_+/+_(360r)	3.12477	1	0.784464	1604
chr12:51691133-51691633	Strn3	0.0597418	-0.454931	-0.0271784	0.0271784	Yy1	FALSE	Yy1_direct_+/-	Yy1_direct_+/-_(268g)	Yy1_direct_+/-_(365r)	1.03276	1	0.593232	1605
chr4:132842944-132843444	Xkr8	0.0536673	0.100482	0.00539261	0.00539261	Yy1	FALSE	Yy1_direct_-/+	Yy1_direct_-/+_(76g)	Yy1_direct_-/+_(88r)	1.83322	-1	-0.146594	1606
chr3:90509257-90509757	S100a13	0.0111827	-0.190112	-0.00212597	0.00212597	Yy1	FALSE	Yy1_direct_+/-	Yy1_direct_+/-_(268g)	Yy1_direct_+/-_(365r)	1.80612	1	0.36208	1607
chrX:164869617-164870117	Fancb	0.185147	-0.166496	-0.0308262	0.0308262	Nfe2l1	FALSE	Nfe2l1_direct_+/-	Nfe2l1_direct_+/-_(414g)	Nfe2l1_direct_+/-_(1169r)	0.408248	1	0.215216	1608
chr10:117629183-117629683	Nup107	0.0245875	0.352474	0.00866645	0.00866645	Klf12	FALSE	Klf12_direct_+/+	Klf12_direct_+/+_(1274g)	Klf12_direct_+/+_(2206r)	2.75226	1	0.581326	1609
chr5:38260254-38260754	Stx18	0.0317344	0.462725	0.0146843	0.0146843	Phf5a	FALSE	Phf5a_direct_+/+	Phf5a_direct_+/+_(1061g)	Phf5a_direct_+/+_(1031r)	3.23233	1	0.636693	1610
chr9:7184273-7184773	Dync2h1	0.121936	0.557266	0.0679508	0.0679508	Klf12	FALSE	Klf12_direct_+/+	Klf12_direct_+/+_(1274g)	Klf12_direct_+/+_(2206r)	2.06061	1	0.632581	1611
chr8:95347359-95347859	Mmp15	0.0624033	0.204089	0.0127358	0.0127358	Foxf1	FALSE	Foxf1_direct_+/+	Foxf1_direct_+/+_(570g)	Foxf1_direct_+/+_(580r)	3.30035	1	0.796828	1612
chr4:136217010-136217510	Asap3	0.0635525	0.423561	0.0269184	0.0269184	Foxf1	FALSE	Foxf1_direct_+/+	Foxf1_direct_+/+_(570g)	Foxf1_direct_+/+_(580r)	3.50307	1	0.633882	1613
chr9:107292620-107293120	Cish	0.0748033	0.666117	0.0498277	0.0498277	Tbx20	FALSE	Tbx20_direct_+/+	Tbx20_direct_+/+_(249g)	Tbx20_direct_+/+_(354r)	1.94977	1	0.615465	1614
chr18:10029671-10030171	Rock1	0.127594	-0.487583	-0.0622125	0.0622125	Klf3	FALSE	Klf3_direct_+/-	Klf3_direct_+/-_(424g)	Klf3_direct_+/-_(1079r)	0.598907	1	0.608709	1615
chr11:93500335-93500835	Car10	0.134607	0.556116	0.074857	0.074857	Hoxb8	FALSE	Hoxb8_direct_+/+	Hoxb8_direct_+/+_(137g)	Hoxb8_direct_+/+_(172r)	1.65576	1	0.540459	1616
chr2:27540013-27540513	Brd3	0.0330904	0.630439	0.0208615	0.0208615	Phf5a	FALSE	Phf5a_direct_+/+	Phf5a_direct_+/+_(1061g)	Phf5a_direct_+/+_(1031r)	2.42253	1	0.81635	1617
chr1:95582229-95582729	St8sia4	0.233976	0.550952	0.12891	0.12891	Foxp2	FALSE	Foxp2_direct_+/+	Foxp2_direct_+/+_(343g)	Foxp2_direct_+/+_(407r)	0.325418	1	0.443877	1618
chr4:58911627-58912127	Olfr267	0.0868907	-0.203838	-0.0177117	0.0177117	Yy1	FALSE	Yy1_direct_+/-	Yy1_direct_+/-_(268g)	Yy1_direct_+/-_(365r)	1.69842	1	0.328013	1619
chr6:13677101-13677601	Bmt2	0.0997195	-0.121591	-0.012125	0.012125	Mbd2	FALSE	Mbd2_direct_+/-	Mbd2_direct_+/-_(365g)	Mbd2_direct_+/-_(735r)	2.07333	1	0.22934	1620
chr15:81729774-81730274	Rangap1	0.017667	0.248703	0.00439383	0.00439383	Phf5a	FALSE	Phf5a_direct_+/+	Phf5a_direct_+/+_(1061g)	Phf5a_direct_+/+_(1031r)	1.96676	1	0.608358	1621
chr9:106281002-106281502	Wdr82	0.0363119	0.456609	0.0165803	0.0165803	Phf5a	FALSE	Phf5a_direct_+/+	Phf5a_direct_+/+_(1061g)	Phf5a_direct_+/+_(1031r)	2.74956	1	0.661469	1622
chr5:3501593-3502093	Fam133b	0.0745435	-0.0935472	-0.00697334	0.00697334	Pbx1	FALSE	Pbx1_direct_+/-	Pbx1_direct_+/-_(511g)	Pbx1_direct_+/-_(584r)	2.75878	1	0.475596	1623
chr8:95347359-95347859	Cfap20	0.05042	0.743738	0.0374993	0.0374993	Foxf1	FALSE	Foxf1_direct_+/+	Foxf1_direct_+/+_(570g)	Foxf1_direct_+/+_(580r)	3.58818	1	0.846249	1624
chr9:18291930-18292430	Naalad2	0.253988	-0.509871	-0.129501	0.129501	Nrf1	FALSE	Nrf1_direct_-/-	Nrf1_direct_-/-_(74g)	Nrf1_direct_-/-_(106r)	0.131235	-1	-0.303698	1625
chr3:135423056-135423556	Cisd2	0.0338559	0.344726	0.011671	0.011671	Tfdp1	FALSE	Tfdp1_direct_+/+	Tfdp1_direct_+/+_(784g)	Tfdp1_direct_+/+_(1972r)	0.475193	1	0.619223	1626
chr8:126566585-126567085	Coa6	0.0546401	-0.345222	-0.0188629	0.0188629	Tead2	FALSE	Tead2_direct_+/-	Tead2_direct_+/-_(493g)	Tead2_direct_+/-_(462r)	1.76702	1	0.527398	1627
chr2:66597224-66597724	Scn9a	0.122251	0.355918	0.0435112	0.0435112	Fosl1	FALSE	Fosl1_direct_+/+	Fosl1_direct_+/+_(243g)	Fosl1_direct_+/+_(589r)	0.374712	1	0.181879	1628
chr2:132323480-132323980	Pcna	0.0622714	-0.685626	-0.0426949	0.0426949	Tcf3	FALSE	Tcf3_direct_+/-	Tcf3_direct_+/-_(654g)	Tcf3_direct_+/-_(567r)	3.62997	1	0.715691	1629
chr16:16219711-16220211	Pkp2	0.0972226	0.765251	0.0743997	0.0743997	Tbx20	FALSE	Tbx20_direct_+/+	Tbx20_direct_+/+_(249g)	Tbx20_direct_+/+_(354r)	2.35461	1	0.750403	1630
chr17:35135363-35135863	H2-D1	0.0294562	-0.0603362	-0.00177727	0.00177727	Elk3	FALSE	Elk3_direct_+/-	Elk3_direct_+/-_(77g)	Elk3_direct_+/-_(106r)	0.559231	1	0.234564	1631
chr10:20239403-20239903	Mtfr2	0.0258659	-0.411017	-0.0106313	0.0106313	Tcf3	FALSE	Tcf3_direct_+/-	Tcf3_direct_+/-_(654g)	Tcf3_direct_+/-_(567r)	4.13234	1	0.590862	1632
chr8:72443577-72444077	Eps15l1	0.0288046	0.590677	0.0170142	0.0170142	Phf5a	FALSE	Phf5a_direct_+/+	Phf5a_direct_+/+_(1061g)	Phf5a_direct_+/+_(1031r)	2.13689	1	0.751061	1633
chr4:32303634-32304134	Bach2	0.069925	0.702642	0.0491323	0.0491323	Bach2	FALSE	Bach2_direct_+/+	Bach2_direct_+/+_(777g)	Bach2_direct_+/+_(2033r)	3.4314	1	1	1634
chr12:44166546-44167046	Dnajb9	0.0751946	0.273227	0.0205452	0.0205452	Fendrr	FALSE	Fendrr_direct_+/+	Fendrr_direct_+/+_(345g)	Fendrr_direct_+/+_(360r)	2.26534	1	0.544718	1635
chr19:5935201-5935701	Tm7sf2	0.0540765	-0.512278	-0.0277022	0.0277022	Tcf3	FALSE	Tcf3_direct_+/-	Tcf3_direct_+/-_(654g)	Tcf3_direct_+/-_(567r)	0.945454	1	0.504828	1636
chr14:31495009-31495509	Hacl1	0.0349315	0.354839	0.0123951	0.0123951	Phf5a	FALSE	Phf5a_direct_+/+	Phf5a_direct_+/+_(1061g)	Phf5a_direct_+/+_(1031r)	2.4682	1	0.437558	1637
chr2:150217845-150218345	Zfp937	0.237926	-0.42784	-0.101794	0.101794	Kat5	FALSE	Kat5_direct_+/-	Kat5_direct_+/-_(92g)	Kat5_direct_+/-_(112r)	0.180047	1	0.285458	1638
chr15:4026336-4026836	AW549877	0.045668	-0.234134	-0.0106924	0.0106924	Yy1	FALSE	Yy1_direct_+/-	Yy1_direct_+/-_(268g)	Yy1_direct_+/-_(365r)	3.11119	1	0.438262	1639
chr1:169868401-169868901	Rgs4	0.11704	0.521183	0.0609993	0.0609993	Foxf1	FALSE	Foxf1_direct_+/+	Foxf1_direct_+/+_(570g)	Foxf1_direct_+/+_(580r)	1.64917	1	0.716267	1640
chr8:48481169-48481669	Tenm3	0.0481494	0.770866	0.0371167	0.0371167	Barx1	FALSE	Barx1_direct_+/+	Barx1_direct_+/+_(236g)	Barx1_direct_+/+_(251r)	1.57975	1	0.702572	1641
chr2:148875285-148875785	Cst9	0.100317	-0.612695	-0.0614635	0.0614635	Kdm5a	FALSE	Kdm5a_direct_+/-	Kdm5a_direct_+/-_(355g)	Kdm5a_direct_+/-_(608r)	1.72138	1	0.195747	1642
chr12:69227837-69228337	Nemf	0.0242133	0.0552371	0.00133748	0.00133748	E2f3	FALSE	E2f3_direct_+/+	E2f3_direct_+/+_(447g)	E2f3_direct_+/+_(1028r)	0.230341	1	0.194177	1643
chr2:92008974-92009474	Dgkz	0.0229522	0.335386	0.00769785	0.00769785	Rbpj	FALSE	Rbpj_direct_+/+	Rbpj_direct_+/+_(34g)	Rbpj_direct_+/+_(33r)	1.92236	1	0.401054	1644
chr2:155380942-155381442	Trp53inp2	0.0748561	0.355508	0.0266119	0.0266119	Foxf1	FALSE	Foxf1_direct_+/+	Foxf1_direct_+/+_(570g)	Foxf1_direct_+/+_(580r)	1.8253	1	0.669533	1645
chr12:35656468-35656968	Ahr	0.0916234	0.291238	0.0266842	0.0266842	Fosl1	FALSE	Fosl1_direct_+/+	Fosl1_direct_+/+_(243g)	Fosl1_direct_+/+_(589r)	1.11485	1	0.463939	1646
chr17:17004767-17005267	Zfp960	0.157298	-0.145098	-0.0228236	0.0228236	Etv1	FALSE	Etv1_direct_+/-	Etv1_direct_+/-_(17g)	Etv1_direct_+/-_(16r)	0.500048	1	0.233692	1647
chr1:152954905-152955405	Ncf2	0.0539274	-0.289228	-0.0155973	0.0155973	Mbd2	FALSE	Mbd2_direct_-/-	Mbd2_direct_-/-_(53g)	Mbd2_direct_-/-_(50r)	3.13992	-1	-0.09949	1648
chr5:98293370-98293870	Fgf5	0.043239	0.595118	0.0257323	0.0257323	Pitx2	FALSE	Pitx2_direct_+/+	Pitx2_direct_+/+_(250g)	Pitx2_direct_+/+_(283r)	3.16041	1	0.56386	1649
chr15:55367219-55367719	Col14a1	0.0465708	0.511957	0.0238422	0.0238422	Foxf1	FALSE	Foxf1_direct_+/+	Foxf1_direct_+/+_(570g)	Foxf1_direct_+/+_(580r)	3.771	1	0.825359	1650
chr1:128243950-128244450	Dars	0.165498	0.454977	0.0752978	0.0752978	Klf12	FALSE	Klf12_direct_+/+	Klf12_direct_+/+_(1274g)	Klf12_direct_+/+_(2206r)	1.00968	1	0.610977	1651
chr7:16452624-16453124	Zc3h4	0.0157877	0.349933	0.00552464	0.00552464	Phf5a	FALSE	Phf5a_direct_+/+	Phf5a_direct_+/+_(1061g)	Phf5a_direct_+/+_(1031r)	2.45343	1	0.552066	1652
chr13:3701352-3701852	Gdi2	0.080642	0.566956	0.0457205	0.0457205	Gli1	FALSE	Gli1_direct_+/+	Gli1_direct_+/+_(178g)	Gli1_direct_+/+_(173r)	1.03891	1	0.748229	1653
chr4:43092087-43092587	Unc13b	0.0225575	-0.33571	-0.00757278	0.00757278	Tead1	FALSE	Tead1_direct_+/-	Tead1_direct_+/-_(106g)	Tead1_direct_+/-_(132r)	2.06218	1	0.314813	1654
chr17:20944993-20945493	Zfp160	0.263548	0.310995	0.0819619	0.0819619	Klf12	FALSE	Klf12_direct_+/+	Klf12_direct_+/+_(1274g)	Klf12_direct_+/+_(2206r)	0.626388	1	0.579343	1655
chr2:6441600-6442100	Celf2	0.0222706	0.388612	0.00865462	0.00865462	Foxf1	FALSE	Foxf1_direct_+/+	Foxf1_direct_+/+_(570g)	Foxf1_direct_+/+_(580r)	3.94247	1	0.872574	1656
chr6:99101265-99101765	Foxp1	0.025615	0.780243	0.0199859	0.0199859	Foxf1	FALSE	Foxf1_direct_+/+	Foxf1_direct_+/+_(570g)	Foxf1_direct_+/+_(580r)	4.10197	1	0.85173	1657
chr4:45012361-45012861	Grhpr	0.0730765	-0.103453	-0.00755999	0.00755999	Pbx1	FALSE	Pbx1_direct_+/-	Pbx1_direct_+/-_(511g)	Pbx1_direct_+/-_(584r)	0.526183	1	0.349808	1658
chr14:60983271-60983771	Tnfrsf19	0.0626964	0.706508	0.0442956	0.0442956	Foxf1	FALSE	Foxf1_direct_+/+	Foxf1_direct_+/+_(570g)	Foxf1_direct_+/+_(580r)	2.98903	1	0.815116	1659
chr19:14598030-14598530	Tle4	0.0737433	0.502714	0.0370718	0.0370718	Pbx3	FALSE	Pbx3_direct_+/+	Pbx3_direct_+/+_(164g)	Pbx3_direct_+/+_(193r)	2.01122	1	0.60243	1660
chr7:87246493-87246993	Nox4	0.296544	-0.0580113	-0.0172029	0.0172029	Klf13	FALSE	Klf13_direct_-/-	Klf13_direct_-/-_(152g)	Klf13_direct_-/-_(189r)	0.161998	-1	-0.243043	1661
chr10:86010513-86011013	Pwp1	0.088931	0.351792	0.0312852	0.0312852	Meis1	FALSE	Meis1_direct_+/+	Meis1_direct_+/+_(167g)	Meis1_direct_+/+_(189r)	1.11327	1	0.638754	1662
chr2:155473775-155474275	Gss	0.0749574	0.513083	0.0384594	0.0384594	Hoxc4	FALSE	Hoxc4_direct_+/+	Hoxc4_direct_+/+_(163g)	Hoxc4_direct_+/+_(148r)	0.6799	1	0.411253	1663
chr2:119594165-119594665	Oip5	0.0812539	0.182686	0.014844	0.014844	Tfdp1	FALSE	Tfdp1_direct_+/+	Tfdp1_direct_+/+_(784g)	Tfdp1_direct_+/+_(1972r)	0.860399	1	0.477852	1664
chr10:58636586-58637086	Ccdc138	0.0552366	-0.534702	-0.0295351	0.0295351	Hoxb6	FALSE	Hoxb6_direct_+/-	Hoxb6_direct_+/-_(31g)	Hoxb6_direct_+/-_(26r)	3.13537	1	0.46837	1665
chr15:44618899-44619399	Ebag9	0.0856043	0.189218	0.0161979	0.0161979	Tfdp1	FALSE	Tfdp1_direct_+/+	Tfdp1_direct_+/+_(784g)	Tfdp1_direct_+/+_(1972r)	0.349913	1	0.525646	1666
chr5:28042799-28043299	Insig1	0.0705533	0.226599	0.0159873	0.0159873	Fendrr	FALSE	Fendrr_direct_+/+	Fendrr_direct_+/+_(345g)	Fendrr_direct_+/+_(360r)	2.41206	1	0.687789	1667
chr11:80428406-80428906	Rhbdl3	0.085524	0.585979	0.0501152	0.0501152	Phf5a	FALSE	Phf5a_direct_+/+	Phf5a_direct_+/+_(1061g)	Phf5a_direct_+/+_(1031r)	0.898494	1	0.64102	1668
chr10:117792546-117793046	Nup107	0.0177142	0.426125	0.00754846	0.00754846	Klf12	FALSE	Klf12_direct_+/+	Klf12_direct_+/+_(1274g)	Klf12_direct_+/+_(2206r)	2.75226	1	0.581326	1669
chr4:132638773-132639273	Dnajc8	0.0217251	0.383684	0.00833556	0.00833556	Phf5a	FALSE	Phf5a_direct_+/+	Phf5a_direct_+/+_(1061g)	Phf5a_direct_+/+_(1031r)	3.35645	1	0.638535	1670
chr10:75212921-75213421	Gucd1	0.0328327	0.402235	0.0132065	0.0132065	Sox5	FALSE	Sox5_direct_+/+	Sox5_direct_+/+_(107g)	Sox5_direct_+/+_(94r)	0.477304	1	0.30277	1671
chr2:62707303-62707803	Gca	0.0718423	0.561923	0.0403699	0.0403699	Tbx20	FALSE	Tbx20_direct_+/+	Tbx20_direct_+/+_(249g)	Tbx20_direct_+/+_(354r)	2.55804	1	0.552528	1672
chr2:167646324-167646824	Ube2v1	0.0918747	0.680326	0.0625048	0.0625048	Isl1	FALSE	Isl1_direct_+/+	Isl1_direct_+/+_(403g)	Isl1_direct_+/+_(422r)	0.880179	1	0.728533	1673
chr19:45736790-45737290	Fbxw4	0.0151482	-0.0970292	-0.00146982	0.00146982	Foxj3	FALSE	Foxj3_direct_+/-	Foxj3_direct_+/-_(41g)	Foxj3_direct_+/-_(43r)	0.246757	1	0.0990585	1674
chr10:81563677-81564177	Ankrd24	0.060636	-0.119786	-0.00726332	0.00726332	Jun	FALSE	Jun_direct_+/-	Jun_direct_+/-_(605g)	Jun_direct_+/-_(958r)	1.29033	1	0.336577	1675
chr6:120531047-120531547	Kdm5a	0.0366283	-0.190564	-0.00698006	0.00698006	Kdm5a	FALSE	Kdm5a_direct_+/-	Kdm5a_direct_+/-_(355g)	Kdm5a_direct_+/-_(608r)	3.58602	1	1	1676
chr1:176813693-176814193	Cep170	0.102251	-0.357478	-0.0365524	0.0365524	Nrf1	FALSE	Nrf1_direct_-/-	Nrf1_direct_-/-_(74g)	Nrf1_direct_-/-_(106r)	0.166429	-1	-0.0991584	1677
chr18:30495339-30495839	Pik3c3	0.0835033	0.1795	0.0149888	0.0149888	Nfia	FALSE	Nfia_direct_+/+	Nfia_direct_+/+_(615g)	Nfia_direct_+/+_(769r)	0.29522	1	0.198014	1678
chr17:56303938-56304438	Uhrf1	0.0265876	0.49537	0.0131707	0.0131707	Tfdp1	FALSE	Tfdp1_direct_+/+	Tfdp1_direct_+/+_(784g)	Tfdp1_direct_+/+_(1972r)	1.47575	1	0.683594	1679
chr7:48788770-48789270	Zdhhc13	0.0830918	0.32455	0.0269674	0.0269674	E2f3	FALSE	E2f3_direct_+/+	E2f3_direct_+/+_(447g)	E2f3_direct_+/+_(1028r)	1.04342	1	0.346945	1680
chrX:151017019-151017519	Gnl3l	0.0849688	-0.257169	-0.0218514	0.0218514	Sp3	FALSE	Sp3_direct_+/-	Sp3_direct_+/-_(280g)	Sp3_direct_+/-_(872r)	0.702205	1	0.318177	1681
chr15:78863654-78864154	Nol12	0.0172087	-0.338065	-0.00581767	0.00581767	Egr3	FALSE	Egr3_direct_+/-	Egr3_direct_+/-_(13g)	Egr3_direct_+/-_(14r)	0.356008	1	0.101588	1682
chr17:35697865-35698365	Ier3	0.0472518	0.316793	0.014969	0.014969	Jund	FALSE	Jund_direct_+/+	Jund_direct_+/+_(502g)	Jund_direct_+/+_(1253r)	3.23857	1	0.651746	1683
chr2:155846817-155847317	Uqcc1	0.0641977	0.543596	0.0348976	0.0348976	Foxf1	FALSE	Foxf1_direct_+/+	Foxf1_direct_+/+_(570g)	Foxf1_direct_+/+_(580r)	2.57552	1	0.575853	1684
chr2:3512620-3513120	Gm45902	0.113224	0.0676608	0.0076608	0.0076608	Pbx3	FALSE	Pbx3_direct_+/+	Pbx3_direct_+/+_(164g)	Pbx3_direct_+/+_(193r)	0.76872	1	0.242976	1685
chr15:13276119-13276619	Cdh6	0.0328946	0.759077	0.0249695	0.0249695	Pitx2	FALSE	Pitx2_direct_+/+	Pitx2_direct_+/+_(250g)	Pitx2_direct_+/+_(283r)	2.91967	1	0.721527	1686
chr7:43671676-43672176	Klk14	0.0878631	0.619162	0.0544015	0.0544015	Hcfc1	FALSE	Hcfc1_direct_-/+	Hcfc1_direct_-/+_(20g)	Hcfc1_direct_-/+_(21r)	0.178362	-1	-0.144868	1687
chr17:17234524-17235024	Zfp97	0.159594	0.303109	0.0483744	0.0483744	Tfdp1	FALSE	Tfdp1_direct_+/+	Tfdp1_direct_+/+_(784g)	Tfdp1_direct_+/+_(1972r)	0.872882	1	0.449259	1688
chr2:166126329-166126829	Ncoa3	0.00901352	-0.117959	-0.00106323	0.00106323	Tead1	FALSE	Tead1_direct_+/-	Tead1_direct_+/-_(106g)	Tead1_direct_+/-_(132r)	2.29404	1	0.312556	1689
chr4:141537506-141538006	Spen	0.0391505	-0.419427	-0.0164208	0.0164208	Sox11	FALSE	Sox11_direct_+/-	Sox11_direct_+/-_(25g)	Sox11_direct_+/-_(24r)	0.346678	1	0.194259	1690
chr14:61275765-61276265	Ebpl	0.0552318	0.303805	0.0167797	0.0167797	Foxf1	FALSE	Foxf1_direct_+/+	Foxf1_direct_+/+_(570g)	Foxf1_direct_+/+_(580r)	1.62458	1	0.501181	1691
chr3:30687119-30687619	Sec62	0.0431652	-0.135369	-0.00584322	0.00584322	Atf4	FALSE	Atf4_direct_+/-	Atf4_direct_+/-_(33g)	Atf4_direct_+/-_(29r)	2.26405	1	0.504326	1692
chr8:84985496-84985996	Junb	0.0594673	-0.523803	-0.0311491	0.0311491	Fos	FALSE	Fos_direct_+/-	Fos_direct_+/-_(598g)	Fos_direct_+/-_(1017r)	1.00001	1	0.571511	1693
chr10:62247730-62248230	Tspan15	0.0382121	0.320303	0.0122394	0.0122394	Foxf1	FALSE	Foxf1_direct_+/+	Foxf1_direct_+/+_(570g)	Foxf1_direct_+/+_(580r)	2.6538	1	0.753939	1694
chr9:65579981-65580481	Pif1	0.0600731	-0.144981	-0.00870945	0.00870945	Klf4	FALSE	Klf4_direct_-/-	Klf4_direct_-/-_(53g)	Klf4_direct_-/-_(58r)	0.300838	-1	-0.0756459	1695
chr9:86701761-86702261	Pgm3	0.069328	0.290524	0.0201415	0.0201415	Foxf1	FALSE	Foxf1_direct_+/+	Foxf1_direct_+/+_(570g)	Foxf1_direct_+/+_(580r)	2.13847	1	0.442905	1696
chr8:48655717-48656217	Tenm3	0.0266696	0.82825	0.0220891	0.0220891	Pitx2	FALSE	Pitx2_direct_+/+	Pitx2_direct_+/+_(250g)	Pitx2_direct_+/+_(283r)	2.5919	1	0.679027	1697
chr2:103556441-103556941	Abtb2	0.0574049	0.72245	0.0414722	0.0414722	Bach2	FALSE	Bach2_direct_+/+	Bach2_direct_+/+_(777g)	Bach2_direct_+/+_(2033r)	1.2309	1	0.801371	1698
chr15:55317764-55318264	Col14a1	0.0497124	0.332549	0.0165318	0.0165318	Foxf1	FALSE	Foxf1_direct_+/+	Foxf1_direct_+/+_(570g)	Foxf1_direct_+/+_(580r)	3.771	1	0.825359	1699
chr14:101653604-101654104	Lmo7	0.0500798	-0.43402	-0.0217356	0.0217356	Mbd2	FALSE	Mbd2_direct_+/-	Mbd2_direct_+/-_(365g)	Mbd2_direct_+/-_(735r)	2.332	1	0.495876	1700
chr3:88552760-88553260	Pmf1	0.0277094	0.586997	0.0162653	0.0162653	Phf5a	FALSE	Phf5a_direct_+/+	Phf5a_direct_+/+_(1061g)	Phf5a_direct_+/+_(1031r)	2.13986	1	0.732143	1701
chrX:151802933-151803433	Huwe1	0.0469923	-0.16101	-0.00756621	0.00756621	Chd2	FALSE	Chd2_direct_+/-	Chd2_direct_+/-_(154g)	Chd2_direct_+/-_(180r)	0.387774	1	0.372161	1702
chr3:16183048-16183548	Ythdf3	0.189698	0.279475	0.053016	0.053016	Klf12	FALSE	Klf12_direct_+/+	Klf12_direct_+/+_(1274g)	Klf12_direct_+/+_(2206r)	1.21288	1	0.395527	1703
chr9:18291930-18292430	Naalad2	0.253988	-0.509871	-0.129501	0.129501	Zbtb1	FALSE	Zbtb1_direct_+/-	Zbtb1_direct_+/-_(83g)	Zbtb1_direct_+/-_(102r)	0.173271	1	0.349296	1704
chr5:110286182-110286682	Pole	0.0476666	0.332567	0.0158523	0.0158523	E2f7	FALSE	E2f7_direct_+/+	E2f7_direct_+/+_(67g)	E2f7_direct_+/+_(70r)	2.71238	1	0.48154	1705
chr5:149052333-149052833	Hmgb1	0.00663178	0.740902	0.0049135	0.0049135	Hoxc4	FALSE	Hoxc4_direct_+/+	Hoxc4_direct_+/+_(163g)	Hoxc4_direct_+/+_(148r)	0.87856	1	0.704906	1706
chr1:15902037-15902537	Terf1	0.0681243	0.528361	0.0359942	0.0359942	Foxf1	FALSE	Foxf1_direct_+/+	Foxf1_direct_+/+_(570g)	Foxf1_direct_+/+_(580r)	3.18312	1	0.83603	1707
chr12:111825677-111826177	Atp5mpl	0.0817533	-0.809435	-0.066174	0.066174	Tbx20	FALSE	Tbx20_direct_-/-	Tbx20_direct_-/-_(561g)	Tbx20_direct_-/-_(590r)	2.54985	-1	-0.758482	1708
chr4:25281444-25281944	Ufl1	0.213214	-0.336557	-0.0717585	0.0717585	Sp1	FALSE	Sp1_direct_+/-	Sp1_direct_+/-_(400g)	Sp1_direct_+/-_(921r)	0.377714	1	0.176301	1709
chr19:31105742-31106242	Cstf2t	0.0980334	0.260964	0.0255832	0.0255832	Foxf1	FALSE	Foxf1_direct_+/+	Foxf1_direct_+/+_(570g)	Foxf1_direct_+/+_(580r)	2.31686	1	0.604419	1710
chr11:101552173-101552673	Rdm1	0.00544392	0.620047	0.00337548	0.00337548	Phf5a	FALSE	Phf5a_direct_+/+	Phf5a_direct_+/+_(1061g)	Phf5a_direct_+/+_(1031r)	2.96682	1	0.743408	1711
chr7:13023362-13023862	Zfp128	0.0712468	0.311686	0.0222067	0.0222067	Lef1	FALSE	Lef1_direct_+/+	Lef1_direct_+/+_(72g)	Lef1_direct_+/+_(82r)	0.192211	1	0.126368	1712
chr12:111894047-111894547	Apopt1	0.0444658	-0.704804	-0.0313397	0.0313397	Tbx20	FALSE	Tbx20_direct_-/-	Tbx20_direct_-/-_(561g)	Tbx20_direct_-/-_(590r)	3.93878	-1	-0.573514	1713
chr1:66863023-66863523	Kansl1l	0.0462294	0.452154	0.0209028	0.0209028	Klf12	FALSE	Klf12_direct_+/+	Klf12_direct_+/+_(1274g)	Klf12_direct_+/+_(2206r)	1.63782	1	0.611907	1714
chr3:51195262-51195762	Elf2	0.0193293	-0.144062	-0.00278462	0.00278462	Junb	FALSE	Junb_direct_+/-	Junb_direct_+/-_(772g)	Junb_direct_+/-_(1655r)	1.94112	1	0.409159	1715
chr10:63337460-63337960	Dnajc12	0.0551561	-0.187821	-0.0103595	0.0103595	Sox6	FALSE	Sox6_direct_+/-	Sox6_direct_+/-_(60g)	Sox6_direct_+/-_(58r)	0.646857	1	0.2455	1716
chr17:83224610-83225110	Pkdcc	0.0117123	-0.751831	-0.00880564	0.00880564	Hoxb6	FALSE	Hoxb6_direct_-/-	Hoxb6_direct_-/-_(160g)	Hoxb6_direct_-/-_(187r)	3.81994	-1	-0.634859	1717
chr13:36202955-36203455	Lyrm4	0.0388042	0.385609	0.0149633	0.0149633	Fosl2	FALSE	Fosl2_direct_+/+	Fosl2_direct_+/+_(391g)	Fosl2_direct_+/+_(946r)	0.48479	1	0.38136	1718
chr2:91730086-91730586	Atg13	0.095332	0.323187	0.0308101	0.0308101	Klf12	FALSE	Klf12_direct_+/+	Klf12_direct_+/+_(1274g)	Klf12_direct_+/+_(2206r)	1.74855	1	0.432329	1719
chr7:6362596-6363096	Gm3854	0.0612596	0.152652	0.00935142	0.00935142	Klf4	FALSE	Klf4_direct_-/+	Klf4_direct_-/+_(87g)	Klf4_direct_-/+_(150r)	0.219512	-1	-0.130037	1720
chr11:29547757-29548257	Mtif2	0.0591103	0.282165	0.0166789	0.0166789	Phf5a	FALSE	Phf5a_direct_+/+	Phf5a_direct_+/+_(1061g)	Phf5a_direct_+/+_(1031r)	0.996576	1	0.371656	1721
chr16:13754280-13754780	Ntan1	0.0960715	0.45298	0.0435185	0.0435185	Klf12	FALSE	Klf12_direct_+/+	Klf12_direct_+/+_(1274g)	Klf12_direct_+/+_(2206r)	1.17936	1	0.520792	1722
chr1:167466913-167467413	Rxrg	0.068955	0.606828	0.0418438	0.0418438	Gli1	FALSE	Gli1_direct_+/+	Gli1_direct_+/+_(178g)	Gli1_direct_+/+_(173r)	2.72336	1	0.80318	1723
chr7:122020476-122020976	Ubfd1	0.117133	0.390935	0.0457916	0.0457916	E2f3	FALSE	E2f3_direct_+/+	E2f3_direct_+/+_(447g)	E2f3_direct_+/+_(1028r)	0.455781	1	0.410881	1724
chr6:55407657-55408157	Adcyap1r1	0.0428677	0.663872	0.0284587	0.0284587	Tbx20	FALSE	Tbx20_direct_+/+	Tbx20_direct_+/+_(249g)	Tbx20_direct_+/+_(354r)	1.77733	1	0.584861	1725
chr1:91219574-91220074	Lrrfip1	0.00792766	-0.472119	-0.0037428	0.0037428	Maf	FALSE	Maf_direct_+/-	Maf_direct_+/-_(384g)	Maf_direct_+/-_(782r)	2.48773	1	0.732495	1726
chr2:125279945-125280445	Dut	0.0530635	-0.629217	-0.0333884	0.0333884	Rbpj	FALSE	Rbpj_direct_-/-	Rbpj_direct_-/-_(31g)	Rbpj_direct_-/-_(25r)	0.608729	-1	-0.54287	1727
chr2:26459358-26459858	Gpsm1	0.0882222	0.674985	0.0595486	0.0595486	Foxp1	FALSE	Foxp1_direct_+/+	Foxp1_direct_+/+_(522g)	Foxp1_direct_+/+_(510r)	1.59671	1	0.675153	1728
chr18:9957914-9958414	Rock1	0.11935	-0.48237	-0.0575709	0.0575709	Yy1	FALSE	Yy1_direct_+/-	Yy1_direct_+/-_(268g)	Yy1_direct_+/-_(365r)	1.06186	1	0.628561	1729
chr9:59189130-59189630	Adpgk	0.0576697	0.302252	0.0174308	0.0174308	Nfib	FALSE	Nfib_direct_+/+	Nfib_direct_+/+_(550g)	Nfib_direct_+/+_(670r)	1.79444	1	0.454162	1730
chr7:121707272-121707772	Usp31	0.0524545	-0.29157	-0.0152942	0.0152942	Yy1	FALSE	Yy1_direct_+/-	Yy1_direct_+/-_(268g)	Yy1_direct_+/-_(365r)	1.97969	1	0.427754	1731
chr17:25556461-25556961	Sox8	0.0877709	-0.083961	-0.00736933	0.00736933	Msx1	FALSE	Msx1_direct_+/-	Msx1_direct_+/-_(12g)	Msx1_direct_+/-_(13r)	2.25062	1	0.273594	1732
chr4:46389001-46389501	Nans	0.0324173	0.387515	0.0125622	0.0125622	E2f3	FALSE	E2f3_direct_+/+	E2f3_direct_+/+_(447g)	E2f3_direct_+/+_(1028r)	0.340996	1	0.218171	1733
chrX:101691700-101692200	Taf1	0.058836	-0.257695	-0.0151617	0.0151617	Smarcc1	FALSE	Smarcc1_direct_+/-	Smarcc1_direct_+/-_(488g)	Smarcc1_direct_+/-_(628r)	1.45672	1	0.407172	1734
chr7:3629568-3630068	Tsen34	0.0611462	0.480756	0.0293964	0.0293964	Phf5a	FALSE	Phf5a_direct_+/+	Phf5a_direct_+/+_(1061g)	Phf5a_direct_+/+_(1031r)	1.83338	1	0.751353	1735
chr8:70212323-70212823	Nr2c2ap	0.0315357	0.205795	0.00648989	0.00648989	Nfyc	FALSE	Nfyc_direct_+/+	Nfyc_direct_+/+_(644g)	Nfyc_direct_+/+_(768r)	0.619285	1	0.411811	1736
chr13:119462481-119462981	Paip1	0.0742875	-0.0905524	-0.00672691	0.00672691	Kdm5a	FALSE	Kdm5a_direct_+/-	Kdm5a_direct_+/-_(355g)	Kdm5a_direct_+/-_(608r)	0.529964	1	0.309235	1737
chr10:53749988-53750488	Fam184a	0.0849493	0.67263	0.0571394	0.0571394	Fosl2	FALSE	Fosl2_direct_+/+	Fosl2_direct_+/+_(391g)	Fosl2_direct_+/+_(946r)	0.293858	1	0.491569	1738
chr5:124439673-124440173	Rilpl1	0.0801283	-0.356252	-0.0285459	0.0285459	Pbx1	FALSE	Pbx1_direct_+/-	Pbx1_direct_+/-_(511g)	Pbx1_direct_+/-_(584r)	0.499801	1	0.45744	1739
chr7:126802885-126803385	Bola2	0.065624	0.693015	0.0454784	0.0454784	Barx1	FALSE	Barx1_direct_+/+	Barx1_direct_+/+_(236g)	Barx1_direct_+/+_(251r)	2.82969	1	0.762977	1740
chr1:119051334-119051834	Gli2	0.0317081	0.272723	0.00864754	0.00864754	Foxf1	FALSE	Foxf1_direct_+/+	Foxf1_direct_+/+_(570g)	Foxf1_direct_+/+_(580r)	1.54538	1	0.626952	1741
chr11:78370350-78370850	Poldip2	0.108401	0.585578	0.063477	0.063477	Fendrr	FALSE	Fendrr_direct_+/+	Fendrr_direct_+/+_(345g)	Fendrr_direct_+/+_(360r)	1.97618	1	0.663423	1742
chr2:26902766-26903266	Surf6	0.0459055	-0.0992536	-0.00455628	0.00455628	Kat5	FALSE	Kat5_direct_+/-	Kat5_direct_+/-_(92g)	Kat5_direct_+/-_(112r)	0.353544	1	0.485849	1743
chr4:119102151-119102651	AU022252	0.0458756	-0.121505	-0.0055741	0.0055741	Junb	FALSE	Junb_direct_+/-	Junb_direct_+/-_(772g)	Junb_direct_+/-_(1655r)	2.08401	1	0.336273	1744
chr10:75676824-75677324	Gstt3	0.0388117	0.341278	0.0132456	0.0132456	Foxf1	FALSE	Foxf1_direct_+/+	Foxf1_direct_+/+_(570g)	Foxf1_direct_+/+_(580r)	3.58526	1	0.673793	1745
chr4:46451721-46452221	Trmo	0.0229516	0.22349	0.00512946	0.00512946	Tfdp1	FALSE	Tfdp1_direct_+/+	Tfdp1_direct_+/+_(784g)	Tfdp1_direct_+/+_(1972r)	1.39301	1	0.402341	1746
chr18:76087753-76088253	Zbtb7c	0.0298588	0.684765	0.0204463	0.0204463	Isl1	FALSE	Isl1_direct_+/+	Isl1_direct_+/+_(403g)	Isl1_direct_+/+_(422r)	0.691502	1	0.601541	1747
chr6:72362210-72362710	Vamp8	0.0116711	0.506131	0.0059071	0.0059071	Phf5a	FALSE	Phf5a_direct_+/+	Phf5a_direct_+/+_(1061g)	Phf5a_direct_+/+_(1031r)	3.71168	1	0.718676	1748
chr15:55071806-55072306	Taf2	0.0761757	-0.162977	-0.0124149	0.0124149	Kdm5a	FALSE	Kdm5a_direct_+/-	Kdm5a_direct_+/-_(355g)	Kdm5a_direct_+/-_(608r)	0.159499	1	0.183239	1749
chr17:25015754-25016254	Nubp2	0.0391874	0.509376	0.0199611	0.0199611	Nfyc	FALSE	Nfyc_direct_+/+	Nfyc_direct_+/+_(644g)	Nfyc_direct_+/+_(768r)	0.615468	1	0.549521	1750
chr18:42016802-42017302	Prelid2	0.0985707	0.563911	0.0555851	0.0555851	Meis1	FALSE	Meis1_direct_-/+	Meis1_direct_-/+_(140g)	Meis1_direct_-/+_(187r)	0.533451	-1	-0.488594	1751
chr2:91053794-91054294	Psmc3	0.0270335	0.661759	0.0178896	0.0178896	Phf5a	FALSE	Phf5a_direct_+/+	Phf5a_direct_+/+_(1061g)	Phf5a_direct_+/+_(1031r)	3.71379	1	0.779611	1752
chr8:25465448-25465948	Letm2	0.065325	0.202838	0.0132504	0.0132504	Fosb	FALSE	Fosb_direct_+/+	Fosb_direct_+/+_(548g)	Fosb_direct_+/+_(1151r)	0.9834	1	0.357343	1753
chr11:54522567-54523067	Rapgef6	0.0272447	0.328407	0.00894737	0.00894737	Phf5a	FALSE	Phf5a_direct_+/+	Phf5a_direct_+/+_(1061g)	Phf5a_direct_+/+_(1031r)	0.769575	1	0.641193	1754
chr10:72654529-72655029	Zwint	0.0982203	0.278441	0.0273486	0.0273486	Nfyc	FALSE	Nfyc_direct_+/+	Nfyc_direct_+/+_(644g)	Nfyc_direct_+/+_(768r)	1.6811	1	0.65223	1755
chr3:89177165-89177665	Krtcap2	0.0259953	0.605909	0.0157508	0.0157508	Phf5a	FALSE	Phf5a_direct_+/+	Phf5a_direct_+/+_(1061g)	Phf5a_direct_+/+_(1031r)	3.71297	1	0.771539	1756
chr17:22314685-22315185	Zfp947	0.238035	-0.0855827	-0.0203717	0.0203717	Sp4	FALSE	Sp4_direct_+/-	Sp4_direct_+/-_(277g)	Sp4_direct_+/-_(514r)	0.616552	1	0.0506762	1757
chr5:32035694-32036194	Fosl2	0.0257247	0.269589	0.00693509	0.00693509	Maff	FALSE	Maff_direct_+/+	Maff_direct_+/+_(579g)	Maff_direct_+/+_(1436r)	2.23007	1	0.57366	1758
chr12:44268886-44269386	Dnajb9	0.0632994	0.0631183	0.00399535	0.00399535	Klf12	FALSE	Klf12_direct_+/+	Klf12_direct_+/+_(1274g)	Klf12_direct_+/+_(2206r)	0.957247	1	0.553645	1759
chr16:59594722-59595222	Riox2	0.0978033	0.269287	0.0263372	0.0263372	Fendrr	FALSE	Fendrr_direct_+/+	Fendrr_direct_+/+_(345g)	Fendrr_direct_+/+_(360r)	2.10598	1	0.521321	1760
chr17:21565995-21566495	Zfp948	0.0602928	0.0523387	0.00315565	0.00315565	Jdp2	FALSE	Jdp2_direct_+/+	Jdp2_direct_+/+_(113g)	Jdp2_direct_+/+_(194r)	1.13575	1	0.266365	1761
chr9:98307577-98308077	Rbp1	0.0998555	-0.631043	-0.0630131	0.0630131	Hoxb8	FALSE	Hoxb8_direct_-/-	Hoxb8_direct_-/-_(31g)	Hoxb8_direct_-/-_(35r)	2.22739	-1	-0.629704	1762
chr9:119265792-119266292	Xylb	0.0238518	0.182531	0.0043537	0.0043537	Atf3	FALSE	Atf3_direct_+/+	Atf3_direct_+/+_(488g)	Atf3_direct_+/+_(799r)	0.751217	1	0.274178	1763
chr17:26584450-26584950	Crebrf	0.0233686	-0.156406	-0.00365499	0.00365499	Tead2	FALSE	Tead2_direct_+/-	Tead2_direct_+/-_(493g)	Tead2_direct_+/-_(462r)	2.21844	1	0.43334	1764
chr7:97171063-97171563	Gab2	0.0812486	0.635696	0.0516494	0.0516494	Fendrr	FALSE	Fendrr_direct_+/+	Fendrr_direct_+/+_(345g)	Fendrr_direct_+/+_(360r)	1.83108	1	0.728031	1765
chr5:145231491-145231991	Zscan25	0.0938411	0.521316	0.0489209	0.0489209	Phf5a	FALSE	Phf5a_direct_+/+	Phf5a_direct_+/+_(1061g)	Phf5a_direct_+/+_(1031r)	1.81847	1	0.567983	1766
chrX:164869617-164870117	Fancb	0.185147	-0.166496	-0.0308262	0.0308262	Maf	FALSE	Maf_direct_+/-	Maf_direct_+/-_(384g)	Maf_direct_+/-_(782r)	1.14828	1	0.183592	1767
chr7:141612127-141612627	Polr2l	0.0740286	-0.724993	-0.0536702	0.0536702	Tbx20	FALSE	Tbx20_direct_-/-	Tbx20_direct_-/-_(561g)	Tbx20_direct_-/-_(590r)	3.13335	-1	-0.701582	1768
chr12:16845763-16846263	Rock2	0.0346574	-0.645611	-0.0223752	0.0223752	Hoxb6	FALSE	Hoxb6_direct_-/-	Hoxb6_direct_-/-_(160g)	Hoxb6_direct_-/-_(187r)	3.7135	-1	-0.57767	1769
chrX:23556154-23556654	Wdr44	0.132231	0.155731	0.0205926	0.0205926	Tcf12	FALSE	Tcf12_direct_+/+	Tcf12_direct_+/+_(192g)	Tcf12_direct_+/+_(236r)	0.276483	1	0.0542437	1770
chr10:82047962-82048462	AU041133	0.233095	-0.0559996	-0.0130532	0.0130532	E2f1	FALSE	E2f1_direct_+/-	E2f1_direct_+/-_(307g)	E2f1_direct_+/-_(496r)	0.111138	1	0.0963423	1771
chr17:74293919-74294419	Slc30a6	0.0773454	0.585458	0.0452825	0.0452825	Sox5	FALSE	Sox5_direct_+/+	Sox5_direct_+/+_(107g)	Sox5_direct_+/+_(94r)	0.919869	1	0.591821	1772
chr1:118321712-118322212	Tsn	0.070288	0.344801	0.0242354	0.0242354	Phf5a	FALSE	Phf5a_direct_+/+	Phf5a_direct_+/+_(1061g)	Phf5a_direct_+/+_(1031r)	1.71799	1	0.738387	1773
chr8:33788129-33788629	Gtf2e2	0.0925194	0.372903	0.0345008	0.0345008	Gli1	FALSE	Gli1_direct_+/+	Gli1_direct_+/+_(178g)	Gli1_direct_+/+_(173r)	1.82709	1	0.694798	1774
chr7:45920648-45921148	Ccdc114	0.0364563	0.0684376	0.00249498	0.00249498	Fosl1	FALSE	Fosl1_direct_+/+	Fosl1_direct_+/+_(243g)	Fosl1_direct_+/+_(589r)	1.7996	1	0.172146	1775
chr5:138279910-138280410	Taf6	0.0641193	-0.139424	-0.00893974	0.00893974	Nfyc	FALSE	Nfyc_direct_+/-	Nfyc_direct_+/-_(363g)	Nfyc_direct_+/-_(410r)	1.47914	1	0.647025	1776
chr7:140970987-140971487	Ifitm2	0.0167397	-0.599465	-0.0100349	0.0100349	Tbx20	FALSE	Tbx20_direct_-/-	Tbx20_direct_-/-_(561g)	Tbx20_direct_-/-_(590r)	4.06516	-1	-0.710848	1777
chr3:142764995-142765495	Pkn2	0.0771912	-0.379536	-0.0292968	0.0292968	Mbd2	FALSE	Mbd2_direct_+/-	Mbd2_direct_+/-_(365g)	Mbd2_direct_+/-_(735r)	1.68516	1	0.627889	1778
chr2:121866698-121867198	Casc4	0.0430134	-0.0771726	-0.00331946	0.00331946	Sp3	FALSE	Sp3_direct_+/-	Sp3_direct_+/-_(280g)	Sp3_direct_+/-_(872r)	1.43302	1	0.487428	1779
chr15:76207973-76208473	BC024139	0.0516847	0.430901	0.022271	0.022271	Pitx2	FALSE	Pitx2_direct_+/+	Pitx2_direct_+/+_(250g)	Pitx2_direct_+/+_(283r)	1.26684	1	0.406012	1780
chr14:32091113-32091613	Timm23	0.122932	-0.816888	-0.100422	0.100422	Tcf3	FALSE	Tcf3_direct_+/-	Tcf3_direct_+/-_(654g)	Tcf3_direct_+/-_(567r)	0.817279	1	0.865612	1781
chr14:110754690-110755190	Slitrk6	0.20538	0.542297	0.111377	0.111377	Foxf2	FALSE	Foxf2_direct_+/+	Foxf2_direct_+/+_(75g)	Foxf2_direct_+/+_(90r)	0.609206	1	0.5823	1782
chr4:111432264-111432764	Bend5	0.0497031	0.194471	0.00966581	0.00966581	Foxf1	FALSE	Foxf1_direct_+/+	Foxf1_direct_+/+_(570g)	Foxf1_direct_+/+_(580r)	1.44761	1	0.412539	1783
chr6:66535083-66535583	Mad2l1	0.18509	0.308719	0.0571407	0.0571407	Tfdp1	FALSE	Tfdp1_direct_+/+	Tfdp1_direct_+/+_(784g)	Tfdp1_direct_+/+_(1972r)	0.946267	1	0.623854	1784
chr15:43135493-43135993	Rspo2	0.0426116	0.713285	0.0303942	0.0303942	Foxf1	FALSE	Foxf1_direct_+/+	Foxf1_direct_+/+_(570g)	Foxf1_direct_+/+_(580r)	3.96244	1	0.812707	1785
chr10:105172943-105173443	Tmtc2	0.0142995	0.85063	0.0121635	0.0121635	Hoxb8	FALSE	Hoxb8_direct_+/+	Hoxb8_direct_+/+_(137g)	Hoxb8_direct_+/+_(172r)	2.39867	1	0.742616	1786
chr12:65036292-65036792	Togaram1	0.0534803	-0.118164	-0.00631943	0.00631943	Klf6	FALSE	Klf6_direct_+/-	Klf6_direct_+/-_(351g)	Klf6_direct_+/-_(490r)	1.16122	1	0.2504	1787
chr11:17176601-17177101	Cnrip1	0.0974566	0.283208	0.0276005	0.0276005	Bach2	FALSE	Bach2_direct_+/+	Bach2_direct_+/+_(777g)	Bach2_direct_+/+_(2033r)	0.987125	1	0.524132	1788
chr14:31800785-31801285	Ankrd28	0.069603	0.672515	0.0468091	0.0468091	Bach2	FALSE	Bach2_direct_+/+	Bach2_direct_+/+_(777g)	Bach2_direct_+/+_(2033r)	1.16664	1	0.786438	1789
chr17:24886280-24886780	Nubp2	0.0763342	0.509092	0.0388611	0.0388611	Nfyc	FALSE	Nfyc_direct_+/+	Nfyc_direct_+/+_(644g)	Nfyc_direct_+/+_(768r)	0.615468	1	0.549521	1790
chr4:119662869-119663369	Frg2f1	0.0443898	0.113394	0.00503353	0.00503353	Fosl1	FALSE	Fosl1_direct_+/+	Fosl1_direct_+/+_(243g)	Fosl1_direct_+/+_(589r)	2.23628	1	0.164601	1791
chr1:74284645-74285145	Aamp	0.00322183	0.479487	0.00154482	0.00154482	Phf5a	FALSE	Phf5a_direct_+/+	Phf5a_direct_+/+_(1061g)	Phf5a_direct_+/+_(1031r)	1.30276	1	0.718528	1792
chr17:36042530-36043030	H2-T22	0.0648116	-0.205621	-0.0133267	0.0133267	Pbx1	FALSE	Pbx1_direct_+/-	Pbx1_direct_+/-_(511g)	Pbx1_direct_+/-_(584r)	1.6504	1	0.254817	1793
chr4:95193033-95193533	Jun	0.0211188	-0.722565	-0.0152597	0.0152597	Jun	FALSE	Jun_direct_+/-	Jun_direct_+/-_(605g)	Jun_direct_+/-_(958r)	4.25372	1	1	1794
chr7:87246493-87246993	Nox4	0.296544	-0.0580113	-0.0172029	0.0172029	Creb1	FALSE	Creb1_direct_+/-	Creb1_direct_+/-_(174g)	Creb1_direct_+/-_(217r)	0.161437	1	0.0981158	1795
chr12:116262640-116263140	Esyt2	0.0535706	-0.275582	-0.0147631	0.0147631	Mbd2	FALSE	Mbd2_direct_+/-	Mbd2_direct_+/-_(365g)	Mbd2_direct_+/-_(735r)	1.65504	1	0.36823	1796
chr9:59577839-59578339	Hexa	0.0773612	-0.56297	-0.043552	0.043552	Klf5	FALSE	Klf5_direct_-/-	Klf5_direct_-/-_(246g)	Klf5_direct_-/-_(472r)	0.745418	-1	-0.438217	1797
chr4:119320306-119320806	Svbp	0.0539207	0.60052	0.0323804	0.0323804	Phf5a	FALSE	Phf5a_direct_+/+	Phf5a_direct_+/+_(1061g)	Phf5a_direct_+/+_(1031r)	1.60428	1	0.776603	1798
chr10:88604868-88605368	Utp20	0.0781137	-0.150202	-0.0117329	0.0117329	Pbx1	FALSE	Pbx1_direct_+/-	Pbx1_direct_+/-_(511g)	Pbx1_direct_+/-_(584r)	2.25151	1	0.324432	1799
chr9:6181270-6181770	Pdgfd	0.100545	0.535609	0.053853	0.053853	Fendrr	FALSE	Fendrr_direct_+/+	Fendrr_direct_+/+_(345g)	Fendrr_direct_+/+_(360r)	2.2786	1	0.609636	1800
chr5:138279910-138280410	Mcm7	0.0636809	-0.10618	-0.00676161	0.00676161	Nfyc	FALSE	Nfyc_direct_+/-	Nfyc_direct_+/-_(363g)	Nfyc_direct_+/-_(410r)	1.51669	1	0.698735	1801
chr7:3447054-3447554	Prkcg	0.0899768	0.714199	0.0642613	0.0642613	Bach2	FALSE	Bach2_direct_+/+	Bach2_direct_+/+_(777g)	Bach2_direct_+/+_(2033r)	0.278122	1	0.701518	1802
chr18:24599235-24599735	Elp2	0.0578258	-0.714865	-0.0413377	0.0413377	Hoxb6	FALSE	Hoxb6_direct_+/-	Hoxb6_direct_+/-_(31g)	Hoxb6_direct_+/-_(26r)	1.87851	1	0.449512	1803
chr8:122932213-122932713	Ankrd11	0.0217681	0.664819	0.0144718	0.0144718	Tbx20	FALSE	Tbx20_direct_+/+	Tbx20_direct_+/+_(249g)	Tbx20_direct_+/+_(354r)	4.23525	1	0.681338	1804
chr5:142964052-142964552	Tnrc18	0.0583537	0.0952775	0.00555979	0.00555979	Jund	FALSE	Jund_direct_+/+	Jund_direct_+/+_(502g)	Jund_direct_+/+_(1253r)	2.2555	1	0.476698	1805
chrX:134132288-134132788	Cstf2	0.0627272	0.262259	0.0164507	0.0164507	Foxf1	FALSE	Foxf1_direct_+/+	Foxf1_direct_+/+_(570g)	Foxf1_direct_+/+_(580r)	2.82417	1	0.480734	1806
chr7:144739891-144740391	Ano1	0.0402365	0.466218	0.018759	0.018759	Fendrr	FALSE	Fendrr_direct_+/+	Fendrr_direct_+/+_(345g)	Fendrr_direct_+/+_(360r)	1.31243	1	0.483031	1807
chr14:102941998-102942498	Cln5	0.0555853	-0.367789	-0.0204436	0.0204436	Pitx2	FALSE	Pitx2_direct_-/-	Pitx2_direct_-/-_(107g)	Pitx2_direct_-/-_(113r)	1.57949	-1	-0.354108	1808
chr5:136269866-136270366	Polr2j	0.0828793	-0.602258	-0.0499147	0.0499147	Tcf3	FALSE	Tcf3_direct_+/-	Tcf3_direct_+/-_(654g)	Tcf3_direct_+/-_(567r)	0.706368	1	0.683646	1809
chr15:81872218-81872718	Xrcc6	0.0189329	0.343355	0.0065007	0.0065007	E2f3	FALSE	E2f3_direct_+/+	E2f3_direct_+/+_(447g)	E2f3_direct_+/+_(1028r)	0.179795	1	0.372495	1810
chr19:6060971-6061471	Zfpl1	0.0343594	0.428032	0.0147069	0.0147069	Phf5a	FALSE	Phf5a_direct_+/+	Phf5a_direct_+/+_(1061g)	Phf5a_direct_+/+_(1031r)	2.10979	1	0.579352	1811
chr12:105903085-105903585	Papola	0.0182327	0.0679451	0.00123882	0.00123882	Klf12	FALSE	Klf12_direct_+/+	Klf12_direct_+/+_(1274g)	Klf12_direct_+/+_(2206r)	2.86013	1	0.663586	1812
chr1:168234258-168234758	Pbx1	0.0333921	-0.600487	-0.0200515	0.0200515	Pbx1	FALSE	Pbx1_direct_+/-	Pbx1_direct_+/-_(511g)	Pbx1_direct_+/-_(584r)	3.99083	1	1	1813
chr17:34897578-34898078	Stk19	0.0381403	0.593726	0.0226449	0.0226449	Hoxc5	FALSE	Hoxc5_direct_+/+	Hoxc5_direct_+/+_(26g)	Hoxc5_direct_+/+_(30r)	2.2901	1	0.496306	1814
chr15:36164690-36165190	Rnf19a	0.04565	-0.176827	-0.00807217	0.00807217	E2f1	FALSE	E2f1_direct_+/-	E2f1_direct_+/-_(307g)	E2f1_direct_+/-_(496r)	0.096262	1	0.215472	1815
chr10:63022256-63022756	Slc25a16	0.0397235	0.127649	0.00507065	0.00507065	Irf2	FALSE	Irf2_direct_+/+	Irf2_direct_+/+_(35g)	Irf2_direct_+/+_(33r)	0.471818	1	0.234413	1816
chr15:6861540-6862040	Osmr	0.0509663	0.500887	0.0255284	0.0255284	Tbx20	FALSE	Tbx20_direct_+/+	Tbx20_direct_+/+_(249g)	Tbx20_direct_+/+_(354r)	3.02045	1	0.511613	1817
chrX:159988015-159988515	Pdha1	0.0940098	-0.105855	-0.00995145	0.00995145	Mbd2	FALSE	Mbd2_direct_+/-	Mbd2_direct_+/-_(365g)	Mbd2_direct_+/-_(735r)	0.530727	1	0.0540535	1818
chr14:21064194-21064694	Ap3m1	0.0634831	0.511667	0.0324822	0.0324822	Fendrr	FALSE	Fendrr_direct_+/+	Fendrr_direct_+/+_(345g)	Fendrr_direct_+/+_(360r)	2.15375	1	0.643311	1819
chr4:95966943-95967443	Hook1	0.0488535	-0.0666308	-0.00325514	0.00325514	Efemp2	FALSE	Efemp2_direct_+/-	Efemp2_direct_+/-_(287g)	Efemp2_direct_+/-_(249r)	0.900441	1	0.344918	1820
chr8:122567740-122568240	Cdt1	0.0292499	0.483771	0.0141503	0.0141503	Tfdp1	FALSE	Tfdp1_direct_+/+	Tfdp1_direct_+/+_(784g)	Tfdp1_direct_+/+_(1972r)	1.3844	1	0.743315	1821
chr17:34894177-34894677	Dxo	0.00991002	0.554327	0.00549339	0.00549339	Phf5a	FALSE	Phf5a_direct_+/+	Phf5a_direct_+/+_(1061g)	Phf5a_direct_+/+_(1031r)	4.34954	1	0.666525	1822
chrX:140956515-140957015	Psmd10	0.243807	-0.0818746	-0.0199616	0.0199616	Klf2	FALSE	Klf2_direct_+/-	Klf2_direct_+/-_(381g)	Klf2_direct_+/-_(752r)	0.276162	1	0.125468	1823
chr5:108629475-108629975	Fgfrl1	0.0738681	-0.514894	-0.0380343	0.0380343	Yy1	FALSE	Yy1_direct_+/-	Yy1_direct_+/-_(268g)	Yy1_direct_+/-_(365r)	2.75312	1	0.514036	1824
chr1:168432258-168432758	Pbx1	0.0242743	-0.41409	-0.0100518	0.0100518	Pbx1	FALSE	Pbx1_direct_+/-	Pbx1_direct_+/-_(511g)	Pbx1_direct_+/-_(584r)	3.99083	1	1	1825
chr12:21373342-21373842	Iah1	0.0491647	0.567096	0.0278811	0.0278811	Phf5a	FALSE	Phf5a_direct_+/+	Phf5a_direct_+/+_(1061g)	Phf5a_direct_+/+_(1031r)	2.78983	1	0.557346	1826
chr5:115272674-115273174	Rnf10	0.0457371	0.358062	0.0163767	0.0163767	Phf5a	FALSE	Phf5a_direct_+/+	Phf5a_direct_+/+_(1061g)	Phf5a_direct_+/+_(1031r)	2.88725	1	0.649947	1827
chr14:43925074-43925574	Gm8113	0.114878	-0.314949	-0.0361807	0.0361807	Tbpl1	FALSE	Tbpl1_direct_+/-	Tbpl1_direct_+/-_(387g)	Tbpl1_direct_+/-_(508r)	0.581239	1	0.506952	1828
chr17:27767402-27767902	Snrpc	0.094271	-0.708133	-0.0667564	0.0667564	Tcf3	FALSE	Tcf3_direct_+/-	Tcf3_direct_+/-_(654g)	Tcf3_direct_+/-_(567r)	1.00747	1	0.824438	1829
chr16:42206834-42207334	Gap43	0.0481554	0.682309	0.0328569	0.0328569	Tbx20	FALSE	Tbx20_direct_+/+	Tbx20_direct_+/+_(249g)	Tbx20_direct_+/+_(354r)	2.14951	1	0.693579	1830
chr4:83417472-83417972	Psip1	0.0384135	0.275426	0.0105801	0.0105801	Phf5a	FALSE	Phf5a_direct_+/+	Phf5a_direct_+/+_(1061g)	Phf5a_direct_+/+_(1031r)	1.7134	1	0.519132	1831
chr15:3269339-3269839	Ccdc152	0.0873139	0.368292	0.032157	0.032157	Gli1	FALSE	Gli1_direct_+/+	Gli1_direct_+/+_(178g)	Gli1_direct_+/+_(173r)	1.26308	1	0.541035	1832
chr15:83690558-83691058	Ttll12	0.0433151	0.113815	0.00492992	0.00492992	Klf12	FALSE	Klf12_direct_+/+	Klf12_direct_+/+_(1274g)	Klf12_direct_+/+_(2206r)	1.03881	1	0.663838	1833
chr16:32277398-32277898	Tctex1d2	0.0796698	0.44717	0.0356259	0.0356259	Deaf1	FALSE	Deaf1_direct_+/+	Deaf1_direct_+/+_(78g)	Deaf1_direct_+/+_(77r)	0.558685	1	0.530619	1834
chr3:123508110-123508610	Prss12	0.0458794	0.0882986	0.00405108	0.00405108	Tfdp1	FALSE	Tfdp1_direct_+/+	Tfdp1_direct_+/+_(784g)	Tfdp1_direct_+/+_(1972r)	0.399703	1	0.1769	1835
chrX:53669538-53670038	Rtl8b	0.116849	-0.752007	-0.0878711	0.0878711	Meis1	FALSE	Meis1_direct_+/-	Meis1_direct_+/-_(713g)	Meis1_direct_+/-_(806r)	0.271624	1	0.787735	1836
chr18:37935241-37935741	Arap3	0.0425588	-0.193964	-0.00825489	0.00825489	Elk3	FALSE	Elk3_direct_+/-	Elk3_direct_+/-_(77g)	Elk3_direct_+/-_(106r)	3.43716	1	0.408738	1837
chr9:69507257-69507757	Anxa2	0.0493301	0.681938	0.03364	0.03364	Pitx2	FALSE	Pitx2_direct_+/+	Pitx2_direct_+/+_(250g)	Pitx2_direct_+/+_(283r)	3.21203	1	0.764708	1838
chr5:107087161-107087661	Cdc7	0.0591191	-0.478917	-0.0283131	0.0283131	Tcf3	FALSE	Tcf3_direct_+/-	Tcf3_direct_+/-_(654g)	Tcf3_direct_+/-_(567r)	3.37421	1	0.491399	1839
chr17:22866349-22866849	Zfp945	0.199672	0.203037	0.0405409	0.0405409	Nfe2l1	FALSE	Nfe2l1_direct_+/+	Nfe2l1_direct_+/+_(168g)	Nfe2l1_direct_+/+_(250r)	0.352724	1	0.215665	1840
chr9:75559381-75559881	Mapk6	0.0515182	0.414908	0.0213753	0.0213753	Phf5a	FALSE	Phf5a_direct_+/+	Phf5a_direct_+/+_(1061g)	Phf5a_direct_+/+_(1031r)	2.50095	1	0.537501	1841
chrX:94234451-94234951	Klhl15	0.0542258	-0.0694431	-0.00376561	0.00376561	Kdm5c	FALSE	Kdm5c_direct_+/-	Kdm5c_direct_+/-_(85g)	Kdm5c_direct_+/-_(92r)	0.953688	1	0.354369	1842
chr3:105816070-105816570	Kcnd3	0.0501091	-0.744373	-0.0372999	0.0372999	Tbx20	FALSE	Tbx20_direct_-/-	Tbx20_direct_-/-_(561g)	Tbx20_direct_-/-_(590r)	2.39741	-1	-0.566029	1843
chr13:103977816-103978316	Sgtb	0.0660841	0.246392	0.0162826	0.0162826	Fosl1	FALSE	Fosl1_direct_+/+	Fosl1_direct_+/+_(243g)	Fosl1_direct_+/+_(589r)	1.16685	1	0.343699	1844
chrX:75095653-75096153	Gab3	0.105132	-0.181826	-0.0191157	0.0191157	Efemp2	FALSE	Efemp2_direct_+/-	Efemp2_direct_+/-_(287g)	Efemp2_direct_+/-_(249r)	1.38034	1	0.439936	1845
chr4:26346561-26347061	Manea	0.218176	-0.0539948	-0.0117804	0.0117804	Nfe2l1	FALSE	Nfe2l1_direct_+/-	Nfe2l1_direct_+/-_(414g)	Nfe2l1_direct_+/-_(1169r)	0.608204	1	0.229125	1846
chr12:109519772-109520272	Dlk1	0.0792846	0.874988	0.0693731	0.0693731	Hoxb8	FALSE	Hoxb8_direct_+/+	Hoxb8_direct_+/+_(137g)	Hoxb8_direct_+/+_(172r)	2.70198	1	0.760899	1847
chr13:84347949-84348449	Tmem161b	0.114039	0.147544	0.0168258	0.0168258	E2f3	FALSE	E2f3_direct_+/+	E2f3_direct_+/+_(447g)	E2f3_direct_+/+_(1028r)	0.348211	1	0.293872	1848
chr17:34836708-34837208	Nelfe	0.0780472	0.620846	0.0484553	0.0484553	Phf5a	FALSE	Phf5a_direct_+/+	Phf5a_direct_+/+_(1061g)	Phf5a_direct_+/+_(1031r)	1.1802	1	0.713802	1849
chr9:106627845-106628345	Tex264	0.0648081	-0.48378	-0.0313529	0.0313529	Tcf3	FALSE	Tcf3_direct_+/-	Tcf3_direct_+/-_(654g)	Tcf3_direct_+/-_(567r)	1.77348	1	0.586588	1850
chr12:27256196-27256696	Sox11	0.0842136	0.567197	0.0477657	0.0477657	Bach2	FALSE	Bach2_direct_+/+	Bach2_direct_+/+_(777g)	Bach2_direct_+/+_(2033r)	1.09194	1	0.675771	1851
chr7:66222726-66223226	Snrpa1	0.0501889	-0.675369	-0.033896	0.033896	Tcf3	FALSE	Tcf3_direct_+/-	Tcf3_direct_+/-_(654g)	Tcf3_direct_+/-_(567r)	3.4316	1	0.734251	1852
chr4:117276159-117276659	Rnf220	0.0101827	0.0544565	0.000554514	0.000554514	Hoxb4	FALSE	Hoxb4_direct_+/+	Hoxb4_direct_+/+_(198g)	Hoxb4_direct_+/+_(260r)	0.383	1	0.21166	1853
chr6:37732301-37732801	Trim24	0.0468941	0.457548	0.0214563	0.0214563	Maf	FALSE	Maf_direct_+/+	Maf_direct_+/+_(140g)	Maf_direct_+/+_(165r)	1.67525	1	0.518838	1854
chr6:38551185-38551685	Klrg2	0.0480585	0.13247	0.00636632	0.00636632	Zbtb33	FALSE	Zbtb33_direct_+/+	Zbtb33_direct_+/+_(48g)	Zbtb33_direct_+/+_(60r)	1.26999	1	0.146468	1855
chr8:25785127-25785627	Lsm1	0.0438522	0.401567	0.0176096	0.0176096	Phf5a	FALSE	Phf5a_direct_+/+	Phf5a_direct_+/+_(1061g)	Phf5a_direct_+/+_(1031r)	2.93564	1	0.67406	1856
chr7:127260536-127261036	Sephs2	0.0260253	-0.391801	-0.0101967	0.0101967	E2f3	FALSE	E2f3_direct_+/-	E2f3_direct_+/-_(331g)	E2f3_direct_+/-_(617r)	0.632975	1	0.428988	1857
chr4:21848097-21848597	Ccnc	0.0571139	0.552548	0.0315582	0.0315582	Phf5a	FALSE	Phf5a_direct_+/+	Phf5a_direct_+/+_(1061g)	Phf5a_direct_+/+_(1031r)	2.53502	1	0.621911	1858
chr9:114639877-114640377	Dync1li1	0.0301763	-0.0679058	-0.00204915	0.00204915	Elk4	FALSE	Elk4_direct_+/-	Elk4_direct_+/-_(16g)	Elk4_direct_+/-_(18r)	0.378144	1	0.266587	1859
chr4:62470673-62471173	Fkbp15	0.0430716	0.266308	0.0114703	0.0114703	E2f3	FALSE	E2f3_direct_+/+	E2f3_direct_+/+_(447g)	E2f3_direct_+/+_(1028r)	0.718727	1	0.237337	1860
chr11:63025352-63025852	Pmp22	0.0453249	0.541305	0.0245346	0.0245346	Foxf1	FALSE	Foxf1_direct_+/+	Foxf1_direct_+/+_(570g)	Foxf1_direct_+/+_(580r)	3.64806	1	0.766913	1861
chr4:141060483-141060983	Atp13a2	0.0199873	0.168855	0.00337497	0.00337497	Klf12	FALSE	Klf12_direct_+/+	Klf12_direct_+/+_(1274g)	Klf12_direct_+/+_(2206r)	2.19487	1	0.283502	1862
chr7:13023362-13023862	Zfp128	0.0712468	0.311686	0.0222067	0.0222067	Hoxb4	FALSE	Hoxb4_direct_+/+	Hoxb4_direct_+/+_(198g)	Hoxb4_direct_+/+_(260r)	1.08911	1	0.258123	1863
chr11:102904507-102905007	Kif18b	0.0538871	0.287639	0.0155	0.0155	Foxf1	FALSE	Foxf1_direct_+/+	Foxf1_direct_+/+_(570g)	Foxf1_direct_+/+_(580r)	2.11968	1	0.512889	1864
chr4:33030360-33030860	Ube2j1	0.0682137	0.686058	0.0467985	0.0467985	Isl1	FALSE	Isl1_direct_+/+	Isl1_direct_+/+_(403g)	Isl1_direct_+/+_(422r)	0.756019	1	0.602286	1865
chr4:116626677-116627177	Nasp	0.037364	0.250344	0.00935385	0.00935385	Tfdp1	FALSE	Tfdp1_direct_+/+	Tfdp1_direct_+/+_(784g)	Tfdp1_direct_+/+_(1972r)	0.396744	1	0.512268	1866
chrX:75095653-75096153	Mpp1	0.0965753	-0.302246	-0.0291895	0.0291895	Efemp2	FALSE	Efemp2_direct_+/-	Efemp2_direct_+/-_(287g)	Efemp2_direct_+/-_(249r)	1.58592	1	0.487506	1867
chr6:49374004-49374504	Tra2a	0.0769291	0.519518	0.0399661	0.0399661	Gli1	FALSE	Gli1_direct_+/+	Gli1_direct_+/+_(178g)	Gli1_direct_+/+_(173r)	1.1832	1	0.722822	1868
chr16:30502432-30502932	Atp13a3	0.034496	0.411572	0.0141976	0.0141976	Rbpj	FALSE	Rbpj_direct_+/+	Rbpj_direct_+/+_(34g)	Rbpj_direct_+/+_(33r)	2.73771	1	0.567898	1869
chr7:39588449-39588949	Zfp619	0.111057	-0.0738781	-0.00820468	0.00820468	Ebf1	FALSE	Ebf1_direct_-/-	Ebf1_direct_-/-_(13g)	Ebf1_direct_-/-_(13r)	0.748533	-1	-0.0531459	1870
chr9:88522772-88523272	Zfp949	0.0660569	0.224282	0.0148154	0.0148154	Klf12	FALSE	Klf12_direct_+/+	Klf12_direct_+/+_(1274g)	Klf12_direct_+/+_(2206r)	1.40707	1	0.368977	1871
chr4:147969292-147969792	Nppa	0.0549478	0.815729	0.0448225	0.0448225	Tbx20	FALSE	Tbx20_direct_+/+	Tbx20_direct_+/+_(249g)	Tbx20_direct_+/+_(354r)	2.21563	1	0.673428	1872
chr18:31759519-31760019	Ammecr1l	0.0843252	0.429776	0.0362409	0.0362409	Phf5a	FALSE	Phf5a_direct_+/+	Phf5a_direct_+/+_(1061g)	Phf5a_direct_+/+_(1031r)	1.04203	1	0.495062	1873
chr5:143732272-143732772	Eif2ak1	0.0588231	-0.15437	-0.0090805	0.0090805	Pbx1	FALSE	Pbx1_direct_+/-	Pbx1_direct_+/-_(511g)	Pbx1_direct_+/-_(584r)	0.743521	1	0.24085	1874
chr4:107144650-107145150	Lrrc42	0.0517139	0.153439	0.00793495	0.00793495	Foxf1	FALSE	Foxf1_direct_+/+	Foxf1_direct_+/+_(570g)	Foxf1_direct_+/+_(580r)	3.73616	1	0.684025	1875
chr17:74395316-74395816	Slc30a6	0.084641	0.570355	0.0482754	0.0482754	Klf12	FALSE	Klf12_direct_+/+	Klf12_direct_+/+_(1274g)	Klf12_direct_+/+_(2206r)	1.0506	1	0.62395	1876
chr7:30094693-30095193	Zfp146	0.0560282	0.524333	0.0293775	0.0293775	Phf5a	FALSE	Phf5a_direct_+/+	Phf5a_direct_+/+_(1061g)	Phf5a_direct_+/+_(1031r)	1.13445	1	0.743979	1877
chr16:38798819-38799319	B4galt4	0.0601408	0.409816	0.0246467	0.0246467	Foxf1	FALSE	Foxf1_direct_+/+	Foxf1_direct_+/+_(570g)	Foxf1_direct_+/+_(580r)	2.22645	1	0.607114	1878
chr14:98255360-98255860	Dach1	0.12841	0.463155	0.059474	0.059474	Hoxb8	FALSE	Hoxb8_direct_+/+	Hoxb8_direct_+/+_(137g)	Hoxb8_direct_+/+_(172r)	1.46792	1	0.394304	1879
chr11:77492340-77492840	Git1	0.0306825	-0.0893077	-0.00274018	0.00274018	Arid5b	FALSE	Arid5b_direct_+/-	Arid5b_direct_+/-_(66g)	Arid5b_direct_+/-_(68r)	0.841862	1	0.260468	1880
chr13:58128795-58129295	Hnrnpa0	0.0508141	-0.696414	-0.0353877	0.0353877	Isl1	FALSE	Isl1_direct_-/-	Isl1_direct_-/-_(98g)	Isl1_direct_-/-_(108r)	3.65649	-1	-0.708546	1881
chr9:104262884-104263384	Dnajc13	0.0595688	-0.298055	-0.0177548	0.0177548	Yy1	FALSE	Yy1_direct_+/-	Yy1_direct_+/-_(268g)	Yy1_direct_+/-_(365r)	1.26601	1	0.333614	1882
chr19:5236955-5237455	Cnih2	0.0212947	-0.760371	-0.0161919	0.0161919	Tbx20	FALSE	Tbx20_direct_-/-	Tbx20_direct_-/-_(561g)	Tbx20_direct_-/-_(590r)	3.97478	-1	-0.601894	1883
chr5:101603044-101603544	Nkx6-1	0.0276694	0.657962	0.0182054	0.0182054	Foxf1	FALSE	Foxf1_direct_+/+	Foxf1_direct_+/+_(570g)	Foxf1_direct_+/+_(580r)	4.17564	1	0.817044	1884
chr5:129518112-129518612	Mmp17	0.0744241	0.308424	0.0229542	0.0229542	Fosl1	FALSE	Fosl1_direct_+/+	Fosl1_direct_+/+_(243g)	Fosl1_direct_+/+_(589r)	0.793805	1	0.450612	1885
chr6:52416399-52416899	Hibadh	0.0683596	0.323746	0.0221311	0.0221311	Gli1	FALSE	Gli1_direct_+/+	Gli1_direct_+/+_(178g)	Gli1_direct_+/+_(173r)	1.21473	1	0.676864	1886
chr3:132747696-132748196	Aimp1	0.100654	-0.665788	-0.0670144	0.0670144	Meis1	FALSE	Meis1_direct_+/-	Meis1_direct_+/-_(713g)	Meis1_direct_+/-_(806r)	0.904793	1	0.677896	1887
chr12:85988963-85989463	Tgfb3	0.0465939	0.348452	0.0162357	0.0162357	Fendrr	FALSE	Fendrr_direct_+/+	Fendrr_direct_+/+_(345g)	Fendrr_direct_+/+_(360r)	3.94303	1	0.854218	1888
chr16:93831965-93832465	Chaf1b	0.0399516	0.490182	0.0195835	0.0195835	Phf5a	FALSE	Phf5a_direct_+/+	Phf5a_direct_+/+_(1061g)	Phf5a_direct_+/+_(1031r)	2.99863	1	0.526623	1889
chr4:150748471-150748971	Park7	0.129563	-0.763645	-0.0989403	0.0989403	Tbx20	FALSE	Tbx20_direct_-/-	Tbx20_direct_-/-_(561g)	Tbx20_direct_-/-_(590r)	0.84526	-1	-0.70577	1890
chr6:39552034-39552534	Adck2	0.0432938	-0.569213	-0.0246434	0.0246434	Fos	FALSE	Fos_direct_+/-	Fos_direct_+/-_(598g)	Fos_direct_+/-_(1017r)	1.59372	1	0.529289	1891
chr7:30373426-30373926	Syne4	0.0279246	0.519354	0.0145027	0.0145027	Phf5a	FALSE	Phf5a_direct_+/+	Phf5a_direct_+/+_(1061g)	Phf5a_direct_+/+_(1031r)	2.72682	1	0.451887	1892
chrX:94138854-94139354	Eif2s3x	0.0678231	-0.738727	-0.0501027	0.0501027	Tcf3	FALSE	Tcf3_direct_+/-	Tcf3_direct_+/-_(654g)	Tcf3_direct_+/-_(567r)	1.60796	1	0.807189	1893
chr8:83442269-83442769	Elmod2	0.0795655	0.147004	0.0116965	0.0116965	Pbx3	FALSE	Pbx3_direct_+/+	Pbx3_direct_+/+_(164g)	Pbx3_direct_+/+_(193r)	1.29713	1	0.291291	1894
chr9:45300415-45300915	Fxyd2	0.0530751	0.351654	0.0186641	0.0186641	Fosl1	FALSE	Fosl1_direct_+/+	Fosl1_direct_+/+_(243g)	Fosl1_direct_+/+_(589r)	2.08124	1	0.411327	1895
chr17:33126194-33126694	Zfp955a	0.158897	0.13757	0.0218594	0.0218594	Atf3	FALSE	Atf3_direct_+/+	Atf3_direct_+/+_(488g)	Atf3_direct_+/+_(799r)	0.246151	1	0.356854	1896
chr6:4086626-4087126	Tfpi2	0.0975619	-0.0812886	-0.00793067	0.00793067	Sp4	FALSE	Sp4_direct_+/-	Sp4_direct_+/-_(277g)	Sp4_direct_+/-_(514r)	0.104337	1	0.186749	1897
chrX:23692722-23693222	Wdr44	0.137362	-0.0905714	-0.0124411	0.0124411	E2f5	FALSE	E2f5_direct_-/-	E2f5_direct_-/-_(12g)	E2f5_direct_-/-_(16r)	0.356765	-1	-0.171844	1898
chr12:109519772-109520272	Dlk1	0.0792846	0.874988	0.0693731	0.0693731	Barx1	FALSE	Barx1_direct_+/+	Barx1_direct_+/+_(236g)	Barx1_direct_+/+_(251r)	2.28541	1	0.903028	1899
chr12:84417119-84417619	Entpd5	0.0750886	0.104138	0.00781957	0.00781957	Deaf1	FALSE	Deaf1_direct_+/+	Deaf1_direct_+/+_(78g)	Deaf1_direct_+/+_(77r)	0.701226	1	0.269793	1900
chr2:69816638-69817138	Mettl5	0.0978824	0.155739	0.0152441	0.0152441	Foxp1	FALSE	Foxp1_direct_+/+	Foxp1_direct_+/+_(522g)	Foxp1_direct_+/+_(510r)	1.25247	1	0.475675	1901
chr9:53705930-53706430	Npat	0.0920678	-0.332106	-0.0305763	0.0305763	Sp3	FALSE	Sp3_direct_+/-	Sp3_direct_+/-_(280g)	Sp3_direct_+/-_(872r)	0.78638	1	0.388068	1902
chr11:105905574-105906074	Cyb561	0.118034	0.137403	0.0162181	0.0162181	Foxp2	FALSE	Foxp2_direct_+/+	Foxp2_direct_+/+_(343g)	Foxp2_direct_+/+_(407r)	1.25314	1	0.214566	1903
chr16:35189644-35190144	Hacd2	0.0651071	0.157456	0.0102515	0.0102515	Foxp1	FALSE	Foxp1_direct_+/+	Foxp1_direct_+/+_(522g)	Foxp1_direct_+/+_(510r)	1.09884	1	0.712988	1904
chr9:45308500-45309000	Fxyd2	0.0757195	0.506294	0.0383364	0.0383364	Fosl1	FALSE	Fosl1_direct_+/+	Fosl1_direct_+/+_(243g)	Fosl1_direct_+/+_(589r)	2.08124	1	0.411327	1905
chr13:38793515-38794015	Slc35b3	0.120884	-0.0593723	-0.00717714	0.00717714	Fos	FALSE	Fos_direct_+/-	Fos_direct_+/-_(598g)	Fos_direct_+/-_(1017r)	0.817725	1	0.339047	1906
chr7:62462985-62463485	Mkrn3	0.0738141	-0.348875	-0.0257519	0.0257519	Setbp1	FALSE	Setbp1_direct_+/-	Setbp1_direct_+/-_(21g)	Setbp1_direct_+/-_(21r)	0.792434	1	0.388446	1907
chr14:61556686-61557186	Kpna3	0.0444885	-0.187235	-0.00832979	0.00832979	Klf7	FALSE	Klf7_direct_+/-	Klf7_direct_+/-_(288g)	Klf7_direct_+/-_(396r)	0.786984	1	0.299477	1908
chr10:62222814-62223314	Tacr2	0.0407448	0.606449	0.0247096	0.0247096	Foxf1	FALSE	Foxf1_direct_+/+	Foxf1_direct_+/+_(570g)	Foxf1_direct_+/+_(580r)	3.78089	1	0.71359	1909
chr4:125629383-125629883	Grik3	0.101374	0.712951	0.0722745	0.0722745	Isl1	FALSE	Isl1_direct_+/+	Isl1_direct_+/+_(403g)	Isl1_direct_+/+_(422r)	0.810611	1	0.61058	1910
chr14:21064194-21064694	Adk	0.0637681	0.476325	0.0303743	0.0303743	Fendrr	FALSE	Fendrr_direct_+/+	Fendrr_direct_+/+_(345g)	Fendrr_direct_+/+_(360r)	2.02821	1	0.727371	1911
chr6:105829706-105830206	Cntn4	0.0495299	0.51489	0.0255024	0.0255024	Pitx2	FALSE	Pitx2_direct_+/+	Pitx2_direct_+/+_(250g)	Pitx2_direct_+/+_(283r)	1.73805	1	0.478151	1912
chr19:21163137-21163637	Zfand5	0.0582759	-0.323719	-0.018865	0.018865	Maf	FALSE	Maf_direct_+/-	Maf_direct_+/-_(384g)	Maf_direct_+/-_(782r)	1.68363	1	0.457815	1913
chr3:32818355-32818855	Pex5l	0.111506	0.364818	0.0406796	0.0406796	Maf	FALSE	Maf_direct_-/+	Maf_direct_-/+_(369g)	Maf_direct_-/+_(728r)	1.5147	-1	-0.33332	1914
chr10:30200302-30200802	Cenpw	0.13725	0.463863	0.0636652	0.0636652	Tfdp1	FALSE	Tfdp1_direct_+/+	Tfdp1_direct_+/+_(784g)	Tfdp1_direct_+/+_(1972r)	0.631967	1	0.65137	1915
chrX:136274525-136275025	Bex3	0.0329981	-0.598664	-0.0197548	0.0197548	Tcf3	FALSE	Tcf3_direct_+/-	Tcf3_direct_+/-_(654g)	Tcf3_direct_+/-_(567r)	3.64002	1	0.774495	1916
chr18:67469451-67469951	Prelid3a	0.0339451	-0.522763	-0.0177452	0.0177452	Tbx20	FALSE	Tbx20_direct_-/-	Tbx20_direct_-/-_(561g)	Tbx20_direct_-/-_(590r)	3.39029	-1	-0.444475	1917
chr5:30908614-30909114	Agbl5	0.0207549	-0.594751	-0.012344	0.012344	Tcf3	FALSE	Tcf3_direct_+/-	Tcf3_direct_+/-_(654g)	Tcf3_direct_+/-_(567r)	4.23507	1	0.607609	1918
chr4:132422305-132422805	Dnajc8	0.0278489	0.334866	0.00932564	0.00932564	Phf5a	FALSE	Phf5a_direct_+/+	Phf5a_direct_+/+_(1061g)	Phf5a_direct_+/+_(1031r)	3.35645	1	0.638535	1919
chr19:5388547-5389047	Sf3b2	0.0645617	0.574311	0.0370785	0.0370785	Phf5a	FALSE	Phf5a_direct_+/+	Phf5a_direct_+/+_(1061g)	Phf5a_direct_+/+_(1031r)	2.24303	1	0.76183	1920
chr13:36202955-36203455	Lyrm4	0.0388042	0.385609	0.0149633	0.0149633	Bach2	FALSE	Bach2_direct_+/+	Bach2_direct_+/+_(777g)	Bach2_direct_+/+_(2033r)	0.459073	1	0.484565	1921
chr14:31800785-31801285	Ankrd28	0.069603	0.672515	0.0468091	0.0468091	Jund	FALSE	Jund_direct_+/+	Jund_direct_+/+_(502g)	Jund_direct_+/+_(1253r)	0.539206	1	0.460597	1922
chr14:47136574-47137074	Samd4	0.0443279	0.683888	0.0303154	0.0303154	Bach2	FALSE	Bach2_direct_+/+	Bach2_direct_+/+_(777g)	Bach2_direct_+/+_(2033r)	1.84776	1	0.857172	1923
chr4:117098346-117098846	Ptch2	0.0797994	0.61418	0.0490112	0.0490112	Gli1	FALSE	Gli1_direct_+/+	Gli1_direct_+/+_(178g)	Gli1_direct_+/+_(173r)	1.14242	1	0.835928	1924
chrX:136267588-136268088	Bex3	0.0514052	0.61258	0.0314898	0.0314898	Phf5a	FALSE	Phf5a_direct_+/+	Phf5a_direct_+/+_(1061g)	Phf5a_direct_+/+_(1031r)	3.2102	1	0.795789	1925
chr2:140330964-140331464	Ndufaf5	0.0493407	0.601601	0.0296834	0.0296834	Foxf1	FALSE	Foxf1_direct_+/+	Foxf1_direct_+/+_(570g)	Foxf1_direct_+/+_(580r)	1.56831	1	0.609438	1926
chr10:4473506-4474006	Akap12	0.0758942	0.569823	0.0432462	0.0432462	Tbx20	FALSE	Tbx20_direct_+/+	Tbx20_direct_+/+_(249g)	Tbx20_direct_+/+_(354r)	2.66243	1	0.638504	1927
chr17:46711173-46711673	Pex6	0.0220942	0.421155	0.00930508	0.00930508	Phf5a	FALSE	Phf5a_direct_+/+	Phf5a_direct_+/+_(1061g)	Phf5a_direct_+/+_(1031r)	2.72737	1	0.505417	1928
chr14:84454076-84454576	Pcdh17	0.12006	0.688454	0.0826557	0.0826557	Pitx2	FALSE	Pitx2_direct_+/+	Pitx2_direct_+/+_(250g)	Pitx2_direct_+/+_(283r)	1.04147	1	0.54763	1929
chr17:57247598-57248098	Gpr108	0.0305432	0.0878922	0.00268451	0.00268451	Phf5a	FALSE	Phf5a_direct_+/+	Phf5a_direct_+/+_(1061g)	Phf5a_direct_+/+_(1031r)	2.04075	1	0.452026	1930
chr10:75211912-75212412	Bcr	0.0361813	-0.0674936	-0.002442	0.002442	Nfe2l1	FALSE	Nfe2l1_direct_+/-	Nfe2l1_direct_+/-_(414g)	Nfe2l1_direct_+/-_(1169r)	0.460659	1	0.245569	1931
chr16:38346806-38347306	Adprh	0.0218591	0.450398	0.0098453	0.0098453	Phf5a	FALSE	Phf5a_direct_+/+	Phf5a_direct_+/+_(1061g)	Phf5a_direct_+/+_(1031r)	1.20731	1	0.570424	1932
chrX:104488119-104488619	Uprt	0.170982	0.135227	0.0231215	0.0231215	Fosb	FALSE	Fosb_direct_+/+	Fosb_direct_+/+_(548g)	Fosb_direct_+/+_(1151r)	0.399086	1	0.205477	1933
chr4:155803381-155803881	Ssu72	0.0297577	0.493335	0.0146805	0.0146805	Phf5a	FALSE	Phf5a_direct_+/+	Phf5a_direct_+/+_(1061g)	Phf5a_direct_+/+_(1031r)	3.55954	1	0.679713	1934
chr9:21091819-21092319	Cdc37	0.0675935	0.631849	0.0427089	0.0427089	Phf5a	FALSE	Phf5a_direct_+/+	Phf5a_direct_+/+_(1061g)	Phf5a_direct_+/+_(1031r)	1.99599	1	0.767861	1935
chr2:154557120-154557620	Necab3	0.133333	0.534364	0.0712483	0.0712483	Gli1	FALSE	Gli1_direct_+/+	Gli1_direct_+/+_(178g)	Gli1_direct_+/+_(173r)	0.763162	1	0.749731	1936
chr16:57445302-57445802	Cmss1	0.0781407	-0.752255	-0.0587818	0.0587818	Tbx20	FALSE	Tbx20_direct_-/-	Tbx20_direct_-/-_(561g)	Tbx20_direct_-/-_(590r)	2.3592	-1	-0.60444	1937
chr6:113377848-113378348	Jagn1	0.0682984	0.551828	0.037689	0.037689	Phf5a	FALSE	Phf5a_direct_+/+	Phf5a_direct_+/+_(1061g)	Phf5a_direct_+/+_(1031r)	2.08044	1	0.652551	1938
chr11:55097656-55098156	Gm2a	0.0180089	0.275077	0.00495384	0.00495384	Klf12	FALSE	Klf12_direct_+/+	Klf12_direct_+/+_(1274g)	Klf12_direct_+/+_(2206r)	0.767415	1	0.588463	1939
chr14:87141045-87141545	Diaph3	0.0635835	0.350115	0.0222615	0.0222615	Phf5a	FALSE	Phf5a_direct_+/+	Phf5a_direct_+/+_(1061g)	Phf5a_direct_+/+_(1031r)	1.35703	1	0.544527	1940
chr7:46710436-46710936	Hps5	0.0738967	-0.10546	-0.00779313	0.00779313	Chd2	FALSE	Chd2_direct_+/-	Chd2_direct_+/-_(154g)	Chd2_direct_+/-_(180r)	0.84137	1	0.290345	1941
chr8:102554116-102554616	Cdh11	0.0624226	0.571947	0.0357024	0.0357024	Isl1	FALSE	Isl1_direct_-/+	Isl1_direct_-/+_(28g)	Isl1_direct_-/+_(29r)	2.12954	-1	-0.7891	1942
chr19:18890240-18890740	Rorb	0.0860247	0.575896	0.0495413	0.0495413	Bach2	FALSE	Bach2_direct_+/+	Bach2_direct_+/+_(777g)	Bach2_direct_+/+_(2033r)	1.65787	1	0.543506	1943
chr13:110492581-110493081	Plk2	0.114727	-0.375204	-0.0430458	0.0430458	Fos	FALSE	Fos_direct_+/-	Fos_direct_+/-_(598g)	Fos_direct_+/-_(1017r)	1.44247	1	0.606403	1944
chr11:11823927-11824427	Grb10	0.0325559	-0.633699	-0.0206306	0.0206306	Tcf3	FALSE	Tcf3_direct_+/-	Tcf3_direct_+/-_(654g)	Tcf3_direct_+/-_(567r)	3.31198	1	0.746129	1945
chr12:85943431-85943931	Tgfb3	0.0704834	0.297444	0.0209648	0.0209648	Gli1	FALSE	Gli1_direct_+/+	Gli1_direct_+/+_(178g)	Gli1_direct_+/+_(173r)	1.20123	1	0.836492	1946
chr2:122702544-122703044	Sqor	0.0745722	-0.246875	-0.01841	0.01841	Tfdp1	FALSE	Tfdp1_direct_-/-	Tfdp1_direct_-/-_(62g)	Tfdp1_direct_-/-_(81r)	0.73692	-1	-0.0623297	1947
chrX:48694791-48695291	Slc25a14	0.0862216	-0.100821	-0.00869298	0.00869298	Elf2	FALSE	Elf2_direct_+/-	Elf2_direct_+/-_(24g)	Elf2_direct_+/-_(24r)	0.537606	1	0.20376	1948
chr6:6578328-6578828	Sem1	0.130831	0.74551	0.0975354	0.0975354	Phf5a	FALSE	Phf5a_direct_+/+	Phf5a_direct_+/+_(1061g)	Phf5a_direct_+/+_(1031r)	1.40768	1	0.783385	1949
chr1:55026639-55027139	Mob4	0.0891295	0.480182	0.0427984	0.0427984	Foxf1	FALSE	Foxf1_direct_+/+	Foxf1_direct_+/+_(570g)	Foxf1_direct_+/+_(580r)	1.9833	1	0.6566	1950
chr11:78245805-78246305	Pigs	0.0223702	0.496026	0.0110962	0.0110962	Klf12	FALSE	Klf12_direct_+/+	Klf12_direct_+/+_(1274g)	Klf12_direct_+/+_(2206r)	2.50725	1	0.633999	1951
chr19:6995937-6996437	Trmt112	0.0772325	0.756653	0.0584382	0.0584382	Isl1	FALSE	Isl1_direct_+/+	Isl1_direct_+/+_(403g)	Isl1_direct_+/+_(422r)	2.75921	1	0.823756	1952
chr8:53566124-53566624	Neil3	0.0745483	0.173104	0.0129046	0.0129046	Foxf1	FALSE	Foxf1_direct_+/+	Foxf1_direct_+/+_(570g)	Foxf1_direct_+/+_(580r)	2.83382	1	0.554374	1953
chr3:90466258-90466758	S100a6	0.0565481	0.582153	0.0329196	0.0329196	Barx1	FALSE	Barx1_direct_+/+	Barx1_direct_+/+_(236g)	Barx1_direct_+/+_(251r)	1.81265	1	0.784047	1954
chr3:134763484-134763984	Tacr3	0.125949	0.472971	0.0595702	0.0595702	Bach2	FALSE	Bach2_direct_+/+	Bach2_direct_+/+_(777g)	Bach2_direct_+/+_(2033r)	0.667549	1	0.363931	1955
chr7:40874578-40875078	Vstm2b	0.203128	0.252695	0.0513295	0.0513295	Hoxa2	FALSE	Hoxa2_direct_+/+	Hoxa2_direct_+/+_(65g)	Hoxa2_direct_+/+_(82r)	0.189673	1	0.375181	1956
chr16:38798819-38799319	Upk1b	0.0300494	0.387193	0.0116349	0.0116349	Foxf1	FALSE	Foxf1_direct_+/+	Foxf1_direct_+/+_(570g)	Foxf1_direct_+/+_(580r)	3.45282	1	0.710151	1957
chr14:21831372-21831872	Samd8	0.0344699	-0.46804	-0.0161333	0.0161333	Yy1	FALSE	Yy1_direct_+/-	Yy1_direct_+/-_(268g)	Yy1_direct_+/-_(365r)	3.4867	1	0.544268	1958
chr4:108579149-108579649	Orc1	0.0612295	0.516517	0.0316261	0.0316261	Phf5a	FALSE	Phf5a_direct_+/+	Phf5a_direct_+/+_(1061g)	Phf5a_direct_+/+_(1031r)	0.934451	1	0.565583	1959
chrX:75095653-75096153	Dkc1	0.133885	-0.230593	-0.030873	0.030873	Tbp	FALSE	Tbp_direct_+/-	Tbp_direct_+/-_(135g)	Tbp_direct_+/-_(145r)	0.495227	1	0.590391	1960
chr6:99102197-99102697	Foxp1	0.0299361	0.8386	0.0251044	0.0251044	Foxf1	FALSE	Foxf1_direct_+/+	Foxf1_direct_+/+_(570g)	Foxf1_direct_+/+_(580r)	4.10197	1	0.85173	1961
chr6:99295366-99295866	Foxp1	0.0227397	0.798775	0.0181639	0.0181639	Foxf1	FALSE	Foxf1_direct_+/+	Foxf1_direct_+/+_(570g)	Foxf1_direct_+/+_(580r)	4.10197	1	0.85173	1962
chr8:122811939-122812439	Ankrd11	0.0119643	-0.641478	-0.00767482	0.00767482	Hoxb6	FALSE	Hoxb6_direct_-/-	Hoxb6_direct_-/-_(160g)	Hoxb6_direct_-/-_(187r)	2.3371	-1	-0.475377	1963
chrX:85776519-85777019	Gk	0.0878774	0.16938	0.0148847	0.0148847	Sp3	FALSE	Sp3_direct_+/+	Sp3_direct_+/+_(167g)	Sp3_direct_+/+_(239r)	0.325336	1	0.354188	1964
chr17:35879514-35880014	Dhx16	0.0206384	0.433707	0.00895102	0.00895102	Phf5a	FALSE	Phf5a_direct_+/+	Phf5a_direct_+/+_(1061g)	Phf5a_direct_+/+_(1031r)	2.77744	1	0.544174	1965
chr12:88360400-88360900	Adck1	0.255376	-0.330412	-0.0843794	0.0843794	Sp1	FALSE	Sp1_direct_+/-	Sp1_direct_+/-_(400g)	Sp1_direct_+/-_(921r)	0.230688	1	0.231948	1966
chr2:112261761-112262261	Lpcat4	0.0588249	0.674452	0.0396746	0.0396746	Phf5a	FALSE	Phf5a_direct_+/+	Phf5a_direct_+/+_(1061g)	Phf5a_direct_+/+_(1031r)	1.44387	1	0.626267	1967
chr6:35405046-35405546	Fam180a	0.0657515	0.178369	0.011728	0.011728	Fendrr	FALSE	Fendrr_direct_+/+	Fendrr_direct_+/+_(345g)	Fendrr_direct_+/+_(360r)	1.96619	1	0.650993	1968
chr9:69458129-69458629	Anxa2	0.0487197	0.69438	0.03383	0.03383	Hoxb8	FALSE	Hoxb8_direct_+/+	Hoxb8_direct_+/+_(137g)	Hoxb8_direct_+/+_(172r)	3.52701	1	0.765034	1969
chr7:13023362-13023862	Zfp446	0.0286337	0.197289	0.00564911	0.00564911	Lef1	FALSE	Lef1_direct_+/+	Lef1_direct_+/+_(72g)	Lef1_direct_+/+_(82r)	1.19776	1	0.233304	1970
chr6:49209058-49209558	Malsu1	0.0143245	-0.122085	-0.00174881	0.00174881	Pbx1	FALSE	Pbx1_direct_+/-	Pbx1_direct_+/-_(511g)	Pbx1_direct_+/-_(584r)	0.566746	1	0.649816	1971
chr13:8995854-8996354	Gtpbp4	0.0585548	0.292067	0.0171019	0.0171019	Phf5a	FALSE	Phf5a_direct_+/+	Phf5a_direct_+/+_(1061g)	Phf5a_direct_+/+_(1031r)	1.91028	1	0.506056	1972
chr14:65388142-65388642	Pnoc	0.047459	0.52764	0.0250413	0.0250413	Fendrr	FALSE	Fendrr_direct_+/+	Fendrr_direct_+/+_(345g)	Fendrr_direct_+/+_(360r)	1.75625	1	0.706254	1973
chr4:34729910-34730410	Rars2	0.0638516	0.526553	0.0336213	0.0336213	Phf5a	FALSE	Phf5a_direct_+/+	Phf5a_direct_+/+_(1061g)	Phf5a_direct_+/+_(1031r)	2.80296	1	0.547181	1974
chr3:102659349-102659849	Ngf	0.0511098	0.392487	0.0200599	0.0200599	Bach1	FALSE	Bach1_direct_+/+	Bach1_direct_+/+_(214g)	Bach1_direct_+/+_(452r)	0.744872	1	0.102297	1975
chr6:35405046-35405546	Mtpn	0.0661506	0.253916	0.0167967	0.0167967	Nfib	FALSE	Nfib_direct_+/+	Nfib_direct_+/+_(550g)	Nfib_direct_+/+_(670r)	0.525497	1	0.407268	1976
chr17:29006968-29007468	Kctd20	0.017196	0.355967	0.00612119	0.00612119	Sox5	FALSE	Sox5_direct_+/+	Sox5_direct_+/+_(107g)	Sox5_direct_+/+_(94r)	0.646372	1	0.404465	1977
chr14:105258574-105259074	Rbm26	0.0794862	-0.109145	-0.00867556	0.00867556	Mecp2	FALSE	Mecp2_direct_+/-	Mecp2_direct_+/-_(339g)	Mecp2_direct_+/-_(616r)	0.141126	1	0.227542	1978
chr3:106547453-106547953	Cept1	0.176182	0.1082	0.019063	0.019063	Gli1	FALSE	Gli1_direct_+/+	Gli1_direct_+/+_(178g)	Gli1_direct_+/+_(173r)	0.799677	1	0.526474	1979
chr7:128671761-128672261	Bag3	0.0631414	0.567965	0.0358621	0.0358621	Fosl1	FALSE	Fosl1_direct_+/+	Fosl1_direct_+/+_(243g)	Fosl1_direct_+/+_(589r)	0.98722	1	0.554757	1980
chr1:93803619-93804119	Bok	0.0867073	0.503323	0.0436418	0.0436418	Tfdp1	FALSE	Tfdp1_direct_+/+	Tfdp1_direct_+/+_(784g)	Tfdp1_direct_+/+_(1972r)	0.728035	1	0.688972	1981
chr9:92402573-92403073	Plscr2	0.0384791	0.785604	0.0302293	0.0302293	Tbx20	FALSE	Tbx20_direct_+/+	Tbx20_direct_+/+_(249g)	Tbx20_direct_+/+_(354r)	2.79882	1	0.637543	1982
chr16:52438281-52438781	Alcam	0.118661	0.822126	0.0975546	0.0975546	Foxp1	FALSE	Foxp1_direct_+/+	Foxp1_direct_+/+_(522g)	Foxp1_direct_+/+_(510r)	1.76422	1	0.915325	1983
chr10:81328333-81328833	Eef2	0.113128	-0.74312	-0.084068	0.084068	Tbx20	FALSE	Tbx20_direct_-/-	Tbx20_direct_-/-_(561g)	Tbx20_direct_-/-_(590r)	1.54966	-1	-0.707315	1984
chr18:59235116-59235616	Chsy3	0.0832672	0.839878	0.0699343	0.0699343	Pitx2	FALSE	Pitx2_direct_+/+	Pitx2_direct_+/+_(250g)	Pitx2_direct_+/+_(283r)	2.23786	1	0.644898	1985
chr2:37451869-37452369	Pdcl	0.216023	-0.282749	-0.0610803	0.0610803	Sp4	FALSE	Sp4_direct_+/-	Sp4_direct_+/-_(277g)	Sp4_direct_+/-_(514r)	0.163769	1	0.108179	1986
chr9:15357502-15358002	Med17	0.0773978	0.0620188	0.00480012	0.00480012	Nrf1	FALSE	Nrf1_direct_+/+	Nrf1_direct_+/+_(206g)	Nrf1_direct_+/+_(262r)	0.511986	1	0.315351	1987
chr15:87654482-87654982	Tafa5	0.111773	0.471749	0.0527289	0.0527289	Maff	FALSE	Maff_direct_+/+	Maff_direct_+/+_(579g)	Maff_direct_+/+_(1436r)	0.769612	1	0.507764	1988
chr4:75325322-75325822	Dmac1	0.0960241	-0.462001	-0.0443632	0.0443632	Tcf3	FALSE	Tcf3_direct_+/-	Tcf3_direct_+/-_(654g)	Tcf3_direct_+/-_(567r)	2.25905	1	0.593473	1989
chr9:6181270-6181770	Pdgfd	0.100545	0.535609	0.053853	0.053853	Foxf1	FALSE	Foxf1_direct_+/+	Foxf1_direct_+/+_(570g)	Foxf1_direct_+/+_(580r)	2.02506	1	0.631677	1990
chr17:55968067-55968567	Hdgfl2	0.0572021	-0.521542	-0.0298333	0.0298333	Meis1	FALSE	Meis1_direct_+/-	Meis1_direct_+/-_(713g)	Meis1_direct_+/-_(806r)	1.00434	1	0.761141	1991
chr3:96576824-96577324	Pias3	0.0548524	-0.333296	-0.0182821	0.0182821	Nfyc	FALSE	Nfyc_direct_+/-	Nfyc_direct_+/-_(363g)	Nfyc_direct_+/-_(410r)	1.53195	1	0.472365	1992
chr15:87597004-87597504	Tafa5	0.108871	0.47925	0.0521763	0.0521763	Maff	FALSE	Maff_direct_+/+	Maff_direct_+/+_(579g)	Maff_direct_+/+_(1436r)	0.769612	1	0.507764	1993
chr9:108095498-108095998	Camkv	0.0284209	0.559543	0.0159027	0.0159027	Pitx2	FALSE	Pitx2_direct_+/+	Pitx2_direct_+/+_(250g)	Pitx2_direct_+/+_(283r)	2.03226	1	0.539068	1994
chr13:73937690-73938190	Nkd2	0.0544966	-0.120602	-0.00657242	0.00657242	Elk4	FALSE	Elk4_direct_+/-	Elk4_direct_+/-_(16g)	Elk4_direct_+/-_(18r)	1.54324	1	0.112728	1995
chrX:138979301-138979801	Il1rapl2	0.082461	0.215424	0.0177641	0.0177641	Foxo4	FALSE	Foxo4_direct_+/+	Foxo4_direct_+/+_(93g)	Foxo4_direct_+/+_(99r)	2.59007	1	0.380305	1996
chr10:80561450-80561950	Mknk2	0.0191201	-0.349731	-0.00668689	0.00668689	Yy1	FALSE	Yy1_direct_+/-	Yy1_direct_+/-_(268g)	Yy1_direct_+/-_(365r)	3.37038	1	0.511112	1997
[truncated: 28,002 more rows]
