# Supplementary material for: Organ‐Specific and Conserved Regulatory Logic Orchestrates Gene Expression in the Embryonic Mesothelium
Source: Adv Sci (Weinh). 2026 Apr 3;13(34):e17640. doi: 10.1002/advs.202517640 (PMC13285154; doi:10.1002/advs.202517640)
Supplement: Supplementary file 2 — Supporting File 2: advs75112‐sup‐0002‐TableS1‐S12.zip. [Correction added on 6 April 2026 after first online publication: Supplementary File “advs75112‐sup‐0001‐SuppMat.docx” is updated.] [file ADVS-13-e17640-s002.zip › Additional file 5. Table S5.xlsx]

## Sheet: Sheet1
Table 4: GRN prediction output by SCENIC+ for analysis encompassing the epicardiun, the lung mesothelium, and the pancreas mesothelium. Only extended regulons are shown.
Region	Gene	importance_R2G	rho_R2G	importance_x_rho	importance_x_abs_rho	TF	is_extended	eRegulon_name	Gene_signature_name	Region_signature_name	importance_TF2G	regulation	rho_TF2G	triplet_rank
chr10:127426586-127427086	Gli1	0.0928989	0.590722	0.0548774	0.0548774	Foxp1	TRUE	Foxp1_extended_+/+	Foxp1_extended_+/+_(779g)	Foxp1_extended_+/+_(856r)	4.0343	1	0.770131	0
chr8:4212744-4213244	Elavl1	0.0704001	0.054119	0.00380998	0.00380998	Ak6	TRUE	Ak6_extended_+/+	Ak6_extended_+/+_(807g)	Ak6_extended_+/+_(649r)	1.08689	1	0.816878	1
chr11:96286318-96286818	Hoxb8	0.0193705	0.83651	0.0162036	0.0162036	Hoxb8	TRUE	Hoxb8_extended_+/+	Hoxb8_extended_+/+_(354g)	Hoxb8_extended_+/+_(493r)	10.1592	1	1	2
chr11:96333468-96333968	Hoxb8	0.0631716	0.844213	0.0533303	0.0533303	Hoxb8	TRUE	Hoxb8_extended_+/+	Hoxb8_extended_+/+_(354g)	Hoxb8_extended_+/+_(493r)	10.1592	1	1	3
chrX:123103243-123103743	Cldn34c1	1	-0.182137	-0.182137	0.182137	Sp4	TRUE	Sp4_extended_+/-	Sp4_extended_+/-_(252g)	Sp4_extended_+/-_(405r)	0.243792	1	0.189324	4
chr2:177497959-177498459	Gm14403	0.532971	-0.546157	-0.291086	0.291086	Nfyc	TRUE	Nfyc_extended_+/-	Nfyc_extended_+/-_(443g)	Nfyc_extended_+/-_(472r)	1.17231	1	0.591266	5
chr13:100786365-100786865	Ak6	0.0832737	0.699546	0.0582538	0.0582538	Ak6	TRUE	Ak6_extended_+/+	Ak6_extended_+/+_(807g)	Ak6_extended_+/+_(649r)	8.46669	1	1	6
chr11:69459884-69460384	Rnf227	0.0426663	-0.838168	-0.0357615	0.0357615	Tcf3	TRUE	Tcf3_extended_+/-	Tcf3_extended_+/-_(528g)	Tcf3_extended_+/-_(500r)	2.6459	1	0.77445	7
chr3:5811122-5811622	Gm8797	0.207141	0.274663	0.0568942	0.0568942	Hand2	TRUE	Hand2_extended_-/+	Hand2_extended_-/+_(40g)	Hand2_extended_-/+_(38r)	2.2148	-1	-0.65585	8
chr4:19707944-19708444	Rmdn1	0.0483028	-0.33364	-0.0161157	0.0161157	Sf1	TRUE	Sf1_extended_+/-	Sf1_extended_+/-_(44g)	Sf1_extended_+/-_(38r)	4.71906	1	0.628532	9
chr1:5110526-5111026	Atp6v1h	0.119352	-0.192788	-0.0230096	0.0230096	Nfyc	TRUE	Nfyc_extended_+/-	Nfyc_extended_+/-_(443g)	Nfyc_extended_+/-_(472r)	0.866311	1	0.352057	10
chrX:123103243-123103743	Cldn34c1	1	-0.182137	-0.182137	0.182137	Zfp738	TRUE	Zfp738_extended_-/-	Zfp738_extended_-/-_(54g)	Zfp738_extended_-/-_(67r)	0.113793	-1	-0.131237	11
chr7:42692539-42693039	Zfp976	0.449614	0.0580443	0.0260975	0.0260975	Nfyc	TRUE	Nfyc_extended_+/+	Nfyc_extended_+/+_(596g)	Nfyc_extended_+/+_(691r)	1.38682	1	0.349171	12
chr2:177896897-177897397	Gm14322	1	-0.449542	-0.449542	0.449542	Fos	TRUE	Fos_extended_+/-	Fos_extended_+/-_(602g)	Fos_extended_+/-_(1158r)	0.770399	1	0.410961	13
chr11:31084725-31085225	Erlec1	0.193738	0.78877	0.152815	0.152815	Tbx20	TRUE	Tbx20_extended_+/+	Tbx20_extended_+/+_(216g)	Tbx20_extended_+/+_(279r)	4.6738	1	0.654505	14
chr2:177896897-177897397	Gm14322	1	-0.449542	-0.449542	0.449542	Nfyc	TRUE	Nfyc_extended_+/-	Nfyc_extended_+/-_(443g)	Nfyc_extended_+/-_(472r)	0.378887	1	0.505999	15
chr5:104859834-104860334	Zfp951	0.700611	-0.2435	-0.170598	0.170598	Fos	TRUE	Fos_extended_+/-	Fos_extended_+/-_(602g)	Fos_extended_+/-_(1158r)	1.24261	1	0.292403	16
chr17:34107292-34107792	H2-K1	0.0234716	0.185919	0.00436382	0.00436382	Nfia	TRUE	Nfia_extended_+/+	Nfia_extended_+/+_(667g)	Nfia_extended_+/+_(908r)	0.783106	1	0.307648	17
chr7:112868948-112869448	Tead1	0.0260327	-0.505282	-0.0131539	0.0131539	Yy1	TRUE	Yy1_extended_+/-	Yy1_extended_+/-_(319g)	Yy1_extended_+/-_(480r)	4.90519	1	0.711568	18
chr7:112678103-112678603	Tead1	0.0422136	-0.575062	-0.0242755	0.0242755	Tead1	TRUE	Tead1_extended_+/-	Tead1_extended_+/-_(129g)	Tead1_extended_+/-_(171r)	5.94828	1	1	19
chr18:88894026-88894526	Socs6	0.084738	0.0884534	0.00749536	0.00749536	Klf12	TRUE	Klf12_extended_+/+	Klf12_extended_+/+_(1120g)	Klf12_extended_+/+_(2458r)	3.2622	1	0.476671	20
chr1:5083093-5083593	Atp6v1h	0.187275	0.210323	0.0393882	0.0393882	Wt1	TRUE	Wt1_extended_+/+	Wt1_extended_+/+_(1194g)	Wt1_extended_+/+_(2382r)	0.487894	1	0.300092	21
chr4:134041723-134042223	Dhdds	0.0883714	-0.519036	-0.0458679	0.0458679	Tcf3	TRUE	Tcf3_extended_+/-	Tcf3_extended_+/-_(528g)	Tcf3_extended_+/-_(500r)	4.5306	1	0.701729	22
chr1:128359420-128359920	Mcm6	0.0915885	0.542078	0.0496481	0.0496481	Tfdp1	TRUE	Tfdp1_extended_+/+	Tfdp1_extended_+/+_(816g)	Tfdp1_extended_+/+_(2244r)	1.40227	1	0.715188	23
chr11:96421491-96421991	Hoxb8	0.0144801	0.811233	0.0117467	0.0117467	Hoxb8	TRUE	Hoxb8_extended_+/+	Hoxb8_extended_+/+_(354g)	Hoxb8_extended_+/+_(493r)	10.1592	1	1	24
chr4:134000680-134001180	Hmgn2	0.0204358	0.678761	0.013871	0.013871	Ak6	TRUE	Ak6_extended_+/+	Ak6_extended_+/+_(807g)	Ak6_extended_+/+_(649r)	8.46668	1	0.906084	25
chr2:37430782-37431282	Pdcl	0.155746	-0.195234	-0.0304069	0.0304069	Bclaf1	TRUE	Bclaf1_extended_+/-	Bclaf1_extended_+/-_(129g)	Bclaf1_extended_+/-_(144r)	2.25704	1	0.377747	26
chr1:5588184-5588684	Oprk1	1	-0.123575	-0.123575	0.123575	Klf2	TRUE	Klf2_extended_-/-	Klf2_extended_-/-_(80g)	Klf2_extended_-/-_(143r)	0.164844	-1	-0.19784	27
chr19:54009178-54009678	Pdcd4	0.0148203	-0.332586	-0.00492903	0.00492903	Nfyc	TRUE	Nfyc_extended_+/-	Nfyc_extended_+/-_(443g)	Nfyc_extended_+/-_(472r)	1.60604	1	0.441567	28
chr4:108833074-108833574	Btf3l4	0.0899861	0.691047	0.0621846	0.0621846	Ak6	TRUE	Ak6_extended_+/+	Ak6_extended_+/+_(807g)	Ak6_extended_+/+_(649r)	6.64313	1	0.883165	29
chr9:87255242-87255742	Cep162	0.0895281	-0.553334	-0.0495389	0.0495389	Bhlhe40	TRUE	Bhlhe40_extended_+/-	Bhlhe40_extended_+/-_(122g)	Bhlhe40_extended_+/-_(126r)	2.36626	1	0.658076	30
chr2:150362499-150362999	Zfp442	0.274639	-0.315272	-0.0865859	0.0865859	Fos	TRUE	Fos_extended_+/-	Fos_extended_+/-_(602g)	Fos_extended_+/-_(1158r)	1.50723	1	0.447448	31
chr7:112679118-112679618	Tead1	0.0306387	-0.542079	-0.0166086	0.0166086	Tead1	TRUE	Tead1_extended_+/-	Tead1_extended_+/-_(129g)	Tead1_extended_+/-_(171r)	5.94828	1	1	32
chr5:151650940-151651440	Rfc3	0.267949	0.510951	0.136909	0.136909	Tfdp1	TRUE	Tfdp1_extended_+/+	Tfdp1_extended_+/+_(816g)	Tfdp1_extended_+/+_(2244r)	0.799156	1	0.680991	33
chr3:25807492-25807992	Nlgn1	0.0848131	-0.595734	-0.050526	0.050526	Tbx20	TRUE	Tbx20_extended_-/-	Tbx20_extended_-/-_(395g)	Tbx20_extended_-/-_(394r)	3.03518	-1	-0.466681	34
chr6:140666515-140667015	Aebp2	0.0353733	0.462331	0.0163542	0.0163542	Rbpj	TRUE	Rbpj_extended_+/+	Rbpj_extended_+/+_(33g)	Rbpj_extended_+/+_(31r)	5.88298	1	0.645516	35
chr11:5421830-5422330	Xbp1	0.0728218	0.316134	0.0230215	0.0230215	Foxp1	TRUE	Foxp1_extended_+/+	Foxp1_extended_+/+_(779g)	Foxp1_extended_+/+_(856r)	4.87215	1	0.744831	36
chr8:69654238-69654738	Zfp868	0.17212	0.533788	0.0918755	0.0918755	Nfyc	TRUE	Nfyc_extended_+/+	Nfyc_extended_+/+_(596g)	Nfyc_extended_+/+_(691r)	2.17878	1	0.683195	37
chr11:96270911-96271411	Hoxb7	0.0340169	0.742116	0.0252445	0.0252445	Hoxb7	TRUE	Hoxb7_extended_+/+	Hoxb7_extended_+/+_(210g)	Hoxb7_extended_+/+_(294r)	5.05735	1	1	38
chr7:6409994-6410494	Zfp28	0.102594	0.297849	0.0305574	0.0305574	Myrf	TRUE	Myrf_extended_+/+	Myrf_extended_+/+_(112g)	Myrf_extended_+/+_(105r)	0.206826	1	0.17479	39
chr16:87354105-87354605	Rwdd2b	0.0618068	0.101451	0.00627036	0.00627036	E2f1	TRUE	E2f1_extended_-/+	E2f1_extended_-/+_(17g)	E2f1_extended_-/+_(37r)	0.142393	-1	-0.122331	40
chr11:87108751-87109251	Ska2	0.0707431	-0.167855	-0.0118745	0.0118745	Nfyc	TRUE	Nfyc_extended_+/-	Nfyc_extended_+/-_(443g)	Nfyc_extended_+/-_(472r)	1.465	1	0.557198	41
chr6:40471194-40471694	Ssbp1	0.178841	0.473261	0.0846384	0.0846384	Zfp580	TRUE	Zfp580_extended_+/+	Zfp580_extended_+/+_(887g)	Zfp580_extended_+/+_(793r)	1.15714	1	0.626736	42
chr9:54863437-54863937	Ireb2	0.0675904	-0.174942	-0.0118244	0.0118244	Chd2	TRUE	Chd2_extended_+/-	Chd2_extended_+/-_(136g)	Chd2_extended_+/-_(160r)	1.80663	1	0.353012	43
chr2:37430782-37431282	Pdcl	0.155746	-0.195234	-0.0304069	0.0304069	Etv1	TRUE	Etv1_extended_+/-	Etv1_extended_+/-_(97g)	Etv1_extended_+/-_(112r)	0.168701	1	0.292047	44
chr8:69749641-69750141	Zfp868	0.133993	0.599838	0.080374	0.080374	Nfyc	TRUE	Nfyc_extended_+/+	Nfyc_extended_+/+_(596g)	Nfyc_extended_+/+_(691r)	2.17878	1	0.683195	45
chr1:16619897-16620397	Eloc	0.0262366	-0.152518	-0.00400156	0.00400156	Sf1	TRUE	Sf1_extended_+/-	Sf1_extended_+/-_(44g)	Sf1_extended_+/-_(38r)	5.26712	1	0.848391	46
chr13:84222004-84222504	Tmem161b	0.155125	0.377897	0.0586215	0.0586215	Klf12	TRUE	Klf12_extended_+/+	Klf12_extended_+/+_(1120g)	Klf12_extended_+/+_(2458r)	1.88233	1	0.514739	47
chr4:133886137-133886637	Hmgn2	0.0987374	0.711922	0.0702934	0.0702934	Bnc2	TRUE	Bnc2_extended_+/+	Bnc2_extended_+/+_(1015g)	Bnc2_extended_+/+_(1784r)	6.45779	1	0.894447	48
chr13:58058022-58058522	Hnrnpa0	0.0180341	-0.756349	-0.0136401	0.0136401	Hoxb6	TRUE	Hoxb6_extended_-/-	Hoxb6_extended_-/-_(161g)	Hoxb6_extended_-/-_(214r)	7.95243	-1	-0.626944	49
chr9:18473295-18473795	Zfp558	0.218511	0.140168	0.0306282	0.0306282	Rel	TRUE	Rel_extended_+/+	Rel_extended_+/+_(25g)	Rel_extended_+/+_(27r)	0.548877	1	0.132284	50
chr3:14611114-14611614	Rbis	0.125627	0.852555	0.107104	0.107104	Ak6	TRUE	Ak6_extended_+/+	Ak6_extended_+/+_(807g)	Ak6_extended_+/+_(649r)	2.50938	1	0.773375	51
chr7:5020133-5020633	Zfp580	0.0863482	0.656712	0.0567059	0.0567059	Zfp580	TRUE	Zfp580_extended_+/+	Zfp580_extended_+/+_(887g)	Zfp580_extended_+/+_(793r)	2.21781	1	1	52
chr14:33446940-33447440	Arhgap22	0.050479	0.450415	0.0227365	0.0227365	Klf12	TRUE	Klf12_extended_+/+	Klf12_extended_+/+_(1120g)	Klf12_extended_+/+_(2458r)	3.07873	1	0.389043	53
chr4:117276159-117276659	Armh1	0.0888155	0.172202	0.0152942	0.0152942	Pbx4	TRUE	Pbx4_extended_+/+	Pbx4_extended_+/+_(54g)	Pbx4_extended_+/+_(64r)	0.448144	1	0.157017	54
chr17:34107292-34107792	H2-K1	0.0234716	0.185919	0.00436382	0.00436382	Nfib	TRUE	Nfib_extended_+/+	Nfib_extended_+/+_(564g)	Nfib_extended_+/+_(694r)	1.25089	1	0.298467	55
chr1:118907548-118908048	Gli2	0.0540211	0.469995	0.0253897	0.0253897	Foxp1	TRUE	Foxp1_extended_+/+	Foxp1_extended_+/+_(779g)	Foxp1_extended_+/+_(856r)	3.6208	1	0.6661	56
chrX:75475099-75475599	Rab39b	0.229245	0.0602416	0.0138101	0.0138101	Taf9	TRUE	Taf9_extended_+/+	Taf9_extended_+/+_(213g)	Taf9_extended_+/+_(249r)	0.305316	1	0.30451	57
chr12:81594878-81595378	Cox16	0.0883494	0.66024	0.0583318	0.0583318	Ak6	TRUE	Ak6_extended_+/+	Ak6_extended_+/+_(807g)	Ak6_extended_+/+_(649r)	3.32552	1	0.881258	58
chr16:14159198-14159698	Nde1	0.0597818	0.423065	0.0252916	0.0252916	Klf12	TRUE	Klf12_extended_+/+	Klf12_extended_+/+_(1120g)	Klf12_extended_+/+_(2458r)	2.59894	1	0.652479	59
chr5:135168528-135169028	Dnajc30	0.109937	0.589802	0.0648411	0.0648411	Zfp580	TRUE	Zfp580_extended_+/+	Zfp580_extended_+/+_(887g)	Zfp580_extended_+/+_(793r)	1.34243	1	0.672297	60
chr3:113629737-113630237	Amy1	0.371114	0.426399	0.158243	0.158243	Nfkb2	TRUE	Nfkb2_extended_+/+	Nfkb2_extended_+/+_(33g)	Nfkb2_extended_+/+_(37r)	0.149781	1	0.235318	61
chr12:101975765-101976265	Trip11	0.0500154	-0.467234	-0.0233689	0.0233689	Yy1	TRUE	Yy1_extended_+/-	Yy1_extended_+/-_(319g)	Yy1_extended_+/-_(480r)	5.22247	1	0.707545	62
chr4:19707944-19708444	Gm12353	0.0781763	-0.169359	-0.0132398	0.0132398	Sf1	TRUE	Sf1_extended_+/-	Sf1_extended_+/-_(44g)	Sf1_extended_+/-_(38r)	1.97755	1	0.402961	63
chr8:69774676-69775176	Zfp868	0.192784	0.549253	0.105887	0.105887	Nfyc	TRUE	Nfyc_extended_+/+	Nfyc_extended_+/+_(596g)	Nfyc_extended_+/+_(691r)	2.17878	1	0.683195	64
chr7:101896174-101896674	Il18bp	0.103439	-0.151642	-0.0156858	0.0156858	Phf20	TRUE	Phf20_extended_+/-	Phf20_extended_+/-_(96g)	Phf20_extended_+/-_(100r)	0.782855	1	0.188589	65
chr7:10495138-10495638	Zik1	1	0.422382	0.422382	0.422382	Nfyc	TRUE	Nfyc_extended_+/+	Nfyc_extended_+/+_(596g)	Nfyc_extended_+/+_(691r)	0.754871	1	0.524561	66
chr11:90381321-90381821	Mmd	0.0899301	0.435376	0.0391534	0.0391534	Gata5	TRUE	Gata5_extended_+/+	Gata5_extended_+/+_(10g)	Gata5_extended_+/+_(9r)	2.08008	1	0.785665	67
chr15:44618899-44619399	Ebag9	0.0856043	0.189218	0.0161979	0.0161979	Klf12	TRUE	Klf12_extended_+/+	Klf12_extended_+/+_(1120g)	Klf12_extended_+/+_(2458r)	2.70905	1	0.549096	68
chrX:75514071-75514571	Mtcp1	0.199157	-0.343705	-0.0684513	0.0684513	Yy1	TRUE	Yy1_extended_+/-	Yy1_extended_+/-_(319g)	Yy1_extended_+/-_(480r)	1.56701	1	0.406605	69
chr18:49852497-49852997	Dtwd2	0.0633045	-0.433972	-0.0274724	0.0274724	Meis1	TRUE	Meis1_extended_+/-	Meis1_extended_+/-_(616g)	Meis1_extended_+/-_(698r)	1.17519	1	0.558546	70
chr3:93555849-93556349	S100a10	0.0974417	0.39482	0.0384719	0.0384719	Jund	TRUE	Jund_extended_+/+	Jund_extended_+/+_(526g)	Jund_extended_+/+_(1434r)	1.64241	1	0.585007	71
chr3:113629737-113630237	Rnpc3	0.40677	0.36624	0.148975	0.148975	Klf12	TRUE	Klf12_extended_+/+	Klf12_extended_+/+_(1120g)	Klf12_extended_+/+_(2458r)	0.893237	1	0.390791	72
chrX:123103243-123103743	Cldn34c1	1	-0.182137	-0.182137	0.182137	Zfp383	TRUE	Zfp383_extended_+/-	Zfp383_extended_+/-_(75g)	Zfp383_extended_+/-_(103r)	0.162726	1	0.157735	73
chr11:96299746-96300246	Hoxb8	0.0248925	0.818057	0.0203635	0.0203635	Hoxb8	TRUE	Hoxb8_extended_+/+	Hoxb8_extended_+/+_(354g)	Hoxb8_extended_+/+_(493r)	10.1592	1	1	74
chr13:90089396-90089896	Tmem167	0.317106	0.394725	0.12517	0.12517	Klf12	TRUE	Klf12_extended_+/+	Klf12_extended_+/+_(1120g)	Klf12_extended_+/+_(2458r)	2.46991	1	0.682116	75
chr1:162740160-162740660	Prrc2c	0.0518614	-0.607766	-0.0315196	0.0315196	Yy1	TRUE	Yy1_extended_+/-	Yy1_extended_+/-_(319g)	Yy1_extended_+/-_(480r)	5.4341	1	0.789102	76
chr1:46088635-46089135	Dnah7b	0.0680735	-0.514911	-0.0350518	0.0350518	E2f6	TRUE	E2f6_extended_-/-	E2f6_extended_-/-_(17g)	E2f6_extended_-/-_(19r)	0.167027	-1	-0.0524803	77
chr3:14578375-14578875	Rbis	0.120943	0.817501	0.0988713	0.0988713	Ak6	TRUE	Ak6_extended_+/+	Ak6_extended_+/+_(807g)	Ak6_extended_+/+_(649r)	2.50938	1	0.773375	78
chr2:52055471-52055971	Rif1	0.076598	0.1912	0.0146455	0.0146455	Jund	TRUE	Jund_extended_+/+	Jund_extended_+/+_(526g)	Jund_extended_+/+_(1434r)	2.81732	1	0.458277	79
chr2:150311177-150311677	Zfp442	0.208592	-0.165162	-0.0344516	0.0344516	Fos	TRUE	Fos_extended_+/-	Fos_extended_+/-_(602g)	Fos_extended_+/-_(1158r)	1.50723	1	0.447448	80
chr8:129263366-129263866	2610044O15Rik8	0.510007	-0.183122	-0.0933937	0.0933937	Fos	TRUE	Fos_extended_+/-	Fos_extended_+/-_(602g)	Fos_extended_+/-_(1158r)	0.734471	1	0.263285	81
chr10:29313065-29313565	Soga3	0.17003	-0.322905	-0.0549034	0.0549034	Phf20	TRUE	Phf20_extended_+/-	Phf20_extended_+/-_(96g)	Phf20_extended_+/-_(100r)	0.331459	1	0.0736594	82
chr4:45072506-45073006	Zbtb5	0.0332739	0.296252	0.00985744	0.00985744	Foxp1	TRUE	Foxp1_extended_+/+	Foxp1_extended_+/+_(779g)	Foxp1_extended_+/+_(856r)	3.40345	1	0.559399	83
chr8:129234101-129234601	2610044O15Rik8	0.489993	-0.0696344	-0.0341204	0.0341204	Fos	TRUE	Fos_extended_+/-	Fos_extended_+/-_(602g)	Fos_extended_+/-_(1158r)	0.734471	1	0.263285	84
chr4:26346561-26347061	Manea	0.218176	-0.0539948	-0.0117804	0.0117804	E2f7	TRUE	E2f7_extended_+/-	E2f7_extended_+/-_(84g)	E2f7_extended_+/-_(110r)	1.32413	1	0.201636	85
chr7:6362596-6363096	Gm3854	0.0612596	0.152652	0.00935142	0.00935142	Klf4	TRUE	Klf4_extended_-/+	Klf4_extended_-/+_(106g)	Klf4_extended_-/+_(202r)	0.219512	-1	-0.130037	86
chr8:13158994-13159494	Grtp1	0.037122	0.231477	0.00859287	0.00859287	Bhlhe40	TRUE	Bhlhe40_extended_-/+	Bhlhe40_extended_-/+_(104g)	Bhlhe40_extended_-/+_(107r)	0.422601	-1	-0.394993	87
chr4:75311231-75311731	Dmac1	0.0981983	-0.477056	-0.046846	0.046846	Tcf3	TRUE	Tcf3_extended_+/-	Tcf3_extended_+/-_(528g)	Tcf3_extended_+/-_(500r)	2.25905	1	0.593473	88
chr11:83964213-83964713	Tada2a	0.0569496	0.542115	0.0308733	0.0308733	Ak6	TRUE	Ak6_extended_+/+	Ak6_extended_+/+_(807g)	Ak6_extended_+/+_(649r)	1.15225	1	0.641608	89
chr9:20976945-20977445	Angptl6	0.0964789	0.272961	0.026335	0.026335	Xbp1	TRUE	Xbp1_extended_+/+	Xbp1_extended_+/+_(11g)	Xbp1_extended_+/+_(10r)	1.833	1	0.585816	90
chr8:105496727-105497227	Atp6v0d1	0.0716815	0.672848	0.0482308	0.0482308	Ak6	TRUE	Ak6_extended_+/+	Ak6_extended_+/+_(807g)	Ak6_extended_+/+_(649r)	5.6933	1	0.842333	91
chr3:80734339-80734839	Glrb	0.0584184	-0.683303	-0.0399175	0.0399175	Tbx20	TRUE	Tbx20_extended_-/-	Tbx20_extended_-/-_(395g)	Tbx20_extended_-/-_(394r)	4.65541	-1	-0.517885	92
chr9:4309449-4309949	Aasdhppt	0.530005	0.0616603	0.0326803	0.0326803	Nfyc	TRUE	Nfyc_extended_+/+	Nfyc_extended_+/+_(596g)	Nfyc_extended_+/+_(691r)	1.46322	1	0.559433	93
chr17:65961573-65962073	Ndufv2	0.0750634	0.789411	0.0592559	0.0592559	Bnc2	TRUE	Bnc2_extended_+/+	Bnc2_extended_+/+_(1015g)	Bnc2_extended_+/+_(1784r)	0.634976	1	0.858414	94
chr7:127667407-127667907	Srcap	0.0843447	-0.696163	-0.0587177	0.0587177	Tcf3	TRUE	Tcf3_extended_+/-	Tcf3_extended_+/-_(528g)	Tcf3_extended_+/-_(500r)	4.57285	1	0.738644	95
chr9:4309449-4309949	Aasdhppt	0.530005	0.0616603	0.0326803	0.0326803	Klf4	TRUE	Klf4_extended_-/+	Klf4_extended_-/+_(106g)	Klf4_extended_-/+_(202r)	0.249451	-1	-0.103728	96
chr18:34330839-34331339	Apc	0.101956	-0.423807	-0.0432099	0.0432099	Mbd2	TRUE	Mbd2_extended_+/-	Mbd2_extended_+/-_(394g)	Mbd2_extended_+/-_(827r)	1.80469	1	0.6335	97
chr4:53011786-53012286	Nipsnap3b	0.100247	0.346572	0.0347428	0.0347428	Klf12	TRUE	Klf12_extended_+/+	Klf12_extended_+/+_(1120g)	Klf12_extended_+/+_(2458r)	2.20486	1	0.587808	98
chr1:140307037-140307537	Cfh	0.104565	0.604191	0.0631771	0.0631771	Wt1	TRUE	Wt1_extended_-/+	Wt1_extended_-/+_(40g)	Wt1_extended_-/+_(51r)	0.977319	-1	-0.464719	99
chr3:116807902-116808402	Palmd	0.130011	-0.276589	-0.0359596	0.0359596	Nr2c2	TRUE	Nr2c2_extended_+/-	Nr2c2_extended_+/-_(185g)	Nr2c2_extended_+/-_(341r)	0.763511	1	0.2549	100
chr7:29043272-29043772	Actn4	0.0685484	0.643834	0.0441338	0.0441338	Yeats4	TRUE	Yeats4_extended_+/+	Yeats4_extended_+/+_(81g)	Yeats4_extended_+/+_(69r)	2.13588	1	0.6893	101
chr4:24496155-24496655	Mms22l	0.123555	0.407972	0.0504071	0.0504071	Brca1	TRUE	Brca1_extended_+/+	Brca1_extended_+/+_(211g)	Brca1_extended_+/+_(238r)	0.62576	1	0.545166	102
chr7:6409994-6410494	Zfp667	0.0602924	0.152526	0.00919618	0.00919618	Myrf	TRUE	Myrf_extended_+/+	Myrf_extended_+/+_(112g)	Myrf_extended_+/+_(105r)	0.660581	1	0.231	103
chr9:36796429-36796929	Stt3a	0.125182	0.412834	0.0516794	0.0516794	Nkx6-1	TRUE	Nkx6-1_extended_+/+	Nkx6-1_extended_+/+_(15g)	Nkx6-1_extended_+/+_(14r)	1.87479	1	0.638085	104
chr10:62486775-62487275	Ddx50	0.0677438	0.261175	0.017693	0.017693	Klf12	TRUE	Klf12_extended_+/+	Klf12_extended_+/+_(1120g)	Klf12_extended_+/+_(2458r)	3.31265	1	0.638456	105
chr4:108780369-108780869	Btf3l4	0.0585814	0.724287	0.0424298	0.0424298	Ak6	TRUE	Ak6_extended_+/+	Ak6_extended_+/+_(807g)	Ak6_extended_+/+_(649r)	6.64313	1	0.883165	106
chr14:103346567-103347067	Mycbp2	0.095105	-0.570941	-0.0542993	0.0542993	Yy1	TRUE	Yy1_extended_+/-	Yy1_extended_+/-_(319g)	Yy1_extended_+/-_(480r)	4.86928	1	0.658322	107
chr3:106547453-106547953	Lrif1	0.356672	0.109309	0.0389875	0.0389875	Klf12	TRUE	Klf12_extended_+/+	Klf12_extended_+/+_(1120g)	Klf12_extended_+/+_(2458r)	1.57697	1	0.361778	108
chr5:67529880-67530380	Atp8a1	0.113797	0.735551	0.0837038	0.0837038	Barx1	TRUE	Barx1_extended_+/+	Barx1_extended_+/+_(67g)	Barx1_extended_+/+_(58r)	1.94936	1	0.748021	109
chr15:3498728-3499228	Ghr	0.0941706	0.196984	0.0185501	0.0185501	Gata5	TRUE	Gata5_extended_+/+	Gata5_extended_+/+_(10g)	Gata5_extended_+/+_(9r)	1.13171	1	0.834058	110
chr2:116186196-116186696	Meis2	0.0620917	0.746166	0.0463307	0.0463307	Meis2	TRUE	Meis2_extended_+/+	Meis2_extended_+/+_(449g)	Meis2_extended_+/+_(573r)	5.34688	1	1	111
chr11:7160489-7160989	Igfbp3	0.050317	-0.468736	-0.0235854	0.0235854	Tcf3	TRUE	Tcf3_extended_+/-	Tcf3_extended_+/-_(528g)	Tcf3_extended_+/-_(500r)	3.63367	1	0.592676	112
chr1:20820120-20820620	Mcm3	0.0671934	0.298591	0.0200633	0.0200633	Tfdp1	TRUE	Tfdp1_extended_+/+	Tfdp1_extended_+/+_(816g)	Tfdp1_extended_+/+_(2244r)	1.19997	1	0.617319	113
chr11:69459884-69460384	Cyb5d1	0.00849167	-0.369058	-0.00313392	0.00313392	Tcf3	TRUE	Tcf3_extended_+/-	Tcf3_extended_+/-_(528g)	Tcf3_extended_+/-_(500r)	1.32189	1	0.422442	114
chr14:47568242-47568742	Ktn1	0.0555839	-0.55708	-0.0309647	0.0309647	Yy1	TRUE	Yy1_extended_+/-	Yy1_extended_+/-_(319g)	Yy1_extended_+/-_(480r)	4.72491	1	0.68595	115
chr6:56616939-56617439	Lsm5	0.0850789	-0.696346	-0.0592444	0.0592444	Tcf3	TRUE	Tcf3_extended_+/-	Tcf3_extended_+/-_(528g)	Tcf3_extended_+/-_(500r)	2.22675	1	0.743968	116
chr1:95313331-95313831	Fam174a	0.284494	0.37237	0.105937	0.105937	Klf12	TRUE	Klf12_extended_+/+	Klf12_extended_+/+_(1120g)	Klf12_extended_+/+_(2458r)	2.84342	1	0.633262	117
chr12:80518470-80518970	Erh	0.0699319	0.689933	0.0482483	0.0482483	Bnc2	TRUE	Bnc2_extended_+/+	Bnc2_extended_+/+_(1015g)	Bnc2_extended_+/+_(1784r)	7.31605	1	0.901079	118
chr1:59005629-59006129	Tmem237	0.075924	-0.472296	-0.0358586	0.0358586	Tcf3	TRUE	Tcf3_extended_+/-	Tcf3_extended_+/-_(528g)	Tcf3_extended_+/-_(500r)	3.21429	1	0.487545	119
chr7:13278369-13278869	Lig1	0.169013	0.368249	0.0622389	0.0622389	Tfdp1	TRUE	Tfdp1_extended_+/+	Tfdp1_extended_+/+_(816g)	Tfdp1_extended_+/+_(2244r)	0.991483	1	0.632961	120
chr5:112276229-112276729	Hps4	0.0247536	0.325347	0.00805353	0.00805353	Klf12	TRUE	Klf12_extended_+/+	Klf12_extended_+/+_(1120g)	Klf12_extended_+/+_(2458r)	3.00896	1	0.52635	121
chr8:60859495-60859995	Clcn3	0.0500442	0.0599244	0.00299887	0.00299887	Jund	TRUE	Jund_extended_+/+	Jund_extended_+/+_(526g)	Jund_extended_+/+_(1434r)	3.77975	1	0.537708	122
chr1:176885203-176885703	Cep170	0.0856725	0.254816	0.0218307	0.0218307	Tbx20	TRUE	Tbx20_extended_+/+	Tbx20_extended_+/+_(216g)	Tbx20_extended_+/+_(279r)	1.93784	1	0.413202	123
chr15:4027152-4027652	Oxct1	0.095043	0.638102	0.0606472	0.0606472	Klf12	TRUE	Klf12_extended_+/+	Klf12_extended_+/+_(1120g)	Klf12_extended_+/+_(2458r)	1.73562	1	0.71105	124
chr4:126850087-126850587	Psmb2	0.0433453	-0.760454	-0.0329621	0.0329621	Tbx20	TRUE	Tbx20_extended_-/-	Tbx20_extended_-/-_(395g)	Tbx20_extended_-/-_(394r)	1.31388	-1	-0.660217	125
chr1:178400700-178401200	Hnrnpu	0.0904875	-0.0737355	-0.00667214	0.00667214	Peg3	TRUE	Peg3_extended_+/-	Peg3_extended_+/-_(50g)	Peg3_extended_+/-_(43r)	4.47452	1	0.73055	126
chr4:41108641-41109141	Ube2r2	0.0802844	0.142602	0.0114487	0.0114487	Jund	TRUE	Jund_extended_+/+	Jund_extended_+/+_(526g)	Jund_extended_+/+_(1434r)	3.4108	1	0.444195	127
chr12:81594878-81595378	Med6	0.0615565	0.237244	0.0146039	0.0146039	Tfdp1	TRUE	Tfdp1_extended_+/+	Tfdp1_extended_+/+_(816g)	Tfdp1_extended_+/+_(2244r)	1.38142	1	0.525106	128
chr13:58128795-58129295	Hnrnpa0	0.0508141	-0.696414	-0.0353877	0.0353877	Hoxb6	TRUE	Hoxb6_extended_-/-	Hoxb6_extended_-/-_(161g)	Hoxb6_extended_-/-_(214r)	7.95243	-1	-0.626944	129
chr8:75109250-75109750	Mcm5	0.0610563	0.610768	0.0372913	0.0372913	Tfdp1	TRUE	Tfdp1_extended_+/+	Tfdp1_extended_+/+_(816g)	Tfdp1_extended_+/+_(2244r)	1.35759	1	0.747579	130
chrX:48694791-48695291	Slc25a14	0.0862216	-0.100821	-0.00869298	0.00869298	Etv3	TRUE	Etv3_extended_+/-	Etv3_extended_+/-_(87g)	Etv3_extended_+/-_(111r)	2.586	1	0.223872	131
chr4:84352610-84353110	Bnc2	0.0408257	0.75316	0.0307483	0.0307483	Bnc2	TRUE	Bnc2_extended_+/+	Bnc2_extended_+/+_(1015g)	Bnc2_extended_+/+_(1784r)	8.24637	1	1	132
chr7:41393295-41393795	AI987944	0.337035	-0.102653	-0.0345976	0.0345976	Mbd2	TRUE	Mbd2_extended_+/-	Mbd2_extended_+/-_(394g)	Mbd2_extended_+/-_(827r)	0.702987	1	0.200276	133
chr12:65036292-65036792	Gm527	0.0562869	-0.196091	-0.0110373	0.0110373	Zfp57	TRUE	Zfp57_extended_-/-	Zfp57_extended_-/-_(11g)	Zfp57_extended_-/-_(13r)	3.98569	-1	-0.123284	134
chr6:47595008-47595508	Ezh2	0.0891599	0.269511	0.0240296	0.0240296	Tfdp1	TRUE	Tfdp1_extended_+/+	Tfdp1_extended_+/+_(816g)	Tfdp1_extended_+/+_(2244r)	1.69119	1	0.652857	135
chr10:82047962-82048462	Zfp873	0.264087	-0.247524	-0.0653681	0.0653681	Nfyc	TRUE	Nfyc_extended_+/-	Nfyc_extended_+/-_(443g)	Nfyc_extended_+/-_(472r)	0.939877	1	0.340826	136
chr7:39588449-39588949	Zfp619	0.111057	-0.0738781	-0.00820468	0.00820468	Phf1	TRUE	Phf1_extended_+/-	Phf1_extended_+/-_(70g)	Phf1_extended_+/-_(76r)	0.0941226	1	0.0912275	137
chr1:119051334-119051834	Gli2	0.0317081	0.272723	0.00864754	0.00864754	Foxp1	TRUE	Foxp1_extended_+/+	Foxp1_extended_+/+_(779g)	Foxp1_extended_+/+_(856r)	3.6208	1	0.6661	138
chr14:75138438-75138938	Zc3h13	0.0783811	0.573756	0.0449716	0.0449716	Rbpj	TRUE	Rbpj_extended_+/+	Rbpj_extended_+/+_(33g)	Rbpj_extended_+/+_(31r)	4.67352	1	0.621839	139
chr2:173769154-173769654	Vapb	0.0408723	-0.618453	-0.0252776	0.0252776	Sf1	TRUE	Sf1_extended_+/-	Sf1_extended_+/-_(44g)	Sf1_extended_+/-_(38r)	3.96307	1	0.662941	140
chrX:123103243-123103743	Cldn34c1	1	-0.182137	-0.182137	0.182137	Klf13	TRUE	Klf13_extended_-/-	Klf13_extended_-/-_(154g)	Klf13_extended_-/-_(176r)	0.124726	-1	-0.111258	141
chr2:132247543-132248043	Tmem230	0.0651207	0.703542	0.0458151	0.0458151	Zfp580	TRUE	Zfp580_extended_+/+	Zfp580_extended_+/+_(887g)	Zfp580_extended_+/+_(793r)	1.27982	1	0.693819	142
chr19:19246582-19247082	Rorb	0.106688	0.582976	0.0621966	0.0621966	Bach2	TRUE	Bach2_extended_+/+	Bach2_extended_+/+_(795g)	Bach2_extended_+/+_(2264r)	1.65787	1	0.543506	143
chrX:48694791-48695291	Rbmx2	0.229639	0.322535	0.0740666	0.0740666	Tfdp1	TRUE	Tfdp1_extended_+/+	Tfdp1_extended_+/+_(816g)	Tfdp1_extended_+/+_(2244r)	0.395262	1	0.465318	144
chr17:56810197-56810697	Rfx2	0.0542616	0.713675	0.0387252	0.0387252	Rfx2	TRUE	Rfx2_extended_+/+	Rfx2_extended_+/+_(49g)	Rfx2_extended_+/+_(50r)	3.17071	1	1	145
chr11:69459884-69460384	Trp53	0.0241192	-0.435268	-0.0104983	0.0104983	Tcf3	TRUE	Tcf3_extended_+/-	Tcf3_extended_+/-_(528g)	Tcf3_extended_+/-_(500r)	0.949608	1	0.578517	146
chr2:23571649-23572149	Spopl	0.241638	-0.361529	-0.0873594	0.0873594	Klf5	TRUE	Klf5_extended_-/-	Klf5_extended_-/-_(283g)	Klf5_extended_-/-_(705r)	1.13801	-1	-0.327117	147
chr11:52099125-52099625	Ppp2ca	0.0765591	-0.536124	-0.0410451	0.0410451	Yy1	TRUE	Yy1_extended_+/-	Yy1_extended_+/-_(319g)	Yy1_extended_+/-_(480r)	2.71439	1	0.68972	148
chrX:166440487-166440987	Tceanc	0.0401463	-0.0501765	-0.0020144	0.0020144	Zbtb33	TRUE	Zbtb33_extended_+/-	Zbtb33_extended_+/-_(59g)	Zbtb33_extended_+/-_(73r)	2.40602	1	0.190743	149
chr10:61766690-61767190	Sar1a	0.0755228	0.516273	0.0389904	0.0389904	Foxp1	TRUE	Foxp1_extended_+/+	Foxp1_extended_+/+_(779g)	Foxp1_extended_+/+_(856r)	1.07496	1	0.715199	150
chr1:20819589-20820089	Mcm3	0.0500991	0.169603	0.00849697	0.00849697	Tfdp1	TRUE	Tfdp1_extended_+/+	Tfdp1_extended_+/+_(816g)	Tfdp1_extended_+/+_(2244r)	1.19997	1	0.617319	151
chr12:81594878-81595378	Synj2bp	0.107076	0.550095	0.0589022	0.0589022	Ak6	TRUE	Ak6_extended_+/+	Ak6_extended_+/+_(807g)	Ak6_extended_+/+_(649r)	1.77719	1	0.703506	152
chr10:100487106-100487606	Cep290	0.193736	0.0759519	0.0147146	0.0147146	Zfp143	TRUE	Zfp143_extended_+/+	Zfp143_extended_+/+_(43g)	Zfp143_extended_+/+_(44r)	0.109362	1	0.17334	153
chr2:3512620-3513120	Hspa14	0.106341	-0.342288	-0.0363993	0.0363993	Bclaf1	TRUE	Bclaf1_extended_+/-	Bclaf1_extended_+/-_(129g)	Bclaf1_extended_+/-_(144r)	3.13642	1	0.520387	154
chrX:23692722-23693222	Wdr44	0.137362	-0.0905714	-0.0124411	0.0124411	Yy1	TRUE	Yy1_extended_+/-	Yy1_extended_+/-_(319g)	Yy1_extended_+/-_(480r)	2.74291	1	0.383921	155
chr3:14611114-14611614	E2f5	0.124274	0.376542	0.0467943	0.0467943	Ak6	TRUE	Ak6_extended_+/+	Ak6_extended_+/+_(807g)	Ak6_extended_+/+_(649r)	1.63084	1	0.626918	156
chr12:80519516-80520016	Erh	0.0653511	0.65723	0.0429507	0.0429507	Bnc2	TRUE	Bnc2_extended_+/+	Bnc2_extended_+/+_(1015g)	Bnc2_extended_+/+_(1784r)	7.31605	1	0.901079	157
chr4:24496155-24496655	Mms22l	0.123555	0.407972	0.0504071	0.0504071	Tfdp1	TRUE	Tfdp1_extended_+/+	Tfdp1_extended_+/+_(816g)	Tfdp1_extended_+/+_(2244r)	0.622934	1	0.65331	158
chr11:11461707-11462207	Spata48	0.719398	0.418964	0.301402	0.301402	Yy1	TRUE	Yy1_extended_-/+	Yy1_extended_-/+_(41g)	Yy1_extended_-/+_(41r)	0.379219	-1	-0.383393	159
chr6:6578328-6578828	Sem1	0.130831	0.74551	0.0975354	0.0975354	Ak6	TRUE	Ak6_extended_+/+	Ak6_extended_+/+_(807g)	Ak6_extended_+/+_(649r)	1.41729	1	0.824045	160
chr5:101700374-101700874	Nkx6-1	0.0707539	0.653726	0.0462536	0.0462536	Foxp1	TRUE	Foxp1_extended_+/+	Foxp1_extended_+/+_(779g)	Foxp1_extended_+/+_(856r)	4.35354	1	0.761832	161
chr17:6172860-6173360	Dynlt1a	0.117481	-0.684492	-0.0804151	0.0804151	Tcf3	TRUE	Tcf3_extended_+/-	Tcf3_extended_+/-_(528g)	Tcf3_extended_+/-_(500r)	1.58821	1	0.76892	162
chr3:157883942-157884442	Srsf11	0.10705	0.557833	0.059716	0.059716	Bnc2	TRUE	Bnc2_extended_+/+	Bnc2_extended_+/+_(1015g)	Bnc2_extended_+/+_(1784r)	1.36719	1	0.81842	163
chr8:69625159-69625659	Zfp868	0.0757026	0.216181	0.0163655	0.0163655	Nfyc	TRUE	Nfyc_extended_+/+	Nfyc_extended_+/+_(596g)	Nfyc_extended_+/+_(691r)	2.17878	1	0.683195	164
chr8:57626324-57626824	Galntl6	0.0796435	0.763655	0.0608202	0.0608202	Hoxb8	TRUE	Hoxb8_extended_+/+	Hoxb8_extended_+/+_(354g)	Hoxb8_extended_+/+_(493r)	1.78716	1	0.50459	165
chr6:144203918-144204418	Sox5	0.0327177	0.498707	0.0163165	0.0163165	Foxp1	TRUE	Foxp1_extended_+/+	Foxp1_extended_+/+_(779g)	Foxp1_extended_+/+_(856r)	3.54931	1	0.74698	166
chrX:107403702-107404202	Itm2a	0.145946	0.505421	0.0737642	0.0737642	Hand2	TRUE	Hand2_extended_+/+	Hand2_extended_+/+_(56g)	Hand2_extended_+/+_(54r)	2.14339	1	0.742189	167
chr2:180306557-180307057	Gata5	0.101426	0.355305	0.0360372	0.0360372	Foxp1	TRUE	Foxp1_extended_+/+	Foxp1_extended_+/+_(779g)	Foxp1_extended_+/+_(856r)	3.2425	1	0.775829	168
chr2:37443015-37443515	Pdcl	0.161305	-0.221559	-0.0357386	0.0357386	Vps4b	TRUE	Vps4b_extended_+/-	Vps4b_extended_+/-_(226g)	Vps4b_extended_+/-_(316r)	2.48848	1	0.388391	169
chr15:55071806-55072306	Taf2	0.0761757	-0.162977	-0.0124149	0.0124149	Taf1	TRUE	Taf1_extended_+/-	Taf1_extended_+/-_(381g)	Taf1_extended_+/-_(783r)	3.1927	1	0.315512	170
chr1:60409412-60409912	Cyp20a1	0.129373	-0.369125	-0.0477547	0.0477547	Egr1	TRUE	Egr1_extended_+/-	Egr1_extended_+/-_(287g)	Egr1_extended_+/-_(302r)	0.924136	1	0.47697	171
chr12:80790203-80790703	Erh	0.0477963	0.703219	0.0336112	0.0336112	Ak6	TRUE	Ak6_extended_+/+	Ak6_extended_+/+_(807g)	Ak6_extended_+/+_(649r)	6.71887	1	0.914404	172
chr4:45160678-45161178	Tomm5	0.110706	-0.590191	-0.0653379	0.0653379	Tcf3	TRUE	Tcf3_extended_+/-	Tcf3_extended_+/-_(528g)	Tcf3_extended_+/-_(500r)	1.19705	1	0.69612	173
chr2:32319643-32320143	Swi5	0.0970717	-0.662466	-0.0643067	0.0643067	Twist1	TRUE	Twist1_extended_-/-	Twist1_extended_-/-_(272g)	Twist1_extended_-/-_(251r)	0.865199	-1	-0.672514	174
chr3:158036406-158036906	Lrrc40	0.110437	0.544278	0.0601083	0.0601083	Tfdp1	TRUE	Tfdp1_extended_+/+	Tfdp1_extended_+/+_(816g)	Tfdp1_extended_+/+_(2244r)	1.40643	1	0.627366	175
chr1:4807599-4808099	Tcea1	0.105384	0.658922	0.0694397	0.0694397	Ak6	TRUE	Ak6_extended_+/+	Ak6_extended_+/+_(807g)	Ak6_extended_+/+_(649r)	1.4984	1	0.79553	176
chr1:71102808-71103308	Bard1	0.468889	0.204682	0.0959733	0.0959733	Ube2k	TRUE	Ube2k_extended_+/+	Ube2k_extended_+/+_(952g)	Ube2k_extended_+/+_(1779r)	0.548978	1	0.276222	177
chr4:141537506-141538006	Hspb7	0.0578223	-0.66884	-0.0386738	0.0386738	Plagl1	TRUE	Plagl1_extended_+/-	Plagl1_extended_+/-_(38g)	Plagl1_extended_+/-_(35r)	0.471478	1	0.644406	178
chr14:50930843-50931343	Parp2	0.0823243	0.429458	0.0353548	0.0353548	Bhlhe40	TRUE	Bhlhe40_extended_-/+	Bhlhe40_extended_-/+_(104g)	Bhlhe40_extended_-/+_(107r)	0.359242	-1	-0.495912	179
chr9:119265792-119266292	Acaa1a	0.0458581	-0.219412	-0.0100618	0.0100618	Fos	TRUE	Fos_extended_+/-	Fos_extended_+/-_(602g)	Fos_extended_+/-_(1158r)	0.586029	1	0.635553	180
chr7:43481087-43481587	Etfb	0.109757	0.670617	0.0736046	0.0736046	Bnc2	TRUE	Bnc2_extended_+/+	Bnc2_extended_+/+_(1015g)	Bnc2_extended_+/+_(1784r)	1.68737	1	0.826529	181
chr10:111972536-111973036	Krr1	0.120683	0.300855	0.036308	0.036308	Zfp580	TRUE	Zfp580_extended_+/+	Zfp580_extended_+/+_(887g)	Zfp580_extended_+/+_(793r)	0.932366	1	0.380279	182
chr2:91649836-91650336	Zfp408	0.0903692	0.284944	0.0257501	0.0257501	Meis1	TRUE	Meis1_extended_+/+	Meis1_extended_+/+_(810g)	Meis1_extended_+/+_(983r)	0.405102	1	0.54763	183
chr15:3979239-3979739	AW549877	0.0630326	-0.416	-0.0262215	0.0262215	Yy1	TRUE	Yy1_extended_+/-	Yy1_extended_+/-_(319g)	Yy1_extended_+/-_(480r)	3.11119	1	0.438262	184
chr17:15058065-15058565	Phf10	0.0943004	0.585333	0.0551971	0.0551971	Tbx20	TRUE	Tbx20_extended_+/+	Tbx20_extended_+/+_(216g)	Tbx20_extended_+/+_(279r)	3.50438	1	0.676886	185
chr17:35709936-35710436	Tubb5	0.0304745	-0.709794	-0.0216306	0.0216306	Tcf3	TRUE	Tcf3_extended_+/-	Tcf3_extended_+/-_(528g)	Tcf3_extended_+/-_(500r)	1.18029	1	0.773304	186
chr9:44457105-44457605	C2cd2l	0.0740144	0.437027	0.0323463	0.0323463	Rfx2	TRUE	Rfx2_extended_+/+	Rfx2_extended_+/+_(49g)	Rfx2_extended_+/+_(50r)	2.57799	1	0.629314	187
chr4:21776116-21776616	Ccnc	0.0844775	0.485996	0.0410558	0.0410558	Klf12	TRUE	Klf12_extended_+/+	Klf12_extended_+/+_(1120g)	Klf12_extended_+/+_(2458r)	3.29233	1	0.579443	188
chr9:54752128-54752628	Crabp1	0.0926674	0.861544	0.079837	0.079837	Hoxb7	TRUE	Hoxb7_extended_+/+	Hoxb7_extended_+/+_(210g)	Hoxb7_extended_+/+_(294r)	2.70769	1	0.695196	189
chr3:155093232-155093732	Fpgt	0.26748	0.2842	0.0760178	0.0760178	Klf12	TRUE	Klf12_extended_+/+	Klf12_extended_+/+_(1120g)	Klf12_extended_+/+_(2458r)	0.853971	1	0.404539	190
chrX:6092017-6092517	Nudt11	0.232261	0.434428	0.100901	0.100901	Klf12	TRUE	Klf12_extended_+/+	Klf12_extended_+/+_(1120g)	Klf12_extended_+/+_(2458r)	2.04397	1	0.540973	191
chrX:72788751-72789251	Gabra3	0.102452	-0.0603535	-0.00618335	0.00618335	Rfx2	TRUE	Rfx2_extended_+/-	Rfx2_extended_+/-_(13g)	Rfx2_extended_+/-_(12r)	0.719513	1	0.392973	192
chr7:119850711-119851211	Eri2	0.129594	0.312275	0.040469	0.040469	Yeats4	TRUE	Yeats4_extended_+/+	Yeats4_extended_+/+_(81g)	Yeats4_extended_+/+_(69r)	2.15806	1	0.55169	193
chr10:122986049-122986549	Usp15	0.0475882	-0.547214	-0.0260409	0.0260409	Yy1	TRUE	Yy1_extended_+/-	Yy1_extended_+/-_(319g)	Yy1_extended_+/-_(480r)	3.61854	1	0.613349	194
chr2:126151965-126152465	Dtwd1	0.111989	0.387964	0.0434476	0.0434476	Taf9	TRUE	Taf9_extended_+/+	Taf9_extended_+/+_(213g)	Taf9_extended_+/+_(249r)	0.494939	1	0.396506	195
chr10:82083114-82083614	Zfp873	0.248806	-0.312923	-0.0778572	0.0778572	Nfyc	TRUE	Nfyc_extended_+/-	Nfyc_extended_+/-_(443g)	Nfyc_extended_+/-_(472r)	0.939877	1	0.340826	196
chr7:44553702-44554202	Nr1h2	0.0400077	0.544173	0.0217711	0.0217711	Zfp580	TRUE	Zfp580_extended_+/+	Zfp580_extended_+/+_(887g)	Zfp580_extended_+/+_(793r)	1.45895	1	0.571945	197
chr11:87108751-87109251	Prr11	0.0565894	-0.171836	-0.00972409	0.00972409	Nfyc	TRUE	Nfyc_extended_+/-	Nfyc_extended_+/-_(443g)	Nfyc_extended_+/-_(472r)	0.935077	1	0.434026	198
chr7:87246493-87246993	Nox4	0.296544	-0.0580113	-0.0172029	0.0172029	Zfp738	TRUE	Zfp738_extended_-/-	Zfp738_extended_-/-_(54g)	Zfp738_extended_-/-_(67r)	0.175719	-1	-0.0848794	199
chr14:57998651-57999151	Fgf9	0.063867	0.580191	0.0370551	0.0370551	Klf12	TRUE	Klf12_extended_+/+	Klf12_extended_+/+_(1120g)	Klf12_extended_+/+_(2458r)	2.9429	1	0.791299	200
chr9:18473295-18473795	Naalad2	0.128387	-0.232735	-0.0298802	0.0298802	Zfp518a	TRUE	Zfp518a_extended_+/-	Zfp518a_extended_+/-_(47g)	Zfp518a_extended_+/-_(54r)	0.168808	1	0.175861	201
chr11:30953652-30954152	Erlec1	0.23334	-0.519678	-0.121261	0.121261	Isl1	TRUE	Isl1_extended_-/-	Isl1_extended_-/-_(100g)	Isl1_extended_-/-_(108r)	1.38165	-1	-0.651779	202
chr2:116186196-116186696	Meis2	0.0620917	0.746166	0.0463307	0.0463307	Barx1	TRUE	Barx1_extended_+/+	Barx1_extended_+/+_(67g)	Barx1_extended_+/+_(58r)	3.64994	1	0.829436	203
chr11:106500590-106501090	Icam2	0.0960606	-0.0956285	-0.00918614	0.00918614	Elk3	TRUE	Elk3_extended_+/-	Elk3_extended_+/-_(36g)	Elk3_extended_+/-_(43r)	3.91643	1	0.48725	204
chr11:98729193-98729693	Ormdl3	0.0915356	-0.326597	-0.0298952	0.0298952	Yy1	TRUE	Yy1_extended_+/-	Yy1_extended_+/-_(319g)	Yy1_extended_+/-_(480r)	3.8951	1	0.228262	205
chrX:112600463-112600963	Zfp711	0.480209	0.331744	0.159307	0.159307	Nrf1	TRUE	Nrf1_extended_+/+	Nrf1_extended_+/+_(189g)	Nrf1_extended_+/+_(234r)	0.545832	1	0.374766	206
chr3:158036406-158036906	Srsf11	0.0755767	0.75636	0.0571632	0.0571632	Ak6	TRUE	Ak6_extended_+/+	Ak6_extended_+/+_(807g)	Ak6_extended_+/+_(649r)	2.11255	1	0.840854	207
chr17:34591728-34592228	Rnf5	0.0656527	0.615072	0.0403811	0.0403811	Isl1	TRUE	Isl1_extended_+/+	Isl1_extended_+/+_(102g)	Isl1_extended_+/+_(105r)	0.808504	1	0.576176	208
chr8:57626324-57626824	Galntl6	0.0796435	0.763655	0.0608202	0.0608202	Barx1	TRUE	Barx1_extended_+/+	Barx1_extended_+/+_(67g)	Barx1_extended_+/+_(58r)	1.29703	1	0.52558	209
chr3:100162237-100162737	Wdr3	0.157174	-0.2109	-0.033148	0.033148	Bclaf1	TRUE	Bclaf1_extended_+/-	Bclaf1_extended_+/-_(129g)	Bclaf1_extended_+/-_(144r)	0.782346	1	0.357467	210
chrX:23465958-23466458	Klhl13	0.0766805	0.698822	0.053586	0.053586	Twist1	TRUE	Twist1_extended_+/+	Twist1_extended_+/+_(147g)	Twist1_extended_+/+_(156r)	1.8127	1	0.698808	211
chr13:21530800-21531300	Zkscan3	0.0521217	-0.239923	-0.0125052	0.0125052	Zbtb20	TRUE	Zbtb20_extended_+/-	Zbtb20_extended_+/-_(204g)	Zbtb20_extended_+/-_(274r)	0.286985	1	0.250453	212
chr2:73386339-73386839	Wipf1	0.0549519	-0.433978	-0.0238479	0.0238479	Sp4	TRUE	Sp4_extended_+/-	Sp4_extended_+/-_(252g)	Sp4_extended_+/-_(405r)	0.211907	1	0.169184	213
chr10:82178222-82178722	Zfp873	0.231734	0.175842	0.0407486	0.0407486	Nfyc	TRUE	Nfyc_extended_+/+	Nfyc_extended_+/+_(596g)	Nfyc_extended_+/+_(691r)	0.939877	1	0.340826	214
chr13:94976166-94976666	Tbca	0.0804944	0.711306	0.0572561	0.0572561	Ak6	TRUE	Ak6_extended_+/+	Ak6_extended_+/+_(807g)	Ak6_extended_+/+_(649r)	1.41594	1	0.854	215
chr10:92722160-92722660	Nedd1	0.378891	-0.0556427	-0.0210825	0.0210825	Erf	TRUE	Erf_extended_+/-	Erf_extended_+/-_(102g)	Erf_extended_+/-_(112r)	0.340851	1	0.169615	216
chr13:66905049-66905549	Uqcrb	0.293089	0.526234	0.154233	0.154233	Meis1	TRUE	Meis1_extended_+/+	Meis1_extended_+/+_(810g)	Meis1_extended_+/+_(983r)	0.757739	1	0.76176	217
chr5:107987639-107988139	Evi5	0.0337744	-0.221652	-0.00748617	0.00748617	Peg3	TRUE	Peg3_extended_+/-	Peg3_extended_+/-_(50g)	Peg3_extended_+/-_(43r)	3.57656	1	0.353244	218
chr2:23571649-23572149	Spopl	0.241638	-0.361529	-0.0873594	0.0873594	Klf6	TRUE	Klf6_extended_+/-	Klf6_extended_+/-_(585g)	Klf6_extended_+/-_(1088r)	0.211588	1	0.123241	219
chr1:95267992-95268492	Fam174a	0.283563	-0.349438	-0.0990877	0.0990877	Pbx1	TRUE	Pbx1_extended_+/-	Pbx1_extended_+/-_(457g)	Pbx1_extended_+/-_(517r)	0.498478	1	0.560525	220
chr7:87246493-87246993	Nox4	0.296544	-0.0580113	-0.0172029	0.0172029	Zbtb14	TRUE	Zbtb14_extended_+/-	Zbtb14_extended_+/-_(119g)	Zbtb14_extended_+/-_(261r)	0.394996	1	0.0660329	221
chr4:117276159-117276659	Armh1	0.0888155	0.172202	0.0152942	0.0152942	Pbx2	TRUE	Pbx2_extended_-/+	Pbx2_extended_-/+_(18g)	Pbx2_extended_-/+_(19r)	0.272804	-1	-0.188918	222
chr10:117377274-117377774	Cpsf6	0.0149937	-0.473168	-0.00709453	0.00709453	Sf1	TRUE	Sf1_extended_+/-	Sf1_extended_+/-_(44g)	Sf1_extended_+/-_(38r)	4.62726	1	0.762291	223
chr2:126519831-126520331	Gabpb1	0.0850037	0.451668	0.0383935	0.0383935	Nfia	TRUE	Nfia_extended_+/+	Nfia_extended_+/+_(667g)	Nfia_extended_+/+_(908r)	0.459301	1	0.371359	224
chr18:34220654-34221154	Apc	0.0811915	-0.469816	-0.038145	0.038145	Yy1	TRUE	Yy1_extended_+/-	Yy1_extended_+/-_(319g)	Yy1_extended_+/-_(480r)	3.51673	1	0.62738	225
chr17:17121046-17121546	Zfp97	0.140167	-0.349807	-0.0490313	0.0490313	Nfyc	TRUE	Nfyc_extended_+/-	Nfyc_extended_+/-_(443g)	Nfyc_extended_+/-_(472r)	0.56724	1	0.46984	226
chr9:56572902-56573402	Hmg20a	0.0842769	0.675465	0.0569261	0.0569261	Foxp1	TRUE	Foxp1_extended_+/+	Foxp1_extended_+/+_(779g)	Foxp1_extended_+/+_(856r)	3.82601	1	0.621767	227
chr1:60158396-60158896	Nbeal1	0.0610431	0.269374	0.0164434	0.0164434	Twist1	TRUE	Twist1_extended_+/+	Twist1_extended_+/+_(147g)	Twist1_extended_+/+_(156r)	2.60866	1	0.570775	228
chr1:90758194-90758694	Cops8	0.0566187	-0.655323	-0.0371035	0.0371035	Tcf3	TRUE	Tcf3_extended_+/-	Tcf3_extended_+/-_(528g)	Tcf3_extended_+/-_(500r)	4.9372	1	0.78267	229
chr8:4212744-4213244	Prr36	0.0241167	-0.151237	-0.00364733	0.00364733	Taf9	TRUE	Taf9_extended_+/-	Taf9_extended_+/-_(48g)	Taf9_extended_+/-_(50r)	0.449936	1	0.283665	230
chr17:21845543-21846043	Zfp995	0.185378	0.294306	0.0545579	0.0545579	Max	TRUE	Max_extended_+/+	Max_extended_+/+_(44g)	Max_extended_+/+_(46r)	0.593391	1	0.33057	231
chr4:141537506-141538006	Spen	0.0391505	-0.419427	-0.0164208	0.0164208	Plagl1	TRUE	Plagl1_extended_+/-	Plagl1_extended_+/-_(38g)	Plagl1_extended_+/-_(35r)	0.60238	1	0.513976	232
chr12:103532049-103532549	Ppp4r4	0.0755902	0.171242	0.0129442	0.0129442	Klf6	TRUE	Klf6_extended_-/+	Klf6_extended_-/+_(82g)	Klf6_extended_-/+_(191r)	2.18163	-1	-0.189061	233
chr2:80638717-80639217	Nup35	0.0830079	0.582861	0.048382	0.048382	Ak6	TRUE	Ak6_extended_+/+	Ak6_extended_+/+_(807g)	Ak6_extended_+/+_(649r)	1.74265	1	0.644906	234
chr19:59943193-59943693	Rab11fip2	0.0730509	-0.0586988	-0.004288	0.004288	Zfp704	TRUE	Zfp704_extended_+/-	Zfp704_extended_+/-_(158g)	Zfp704_extended_+/-_(226r)	1.99205	1	0.347139	235
chr9:37616745-37617245	Siae	0.0280832	0.201986	0.00567242	0.00567242	Meis1	TRUE	Meis1_extended_+/+	Meis1_extended_+/+_(810g)	Meis1_extended_+/+_(983r)	0.708514	1	0.436015	236
chr7:87246493-87246993	Nox4	0.296544	-0.0580113	-0.0172029	0.0172029	Zbtb33	TRUE	Zbtb33_extended_+/-	Zbtb33_extended_+/-_(59g)	Zbtb33_extended_+/-_(73r)	0.522195	1	0.102564	237
chr2:23067891-23068391	Yme1l1	0.0526935	-0.371788	-0.0195908	0.0195908	Bclaf1	TRUE	Bclaf1_extended_+/-	Bclaf1_extended_+/-_(129g)	Bclaf1_extended_+/-_(144r)	3.24331	1	0.492756	238
chr5:135168528-135169028	Bud23	0.0661451	0.58361	0.038603	0.038603	Zfp580	TRUE	Zfp580_extended_+/+	Zfp580_extended_+/+_(887g)	Zfp580_extended_+/+_(793r)	1.34777	1	0.645729	239
chr17:22817481-22817981	Zfp945	0.262774	-0.1328	-0.0348964	0.0348964	Erf	TRUE	Erf_extended_+/-	Erf_extended_+/-_(102g)	Erf_extended_+/-_(112r)	0.85945	1	0.356648	240
chr1:71102808-71103308	Bard1	0.468889	0.204682	0.0959733	0.0959733	Mbd2	TRUE	Mbd2_extended_+/+	Mbd2_extended_+/+_(173g)	Mbd2_extended_+/+_(202r)	0.559293	1	0.106391	241
chr6:146633558-146634058	Med21	0.0937572	0.429455	0.0402645	0.0402645	Foxp1	TRUE	Foxp1_extended_+/+	Foxp1_extended_+/+_(779g)	Foxp1_extended_+/+_(856r)	1.30799	1	0.687215	242
chr17:34968440-34968940	Skiv2l	0.0385348	-0.123578	-0.00476204	0.00476204	Nf1	TRUE	Nf1_extended_+/-	Nf1_extended_+/-_(131g)	Nf1_extended_+/-_(153r)	0.321687	1	0.119532	243
chr6:4086626-4087126	Tfpi2	0.0975619	-0.0812886	-0.00793067	0.00793067	Creb1	TRUE	Creb1_extended_+/-	Creb1_extended_+/-_(232g)	Creb1_extended_+/-_(314r)	2.24405	1	0.274749	244
chr17:20944993-20945493	Ppp2r1a	0.391804	0.594993	0.233121	0.233121	Zfp580	TRUE	Zfp580_extended_+/+	Zfp580_extended_+/+_(887g)	Zfp580_extended_+/+_(793r)	0.606556	1	0.80376	245
chr3:93555849-93556349	S100a11	0.0564287	0.206404	0.0116471	0.0116471	Jund	TRUE	Jund_extended_+/+	Jund_extended_+/+_(526g)	Jund_extended_+/+_(1434r)	2.14778	1	0.503205	246
chr1:138765521-138766021	Lhx9	0.081935	0.739428	0.060585	0.060585	Barx1	TRUE	Barx1_extended_+/+	Barx1_extended_+/+_(67g)	Barx1_extended_+/+_(58r)	4.41435	1	0.681586	247
chr9:44881600-44882100	Arcn1	0.0146085	-0.0954802	-0.00139483	0.00139483	Peg3	TRUE	Peg3_extended_+/-	Peg3_extended_+/-_(50g)	Peg3_extended_+/-_(43r)	4.45704	1	0.655811	248
chr12:51377216-51377716	G2e3	0.0958506	-0.308565	-0.0295761	0.0295761	Taf1	TRUE	Taf1_extended_+/-	Taf1_extended_+/-_(381g)	Taf1_extended_+/-_(783r)	0.321516	1	0.409401	249
chr3:158036406-158036906	Lrrc7	0.0950685	0.752746	0.0715624	0.0715624	Ak6	TRUE	Ak6_extended_+/+	Ak6_extended_+/+_(807g)	Ak6_extended_+/+_(649r)	1.57022	1	0.761308	250
chr15:102406493-102406993	Prr13	0.0522877	0.499259	0.0261051	0.0261051	Wt1	TRUE	Wt1_extended_+/+	Wt1_extended_+/+_(1194g)	Wt1_extended_+/+_(2382r)	1.67493	1	0.574654	251
chr1:150393036-150393536	Tpr	0.155248	-0.587575	-0.0912199	0.0912199	Yy1	TRUE	Yy1_extended_+/-	Yy1_extended_+/-_(319g)	Yy1_extended_+/-_(480r)	2.65214	1	0.731346	252
chr13:80883088-80883588	Arrdc3	0.0614041	0.281571	0.0172896	0.0172896	Yy1	TRUE	Yy1_extended_-/+	Yy1_extended_-/+_(41g)	Yy1_extended_-/+_(41r)	1.95214	-1	-0.236521	253
chr7:41499209-41499709	AI987944	0.327106	-0.0649508	-0.0212458	0.0212458	Mbd2	TRUE	Mbd2_extended_+/-	Mbd2_extended_+/-_(394g)	Mbd2_extended_+/-_(827r)	0.702987	1	0.200276	254
chr13:94976166-94976666	Wdr41	0.0700003	0.555934	0.0389155	0.0389155	Klf12	TRUE	Klf12_extended_+/+	Klf12_extended_+/+_(1120g)	Klf12_extended_+/+_(2458r)	2.69264	1	0.553069	255
chr11:102284521-102285021	Grn	0.0318692	0.163328	0.00520512	0.00520512	Klf12	TRUE	Klf12_extended_+/+	Klf12_extended_+/+_(1120g)	Klf12_extended_+/+_(2458r)	3.42952	1	0.689971	256
chr6:40347351-40347851	Ssbp1	0.11317	-0.0547675	-0.00619804	0.00619804	Nfia	TRUE	Nfia_extended_+/-	Nfia_extended_+/-_(488g)	Nfia_extended_+/-_(568r)	0.251215	1	0.30806	257
chr2:106003013-106003513	Immp1l	0.375035	-0.416389	-0.15616	0.15616	Ube2k	TRUE	Ube2k_extended_+/-	Ube2k_extended_+/-_(475g)	Ube2k_extended_+/-_(591r)	0.404334	1	0.530502	258
chr12:84487543-84488043	Lin52	0.0578535	-0.511283	-0.0295796	0.0295796	Tcf3	TRUE	Tcf3_extended_+/-	Tcf3_extended_+/-_(528g)	Tcf3_extended_+/-_(500r)	3.65125	1	0.635351	259
chr17:22080918-22081418	Zfp947	0.281488	0.11498	0.0323653	0.0323653	Meis1	TRUE	Meis1_extended_+/+	Meis1_extended_+/+_(810g)	Meis1_extended_+/+_(983r)	0.870446	1	0.133847	260
chr14:102859235-102859735	Kctd12	0.0584885	0.598313	0.0349945	0.0349945	Twist1	TRUE	Twist1_extended_+/+	Twist1_extended_+/+_(147g)	Twist1_extended_+/+_(156r)	3.85138	1	0.62614	261
chr9:24874436-24874936	Tbx20	0.0299091	0.830249	0.024832	0.024832	Tbx20	TRUE	Tbx20_extended_+/+	Tbx20_extended_+/+_(216g)	Tbx20_extended_+/+_(279r)	7.01372	1	1	262
chr12:59011874-59012374	Sec23a	0.0533582	0.339714	0.0181265	0.0181265	Klf12	TRUE	Klf12_extended_+/+	Klf12_extended_+/+_(1120g)	Klf12_extended_+/+_(2458r)	2.35271	1	0.454119	263
chr9:37616745-37617245	Vsig2	0.0681371	0.326138	0.0222221	0.0222221	Gata6	TRUE	Gata6_extended_+/+	Gata6_extended_+/+_(66g)	Gata6_extended_+/+_(66r)	0.378967	1	0.160452	264
chr8:116978581-116979081	Cmc2	0.0591664	0.406044	0.0240242	0.0240242	Klf12	TRUE	Klf12_extended_+/+	Klf12_extended_+/+_(1120g)	Klf12_extended_+/+_(2458r)	2.48235	1	0.471836	265
chr19:47050549-47051049	Atp5md	0.0681473	0.782803	0.0533459	0.0533459	Ak6	TRUE	Ak6_extended_+/+	Ak6_extended_+/+_(807g)	Ak6_extended_+/+_(649r)	4.2598	1	0.84593	266
chr9:37616745-37617245	Vsig2	0.0681371	0.326138	0.0222221	0.0222221	Atf3	TRUE	Atf3_extended_+/+	Atf3_extended_+/+_(485g)	Atf3_extended_+/+_(774r)	0.369927	1	0.218947	267
chrX:75475099-75475599	Vbp1	0.142762	0.112755	0.0160971	0.0160971	Xbp1	TRUE	Xbp1_extended_+/+	Xbp1_extended_+/+_(11g)	Xbp1_extended_+/+_(10r)	0.917427	1	0.37902	268
chr7:25237779-25238279	Pou2f2	0.0252707	0.45224	0.0114284	0.0114284	Egr1	TRUE	Egr1_extended_-/+	Egr1_extended_-/+_(76g)	Egr1_extended_-/+_(105r)	0.354331	-1	-0.0508817	269
chr18:34330839-34331339	Apc	0.101956	-0.423807	-0.0432099	0.0432099	Meis1	TRUE	Meis1_extended_-/-	Meis1_extended_-/-_(174g)	Meis1_extended_-/-_(245r)	0.141786	-1	-0.37225	270
chr10:92722160-92722660	Nedd1	0.378891	-0.0556427	-0.0210825	0.0210825	Phf20	TRUE	Phf20_extended_+/-	Phf20_extended_+/-_(96g)	Phf20_extended_+/-_(100r)	0.320365	1	0.268759	271
chrX:106011689-106012189	Atp7a	0.0908739	-0.450054	-0.0408981	0.0408981	Mbd2	TRUE	Mbd2_extended_+/-	Mbd2_extended_+/-_(394g)	Mbd2_extended_+/-_(827r)	0.784512	1	0.394248	272
chr4:26353626-26354126	Manea	0.206321	-0.159014	-0.0328079	0.0328079	Tead1	TRUE	Tead1_extended_+/-	Tead1_extended_+/-_(129g)	Tead1_extended_+/-_(171r)	1.97222	1	0.264976	273
chr13:21530800-21531300	Zscan26	0.064309	-0.412813	-0.0265476	0.0265476	Zbtb20	TRUE	Zbtb20_extended_+/-	Zbtb20_extended_+/-_(204g)	Zbtb20_extended_+/-_(274r)	0.202855	1	0.217092	274
chr8:79350193-79350693	Mmaa	0.0425284	-0.617794	-0.0262738	0.0262738	Tcf3	TRUE	Tcf3_extended_+/-	Tcf3_extended_+/-_(528g)	Tcf3_extended_+/-_(500r)	4.82566	1	0.607699	275
chr14:32093643-32094143	Ncoa4	0.0831809	0.566061	0.0470854	0.0470854	Tbx20	TRUE	Tbx20_extended_+/+	Tbx20_extended_+/+_(216g)	Tbx20_extended_+/+_(279r)	4.11562	1	0.597922	276
chr13:99900406-99900906	Bdp1	0.0806775	-0.150021	-0.0121033	0.0121033	Rest	TRUE	Rest_extended_+/-	Rest_extended_+/-_(24g)	Rest_extended_+/-_(27r)	1.81233	1	0.373591	277
chr4:139240268-139240768	Micos10	0.0673201	0.737646	0.0496584	0.0496584	Bnc2	TRUE	Bnc2_extended_+/+	Bnc2_extended_+/+_(1015g)	Bnc2_extended_+/+_(1784r)	5.75827	1	0.873671	278
chr9:64933883-64934383	Hacd3	0.0595576	-0.45613	-0.027166	0.027166	Tcf3	TRUE	Tcf3_extended_+/-	Tcf3_extended_+/-_(528g)	Tcf3_extended_+/-_(500r)	1.17726	1	0.608029	279
chr7:42642379-42642879	Zfp141	0.521765	-0.212536	-0.110894	0.110894	Zgpat	TRUE	Zgpat_extended_+/-	Zgpat_extended_+/-_(165g)	Zgpat_extended_+/-_(273r)	1.05076	1	0.32892	280
chr3:145947369-145947869	Ddah1	0.0973538	0.653831	0.0636529	0.0636529	Hoxa7	TRUE	Hoxa7_extended_+/+	Hoxa7_extended_+/+_(97g)	Hoxa7_extended_+/+_(101r)	1.36853	1	0.621039	281
chr17:17178958-17179458	Zfp97	0.116448	-0.35437	-0.0412656	0.0412656	Nfyc	TRUE	Nfyc_extended_+/-	Nfyc_extended_+/-_(443g)	Nfyc_extended_+/-_(472r)	0.56724	1	0.46984	282
chr12:80618665-80619165	Erh	0.050136	0.668771	0.0335295	0.0335295	Bnc2	TRUE	Bnc2_extended_+/+	Bnc2_extended_+/+_(1015g)	Bnc2_extended_+/+_(1784r)	7.31605	1	0.901079	283
chr12:81594878-81595378	Cox16	0.0883494	0.66024	0.0583318	0.0583318	Meis1	TRUE	Meis1_extended_+/+	Meis1_extended_+/+_(810g)	Meis1_extended_+/+_(983r)	1.19332	1	0.83487	284
chr2:150909536-150910036	Nanp	0.0816887	0.592707	0.0484175	0.0484175	Klf12	TRUE	Klf12_extended_+/+	Klf12_extended_+/+_(1120g)	Klf12_extended_+/+_(2458r)	1.96338	1	0.719631	285
chr13:119462481-119462981	Paip1	0.0742875	-0.0905524	-0.00672691	0.00672691	Bclaf1	TRUE	Bclaf1_extended_+/-	Bclaf1_extended_+/-_(129g)	Bclaf1_extended_+/-_(144r)	1.2546	1	0.361184	286
chr13:66932684-66933184	Uqcrb	0.454661	0.627189	0.285159	0.285159	Wt1	TRUE	Wt1_extended_+/+	Wt1_extended_+/+_(1194g)	Wt1_extended_+/+_(2382r)	0.505379	1	0.756933	287
chr7:55962214-55962714	Herc2	0.148909	-0.0590444	-0.00879224	0.00879224	Zbtb20	TRUE	Zbtb20_extended_+/-	Zbtb20_extended_+/-_(204g)	Zbtb20_extended_+/-_(274r)	1.98184	1	0.200012	288
chr8:13338365-13338865	Tfdp1	0.0664696	0.560311	0.0372436	0.0372436	Tfdp1	TRUE	Tfdp1_extended_+/+	Tfdp1_extended_+/+_(816g)	Tfdp1_extended_+/+_(2244r)	2.12027	1	1	289
chr10:20492555-20493055	Mtfr2	0.065425	-0.525089	-0.0343539	0.0343539	Tcf3	TRUE	Tcf3_extended_+/-	Tcf3_extended_+/-_(528g)	Tcf3_extended_+/-_(500r)	4.13234	1	0.590862	290
chrX:75095653-75096153	Dkc1	0.133885	-0.230593	-0.030873	0.030873	Egr1	TRUE	Egr1_extended_+/-	Egr1_extended_+/-_(287g)	Egr1_extended_+/-_(302r)	1.28462	1	0.724248	291
chr16:19877001-19877501	B3gnt5	0.0871136	-0.44051	-0.0383744	0.0383744	Tcf3	TRUE	Tcf3_extended_+/-	Tcf3_extended_+/-_(528g)	Tcf3_extended_+/-_(500r)	1.97103	1	0.467009	292
chr10:79997741-79998241	Cnn2	0.0746097	0.530101	0.0395507	0.0395507	Nkx6-1	TRUE	Nkx6-1_extended_+/+	Nkx6-1_extended_+/+_(15g)	Nkx6-1_extended_+/+_(14r)	2.42623	1	0.730906	293
chr13:46571004-46571504	Fam8a1	0.081675	0.583671	0.0476714	0.0476714	Tbx20	TRUE	Tbx20_extended_+/+	Tbx20_extended_+/+_(216g)	Tbx20_extended_+/+_(279r)	2.03465	1	0.529492	294
chr2:181520694-181521194	Zfp512b	0.0377563	-0.155158	-0.0058582	0.0058582	Yy1	TRUE	Yy1_extended_+/-	Yy1_extended_+/-_(319g)	Yy1_extended_+/-_(480r)	3.05663	1	0.382008	295
chr19:60292518-60293018	Fam204a	0.0516959	-0.7941	-0.0410517	0.0410517	Tbx20	TRUE	Tbx20_extended_-/-	Tbx20_extended_-/-_(395g)	Tbx20_extended_-/-_(394r)	3.67642	-1	-0.641953	296
chr3:113629737-113630237	Rnpc3	0.40677	0.36624	0.148975	0.148975	Meis1	TRUE	Meis1_extended_+/+	Meis1_extended_+/+_(810g)	Meis1_extended_+/+_(983r)	0.371425	1	0.500814	297
chr15:55071806-55072306	Dscc1	0.106144	0.642762	0.0682257	0.0682257	Wt1	TRUE	Wt1_extended_+/+	Wt1_extended_+/+_(1194g)	Wt1_extended_+/+_(2382r)	0.894289	1	0.576337	298
chr11:119428623-119429123	Slc26a11	0.0815961	-0.557712	-0.0455072	0.0455072	E2f7	TRUE	E2f7_extended_+/-	E2f7_extended_+/-_(84g)	E2f7_extended_+/-_(110r)	0.198181	1	0.156768	299
chr3:14578375-14578875	E2f5	0.0952817	0.389996	0.0371595	0.0371595	Ak6	TRUE	Ak6_extended_+/+	Ak6_extended_+/+_(807g)	Ak6_extended_+/+_(649r)	1.63084	1	0.626918	300
chr17:35058784-35059284	Neu1	0.0146587	-0.638628	-0.00936143	0.00936143	Yy1	TRUE	Yy1_extended_+/-	Yy1_extended_+/-_(319g)	Yy1_extended_+/-_(480r)	5.11269	1	0.605617	301
chr15:82368816-82369316	Cenpm	0.0785548	-0.542647	-0.0426275	0.0426275	Tcf3	TRUE	Tcf3_extended_+/-	Tcf3_extended_+/-_(528g)	Tcf3_extended_+/-_(500r)	1.24202	1	0.707433	302
chr15:99651398-99651898	Lima1	0.0222586	-0.344212	-0.00766168	0.00766168	Yy1	TRUE	Yy1_extended_+/-	Yy1_extended_+/-_(319g)	Yy1_extended_+/-_(480r)	4.48165	1	0.464428	303
chr7:16052697-16053197	Kptn	0.0373045	0.466124	0.0173885	0.0173885	Klf12	TRUE	Klf12_extended_+/+	Klf12_extended_+/+_(1120g)	Klf12_extended_+/+_(2458r)	2.41554	1	0.42408	304
chr17:65961573-65962073	Washc1	0.0557071	0.434421	0.0242003	0.0242003	Atf3	TRUE	Atf3_extended_+/+	Atf3_extended_+/+_(485g)	Atf3_extended_+/+_(774r)	0.45109	1	0.279216	305
chr4:139555899-139556399	Aldh4a1	0.0476884	-0.579571	-0.0276388	0.0276388	Tcf3	TRUE	Tcf3_extended_+/-	Tcf3_extended_+/-_(528g)	Tcf3_extended_+/-_(500r)	2.46649	1	0.537306	306
chr9:18473295-18473795	Naalad2	0.128387	-0.232735	-0.0298802	0.0298802	Zfp65	TRUE	Zfp65_extended_+/-	Zfp65_extended_+/-_(16g)	Zfp65_extended_+/-_(18r)	0.175576	1	0.107791	307
chr6:133105422-133105922	Smim10l1	0.373071	0.271979	0.101468	0.101468	Ube2k	TRUE	Ube2k_extended_+/+	Ube2k_extended_+/+_(952g)	Ube2k_extended_+/+_(1779r)	0.244578	1	0.486165	308
chr8:84985496-84985996	Junb	0.0594673	-0.523803	-0.0311491	0.0311491	Junb	TRUE	Junb_extended_+/-	Junb_extended_+/-_(824g)	Junb_extended_+/-_(1840r)	2.83641	1	1	309
chr3:142764995-142765495	Pkn2	0.0771912	-0.379536	-0.0292968	0.0292968	Mbd2	TRUE	Mbd2_extended_+/-	Mbd2_extended_+/-_(394g)	Mbd2_extended_+/-_(827r)	1.68516	1	0.627889	310
chr2:52072650-52073150	Neb	0.0859836	0.26993	0.0232096	0.0232096	E2f4	TRUE	E2f4_extended_+/+	E2f4_extended_+/+_(113g)	E2f4_extended_+/+_(129r)	1.59818	1	0.348519	311
chr3:16183048-16183548	Ythdf3	0.189698	0.279475	0.053016	0.053016	Wt1	TRUE	Wt1_extended_+/+	Wt1_extended_+/+_(1194g)	Wt1_extended_+/+_(2382r)	1.34024	1	0.462761	312
chr2:105904349-105904849	Dnajc24	0.253901	-0.270688	-0.0687279	0.0687279	Nfyc	TRUE	Nfyc_extended_+/-	Nfyc_extended_+/-_(443g)	Nfyc_extended_+/-_(472r)	0.661818	1	0.717632	313
chrX:75416296-75416796	Fundc2	0.146785	0.193958	0.0284701	0.0284701	Klf12	TRUE	Klf12_extended_+/+	Klf12_extended_+/+_(1120g)	Klf12_extended_+/+_(2458r)	1.07409	1	0.38725	314
chr15:103202115-103202615	Hnrnpa1	0.0988821	-0.771248	-0.0762626	0.0762626	Tcf3	TRUE	Tcf3_extended_+/-	Tcf3_extended_+/-_(528g)	Tcf3_extended_+/-_(500r)	0.862678	1	0.888155	315
chr4:84336745-84337245	Bnc2	0.0262873	0.680804	0.0178965	0.0178965	Bnc2	TRUE	Bnc2_extended_+/+	Bnc2_extended_+/+_(1015g)	Bnc2_extended_+/+_(1784r)	8.24637	1	1	316
chr13:90089396-90089896	Tmem167	0.317106	0.394725	0.12517	0.12517	Ube2k	TRUE	Ube2k_extended_+/+	Ube2k_extended_+/+_(952g)	Ube2k_extended_+/+_(1779r)	0.374119	1	0.66342	317
chr2:150500500-150501000	Zfp442	0.120882	-0.304957	-0.0368639	0.0368639	Yy1	TRUE	Yy1_extended_-/-	Yy1_extended_-/-_(95g)	Yy1_extended_-/-_(102r)	0.269707	-1	-0.181775	318
chr4:84137506-84138006	Bnc2	0.0340488	0.666551	0.0226952	0.0226952	Bnc2	TRUE	Bnc2_extended_+/+	Bnc2_extended_+/+_(1015g)	Bnc2_extended_+/+_(1784r)	8.24637	1	1	319
chr11:87108751-87109251	Ska2	0.0707431	-0.167855	-0.0118745	0.0118745	Cebpz	TRUE	Cebpz_extended_+/-	Cebpz_extended_+/-_(172g)	Cebpz_extended_+/-_(212r)	0.44948	1	0.28882	320
chrX:75416296-75416796	Mtcp1	0.185742	-0.355883	-0.0661023	0.0661023	Yy1	TRUE	Yy1_extended_+/-	Yy1_extended_+/-_(319g)	Yy1_extended_+/-_(480r)	1.56701	1	0.406605	321
chr7:44553702-44554202	Nr1h2	0.0400077	0.544173	0.0217711	0.0217711	Meis1	TRUE	Meis1_extended_+/+	Meis1_extended_+/+_(810g)	Meis1_extended_+/+_(983r)	0.782981	1	0.61836	322
chr1:6382754-6383254	Rb1cc1	0.122223	0.1466	0.0179178	0.0179178	Sp3	TRUE	Sp3_extended_+/+	Sp3_extended_+/+_(131g)	Sp3_extended_+/+_(189r)	0.250917	1	0.320938	323
chr3:159495159-159495659	Depdc1a	0.204899	0.278742	0.057114	0.057114	Nfyc	TRUE	Nfyc_extended_+/+	Nfyc_extended_+/+_(596g)	Nfyc_extended_+/+_(691r)	1.35668	1	0.469363	324
chr16:16870590-16871090	Vpreb1	0.102687	-0.139227	-0.0142968	0.0142968	Phf20	TRUE	Phf20_extended_+/-	Phf20_extended_+/-_(96g)	Phf20_extended_+/-_(100r)	0.798438	1	0.246034	325
chr19:38930652-38931152	Cyp2c55	0.302036	0.349161	0.105459	0.105459	Klf6	TRUE	Klf6_extended_-/+	Klf6_extended_-/+_(82g)	Klf6_extended_-/+_(191r)	1.64574	-1	-0.104812	326
chr5:32035694-32036194	Fosl2	0.0257247	0.269589	0.00693509	0.00693509	Fosl2	TRUE	Fosl2_extended_+/+	Fosl2_extended_+/+_(386g)	Fosl2_extended_+/+_(925r)	3.72218	1	1	327
chr9:5345247-5345747	Casp4	0.346349	0.0697568	0.0241602	0.0241602	Fosl1	TRUE	Fosl1_extended_+/+	Fosl1_extended_+/+_(246g)	Fosl1_extended_+/+_(585r)	1.41156	1	0.11138	328
chr4:84153546-84154046	Bnc2	0.0218064	0.670991	0.0146319	0.0146319	Bnc2	TRUE	Bnc2_extended_+/+	Bnc2_extended_+/+_(1015g)	Bnc2_extended_+/+_(1784r)	8.24637	1	1	329
chr8:53638844-53639344	Neil3	0.082398	0.188211	0.0155082	0.0155082	Tfdp1	TRUE	Tfdp1_extended_+/+	Tfdp1_extended_+/+_(816g)	Tfdp1_extended_+/+_(2244r)	1.5069	1	0.508423	330
chr7:87246493-87246993	Nox4	0.296544	-0.0580113	-0.0172029	0.0172029	Acaa1a	TRUE	Acaa1a_extended_+/-	Acaa1a_extended_+/-_(271g)	Acaa1a_extended_+/-_(339r)	0.320067	1	0.27143	331
chr14:103099453-103099953	Mycbp2	0.0324385	-0.529012	-0.0171603	0.0171603	Yy1	TRUE	Yy1_extended_+/-	Yy1_extended_+/-_(319g)	Yy1_extended_+/-_(480r)	4.86928	1	0.658322	332
chr3:14611114-14611614	Lrrcc1	0.134136	-0.438595	-0.0588315	0.0588315	Klf3	TRUE	Klf3_extended_+/-	Klf3_extended_+/-_(404g)	Klf3_extended_+/-_(963r)	0.617877	1	0.483592	333
chr16:75766663-75767163	Hspa13	0.180594	-0.100208	-0.018097	0.018097	Ets1	TRUE	Ets1_extended_+/-	Ets1_extended_+/-_(193g)	Ets1_extended_+/-_(272r)	0.161018	1	0.257945	334
chr4:70410201-70410701	Megf9	0.0516187	-0.181966	-0.00939286	0.00939286	Zfp597	TRUE	Zfp597_extended_+/-	Zfp597_extended_+/-_(42g)	Zfp597_extended_+/-_(50r)	0.168386	1	0.227978	335
chr15:8168758-8169258	Nup155	0.153279	-0.0517092	-0.00792596	0.00792596	E2f1	TRUE	E2f1_extended_+/-	E2f1_extended_+/-_(244g)	E2f1_extended_+/-_(341r)	1.24814	1	0.312872	336
chr11:77781029-77781529	Nufip2	0.0429715	0.695165	0.0298723	0.0298723	Tbx20	TRUE	Tbx20_extended_+/+	Tbx20_extended_+/+_(216g)	Tbx20_extended_+/+_(279r)	6.4449	1	0.764887	337
chr4:93335280-93335780	Tusc1	0.572901	-0.360172	-0.206343	0.206343	Sp1	TRUE	Sp1_extended_+/-	Sp1_extended_+/-_(390g)	Sp1_extended_+/-_(775r)	0.181142	1	0.0755758	338
chr7:16052697-16053197	Bicra	0.0269706	0.276589	0.00745977	0.00745977	Klf12	TRUE	Klf12_extended_+/+	Klf12_extended_+/+_(1120g)	Klf12_extended_+/+_(2458r)	2.59885	1	0.410961	339
chr5:107051818-107052318	Tgfbr3	0.0288627	-0.748401	-0.0216009	0.0216009	Tbx20	TRUE	Tbx20_extended_-/-	Tbx20_extended_-/-_(395g)	Tbx20_extended_-/-_(394r)	2.42681	-1	-0.693285	340
chr9:119265792-119266292	Myd88	0.0848973	-0.346101	-0.0293831	0.0293831	Batf3	TRUE	Batf3_extended_+/-	Batf3_extended_+/-_(442g)	Batf3_extended_+/-_(777r)	0.580223	1	0.439913	341
chrX:164902039-164902539	Mospd2	0.143894	-0.186355	-0.0268155	0.0268155	Nfia	TRUE	Nfia_extended_+/-	Nfia_extended_+/-_(488g)	Nfia_extended_+/-_(568r)	0.586112	1	0.203036	342
chr3:159495159-159495659	Depdc1a	0.204899	0.278742	0.057114	0.057114	Ak6	TRUE	Ak6_extended_+/+	Ak6_extended_+/+_(807g)	Ak6_extended_+/+_(649r)	0.909366	1	0.406147	343
chr2:106003013-106003513	Dnajc24	0.387614	-0.347158	-0.134563	0.134563	Elf1	TRUE	Elf1_extended_-/-	Elf1_extended_-/-_(41g)	Elf1_extended_-/-_(51r)	0.165307	-1	-0.324911	344
chrX:138979301-138979801	Il1rapl2	0.082461	0.215424	0.0177641	0.0177641	Foxo4	TRUE	Foxo4_extended_+/+	Foxo4_extended_+/+_(147g)	Foxo4_extended_+/+_(181r)	2.59007	1	0.380305	345
chr3:75460060-75460560	Pdcd10	0.0507268	0.162447	0.0082404	0.0082404	Yeats4	TRUE	Yeats4_extended_+/+	Yeats4_extended_+/+_(81g)	Yeats4_extended_+/+_(69r)	2.71314	1	0.630087	346
chr4:134041723-134042223	Hmgn2	0.0877468	-0.709368	-0.0622448	0.0622448	Tcf3	TRUE	Tcf3_extended_+/-	Tcf3_extended_+/-_(528g)	Tcf3_extended_+/-_(500r)	1.95632	1	0.871614	347
chr16:91962483-91962983	Atp5o	0.0246739	0.692872	0.0170959	0.0170959	Bnc2	TRUE	Bnc2_extended_+/+	Bnc2_extended_+/+_(1015g)	Bnc2_extended_+/+_(1784r)	5.23361	1	0.89568	348
chr11:107132012-107132512	Bptf	0.0315453	-0.459129	-0.0144834	0.0144834	Yy1	TRUE	Yy1_extended_+/-	Yy1_extended_+/-_(319g)	Yy1_extended_+/-_(480r)	4.69966	1	0.666118	349
chr2:116201306-116201806	Meis2	0.0285958	0.655408	0.0187419	0.0187419	Meis2	TRUE	Meis2_extended_+/+	Meis2_extended_+/+_(449g)	Meis2_extended_+/+_(573r)	5.34688	1	1	350
chr10:127340094-127340594	Gli1	0.0788812	0.67688	0.0533931	0.0533931	Foxp1	TRUE	Foxp1_extended_+/+	Foxp1_extended_+/+_(779g)	Foxp1_extended_+/+_(856r)	4.0343	1	0.770131	351
chr3:106547453-106547953	Lrif1	0.356672	0.109309	0.0389875	0.0389875	Ube2k	TRUE	Ube2k_extended_+/+	Ube2k_extended_+/+_(952g)	Ube2k_extended_+/+_(1779r)	0.567245	1	0.346621	352
chr13:85189174-85189674	Ccnh	0.115743	0.570118	0.0659873	0.0659873	Ak6	TRUE	Ak6_extended_+/+	Ak6_extended_+/+_(807g)	Ak6_extended_+/+_(649r)	1.39613	1	0.631631	353
chr2:59717861-59718361	Tanc1	0.0268017	-0.0928644	-0.00248892	0.00248892	Tcf12	TRUE	Tcf12_extended_+/-	Tcf12_extended_+/-_(63g)	Tcf12_extended_+/-_(67r)	2.68126	1	0.346441	354
chr17:22165704-22166204	Zfp943	0.183211	-0.275276	-0.0504335	0.0504335	Elf1	TRUE	Elf1_extended_-/-	Elf1_extended_-/-_(41g)	Elf1_extended_-/-_(51r)	0.153886	-1	-0.247066	355
chr10:82127778-82128278	BC024063	0.221398	-0.122876	-0.0272045	0.0272045	Etv1	TRUE	Etv1_extended_+/-	Etv1_extended_+/-_(97g)	Etv1_extended_+/-_(112r)	0.887444	1	0.180932	356
chrX:150656228-150656728	Tro	0.0897356	0.135278	0.0121392	0.0121392	Nrf1	TRUE	Nrf1_extended_+/+	Nrf1_extended_+/+_(189g)	Nrf1_extended_+/+_(234r)	2.11839	1	0.436318	357
chr3:14505859-14506359	E2f5	0.136646	-0.616233	-0.0842058	0.0842058	Meis1	TRUE	Meis1_extended_+/-	Meis1_extended_+/-_(616g)	Meis1_extended_+/-_(698r)	1.3039	1	0.654491	358
chr5:43948917-43949417	Fgfbp1	0.09062	0.274298	0.0248569	0.0248569	Fosl1	TRUE	Fosl1_extended_+/+	Fosl1_extended_+/+_(246g)	Fosl1_extended_+/+_(585r)	3.46573	1	0.255342	359
chr15:95276522-95277022	Nell2	0.0362405	0.417825	0.0151422	0.0151422	Bach2	TRUE	Bach2_extended_+/+	Bach2_extended_+/+_(795g)	Bach2_extended_+/+_(2264r)	0.508062	1	0.473302	360
chr18:6515936-6516436	Epc1	0.0564955	0.464823	0.0262604	0.0262604	Klf12	TRUE	Klf12_extended_+/+	Klf12_extended_+/+_(1120g)	Klf12_extended_+/+_(2458r)	2.93399	1	0.637163	361
chr3:57585926-57586426	Rnf13	0.0700118	-0.447413	-0.0313242	0.0313242	Tcf3	TRUE	Tcf3_extended_+/-	Tcf3_extended_+/-_(528g)	Tcf3_extended_+/-_(500r)	3.30345	1	0.517	362
chr12:4817256-4817756	Mfsd2b	0.0642114	-0.140347	-0.00901189	0.00901189	Elf1	TRUE	Elf1_extended_+/-	Elf1_extended_+/-_(107g)	Elf1_extended_+/-_(163r)	1.31897	1	0.234316	363
chr16:91969285-91969785	Atp5o	0.00950618	0.624528	0.00593687	0.00593687	Bnc2	TRUE	Bnc2_extended_+/+	Bnc2_extended_+/+_(1015g)	Bnc2_extended_+/+_(1784r)	5.23361	1	0.89568	364
chr10:93833518-93834018	Metap2	0.0445541	0.444353	0.0197978	0.0197978	Klf12	TRUE	Klf12_extended_+/+	Klf12_extended_+/+_(1120g)	Klf12_extended_+/+_(2458r)	2.49549	1	0.720795	365
chr8:115618367-115618867	Maf	0.0546322	-0.770217	-0.0420787	0.0420787	Maf	TRUE	Maf_extended_+/-	Maf_extended_+/-_(162g)	Maf_extended_+/-_(178r)	4.36375	1	1	366
chr10:81596947-81597447	Gm3055	0.538785	-0.092213	-0.049683	0.049683	Klf4	TRUE	Klf4_extended_+/-	Klf4_extended_+/-_(53g)	Klf4_extended_+/-_(55r)	0.512977	1	0.171338	367
chr2:177957051-177957551	Gm14326	0.182862	-0.448267	-0.0819709	0.0819709	Nfyc	TRUE	Nfyc_extended_+/-	Nfyc_extended_+/-_(443g)	Nfyc_extended_+/-_(472r)	0.557554	1	0.496074	368
chr7:24254502-24255002	Zfp112	0.110197	-0.0853758	-0.00940813	0.00940813	Egr1	TRUE	Egr1_extended_+/-	Egr1_extended_+/-_(287g)	Egr1_extended_+/-_(302r)	0.394083	1	0.16722	369
chr3:36031962-36032462	Mccc1	0.0926351	-0.339331	-0.031434	0.031434	Pbx1	TRUE	Pbx1_extended_+/-	Pbx1_extended_+/-_(457g)	Pbx1_extended_+/-_(517r)	1.53664	1	0.311331	370
chr12:81594878-81595378	Synj2bp	0.107076	0.550095	0.0589022	0.0589022	Meis1	TRUE	Meis1_extended_+/+	Meis1_extended_+/+_(810g)	Meis1_extended_+/+_(983r)	0.527974	1	0.659301	371
chr13:92530613-92531113	Dhfr	0.0751055	0.312839	0.0234959	0.0234959	Nrf1	TRUE	Nrf1_extended_+/+	Nrf1_extended_+/+_(189g)	Nrf1_extended_+/+_(234r)	1.38886	1	0.43614	372
chr4:107253521-107254021	Hspb11	0.041239	0.275199	0.0113489	0.0113489	Klf12	TRUE	Klf12_extended_+/+	Klf12_extended_+/+_(1120g)	Klf12_extended_+/+_(2458r)	2.15335	1	0.51778	373
chr1:97570754-97571254	D1Ertd622e	0.075654	-0.408067	-0.0308719	0.0308719	Tcf3	TRUE	Tcf3_extended_+/-	Tcf3_extended_+/-_(528g)	Tcf3_extended_+/-_(500r)	2.20723	1	0.392491	374
chr2:154300496-154300996	Cdk5rap1	0.0359211	-0.532402	-0.0191245	0.0191245	Tcf3	TRUE	Tcf3_extended_+/-	Tcf3_extended_+/-_(528g)	Tcf3_extended_+/-_(500r)	2.76142	1	0.544935	375
chr13:100107783-100108283	Smn1	0.132178	0.614275	0.0811935	0.0811935	Ak6	TRUE	Ak6_extended_+/+	Ak6_extended_+/+_(807g)	Ak6_extended_+/+_(649r)	1.22519	1	0.620462	376
chr3:113629737-113630237	Rnpc3	0.40677	0.36624	0.148975	0.148975	Max	TRUE	Max_extended_+/+	Max_extended_+/+_(44g)	Max_extended_+/+_(46r)	0.5229	1	0.521363	377
chr2:37443015-37443515	Pdcl	0.161305	-0.221559	-0.0357386	0.0357386	Bclaf1	TRUE	Bclaf1_extended_+/-	Bclaf1_extended_+/-_(129g)	Bclaf1_extended_+/-_(144r)	2.25704	1	0.377747	378
chr5:32713854-32714354	Yes1	0.0564972	-0.0673852	-0.00380708	0.00380708	Elf4	TRUE	Elf4_extended_+/-	Elf4_extended_+/-_(117g)	Elf4_extended_+/-_(134r)	0.243055	1	0.16227	379
chr6:14900864-14901364	Foxp2	0.0379859	0.715823	0.0271912	0.0271912	Foxp1	TRUE	Foxp1_extended_+/+	Foxp1_extended_+/+_(779g)	Foxp1_extended_+/+_(856r)	3.48653	1	0.770225	380
chr5:67529880-67530380	Shisa3	0.0611528	0.698381	0.0427079	0.0427079	Hoxb8	TRUE	Hoxb8_extended_+/+	Hoxb8_extended_+/+_(354g)	Hoxb8_extended_+/+_(493r)	3.31008	1	0.703513	381
chr6:47453832-47454332	Ezh2	0.118233	0.388817	0.0459709	0.0459709	Tfdp1	TRUE	Tfdp1_extended_+/+	Tfdp1_extended_+/+_(816g)	Tfdp1_extended_+/+_(2244r)	1.69119	1	0.652857	382
chrX:106485120-106485620	Cysltr1	0.255616	0.265566	0.0678829	0.0678829	Sp3	TRUE	Sp3_extended_+/+	Sp3_extended_+/+_(131g)	Sp3_extended_+/+_(189r)	0.65919	1	0.309805	383
chr9:114541195-114541695	Tmppe	0.0675044	-0.252929	-0.0170738	0.0170738	Tcf3	TRUE	Tcf3_extended_+/-	Tcf3_extended_+/-_(528g)	Tcf3_extended_+/-_(500r)	2.00058	1	0.373717	384
chr3:159665060-159665560	Depdc1a	0.380807	0.266974	0.101666	0.101666	Foxp2	TRUE	Foxp2_extended_+/+	Foxp2_extended_+/+_(277g)	Foxp2_extended_+/+_(313r)	0.480839	1	0.439672	385
chr5:67529880-67530380	Atp8a1	0.113797	0.735551	0.0837038	0.0837038	Hoxb7	TRUE	Hoxb7_extended_+/+	Hoxb7_extended_+/+_(210g)	Hoxb7_extended_+/+_(294r)	1.92513	1	0.608547	386
chr13:54367817-54368317	Simc1	0.0669289	-0.548671	-0.0367219	0.0367219	Pbx1	TRUE	Pbx1_extended_+/-	Pbx1_extended_+/-_(457g)	Pbx1_extended_+/-_(517r)	1.44526	1	0.568544	387
chr14:31128838-31129338	Pbrm1	0.038608	-0.414241	-0.015993	0.015993	Yy1	TRUE	Yy1_extended_+/-	Yy1_extended_+/-_(319g)	Yy1_extended_+/-_(480r)	4.89919	1	0.60406	388
chr13:67172965-67173465	Zfp712	0.108396	-0.211688	-0.0229462	0.0229462	Smarcc2	TRUE	Smarcc2_extended_+/-	Smarcc2_extended_+/-_(36g)	Smarcc2_extended_+/-_(41r)	1.83691	1	0.407629	389
chr12:4178848-4179348	Ptrhd1	0.0702484	0.409314	0.0287536	0.0287536	Gli3	TRUE	Gli3_extended_+/+	Gli3_extended_+/+_(55g)	Gli3_extended_+/+_(55r)	0.482042	1	0.373739	390
chr13:84347949-84348449	Tmem161b	0.114039	0.147544	0.0168258	0.0168258	Klf12	TRUE	Klf12_extended_+/+	Klf12_extended_+/+_(1120g)	Klf12_extended_+/+_(2458r)	1.88233	1	0.514739	391
chr8:4612886-4613386	Shcbp1	0.243986	0.206253	0.0503227	0.0503227	Nfyc	TRUE	Nfyc_extended_+/+	Nfyc_extended_+/+_(596g)	Nfyc_extended_+/+_(691r)	0.831485	1	0.353284	392
chr1:60042762-60043262	Carf	0.11659	-0.120542	-0.014054	0.014054	Taf1	TRUE	Taf1_extended_+/-	Taf1_extended_+/-_(381g)	Taf1_extended_+/-_(783r)	0.924531	1	0.130851	393
chr11:96333468-96333968	Hoxb7	0.0256105	0.793293	0.0203167	0.0203167	Hoxb7	TRUE	Hoxb7_extended_+/+	Hoxb7_extended_+/+_(210g)	Hoxb7_extended_+/+_(294r)	5.05735	1	1	394
chr2:132247543-132248043	Pcna	0.0783616	0.711412	0.0557474	0.0557474	Zfp580	TRUE	Zfp580_extended_+/+	Zfp580_extended_+/+_(887g)	Zfp580_extended_+/+_(793r)	0.495446	1	0.655421	395
chr5:146424683-146425183	Wasf3	0.0819887	-0.372279	-0.0305227	0.0305227	Tcf3	TRUE	Tcf3_extended_+/-	Tcf3_extended_+/-_(528g)	Tcf3_extended_+/-_(500r)	2.79617	1	0.530226	396
chr12:64917611-64918111	Gm527	0.0521306	-0.188405	-0.00982166	0.00982166	Zfp57	TRUE	Zfp57_extended_-/-	Zfp57_extended_-/-_(11g)	Zfp57_extended_-/-_(13r)	3.98569	-1	-0.123284	397
chr17:17063770-17064270	Zfp97	0.260946	0.473536	0.123567	0.123567	Nfyc	TRUE	Nfyc_extended_+/+	Nfyc_extended_+/+_(596g)	Nfyc_extended_+/+_(691r)	0.56724	1	0.46984	398
chr17:34591728-34592228	Pbx2	0.0267521	-0.560781	-0.015002	0.015002	Isl1	TRUE	Isl1_extended_-/-	Isl1_extended_-/-_(100g)	Isl1_extended_-/-_(108r)	1.59943	-1	-0.482846	399
chrX:75416296-75416796	Vbp1	0.149505	0.149136	0.0222967	0.0222967	Ube2k	TRUE	Ube2k_extended_+/+	Ube2k_extended_+/+_(952g)	Ube2k_extended_+/+_(1779r)	0.525595	1	0.442408	400
chr17:78417716-78418216	Crim1	0.0221443	0.551118	0.0122041	0.0122041	Klf12	TRUE	Klf12_extended_+/+	Klf12_extended_+/+_(1120g)	Klf12_extended_+/+_(2458r)	2.45618	1	0.688191	401
chr9:118706051-118706551	Golga4	0.0842779	-0.259234	-0.0218477	0.0218477	Yy1	TRUE	Yy1_extended_+/-	Yy1_extended_+/-_(319g)	Yy1_extended_+/-_(480r)	3.31569	1	0.549327	402
chr9:48480370-48480870	Rexo2	0.0945371	0.324984	0.0307231	0.0307231	Klf12	TRUE	Klf12_extended_+/+	Klf12_extended_+/+_(1120g)	Klf12_extended_+/+_(2458r)	2.50417	1	0.733785	403
chr16:32002912-32003412	Cep19	0.143141	0.222014	0.0317794	0.0317794	Klf12	TRUE	Klf12_extended_+/+	Klf12_extended_+/+_(1120g)	Klf12_extended_+/+_(2458r)	0.799018	1	0.558127	404
chr11:61075371-61075871	Aldh3a2	0.0729345	-0.318816	-0.0232527	0.0232527	Gata5	TRUE	Gata5_extended_+/-	Gata5_extended_+/-_(88g)	Gata5_extended_+/-_(83r)	1.56124	1	0.484416	405
chr3:82273492-82273992	Gucy1a1	0.0802121	0.859885	0.0689732	0.0689732	Tbx20	TRUE	Tbx20_extended_+/+	Tbx20_extended_+/+_(216g)	Tbx20_extended_+/+_(279r)	1.59062	1	0.775137	406
chr13:62129645-62130145	Zfp808	0.201398	-0.498696	-0.100436	0.100436	Fos	TRUE	Fos_extended_+/-	Fos_extended_+/-_(602g)	Fos_extended_+/-_(1158r)	0.943504	1	0.510082	407
chr18:67799825-67800325	Ptpn2	0.0861765	0.491278	0.0423367	0.0423367	Ak6	TRUE	Ak6_extended_+/+	Ak6_extended_+/+_(807g)	Ak6_extended_+/+_(649r)	1.56099	1	0.725474	408
chr10:123274486-123274986	Usp15	0.0411435	-0.497307	-0.020461	0.020461	Maf	TRUE	Maf_extended_+/-	Maf_extended_+/-_(162g)	Maf_extended_+/-_(178r)	3.71854	1	0.666219	409
chr15:35155567-35156067	Stk3	0.0275037	0.195543	0.00537816	0.00537816	Klf12	TRUE	Klf12_extended_+/+	Klf12_extended_+/+_(1120g)	Klf12_extended_+/+_(2458r)	2.55933	1	0.610707	410
chr16:16870590-16871090	Spag6l	0.169659	-0.214641	-0.0364157	0.0364157	Erf	TRUE	Erf_extended_+/-	Erf_extended_+/-_(102g)	Erf_extended_+/-_(112r)	0.199154	1	0.203756	411
chr14:57890107-57890607	Lats2	0.0111066	0.192938	0.00214288	0.00214288	Klf12	TRUE	Klf12_extended_+/+	Klf12_extended_+/+_(1120g)	Klf12_extended_+/+_(2458r)	1.88043	1	0.489144	412
chr10:85957439-85957939	Rtcb	0.135391	0.747039	0.101142	0.101142	Wt1	TRUE	Wt1_extended_+/+	Wt1_extended_+/+_(1194g)	Wt1_extended_+/+_(2382r)	1.64802	1	0.729215	413
chr16:18543398-18543898	Gnb1l	0.0439444	-0.594139	-0.0261091	0.0261091	Tcf3	TRUE	Tcf3_extended_+/-	Tcf3_extended_+/-_(528g)	Tcf3_extended_+/-_(500r)	4.52078	1	0.692925	414
chr1:176800915-176801415	Cep170	0.0634678	-0.247856	-0.0157309	0.0157309	Yy1	TRUE	Yy1_extended_+/-	Yy1_extended_+/-_(319g)	Yy1_extended_+/-_(480r)	1.10372	1	0.396661	415
chr8:71950805-71951305	Zfp961	0.0812908	0.231521	0.0188206	0.0188206	Nfyc	TRUE	Nfyc_extended_+/+	Nfyc_extended_+/+_(596g)	Nfyc_extended_+/+_(691r)	1.48667	1	0.479955	416
chr2:66507890-66508390	Scn9a	0.136767	0.354161	0.0484374	0.0484374	Fosl1	TRUE	Fosl1_extended_+/+	Fosl1_extended_+/+_(246g)	Fosl1_extended_+/+_(585r)	0.374712	1	0.181879	417
chr2:122028267-122028767	Casc4	0.104057	-0.291905	-0.0303746	0.0303746	Yy1	TRUE	Yy1_extended_+/-	Yy1_extended_+/-_(319g)	Yy1_extended_+/-_(480r)	2.33504	1	0.49238	418
chr17:50803150-50803650	Tbc1d5	0.0907061	-0.544091	-0.0493524	0.0493524	Nfia	TRUE	Nfia_extended_+/-	Nfia_extended_+/-_(488g)	Nfia_extended_+/-_(568r)	1.029	1	0.219415	419
chr2:178023037-178023537	Gm14326	0.180877	-0.463338	-0.0838072	0.0838072	Nfyc	TRUE	Nfyc_extended_+/-	Nfyc_extended_+/-_(443g)	Nfyc_extended_+/-_(472r)	0.557554	1	0.496074	420
chr11:54530283-54530783	Fnip1	0.0638038	-0.199734	-0.0127438	0.0127438	Nfia	TRUE	Nfia_extended_+/-	Nfia_extended_+/-_(488g)	Nfia_extended_+/-_(568r)	0.368477	1	0.438054	421
chr10:81496257-81496757	Tle6	0.0474181	-0.129132	-0.00612319	0.00612319	Smarcc2	TRUE	Smarcc2_extended_+/-	Smarcc2_extended_+/-_(36g)	Smarcc2_extended_+/-_(41r)	1.50951	1	0.196697	422
chrX:20920763-20921263	Zfp182	0.130161	0.168305	0.0219068	0.0219068	Klf12	TRUE	Klf12_extended_+/+	Klf12_extended_+/+_(1120g)	Klf12_extended_+/+_(2458r)	2.22077	1	0.307953	423
chr4:75321651-75322151	Dmac1	0.096767	-0.342335	-0.0331268	0.0331268	Tcf3	TRUE	Tcf3_extended_+/-	Tcf3_extended_+/-_(528g)	Tcf3_extended_+/-_(500r)	2.25905	1	0.593473	424
chr5:43986181-43986681	Fgfbp1	0.0667214	0.241357	0.0161037	0.0161037	Fosl1	TRUE	Fosl1_extended_+/+	Fosl1_extended_+/+_(246g)	Fosl1_extended_+/+_(585r)	3.46573	1	0.255342	425
chr7:45255750-45256250	Tead2	0.0528416	-0.666913	-0.0352407	0.0352407	Tcf3	TRUE	Tcf3_extended_+/-	Tcf3_extended_+/-_(528g)	Tcf3_extended_+/-_(500r)	0.881598	1	0.824561	426
chr1:36325840-36326340	Arid5a	0.0567744	-0.366862	-0.0208284	0.0208284	Junb	TRUE	Junb_extended_+/-	Junb_extended_+/-_(824g)	Junb_extended_+/-_(1840r)	1.58488	1	0.366212	427
chr3:58576939-58577439	Tsc22d2	0.0407608	-0.442292	-0.0180282	0.0180282	Yy1	TRUE	Yy1_extended_+/-	Yy1_extended_+/-_(319g)	Yy1_extended_+/-_(480r)	3.13787	1	0.567012	428
chr17:26115484-26115984	Nme4	0.101793	0.663822	0.0675724	0.0675724	Isl1	TRUE	Isl1_extended_+/+	Isl1_extended_+/+_(102g)	Isl1_extended_+/+_(105r)	2.29319	1	0.77389	429
chr14:51929485-51929985	Mettl17	0.0575736	-0.541709	-0.0311881	0.0311881	Tcf3	TRUE	Tcf3_extended_+/-	Tcf3_extended_+/-_(528g)	Tcf3_extended_+/-_(500r)	4.35212	1	0.697795	430
chr9:18291930-18292430	Naalad2	0.253988	-0.509871	-0.129501	0.129501	Zfp518a	TRUE	Zfp518a_extended_+/-	Zfp518a_extended_+/-_(47g)	Zfp518a_extended_+/-_(54r)	0.168808	1	0.175861	431
chr7:84605832-84606332	Zfand6	0.0719445	0.390215	0.0280738	0.0280738	Klf12	TRUE	Klf12_extended_+/+	Klf12_extended_+/+_(1120g)	Klf12_extended_+/+_(2458r)	1.74609	1	0.666153	432
chr7:143438099-143438599	Nap1l4	0.0935444	0.549154	0.0513703	0.0513703	Klf12	TRUE	Klf12_extended_+/+	Klf12_extended_+/+_(1120g)	Klf12_extended_+/+_(2458r)	2.09164	1	0.668626	433
chr14:63543608-63544108	Mtmr9	0.0829755	0.213863	0.0177454	0.0177454	Ube2k	TRUE	Ube2k_extended_+/+	Ube2k_extended_+/+_(952g)	Ube2k_extended_+/+_(1779r)	0.369619	1	0.103232	434
chr18:46311694-46312194	Trim36	0.0464408	0.321385	0.0149254	0.0149254	Klf13	TRUE	Klf13_extended_+/+	Klf13_extended_+/+_(174g)	Klf13_extended_+/+_(346r)	0.33232	1	0.121739	435
chr11:62549797-62550297	Ubb	0.105532	0.752021	0.0793622	0.0793622	Bnc2	TRUE	Bnc2_extended_+/+	Bnc2_extended_+/+_(1015g)	Bnc2_extended_+/+_(1784r)	3.46562	1	0.841271	436
chr2:126932813-126933313	Blvra	0.0629318	0.301512	0.0189747	0.0189747	Klf12	TRUE	Klf12_extended_+/+	Klf12_extended_+/+_(1120g)	Klf12_extended_+/+_(2458r)	2.89579	1	0.411481	437
chr6:4086626-4087126	Bet1	0.0823831	0.236561	0.0194886	0.0194886	Klf12	TRUE	Klf12_extended_+/+	Klf12_extended_+/+_(1120g)	Klf12_extended_+/+_(2458r)	3.13516	1	0.633737	438
chr7:114275891-114276391	Psma1	0.0493686	0.538317	0.026576	0.026576	Klf12	TRUE	Klf12_extended_+/+	Klf12_extended_+/+_(1120g)	Klf12_extended_+/+_(2458r)	3.144	1	0.756423	439
chr12:101718106-101718606	Trip11	0.0344397	-0.575968	-0.0198361	0.0198361	Yy1	TRUE	Yy1_extended_+/-	Yy1_extended_+/-_(319g)	Yy1_extended_+/-_(480r)	5.22247	1	0.707545	440
chr13:21530800-21531300	Zscan26	0.064309	-0.412813	-0.0265476	0.0265476	Yy1	TRUE	Yy1_extended_+/-	Yy1_extended_+/-_(319g)	Yy1_extended_+/-_(480r)	2.36252	1	0.362248	441
chr16:16870590-16871090	Spag6l	0.169659	-0.214641	-0.0364157	0.0364157	Gabpb1	TRUE	Gabpb1_extended_+/-	Gabpb1_extended_+/-_(61g)	Gabpb1_extended_+/-_(62r)	0.109362	1	0.133666	442
chr10:82127778-82128278	Zfp873	0.255373	-0.33855	-0.0864565	0.0864565	Nfyc	TRUE	Nfyc_extended_+/-	Nfyc_extended_+/-_(443g)	Nfyc_extended_+/-_(472r)	0.939877	1	0.340826	443
chr3:113629737-113630237	Rnpc3	0.40677	0.36624	0.148975	0.148975	E2f5	TRUE	E2f5_extended_+/+	E2f5_extended_+/+_(41g)	E2f5_extended_+/+_(44r)	0.184726	1	0.236762	444
chr2:117121910-117122410	Spred1	0.0407558	-0.596083	-0.0242938	0.0242938	Hoxb6	TRUE	Hoxb6_extended_-/-	Hoxb6_extended_-/-_(161g)	Hoxb6_extended_-/-_(214r)	2.38023	-1	-0.466171	445
chr2:105016793-105017293	Wt1	0.101923	0.703462	0.0716992	0.0716992	Wt1	TRUE	Wt1_extended_+/+	Wt1_extended_+/+_(1194g)	Wt1_extended_+/+_(2382r)	2.17168	1	1	446
chr10:63337460-63337960	Herc4	0.0221461	-0.186831	-0.00413759	0.00413759	Sf1	TRUE	Sf1_extended_+/-	Sf1_extended_+/-_(44g)	Sf1_extended_+/-_(38r)	3.7126	1	0.540946	447
chr11:70540513-70541013	Slc25a11	0.065754	-0.616419	-0.040532	0.040532	Gata5	TRUE	Gata5_extended_+/-	Gata5_extended_+/-_(88g)	Gata5_extended_+/-_(83r)	1.98726	1	0.688743	448
chr7:5079909-5080409	Zfp580	0.0560933	0.677985	0.0380304	0.0380304	Zfp580	TRUE	Zfp580_extended_+/+	Zfp580_extended_+/+_(887g)	Zfp580_extended_+/+_(793r)	2.21781	1	1	449
chr4:93335280-93335780	Tusc1	0.572901	-0.360172	-0.206343	0.206343	Klf14	TRUE	Klf14_extended_-/-	Klf14_extended_-/-_(31g)	Klf14_extended_-/-_(80r)	0.143185	-1	-0.0909157	450
chr5:124334356-124334856	Kmt5a	0.0417117	0.675022	0.0281563	0.0281563	Tbx20	TRUE	Tbx20_extended_+/+	Tbx20_extended_+/+_(216g)	Tbx20_extended_+/+_(279r)	3.85161	1	0.651598	451
chr11:70139361-70139861	Rnasek	0.102094	0.696669	0.0711259	0.0711259	Bnc2	TRUE	Bnc2_extended_+/+	Bnc2_extended_+/+_(1015g)	Bnc2_extended_+/+_(1784r)	2.71522	1	0.83086	452
chr3:5576028-5576528	Pex2	0.226089	-0.275415	-0.0622684	0.0622684	Meis1	TRUE	Meis1_extended_+/-	Meis1_extended_+/-_(616g)	Meis1_extended_+/-_(698r)	0.25574	1	0.567404	453
chr11:30885154-30885654	Chac2	0.142623	-0.115339	-0.01645	0.01645	Ctcf	TRUE	Ctcf_extended_+/-	Ctcf_extended_+/-_(304g)	Ctcf_extended_+/-_(395r)	1.58938	1	0.142327	454
chr1:84839399-84839899	Dner	0.0579207	0.245327	0.0142095	0.0142095	Cebpb	TRUE	Cebpb_extended_-/+	Cebpb_extended_-/+_(39g)	Cebpb_extended_-/+_(37r)	1.48337	-1	-0.135595	455
chr2:80616931-80617431	Nup35	0.100012	0.622626	0.0622701	0.0622701	Meis1	TRUE	Meis1_extended_+/+	Meis1_extended_+/+_(810g)	Meis1_extended_+/+_(983r)	0.882167	1	0.621104	456
chr10:53629795-53630295	Asf1a	0.0655492	0.445296	0.0291888	0.0291888	Klf12	TRUE	Klf12_extended_+/+	Klf12_extended_+/+_(1120g)	Klf12_extended_+/+_(2458r)	2.1415	1	0.663026	457
chr13:62382966-62383466	Zfp808	0.192634	-0.650692	-0.125346	0.125346	Fos	TRUE	Fos_extended_+/-	Fos_extended_+/-_(602g)	Fos_extended_+/-_(1158r)	0.943504	1	0.510082	458
chr10:14705302-14705802	Vta1	0.0498664	0.359823	0.0179431	0.0179431	Rfx5	TRUE	Rfx5_extended_+/+	Rfx5_extended_+/+_(33g)	Rfx5_extended_+/+_(34r)	0.922827	1	0.415033	459
chr17:74489316-74489816	Yipf4	0.0981779	-0.31648	-0.0310714	0.0310714	Mbd2	TRUE	Mbd2_extended_+/-	Mbd2_extended_+/-_(394g)	Mbd2_extended_+/-_(827r)	0.581239	1	0.0814353	460
chr2:164442933-164443433	Dbndd2	0.0696135	0.609499	0.0424294	0.0424294	Klf12	TRUE	Klf12_extended_+/+	Klf12_extended_+/+_(1120g)	Klf12_extended_+/+_(2458r)	4.16973	1	0.68489	461
chr14:120496191-120496691	Rap2a	0.0263366	0.517264	0.0136229	0.0136229	Rbpj	TRUE	Rbpj_extended_+/+	Rbpj_extended_+/+_(33g)	Rbpj_extended_+/+_(31r)	5.96021	1	0.70881	462
chr19:60463924-60464424	Cacul1	0.0537919	0.228337	0.0122827	0.0122827	Jund	TRUE	Jund_extended_+/+	Jund_extended_+/+_(526g)	Jund_extended_+/+_(1434r)	0.895558	1	0.385574	463
chr2:23571649-23572149	Spopl	0.241638	-0.361529	-0.0873594	0.0873594	Zfp580	TRUE	Zfp580_extended_-/-	Zfp580_extended_-/-_(33g)	Zfp580_extended_-/-_(33r)	0.338163	-1	-0.248721	464
chr2:69673463-69673963	Phospho2	0.0699351	0.401653	0.0280896	0.0280896	Yeats4	TRUE	Yeats4_extended_+/+	Yeats4_extended_+/+_(81g)	Yeats4_extended_+/+_(69r)	2.14175	1	0.49529	465
chr9:70922218-70922718	Adam10	0.0279991	-0.134318	-0.00376079	0.00376079	Nfib	TRUE	Nfib_extended_+/-	Nfib_extended_+/-_(339g)	Nfib_extended_+/-_(364r)	2.53996	1	0.480821	466
chr2:129129438-129129938	Chchd5	0.0455721	0.160093	0.00729577	0.00729577	Zfp580	TRUE	Zfp580_extended_+/+	Zfp580_extended_+/+_(887g)	Zfp580_extended_+/+_(793r)	0.969453	1	0.489948	467
chr9:4309449-4309949	Aasdhppt	0.530005	0.0616603	0.0326803	0.0326803	Ube2k	TRUE	Ube2k_extended_+/+	Ube2k_extended_+/+_(952g)	Ube2k_extended_+/+_(1779r)	0.250359	1	0.522945	468
chr3:159665060-159665560	Depdc1a	0.380807	0.266974	0.101666	0.101666	Foxm1	TRUE	Foxm1_extended_+/+	Foxm1_extended_+/+_(28g)	Foxm1_extended_+/+_(29r)	0.58057	1	0.40766	469
chrX:111463229-111463729	Hdx	0.193132	-0.050416	-0.00973695	0.00973695	Hinfp	TRUE	Hinfp_extended_+/-	Hinfp_extended_+/-_(217g)	Hinfp_extended_+/-_(361r)	2.23522	1	0.251625	470
chr9:4309449-4309949	Msantd4	0.358868	-0.103966	-0.03731	0.03731	Nfyc	TRUE	Nfyc_extended_+/-	Nfyc_extended_+/-_(443g)	Nfyc_extended_+/-_(472r)	0.800941	1	0.51387	471
chr3:51559522-51560022	Naa15	0.0290735	-0.113067	-0.00328724	0.00328724	Peg3	TRUE	Peg3_extended_+/-	Peg3_extended_+/-_(50g)	Peg3_extended_+/-_(43r)	2.96368	1	0.53584	472
chr5:29568847-29569347	Nom1	0.0595773	-0.0588766	-0.00350771	0.00350771	Yy1	TRUE	Yy1_extended_+/-	Yy1_extended_+/-_(319g)	Yy1_extended_+/-_(480r)	3.27823	1	0.259684	473
chr9:7184273-7184773	Dync2h1	0.121936	0.557266	0.0679508	0.0679508	Zfp580	TRUE	Zfp580_extended_+/+	Zfp580_extended_+/+_(887g)	Zfp580_extended_+/+_(793r)	1.11189	1	0.693399	474
chr19:4201362-4201862	Pold4	0.0385304	-0.347029	-0.0133712	0.0133712	Bhlhe40	TRUE	Bhlhe40_extended_+/-	Bhlhe40_extended_+/-_(122g)	Bhlhe40_extended_+/-_(126r)	1.22718	1	0.413298	475
chr7:125491287-125491787	Nsmce1	0.0811134	0.416162	0.0337563	0.0337563	Tfdp1	TRUE	Tfdp1_extended_+/+	Tfdp1_extended_+/+_(816g)	Tfdp1_extended_+/+_(2244r)	0.995326	1	0.667777	476
chr10:88503649-88504149	Chpt1	0.0781624	-0.426775	-0.0333577	0.0333577	Yy1	TRUE	Yy1_extended_+/-	Yy1_extended_+/-_(319g)	Yy1_extended_+/-_(480r)	2.9682	1	0.437586	477
chr3:142764995-142765495	Pkn2	0.0771912	-0.379536	-0.0292968	0.0292968	Yy1	TRUE	Yy1_extended_+/-	Yy1_extended_+/-_(319g)	Yy1_extended_+/-_(480r)	3.4998	1	0.63769	478
chr15:55557110-55557610	Sntb1	0.0252009	0.481834	0.0121426	0.0121426	Tfdp1	TRUE	Tfdp1_extended_+/+	Tfdp1_extended_+/+_(816g)	Tfdp1_extended_+/+_(2244r)	0.489114	1	0.438802	479
chr12:101957801-101958301	Ndufb1-ps	0.0468493	0.788902	0.0369595	0.0369595	Ak6	TRUE	Ak6_extended_+/+	Ak6_extended_+/+_(807g)	Ak6_extended_+/+_(649r)	3.38635	1	0.794945	480
chr3:108020281-108020781	Gstm5	0.0635379	-0.703658	-0.044709	0.044709	Tcf3	TRUE	Tcf3_extended_+/-	Tcf3_extended_+/-_(528g)	Tcf3_extended_+/-_(500r)	2.81783	1	0.733585	481
chrX:155623693-155624193	Ptchd1	0.0948106	0.789439	0.0748472	0.0748472	Hoxb8	TRUE	Hoxb8_extended_+/+	Hoxb8_extended_+/+_(354g)	Hoxb8_extended_+/+_(493r)	2.24587	1	0.584114	482
chr12:111825677-111826177	Apopt1	0.0804743	-0.689237	-0.0554659	0.0554659	Tbx20	TRUE	Tbx20_extended_-/-	Tbx20_extended_-/-_(395g)	Tbx20_extended_-/-_(394r)	3.93878	-1	-0.573514	483
chr12:46818569-46819069	Nova1	0.0478513	0.348773	0.0166892	0.0166892	Meis2	TRUE	Meis2_extended_+/+	Meis2_extended_+/+_(449g)	Meis2_extended_+/+_(573r)	1.02663	1	0.572784	484
chr4:109201879-109202379	Osbpl9	0.0397643	0.448534	0.0178356	0.0178356	Klf12	TRUE	Klf12_extended_+/+	Klf12_extended_+/+_(1120g)	Klf12_extended_+/+_(2458r)	3.87577	1	0.587996	485
chr9:54752128-54752628	Crabp1	0.0926674	0.861544	0.079837	0.079837	Hoxb8	TRUE	Hoxb8_extended_+/+	Hoxb8_extended_+/+_(354g)	Hoxb8_extended_+/+_(493r)	1.71286	1	0.723098	486
chrX:50995212-50995712	Rap2c	0.0466653	0.616963	0.0287907	0.0287907	Tbx20	TRUE	Tbx20_extended_+/+	Tbx20_extended_+/+_(216g)	Tbx20_extended_+/+_(279r)	5.13201	1	0.684028	487
chr4:109117738-109118238	Osbpl9	0.0352326	0.303616	0.0106972	0.0106972	Klf12	TRUE	Klf12_extended_+/+	Klf12_extended_+/+_(1120g)	Klf12_extended_+/+_(2458r)	3.87577	1	0.587996	488
chr4:26346561-26347061	Manea	0.218176	-0.0539948	-0.0117804	0.0117804	Zfp148	TRUE	Zfp148_extended_+/-	Zfp148_extended_+/-_(341g)	Zfp148_extended_+/-_(613r)	0.635025	1	0.263583	489
chr8:129234101-129234601	2610044O15Rik8	0.489993	-0.0696344	-0.0341204	0.0341204	Hinfp	TRUE	Hinfp_extended_+/-	Hinfp_extended_+/-_(217g)	Hinfp_extended_+/-_(361r)	0.241965	1	0.0549715	490
chr12:109519772-109520272	Dlk1	0.0792846	0.874988	0.0693731	0.0693731	Hoxb8	TRUE	Hoxb8_extended_+/+	Hoxb8_extended_+/+_(354g)	Hoxb8_extended_+/+_(493r)	2.70198	1	0.760899	491
chr11:96351740-96352240	Hoxb7	0.0188698	0.75383	0.0142246	0.0142246	Hoxb7	TRUE	Hoxb7_extended_+/+	Hoxb7_extended_+/+_(210g)	Hoxb7_extended_+/+_(294r)	5.05735	1	1	492
chr8:83997155-83997655	Prkaca	0.0588699	0.683649	0.0402463	0.0402463	Hoxb8	TRUE	Hoxb8_extended_+/+	Hoxb8_extended_+/+_(354g)	Hoxb8_extended_+/+_(493r)	0.793078	1	0.496335	493
chr2:115875074-115875574	Meis2	0.0399878	0.655654	0.0262181	0.0262181	Meis2	TRUE	Meis2_extended_+/+	Meis2_extended_+/+_(449g)	Meis2_extended_+/+_(573r)	5.34688	1	1	494
chr3:146278528-146279028	Ssx2ip	0.056448	0.538539	0.0303995	0.0303995	Tbx20	TRUE	Tbx20_extended_+/+	Tbx20_extended_+/+_(216g)	Tbx20_extended_+/+_(279r)	4.23175	1	0.682857	495
chr18:32162770-32163270	Ercc3	0.0657784	0.223839	0.0147238	0.0147238	Nrf1	TRUE	Nrf1_extended_+/+	Nrf1_extended_+/+_(189g)	Nrf1_extended_+/+_(234r)	2.25861	1	0.3513	496
chrX:75232685-75233185	Fundc2	0.132326	-0.123068	-0.0162851	0.0162851	Sp4	TRUE	Sp4_extended_+/-	Sp4_extended_+/-_(252g)	Sp4_extended_+/-_(405r)	0.139726	1	0.251053	497
chr9:111013733-111014233	Ccrl2	0.0278375	-0.483229	-0.0134519	0.0134519	Junb	TRUE	Junb_extended_+/-	Junb_extended_+/-_(824g)	Junb_extended_+/-_(1840r)	1.19796	1	0.252073	498
chr5:76529073-76529573	Exoc1	0.0992315	-0.192428	-0.019095	0.019095	Bclaf1	TRUE	Bclaf1_extended_+/-	Bclaf1_extended_+/-_(129g)	Bclaf1_extended_+/-_(144r)	0.297028	1	0.207526	499
chr15:11995255-11995755	Zfr	0.0133696	-0.354297	-0.00473683	0.00473683	Yy1	TRUE	Yy1_extended_+/-	Yy1_extended_+/-_(319g)	Yy1_extended_+/-_(480r)	3.91872	1	0.597853	500
chr1:16619897-16620397	Stau2	0.00736844	-0.120754	-0.000889768	0.000889768	Sf1	TRUE	Sf1_extended_+/-	Sf1_extended_+/-_(44g)	Sf1_extended_+/-_(38r)	3.34837	1	0.650582	501
chr13:75752501-75753001	Rhobtb3	0.0620407	-0.508544	-0.0315504	0.0315504	Nfia	TRUE	Nfia_extended_+/-	Nfia_extended_+/-_(488g)	Nfia_extended_+/-_(568r)	0.570327	1	0.158784	502
chr3:116662250-116662750	Agl	0.0644471	-0.354465	-0.0228443	0.0228443	Yy1	TRUE	Yy1_extended_+/-	Yy1_extended_+/-_(319g)	Yy1_extended_+/-_(480r)	2.66222	1	0.395141	503
chr11:107272505-107273005	Bptf	0.0402818	-0.499263	-0.0201112	0.0201112	Yy1	TRUE	Yy1_extended_+/-	Yy1_extended_+/-_(319g)	Yy1_extended_+/-_(480r)	4.69966	1	0.666118	504
chrX:38181757-38182257	Zbtb33	0.0821524	-0.272411	-0.0223792	0.0223792	Smc3	TRUE	Smc3_extended_+/-	Smc3_extended_+/-_(310g)	Smc3_extended_+/-_(407r)	1.79297	1	0.410481	505
chr1:90690723-90691223	Cops8	0.0333039	-0.725491	-0.0241617	0.0241617	Tcf3	TRUE	Tcf3_extended_+/-	Tcf3_extended_+/-_(528g)	Tcf3_extended_+/-_(500r)	4.9372	1	0.78267	506
chr8:25406440-25406940	Tacc1	0.0996376	0.762783	0.0760019	0.0760019	Tbx20	TRUE	Tbx20_extended_+/+	Tbx20_extended_+/+_(216g)	Tbx20_extended_+/+_(279r)	2.38908	1	0.756071	507
chr14:73385001-73385501	Sucla2	0.0570926	0.696897	0.0397876	0.0397876	Klf12	TRUE	Klf12_extended_+/+	Klf12_extended_+/+_(1120g)	Klf12_extended_+/+_(2458r)	1.80302	1	0.684274	508
chr3:145947369-145947869	Ddah1	0.0973538	0.653831	0.0636529	0.0636529	Hoxb8	TRUE	Hoxb8_extended_+/+	Hoxb8_extended_+/+_(354g)	Hoxb8_extended_+/+_(493r)	1.25682	1	0.611005	509
chr11:84129241-84129741	Tada2a	0.0523481	0.570017	0.0298393	0.0298393	Ak6	TRUE	Ak6_extended_+/+	Ak6_extended_+/+_(807g)	Ak6_extended_+/+_(649r)	1.15225	1	0.641608	510
chr4:118620519-118621019	Ebna1bp2	0.0716488	0.369355	0.0264638	0.0264638	Klf12	TRUE	Klf12_extended_+/+	Klf12_extended_+/+_(1120g)	Klf12_extended_+/+_(2458r)	1.58837	1	0.485238	511
chr15:44618899-44619399	Sybu	0.107515	0.172605	0.0185577	0.0185577	Heyl	TRUE	Heyl_extended_+/+	Heyl_extended_+/+_(14g)	Heyl_extended_+/+_(13r)	1.32777	1	0.322968	512
chr16:34690414-34690914	Ccdc14	0.0562962	0.119554	0.00673042	0.00673042	Sp3	TRUE	Sp3_extended_+/+	Sp3_extended_+/+_(131g)	Sp3_extended_+/+_(189r)	1.0747	1	0.0801725	513
chr18:88971486-88971986	Socs6	0.103303	0.286294	0.029575	0.029575	Klf12	TRUE	Klf12_extended_+/+	Klf12_extended_+/+_(1120g)	Klf12_extended_+/+_(2458r)	3.2622	1	0.476671	514
chr7:98904754-98905254	Wnt11	0.0650965	-0.587887	-0.0382694	0.0382694	Hoxb6	TRUE	Hoxb6_extended_-/-	Hoxb6_extended_-/-_(161g)	Hoxb6_extended_-/-_(214r)	1.57659	-1	-0.505511	515
chr12:102649333-102649833	Gm20604	0.0541064	0.737283	0.0398917	0.0398917	Tbx20	TRUE	Tbx20_extended_+/+	Tbx20_extended_+/+_(216g)	Tbx20_extended_+/+_(279r)	4.46595	1	0.61158	516
chr5:76529073-76529573	Exoc1	0.0992315	-0.192428	-0.019095	0.019095	Ets1	TRUE	Ets1_extended_+/-	Ets1_extended_+/-_(193g)	Ets1_extended_+/-_(272r)	0.169633	1	0.140564	517
chr18:88894026-88894526	Rttn	0.117227	0.195189	0.0228815	0.0228815	Tfdp1	TRUE	Tfdp1_extended_+/+	Tfdp1_extended_+/+_(816g)	Tfdp1_extended_+/+_(2244r)	0.345275	1	0.416709	518
chr17:28691029-28691529	Srpk1	0.0190498	-0.0742295	-0.00141406	0.00141406	Chd2	TRUE	Chd2_extended_+/-	Chd2_extended_+/-_(136g)	Chd2_extended_+/-_(160r)	1.06225	1	0.29371	519
chr9:37616745-37617245	Spa17	0.0490282	0.373856	0.0183295	0.0183295	Gata6	TRUE	Gata6_extended_+/+	Gata6_extended_+/+_(66g)	Gata6_extended_+/+_(66r)	0.287266	1	0.205514	520
chr2:9970127-9970627	Atp5c1	0.0831503	-0.685772	-0.0570221	0.0570221	Tbx20	TRUE	Tbx20_extended_-/-	Tbx20_extended_-/-_(395g)	Tbx20_extended_-/-_(394r)	1.57266	-1	-0.667444	521
chr6:87127034-87127534	Antxr1	0.0780201	0.662621	0.0516977	0.0516977	Foxp1	TRUE	Foxp1_extended_+/+	Foxp1_extended_+/+_(779g)	Foxp1_extended_+/+_(856r)	1.05515	1	0.767091	522
chr7:44468886-44469386	Josd2	0.0260874	-0.451071	-0.0117673	0.0117673	Tcf3	TRUE	Tcf3_extended_+/-	Tcf3_extended_+/-_(528g)	Tcf3_extended_+/-_(500r)	3.49958	1	0.596936	523
chr13:92653189-92653689	Zfyve16	0.0641623	0.460176	0.029526	0.029526	Nfia	TRUE	Nfia_extended_+/+	Nfia_extended_+/+_(667g)	Nfia_extended_+/+_(908r)	0.188364	1	0.334559	524
chr16:16302679-16303179	Fgd4	0.0618608	-0.395122	-0.0244426	0.0244426	Yy1	TRUE	Yy1_extended_+/-	Yy1_extended_+/-_(319g)	Yy1_extended_+/-_(480r)	2.43685	1	0.484364	525
chr1:150393036-150393536	Odr4	0.220765	0.774859	0.171062	0.171062	Zfp143	TRUE	Zfp143_extended_+/+	Zfp143_extended_+/+_(43g)	Zfp143_extended_+/+_(44r)	0.0932352	1	0.333738	526
chr4:21847522-21848022	Ccnc	0.105447	0.56721	0.0598104	0.0598104	Klf12	TRUE	Klf12_extended_+/+	Klf12_extended_+/+_(1120g)	Klf12_extended_+/+_(2458r)	3.29233	1	0.579443	527
chr7:110002959-110003459	Dennd5a	0.0540485	0.0978723	0.00528985	0.00528985	Jund	TRUE	Jund_extended_+/+	Jund_extended_+/+_(526g)	Jund_extended_+/+_(1434r)	3.2475	1	0.475159	528
chr4:34729910-34730410	Orc3	0.0801632	0.503226	0.0403403	0.0403403	Klf12	TRUE	Klf12_extended_+/+	Klf12_extended_+/+_(1120g)	Klf12_extended_+/+_(2458r)	1.44794	1	0.585288	529
chr9:53705930-53706430	Cul5	0.068708	0.24904	0.017111	0.017111	Klf12	TRUE	Klf12_extended_+/+	Klf12_extended_+/+_(1120g)	Klf12_extended_+/+_(2458r)	2.00032	1	0.583808	530
chr11:74723445-74723945	Pafah1b1	0.0616525	-0.449153	-0.0276914	0.0276914	Yy1	TRUE	Yy1_extended_+/-	Yy1_extended_+/-_(319g)	Yy1_extended_+/-_(480r)	1.7992	1	0.598017	531
chr9:98433897-98434397	Copb2	0.0268842	-0.469745	-0.0126287	0.0126287	Peg3	TRUE	Peg3_extended_+/-	Peg3_extended_+/-_(50g)	Peg3_extended_+/-_(43r)	4.25785	1	0.662911	532
chr2:150500500-150501000	Zfp442	0.120882	-0.304957	-0.0368639	0.0368639	Thap1	TRUE	Thap1_extended_+/-	Thap1_extended_+/-_(84g)	Thap1_extended_+/-_(92r)	0.294979	1	0.307561	533
chrX:20950494-20950994	Elk1	0.0692615	-0.274841	-0.0190359	0.0190359	Fos	TRUE	Fos_extended_+/-	Fos_extended_+/-_(602g)	Fos_extended_+/-_(1158r)	1.6734	1	0.46977	534
chr8:105860265-105860765	Thap11	0.0252187	-0.331293	-0.00835477	0.00835477	Thap11	TRUE	Thap11_extended_+/-	Thap11_extended_+/-_(65g)	Thap11_extended_+/-_(67r)	2.68935	1	1	535
chr4:95105872-95106372	Jun	0.0424624	-0.0971909	-0.00412696	0.00412696	Jun	TRUE	Jun_extended_+/-	Jun_extended_+/-_(675g)	Jun_extended_+/-_(1155r)	4.25372	1	1	536
chr4:48754619-48755119	Cavin4	0.0704775	-0.0711379	-0.00501362	0.00501362	Nf1	TRUE	Nf1_extended_+/-	Nf1_extended_+/-_(131g)	Nf1_extended_+/-_(153r)	4.15507	1	0.229309	537
chr5:110416997-110417497	Pgam5	0.0363048	0.612308	0.0222297	0.0222297	Bnc2	TRUE	Bnc2_extended_+/+	Bnc2_extended_+/+_(1015g)	Bnc2_extended_+/+_(1784r)	4.3232	1	0.754943	538
chr5:84417132-84417632	Epha5	0.283943	0.334187	0.0948899	0.0948899	Klf12	TRUE	Klf12_extended_+/+	Klf12_extended_+/+_(1120g)	Klf12_extended_+/+_(2458r)	1.40088	1	0.605825	539
chr13:17944013-17944513	Rala	0.0643612	0.284053	0.018282	0.018282	Klf12	TRUE	Klf12_extended_+/+	Klf12_extended_+/+_(1120g)	Klf12_extended_+/+_(2458r)	2.30347	1	0.688078	540
chr7:24112072-24112572	Zfp112	0.104437	-0.170783	-0.0178361	0.0178361	Egr1	TRUE	Egr1_extended_+/-	Egr1_extended_+/-_(287g)	Egr1_extended_+/-_(302r)	0.394083	1	0.16722	541
chr11:96906424-96906924	Cbx1	0.0304057	-0.682768	-0.02076	0.02076	Tcf3	TRUE	Tcf3_extended_+/-	Tcf3_extended_+/-_(528g)	Tcf3_extended_+/-_(500r)	4.23273	1	0.755772	542
chr14:63681460-63681960	Mtmr9	0.0803591	0.238969	0.0192033	0.0192033	Myrf	TRUE	Myrf_extended_+/+	Myrf_extended_+/+_(112g)	Myrf_extended_+/+_(105r)	0.191744	1	0.212704	543
chr6:108736089-108736589	Arl8b	0.0677075	-0.330291	-0.0223632	0.0223632	Gata5	TRUE	Gata5_extended_+/-	Gata5_extended_+/-_(88g)	Gata5_extended_+/-_(83r)	2.28942	1	0.719825	544
chr3:106684717-106685217	Lrif1	0.293323	-0.135607	-0.0397765	0.0397765	Ube2k	TRUE	Ube2k_extended_+/-	Ube2k_extended_+/-_(475g)	Ube2k_extended_+/-_(591r)	0.567245	1	0.346621	545
chr10:11515026-11515526	Epm2a	0.0863492	-0.395004	-0.0341083	0.0341083	Tcf3	TRUE	Tcf3_extended_+/-	Tcf3_extended_+/-_(528g)	Tcf3_extended_+/-_(500r)	3.08531	1	0.483684	546
chr11:119428623-119429123	Sgsh	0.0325194	-0.246007	-0.00800002	0.00800002	Sp4	TRUE	Sp4_extended_+/-	Sp4_extended_+/-_(252g)	Sp4_extended_+/-_(405r)	0.12554	1	0.120748	547
chr3:106482274-106482774	Dram2	0.180428	0.078805	0.0142186	0.0142186	Klf12	TRUE	Klf12_extended_+/+	Klf12_extended_+/+_(1120g)	Klf12_extended_+/+_(2458r)	1.47099	1	0.46686	548
chr11:93500335-93500835	Car10	0.134607	0.556116	0.074857	0.074857	Hoxb8	TRUE	Hoxb8_extended_+/+	Hoxb8_extended_+/+_(354g)	Hoxb8_extended_+/+_(493r)	1.65576	1	0.540459	549
chr5:4323124-4323624	Mterf1b	0.197549	0.213081	0.0420939	0.0420939	Atf3	TRUE	Atf3_extended_+/+	Atf3_extended_+/+_(485g)	Atf3_extended_+/+_(774r)	1.40667	1	0.285287	550
chr17:22739478-22739978	Zfp945	0.189971	-0.131196	-0.0249233	0.0249233	Erf	TRUE	Erf_extended_+/-	Erf_extended_+/-_(102g)	Erf_extended_+/-_(112r)	0.85945	1	0.356648	551
chr9:54752128-54752628	Crabp1	0.0926674	0.861544	0.079837	0.079837	Meis2	TRUE	Meis2_extended_+/+	Meis2_extended_+/+_(449g)	Meis2_extended_+/+_(573r)	1.55651	1	0.728428	552
chr3:36031962-36032462	Zfp267	0.119483	-0.697531	-0.0833428	0.0833428	Meis1	TRUE	Meis1_extended_+/-	Meis1_extended_+/-_(616g)	Meis1_extended_+/-_(698r)	0.979776	1	0.671253	553
chr15:99056693-99057193	Lmbr1l	0.0298452	0.53922	0.0160931	0.0160931	Barx1	TRUE	Barx1_extended_+/+	Barx1_extended_+/+_(67g)	Barx1_extended_+/+_(58r)	0.716572	1	0.515834	554
chr10:29313065-29313565	Soga3	0.17003	-0.322905	-0.0549034	0.0549034	Vps4b	TRUE	Vps4b_extended_+/-	Vps4b_extended_+/-_(226g)	Vps4b_extended_+/-_(316r)	0.175118	1	0.197474	555
chr19:10469231-10469731	Cpsf7	0.0471906	-0.526642	-0.0248525	0.0248525	Tcf3	TRUE	Tcf3_extended_+/-	Tcf3_extended_+/-_(528g)	Tcf3_extended_+/-_(500r)	3.75127	1	0.616284	556
chr2:69816638-69817138	Mettl5	0.0978824	0.155739	0.0152441	0.0152441	Foxp1	TRUE	Foxp1_extended_+/+	Foxp1_extended_+/+_(779g)	Foxp1_extended_+/+_(856r)	1.25247	1	0.475675	557
chr3:158036406-158036906	Srsf11	0.0755767	0.75636	0.0571632	0.0571632	Taf9	TRUE	Taf9_extended_+/+	Taf9_extended_+/+_(213g)	Taf9_extended_+/+_(249r)	1.42948	1	0.733079	558
chr6:116337747-116338247	Washc2	0.0541657	-0.220342	-0.011935	0.011935	Yy1	TRUE	Yy1_extended_+/-	Yy1_extended_+/-_(319g)	Yy1_extended_+/-_(480r)	2.64087	1	0.305464	559
chrX:71528600-71529100	Hmgb3	0.138643	0.693662	0.0961714	0.0961714	Bnc2	TRUE	Bnc2_extended_+/+	Bnc2_extended_+/+_(1015g)	Bnc2_extended_+/+_(1784r)	2.6599	1	0.793297	560
chr10:81137179-81137679	Thop1	0.0458154	0.367578	0.0168407	0.0168407	Meis1	TRUE	Meis1_extended_+/+	Meis1_extended_+/+_(810g)	Meis1_extended_+/+_(983r)	0.48509	1	0.572814	561
chr15:8168758-8169258	Nup155	0.153279	-0.0517092	-0.00792596	0.00792596	E2f7	TRUE	E2f7_extended_+/-	E2f7_extended_+/-_(84g)	E2f7_extended_+/-_(110r)	0.960761	1	0.260953	562
chr7:119793835-119794335	Dcun1d3	0.0617282	-0.0773346	-0.00477373	0.00477373	Ets1	TRUE	Ets1_extended_+/-	Ets1_extended_+/-_(193g)	Ets1_extended_+/-_(272r)	2.14354	1	0.373486	563
chr18:31861670-31862170	Ammecr1l	0.0236464	-0.234149	-0.00553677	0.00553677	Tcf3	TRUE	Tcf3_extended_+/-	Tcf3_extended_+/-_(528g)	Tcf3_extended_+/-_(500r)	3.98787	1	0.571439	564
chr2:150311177-150311677	Zfp937	0.17558	-0.344862	-0.060551	0.060551	Cebpz	TRUE	Cebpz_extended_+/-	Cebpz_extended_+/-_(172g)	Cebpz_extended_+/-_(212r)	0.627902	1	0.36337	565
chr8:129234101-129234601	2610044O15Rik8	0.489993	-0.0696344	-0.0341204	0.0341204	Ube2k	TRUE	Ube2k_extended_+/-	Ube2k_extended_+/-_(475g)	Ube2k_extended_+/-_(591r)	0.254161	1	0.274541	566
chr4:133614410-133614910	Zdhhc18	0.107975	0.0848816	0.00916506	0.00916506	Jund	TRUE	Jund_extended_+/+	Jund_extended_+/+_(526g)	Jund_extended_+/+_(1434r)	2.5439	1	0.396579	567
chr2:91649836-91650336	Ckap5	0.0423651	-0.349576	-0.0148098	0.0148098	Bclaf1	TRUE	Bclaf1_extended_+/-	Bclaf1_extended_+/-_(129g)	Bclaf1_extended_+/-_(144r)	2.12948	1	0.498652	568
chrX:135885625-135886125	Bhlhb9	0.0649941	0.376692	0.0244828	0.0244828	Klf12	TRUE	Klf12_extended_+/+	Klf12_extended_+/+_(1120g)	Klf12_extended_+/+_(2458r)	2.95044	1	0.567181	569
chr14:67153542-67154042	Bnip3l	0.0709785	-0.607107	-0.0430915	0.0430915	Meis1	TRUE	Meis1_extended_+/-	Meis1_extended_+/-_(616g)	Meis1_extended_+/-_(698r)	0.571817	1	0.644781	570
chr10:81596947-81597447	Gm3055	0.538785	-0.092213	-0.049683	0.049683	Patz1	TRUE	Patz1_extended_+/-	Patz1_extended_+/-_(234g)	Patz1_extended_+/-_(352r)	0.124253	1	0.334339	571
chr17:17294031-17294531	Zfp97	0.134652	0.237868	0.0320294	0.0320294	Nfyc	TRUE	Nfyc_extended_+/+	Nfyc_extended_+/+_(596g)	Nfyc_extended_+/+_(691r)	0.56724	1	0.46984	572
chr9:20887953-20888453	Icam1	0.0197532	-0.26921	-0.00531776	0.00531776	Etv3	TRUE	Etv3_extended_+/-	Etv3_extended_+/-_(87g)	Etv3_extended_+/-_(111r)	2.84747	1	0.463138	573
chr6:60771882-60772382	Snca	0.2362	0.356542	0.0842154	0.0842154	Nfia	TRUE	Nfia_extended_+/+	Nfia_extended_+/+_(667g)	Nfia_extended_+/+_(908r)	0.58934	1	0.412492	574
chr6:50658350-50658850	Cycs	0.0380927	-0.132465	-0.00504595	0.00504595	Sf1	TRUE	Sf1_extended_+/-	Sf1_extended_+/-_(44g)	Sf1_extended_+/-_(38r)	4.08178	1	0.871423	575
chr6:83831588-83832088	Nagk	0.0402644	-0.120892	-0.00486763	0.00486763	Fos	TRUE	Fos_extended_+/-	Fos_extended_+/-_(602g)	Fos_extended_+/-_(1158r)	1.51085	1	0.401864	576
chr6:47595008-47595508	Ezh2	0.0891599	0.269511	0.0240296	0.0240296	Ybx1	TRUE	Ybx1_extended_+/+	Ybx1_extended_+/+_(36g)	Ybx1_extended_+/+_(26r)	2.05751	1	0.596501	577
chr13:62466637-62467137	Gm49359	0.356193	0.394612	0.140558	0.140558	Zfp580	TRUE	Zfp580_extended_+/+	Zfp580_extended_+/+_(887g)	Zfp580_extended_+/+_(793r)	0.43402	1	0.484004	578
chr15:43136069-43136569	Rspo2	0.0564498	0.668268	0.0377236	0.0377236	Rxrg	TRUE	Rxrg_extended_+/+	Rxrg_extended_+/+_(20g)	Rxrg_extended_+/+_(17r)	2.56731	1	0.738989	579
chr3:100162237-100162737	Wdr3	0.157174	-0.2109	-0.033148	0.033148	Gabpb1	TRUE	Gabpb1_extended_+/-	Gabpb1_extended_+/-_(61g)	Gabpb1_extended_+/-_(62r)	0.168755	1	0.179714	580
chrX:75416296-75416796	Mtcp1	0.185742	-0.355883	-0.0661023	0.0661023	Klf3	TRUE	Klf3_extended_+/-	Klf3_extended_+/-_(404g)	Klf3_extended_+/-_(963r)	0.373818	1	0.34839	581
chr19:40894378-40894878	Zfp518a	0.111026	-0.18587	-0.0206365	0.0206365	Zfp518a	TRUE	Zfp518a_extended_+/-	Zfp518a_extended_+/-_(47g)	Zfp518a_extended_+/-_(54r)	1.83207	1	1	582
chr2:52072650-52073150	Neb	0.0859836	0.26993	0.0232096	0.0232096	Tfdp1	TRUE	Tfdp1_extended_+/+	Tfdp1_extended_+/+_(816g)	Tfdp1_extended_+/+_(2244r)	0.435199	1	0.222549	583
chr14:45350973-45351473	Fermt2	0.0201769	-0.332854	-0.00671596	0.00671596	Ube2k	TRUE	Ube2k_extended_+/-	Ube2k_extended_+/-_(475g)	Ube2k_extended_+/-_(591r)	2.65441	1	0.567387	584
chr13:85189174-85189674	Rasa1	0.104549	-0.0912005	-0.00953492	0.00953492	Klf3	TRUE	Klf3_extended_+/-	Klf3_extended_+/-_(404g)	Klf3_extended_+/-_(963r)	0.662426	1	0.386563	585
chr8:124947173-124947673	Gnpat	0.0240383	0.616483	0.0148192	0.0148192	Foxc1	TRUE	Foxc1_extended_-/+	Foxc1_extended_-/+_(42g)	Foxc1_extended_-/+_(52r)	0.810843	-1	-0.0609505	586
chr8:72157880-72158380	Gm10282	0.00452499	0.497299	0.00225027	0.00225027	Bnc2	TRUE	Bnc2_extended_+/+	Bnc2_extended_+/+_(1015g)	Bnc2_extended_+/+_(1784r)	5.84781	1	0.885557	587
chr16:87665276-87665776	Bach1	0.0543175	0.152651	0.00829162	0.00829162	Bach1	TRUE	Bach1_extended_+/+	Bach1_extended_+/+_(229g)	Bach1_extended_+/+_(499r)	2.24934	1	1	588
chr9:117615038-117615538	Rbms3	0.0503141	0.752082	0.0378403	0.0378403	Isl1	TRUE	Isl1_extended_+/+	Isl1_extended_+/+_(102g)	Isl1_extended_+/+_(105r)	1.59731	1	0.745752	589
chr12:116109386-116109886	Wdr60	0.0575864	-0.252171	-0.0145216	0.0145216	Tcf3	TRUE	Tcf3_extended_+/-	Tcf3_extended_+/-_(528g)	Tcf3_extended_+/-_(500r)	2.91376	1	0.486739	590
chrX:20950494-20950994	Zfp182	0.197696	-0.262531	-0.0519014	0.0519014	Kat7	TRUE	Kat7_extended_+/-	Kat7_extended_+/-_(213g)	Kat7_extended_+/-_(365r)	1.14353	1	0.310071	591
chr14:118000248-118000748	Gpr180	0.0347422	-0.335373	-0.0116516	0.0116516	E2f1	TRUE	E2f1_extended_+/-	E2f1_extended_+/-_(244g)	E2f1_extended_+/-_(341r)	0.148172	1	0.316686	592
chr10:81137179-81137679	Apba3	0.0204914	0.438125	0.00897781	0.00897781	Fubp1	TRUE	Fubp1_extended_+/+	Fubp1_extended_+/+_(23g)	Fubp1_extended_+/+_(24r)	0.360667	1	0.347485	593
chr6:51446602-51447102	Nfe2l3	0.0579507	0.277654	0.0160903	0.0160903	Foxp1	TRUE	Foxp1_extended_+/+	Foxp1_extended_+/+_(779g)	Foxp1_extended_+/+_(856r)	2.98864	1	0.509173	594
chr14:45329691-45330191	Ero1l	0.0528999	-0.452282	-0.0239257	0.0239257	Yy1	TRUE	Yy1_extended_+/-	Yy1_extended_+/-_(319g)	Yy1_extended_+/-_(480r)	2.39485	1	0.552432	595
chr2:75633673-75634173	Hnrnpa3	0.0406752	-0.589668	-0.0239848	0.0239848	Tcf3	TRUE	Tcf3_extended_+/-	Tcf3_extended_+/-_(528g)	Tcf3_extended_+/-_(500r)	2.96967	1	0.86667	596
chr17:24163327-24163827	Prss27	0.0701785	-0.266576	-0.0187079	0.0187079	Bhlhe40	TRUE	Bhlhe40_extended_+/-	Bhlhe40_extended_+/-_(122g)	Bhlhe40_extended_+/-_(126r)	0.617435	1	0.233522	597
chr7:12478284-12478784	Zfp551	0.21322	0.0548449	0.011694	0.011694	Nfia	TRUE	Nfia_extended_+/+	Nfia_extended_+/+_(667g)	Nfia_extended_+/+_(908r)	0.312955	1	0.272741	598
chr5:86065447-86065947	Cenpc1	0.0929449	0.19045	0.0177013	0.0177013	Klf12	TRUE	Klf12_extended_+/+	Klf12_extended_+/+_(1120g)	Klf12_extended_+/+_(2458r)	1.08365	1	0.409264	599
chr2:150362499-150362999	Zfp937	0.15774	-0.411702	-0.0649419	0.0649419	Cebpz	TRUE	Cebpz_extended_+/-	Cebpz_extended_+/-_(172g)	Cebpz_extended_+/-_(212r)	0.627902	1	0.36337	600
chr7:118104609-118105109	Smg1	0.0678142	0.231208	0.0156792	0.0156792	Fosl2	TRUE	Fosl2_extended_+/+	Fosl2_extended_+/+_(386g)	Fosl2_extended_+/+_(925r)	0.84251	1	0.37171	601
chr11:5411428-5411928	Xbp1	0.0286934	0.635379	0.0182312	0.0182312	Foxp1	TRUE	Foxp1_extended_+/+	Foxp1_extended_+/+_(779g)	Foxp1_extended_+/+_(856r)	4.87215	1	0.744831	602
chrX:7728230-7728730	Prickle3	0.0742274	-0.382654	-0.0284034	0.0284034	Thap11	TRUE	Thap11_extended_+/-	Thap11_extended_+/-_(65g)	Thap11_extended_+/-_(67r)	1.49589	1	0.469311	603
chr1:135800368-135800868	Tnnt2	0.101023	0.691152	0.0698221	0.0698221	Tbx20	TRUE	Tbx20_extended_+/+	Tbx20_extended_+/+_(216g)	Tbx20_extended_+/+_(279r)	2.39325	1	0.688559	604
chr3:103914093-103914593	Rsbn1	0.06759	0.196786	0.0133008	0.0133008	Ybx1	TRUE	Ybx1_extended_+/+	Ybx1_extended_+/+_(36g)	Ybx1_extended_+/+_(26r)	1.68983	1	0.436216	605
chr8:122554665-122555165	Cdt1	0.101148	0.652539	0.066003	0.066003	Yeats4	TRUE	Yeats4_extended_+/+	Yeats4_extended_+/+_(81g)	Yeats4_extended_+/+_(69r)	1.10944	1	0.598059	606
chr13:29057196-29057696	Sox4	0.0242553	0.187551	0.00454911	0.00454911	Jund	TRUE	Jund_extended_+/+	Jund_extended_+/+_(526g)	Jund_extended_+/+_(1434r)	2.60424	1	0.538978	607
chr19:45736790-45737290	Npm3	0.07189	-0.736799	-0.0529685	0.0529685	Sox6	TRUE	Sox6_extended_+/-	Sox6_extended_+/-_(28g)	Sox6_extended_+/-_(23r)	0.336509	1	0.468942	608
chr16:52438281-52438781	Alcam	0.118661	0.822126	0.0975546	0.0975546	Foxp1	TRUE	Foxp1_extended_+/+	Foxp1_extended_+/+_(779g)	Foxp1_extended_+/+_(856r)	1.76422	1	0.915325	609
chr10:82047962-82048462	Zfp873	0.264087	-0.247524	-0.0653681	0.0653681	E2f1	TRUE	E2f1_extended_+/-	E2f1_extended_+/-_(244g)	E2f1_extended_+/-_(341r)	0.120697	1	0.0890378	610
chr19:60328248-60328748	Fam204a	0.119282	0.787844	0.0939757	0.0939757	Barx1	TRUE	Barx1_extended_+/+	Barx1_extended_+/+_(67g)	Barx1_extended_+/+_(58r)	1.78479	1	0.757015	611
chr2:26459358-26459858	Gpsm1	0.0882222	0.674985	0.0595486	0.0595486	Foxp1	TRUE	Foxp1_extended_+/+	Foxp1_extended_+/+_(779g)	Foxp1_extended_+/+_(856r)	1.59671	1	0.675153	612
chr2:86012630-86013130	Olfr1033	0.316422	0.050324	0.0159236	0.0159236	Foxp1	TRUE	Foxp1_extended_+/+	Foxp1_extended_+/+_(779g)	Foxp1_extended_+/+_(856r)	1.07003	1	0.346511	613
chr9:7184273-7184773	Dync2h1	0.121936	0.557266	0.0679508	0.0679508	Klf12	TRUE	Klf12_extended_+/+	Klf12_extended_+/+_(1120g)	Klf12_extended_+/+_(2458r)	2.06061	1	0.632581	614
chr15:89210289-89210789	Ncaph2	0.0425023	-0.363414	-0.0154459	0.0154459	Sf1	TRUE	Sf1_extended_+/-	Sf1_extended_+/-_(44g)	Sf1_extended_+/-_(38r)	3.11505	1	0.667892	615
chr5:151650940-151651440	Rfc3	0.267949	0.510951	0.136909	0.136909	Brca1	TRUE	Brca1_extended_+/+	Brca1_extended_+/+_(211g)	Brca1_extended_+/+_(238r)	0.578382	1	0.539034	616
chr8:83602558-83603058	Dnajb1	0.0955065	-0.593079	-0.0566429	0.0566429	Junb	TRUE	Junb_extended_+/-	Junb_extended_+/-_(824g)	Junb_extended_+/-_(1840r)	0.52283	1	0.552796	617
chr11:30232028-30232528	Sptbn1	0.0247744	-0.67442	-0.0167083	0.0167083	Yy1	TRUE	Yy1_extended_+/-	Yy1_extended_+/-_(319g)	Yy1_extended_+/-_(480r)	4.65672	1	0.750251	618
chr16:26545552-26546052	Il1rap	0.0951821	0.425811	0.0405296	0.0405296	Hoxa7	TRUE	Hoxa7_extended_+/+	Hoxa7_extended_+/+_(97g)	Hoxa7_extended_+/+_(101r)	1.2543	1	0.408512	619
chr8:4612886-4613386	Shcbp1	0.243986	0.206253	0.0503227	0.0503227	Tfdp1	TRUE	Tfdp1_extended_+/+	Tfdp1_extended_+/+_(816g)	Tfdp1_extended_+/+_(2244r)	1.6751	1	0.507675	620
chr2:73386339-73386839	Gpr155	0.0143832	-0.0885573	-0.00127374	0.00127374	Klf5	TRUE	Klf5_extended_-/-	Klf5_extended_-/-_(283g)	Klf5_extended_-/-_(705r)	0.299344	-1	-0.232608	621
chr14:57423878-57424378	Eef1akmt1	0.0495037	0.631804	0.0312766	0.0312766	Ak6	TRUE	Ak6_extended_+/+	Ak6_extended_+/+_(807g)	Ak6_extended_+/+_(649r)	1.47908	1	0.744876	622
chr5:3893655-3894155	Mterf1a	0.116278	-0.134049	-0.015587	0.015587	Erf	TRUE	Erf_extended_+/-	Erf_extended_+/-_(102g)	Erf_extended_+/-_(112r)	0.124975	1	0.108332	623
chr6:22909504-22910004	Ptprz1	0.109524	-0.604663	-0.0662252	0.0662252	Hoxb6	TRUE	Hoxb6_extended_-/-	Hoxb6_extended_-/-_(161g)	Hoxb6_extended_-/-_(214r)	1.83373	-1	-0.486384	624
chr7:79987656-79988156	Anpep	0.0172105	-0.12782	-0.00219985	0.00219985	Maf	TRUE	Maf_extended_+/-	Maf_extended_+/-_(162g)	Maf_extended_+/-_(178r)	3.4849	1	0.425531	625
chr12:80618125-80618625	Erh	0.00279029	0.674954	0.00188331	0.00188331	Bnc2	TRUE	Bnc2_extended_+/+	Bnc2_extended_+/+_(1015g)	Bnc2_extended_+/+_(1784r)	7.31605	1	0.901079	626
chr5:67529880-67530380	Atp8a1	0.113797	0.735551	0.0837038	0.0837038	Hoxb8	TRUE	Hoxb8_extended_+/+	Hoxb8_extended_+/+_(354g)	Hoxb8_extended_+/+_(493r)	1.37967	1	0.682659	627
chr7:41633590-41634090	Zfp788	0.181337	0.456667	0.0828107	0.0828107	Wt1	TRUE	Wt1_extended_+/+	Wt1_extended_+/+_(1194g)	Wt1_extended_+/+_(2382r)	0.514351	1	0.562044	628
chr2:29060062-29060562	Ttf1	0.0485241	-0.222871	-0.0108146	0.0108146	Etv1	TRUE	Etv1_extended_+/-	Etv1_extended_+/-_(97g)	Etv1_extended_+/-_(112r)	0.866343	1	0.333214	629
chr6:40471194-40471694	Ssbp1	0.178841	0.473261	0.0846384	0.0846384	Ak6	TRUE	Ak6_extended_+/+	Ak6_extended_+/+_(807g)	Ak6_extended_+/+_(649r)	0.638275	1	0.700294	630
chr11:19049725-19050225	Meis1	0.0137807	0.829014	0.0114244	0.0114244	Foxp1	TRUE	Foxp1_extended_+/+	Foxp1_extended_+/+_(779g)	Foxp1_extended_+/+_(856r)	2.68258	1	0.824187	631
chr3:155093232-155093732	Fpgt	0.26748	0.2842	0.0760178	0.0760178	Klf4	TRUE	Klf4_extended_-/+	Klf4_extended_-/+_(106g)	Klf4_extended_-/+_(202r)	0.179337	-1	-0.124167	632
chr11:54530283-54530783	Fnip1	0.0638038	-0.199734	-0.0127438	0.0127438	Nfic	TRUE	Nfic_extended_+/-	Nfic_extended_+/-_(329g)	Nfic_extended_+/-_(428r)	0.1897	1	0.421421	633
chr19:8837352-8837852	Nxf1	0.0238165	-0.282004	-0.00671634	0.00671634	Taf1	TRUE	Taf1_extended_+/-	Taf1_extended_+/-_(381g)	Taf1_extended_+/-_(783r)	0.912664	1	0.420764	634
chr1:69687335-69687835	Ikzf2	0.0447637	-0.0543078	-0.00243102	0.00243102	Vps4b	TRUE	Vps4b_extended_+/-	Vps4b_extended_+/-_(226g)	Vps4b_extended_+/-_(316r)	0.151801	1	0.263284	635
chr2:26237141-26237641	Tmem250-ps	0.0541403	0.494292	0.0267611	0.0267611	Klf12	TRUE	Klf12_extended_+/+	Klf12_extended_+/+_(1120g)	Klf12_extended_+/+_(2458r)	2.36287	1	0.64752	636
chrX:9202563-9203063	Xk	0.0929756	0.0559332	0.00520043	0.00520043	Fosl2	TRUE	Fosl2_extended_+/+	Fosl2_extended_+/+_(386g)	Fosl2_extended_+/+_(925r)	3.19814	1	0.197507	637
chrX:78582819-78583319	Prrg1	0.441433	0.406344	0.179373	0.179373	Tfdp1	TRUE	Tfdp1_extended_+/+	Tfdp1_extended_+/+_(816g)	Tfdp1_extended_+/+_(2244r)	0.39518	1	0.519823	638
chr4:156109657-156110157	Sdf4	0.0897362	-0.205888	-0.0184756	0.0184756	Smarcc2	TRUE	Smarcc2_extended_+/-	Smarcc2_extended_+/-_(36g)	Smarcc2_extended_+/-_(41r)	0.290501	1	0.437566	639
chr18:6515936-6516436	Epc1	0.0564955	0.464823	0.0262604	0.0262604	Wt1	TRUE	Wt1_extended_+/+	Wt1_extended_+/+_(1194g)	Wt1_extended_+/+_(2382r)	0.458153	1	0.667835	640
chr2:91730086-91730586	Zfp408	0.0930213	0.319564	0.0297263	0.0297263	Wt1	TRUE	Wt1_extended_+/+	Wt1_extended_+/+_(1194g)	Wt1_extended_+/+_(2382r)	1.38703	1	0.546226	641
chr6:149309444-149309944	Bicd1	0.0882974	-0.39903	-0.0352333	0.0352333	Yy1	TRUE	Yy1_extended_+/-	Yy1_extended_+/-_(319g)	Yy1_extended_+/-_(480r)	3.39155	1	0.45706	642
chr2:29921986-29922486	Urm1	0.0645614	-0.62693	-0.0404755	0.0404755	Tcf3	TRUE	Tcf3_extended_+/-	Tcf3_extended_+/-_(528g)	Tcf3_extended_+/-_(500r)	2.27734	1	0.710879	643
chr7:45255750-45256250	Tead2	0.0528416	-0.666913	-0.0352407	0.0352407	Meis1	TRUE	Meis1_extended_+/-	Meis1_extended_+/-_(616g)	Meis1_extended_+/-_(698r)	0.751052	1	0.777932	644
chr2:91526537-91527037	Zfp408	0.0687378	0.343203	0.023591	0.023591	Wt1	TRUE	Wt1_extended_+/+	Wt1_extended_+/+_(1194g)	Wt1_extended_+/+_(2382r)	1.38703	1	0.546226	645
chrX:59251556-59252056	Fgf13	0.143771	0.706865	0.101627	0.101627	Bach2	TRUE	Bach2_extended_+/+	Bach2_extended_+/+_(795g)	Bach2_extended_+/+_(2264r)	0.703779	1	0.521184	646
chr4:62480019-62480519	Fkbp15	0.0333846	0.137746	0.0045986	0.0045986	Nr2c2	TRUE	Nr2c2_extended_+/+	Nr2c2_extended_+/+_(102g)	Nr2c2_extended_+/+_(158r)	0.557109	1	0.10804	647
chr1:6287623-6288123	Rb1cc1	0.0568269	-0.25892	-0.0147136	0.0147136	Tead1	TRUE	Tead1_extended_+/-	Tead1_extended_+/-_(129g)	Tead1_extended_+/-_(171r)	4.53163	1	0.48025	648
chr6:83137437-83137937	Wbp1	0.0534107	-0.650154	-0.0347252	0.0347252	Tcf3	TRUE	Tcf3_extended_+/-	Tcf3_extended_+/-_(528g)	Tcf3_extended_+/-_(500r)	3.26615	1	0.838234	649
chr4:109280138-109280638	Osbpl9	0.0532691	0.413163	0.0220088	0.0220088	Klf12	TRUE	Klf12_extended_+/+	Klf12_extended_+/+_(1120g)	Klf12_extended_+/+_(2458r)	3.87577	1	0.587996	650
chr13:84345996-84346496	Tmem161b	0.189839	0.385758	0.0732318	0.0732318	Deaf1	TRUE	Deaf1_extended_+/+	Deaf1_extended_+/+_(29g)	Deaf1_extended_+/+_(26r)	0.481823	1	0.366257	651
chr11:102319215-102319715	Fam171a2	0.0641261	-0.422005	-0.0270615	0.0270615	Sf1	TRUE	Sf1_extended_-/-	Sf1_extended_-/-_(13g)	Sf1_extended_-/-_(13r)	1.27198	-1	-0.501139	652
chr4:45160678-45161178	Trmt10b	0.0288211	-0.30151	-0.00868983	0.00868983	Tcf3	TRUE	Tcf3_extended_+/-	Tcf3_extended_+/-_(528g)	Tcf3_extended_+/-_(500r)	2.50345	1	0.402756	653
chr5:101664444-101664944	Nkx6-1	0.0613944	0.650279	0.0399235	0.0399235	Foxp1	TRUE	Foxp1_extended_+/+	Foxp1_extended_+/+_(779g)	Foxp1_extended_+/+_(856r)	4.35354	1	0.761832	654
chr14:47649549-47650049	Ktn1	0.050921	-0.567026	-0.0288736	0.0288736	Yy1	TRUE	Yy1_extended_+/-	Yy1_extended_+/-_(319g)	Yy1_extended_+/-_(480r)	4.72491	1	0.68595	655
chr7:46770660-46771160	Hps5	0.0328262	-0.0550621	-0.00180748	0.00180748	Tead1	TRUE	Tead1_extended_+/-	Tead1_extended_+/-_(129g)	Tead1_extended_+/-_(171r)	3.20042	1	0.292281	656
chr6:99102197-99102697	Foxp1	0.0299361	0.8386	0.0251044	0.0251044	Foxp1	TRUE	Foxp1_extended_+/+	Foxp1_extended_+/+_(779g)	Foxp1_extended_+/+_(856r)	4.90997	1	1	657
chr8:123773459-123773959	Rhou	0.0908362	0.627921	0.057038	0.057038	Twist1	TRUE	Twist1_extended_+/+	Twist1_extended_+/+_(147g)	Twist1_extended_+/+_(156r)	0.801521	1	0.686197	658
chr4:138998662-138999162	Micos10	0.00349887	0.601832	0.00210573	0.00210573	Bnc2	TRUE	Bnc2_extended_+/+	Bnc2_extended_+/+_(1015g)	Bnc2_extended_+/+_(1784r)	5.75827	1	0.873671	659
chr6:66535083-66535583	Mad2l1	0.18509	0.308719	0.0571407	0.0571407	Klf12	TRUE	Klf12_extended_+/+	Klf12_extended_+/+_(1120g)	Klf12_extended_+/+_(2458r)	0.831512	1	0.491024	660
chr10:85535402-85535902	Btbd11	0.0559659	0.406266	0.0227371	0.0227371	Bach2	TRUE	Bach2_extended_+/+	Bach2_extended_+/+_(795g)	Bach2_extended_+/+_(2264r)	0.7847	1	0.438604	661
chr8:125012746-125013246	Gnpat	0.0679492	-0.638358	-0.0433759	0.0433759	Etv1	TRUE	Etv1_extended_+/-	Etv1_extended_+/-_(97g)	Etv1_extended_+/-_(112r)	0.440842	1	0.412779	662
chr7:101896174-101896674	Inppl1	0.0311954	-0.114767	-0.00358019	0.00358019	Bclaf1	TRUE	Bclaf1_extended_+/-	Bclaf1_extended_+/-_(129g)	Bclaf1_extended_+/-_(144r)	1.0726	1	0.194102	663
chr12:116404961-116405461	Esyt2	0.0819954	-0.360355	-0.0295475	0.0295475	Chd2	TRUE	Chd2_extended_+/-	Chd2_extended_+/-_(136g)	Chd2_extended_+/-_(160r)	1.49332	1	0.365463	664
chr7:28169516-28170016	Psmc4	0.085014	0.692459	0.0588687	0.0588687	Meis1	TRUE	Meis1_extended_+/+	Meis1_extended_+/+_(810g)	Meis1_extended_+/+_(983r)	0.575501	1	0.702098	665
chr1:181353337-181353837	Wdr26	0.070283	-0.222092	-0.0156093	0.0156093	Tead1	TRUE	Tead1_extended_+/-	Tead1_extended_+/-_(129g)	Tead1_extended_+/-_(171r)	3.73651	1	0.443915	666
chr16:18811423-18811923	Ufd1	0.0613787	0.386759	0.0237388	0.0237388	Nfyc	TRUE	Nfyc_extended_+/+	Nfyc_extended_+/+_(596g)	Nfyc_extended_+/+_(691r)	1.66896	1	0.543076	667
chr10:50592373-50592873	Ascc3	0.0852416	0.383373	0.0326794	0.0326794	Klf12	TRUE	Klf12_extended_+/+	Klf12_extended_+/+_(1120g)	Klf12_extended_+/+_(2458r)	1.84373	1	0.520059	668
chr4:68906863-68907363	Brinp1	0.0879942	-0.28694	-0.025249	0.025249	Nf1	TRUE	Nf1_extended_+/-	Nf1_extended_+/-_(131g)	Nf1_extended_+/-_(153r)	1.54501	1	0.422233	669
chr17:22866349-22866849	Zfp945	0.199672	0.203037	0.0405409	0.0405409	Jund	TRUE	Jund_extended_+/+	Jund_extended_+/+_(526g)	Jund_extended_+/+_(1434r)	0.736073	1	0.385305	670
chr9:114639877-114640377	Cmtm7	0.0442478	-0.503857	-0.0222946	0.0222946	Yy1	TRUE	Yy1_extended_+/-	Yy1_extended_+/-_(319g)	Yy1_extended_+/-_(480r)	3.91309	1	0.564373	671
chr13:19395612-19396112	Stard3nl	0.173255	0.516653	0.0895126	0.0895126	Wt1	TRUE	Wt1_extended_+/+	Wt1_extended_+/+_(1194g)	Wt1_extended_+/+_(2382r)	0.599424	1	0.777037	672
chr2:177957051-177957551	Zfp931	0.117154	-0.571446	-0.0669472	0.0669472	Nfyc	TRUE	Nfyc_extended_+/-	Nfyc_extended_+/-_(443g)	Nfyc_extended_+/-_(472r)	0.66208	1	0.541802	673
chr3:139205443-139205943	Stpg2	0.0571924	0.510498	0.0291966	0.0291966	Zfp580	TRUE	Zfp580_extended_+/+	Zfp580_extended_+/+_(887g)	Zfp580_extended_+/+_(793r)	0.463484	1	0.507208	674
chr6:142345641-142346141	Slco1a6	0.141926	0.395131	0.0560793	0.0560793	Wt1	TRUE	Wt1_extended_+/+	Wt1_extended_+/+_(1194g)	Wt1_extended_+/+_(2382r)	1.31532	1	0.52033	675
chr18:90509994-90510494	Tmx3	0.25514	-0.375391	-0.0957774	0.0957774	Klf5	TRUE	Klf5_extended_-/-	Klf5_extended_-/-_(283g)	Klf5_extended_-/-_(705r)	0.420969	-1	-0.338743	676
chr19:5390499-5390999	Ccdc85b	0.0919434	-0.713974	-0.0656452	0.0656452	Tbx20	TRUE	Tbx20_extended_-/-	Tbx20_extended_-/-_(395g)	Tbx20_extended_-/-_(394r)	2.25469	-1	-0.685047	677
chr7:24112072-24112572	Zfp180	0.111562	0.268664	0.0299727	0.0299727	Rfx5	TRUE	Rfx5_extended_+/+	Rfx5_extended_+/+_(33g)	Rfx5_extended_+/+_(34r)	0.536645	1	0.29904	678
chr12:110851259-110851759	Tecpr2	0.0723394	-0.617181	-0.0446465	0.0446465	Tbx20	TRUE	Tbx20_extended_-/-	Tbx20_extended_-/-_(395g)	Tbx20_extended_-/-_(394r)	3.95166	-1	-0.765736	679
chr8:4677656-4678156	Shcbp1	0.179953	0.157368	0.0283188	0.0283188	Nfyc	TRUE	Nfyc_extended_+/+	Nfyc_extended_+/+_(596g)	Nfyc_extended_+/+_(691r)	0.831485	1	0.353284	680
chr2:15054905-15055405	Nsun6	0.0729037	0.117177	0.00854267	0.00854267	Xbp1	TRUE	Xbp1_extended_+/+	Xbp1_extended_+/+_(11g)	Xbp1_extended_+/+_(10r)	1.38148	1	0.414407	681
chr8:60773409-60773909	Clcn3	0.0582365	0.169593	0.00987653	0.00987653	Jund	TRUE	Jund_extended_+/+	Jund_extended_+/+_(526g)	Jund_extended_+/+_(1434r)	3.77975	1	0.537708	682
chr19:8691858-8692358	Hnrnpul2	0.0237558	-0.0749596	-0.00178072	0.00178072	Peg3	TRUE	Peg3_extended_+/-	Peg3_extended_+/-_(50g)	Peg3_extended_+/-_(43r)	2.53208	1	0.554084	683
chr4:46395655-46396155	Nans	0.0165288	-0.0883221	-0.00145986	0.00145986	Tcf3	TRUE	Tcf3_extended_+/-	Tcf3_extended_+/-_(528g)	Tcf3_extended_+/-_(500r)	4.03367	1	0.575864	684
chr13:97071319-97071819	Gm6169	0.0757537	0.544604	0.0412557	0.0412557	Wt1	TRUE	Wt1_extended_+/+	Wt1_extended_+/+_(1194g)	Wt1_extended_+/+_(2382r)	0.478139	1	0.68092	685
chr15:8279898-8280398	Nup155	0.233369	0.0969135	0.0226166	0.0226166	Nfib	TRUE	Nfib_extended_+/+	Nfib_extended_+/+_(564g)	Nfib_extended_+/+_(694r)	0.633354	1	0.255913	686
chr10:13274804-13275304	Phactr2	0.0455894	0.733268	0.0334293	0.0334293	Tbx20	TRUE	Tbx20_extended_+/+	Tbx20_extended_+/+_(216g)	Tbx20_extended_+/+_(279r)	2.2132	1	0.780479	687
chr19:7217410-7217910	Naa40	0.0460007	0.615162	0.0282979	0.0282979	Meis1	TRUE	Meis1_extended_+/+	Meis1_extended_+/+_(810g)	Meis1_extended_+/+_(983r)	1.24602	1	0.730356	688
chr9:69458129-69458629	Anxa2	0.0487197	0.69438	0.03383	0.03383	Hoxb8	TRUE	Hoxb8_extended_+/+	Hoxb8_extended_+/+_(354g)	Hoxb8_extended_+/+_(493r)	3.52701	1	0.765034	689
chr4:20041934-20042434	Ggh	0.105965	0.206244	0.0218546	0.0218546	Klf12	TRUE	Klf12_extended_+/+	Klf12_extended_+/+_(1120g)	Klf12_extended_+/+_(2458r)	0.971828	1	0.460977	690
chr16:15863096-15863596	Cebpd	0.0995865	-0.46031	-0.0458406	0.0458406	Hes1	TRUE	Hes1_extended_+/-	Hes1_extended_+/-_(343g)	Hes1_extended_+/-_(488r)	2.56234	1	0.535147	691
chr15:68961588-68962088	Khdrbs3	0.0649837	0.737734	0.0479407	0.0479407	Tbx20	TRUE	Tbx20_extended_+/+	Tbx20_extended_+/+_(216g)	Tbx20_extended_+/+_(279r)	2.59439	1	0.817873	692
chr18:31911027-31911527	Polr2d	0.103597	0.630039	0.0652704	0.0652704	Zfp580	TRUE	Zfp580_extended_+/+	Zfp580_extended_+/+_(887g)	Zfp580_extended_+/+_(793r)	0.651798	1	0.775876	693
chrX:20961923-20962423	Zfp182	0.167817	0.120826	0.0202766	0.0202766	Klf12	TRUE	Klf12_extended_+/+	Klf12_extended_+/+_(1120g)	Klf12_extended_+/+_(2458r)	2.22077	1	0.307953	694
chr9:26810262-26810762	B3gat1	0.150617	0.585311	0.088158	0.088158	Foxp1	TRUE	Foxp1_extended_+/+	Foxp1_extended_+/+_(779g)	Foxp1_extended_+/+_(856r)	1.84189	1	0.631285	695
chr11:50931375-50931875	Zfp354a	0.166058	-0.0796299	-0.0132232	0.0132232	Zfp143	TRUE	Zfp143_extended_+/-	Zfp143_extended_+/-_(11g)	Zfp143_extended_+/-_(11r)	0.172952	1	0.163997	696
chr17:25083424-25083924	Jpt2	0.0594435	-0.610373	-0.0362827	0.0362827	Twist1	TRUE	Twist1_extended_-/-	Twist1_extended_-/-_(272g)	Twist1_extended_-/-_(251r)	0.668456	-1	-0.594168	697
chr7:44553702-44554202	Josd2	0.0302457	0.445332	0.0134694	0.0134694	Zfp580	TRUE	Zfp580_extended_+/+	Zfp580_extended_+/+_(887g)	Zfp580_extended_+/+_(793r)	0.43423	1	0.543708	698
chr10:123196813-123197313	Usp15	0.0463837	-0.521431	-0.0241859	0.0241859	Yy1	TRUE	Yy1_extended_+/-	Yy1_extended_+/-_(319g)	Yy1_extended_+/-_(480r)	3.61854	1	0.613349	699
chr14:20291061-20291561	Fam149b	0.068328	0.0909042	0.0062113	0.0062113	Jund	TRUE	Jund_extended_+/+	Jund_extended_+/+_(526g)	Jund_extended_+/+_(1434r)	2.03463	1	0.255162	700
chr11:5855871-5856371	Pold2	0.0414026	-0.647321	-0.0268008	0.0268008	Tcf3	TRUE	Tcf3_extended_+/-	Tcf3_extended_+/-_(528g)	Tcf3_extended_+/-_(500r)	4.41794	1	0.761045	701
chr6:104353985-104354485	Cntn6	0.17232	0.507471	0.0874477	0.0874477	Hoxb8	TRUE	Hoxb8_extended_+/+	Hoxb8_extended_+/+_(354g)	Hoxb8_extended_+/+_(493r)	1.87517	1	0.498133	702
chrX:160994689-160995189	Cdkl5	0.288624	0.255172	0.0736487	0.0736487	Wt1	TRUE	Wt1_extended_+/+	Wt1_extended_+/+_(1194g)	Wt1_extended_+/+_(2382r)	0.599979	1	0.46203	703
chr13:90089396-90089896	Tmem167	0.317106	0.394725	0.12517	0.12517	Nfyc	TRUE	Nfyc_extended_+/+	Nfyc_extended_+/+_(596g)	Nfyc_extended_+/+_(691r)	0.915805	1	0.689165	704
chr12:116262640-116263140	Wdr60	0.0689644	0.274404	0.0189241	0.0189241	Ak6	TRUE	Ak6_extended_+/+	Ak6_extended_+/+_(807g)	Ak6_extended_+/+_(649r)	1.17372	1	0.461777	705
chr7:45920648-45921148	Emp3	0.0500721	0.356845	0.017868	0.017868	Jund	TRUE	Jund_extended_+/+	Jund_extended_+/+_(526g)	Jund_extended_+/+_(1434r)	1.83733	1	0.444629	706
chr4:21712119-21712619	Ccnc	0.0981148	0.489363	0.0480137	0.0480137	Klf12	TRUE	Klf12_extended_+/+	Klf12_extended_+/+_(1120g)	Klf12_extended_+/+_(2458r)	3.29233	1	0.579443	707
chr11:80080684-80081184	Tefm	0.0789477	-0.0975414	-0.00770066	0.00770066	Zbtb8a	TRUE	Zbtb8a_extended_+/-	Zbtb8a_extended_+/-_(300g)	Zbtb8a_extended_+/-_(561r)	1.42477	1	0.38716	708
chr11:50915827-50916327	Zfp354a	0.136139	0.125333	0.0170628	0.0170628	Tfdp1	TRUE	Tfdp1_extended_+/+	Tfdp1_extended_+/+_(816g)	Tfdp1_extended_+/+_(2244r)	1.87953	1	0.204913	709
chr2:150217845-150218345	Zfp937	0.237926	-0.42784	-0.101794	0.101794	Cebpz	TRUE	Cebpz_extended_+/-	Cebpz_extended_+/-_(172g)	Cebpz_extended_+/-_(212r)	0.627902	1	0.36337	710
chr2:23571649-23572149	Spopl	0.241638	-0.361529	-0.0873594	0.0873594	Sp3	TRUE	Sp3_extended_+/-	Sp3_extended_+/-_(280g)	Sp3_extended_+/-_(880r)	0.26005	1	0.384059	711
chr9:20492464-20492964	Zfp560	0.209795	0.329081	0.0690396	0.0690396	Ak6	TRUE	Ak6_extended_+/+	Ak6_extended_+/+_(807g)	Ak6_extended_+/+_(649r)	1.10661	1	0.419076	712
chr12:85497682-85498182	Jdp2	0.0366485	0.593508	0.0217512	0.0217512	Jdp2	TRUE	Jdp2_extended_+/+	Jdp2_extended_+/+_(81g)	Jdp2_extended_+/+_(110r)	4.38657	1	1	713
chr19:8837352-8837852	Hnrnpul2	0.0315993	-0.152833	-0.00482942	0.00482942	Taf1	TRUE	Taf1_extended_+/-	Taf1_extended_+/-_(381g)	Taf1_extended_+/-_(783r)	0.528039	1	0.424881	714
chr8:123654231-123654731	Rhou	0.0352967	-0.660871	-0.0233265	0.0233265	Hoxb6	TRUE	Hoxb6_extended_-/-	Hoxb6_extended_-/-_(161g)	Hoxb6_extended_-/-_(214r)	3.31096	-1	-0.513538	715
chr10:40246782-40247282	Gtf3c6	0.0368203	0.563607	0.0207521	0.0207521	Meis1	TRUE	Meis1_extended_+/+	Meis1_extended_+/+_(810g)	Meis1_extended_+/+_(983r)	0.627333	1	0.655828	716
chr10:18076975-18077475	Reps1	0.0399277	0.22775	0.00909353	0.00909353	Bach1	TRUE	Bach1_extended_+/+	Bach1_extended_+/+_(229g)	Bach1_extended_+/+_(499r)	0.623433	1	0.292861	717
chr18:32239971-32240471	Iws1	0.0247962	-0.119957	-0.00297447	0.00297447	Bclaf1	TRUE	Bclaf1_extended_+/-	Bclaf1_extended_+/-_(129g)	Bclaf1_extended_+/-_(144r)	2.48742	1	0.387611	718
chr7:101896174-101896674	Clpb	0.0324168	0.392977	0.0127391	0.0127391	Zfp580	TRUE	Zfp580_extended_+/+	Zfp580_extended_+/+_(887g)	Zfp580_extended_+/+_(793r)	0.807167	1	0.545975	719
chr11:77512877-77513377	Trp53i13	0.022039	0.328588	0.00724176	0.00724176	Klf12	TRUE	Klf12_extended_+/+	Klf12_extended_+/+_(1120g)	Klf12_extended_+/+_(2458r)	2.99959	1	0.610922	720
chr15:81554805-81555305	Rbx1	0.0707104	-0.500432	-0.0353857	0.0353857	Tcf3	TRUE	Tcf3_extended_+/-	Tcf3_extended_+/-_(528g)	Tcf3_extended_+/-_(500r)	3.25558	1	0.629011	721
chr17:43554444-43554944	Slc25a27	0.0915316	-0.656128	-0.0600564	0.0600564	Tbx20	TRUE	Tbx20_extended_-/-	Tbx20_extended_-/-_(395g)	Tbx20_extended_-/-_(394r)	2.27147	-1	-0.579338	722
chr17:65961573-65962073	Twsg1	0.0205094	-0.212617	-0.00436064	0.00436064	Junb	TRUE	Junb_extended_+/-	Junb_extended_+/-_(824g)	Junb_extended_+/-_(1840r)	0.623754	1	0.271141	723
chr10:34418331-34418831	Tspyl1	0.04115	0.35493	0.0146054	0.0146054	Klf12	TRUE	Klf12_extended_+/+	Klf12_extended_+/+_(1120g)	Klf12_extended_+/+_(2458r)	1.8054	1	0.361125	724
chr8:124897759-124898259	Exoc8	0.0312798	-0.40525	-0.0126761	0.0126761	Elf1	TRUE	Elf1_extended_+/-	Elf1_extended_+/-_(107g)	Elf1_extended_+/-_(163r)	0.87419	1	0.101587	725
chr3:33990900-33991400	Ccdc39	0.035202	-0.143806	-0.00506225	0.00506225	Tcf3	TRUE	Tcf3_extended_+/-	Tcf3_extended_+/-_(528g)	Tcf3_extended_+/-_(500r)	2.8422	1	0.201545	726
chr11:120665385-120665885	Anapc11	0.072958	-0.729322	-0.0532098	0.0532098	Twist1	TRUE	Twist1_extended_-/-	Twist1_extended_-/-_(272g)	Twist1_extended_-/-_(251r)	0.922689	-1	-0.730628	727
chr9:37616745-37617245	Msantd2	0.0194796	-0.0748985	-0.00145899	0.00145899	Pbx2	TRUE	Pbx2_extended_+/-	Pbx2_extended_+/-_(98g)	Pbx2_extended_+/-_(119r)	0.258531	1	0.192239	728
chr5:67529880-67530380	Shisa3	0.0611528	0.698381	0.0427079	0.0427079	Barx1	TRUE	Barx1_extended_+/+	Barx1_extended_+/+_(67g)	Barx1_extended_+/+_(58r)	1.81732	1	0.629509	729
chr11:96407639-96408139	Hoxb2	0.0329348	0.49337	0.0162491	0.0162491	Foxp1	TRUE	Foxp1_extended_+/+	Foxp1_extended_+/+_(779g)	Foxp1_extended_+/+_(856r)	4.66883	1	0.660409	730
chr5:117143801-117144301	Pebp1	0.119941	-0.798845	-0.0958142	0.0958142	Tbx20	TRUE	Tbx20_extended_-/-	Tbx20_extended_-/-_(395g)	Tbx20_extended_-/-_(394r)	2.38796	-1	-0.715136	731
chr13:70649940-70650440	Ice1	0.0463615	0.493971	0.0229013	0.0229013	Tbx20	TRUE	Tbx20_extended_+/+	Tbx20_extended_+/+_(216g)	Tbx20_extended_+/+_(279r)	4.72706	1	0.520117	732
chr14:32260741-32261241	Ncoa4	0.0262949	0.55182	0.01451	0.01451	Tbx20	TRUE	Tbx20_extended_+/+	Tbx20_extended_+/+_(216g)	Tbx20_extended_+/+_(279r)	4.11562	1	0.597922	733
chr6:104434674-104435174	Cntn6	0.231594	0.5338	0.123625	0.123625	Barx1	TRUE	Barx1_extended_+/+	Barx1_extended_+/+_(67g)	Barx1_extended_+/+_(58r)	1.16281	1	0.464416	734
chr12:70812022-70812522	Actr10	0.0169211	-0.0739177	-0.00125077	0.00125077	Sf1	TRUE	Sf1_extended_+/-	Sf1_extended_+/-_(44g)	Sf1_extended_+/-_(38r)	4.14058	1	0.706072	735
chr8:84985496-84985996	Junb	0.0594673	-0.523803	-0.0311491	0.0311491	Jun	TRUE	Jun_extended_+/-	Jun_extended_+/-_(675g)	Jun_extended_+/-_(1155r)	1.82847	1	0.484873	736
chr10:82127778-82128278	Zfp873	0.255373	-0.33855	-0.0864565	0.0864565	E2f1	TRUE	E2f1_extended_+/-	E2f1_extended_+/-_(244g)	E2f1_extended_+/-_(341r)	0.120697	1	0.0890378	737
chr10:92722160-92722660	Nedd1	0.378891	-0.0556427	-0.0210825	0.0210825	Klf7	TRUE	Klf7_extended_+/-	Klf7_extended_+/-_(279g)	Klf7_extended_+/-_(383r)	0.618097	1	0.146132	738
chr2:113674676-113675176	Scg5	0.100148	0.849695	0.0850952	0.0850952	Hoxb8	TRUE	Hoxb8_extended_+/+	Hoxb8_extended_+/+_(354g)	Hoxb8_extended_+/+_(493r)	2.67459	1	0.709639	739
chr11:100203410-100203910	Krt14	0.073801	0.557374	0.0411347	0.0411347	Myrf	TRUE	Myrf_extended_+/+	Myrf_extended_+/+_(112g)	Myrf_extended_+/+_(105r)	1.36371	1	0.546341	740
chr8:23208371-23208871	Gins4	0.0746647	0.48847	0.0364715	0.0364715	Klf12	TRUE	Klf12_extended_+/+	Klf12_extended_+/+_(1120g)	Klf12_extended_+/+_(2458r)	2.80121	1	0.539057	741
chr2:37422758-37423258	Pdcl	0.107681	-0.176478	-0.0190034	0.0190034	Vps4b	TRUE	Vps4b_extended_+/-	Vps4b_extended_+/-_(226g)	Vps4b_extended_+/-_(316r)	2.48848	1	0.388391	742
chr6:116670963-116671463	Zfp422	0.0421518	-0.581727	-0.0245208	0.0245208	Tcf3	TRUE	Tcf3_extended_+/-	Tcf3_extended_+/-_(528g)	Tcf3_extended_+/-_(500r)	2.64956	1	0.712853	743
chr12:11455754-11456254	Smc6	0.034595	-0.142903	-0.00494372	0.00494372	Sp1	TRUE	Sp1_extended_+/-	Sp1_extended_+/-_(390g)	Sp1_extended_+/-_(775r)	0.199581	1	0.256852	744
chrX:85776519-85777019	Gk	0.0878774	0.16938	0.0148847	0.0148847	Klf3	TRUE	Klf3_extended_+/+	Klf3_extended_+/+_(119g)	Klf3_extended_+/+_(145r)	1.10672	1	0.25185	745
chr17:34968440-34968940	Sapcd1	0.08329	-0.0677104	-0.0056396	0.0056396	Tcf12	TRUE	Tcf12_extended_+/-	Tcf12_extended_+/-_(63g)	Tcf12_extended_+/-_(67r)	1.75834	1	0.0631937	746
chr10:80797702-80798202	Mknk2	0.0765124	-0.380586	-0.0291196	0.0291196	Yy1	TRUE	Yy1_extended_+/-	Yy1_extended_+/-_(319g)	Yy1_extended_+/-_(480r)	3.37038	1	0.511112	747
chr12:4178848-4179348	Cenpo	0.0605256	0.363852	0.0220224	0.0220224	Gli3	TRUE	Gli3_extended_+/+	Gli3_extended_+/+_(55g)	Gli3_extended_+/+_(55r)	0.317319	1	0.388616	748
chr10:92722160-92722660	Nedd1	0.378891	-0.0556427	-0.0210825	0.0210825	Klf6	TRUE	Klf6_extended_+/-	Klf6_extended_+/-_(585g)	Klf6_extended_+/-_(1088r)	0.630803	1	0.241736	749
chr11:75047082-75047582	Dph1	0.0981915	-0.584592	-0.0574019	0.0574019	Tcf3	TRUE	Tcf3_extended_+/-	Tcf3_extended_+/-_(528g)	Tcf3_extended_+/-_(500r)	2.56995	1	0.500809	750
chr5:114137510-114138010	Usp30	0.0634777	-0.336097	-0.0213346	0.0213346	Pbx1	TRUE	Pbx1_extended_+/-	Pbx1_extended_+/-_(457g)	Pbx1_extended_+/-_(517r)	2.23186	1	0.282462	751
chr5:3927822-3928322	Akap9	0.0725213	-0.586773	-0.0425535	0.0425535	Yy1	TRUE	Yy1_extended_+/-	Yy1_extended_+/-_(319g)	Yy1_extended_+/-_(480r)	1.40416	1	0.639588	752
chr13:94976166-94976666	Tbca	0.0804944	0.711306	0.0572561	0.0572561	Wt1	TRUE	Wt1_extended_+/+	Wt1_extended_+/+_(1194g)	Wt1_extended_+/+_(2382r)	0.766926	1	0.797633	753
chr13:62015657-62016157	Zfp808	0.154117	-0.467485	-0.0720473	0.0720473	Fos	TRUE	Fos_extended_+/-	Fos_extended_+/-_(602g)	Fos_extended_+/-_(1158r)	0.943504	1	0.510082	754
chr4:142221421-142221921	Tmem51	0.0497961	0.536198	0.0267006	0.0267006	Rbpj	TRUE	Rbpj_extended_+/+	Rbpj_extended_+/+_(33g)	Rbpj_extended_+/+_(31r)	4.30635	1	0.526154	755
chr5:3647679-3648179	Pex1	0.0830871	0.145075	0.0120538	0.0120538	Klf6	TRUE	Klf6_extended_-/+	Klf6_extended_-/+_(82g)	Klf6_extended_-/+_(191r)	1.01187	-1	-0.0624908	756
chrX:75514071-75514571	Fundc2	0.125761	0.126425	0.0158994	0.0158994	Klf12	TRUE	Klf12_extended_+/+	Klf12_extended_+/+_(1120g)	Klf12_extended_+/+_(2458r)	1.07409	1	0.38725	757
chr2:130284190-130284690	Snrpb	0.15856	0.76077	0.120628	0.120628	Ak6	TRUE	Ak6_extended_+/+	Ak6_extended_+/+_(807g)	Ak6_extended_+/+_(649r)	1.69944	1	0.890448	758
chr19:24621796-24622296	Pgm5	0.0937124	0.697631	0.0653767	0.0653767	Hoxb8	TRUE	Hoxb8_extended_+/+	Hoxb8_extended_+/+_(354g)	Hoxb8_extended_+/+_(493r)	2.99238	1	0.716044	759
chr15:36164690-36165190	Rgs22	0.0774976	-0.308021	-0.0238709	0.0238709	Sp1	TRUE	Sp1_extended_-/-	Sp1_extended_-/-_(24g)	Sp1_extended_-/-_(55r)	0.616084	-1	-0.0745392	760
chr9:36727294-36727794	Ei24	0.0861747	0.105954	0.0091306	0.0091306	Jund	TRUE	Jund_extended_+/+	Jund_extended_+/+_(526g)	Jund_extended_+/+_(1434r)	2.1975	1	0.335424	761
chr4:44756399-44756899	Zcchc7	0.0682755	-0.0522816	-0.00356955	0.00356955	Elk4	TRUE	Elk4_extended_+/-	Elk4_extended_+/-_(27g)	Elk4_extended_+/-_(29r)	1.80452	1	0.315473	762
chr19:46305362-46305862	Nfkb2	0.062946	0.135475	0.0085276	0.0085276	Nfkb2	TRUE	Nfkb2_extended_+/+	Nfkb2_extended_+/+_(33g)	Nfkb2_extended_+/+_(37r)	2.31195	1	1	763
chr6:52825535-52826035	Tax1bp1	0.0440632	-0.544682	-0.0240004	0.0240004	Junb	TRUE	Junb_extended_+/-	Junb_extended_+/-_(824g)	Junb_extended_+/-_(1840r)	1.5689	1	0.578835	764
chr14:49066235-49066735	Exoc5	0.0693025	-0.233703	-0.0161962	0.0161962	Bclaf1	TRUE	Bclaf1_extended_+/-	Bclaf1_extended_+/-_(129g)	Bclaf1_extended_+/-_(144r)	1.42208	1	0.327414	765
chrX:164381882-164382382	Piga	0.0661861	0.220649	0.0146039	0.0146039	Klf12	TRUE	Klf12_extended_+/+	Klf12_extended_+/+_(1120g)	Klf12_extended_+/+_(2458r)	1.26785	1	0.377256	766
chr10:97589549-97590049	Dcn	0.0953337	0.574944	0.0548115	0.0548115	Tbx20	TRUE	Tbx20_extended_+/+	Tbx20_extended_+/+_(216g)	Tbx20_extended_+/+_(279r)	2.43495	1	0.776489	767
chr6:13069540-13070040	Tmem106b	0.131165	0.0725567	0.0095169	0.0095169	Nrf1	TRUE	Nrf1_extended_+/+	Nrf1_extended_+/+_(189g)	Nrf1_extended_+/+_(234r)	0.210183	1	0.114377	768
chr14:16249208-16249708	Top2b	0.0184014	-0.492788	-0.00906797	0.00906797	Yy1	TRUE	Yy1_extended_+/-	Yy1_extended_+/-_(319g)	Yy1_extended_+/-_(480r)	4.62332	1	0.693423	769
chr19:59457275-59457775	Pdzd8	0.0550965	-0.634688	-0.0349691	0.0349691	Hoxb6	TRUE	Hoxb6_extended_-/-	Hoxb6_extended_-/-_(161g)	Hoxb6_extended_-/-_(214r)	1.99638	-1	-0.500075	770
chr2:30392067-30392567	Dolpp1	0.034056	-0.168881	-0.00575142	0.00575142	Nfyc	TRUE	Nfyc_extended_+/-	Nfyc_extended_+/-_(443g)	Nfyc_extended_+/-_(472r)	0.883861	1	0.635314	771
chr4:94978865-94979365	Mysm1	0.0550623	-0.401289	-0.0220959	0.0220959	Mbd2	TRUE	Mbd2_extended_+/-	Mbd2_extended_+/-_(394g)	Mbd2_extended_+/-_(827r)	1.1062	1	0.469712	772
chr17:20944993-20945493	Ppp2r1a	0.391804	0.594993	0.233121	0.233121	Wt1	TRUE	Wt1_extended_+/+	Wt1_extended_+/+_(1194g)	Wt1_extended_+/+_(2382r)	0.666028	1	0.800578	773
chr7:27231675-27232175	Egln2	0.0813949	-0.148717	-0.0121048	0.0121048	Fos	TRUE	Fos_extended_+/-	Fos_extended_+/-_(602g)	Fos_extended_+/-_(1158r)	1.39694	1	0.537573	774
chr10:81137179-81137679	Tjp3	0.0155991	0.371556	0.00579593	0.00579593	Cebpb	TRUE	Cebpb_extended_-/+	Cebpb_extended_-/+_(39g)	Cebpb_extended_-/+_(37r)	1.05486	-1	-0.243841	775
chrX:104488119-104488619	Uprt	0.170982	0.135227	0.0231215	0.0231215	Atf3	TRUE	Atf3_extended_+/+	Atf3_extended_+/+_(485g)	Atf3_extended_+/+_(774r)	1.16501	1	0.234893	776
chr6:40471194-40471694	Ssbp1	0.178841	0.473261	0.0846384	0.0846384	Ube2k	TRUE	Ube2k_extended_+/+	Ube2k_extended_+/+_(952g)	Ube2k_extended_+/+_(1779r)	0.316959	1	0.590878	777
chr6:23169973-23170473	Cadps2	0.0618965	-0.136014	-0.00841882	0.00841882	Tead1	TRUE	Tead1_extended_+/-	Tead1_extended_+/-_(129g)	Tead1_extended_+/-_(171r)	1.99107	1	0.178286	778
chr6:99101265-99101765	Foxp1	0.025615	0.780243	0.0199859	0.0199859	Foxp1	TRUE	Foxp1_extended_+/+	Foxp1_extended_+/+_(779g)	Foxp1_extended_+/+_(856r)	4.90997	1	1	779
chr7:87246493-87246993	Nox4	0.296544	-0.0580113	-0.0172029	0.0172029	Klf13	TRUE	Klf13_extended_-/-	Klf13_extended_-/-_(154g)	Klf13_extended_-/-_(176r)	0.161998	-1	-0.243043	780
chr1:181350539-181351039	Wdr26	0.0427786	-0.232451	-0.00994392	0.00994392	Tead1	TRUE	Tead1_extended_+/-	Tead1_extended_+/-_(129g)	Tead1_extended_+/-_(171r)	3.73651	1	0.443915	781
chr4:148492236-148492736	Srm	0.0675995	-0.776312	-0.0524783	0.0524783	Tcf3	TRUE	Tcf3_extended_+/-	Tcf3_extended_+/-_(528g)	Tcf3_extended_+/-_(500r)	4.02108	1	0.765582	782
chr5:33955845-33956345	Gm1673	0.16736	0.81216	0.135923	0.135923	Hoxb8	TRUE	Hoxb8_extended_+/+	Hoxb8_extended_+/+_(354g)	Hoxb8_extended_+/+_(493r)	0.811374	1	0.667981	783
chr1:59236983-59237483	Als2	0.0869852	0.424974	0.0369665	0.0369665	Klf12	TRUE	Klf12_extended_+/+	Klf12_extended_+/+_(1120g)	Klf12_extended_+/+_(2458r)	0.840961	1	0.448726	784
chr11:83964213-83964713	Ddx52	0.0269613	0.290635	0.00783591	0.00783591	Tfdp1	TRUE	Tfdp1_extended_+/+	Tfdp1_extended_+/+_(816g)	Tfdp1_extended_+/+_(2244r)	0.787737	1	0.427495	785
chr6:72852067-72852567	Tmsb10	0.0669626	-0.807288	-0.0540581	0.0540581	Tbx20	TRUE	Tbx20_extended_-/-	Tbx20_extended_-/-_(395g)	Tbx20_extended_-/-_(394r)	2.25471	-1	-0.714509	786
chr17:74409747-74410247	Yipf4	0.0838618	-0.369779	-0.0310103	0.0310103	Hand2	TRUE	Hand2_extended_-/-	Hand2_extended_-/-_(121g)	Hand2_extended_-/-_(111r)	1.19457	-1	-0.253102	787
chr4:141537506-141538006	Hspb7	0.0578223	-0.66884	-0.0386738	0.0386738	Hoxb6	TRUE	Hoxb6_extended_-/-	Hoxb6_extended_-/-_(161g)	Hoxb6_extended_-/-_(214r)	1.71761	-1	-0.550562	788
chr11:3863721-3864221	Pes1	0.0482854	0.485686	0.0234515	0.0234515	Klf12	TRUE	Klf12_extended_+/+	Klf12_extended_+/+_(1120g)	Klf12_extended_+/+_(2458r)	3.03501	1	0.643333	789
chr9:80164741-80165241	Myo6	0.0828432	0.261923	0.0216986	0.0216986	Klf12	TRUE	Klf12_extended_+/+	Klf12_extended_+/+_(1120g)	Klf12_extended_+/+_(2458r)	1.21235	1	0.252063	790
chr7:28880474-28880974	Eif3k	0.0954927	-0.796708	-0.0760798	0.0760798	Tbx20	TRUE	Tbx20_extended_-/-	Tbx20_extended_-/-_(395g)	Tbx20_extended_-/-_(394r)	2.91931	-1	-0.695722	791
chr1:157480836-157481336	Cryzl2	0.0712555	-0.24213	-0.0172531	0.0172531	Pbx1	TRUE	Pbx1_extended_+/-	Pbx1_extended_+/-_(457g)	Pbx1_extended_+/-_(517r)	3.63959	1	0.338901	792
chr17:74395316-74395816	Memo1	0.0923091	0.568876	0.0525125	0.0525125	Klf12	TRUE	Klf12_extended_+/+	Klf12_extended_+/+_(1120g)	Klf12_extended_+/+_(2458r)	2.02005	1	0.662543	793
chr4:26346561-26347061	Manea	0.218176	-0.0539948	-0.0117804	0.0117804	Zfp704	TRUE	Zfp704_extended_+/-	Zfp704_extended_+/-_(158g)	Zfp704_extended_+/-_(226r)	1.28257	1	0.0727882	794
chr9:58275106-58275606	Loxl1	0.0997927	0.766255	0.0764667	0.0764667	Tbx20	TRUE	Tbx20_extended_+/+	Tbx20_extended_+/+_(216g)	Tbx20_extended_+/+_(279r)	2.63677	1	0.793859	795
chr3:36031962-36032462	Zfp267	0.119483	-0.697531	-0.0833428	0.0833428	Tbx20	TRUE	Tbx20_extended_-/-	Tbx20_extended_-/-_(395g)	Tbx20_extended_-/-_(394r)	1.17395	-1	-0.517237	796
chr9:18291930-18292430	Naalad2	0.253988	-0.509871	-0.129501	0.129501	Zfp65	TRUE	Zfp65_extended_+/-	Zfp65_extended_+/-_(16g)	Zfp65_extended_+/-_(18r)	0.175576	1	0.107791	797
chr7:65955249-65955749	Snrpa1	0.0789368	-0.690885	-0.0545362	0.0545362	Hoxb6	TRUE	Hoxb6_extended_+/-	Hoxb6_extended_+/-_(29g)	Hoxb6_extended_+/-_(23r)	1.60876	1	0.450382	798
chr10:82354230-82354730	Gm4924	0.301193	0.343185	0.103365	0.103365	Nrf1	TRUE	Nrf1_extended_+/+	Nrf1_extended_+/+_(189g)	Nrf1_extended_+/+_(234r)	0.176369	1	0.212071	799
chr18:90509994-90510494	Tmx3	0.25514	-0.375391	-0.0957774	0.0957774	Ctcf	TRUE	Ctcf_extended_+/-	Ctcf_extended_+/-_(304g)	Ctcf_extended_+/-_(395r)	0.204006	1	0.253046	800
chr9:72877833-72878333	Nedd4	0.0857306	-0.782648	-0.0670969	0.0670969	Hoxb6	TRUE	Hoxb6_extended_-/-	Hoxb6_extended_-/-_(161g)	Hoxb6_extended_-/-_(214r)	2.84673	-1	-0.624496	801
chr6:113451865-113452365	Rpusd3	0.0609138	-0.108935	-0.00663562	0.00663562	Nf1	TRUE	Nf1_extended_+/-	Nf1_extended_+/-_(131g)	Nf1_extended_+/-_(153r)	4.10126	1	0.264019	802
chr2:15049065-15049565	Arl5b	0.0985328	-0.139666	-0.0137616	0.0137616	Etv3	TRUE	Etv3_extended_+/-	Etv3_extended_+/-_(87g)	Etv3_extended_+/-_(111r)	1.26834	1	0.381353	803
chr11:21286241-21286741	Peli1	0.0290791	-0.528508	-0.0153685	0.0153685	Tcf3	TRUE	Tcf3_extended_+/-	Tcf3_extended_+/-_(528g)	Tcf3_extended_+/-_(500r)	4.53714	1	0.722689	804
chr3:132747696-132748196	Aimp1	0.100654	-0.665788	-0.0670144	0.0670144	Meis1	TRUE	Meis1_extended_+/-	Meis1_extended_+/-_(616g)	Meis1_extended_+/-_(698r)	0.904793	1	0.677896	805
chr8:60996445-60996945	Clcn3	0.0748335	0.229444	0.0171701	0.0171701	Jund	TRUE	Jund_extended_+/+	Jund_extended_+/+_(526g)	Jund_extended_+/+_(1434r)	3.77975	1	0.537708	806
chr2:178023037-178023537	Zfp931	0.113965	-0.592934	-0.067574	0.067574	Nfyc	TRUE	Nfyc_extended_+/-	Nfyc_extended_+/-_(443g)	Nfyc_extended_+/-_(472r)	0.66208	1	0.541802	807
chr7:43433828-43434328	Zfp715	0.0992758	0.160008	0.015885	0.015885	Sox5	TRUE	Sox5_extended_+/+	Sox5_extended_+/+_(13g)	Sox5_extended_+/+_(13r)	0.52108	1	0.265058	808
chr17:17373926-17374426	Riok2	0.0898267	0.223757	0.0200994	0.0200994	Klf12	TRUE	Klf12_extended_+/+	Klf12_extended_+/+_(1120g)	Klf12_extended_+/+_(2458r)	1.54807	1	0.591052	809
chr12:54214338-54214838	Egln3	0.0684953	-0.636901	-0.0436247	0.0436247	Hoxb7	TRUE	Hoxb7_extended_-/-	Hoxb7_extended_-/-_(57g)	Hoxb7_extended_-/-_(67r)	2.0159	-1	-0.486192	810
chr8:125012746-125013246	Sprtn	0.0626501	-0.222418	-0.0139345	0.0139345	Etv1	TRUE	Etv1_extended_+/-	Etv1_extended_+/-_(97g)	Etv1_extended_+/-_(112r)	0.406112	1	0.162175	811
chr4:134113316-134113816	Hmgn2	0.00686342	0.702964	0.00482474	0.00482474	Bnc2	TRUE	Bnc2_extended_+/+	Bnc2_extended_+/+_(1015g)	Bnc2_extended_+/+_(1784r)	6.45779	1	0.894447	812
chr1:161070477-161070977	Ankrd45	0.0811754	0.384709	0.0312289	0.0312289	E2f4	TRUE	E2f4_extended_+/+	E2f4_extended_+/+_(113g)	E2f4_extended_+/+_(129r)	0.414709	1	0.332544	813
chr5:14514802-14515302	Pclo	0.17249	0.182201	0.0314279	0.0314279	Nrf1	TRUE	Nrf1_extended_+/+	Nrf1_extended_+/+_(189g)	Nrf1_extended_+/+_(234r)	0.978136	1	0.119097	814
chr1:4807599-4808099	Lypla1	0.0793937	0.517236	0.0410653	0.0410653	Ak6	TRUE	Ak6_extended_+/+	Ak6_extended_+/+_(807g)	Ak6_extended_+/+_(649r)	1.0372	1	0.688436	815
chr19:24621796-24622296	Pgm5	0.0937124	0.697631	0.0653767	0.0653767	Meis2	TRUE	Meis2_extended_+/+	Meis2_extended_+/+_(449g)	Meis2_extended_+/+_(573r)	2.45196	1	0.772623	816
chr16:34690414-34690914	Mylk	0.00366015	-0.286505	-0.00104865	0.00104865	Klf5	TRUE	Klf5_extended_-/-	Klf5_extended_-/-_(283g)	Klf5_extended_-/-_(705r)	2.30527	-1	-0.679203	817
chr11:4800614-4801114	Uqcr10	0.0431539	-0.631791	-0.0272643	0.0272643	Tcf3	TRUE	Tcf3_extended_+/-	Tcf3_extended_+/-_(528g)	Tcf3_extended_+/-_(500r)	3.74029	1	0.742116	818
chr7:3644832-3645332	Cnot3	0.0338448	0.0690644	0.00233747	0.00233747	Nfyc	TRUE	Nfyc_extended_+/+	Nfyc_extended_+/+_(596g)	Nfyc_extended_+/+_(691r)	1.2781	1	0.373169	819
chr19:4217031-4217531	Cdk2ap2	0.086149	0.653768	0.0563215	0.0563215	Foxp1	TRUE	Foxp1_extended_+/+	Foxp1_extended_+/+_(779g)	Foxp1_extended_+/+_(856r)	1.10194	1	0.716057	820
chr2:130179211-130179711	Snrpb	0.154294	0.677288	0.104501	0.104501	Zfp580	TRUE	Zfp580_extended_+/+	Zfp580_extended_+/+_(887g)	Zfp580_extended_+/+_(793r)	0.638638	1	0.78915	821
chr2:127008505-127009005	Blvra	0.0898561	0.464901	0.0417742	0.0417742	Klf12	TRUE	Klf12_extended_+/+	Klf12_extended_+/+_(1120g)	Klf12_extended_+/+_(2458r)	2.89579	1	0.411481	822
chr2:39190530-39191030	Ppp6c	0.167679	0.546669	0.0916647	0.0916647	Wt1	TRUE	Wt1_extended_+/+	Wt1_extended_+/+_(1194g)	Wt1_extended_+/+_(2382r)	0.559133	1	0.690578	823
chr8:57626324-57626824	Galntl6	0.0796435	0.763655	0.0608202	0.0608202	Hoxa7	TRUE	Hoxa7_extended_+/+	Hoxa7_extended_+/+_(97g)	Hoxa7_extended_+/+_(101r)	1.031	1	0.421912	824
chr10:52417175-52417675	Nus1	0.134212	-0.372239	-0.0499588	0.0499588	Yy1	TRUE	Yy1_extended_+/-	Yy1_extended_+/-_(319g)	Yy1_extended_+/-_(480r)	0.982372	1	0.509747	825
chr14:70179336-70179836	Sorbs3	0.0271113	-0.624209	-0.0169231	0.0169231	Tbx20	TRUE	Tbx20_extended_-/-	Tbx20_extended_-/-_(395g)	Tbx20_extended_-/-_(394r)	4.62466	-1	-0.61056	826
chr6:65042404-65042904	Smarcad1	0.267396	-0.114642	-0.0306549	0.0306549	Chd2	TRUE	Chd2_extended_+/-	Chd2_extended_+/-_(136g)	Chd2_extended_+/-_(160r)	0.46795	1	0.380702	827
chr2:72369062-72369562	Cdca7	0.0148112	-0.409737	-0.00606871	0.00606871	Tcf3	TRUE	Tcf3_extended_+/-	Tcf3_extended_+/-_(528g)	Tcf3_extended_+/-_(500r)	4.39249	1	0.683667	828
chr6:118419309-118419809	Zfp248	0.0910461	0.345288	0.0314371	0.0314371	Meis1	TRUE	Meis1_extended_+/+	Meis1_extended_+/+_(810g)	Meis1_extended_+/+_(983r)	1.03939	1	0.413583	829
chr6:47328159-47328659	Cul1	0.046235	0.0627384	0.00290071	0.00290071	Nfia	TRUE	Nfia_extended_+/+	Nfia_extended_+/+_(667g)	Nfia_extended_+/+_(908r)	0.993731	1	0.44854	830
chr10:82047962-82048462	AU041133	0.233095	-0.0559996	-0.0130532	0.0130532	E2f1	TRUE	E2f1_extended_+/-	E2f1_extended_+/-_(244g)	E2f1_extended_+/-_(341r)	0.111138	1	0.0963423	831
chr12:102640416-102640916	Gm20604	0.0221785	0.538417	0.0119413	0.0119413	Tbx20	TRUE	Tbx20_extended_+/+	Tbx20_extended_+/+_(216g)	Tbx20_extended_+/+_(279r)	4.46595	1	0.61158	832
chr16:13754280-13754780	Ntan1	0.0960715	0.45298	0.0435185	0.0435185	Klf12	TRUE	Klf12_extended_+/+	Klf12_extended_+/+_(1120g)	Klf12_extended_+/+_(2458r)	1.17936	1	0.520792	833
chr19:38930652-38931152	Hells	0.0741276	0.465257	0.0344884	0.0344884	Tfdp1	TRUE	Tfdp1_extended_+/+	Tfdp1_extended_+/+_(816g)	Tfdp1_extended_+/+_(2244r)	0.64951	1	0.654417	834
chr17:34850129-34850629	Neu1	0.0220668	-0.624799	-0.0137873	0.0137873	Yy1	TRUE	Yy1_extended_+/-	Yy1_extended_+/-_(319g)	Yy1_extended_+/-_(480r)	5.11269	1	0.605617	835
chr16:35022316-35022816	Adcy5	0.0357355	0.120519	0.0043068	0.0043068	E2f4	TRUE	E2f4_extended_+/+	E2f4_extended_+/+_(113g)	E2f4_extended_+/+_(129r)	2.1984	1	0.275454	836
chr5:69591856-69592356	Guf1	0.144205	-0.119968	-0.0173	0.0173	Zbtb20	TRUE	Zbtb20_extended_+/-	Zbtb20_extended_+/-_(204g)	Zbtb20_extended_+/-_(274r)	0.641125	1	0.168843	837
chr9:80066947-80067447	Senp6	0.0740867	-0.28245	-0.0209258	0.0209258	Yy1	TRUE	Yy1_extended_+/-	Yy1_extended_+/-_(319g)	Yy1_extended_+/-_(480r)	3.10616	1	0.589012	838
chr14:49066235-49066735	Exoc5	0.0693025	-0.233703	-0.0161962	0.0161962	Elf1	TRUE	Elf1_extended_+/-	Elf1_extended_+/-_(107g)	Elf1_extended_+/-_(163r)	0.238299	1	0.306507	839
chrX:160994689-160995189	Scml2	0.282704	0.167889	0.0474629	0.0474629	Tcfl5	TRUE	Tcfl5_extended_+/+	Tcfl5_extended_+/+_(30g)	Tcfl5_extended_+/+_(32r)	0.443713	1	0.240409	840
chr10:37138774-37139274	Hdac2	0.102203	0.687516	0.0702665	0.0702665	Meis1	TRUE	Meis1_extended_+/+	Meis1_extended_+/+_(810g)	Meis1_extended_+/+_(983r)	0.847093	1	0.645114	841
chr1:17837161-17837661	Crispld1	0.319127	0.42591	0.135919	0.135919	Foxo4	TRUE	Foxo4_extended_+/+	Foxo4_extended_+/+_(147g)	Foxo4_extended_+/+_(181r)	0.347178	1	0.487637	842
chr19:7487730-7488230	Atl3	0.029796	-0.493894	-0.0147161	0.0147161	Tcf3	TRUE	Tcf3_extended_+/-	Tcf3_extended_+/-_(528g)	Tcf3_extended_+/-_(500r)	4.63988	1	0.640826	843
chr6:85916089-85916589	Dusp11	0.0438433	0.556797	0.0244118	0.0244118	Tbx20	TRUE	Tbx20_extended_+/+	Tbx20_extended_+/+_(216g)	Tbx20_extended_+/+_(279r)	4.24861	1	0.583325	844
chr2:116186196-116186696	Meis2	0.0620917	0.746166	0.0463307	0.0463307	Isl1	TRUE	Isl1_extended_+/+	Isl1_extended_+/+_(102g)	Isl1_extended_+/+_(105r)	2.3029	1	0.682655	845
chr9:20521095-20521595	Zfp560	0.157969	0.326428	0.0515655	0.0515655	Ak6	TRUE	Ak6_extended_+/+	Ak6_extended_+/+_(807g)	Ak6_extended_+/+_(649r)	1.10661	1	0.419076	846
chr15:79062757-79063257	Pdxp	0.0155953	0.0507263	0.000791092	0.000791092	Nfyc	TRUE	Nfyc_extended_+/+	Nfyc_extended_+/+_(596g)	Nfyc_extended_+/+_(691r)	1.28975	1	0.43584	847
chr19:37509678-37510178	Kif11	0.0687509	-0.20618	-0.014175	0.014175	Ctcf	TRUE	Ctcf_extended_+/-	Ctcf_extended_+/-_(304g)	Ctcf_extended_+/-_(395r)	3.62182	1	0.576775	848
chr7:6382973-6383473	Gm3854	0.0837562	-0.292669	-0.0245129	0.0245129	Egr1	TRUE	Egr1_extended_+/-	Egr1_extended_+/-_(287g)	Egr1_extended_+/-_(302r)	0.934993	1	0.37075	849
chr13:81754849-81755349	Cetn3	0.0905051	-0.61409	-0.0555783	0.0555783	Tcf3	TRUE	Tcf3_extended_+/-	Tcf3_extended_+/-_(528g)	Tcf3_extended_+/-_(500r)	2.90588	1	0.720689	850
chr12:24803486-24803986	Rrm2	0.0419632	0.379588	0.0159287	0.0159287	Yeats4	TRUE	Yeats4_extended_+/+	Yeats4_extended_+/+_(81g)	Yeats4_extended_+/+_(69r)	1.22252	1	0.638917	851
chr7:121707272-121707772	Usp31	0.0524545	-0.29157	-0.0152942	0.0152942	Yy1	TRUE	Yy1_extended_+/-	Yy1_extended_+/-_(319g)	Yy1_extended_+/-_(480r)	1.97969	1	0.427754	852
chrX:41911532-41912032	Thoc2	0.106092	-0.374984	-0.0397828	0.0397828	Taf1	TRUE	Taf1_extended_+/-	Taf1_extended_+/-_(381g)	Taf1_extended_+/-_(783r)	1.04299	1	0.385698	853
chr4:116626677-116627177	Tmem69	0.0444421	0.0860056	0.00382227	0.00382227	Tfdp1	TRUE	Tfdp1_extended_+/+	Tfdp1_extended_+/+_(816g)	Tfdp1_extended_+/+_(2244r)	0.84896	1	0.256396	854
chr12:85483319-85483819	Jdp2	0.0516914	0.604099	0.0312267	0.0312267	Jdp2	TRUE	Jdp2_extended_+/+	Jdp2_extended_+/+_(81g)	Jdp2_extended_+/+_(110r)	4.38657	1	1	855
chr17:83079035-83079535	Pkdcc	0.0391496	-0.648753	-0.0253984	0.0253984	Hoxb6	TRUE	Hoxb6_extended_-/-	Hoxb6_extended_-/-_(161g)	Hoxb6_extended_-/-_(214r)	3.81994	-1	-0.634859	856
chr8:8661050-8661550	Arglu1	0.0865932	-0.557347	-0.0482625	0.0482625	Mbd2	TRUE	Mbd2_extended_+/-	Mbd2_extended_+/-_(394g)	Mbd2_extended_+/-_(827r)	1.37192	1	0.646294	857
chr2:32146518-32147018	Prrc2b	0.0144795	0.145652	0.00210896	0.00210896	Jund	TRUE	Jund_extended_+/+	Jund_extended_+/+_(526g)	Jund_extended_+/+_(1434r)	1.87583	1	0.458329	858
chr5:33195257-33195757	Spon2	0.0803916	0.781602	0.0628342	0.0628342	Tcf3	TRUE	Tcf3_extended_-/+	Tcf3_extended_-/+_(127g)	Tcf3_extended_-/+_(155r)	0.804446	-1	-0.750336	859
chr1:69687335-69687835	Ikzf2	0.0447637	-0.0543078	-0.00243102	0.00243102	Hes1	TRUE	Hes1_extended_+/-	Hes1_extended_+/-_(343g)	Hes1_extended_+/-_(488r)	0.44963	1	0.294534	860
chrX:70364834-70365334	Tmem185a	0.167988	0.192559	0.0323476	0.0323476	Tfdp1	TRUE	Tfdp1_extended_+/+	Tfdp1_extended_+/+_(816g)	Tfdp1_extended_+/+_(2244r)	1.01673	1	0.468304	861
chr6:37870404-37870904	Svopl	0.0450799	0.317341	0.0143057	0.0143057	Klf12	TRUE	Klf12_extended_+/+	Klf12_extended_+/+_(1120g)	Klf12_extended_+/+_(2458r)	2.86836	1	0.346879	862
chr5:135688701-135689201	Rhbdd2	0.0383202	0.376131	0.0144134	0.0144134	Klf12	TRUE	Klf12_extended_+/+	Klf12_extended_+/+_(1120g)	Klf12_extended_+/+_(2458r)	2.2229	1	0.592807	863
chr7:65693255-65693755	Tm2d3	0.124626	0.390308	0.0486425	0.0486425	Wt1	TRUE	Wt1_extended_+/+	Wt1_extended_+/+_(1194g)	Wt1_extended_+/+_(2382r)	0.417156	1	0.536235	864
chr17:17234524-17235024	Zfp97	0.159594	0.303109	0.0483744	0.0483744	Nfyc	TRUE	Nfyc_extended_+/+	Nfyc_extended_+/+_(596g)	Nfyc_extended_+/+_(691r)	0.56724	1	0.46984	865
chr6:92091992-92092492	Nr2c2	0.0494259	-0.26217	-0.012958	0.012958	Yy1	TRUE	Yy1_extended_+/-	Yy1_extended_+/-_(319g)	Yy1_extended_+/-_(480r)	3.14477	1	0.434997	866
chr7:4478267-4478767	Ppp1r12c	0.0568982	0.297252	0.0169131	0.0169131	Mbd2	TRUE	Mbd2_extended_+/+	Mbd2_extended_+/+_(173g)	Mbd2_extended_+/+_(202r)	1.656	1	0.56228	867
chr11:118467438-118467938	Cant1	0.0677429	0.185307	0.0125532	0.0125532	Yeats4	TRUE	Yeats4_extended_+/+	Yeats4_extended_+/+_(81g)	Yeats4_extended_+/+_(69r)	3.23182	1	0.625071	868
chr5:86172401-86172901	Cenpc1	0.111759	0.295926	0.0330725	0.0330725	Klf12	TRUE	Klf12_extended_+/+	Klf12_extended_+/+_(1120g)	Klf12_extended_+/+_(2458r)	1.08365	1	0.409264	869
chr15:103202115-103202615	Cbx5	0.0305625	0.498351	0.0152309	0.0152309	Twist1	TRUE	Twist1_extended_+/+	Twist1_extended_+/+_(147g)	Twist1_extended_+/+_(156r)	3.15981	1	0.675339	870
chr7:16947958-16948458	Calm3	0.0727077	-0.674059	-0.0490092	0.0490092	Tcf3	TRUE	Tcf3_extended_+/-	Tcf3_extended_+/-_(528g)	Tcf3_extended_+/-_(500r)	1.62836	1	0.838429	871
chr1:71102808-71103308	Bard1	0.468889	0.204682	0.0959733	0.0959733	Phf1	TRUE	Phf1_extended_-/+	Phf1_extended_-/+_(19g)	Phf1_extended_-/+_(22r)	0.127245	-1	-0.062744	872
chr7:13034571-13035071	Zbtb45	0.0663466	-0.276748	-0.0183613	0.0183613	Egr1	TRUE	Egr1_extended_+/-	Egr1_extended_+/-_(287g)	Egr1_extended_+/-_(302r)	1.42799	1	0.601454	873
chr10:128548958-128549458	Myl6	0.0664435	0.547027	0.0363464	0.0363464	Ybx1	TRUE	Ybx1_extended_+/+	Ybx1_extended_+/+_(36g)	Ybx1_extended_+/+_(26r)	1.42392	1	0.818835	874
chr8:70820065-70820565	Arrdc2	0.0348353	-0.402598	-0.0140246	0.0140246	Klf2	TRUE	Klf2_extended_+/-	Klf2_extended_+/-_(404g)	Klf2_extended_+/-_(807r)	3.5636	1	0.365143	875
chr11:94121015-94121515	Tob1	0.0433221	-0.191074	-0.00827772	0.00827772	Jun	TRUE	Jun_extended_+/-	Jun_extended_+/-_(675g)	Jun_extended_+/-_(1155r)	2.16015	1	0.653873	876
chr13:100103716-100104216	Smn1	0.163398	0.601279	0.098248	0.098248	Wt1	TRUE	Wt1_extended_+/+	Wt1_extended_+/+_(1194g)	Wt1_extended_+/+_(2382r)	1.52097	1	0.590826	877
chr11:116024239-116024739	Wbp2	0.0532659	-0.198733	-0.0105857	0.0105857	Nfyc	TRUE	Nfyc_extended_+/-	Nfyc_extended_+/-_(443g)	Nfyc_extended_+/-_(472r)	1.43776	1	0.716133	878
chr4:133842998-133843498	Hmgn2	0.001709	0.661027	0.00112969	0.00112969	Bnc2	TRUE	Bnc2_extended_+/+	Bnc2_extended_+/+_(1015g)	Bnc2_extended_+/+_(1784r)	6.45779	1	0.894447	879
chr4:156109657-156110157	Sdf4	0.0897362	-0.205888	-0.0184756	0.0184756	Egr1	TRUE	Egr1_extended_+/-	Egr1_extended_+/-_(287g)	Egr1_extended_+/-_(302r)	0.503635	1	0.658649	880
chr14:52196624-52197124	Mettl3	0.0450134	0.318597	0.0143411	0.0143411	Tfdp1	TRUE	Tfdp1_extended_+/+	Tfdp1_extended_+/+_(816g)	Tfdp1_extended_+/+_(2244r)	0.690536	1	0.515056	881
chr4:21727412-21727912	Ccnc	0.0781826	0.548293	0.042867	0.042867	Klf12	TRUE	Klf12_extended_+/+	Klf12_extended_+/+_(1120g)	Klf12_extended_+/+_(2458r)	3.29233	1	0.579443	882
chr5:76588582-76589082	Cep135	0.123756	-0.109984	-0.0136112	0.0136112	Klf6	TRUE	Klf6_extended_+/-	Klf6_extended_+/-_(585g)	Klf6_extended_+/-_(1088r)	0.448351	1	0.203212	883
chr13:75950235-75950735	Arsk	0.0855323	-0.266141	-0.0227636	0.0227636	Pbx1	TRUE	Pbx1_extended_+/-	Pbx1_extended_+/-_(457g)	Pbx1_extended_+/-_(517r)	1.51336	1	0.375035	884
chr6:91546175-91546675	Lsm3	0.0717367	-0.63094	-0.0452616	0.0452616	Tbx20	TRUE	Tbx20_extended_-/-	Tbx20_extended_-/-_(395g)	Tbx20_extended_-/-_(394r)	1.39553	-1	-0.58724	885
chr2:3283637-3284137	Rpp38	0.0433159	0.186274	0.00806862	0.00806862	Klf12	TRUE	Klf12_extended_+/+	Klf12_extended_+/+_(1120g)	Klf12_extended_+/+_(2458r)	2.30635	1	0.410353	886
chr6:142998132-142998632	St8sia1	0.0502994	0.785223	0.0394962	0.0394962	Hoxb8	TRUE	Hoxb8_extended_+/+	Hoxb8_extended_+/+_(354g)	Hoxb8_extended_+/+_(493r)	2.69528	1	0.735327	887
chr2:154463705-154464205	Cdk5rap1	0.0942496	-0.590055	-0.0556124	0.0556124	Tcf3	TRUE	Tcf3_extended_+/-	Tcf3_extended_+/-_(528g)	Tcf3_extended_+/-_(500r)	2.76142	1	0.544935	888
chr4:134067718-134068218	Hmgn2	0.00649646	0.67112	0.00435991	0.00435991	Bnc2	TRUE	Bnc2_extended_+/+	Bnc2_extended_+/+_(1015g)	Bnc2_extended_+/+_(1784r)	6.45779	1	0.894447	889
chr1:162548315-162548815	Eef1aknmt	0.112672	0.387181	0.0436244	0.0436244	Ak6	TRUE	Ak6_extended_+/+	Ak6_extended_+/+_(807g)	Ak6_extended_+/+_(649r)	1.69716	1	0.549372	890
chrX:130503137-130503637	Diaph2	0.233564	0.053372	0.0124658	0.0124658	Fosl2	TRUE	Fosl2_extended_+/+	Fosl2_extended_+/+_(386g)	Fosl2_extended_+/+_(925r)	0.995528	1	0.271867	891
chr10:57532167-57532667	Serinc1	0.119471	-0.387256	-0.0462658	0.0462658	Hes1	TRUE	Hes1_extended_+/-	Hes1_extended_+/-_(343g)	Hes1_extended_+/-_(488r)	0.748086	1	0.584905	892
chr18:24121477-24121977	Galnt1	0.0454906	-0.626222	-0.0284872	0.0284872	Yy1	TRUE	Yy1_extended_+/-	Yy1_extended_+/-_(319g)	Yy1_extended_+/-_(480r)	3.47774	1	0.744167	893
chrX:137038040-137038540	Fam199x	0.0696177	0.0668998	0.0046574	0.0046574	Gli3	TRUE	Gli3_extended_+/+	Gli3_extended_+/+_(55g)	Gli3_extended_+/+_(55r)	0.493884	1	0.285056	894
chr18:36782968-36783468	Zmat2	0.114994	0.584195	0.0671791	0.0671791	Zfp580	TRUE	Zfp580_extended_+/+	Zfp580_extended_+/+_(887g)	Zfp580_extended_+/+_(793r)	1.04334	1	0.571207	895
chr1:134455270-134455770	Cyb5r1	0.0834124	0.60422	0.0503994	0.0503994	Ak6	TRUE	Ak6_extended_+/+	Ak6_extended_+/+_(807g)	Ak6_extended_+/+_(649r)	1.33672	1	0.72838	896
chr3:58525657-58526157	Tsc22d2	0.0571239	-0.461355	-0.0263544	0.0263544	Yy1	TRUE	Yy1_extended_+/-	Yy1_extended_+/-_(319g)	Yy1_extended_+/-_(480r)	3.13787	1	0.567012	897
chr10:82127778-82128278	BC024063	0.221398	-0.122876	-0.0272045	0.0272045	E2f1	TRUE	E2f1_extended_+/-	E2f1_extended_+/-_(244g)	E2f1_extended_+/-_(341r)	0.176083	1	0.0551515	898
chr4:93334524-93335024	Tusc1	0.427099	0.221453	0.0945823	0.0945823	Klf14	TRUE	Klf14_extended_-/+	Klf14_extended_-/+_(11g)	Klf14_extended_-/+_(12r)	0.143185	-1	-0.0909157	899
chrX:145461298-145461798	Amot	0.0758345	-0.18438	-0.0139823	0.0139823	Maf	TRUE	Maf_extended_+/-	Maf_extended_+/-_(162g)	Maf_extended_+/-_(178r)	1.21478	1	0.243315	900
chrX:75130729-75131229	Gab3	0.0782079	0.0505723	0.00395516	0.00395516	Klf12	TRUE	Klf12_extended_+/+	Klf12_extended_+/+_(1120g)	Klf12_extended_+/+_(2458r)	3.3345	1	0.577495	901
chr7:43716284-43716784	Klk13	0.0811659	0.821037	0.0666403	0.0666403	Hoxb8	TRUE	Hoxb8_extended_+/+	Hoxb8_extended_+/+_(354g)	Hoxb8_extended_+/+_(493r)	3.31085	1	0.781951	902
chr4:134077531-134078031	Hmgn2	0.0020961	0.417143	0.000874376	0.000874376	Bnc2	TRUE	Bnc2_extended_+/+	Bnc2_extended_+/+_(1015g)	Bnc2_extended_+/+_(1784r)	6.45779	1	0.894447	903
chr5:122157884-122158384	Myl2	0.0385236	-0.780607	-0.0300717	0.0300717	E2f7	TRUE	E2f7_extended_+/-	E2f7_extended_+/-_(84g)	E2f7_extended_+/-_(110r)	1.86969	1	0.181654	904
chr18:73754131-73754631	Smad4	0.0589474	-0.502599	-0.0296269	0.0296269	Mbd2	TRUE	Mbd2_extended_+/-	Mbd2_extended_+/-_(394g)	Mbd2_extended_+/-_(827r)	2.19951	1	0.576137	905
chr14:118000248-118000748	Gpr180	0.0347422	-0.335373	-0.0116516	0.0116516	Yy1	TRUE	Yy1_extended_-/-	Yy1_extended_-/-_(95g)	Yy1_extended_-/-_(102r)	0.218716	-1	-0.0501438	906
chr6:82125085-82125585	Eva1a	0.0645879	-0.112035	-0.00723608	0.00723608	Jun	TRUE	Jun_extended_+/-	Jun_extended_+/-_(675g)	Jun_extended_+/-_(1155r)	1.33773	1	0.576049	907
chr4:24496155-24496655	Mms22l	0.123555	0.407972	0.0504071	0.0504071	Klf12	TRUE	Klf12_extended_+/+	Klf12_extended_+/+_(1120g)	Klf12_extended_+/+_(2458r)	2.04989	1	0.559225	908
chrX:73716047-73716547	Dusp9	0.0405702	-0.119923	-0.0048653	0.0048653	Sp1	TRUE	Sp1_extended_+/-	Sp1_extended_+/-_(390g)	Sp1_extended_+/-_(775r)	2.47461	1	0.359484	909
chr10:81137179-81137679	Gng7	0.037446	0.464561	0.0173959	0.0173959	Hoxb8	TRUE	Hoxb8_extended_+/+	Hoxb8_extended_+/+_(354g)	Hoxb8_extended_+/+_(493r)	1.46874	1	0.370522	910
chr19:10576919-10577419	Cyb561a3	0.0970063	0.470668	0.0456578	0.0456578	Meis1	TRUE	Meis1_extended_+/+	Meis1_extended_+/+_(810g)	Meis1_extended_+/+_(983r)	0.781347	1	0.567783	911
chr3:116594690-116595190	Mfsd14a	0.0906088	0.547549	0.0496127	0.0496127	Wt1	TRUE	Wt1_extended_+/+	Wt1_extended_+/+_(1194g)	Wt1_extended_+/+_(2382r)	1.60363	1	0.655322	912
chr18:10029671-10030171	Thoc1	0.0741016	0.695381	0.0515289	0.0515289	Ak6	TRUE	Ak6_extended_+/+	Ak6_extended_+/+_(807g)	Ak6_extended_+/+_(649r)	1.30366	1	0.719416	913
chr14:32091113-32091613	Timm23	0.122932	-0.816888	-0.100422	0.100422	Tcf3	TRUE	Tcf3_extended_+/-	Tcf3_extended_+/-_(528g)	Tcf3_extended_+/-_(500r)	0.817279	1	0.865612	914
chr5:3927822-3928322	Akap9	0.0725213	-0.586773	-0.0425535	0.0425535	Mbd2	TRUE	Mbd2_extended_+/-	Mbd2_extended_+/-_(394g)	Mbd2_extended_+/-_(827r)	1.2864	1	0.671355	915
chr7:62376800-62377300	Peg12	0.0715592	0.247571	0.017716	0.017716	Maf	TRUE	Maf_extended_+/+	Maf_extended_+/+_(39g)	Maf_extended_+/+_(42r)	1.0754	1	0.347686	916
chr16:5117548-5118048	Rogdi	0.0938161	-0.690397	-0.0647704	0.0647704	Tbx20	TRUE	Tbx20_extended_-/-	Tbx20_extended_-/-_(395g)	Tbx20_extended_-/-_(394r)	2.30699	-1	-0.651429	917
chr7:59229214-59229714	Ube3a	0.358553	-0.0941645	-0.033763	0.033763	Zfp704	TRUE	Zfp704_extended_+/-	Zfp704_extended_+/-_(158g)	Zfp704_extended_+/-_(226r)	0.467084	1	0.247708	918
chrX:75514071-75514571	Brcc3	0.142669	0.233956	0.0333782	0.0333782	Nfyc	TRUE	Nfyc_extended_+/+	Nfyc_extended_+/+_(596g)	Nfyc_extended_+/+_(691r)	0.61763	1	0.535151	919
chr12:118301112-118301612	Sp4	0.101909	-0.147627	-0.0150445	0.0150445	Sp4	TRUE	Sp4_extended_+/-	Sp4_extended_+/-_(252g)	Sp4_extended_+/-_(405r)	1.00643	1	1	920
chr17:24934764-24935264	Nme3	0.0717446	-0.76506	-0.0548889	0.0548889	Tbx20	TRUE	Tbx20_extended_-/-	Tbx20_extended_-/-_(395g)	Tbx20_extended_-/-_(394r)	2.64848	-1	-0.703146	921
chr4:101356576-101357076	Ak4	0.0272817	-0.231555	-0.00631721	0.00631721	Peg3	TRUE	Peg3_extended_+/-	Peg3_extended_+/-_(50g)	Peg3_extended_+/-_(43r)	2.00186	1	0.40437	922
chr17:17004767-17005267	Zfp97	0.188194	-0.126269	-0.0237631	0.0237631	Nfyc	TRUE	Nfyc_extended_+/-	Nfyc_extended_+/-_(443g)	Nfyc_extended_+/-_(472r)	0.56724	1	0.46984	923
chr8:84985496-84985996	Asna1	0.0127982	0.14003	0.00179213	0.00179213	Bnc2	TRUE	Bnc2_extended_+/+	Bnc2_extended_+/+_(1015g)	Bnc2_extended_+/+_(1784r)	4.36426	1	0.800081	924
chr15:41094753-41095253	Zfpm2	0.0642982	0.843628	0.0542438	0.0542438	Nkx6-1	TRUE	Nkx6-1_extended_+/+	Nkx6-1_extended_+/+_(15g)	Nkx6-1_extended_+/+_(14r)	1.92822	1	0.714123	925
chr16:65561775-65562275	Chmp2b	0.166025	0.143476	0.0238207	0.0238207	Foxo4	TRUE	Foxo4_extended_+/+	Foxo4_extended_+/+_(147g)	Foxo4_extended_+/+_(181r)	1.81599	1	0.522404	926
chr10:39572671-39573171	Traf3ip2	0.0298871	-0.593795	-0.0177468	0.0177468	Tcf3	TRUE	Tcf3_extended_+/-	Tcf3_extended_+/-_(528g)	Tcf3_extended_+/-_(500r)	3.13061	1	0.653901	927
chr14:55681761-55682261	Adcy4	0.0228797	-0.27542	-0.00630151	0.00630151	Creb1	TRUE	Creb1_extended_+/-	Creb1_extended_+/-_(232g)	Creb1_extended_+/-_(314r)	0.494461	1	0.136641	928
chr5:48372110-48372610	Slit2	0.0676119	0.667524	0.0451326	0.0451326	Wt1	TRUE	Wt1_extended_+/+	Wt1_extended_+/+_(1194g)	Wt1_extended_+/+_(2382r)	0.589211	1	0.650854	929
chr13:62466637-62467137	Zfp934	0.15436	0.405723	0.0626273	0.0626273	Klf12	TRUE	Klf12_extended_+/+	Klf12_extended_+/+_(1120g)	Klf12_extended_+/+_(2458r)	2.14469	1	0.562786	930
chr12:109519772-109520272	Dlk1	0.0792846	0.874988	0.0693731	0.0693731	Hoxb7	TRUE	Hoxb7_extended_+/+	Hoxb7_extended_+/+_(210g)	Hoxb7_extended_+/+_(294r)	3.00647	1	0.785675	931
chr11:96315529-96316029	Hoxb2	0.027217	0.492923	0.0134159	0.0134159	Foxp1	TRUE	Foxp1_extended_+/+	Foxp1_extended_+/+_(779g)	Foxp1_extended_+/+_(856r)	4.66883	1	0.660409	932
chr16:27523569-27524069	Ccdc50	0.141187	-0.351316	-0.0496013	0.0496013	Maf	TRUE	Maf_extended_+/-	Maf_extended_+/-_(162g)	Maf_extended_+/-_(178r)	0.95551	1	0.471758	933
chr2:37430782-37431282	Pdcl	0.155746	-0.195234	-0.0304069	0.0304069	Phf20	TRUE	Phf20_extended_+/-	Phf20_extended_+/-_(96g)	Phf20_extended_+/-_(100r)	0.197528	1	0.250937	934
chr6:100929062-100929562	Ppp4r2	0.0252148	0.702047	0.017702	0.017702	Tbx20	TRUE	Tbx20_extended_+/+	Tbx20_extended_+/+_(216g)	Tbx20_extended_+/+_(279r)	4.27206	1	0.673119	935
chr15:8109044-8109544	Cplane1	0.171341	0.757014	0.129708	0.129708	Zfp580	TRUE	Zfp580_extended_+/+	Zfp580_extended_+/+_(887g)	Zfp580_extended_+/+_(793r)	0.759921	1	0.687961	936
chr14:41007634-41008134	Tspan14	0.0535473	-0.658648	-0.0352688	0.0352688	Tcf3	TRUE	Tcf3_extended_+/-	Tcf3_extended_+/-_(528g)	Tcf3_extended_+/-_(500r)	2.88693	1	0.619169	937
chr5:34210195-34210695	Haus3	0.0372081	-0.279484	-0.0103991	0.0103991	Peg3	TRUE	Peg3_extended_+/-	Peg3_extended_+/-_(50g)	Peg3_extended_+/-_(43r)	2.20627	1	0.513972	938
chrX:59251556-59252056	Fgf13	0.143771	0.706865	0.101627	0.101627	Bnc2	TRUE	Bnc2_extended_+/+	Bnc2_extended_+/+_(1015g)	Bnc2_extended_+/+_(1784r)	0.663487	1	0.593714	939
chr1:143702637-143703137	B3galt2	0.0547483	-0.352992	-0.0193257	0.0193257	Yy1	TRUE	Yy1_extended_+/-	Yy1_extended_+/-_(319g)	Yy1_extended_+/-_(480r)	2.73995	1	0.415334	940
chr10:81137179-81137679	Matk	0.0205223	0.390522	0.0080144	0.0080144	Meis2	TRUE	Meis2_extended_+/+	Meis2_extended_+/+_(449g)	Meis2_extended_+/+_(573r)	0.5906	1	0.328915	941
chr3:88685531-88686031	Mex3a	0.082036	-0.454544	-0.037289	0.037289	Yy1	TRUE	Yy1_extended_+/-	Yy1_extended_+/-_(319g)	Yy1_extended_+/-_(480r)	2.48538	1	0.536953	942
chr5:3501593-3502093	Fam133b	0.0745435	-0.0935472	-0.00697334	0.00697334	Pbx1	TRUE	Pbx1_extended_+/-	Pbx1_extended_+/-_(457g)	Pbx1_extended_+/-_(517r)	2.75878	1	0.475596	943
chr7:56114011-56114511	Nipa1	0.0627964	-0.191549	-0.0120286	0.0120286	Nfe2l1	TRUE	Nfe2l1_extended_+/-	Nfe2l1_extended_+/-_(291g)	Nfe2l1_extended_+/-_(671r)	1.54805	1	0.301099	944
chr2:152105243-152105743	Fam110a	0.0810022	-0.407678	-0.0330228	0.0330228	Batf3	TRUE	Batf3_extended_+/-	Batf3_extended_+/-_(442g)	Batf3_extended_+/-_(777r)	1.60597	1	0.64318	945
chr2:37422758-37423258	Zbtb6	0.0942913	-0.060323	-0.00568793	0.00568793	Nr3c1	TRUE	Nr3c1_extended_+/-	Nr3c1_extended_+/-_(285g)	Nr3c1_extended_+/-_(406r)	0.170423	1	0.059551	946
chr2:127133679-127134179	Blvra	0.0761793	0.314401	0.0239509	0.0239509	Klf12	TRUE	Klf12_extended_+/+	Klf12_extended_+/+_(1120g)	Klf12_extended_+/+_(2458r)	2.89579	1	0.411481	947
chr8:110919539-110920039	Ddx19b	0.0856912	-0.369418	-0.0316559	0.0316559	Thap11	TRUE	Thap11_extended_+/-	Thap11_extended_+/-_(65g)	Thap11_extended_+/-_(67r)	0.428895	1	0.397513	948
chr2:91649836-91650336	Atg13	0.0512017	0.335705	0.0171887	0.0171887	Meis1	TRUE	Meis1_extended_+/+	Meis1_extended_+/+_(810g)	Meis1_extended_+/+_(983r)	0.282627	1	0.461523	949
chr7:126802885-126803385	Bola2	0.065624	0.693015	0.0454784	0.0454784	Hoxb8	TRUE	Hoxb8_extended_+/+	Hoxb8_extended_+/+_(354g)	Hoxb8_extended_+/+_(493r)	3.371	1	0.650546	950
chr18:31911027-31911527	Wdr33	0.0868243	0.667419	0.0579481	0.0579481	Zfp580	TRUE	Zfp580_extended_+/+	Zfp580_extended_+/+_(887g)	Zfp580_extended_+/+_(793r)	0.703631	1	0.793204	951
chr17:24850205-24850705	Tbl3	0.0625861	0.496753	0.0310898	0.0310898	Nfyc	TRUE	Nfyc_extended_+/+	Nfyc_extended_+/+_(596g)	Nfyc_extended_+/+_(691r)	1.31289	1	0.51335	952
chr2:61676278-61676778	Psmd14	0.0466187	-0.374318	-0.0174502	0.0174502	Meis1	TRUE	Meis1_extended_+/-	Meis1_extended_+/-_(616g)	Meis1_extended_+/-_(698r)	0.918975	1	0.700317	953
chr6:99295366-99295866	Foxp1	0.0227397	0.798775	0.0181639	0.0181639	Foxp1	TRUE	Foxp1_extended_+/+	Foxp1_extended_+/+_(779g)	Foxp1_extended_+/+_(856r)	4.90997	1	1	954
chr17:23588179-23588679	Tnfrsf12a	0.0666062	0.446582	0.0297451	0.0297451	Fosl1	TRUE	Fosl1_extended_+/+	Fosl1_extended_+/+_(246g)	Fosl1_extended_+/+_(585r)	1.37501	1	0.607223	955
chr10:81137179-81137679	Dapk3	0.0461605	0.356068	0.0164363	0.0164363	Cebpb	TRUE	Cebpb_extended_-/+	Cebpb_extended_-/+_(39g)	Cebpb_extended_-/+_(37r)	0.279637	-1	-0.157469	956
chrX:42557141-42557641	Tenm1	0.116676	0.424838	0.0495685	0.0495685	Hoxb7	TRUE	Hoxb7_extended_+/+	Hoxb7_extended_+/+_(210g)	Hoxb7_extended_+/+_(294r)	0.859059	1	0.484244	957
chr2:122028267-122028767	Casc4	0.104057	-0.291905	-0.0303746	0.0303746	Sp3	TRUE	Sp3_extended_+/-	Sp3_extended_+/-_(280g)	Sp3_extended_+/-_(880r)	1.43302	1	0.487428	958
chr19:24621796-24622296	Pgm5	0.0937124	0.697631	0.0653767	0.0653767	Hoxb7	TRUE	Hoxb7_extended_+/+	Hoxb7_extended_+/+_(210g)	Hoxb7_extended_+/+_(294r)	2.76711	1	0.710669	959
chr2:151009014-151009514	Nanp	0.0637109	0.558343	0.0355725	0.0355725	Klf12	TRUE	Klf12_extended_+/+	Klf12_extended_+/+_(1120g)	Klf12_extended_+/+_(2458r)	1.96338	1	0.719631	960
chr11:93500335-93500835	Car10	0.134607	0.556116	0.074857	0.074857	Meis2	TRUE	Meis2_extended_+/+	Meis2_extended_+/+_(449g)	Meis2_extended_+/+_(573r)	0.930408	1	0.576807	961
chr12:24974780-24975280	Kidins220	0.026471	-0.336116	-0.0088973	0.0088973	Yy1	TRUE	Yy1_extended_+/-	Yy1_extended_+/-_(319g)	Yy1_extended_+/-_(480r)	4.32744	1	0.50134	962
chr19:55194495-55194995	Zdhhc6	0.0569329	-0.423378	-0.0241041	0.0241041	Tcf3	TRUE	Tcf3_extended_+/-	Tcf3_extended_+/-_(528g)	Tcf3_extended_+/-_(500r)	2.49934	1	0.641649	963
chr9:69458129-69458629	Anxa2	0.0487197	0.69438	0.03383	0.03383	Hoxb7	TRUE	Hoxb7_extended_+/+	Hoxb7_extended_+/+_(210g)	Hoxb7_extended_+/+_(294r)	3.2387	1	0.767611	964
chr17:22225457-22225957	Gm7072	0.22702	-0.706214	-0.160325	0.160325	Taf9	TRUE	Taf9_extended_+/-	Taf9_extended_+/-_(48g)	Taf9_extended_+/-_(50r)	0.817153	1	0.485197	965
chr15:103202115-103202615	Hnrnpa1	0.0988821	-0.771248	-0.0762626	0.0762626	Twist1	TRUE	Twist1_extended_-/-	Twist1_extended_-/-_(272g)	Twist1_extended_-/-_(251r)	0.826341	-1	-0.698047	966
chr11:119159406-119159906	Cbx8	0.0632779	-0.523038	-0.0330967	0.0330967	Fos	TRUE	Fos_extended_+/-	Fos_extended_+/-_(602g)	Fos_extended_+/-_(1158r)	1.30027	1	0.45613	967
chr2:38880766-38881266	Golga1	0.0424766	-0.109369	-0.00464564	0.00464564	Peg3	TRUE	Peg3_extended_+/-	Peg3_extended_+/-_(50g)	Peg3_extended_+/-_(43r)	1.77317	1	0.240124	968
chr10:85996227-85996727	Pwp1	0.0509285	0.248988	0.0126806	0.0126806	Yeats4	TRUE	Yeats4_extended_+/+	Yeats4_extended_+/+_(81g)	Yeats4_extended_+/+_(69r)	2.82331	1	0.650173	969
chr2:39190530-39191030	Ppp6c	0.167679	0.546669	0.0916647	0.0916647	Ak6	TRUE	Ak6_extended_+/+	Ak6_extended_+/+_(807g)	Ak6_extended_+/+_(649r)	1.34758	1	0.714271	970
chr3:95588604-95589104	Golph3l	0.0456229	-0.212823	-0.00970962	0.00970962	Fos	TRUE	Fos_extended_+/-	Fos_extended_+/-_(602g)	Fos_extended_+/-_(1158r)	1.11639	1	0.311076	971
chr15:99702044-99702544	Lima1	0.0217272	-0.37807	-0.00821443	0.00821443	Yy1	TRUE	Yy1_extended_+/-	Yy1_extended_+/-_(319g)	Yy1_extended_+/-_(480r)	4.48165	1	0.464428	972
chr2:156841845-156842345	Tgif2	0.0628604	0.215347	0.0135368	0.0135368	Foxp1	TRUE	Foxp1_extended_+/+	Foxp1_extended_+/+_(779g)	Foxp1_extended_+/+_(856r)	3.33562	1	0.719185	973
chr15:99772248-99772748	Lima1	0.0290579	-0.373028	-0.0108394	0.0108394	Yy1	TRUE	Yy1_extended_+/-	Yy1_extended_+/-_(319g)	Yy1_extended_+/-_(480r)	4.48165	1	0.464428	974
chr2:126031112-126031612	Dtwd1	0.145624	0.423747	0.0617077	0.0617077	Bnc2	TRUE	Bnc2_extended_+/+	Bnc2_extended_+/+_(1015g)	Bnc2_extended_+/+_(1784r)	1.47253	1	0.464402	975
chr18:52465366-52465866	Lox	0.0857924	-0.757857	-0.0650184	0.0650184	Mbd2	TRUE	Mbd2_extended_+/-	Mbd2_extended_+/-_(394g)	Mbd2_extended_+/-_(827r)	0.601821	1	0.56021	976
chr1:69687335-69687835	Ikzf2	0.0447637	-0.0543078	-0.00243102	0.00243102	E2f7	TRUE	E2f7_extended_+/-	E2f7_extended_+/-_(84g)	E2f7_extended_+/-_(110r)	0.202212	1	0.17202	977
chr14:108913638-108914138	Slitrk1	0.174251	0.421708	0.0734831	0.0734831	Myrf	TRUE	Myrf_extended_+/+	Myrf_extended_+/+_(112g)	Myrf_extended_+/+_(105r)	0.680536	1	0.360877	978
chr11:119428623-119429123	Sgsh	0.0325194	-0.246007	-0.00800002	0.00800002	E2f1	TRUE	E2f1_extended_+/-	E2f1_extended_+/-_(244g)	E2f1_extended_+/-_(341r)	0.139278	1	0.225263	979
chr1:75337883-75338383	Dnpep	0.0383059	0.456471	0.0174856	0.0174856	Foxp1	TRUE	Foxp1_extended_+/+	Foxp1_extended_+/+_(779g)	Foxp1_extended_+/+_(856r)	1.60542	1	0.609869	980
chr16:91881178-91881678	Atp5o	0.0630207	-0.765552	-0.0482456	0.0482456	Tcf3	TRUE	Tcf3_extended_+/-	Tcf3_extended_+/-_(528g)	Tcf3_extended_+/-_(500r)	1.63037	1	0.862568	981
chr4:126850087-126850587	AU040320	0.0317086	-0.310506	-0.0098457	0.0098457	Pbx1	TRUE	Pbx1_extended_+/-	Pbx1_extended_+/-_(457g)	Pbx1_extended_+/-_(517r)	1.43923	1	0.34538	982
chr17:22225457-22225957	Gm7072	0.22702	-0.706214	-0.160325	0.160325	Erf	TRUE	Erf_extended_+/-	Erf_extended_+/-_(102g)	Erf_extended_+/-_(112r)	0.203349	1	0.325332	983
chr11:71019247-71019747	Mis12	0.0829523	-0.229572	-0.0190436	0.0190436	Nfyc	TRUE	Nfyc_extended_+/-	Nfyc_extended_+/-_(443g)	Nfyc_extended_+/-_(472r)	0.498349	1	0.278167	984
chr8:70765918-70766418	Jund	0.0605781	0.335942	0.0203507	0.0203507	Jund	TRUE	Jund_extended_+/+	Jund_extended_+/+_(526g)	Jund_extended_+/+_(1434r)	3.82329	1	1	985
chr2:106003013-106003513	Immp1l	0.375035	-0.416389	-0.15616	0.15616	Acaa1a	TRUE	Acaa1a_extended_+/-	Acaa1a_extended_+/-_(271g)	Acaa1a_extended_+/-_(339r)	0.173604	1	0.632235	986
chr12:101912872-101913372	Ndufb1-ps	0.0461105	0.79891	0.0368382	0.0368382	Ak6	TRUE	Ak6_extended_+/+	Ak6_extended_+/+_(807g)	Ak6_extended_+/+_(649r)	3.38635	1	0.794945	987
chr18:84851032-84851532	Cyb5a	0.0452403	0.390936	0.0176861	0.0176861	Klf12	TRUE	Klf12_extended_+/+	Klf12_extended_+/+_(1120g)	Klf12_extended_+/+_(2458r)	1.5854	1	0.558366	988
chr11:118584748-118585248	Rbfox3	0.0475152	0.745973	0.035445	0.035445	Myrf	TRUE	Myrf_extended_+/+	Myrf_extended_+/+_(112g)	Myrf_extended_+/+_(105r)	0.603079	1	0.544174	989
chr17:17766439-17766939	Spaca6	0.0796002	-0.649407	-0.0516929	0.0516929	Nfe2l1	TRUE	Nfe2l1_extended_+/-	Nfe2l1_extended_+/-_(291g)	Nfe2l1_extended_+/-_(671r)	0.611359	1	0.637467	990
chr14:57423878-57424378	Eef1akmt1	0.0495037	0.631804	0.0312766	0.0312766	Wt1	TRUE	Wt1_extended_+/+	Wt1_extended_+/+_(1194g)	Wt1_extended_+/+_(2382r)	1.43691	1	0.761118	991
chr9:102073747-102074247	Ephb1	0.0486348	0.665344	0.0323589	0.0323589	Hoxb8	TRUE	Hoxb8_extended_+/+	Hoxb8_extended_+/+_(354g)	Hoxb8_extended_+/+_(493r)	1.97251	1	0.555145	992
chr7:123346584-123347084	Arhgap17	0.0240077	0.162801	0.00390847	0.00390847	Jund	TRUE	Jund_extended_+/+	Jund_extended_+/+_(526g)	Jund_extended_+/+_(1434r)	2.96805	1	0.439528	993
chrX:153037293-153037793	Usp51	0.180027	-0.109781	-0.0197636	0.0197636	Bclaf1	TRUE	Bclaf1_extended_+/-	Bclaf1_extended_+/-_(129g)	Bclaf1_extended_+/-_(144r)	0.696288	1	0.166512	994
chrX:160994689-160995189	Scml2	0.282704	0.167889	0.0474629	0.0474629	Tfdp1	TRUE	Tfdp1_extended_+/+	Tfdp1_extended_+/+_(816g)	Tfdp1_extended_+/+_(2244r)	0.447337	1	0.422761	995
chr3:158031505-158032005	Lrrc40	0.0995783	0.441539	0.0439678	0.0439678	Tfdp1	TRUE	Tfdp1_extended_+/+	Tfdp1_extended_+/+_(816g)	Tfdp1_extended_+/+_(2244r)	1.40643	1	0.627366	996
chr17:46552866-46553366	Ttbk1	0.0579122	0.404811	0.0234435	0.0234435	Rfx2	TRUE	Rfx2_extended_+/+	Rfx2_extended_+/+_(49g)	Rfx2_extended_+/+_(50r)	1.59699	1	0.438063	997
chr17:21008737-21009237	Ppp2r1a	0.185054	0.257707	0.0476896	0.0476896	Ak6	TRUE	Ak6_extended_+/+	Ak6_extended_+/+_(807g)	Ak6_extended_+/+_(649r)	1.47068	1	0.860922	998
chr13:119800885-119801385	Zfp131	0.0521027	-0.12479	-0.00650191	0.00650191	Ctcf	TRUE	Ctcf_extended_+/-	Ctcf_extended_+/-_(304g)	Ctcf_extended_+/-_(395r)	2.12584	1	0.433425	999
chr7:102687041-102687541	Trim68	0.125405	0.467689	0.0586504	0.0586504	Zfp580	TRUE	Zfp580_extended_+/+	Zfp580_extended_+/+_(887g)	Zfp580_extended_+/+_(793r)	1.13079	1	0.516445	1000
chr1:191030940-191031440	Atf3	0.0375743	0.578825	0.021749	0.021749	Atf3	TRUE	Atf3_extended_+/+	Atf3_extended_+/+_(485g)	Atf3_extended_+/+_(774r)	3.55073	1	1	1001
chr1:131910159-131910659	Nucks1	0.0566924	-0.505075	-0.0286339	0.0286339	Yy1	TRUE	Yy1_extended_+/-	Yy1_extended_+/-_(319g)	Yy1_extended_+/-_(480r)	3.16863	1	0.623051	1002
chr14:32028575-32029075	Ncoa4	0.0335633	0.561124	0.0188331	0.0188331	Tbx20	TRUE	Tbx20_extended_+/+	Tbx20_extended_+/+_(216g)	Tbx20_extended_+/+_(279r)	4.11562	1	0.597922	1003
chr10:88451116-88451616	Chpt1	0.0517145	-0.391374	-0.0202397	0.0202397	Yy1	TRUE	Yy1_extended_+/-	Yy1_extended_+/-_(319g)	Yy1_extended_+/-_(480r)	2.9682	1	0.437586	1004
chr6:15184777-15185277	Foxp2	0.0449309	0.201147	0.00903773	0.00903773	Foxp1	TRUE	Foxp1_extended_+/+	Foxp1_extended_+/+_(779g)	Foxp1_extended_+/+_(856r)	3.48653	1	0.770225	1005
chr1:36325840-36326340	Lman2l	0.0855629	-0.274145	-0.0234566	0.0234566	Smarcc1	TRUE	Smarcc1_extended_+/-	Smarcc1_extended_+/-_(797g)	Smarcc1_extended_+/-_(1286r)	0.602862	1	0.431447	1006
chr17:40934414-40934914	Mmut	0.0951448	0.748749	0.0712395	0.0712395	Zfp580	TRUE	Zfp580_extended_+/+	Zfp580_extended_+/+_(887g)	Zfp580_extended_+/+_(793r)	1.26619	1	0.753273	1007
chrX:105079459-105079959	Pbdc1	0.204677	0.653903	0.133839	0.133839	Ak6	TRUE	Ak6_extended_+/+	Ak6_extended_+/+_(807g)	Ak6_extended_+/+_(649r)	1.28936	1	0.815668	1008
chr17:8905439-8905939	Pde10a	0.0679671	-0.133895	-0.00910042	0.00910042	Nfix	TRUE	Nfix_extended_-/-	Nfix_extended_-/-_(12g)	Nfix_extended_-/-_(15r)	0.375033	-1	-0.0730159	1009
chrX:95711518-95712018	Zc3h12b	0.105195	0.427083	0.0449271	0.0449271	Rfx2	TRUE	Rfx2_extended_+/+	Rfx2_extended_+/+_(49g)	Rfx2_extended_+/+_(50r)	1.00435	1	0.551046	1010
chr17:25015754-25016254	Clcn7	0.0596981	0.308265	0.0184028	0.0184028	Nfyc	TRUE	Nfyc_extended_+/+	Nfyc_extended_+/+_(596g)	Nfyc_extended_+/+_(691r)	0.860066	1	0.377596	1011
chr7:66222726-66223226	Snrpa1	0.0501889	-0.675369	-0.033896	0.033896	Tcf3	TRUE	Tcf3_extended_+/-	Tcf3_extended_+/-_(528g)	Tcf3_extended_+/-_(500r)	3.4316	1	0.734251	1012
chr7:39588449-39588949	Zfp619	0.111057	-0.0738781	-0.00820468	0.00820468	E2f1	TRUE	E2f1_extended_+/-	E2f1_extended_+/-_(244g)	E2f1_extended_+/-_(341r)	0.325741	1	0.0768379	1013
chr13:73937690-73938190	Nkd2	0.0544966	-0.120602	-0.00657242	0.00657242	Elk4	TRUE	Elk4_extended_+/-	Elk4_extended_+/-_(27g)	Elk4_extended_+/-_(29r)	1.54324	1	0.112728	1014
chr1:44102239-44102739	Tex30	0.08277	0.381289	0.0315593	0.0315593	Tfdp1	TRUE	Tfdp1_extended_+/+	Tfdp1_extended_+/+_(816g)	Tfdp1_extended_+/+_(2244r)	1.17158	1	0.619897	1015
chr8:69088500-69089000	Atp6v1b2	0.0596905	0.51603	0.0308021	0.0308021	Klf12	TRUE	Klf12_extended_+/+	Klf12_extended_+/+_(1120g)	Klf12_extended_+/+_(2458r)	2.38144	1	0.639554	1016
chr7:128583230-128583730	Bag3	0.0582106	0.486042	0.0282928	0.0282928	Maff	TRUE	Maff_extended_+/+	Maff_extended_+/+_(270g)	Maff_extended_+/+_(324r)	1.08121	1	0.733311	1017
chr3:40846508-40847008	Larp1b	0.10827	0.276002	0.0298827	0.0298827	Jdp2	TRUE	Jdp2_extended_+/+	Jdp2_extended_+/+_(81g)	Jdp2_extended_+/+_(110r)	2.28003	1	0.263877	1018
chr3:54692531-54693031	Alg5	0.0389572	-0.18314	-0.00713462	0.00713462	Klf2	TRUE	Klf2_extended_+/-	Klf2_extended_+/-_(404g)	Klf2_extended_+/-_(807r)	2.16458	1	0.254065	1019
chr8:125083691-125084191	Egln1	0.065797	0.6711	0.0441564	0.0441564	Tbx20	TRUE	Tbx20_extended_+/+	Tbx20_extended_+/+_(216g)	Tbx20_extended_+/+_(279r)	2.25347	1	0.696161	1020
chr4:150809181-150809681	Park7	0.0522835	-0.744234	-0.0389112	0.0389112	Twist1	TRUE	Twist1_extended_-/-	Twist1_extended_-/-_(272g)	Twist1_extended_-/-_(251r)	0.893411	-1	-0.694411	1021
chr6:40471194-40471694	Ssbp1	0.178841	0.473261	0.0846384	0.0846384	Tfdp1	TRUE	Tfdp1_extended_+/+	Tfdp1_extended_+/+_(816g)	Tfdp1_extended_+/+_(2244r)	0.93801	1	0.688348	1022
chr19:5815840-5816340	Scyl1	0.0357915	-0.174581	-0.00624854	0.00624854	Pbx1	TRUE	Pbx1_extended_+/-	Pbx1_extended_+/-_(457g)	Pbx1_extended_+/-_(517r)	1.64143	1	0.574772	1023
chr6:14978268-14978768	Foxp2	0.0280729	0.650464	0.0182604	0.0182604	Foxp1	TRUE	Foxp1_extended_+/+	Foxp1_extended_+/+_(779g)	Foxp1_extended_+/+_(856r)	3.48653	1	0.770225	1024
chr16:65007541-65008041	Htr1f	0.103812	0.221233	0.0229667	0.0229667	Max	TRUE	Max_extended_+/+	Max_extended_+/+_(44g)	Max_extended_+/+_(46r)	0.440187	1	0.437387	1025
chr17:65961573-65962073	Twsg1	0.0205094	-0.212617	-0.00436064	0.00436064	Smarcc1	TRUE	Smarcc1_extended_+/-	Smarcc1_extended_+/-_(797g)	Smarcc1_extended_+/-_(1286r)	0.280637	1	0.345033	1026
chr14:56571633-56572133	Cenpj	0.139875	-0.223336	-0.031239	0.031239	Acaa1b	TRUE	Acaa1b_extended_+/-	Acaa1b_extended_+/-_(91g)	Acaa1b_extended_+/-_(168r)	0.814876	1	0.259115	1027
chr10:58323197-58323697	Ranbp2	0.0381366	-0.310993	-0.0118602	0.0118602	Sp3	TRUE	Sp3_extended_+/-	Sp3_extended_+/-_(280g)	Sp3_extended_+/-_(880r)	0.766177	1	0.452495	1028
chr7:30122697-30123197	Zfp260	0.0517206	0.517212	0.0267505	0.0267505	Klf12	TRUE	Klf12_extended_+/+	Klf12_extended_+/+_(1120g)	Klf12_extended_+/+_(2458r)	2.53827	1	0.628104	1029
chr6:25686676-25687176	Pot1a	0.153445	0.33331	0.0511447	0.0511447	Foxp2	TRUE	Foxp2_extended_+/+	Foxp2_extended_+/+_(277g)	Foxp2_extended_+/+_(313r)	0.540953	1	0.409309	1030
chr8:12781416-12781916	Tubgcp3	0.0832788	0.115316	0.00960334	0.00960334	Nfib	TRUE	Nfib_extended_+/+	Nfib_extended_+/+_(564g)	Nfib_extended_+/+_(694r)	1.63342	1	0.460325	1031
chr4:107253521-107254021	Lrrc42	0.0237152	0.333796	0.00791606	0.00791606	Klf12	TRUE	Klf12_extended_+/+	Klf12_extended_+/+_(1120g)	Klf12_extended_+/+_(2458r)	1.74176	1	0.655364	1032
chr13:100107783-100108283	Smn1	0.132178	0.614275	0.0811935	0.0811935	Taf9	TRUE	Taf9_extended_+/+	Taf9_extended_+/+_(213g)	Taf9_extended_+/+_(249r)	0.588455	1	0.547909	1033
chr19:40244373-40244873	Pdlim1	0.0402784	0.602985	0.0242873	0.0242873	Tbx20	TRUE	Tbx20_extended_+/+	Tbx20_extended_+/+_(216g)	Tbx20_extended_+/+_(279r)	4.56565	1	0.672064	1034
chr17:24855853-24856353	Mapk8ip3	0.0783486	0.327722	0.0256765	0.0256765	Fosl2	TRUE	Fosl2_extended_+/+	Fosl2_extended_+/+_(386g)	Fosl2_extended_+/+_(925r)	0.856532	1	0.38367	1035
chrX:166440487-166440987	Rab9	0.0438566	-0.262012	-0.011491	0.011491	Chd2	TRUE	Chd2_extended_+/-	Chd2_extended_+/-_(136g)	Chd2_extended_+/-_(160r)	0.522782	1	0.368699	1036
chr10:117792546-117793046	Nup107	0.0177142	0.426125	0.00754846	0.00754846	Klf12	TRUE	Klf12_extended_+/+	Klf12_extended_+/+_(1120g)	Klf12_extended_+/+_(2458r)	2.75226	1	0.581326	1037
chr10:81137179-81137679	Zbtb7a	0.0172749	-0.523594	-0.00904506	0.00904506	Meis1	TRUE	Meis1_extended_-/-	Meis1_extended_-/-_(174g)	Meis1_extended_-/-_(245r)	0.644867	-1	-0.435677	1038
chr12:104888148-104888648	Glrx5	0.0947386	-0.68827	-0.0652058	0.0652058	Tead2	TRUE	Tead2_extended_+/-	Tead2_extended_+/-_(340g)	Tead2_extended_+/-_(295r)	2.34064	1	0.726054	1039
chr13:54367817-54368317	Simc1	0.0669289	-0.548671	-0.0367219	0.0367219	Tcf3	TRUE	Tcf3_extended_+/-	Tcf3_extended_+/-_(528g)	Tcf3_extended_+/-_(500r)	2.94878	1	0.627169	1040
chr5:20882992-20883492	Phtf2	0.078325	-0.474679	-0.0371792	0.0371792	Sox6	TRUE	Sox6_extended_+/-	Sox6_extended_+/-_(28g)	Sox6_extended_+/-_(23r)	1.03533	1	0.51183	1041
chr11:29130515-29131015	Ppp4r3b	0.115394	0.186204	0.0214868	0.0214868	Wt1	TRUE	Wt1_extended_+/+	Wt1_extended_+/+_(1194g)	Wt1_extended_+/+_(2382r)	0.876683	1	0.434485	1042
chr13:100107783-100108283	Serf1	0.0825441	0.688847	0.0568603	0.0568603	Ak6	TRUE	Ak6_extended_+/+	Ak6_extended_+/+_(807g)	Ak6_extended_+/+_(649r)	1.16722	1	0.629791	1043
chr1:54250511-54251011	Gtf3c3	0.117215	0.0539082	0.00631887	0.00631887	Tfdp1	TRUE	Tfdp1_extended_+/+	Tfdp1_extended_+/+_(816g)	Tfdp1_extended_+/+_(2244r)	1.0497	1	0.384076	1044
chr2:122702544-122703044	Slc30a4	0.0638186	-0.200571	-0.0128002	0.0128002	Klf6	TRUE	Klf6_extended_+/-	Klf6_extended_+/-_(585g)	Klf6_extended_+/-_(1088r)	1.49142	1	0.186637	1045
chr19:60459003-60459503	Cacul1	0.0490374	0.249287	0.0122244	0.0122244	Jund	TRUE	Jund_extended_+/+	Jund_extended_+/+_(526g)	Jund_extended_+/+_(1434r)	0.895558	1	0.385574	1046
chr11:78370350-78370850	Pigs	0.0779565	0.609274	0.0474969	0.0474969	Foxp1	TRUE	Foxp1_extended_+/+	Foxp1_extended_+/+_(779g)	Foxp1_extended_+/+_(856r)	1.66355	1	0.661505	1047
chr11:29547757-29548257	Prorsd1	0.164369	0.426482	0.0701003	0.0701003	Zfp143	TRUE	Zfp143_extended_+/+	Zfp143_extended_+/+_(43g)	Zfp143_extended_+/+_(44r)	0.0902884	1	0.370102	1048
chr8:84732378-84732878	Farsa	0.0389349	0.561746	0.0218715	0.0218715	Foxp1	TRUE	Foxp1_extended_+/+	Foxp1_extended_+/+_(779g)	Foxp1_extended_+/+_(856r)	1.72676	1	0.695984	1049
chr3:106547453-106547953	Dram2	0.12014	0.316537	0.0380287	0.0380287	Klf12	TRUE	Klf12_extended_+/+	Klf12_extended_+/+_(1120g)	Klf12_extended_+/+_(2458r)	1.47099	1	0.46686	1050
chr11:4691159-4691659	Uqcr10	0.039908	-0.656152	-0.0261857	0.0261857	Tcf3	TRUE	Tcf3_extended_+/-	Tcf3_extended_+/-_(528g)	Tcf3_extended_+/-_(500r)	3.74029	1	0.742116	1051
chr15:94589601-94590101	Twf1	0.039074	-0.232782	-0.00909572	0.00909572	Klf6	TRUE	Klf6_extended_+/-	Klf6_extended_+/-_(585g)	Klf6_extended_+/-_(1088r)	1.02274	1	0.40778	1052
chr4:127349722-127350222	Gjb3	0.0598737	0.339325	0.0203167	0.0203167	Fosl1	TRUE	Fosl1_extended_+/+	Fosl1_extended_+/+_(246g)	Fosl1_extended_+/+_(585r)	2.31986	1	0.332788	1053
chr17:78936837-78937337	Cebpzos	0.08658	0.625053	0.0541171	0.0541171	Ak6	TRUE	Ak6_extended_+/+	Ak6_extended_+/+_(807g)	Ak6_extended_+/+_(649r)	2.21282	1	0.70686	1054
chr5:129020203-129020703	Ran	0.0848529	0.730566	0.0619906	0.0619906	Ybx1	TRUE	Ybx1_extended_+/+	Ybx1_extended_+/+_(36g)	Ybx1_extended_+/+_(26r)	1.04432	1	0.858424	1055
chr17:17234524-17235024	Zfp97	0.159594	0.303109	0.0483744	0.0483744	Klf12	TRUE	Klf12_extended_+/+	Klf12_extended_+/+_(1120g)	Klf12_extended_+/+_(2458r)	1.99037	1	0.454988	1056
chr12:95694473-95694973	Flrt2	0.00343582	-0.694458	-0.00238603	0.00238603	Hoxb6	TRUE	Hoxb6_extended_-/-	Hoxb6_extended_-/-_(161g)	Hoxb6_extended_-/-_(214r)	4.91827	-1	-0.603503	1057
chr7:38119128-38119628	Ccne1	0.0817651	-0.224734	-0.0183754	0.0183754	Gata5	TRUE	Gata5_extended_+/-	Gata5_extended_+/-_(88g)	Gata5_extended_+/-_(83r)	0.777754	1	0.542516	1058
chr10:88503649-88504149	Chpt1	0.0781624	-0.426775	-0.0333577	0.0333577	Klf3	TRUE	Klf3_extended_+/-	Klf3_extended_+/-_(404g)	Klf3_extended_+/-_(963r)	0.997967	1	0.47167	1059
chr4:3574626-3575126	Tgs1	0.089719	0.464778	0.0416994	0.0416994	Klf12	TRUE	Klf12_extended_+/+	Klf12_extended_+/+_(1120g)	Klf12_extended_+/+_(2458r)	2.95092	1	0.696571	1060
chr6:8258997-8259497	Rpa3	0.0969382	0.706121	0.0684501	0.0684501	Zfp580	TRUE	Zfp580_extended_+/+	Zfp580_extended_+/+_(887g)	Zfp580_extended_+/+_(793r)	0.730044	1	0.758008	1061
chr19:5940110-5940610	Zfpl1	0.0329116	-0.401197	-0.013204	0.013204	Sf1	TRUE	Sf1_extended_+/-	Sf1_extended_+/-_(44g)	Sf1_extended_+/-_(38r)	3.77362	1	0.587429	1062
chrX:113297913-113298413	Chm	0.230706	-0.132622	-0.0305967	0.0305967	Zfp148	TRUE	Zfp148_extended_+/-	Zfp148_extended_+/-_(341g)	Zfp148_extended_+/-_(613r)	0.584468	1	0.275143	1063
chr6:98999111-98999611	Foxp1	0.0211328	0.845797	0.017874	0.017874	Foxp1	TRUE	Foxp1_extended_+/+	Foxp1_extended_+/+_(779g)	Foxp1_extended_+/+_(856r)	4.90997	1	1	1064
chr16:13754280-13754780	Pdxdc1	0.0430965	0.517789	0.0223149	0.0223149	Klf12	TRUE	Klf12_extended_+/+	Klf12_extended_+/+_(1120g)	Klf12_extended_+/+_(2458r)	2.86759	1	0.724743	1065
chr2:73386339-73386839	Gpr155	0.0143832	-0.0885573	-0.00127374	0.00127374	Klf6	TRUE	Klf6_extended_+/-	Klf6_extended_+/-_(585g)	Klf6_extended_+/-_(1088r)	0.350886	1	0.190406	1066
chr12:112590765-112591265	Siva1	0.10791	-0.706486	-0.0762372	0.0762372	Tbx20	TRUE	Tbx20_extended_-/-	Tbx20_extended_-/-_(395g)	Tbx20_extended_-/-_(394r)	1.54382	-1	-0.669682	1067
chr9:13522540-13523040	Maml2	0.0360166	-0.61499	-0.0221498	0.0221498	Tbx20	TRUE	Tbx20_extended_-/-	Tbx20_extended_-/-_(395g)	Tbx20_extended_-/-_(394r)	3.95816	-1	-0.540886	1068
chr2:125279945-125280445	Fbn1	0.0203084	0.408983	0.00830578	0.00830578	Rbpj	TRUE	Rbpj_extended_+/+	Rbpj_extended_+/+_(33g)	Rbpj_extended_+/+_(31r)	2.08861	1	0.495827	1069
chr5:31000093-31000593	Preb	0.0772225	-0.647461	-0.0499985	0.0499985	Tead2	TRUE	Tead2_extended_+/-	Tead2_extended_+/-_(340g)	Tead2_extended_+/-_(295r)	1.64579	1	0.598759	1070
chr1:128359420-128359920	R3hdm1	0.0461229	-0.338218	-0.0155996	0.0155996	Tfdp2	TRUE	Tfdp2_extended_+/-	Tfdp2_extended_+/-_(78g)	Tfdp2_extended_+/-_(76r)	0.254335	1	0.144448	1071
chr16:17024371-17024871	Ppm1f	0.0756465	-0.149006	-0.0112718	0.0112718	Junb	TRUE	Junb_extended_+/-	Junb_extended_+/-_(824g)	Junb_extended_+/-_(1840r)	1.60393	1	0.230281	1072
chr6:66478245-66478745	Mad2l1	0.272742	0.472105	0.128763	0.128763	Foxp1	TRUE	Foxp1_extended_+/+	Foxp1_extended_+/+_(779g)	Foxp1_extended_+/+_(856r)	0.737124	1	0.597062	1073
chr4:139555899-139556399	Iffo2	0.0349697	0.34659	0.0121201	0.0121201	Tcf3	TRUE	Tcf3_extended_-/+	Tcf3_extended_-/+_(127g)	Tcf3_extended_-/+_(155r)	1.82388	-1	-0.380508	1074
chr9:4309449-4309949	Msantd4	0.358868	-0.103966	-0.03731	0.03731	Zbtb8a	TRUE	Zbtb8a_extended_+/-	Zbtb8a_extended_+/-_(300g)	Zbtb8a_extended_+/-_(561r)	0.574841	1	0.577225	1075
chr14:75754176-75754676	Tpt1	0.0695625	0.576329	0.0400909	0.0400909	Mbd2	TRUE	Mbd2_extended_+/+	Mbd2_extended_+/+_(173g)	Mbd2_extended_+/+_(202r)	1.23917	1	0.711202	1076
chr7:41499209-41499709	AI987944	0.327106	-0.0649508	-0.0212458	0.0212458	Klf5	TRUE	Klf5_extended_-/-	Klf5_extended_-/-_(283g)	Klf5_extended_-/-_(705r)	0.725649	-1	-0.302114	1077
chr4:52438839-52439339	Smc2	0.078112	-0.108885	-0.00850522	0.00850522	Klf7	TRUE	Klf7_extended_+/-	Klf7_extended_+/-_(279g)	Klf7_extended_+/-_(383r)	0.172068	1	0.362095	1078
chr17:25015754-25016254	Tmem204	0.063897	0.0868166	0.00554732	0.00554732	Hmgxb3	TRUE	Hmgxb3_extended_+/+	Hmgxb3_extended_+/+_(28g)	Hmgxb3_extended_+/+_(31r)	0.827579	1	0.321902	1079
chr11:80682036-80682536	Tmem98	0.0429678	-0.798712	-0.0343189	0.0343189	Tbx20	TRUE	Tbx20_extended_-/-	Tbx20_extended_-/-_(395g)	Tbx20_extended_-/-_(394r)	3.73355	-1	-0.742716	1080
chr10:95289777-95290277	Socs2	0.0850744	0.668442	0.0568673	0.0568673	Tbx20	TRUE	Tbx20_extended_+/+	Tbx20_extended_+/+_(216g)	Tbx20_extended_+/+_(279r)	2.86334	1	0.778064	1081
chr7:118895633-118896133	Knop1	0.0655857	0.204539	0.0134148	0.0134148	Sox5	TRUE	Sox5_extended_+/+	Sox5_extended_+/+_(13g)	Sox5_extended_+/+_(13r)	1.01277	1	0.336332	1082
chr16:11322767-11323267	Zc3h7a	0.0708458	0.57817	0.0409609	0.0409609	Klf12	TRUE	Klf12_extended_+/+	Klf12_extended_+/+_(1120g)	Klf12_extended_+/+_(2458r)	2.70512	1	0.692923	1083
chrX:93631785-93632285	Pola1	0.0420875	0.25387	0.0106848	0.0106848	Tfdp1	TRUE	Tfdp1_extended_+/+	Tfdp1_extended_+/+_(816g)	Tfdp1_extended_+/+_(2244r)	1.68605	1	0.460919	1084
chr15:95276522-95277022	Nell2	0.0362405	0.417825	0.0151422	0.0151422	Nfe2l2	TRUE	Nfe2l2_extended_+/+	Nfe2l2_extended_+/+_(113g)	Nfe2l2_extended_+/+_(143r)	1.15953	1	0.0578197	1085
chr11:85835859-85836359	Tbx2	0.0409022	0.604572	0.0247283	0.0247283	Foxp1	TRUE	Foxp1_extended_+/+	Foxp1_extended_+/+_(779g)	Foxp1_extended_+/+_(856r)	3.50531	1	0.772095	1086
chr15:6861540-6862040	Osmr	0.0509663	0.500887	0.0255284	0.0255284	Tbx20	TRUE	Tbx20_extended_+/+	Tbx20_extended_+/+_(216g)	Tbx20_extended_+/+_(279r)	3.02045	1	0.511613	1087
chr1:138765521-138766021	Lhx9	0.081935	0.739428	0.060585	0.060585	Isl1	TRUE	Isl1_extended_+/+	Isl1_extended_+/+_(102g)	Isl1_extended_+/+_(105r)	1.95548	1	0.598424	1088
chr3:75557087-75557587	Pdcd10	0.0783791	0.328534	0.0257502	0.0257502	Klf12	TRUE	Klf12_extended_+/+	Klf12_extended_+/+_(1120g)	Klf12_extended_+/+_(2458r)	2.73891	1	0.625115	1089
chr9:30934782-30935282	Adamts15	0.0541574	0.39522	0.0214041	0.0214041	Rxrg	TRUE	Rxrg_extended_+/+	Rxrg_extended_+/+_(20g)	Rxrg_extended_+/+_(17r)	2.54777	1	0.69828	1090
chr5:101603044-101603544	Nkx6-1	0.0276694	0.657962	0.0182054	0.0182054	Foxp1	TRUE	Foxp1_extended_+/+	Foxp1_extended_+/+_(779g)	Foxp1_extended_+/+_(856r)	4.35354	1	0.761832	1091
chrX:75416296-75416796	Vbp1	0.149505	0.149136	0.0222967	0.0222967	Wt1	TRUE	Wt1_extended_+/+	Wt1_extended_+/+_(1194g)	Wt1_extended_+/+_(2382r)	0.593021	1	0.375633	1092
chr17:23592503-23593003	Pkmyt1	0.0407543	0.581753	0.0237089	0.0237089	Tfdp1	TRUE	Tfdp1_extended_+/+	Tfdp1_extended_+/+_(816g)	Tfdp1_extended_+/+_(2244r)	2.12026	1	0.702538	1093
chr14:26913665-26914165	Appl1	0.0174415	-0.202462	-0.00353124	0.00353124	Tcf3	TRUE	Tcf3_extended_+/-	Tcf3_extended_+/-_(528g)	Tcf3_extended_+/-_(500r)	2.90633	1	0.447495	1094
chr2:29711847-29712347	Coq4	0.0839015	-0.556498	-0.046691	0.046691	Tcf3	TRUE	Tcf3_extended_+/-	Tcf3_extended_+/-_(528g)	Tcf3_extended_+/-_(500r)	2.82554	1	0.521547	1095
chr17:35697865-35698365	Ier3	0.0472518	0.316793	0.014969	0.014969	Jund	TRUE	Jund_extended_+/+	Jund_extended_+/+_(526g)	Jund_extended_+/+_(1434r)	3.23857	1	0.651746	1096
chr2:132757025-132757525	Trmt6	0.0263496	-0.486977	-0.0128317	0.0128317	Tcf3	TRUE	Tcf3_extended_+/-	Tcf3_extended_+/-_(528g)	Tcf3_extended_+/-_(500r)	4.43458	1	0.571602	1097
chr10:62725692-62726192	Ddx50	0.0668604	0.494896	0.0330889	0.0330889	Klf12	TRUE	Klf12_extended_+/+	Klf12_extended_+/+_(1120g)	Klf12_extended_+/+_(2458r)	3.31265	1	0.638456	1098
chr10:100487106-100487606	Tmtc3	0.3278	-0.16164	-0.0529857	0.0529857	Klf7	TRUE	Klf7_extended_+/-	Klf7_extended_+/-_(279g)	Klf7_extended_+/-_(383r)	0.567702	1	0.268395	1099
chr3:62374838-62375338	Arhgef26	0.0594368	0.587448	0.034916	0.034916	Tbx20	TRUE	Tbx20_extended_+/+	Tbx20_extended_+/+_(216g)	Tbx20_extended_+/+_(279r)	3.92773	1	0.658315	1100
chr2:126875888-126876388	Usp8	0.0588707	-0.441068	-0.025966	0.025966	Mbd2	TRUE	Mbd2_extended_+/-	Mbd2_extended_+/-_(394g)	Mbd2_extended_+/-_(827r)	0.442272	1	0.458154	1101
chr9:35359652-35360152	Srpr	0.0234471	0.680887	0.0159648	0.0159648	Foxp1	TRUE	Foxp1_extended_+/+	Foxp1_extended_+/+_(779g)	Foxp1_extended_+/+_(856r)	0.998536	1	0.721385	1102
chr7:112479073-112479573	Parva	0.0430531	-0.505378	-0.0217581	0.0217581	Tcf3	TRUE	Tcf3_extended_+/-	Tcf3_extended_+/-_(528g)	Tcf3_extended_+/-_(500r)	4.15974	1	0.671299	1103
chr5:146832809-146833309	Usp12	0.0438413	-0.299159	-0.0131155	0.0131155	Yy1	TRUE	Yy1_extended_+/-	Yy1_extended_+/-_(319g)	Yy1_extended_+/-_(480r)	2.71592	1	0.355407	1104
chr14:65357670-65358170	Fzd3	0.0351717	0.410297	0.0144308	0.0144308	Foxp1	TRUE	Foxp1_extended_+/+	Foxp1_extended_+/+_(779g)	Foxp1_extended_+/+_(856r)	0.662316	1	0.381116	1105
chr13:100103716-100104216	Bdp1	0.0764575	-0.0599544	-0.00458397	0.00458397	Taf1	TRUE	Taf1_extended_+/-	Taf1_extended_+/-_(381g)	Taf1_extended_+/-_(783r)	1.33342	1	0.345782	1106
chr4:45160678-45161178	Fbxo10	0.0642469	-0.476485	-0.0306127	0.0306127	Tcf3	TRUE	Tcf3_extended_+/-	Tcf3_extended_+/-_(528g)	Tcf3_extended_+/-_(500r)	1.0413	1	0.448909	1107
chr16:22857415-22857915	Tbccd1	0.0542391	-0.163753	-0.0088818	0.0088818	Fos	TRUE	Fos_extended_+/-	Fos_extended_+/-_(602g)	Fos_extended_+/-_(1158r)	0.49994	1	0.339845	1108
chr2:180234283-180234783	Gata5	0.0655127	0.286151	0.0187465	0.0187465	Foxp1	TRUE	Foxp1_extended_+/+	Foxp1_extended_+/+_(779g)	Foxp1_extended_+/+_(856r)	3.2425	1	0.775829	1109
chr2:113674676-113675176	Scg5	0.100148	0.849695	0.0850952	0.0850952	Hoxb7	TRUE	Hoxb7_extended_+/+	Hoxb7_extended_+/+_(210g)	Hoxb7_extended_+/+_(294r)	2.28742	1	0.708128	1110
chr5:107359351-107359851	Brdt	0.0456174	0.320536	0.014622	0.014622	Wt1	TRUE	Wt1_extended_+/+	Wt1_extended_+/+_(1194g)	Wt1_extended_+/+_(2382r)	0.903849	1	0.456116	1111
chr10:82083114-82083614	BC024063	0.180839	-0.143237	-0.0259029	0.0259029	Etv1	TRUE	Etv1_extended_+/-	Etv1_extended_+/-_(97g)	Etv1_extended_+/-_(112r)	0.887444	1	0.180932	1112
chr1:149965758-149966258	Ptgs2	0.0941325	0.478093	0.0450041	0.0450041	Maff	TRUE	Maff_extended_+/+	Maff_extended_+/+_(270g)	Maff_extended_+/+_(324r)	0.281406	1	0.274424	1113
chr3:135699467-135699967	Slc39a8	0.0788573	0.703801	0.0554999	0.0554999	Twist1	TRUE	Twist1_extended_+/+	Twist1_extended_+/+_(147g)	Twist1_extended_+/+_(156r)	3.22747	1	0.751514	1114
chr7:6283474-6283974	Gm3854	0.0866768	-0.207503	-0.0179857	0.0179857	Egr1	TRUE	Egr1_extended_+/-	Egr1_extended_+/-_(287g)	Egr1_extended_+/-_(302r)	0.934993	1	0.37075	1115
chr5:4323124-4323624	Mterf1b	0.197549	0.213081	0.0420939	0.0420939	Fosb	TRUE	Fosb_extended_+/+	Fosb_extended_+/+_(541g)	Fosb_extended_+/+_(1129r)	0.191334	1	0.216644	1116
chr5:41873712-41874212	Bod1l	0.0591034	-0.588814	-0.0348009	0.0348009	Isl1	TRUE	Isl1_extended_-/-	Isl1_extended_-/-_(100g)	Isl1_extended_-/-_(108r)	1.12579	-1	-0.533183	1117
chr2:26237141-26237641	Gpsm1	0.0253068	0.451533	0.0114268	0.0114268	Klf12	TRUE	Klf12_extended_+/+	Klf12_extended_+/+_(1120g)	Klf12_extended_+/+_(2458r)	2.90276	1	0.680049	1118
chr17:69383320-69383820	Zbtb14	0.0982243	-0.190108	-0.0186732	0.0186732	Zbtb14	TRUE	Zbtb14_extended_+/-	Zbtb14_extended_+/-_(119g)	Zbtb14_extended_+/-_(261r)	1.67945	1	1	1119
chr13:85359121-85359621	Ccnh	0.0470561	-0.232094	-0.0109215	0.0109215	Fos	TRUE	Fos_extended_+/-	Fos_extended_+/-_(602g)	Fos_extended_+/-_(1158r)	0.615217	1	0.506391	1120
chr1:60409412-60409912	Cyp20a1	0.129373	-0.369125	-0.0477547	0.0477547	Taf1	TRUE	Taf1_extended_+/-	Taf1_extended_+/-_(381g)	Taf1_extended_+/-_(783r)	0.382393	1	0.267888	1121
chrX:101332225-101332725	Snx12	0.0849507	0.530767	0.045089	0.045089	Klf12	TRUE	Klf12_extended_+/+	Klf12_extended_+/+_(1120g)	Klf12_extended_+/+_(2458r)	3.11086	1	0.664159	1122
chr10:72654529-72655029	Zwint	0.0982203	0.278441	0.0273486	0.0273486	Klf12	TRUE	Klf12_extended_+/+	Klf12_extended_+/+_(1120g)	Klf12_extended_+/+_(2458r)	1.02699	1	0.582903	1123
chrX:38311050-38311550	Lamp2	0.07871	-0.662415	-0.0521387	0.0521387	Hoxb6	TRUE	Hoxb6_extended_-/-	Hoxb6_extended_-/-_(161g)	Hoxb6_extended_-/-_(214r)	2.5019	-1	-0.583069	1124
chr17:53566703-53567203	Kat2b	0.032951	0.187877	0.00619075	0.00619075	Jund	TRUE	Jund_extended_+/+	Jund_extended_+/+_(526g)	Jund_extended_+/+_(1434r)	0.848895	1	0.31007	1125
chr7:119850711-119851211	Thumpd1	0.0983406	0.217588	0.0213977	0.0213977	Yeats4	TRUE	Yeats4_extended_+/+	Yeats4_extended_+/+_(81g)	Yeats4_extended_+/+_(69r)	1.08804	1	0.386558	1126
chr13:93192227-93192727	Tent2	0.0932131	0.637782	0.0594497	0.0594497	Meis1	TRUE	Meis1_extended_+/+	Meis1_extended_+/+_(810g)	Meis1_extended_+/+_(983r)	0.627696	1	0.833461	1127
chr18:73693171-73693671	Mex3c	0.0280395	0.305864	0.00857625	0.00857625	Rbpj	TRUE	Rbpj_extended_+/+	Rbpj_extended_+/+_(33g)	Rbpj_extended_+/+_(31r)	1.91647	1	0.415516	1128
chr6:51468896-51469396	Cbx3	0.055832	-0.40887	-0.0228281	0.0228281	Yy1	TRUE	Yy1_extended_+/-	Yy1_extended_+/-_(319g)	Yy1_extended_+/-_(480r)	1.72252	1	0.553524	1129
chr6:87127034-87127534	Nfu1	0.0694137	0.599072	0.0415838	0.0415838	Foxp1	TRUE	Foxp1_extended_+/+	Foxp1_extended_+/+_(779g)	Foxp1_extended_+/+_(856r)	0.766171	1	0.579607	1130
chr14:70170463-70170963	Sorbs3	0.0234446	-0.630197	-0.0147747	0.0147747	Tbx20	TRUE	Tbx20_extended_-/-	Tbx20_extended_-/-_(395g)	Tbx20_extended_-/-_(394r)	4.62466	-1	-0.61056	1131
chrX:160765932-160766432	Cdkl5	0.210215	0.239533	0.0503536	0.0503536	Tfdp1	TRUE	Tfdp1_extended_+/+	Tfdp1_extended_+/+_(816g)	Tfdp1_extended_+/+_(2244r)	0.270332	1	0.386609	1132
chr2:23571649-23572149	Spopl	0.241638	-0.361529	-0.0873594	0.0873594	Hes1	TRUE	Hes1_extended_+/-	Hes1_extended_+/-_(343g)	Hes1_extended_+/-_(488r)	0.500676	1	0.390835	1133
chr18:31634758-31635258	Slc25a46	0.0871165	-0.16113	-0.0140371	0.0140371	Nfyc	TRUE	Nfyc_extended_+/-	Nfyc_extended_+/-_(443g)	Nfyc_extended_+/-_(472r)	0.697008	1	0.465676	1134
chr2:49451888-49452388	Epc2	0.074317	-0.473829	-0.0352135	0.0352135	Yy1	TRUE	Yy1_extended_+/-	Yy1_extended_+/-_(319g)	Yy1_extended_+/-_(480r)	1.94027	1	0.52261	1135
chr18:34330839-34331339	Pkd2l2	0.032717	0.189571	0.00620221	0.00620221	Foxo1	TRUE	Foxo1_extended_+/+	Foxo1_extended_+/+_(101g)	Foxo1_extended_+/+_(124r)	2.20358	1	0.340796	1136
chr3:121194238-121194738	Alg14	0.0605555	0.370667	0.0224459	0.0224459	Foxp1	TRUE	Foxp1_extended_+/+	Foxp1_extended_+/+_(779g)	Foxp1_extended_+/+_(856r)	1.51333	1	0.59376	1137
chr8:60954519-60955019	Clcn3	0.0366547	0.0867855	0.0031811	0.0031811	Jund	TRUE	Jund_extended_+/+	Jund_extended_+/+_(526g)	Jund_extended_+/+_(1434r)	3.77975	1	0.537708	1138
chr3:106721577-106722077	Lrif1	0.314239	-0.190682	-0.0599196	0.0599196	Fos	TRUE	Fos_extended_+/-	Fos_extended_+/-_(602g)	Fos_extended_+/-_(1158r)	0.300164	1	0.359961	1139
chr4:25281444-25281944	Ufl1	0.213214	-0.336557	-0.0717585	0.0717585	Rara	TRUE	Rara_extended_+/-	Rara_extended_+/-_(57g)	Rara_extended_+/-_(57r)	0.174565	1	0.0745336	1140
chr15:3995485-3995985	AW549877	0.0490993	-0.381079	-0.0187107	0.0187107	Yy1	TRUE	Yy1_extended_+/-	Yy1_extended_+/-_(319g)	Yy1_extended_+/-_(480r)	3.11119	1	0.438262	1141
chr16:37790054-37790554	Ndufb4	0.06313	0.751753	0.0474581	0.0474581	Twist1	TRUE	Twist1_extended_+/+	Twist1_extended_+/+_(147g)	Twist1_extended_+/+_(156r)	2.56119	1	0.796277	1142
chr1:4857989-4858489	Tcea1	0.113051	0.688512	0.0778367	0.0778367	Ak6	TRUE	Ak6_extended_+/+	Ak6_extended_+/+_(807g)	Ak6_extended_+/+_(649r)	1.4984	1	0.79553	1143
chr9:57836698-57837198	Edc3	0.0163333	0.16689	0.00272585	0.00272585	Wt1	TRUE	Wt1_extended_+/+	Wt1_extended_+/+_(1194g)	Wt1_extended_+/+_(2382r)	2.15711	1	0.50665	1144
chr12:109509614-109510114	Dlk1	0.0321959	0.681606	0.0219449	0.0219449	Hoxb8	TRUE	Hoxb8_extended_+/+	Hoxb8_extended_+/+_(354g)	Hoxb8_extended_+/+_(493r)	2.70198	1	0.760899	1145
chr7:25619155-25619655	Axl	0.036692	-0.387203	-0.0142072	0.0142072	Yy1	TRUE	Yy1_extended_+/-	Yy1_extended_+/-_(319g)	Yy1_extended_+/-_(480r)	2.62245	1	0.520708	1146
chr19:55102958-55103458	Gpam	0.0846108	-0.46012	-0.0389311	0.0389311	Tcf3	TRUE	Tcf3_extended_+/-	Tcf3_extended_+/-_(528g)	Tcf3_extended_+/-_(500r)	1.23692	1	0.472391	1147
chr17:27839790-27840290	Snrpc	0.0612978	0.724132	0.0443877	0.0443877	Ak6	TRUE	Ak6_extended_+/+	Ak6_extended_+/+_(807g)	Ak6_extended_+/+_(649r)	3.64048	1	0.843865	1148
chr14:73552651-73553151	Sucla2	0.0560484	0.585613	0.0328226	0.0328226	Klf12	TRUE	Klf12_extended_+/+	Klf12_extended_+/+_(1120g)	Klf12_extended_+/+_(2458r)	1.80302	1	0.684274	1149
chr4:26346561-26347061	Manea	0.218176	-0.0539948	-0.0117804	0.0117804	Vps4b	TRUE	Vps4b_extended_+/-	Vps4b_extended_+/-_(226g)	Vps4b_extended_+/-_(316r)	0.44739	1	0.178335	1150
chr9:114688422-114688922	Cmtm7	0.0138462	-0.431695	-0.00597734	0.00597734	Yy1	TRUE	Yy1_extended_+/-	Yy1_extended_+/-_(319g)	Yy1_extended_+/-_(480r)	3.91309	1	0.564373	1151
chr5:128469755-128470255	Tmem132d	0.0410484	0.567359	0.0232892	0.0232892	Hoxb8	TRUE	Hoxb8_extended_+/+	Hoxb8_extended_+/+_(354g)	Hoxb8_extended_+/+_(493r)	1.91106	1	0.579736	1152
chr19:21773536-21774036	Cemip2	0.069981	-0.751743	-0.0526077	0.0526077	Tbx20	TRUE	Tbx20_extended_-/-	Tbx20_extended_-/-_(395g)	Tbx20_extended_-/-_(394r)	1.36773	-1	-0.608244	1153
chrX:151017019-151017519	Tsr2	0.104606	0.429156	0.0448924	0.0448924	Wt1	TRUE	Wt1_extended_+/+	Wt1_extended_+/+_(1194g)	Wt1_extended_+/+_(2382r)	1.33766	1	0.517798	1154
chr1:143702637-143703137	Cdc73	0.0927313	-0.462565	-0.0428942	0.0428942	Yy1	TRUE	Yy1_extended_+/-	Yy1_extended_+/-_(319g)	Yy1_extended_+/-_(480r)	1.15188	1	0.516686	1155
chr12:84698467-84698967	Ltbp2	0.018919	-0.291857	-0.00552164	0.00552164	Sp3	TRUE	Sp3_extended_+/-	Sp3_extended_+/-_(280g)	Sp3_extended_+/-_(880r)	2.18748	1	0.376409	1156
chr7:27838332-27838832	Zfp626	0.0620959	-0.181371	-0.0112624	0.0112624	Erf	TRUE	Erf_extended_+/-	Erf_extended_+/-_(102g)	Erf_extended_+/-_(112r)	1.33023	1	0.200568	1157
chr7:27804526-27805026	Zfp974	0.0727271	-0.0828694	-0.00602685	0.00602685	Elk1	TRUE	Elk1_extended_-/-	Elk1_extended_-/-_(17g)	Elk1_extended_-/-_(19r)	1.06366	-1	-0.134132	1158
chr5:67529880-67530380	Atp8a1	0.113797	0.735551	0.0837038	0.0837038	Hoxa7	TRUE	Hoxa7_extended_+/+	Hoxa7_extended_+/+_(97g)	Hoxa7_extended_+/+_(101r)	1.18453	1	0.545084	1159
chr18:73540823-73541323	Smad4	0.0217213	-0.241722	-0.00525053	0.00525053	Isl1	TRUE	Isl1_extended_-/-	Isl1_extended_-/-_(100g)	Isl1_extended_-/-_(108r)	3.1548	-1	-0.450192	1160
chr2:130284190-130284690	Snrpb	0.15856	0.76077	0.120628	0.120628	Zfp580	TRUE	Zfp580_extended_+/+	Zfp580_extended_+/+_(887g)	Zfp580_extended_+/+_(793r)	0.638638	1	0.78915	1161
chr2:37422758-37423258	Pdcl	0.107681	-0.176478	-0.0190034	0.0190034	Kat7	TRUE	Kat7_extended_+/-	Kat7_extended_+/-_(213g)	Kat7_extended_+/-_(365r)	0.204641	1	0.234409	1162
chr14:99045317-99045817	Bora	0.0628175	-0.12824	-0.0080557	0.0080557	Sf1	TRUE	Sf1_extended_+/-	Sf1_extended_+/-_(44g)	Sf1_extended_+/-_(38r)	3.32518	1	0.486298	1163
chrX:53669538-53670038	Rtl8c	0.122356	-0.749303	-0.091682	0.091682	Tbx20	TRUE	Tbx20_extended_-/-	Tbx20_extended_-/-_(395g)	Tbx20_extended_-/-_(394r)	1.30195	-1	-0.537825	1164
chr3:139205443-139205943	Rap1gds1	0.018678	0.517406	0.00966411	0.00966411	Zfp580	TRUE	Zfp580_extended_+/+	Zfp580_extended_+/+_(887g)	Zfp580_extended_+/+_(793r)	0.972833	1	0.609082	1165
chr3:102659349-102659849	Ngf	0.0511098	0.392487	0.0200599	0.0200599	Fosl2	TRUE	Fosl2_extended_+/+	Fosl2_extended_+/+_(386g)	Fosl2_extended_+/+_(925r)	1.45385	1	0.340524	1166
chr1:157343475-157343975	Cryzl2	0.0583481	-0.202723	-0.0118285	0.0118285	Pbx1	TRUE	Pbx1_extended_+/-	Pbx1_extended_+/-_(457g)	Pbx1_extended_+/-_(517r)	3.63959	1	0.338901	1167
chr2:178078236-178078736	Gm14326	0.140706	-0.319341	-0.0449333	0.0449333	Nfyc	TRUE	Nfyc_extended_+/-	Nfyc_extended_+/-_(443g)	Nfyc_extended_+/-_(472r)	0.557554	1	0.496074	1168
chr9:102073747-102074247	Ephb1	0.0486348	0.665344	0.0323589	0.0323589	Hoxb7	TRUE	Hoxb7_extended_+/+	Hoxb7_extended_+/+_(210g)	Hoxb7_extended_+/+_(294r)	1.85801	1	0.566439	1169
chr10:128921741-128922241	Itga7	0.0392016	0.301935	0.0118363	0.0118363	Jdp2	TRUE	Jdp2_extended_+/+	Jdp2_extended_+/+_(81g)	Jdp2_extended_+/+_(110r)	3.0384	1	0.442086	1170
chr10:78787637-78788137	Slc1a6	0.096115	-0.209731	-0.0201583	0.0201583	Erf	TRUE	Erf_extended_+/-	Erf_extended_+/-_(102g)	Erf_extended_+/-_(112r)	0.154246	1	0.0595653	1171
chr7:34233980-34234480	Pdcd2l	0.082214	0.59959	0.0492947	0.0492947	Ak6	TRUE	Ak6_extended_+/+	Ak6_extended_+/+_(807g)	Ak6_extended_+/+_(649r)	2.9882	1	0.709118	1172
chr6:117879140-117879640	Zfp239	0.0733971	0.569792	0.0418211	0.0418211	Meis1	TRUE	Meis1_extended_+/+	Meis1_extended_+/+_(810g)	Meis1_extended_+/+_(983r)	0.726418	1	0.613098	1173
chr11:62624618-62625118	Ubb	0.0606302	-0.702252	-0.0425777	0.0425777	Twist1	TRUE	Twist1_extended_-/-	Twist1_extended_-/-_(272g)	Twist1_extended_-/-_(251r)	1.45118	-1	-0.718382	1174
chr12:72760381-72760881	Ppm1a	0.0479429	-0.333858	-0.0160061	0.0160061	Bhlhe40	TRUE	Bhlhe40_extended_+/-	Bhlhe40_extended_+/-_(122g)	Bhlhe40_extended_+/-_(126r)	1.48234	1	0.520103	1175
chr6:92183654-92184154	Nr2c2	0.0444043	-0.399866	-0.0177558	0.0177558	Yy1	TRUE	Yy1_extended_+/-	Yy1_extended_+/-_(319g)	Yy1_extended_+/-_(480r)	3.14477	1	0.434997	1176
chr10:30200302-30200802	Cenpw	0.13725	0.463863	0.0636652	0.0636652	Ube2k	TRUE	Ube2k_extended_+/+	Ube2k_extended_+/+_(952g)	Ube2k_extended_+/+_(1779r)	0.84588	1	0.564444	1177
chr10:57532167-57532667	Serinc1	0.119471	-0.387256	-0.0462658	0.0462658	Bclaf1	TRUE	Bclaf1_extended_+/-	Bclaf1_extended_+/-_(129g)	Bclaf1_extended_+/-_(144r)	0.388375	1	0.461883	1178
chr13:92483780-92484280	Dhfr	0.0618073	0.306687	0.0189555	0.0189555	Nrf1	TRUE	Nrf1_extended_+/+	Nrf1_extended_+/+_(189g)	Nrf1_extended_+/+_(234r)	1.38886	1	0.43614	1179
chr9:120456050-120456550	Eif1b	0.0737364	-0.662464	-0.0488477	0.0488477	Tcf3	TRUE	Tcf3_extended_+/-	Tcf3_extended_+/-_(528g)	Tcf3_extended_+/-_(500r)	3.09283	1	0.764138	1180
chr10:82047962-82048462	BC024063	0.183385	-0.0642583	-0.011784	0.011784	E2f1	TRUE	E2f1_extended_+/-	E2f1_extended_+/-_(244g)	E2f1_extended_+/-_(341r)	0.176083	1	0.0551515	1181
chr9:54501671-54502171	Dmxl2	0.0582695	-0.135879	-0.00791757	0.00791757	Zfp449	TRUE	Zfp449_extended_+/-	Zfp449_extended_+/-_(123g)	Zfp449_extended_+/-_(161r)	0.260645	1	0.138181	1182
chr5:120465876-120466376	Plbd2	0.0199253	0.604715	0.0120491	0.0120491	Foxp1	TRUE	Foxp1_extended_+/+	Foxp1_extended_+/+_(779g)	Foxp1_extended_+/+_(856r)	1.38656	1	0.544313	1183
chr7:112297922-112298422	Dkk3	0.10289	0.487196	0.0501275	0.0501275	Gata5	TRUE	Gata5_extended_+/+	Gata5_extended_+/+_(10g)	Gata5_extended_+/+_(9r)	2.08855	1	0.845998	1184
chr5:138155343-138155843	Lamtor4	0.0660126	0.475631	0.0313977	0.0313977	Wt1	TRUE	Wt1_extended_+/+	Wt1_extended_+/+_(1194g)	Wt1_extended_+/+_(2382r)	1.4834	1	0.592214	1185
chr14:50925241-50925741	Tep1	0.0763038	-0.14038	-0.0107115	0.0107115	Tead4	TRUE	Tead4_extended_+/-	Tead4_extended_+/-_(54g)	Tead4_extended_+/-_(56r)	1.52557	1	0.310944	1186
chr3:152466797-152467297	Usp33	0.0351492	-0.207178	-0.00728213	0.00728213	Pbx1	TRUE	Pbx1_extended_+/-	Pbx1_extended_+/-_(457g)	Pbx1_extended_+/-_(517r)	0.956466	1	0.293504	1187
chr4:3574626-3575126	Tgs1	0.089719	0.464778	0.0416994	0.0416994	Meis1	TRUE	Meis1_extended_+/+	Meis1_extended_+/+_(810g)	Meis1_extended_+/+_(983r)	0.579054	1	0.685879	1188
chr9:92402573-92403073	Plod2	0.0310119	0.697018	0.0216158	0.0216158	Tbx20	TRUE	Tbx20_extended_+/+	Tbx20_extended_+/+_(216g)	Tbx20_extended_+/+_(279r)	3.38131	1	0.646938	1189
chr1:171196014-171196514	Apoa2	0.0574443	0.213399	0.0122586	0.0122586	Mbd2	TRUE	Mbd2_extended_+/+	Mbd2_extended_+/+_(173g)	Mbd2_extended_+/+_(202r)	2.90931	1	0.276939	1190
chr10:100487106-100487606	Tmtc3	0.3278	-0.16164	-0.0529857	0.0529857	Sp1	TRUE	Sp1_extended_+/-	Sp1_extended_+/-_(390g)	Sp1_extended_+/-_(775r)	0.407647	1	0.173936	1191
chr14:61556686-61557186	Spryd7	0.0639788	0.473176	0.0302732	0.0302732	Klf12	TRUE	Klf12_extended_+/+	Klf12_extended_+/+_(1120g)	Klf12_extended_+/+_(2458r)	0.838886	1	0.582898	1192
chr7:30707482-30707982	Sbsn	0.0281733	-0.0824587	-0.00232313	0.00232313	Stat1	TRUE	Stat1_extended_-/-	Stat1_extended_-/-_(22g)	Stat1_extended_-/-_(23r)	0.463089	-1	-0.186538	1193
chr4:103119182-103119682	Mier1	0.0650602	-0.340025	-0.0221221	0.0221221	Yy1	TRUE	Yy1_extended_+/-	Yy1_extended_+/-_(319g)	Yy1_extended_+/-_(480r)	0.957635	1	0.430272	1194
chr14:98255360-98255860	Dach1	0.12841	0.463155	0.059474	0.059474	Hoxb8	TRUE	Hoxb8_extended_+/+	Hoxb8_extended_+/+_(354g)	Hoxb8_extended_+/+_(493r)	1.46792	1	0.394304	1195
chr17:69382659-69383159	Zbtb14	0.0628327	-0.209617	-0.0131708	0.0131708	Zbtb14	TRUE	Zbtb14_extended_+/-	Zbtb14_extended_+/-_(119g)	Zbtb14_extended_+/-_(261r)	1.67945	1	1	1196
chr3:97776171-97776671	Sec22b	0.0772468	0.730009	0.0563908	0.0563908	Foxp1	TRUE	Foxp1_extended_+/+	Foxp1_extended_+/+_(779g)	Foxp1_extended_+/+_(856r)	1.28097	1	0.790862	1197
chr10:42005226-42005726	Armc2	0.0627435	-0.462191	-0.0289995	0.0289995	Tbx20	TRUE	Tbx20_extended_-/-	Tbx20_extended_-/-_(395g)	Tbx20_extended_-/-_(394r)	1.67646	-1	-0.397843	1198
chr18:67448886-67449386	Prelid3a	0.0616629	0.631417	0.038935	0.038935	Klf6	TRUE	Klf6_extended_-/+	Klf6_extended_-/+_(82g)	Klf6_extended_-/+_(191r)	1.05861	-1	-0.163837	1199
chr8:60994097-60994597	Clcn3	0.0607769	0.104387	0.00634434	0.00634434	Jund	TRUE	Jund_extended_+/+	Jund_extended_+/+_(526g)	Jund_extended_+/+_(1434r)	3.77975	1	0.537708	1200
chr3:95217667-95218167	Gabpb2	0.016854	-0.393552	-0.00663293	0.00663293	Yy1	TRUE	Yy1_extended_+/-	Yy1_extended_+/-_(319g)	Yy1_extended_+/-_(480r)	3.49208	1	0.547835	1201
chr7:45053204-45053704	Rras	0.0264997	-0.727296	-0.0192732	0.0192732	Sf1	TRUE	Sf1_extended_-/-	Sf1_extended_-/-_(13g)	Sf1_extended_-/-_(13r)	1.83167	-1	-0.685767	1202
chr8:70811986-70812486	Jund	0.0362717	0.0980009	0.00355466	0.00355466	Jund	TRUE	Jund_extended_+/+	Jund_extended_+/+_(526g)	Jund_extended_+/+_(1434r)	3.82329	1	1	1203
chr4:85363195-85363695	Sh3gl2	0.0885072	0.702082	0.0621393	0.0621393	Hoxb8	TRUE	Hoxb8_extended_+/+	Hoxb8_extended_+/+_(354g)	Hoxb8_extended_+/+_(493r)	2.28117	1	0.60712	1204
chr1:180850638-180851138	Acbd3	0.106887	-0.586155	-0.0626523	0.0626523	Bhlhe40	TRUE	Bhlhe40_extended_+/-	Bhlhe40_extended_+/-_(122g)	Bhlhe40_extended_+/-_(126r)	0.804415	1	0.728422	1205
chr4:34729910-34730410	Rars2	0.0638516	0.526553	0.0336213	0.0336213	Klf12	TRUE	Klf12_extended_+/+	Klf12_extended_+/+_(1120g)	Klf12_extended_+/+_(2458r)	1.27829	1	0.53697	1206
chr2:39065378-39065878	Ppp6c	0.0590368	0.421292	0.0248717	0.0248717	Ak6	TRUE	Ak6_extended_+/+	Ak6_extended_+/+_(807g)	Ak6_extended_+/+_(649r)	1.34758	1	0.714271	1207
chr4:139130821-139131321	Micos10	0.112821	0.75752	0.085464	0.085464	Meis1	TRUE	Meis1_extended_+/+	Meis1_extended_+/+_(810g)	Meis1_extended_+/+_(983r)	1.28565	1	0.794541	1208
chr1:37299752-37300252	Mgat4a	0.0661401	-0.442301	-0.0292538	0.0292538	Klf3	TRUE	Klf3_extended_+/-	Klf3_extended_+/-_(404g)	Klf3_extended_+/-_(963r)	1.5947	1	0.411301	1209
chr10:58323197-58323697	Ranbp2	0.0381366	-0.310993	-0.0118602	0.0118602	Klf3	TRUE	Klf3_extended_+/-	Klf3_extended_+/-_(404g)	Klf3_extended_+/-_(963r)	0.422102	1	0.485568	1210
chr17:65961573-65962073	Ppp4r1	0.0297143	0.0605372	0.00179882	0.00179882	Smad2	TRUE	Smad2_extended_+/+	Smad2_extended_+/+_(333g)	Smad2_extended_+/+_(591r)	0.139887	1	0.11499	1211
chr10:3823792-3824292	Plekhg1	0.0355155	0.570884	0.0202752	0.0202752	Foxp1	TRUE	Foxp1_extended_+/+	Foxp1_extended_+/+_(779g)	Foxp1_extended_+/+_(856r)	1.4732	1	0.568664	1212
chr18:66075161-66075661	Lman1	0.077877	0.195424	0.0152191	0.0152191	Foxf2	TRUE	Foxf2_extended_+/+	Foxf2_extended_+/+_(87g)	Foxf2_extended_+/+_(110r)	0.365076	1	0.448588	1213
chrX:8252307-8252807	Porcn	0.08526	0.139546	0.0118977	0.0118977	Lef1	TRUE	Lef1_extended_+/+	Lef1_extended_+/+_(31g)	Lef1_extended_+/+_(29r)	0.192234	1	0.208227	1214
chr2:62842589-62843089	Gca	0.084348	0.589022	0.0496828	0.0496828	Tbx20	TRUE	Tbx20_extended_+/+	Tbx20_extended_+/+_(216g)	Tbx20_extended_+/+_(279r)	2.55804	1	0.552528	1215
chr2:127269945-127270445	Ncaph	0.0592717	0.398944	0.0236461	0.0236461	Nfyc	TRUE	Nfyc_extended_+/+	Nfyc_extended_+/+_(596g)	Nfyc_extended_+/+_(691r)	1.59203	1	0.557718	1216
chr14:118000248-118000748	Tgds	0.0352972	-0.413582	-0.0145983	0.0145983	Hoxb2	TRUE	Hoxb2_extended_+/-	Hoxb2_extended_+/-_(170g)	Hoxb2_extended_+/-_(184r)	0.166242	1	0.378012	1217
chr2:92442539-92443039	Pex16	0.0346921	-0.116373	-0.00403724	0.00403724	Pbx1	TRUE	Pbx1_extended_+/-	Pbx1_extended_+/-_(457g)	Pbx1_extended_+/-_(517r)	2.95104	1	0.398127	1218
chr2:132846517-132847017	Crls1	0.0379701	-0.5754	-0.021848	0.021848	Yy1	TRUE	Yy1_extended_+/-	Yy1_extended_+/-_(319g)	Yy1_extended_+/-_(480r)	3.70029	1	0.690351	1219
chr10:63022256-63022756	Hnrnph3	0.0686068	0.793055	0.054409	0.054409	Meis1	TRUE	Meis1_extended_+/+	Meis1_extended_+/+_(810g)	Meis1_extended_+/+_(983r)	0.600328	1	0.831819	1220
chr6:142571302-142571802	Kcnj8	0.0833402	0.835865	0.0696611	0.0696611	Hoxb8	TRUE	Hoxb8_extended_+/+	Hoxb8_extended_+/+_(354g)	Hoxb8_extended_+/+_(493r)	2.91463	1	0.769052	1221
chr17:20944993-20945493	Zfp160	0.263548	0.310995	0.0819619	0.0819619	Nfyc	TRUE	Nfyc_extended_+/+	Nfyc_extended_+/+_(596g)	Nfyc_extended_+/+_(691r)	0.381003	1	0.563475	1222
chr12:31634405-31634905	Cbll1	0.0597202	0.335602	0.0200422	0.0200422	Ak6	TRUE	Ak6_extended_+/+	Ak6_extended_+/+_(807g)	Ak6_extended_+/+_(649r)	1.12705	1	0.385466	1223
chr5:151650940-151651440	Rfc3	0.267949	0.510951	0.136909	0.136909	Wt1	TRUE	Wt1_extended_+/+	Wt1_extended_+/+_(1194g)	Wt1_extended_+/+_(2382r)	0.425236	1	0.576572	1224
chr7:16403537-16404037	Zc3h4	0.0419449	-0.406268	-0.0170409	0.0170409	Tcf3	TRUE	Tcf3_extended_+/-	Tcf3_extended_+/-_(528g)	Tcf3_extended_+/-_(500r)	3.62399	1	0.527207	1225
chr9:101228864-101229364	Ppp2r3a	0.0748405	0.29468	0.022054	0.022054	Bach2	TRUE	Bach2_extended_+/+	Bach2_extended_+/+_(795g)	Bach2_extended_+/+_(2264r)	0.755641	1	0.625861	1226
chrX:106011689-106012189	Atrx	0.0649349	-0.583428	-0.0378849	0.0378849	Yy1	TRUE	Yy1_extended_+/-	Yy1_extended_+/-_(319g)	Yy1_extended_+/-_(480r)	3.48804	1	0.611988	1227
chr14:32260741-32261241	Timm23	0.0630967	-0.755034	-0.0476402	0.0476402	Tbx20	TRUE	Tbx20_extended_-/-	Tbx20_extended_-/-_(395g)	Tbx20_extended_-/-_(394r)	1.5943	-1	-0.744125	1228
chr5:101700374-101700874	Nkx6-1	0.0707539	0.653726	0.0462536	0.0462536	Foxl1	TRUE	Foxl1_extended_+/+	Foxl1_extended_+/+_(53g)	Foxl1_extended_+/+_(58r)	1.57502	1	0.651004	1229
chr7:67704155-67704655	Synm	0.0444793	-0.697826	-0.0310388	0.0310388	Hoxb6	TRUE	Hoxb6_extended_-/-	Hoxb6_extended_-/-_(161g)	Hoxb6_extended_-/-_(214r)	2.0337	-1	-0.585845	1230
chr13:85189174-85189674	Rasa1	0.104549	-0.0912005	-0.00953492	0.00953492	Klf6	TRUE	Klf6_extended_+/-	Klf6_extended_+/-_(585g)	Klf6_extended_+/-_(1088r)	0.203916	1	0.209036	1231
chr3:93446075-93446575	Tchh	0.0338703	-0.0724828	-0.00245501	0.00245501	Tead3	TRUE	Tead3_extended_+/-	Tead3_extended_+/-_(217g)	Tead3_extended_+/-_(247r)	1.32221	1	0.107316	1232
chr19:21163137-21163637	Zfand5	0.0582759	-0.323719	-0.018865	0.018865	Junb	TRUE	Junb_extended_+/-	Junb_extended_+/-_(824g)	Junb_extended_+/-_(1840r)	2.3049	1	0.461221	1233
chr11:90390165-90390665	Mmd	0.0614505	0.385751	0.0237046	0.0237046	Sox5	TRUE	Sox5_extended_+/+	Sox5_extended_+/+_(13g)	Sox5_extended_+/+_(13r)	1.16581	1	0.759348	1234
chr13:58128795-58129295	Hnrnpa0	0.0508141	-0.696414	-0.0353877	0.0353877	Isl1	TRUE	Isl1_extended_-/-	Isl1_extended_-/-_(100g)	Isl1_extended_-/-_(108r)	3.65649	-1	-0.708546	1235
chrX:111463229-111463729	Hdx	0.193132	-0.050416	-0.00973695	0.00973695	Zfp704	TRUE	Zfp704_extended_+/-	Zfp704_extended_+/-_(158g)	Zfp704_extended_+/-_(226r)	1.29187	1	0.106699	1236
chr11:59715349-59715849	Cops3	0.0493733	-0.532543	-0.0262934	0.0262934	Tcf3	TRUE	Tcf3_extended_+/-	Tcf3_extended_+/-_(528g)	Tcf3_extended_+/-_(500r)	2.94873	1	0.708893	1237
chr4:145239346-145239846	Vps13d	0.0223681	-0.318001	-0.00711307	0.00711307	Nfia	TRUE	Nfia_extended_+/-	Nfia_extended_+/-_(488g)	Nfia_extended_+/-_(568r)	0.43819	1	0.159634	1238
chr16:78619314-78619814	D16Ertd472e	0.103639	-0.207569	-0.0215123	0.0215123	Fos	TRUE	Fos_extended_+/-	Fos_extended_+/-_(602g)	Fos_extended_+/-_(1158r)	0.553755	1	0.297315	1239
chr8:40970189-40970689	Slc7a2	0.0967181	-0.544293	-0.052643	0.052643	Hdac2	TRUE	Hdac2_extended_+/-	Hdac2_extended_+/-_(94g)	Hdac2_extended_+/-_(93r)	0.784909	1	0.60725	1240
chr6:30627979-30628479	Copg2	0.0625287	0.529995	0.0331399	0.0331399	Isl1	TRUE	Isl1_extended_+/+	Isl1_extended_+/+_(102g)	Isl1_extended_+/+_(105r)	0.629272	1	0.413303	1241
chr19:7341621-7342121	Rtn3	0.0317677	-0.0855242	-0.00271691	0.00271691	Ets1	TRUE	Ets1_extended_+/-	Ets1_extended_+/-_(193g)	Ets1_extended_+/-_(272r)	0.672557	1	0.326576	1242
chr17:21008737-21009237	Ppp2r1a	0.185054	0.257707	0.0476896	0.0476896	Zfp580	TRUE	Zfp580_extended_+/+	Zfp580_extended_+/+_(887g)	Zfp580_extended_+/+_(793r)	0.606556	1	0.80376	1243
chr16:11023592-11024092	Zc3h7a	0.0241266	-0.219568	-0.00529742	0.00529742	Pbx1	TRUE	Pbx1_extended_+/-	Pbx1_extended_+/-_(457g)	Pbx1_extended_+/-_(517r)	0.924773	1	0.605165	1244
chr2:144599801-144600301	Rbbp9	0.0647972	0.577913	0.0374472	0.0374472	Klf12	TRUE	Klf12_extended_+/+	Klf12_extended_+/+_(1120g)	Klf12_extended_+/+_(2458r)	1.7279	1	0.642057	1245
chr9:119835494-119835994	Cx3cr1	0.0722151	0.708297	0.0511498	0.0511498	Hoxb8	TRUE	Hoxb8_extended_+/+	Hoxb8_extended_+/+_(354g)	Hoxb8_extended_+/+_(493r)	2.2967	1	0.609488	1246
chr4:46395655-46396155	Trmo	0.0403113	-0.0685654	-0.00276396	0.00276396	Nfic	TRUE	Nfic_extended_+/-	Nfic_extended_+/-_(329g)	Nfic_extended_+/-_(428r)	0.373852	1	0.224051	1247
chr18:74294484-74294984	Mbd1	0.0990486	-0.205854	-0.0203895	0.0203895	Klf6	TRUE	Klf6_extended_+/-	Klf6_extended_+/-_(585g)	Klf6_extended_+/-_(1088r)	1.26849	1	0.406796	1248
chr3:109286463-109286963	Slc25a24	0.044844	0.401435	0.0180019	0.0180019	Tbx20	TRUE	Tbx20_extended_+/+	Tbx20_extended_+/+_(216g)	Tbx20_extended_+/+_(279r)	2.37136	1	0.431415	1249
chr10:82354230-82354730	Gm4924	0.301193	0.343185	0.103365	0.103365	Brca1	TRUE	Brca1_extended_+/+	Brca1_extended_+/+_(211g)	Brca1_extended_+/+_(238r)	0.201406	1	0.298494	1250
chr15:9113583-9114083	Ranbp3l	0.0720853	0.351328	0.0253256	0.0253256	Nfia	TRUE	Nfia_extended_+/+	Nfia_extended_+/+_(667g)	Nfia_extended_+/+_(908r)	0.19595	1	0.0745816	1251
chr17:14353471-14353971	Smoc2	0.050145	0.533842	0.0267695	0.0267695	Hand2	TRUE	Hand2_extended_+/+	Hand2_extended_+/+_(56g)	Hand2_extended_+/+_(54r)	1.57576	1	0.567576	1252
chr8:27104232-27104732	Rab11fip1	0.0547106	0.662274	0.0362334	0.0362334	Twist1	TRUE	Twist1_extended_+/+	Twist1_extended_+/+_(147g)	Twist1_extended_+/+_(156r)	0.813592	1	0.62053	1253
chr10:111046975-111047475	Csrp2	0.0724574	0.78392	0.0568008	0.0568008	Hoxb8	TRUE	Hoxb8_extended_+/+	Hoxb8_extended_+/+_(354g)	Hoxb8_extended_+/+_(493r)	2.79432	1	0.766838	1254
chr5:32055618-32056118	Fosl2	0.0225205	0.247384	0.00557121	0.00557121	Fosl2	TRUE	Fosl2_extended_+/+	Fosl2_extended_+/+_(386g)	Fosl2_extended_+/+_(925r)	3.72218	1	1	1255
chr9:22095928-22096428	Prkcsh	0.0614126	0.471371	0.0289481	0.0289481	Wt1	TRUE	Wt1_extended_+/+	Wt1_extended_+/+_(1194g)	Wt1_extended_+/+_(2382r)	1.54605	1	0.721039	1256
chr17:17063770-17064270	Zfp97	0.260946	0.473536	0.123567	0.123567	Tfdp1	TRUE	Tfdp1_extended_+/+	Tfdp1_extended_+/+_(816g)	Tfdp1_extended_+/+_(2244r)	0.872882	1	0.449259	1257
chr8:67620919-67621419	Psd3	0.0322053	-0.0581371	-0.00187233	0.00187233	Tead1	TRUE	Tead1_extended_+/-	Tead1_extended_+/-_(129g)	Tead1_extended_+/-_(171r)	2.9212	1	0.410692	1258
chr13:66905049-66905549	Uqcrb	0.293089	0.526234	0.154233	0.154233	Wt1	TRUE	Wt1_extended_+/+	Wt1_extended_+/+_(1194g)	Wt1_extended_+/+_(2382r)	0.505379	1	0.756933	1259
chr3:51559522-51560022	Rab33b	0.0240129	-0.138333	-0.00332178	0.00332178	Peg3	TRUE	Peg3_extended_+/-	Peg3_extended_+/-_(50g)	Peg3_extended_+/-_(43r)	2.22384	1	0.368462	1260
chr3:96576824-96577324	Pias3	0.0548524	-0.333296	-0.0182821	0.0182821	Nfyc	TRUE	Nfyc_extended_+/-	Nfyc_extended_+/-_(443g)	Nfyc_extended_+/-_(472r)	1.53195	1	0.472365	1261
chr17:21845543-21846043	Zfp943	0.156102	0.269031	0.0419964	0.0419964	Ak6	TRUE	Ak6_extended_+/+	Ak6_extended_+/+_(807g)	Ak6_extended_+/+_(649r)	0.698496	1	0.381554	1262
chr9:54981184-54981684	Psma4	0.126811	0.329514	0.0417861	0.0417861	Ube2k	TRUE	Ube2k_extended_+/+	Ube2k_extended_+/+_(952g)	Ube2k_extended_+/+_(1779r)	0.544914	1	0.650724	1263
chr10:56228592-56229092	Msl3l2	0.137818	-0.0761934	-0.0105009	0.0105009	Egr1	TRUE	Egr1_extended_+/-	Egr1_extended_+/-_(287g)	Egr1_extended_+/-_(302r)	0.777664	1	0.46797	1264
chr10:82047962-82048462	Zfp873	0.264087	-0.247524	-0.0653681	0.0653681	Meis1	TRUE	Meis1_extended_+/-	Meis1_extended_+/-_(616g)	Meis1_extended_+/-_(698r)	0.338305	1	0.354802	1265
chr8:115568452-115568952	Maf	0.022186	-0.662216	-0.0146919	0.0146919	Maf	TRUE	Maf_extended_+/-	Maf_extended_+/-_(162g)	Maf_extended_+/-_(178r)	4.36375	1	1	1266
chr2:31727869-31728369	Fubp3	0.0194045	-0.116095	-0.00225276	0.00225276	Nf1	TRUE	Nf1_extended_+/-	Nf1_extended_+/-_(131g)	Nf1_extended_+/-_(153r)	2.23965	1	0.231308	1267
chr4:149041305-149041805	Cenps	0.0160934	-0.478749	-0.00770469	0.00770469	Tcf3	TRUE	Tcf3_extended_+/-	Tcf3_extended_+/-_(528g)	Tcf3_extended_+/-_(500r)	3.71057	1	0.610856	1268
chr8:69749641-69750141	Zfp868	0.133993	0.599838	0.080374	0.080374	Ak6	TRUE	Ak6_extended_+/+	Ak6_extended_+/+_(807g)	Ak6_extended_+/+_(649r)	1.17066	1	0.671578	1269
chr8:90495921-90496421	Tox3	0.0859166	0.674652	0.0579638	0.0579638	Meis2	TRUE	Meis2_extended_+/+	Meis2_extended_+/+_(449g)	Meis2_extended_+/+_(573r)	2.54367	1	0.741858	1270
chr3:106721577-106722077	Lrif1	0.314239	-0.190682	-0.0599196	0.0599196	Hinfp	TRUE	Hinfp_extended_+/-	Hinfp_extended_+/-_(217g)	Hinfp_extended_+/-_(361r)	0.118524	1	0.190173	1271
chr16:16870590-16871090	Spag6l	0.169659	-0.214641	-0.0364157	0.0364157	Meis1	TRUE	Meis1_extended_+/-	Meis1_extended_+/-_(616g)	Meis1_extended_+/-_(698r)	0.592142	1	0.201287	1272
chr3:107776353-107776853	Gstm5	0.0522282	-0.66908	-0.0349449	0.0349449	Tcf3	TRUE	Tcf3_extended_+/-	Tcf3_extended_+/-_(528g)	Tcf3_extended_+/-_(500r)	2.81783	1	0.733585	1273
chr2:177896897-177897397	Gm14326	0.102283	-0.369593	-0.0378032	0.0378032	Nfyc	TRUE	Nfyc_extended_+/-	Nfyc_extended_+/-_(443g)	Nfyc_extended_+/-_(472r)	0.557554	1	0.496074	1274
chr17:46327807-46328307	Lrrc73	0.0596985	0.125008	0.00746277	0.00746277	E2f4	TRUE	E2f4_extended_+/+	E2f4_extended_+/+_(113g)	E2f4_extended_+/+_(129r)	2.12901	1	0.291043	1275
chr9:66666108-66666608	Usp3	0.107126	0.185685	0.0198917	0.0198917	Nfia	TRUE	Nfia_extended_+/+	Nfia_extended_+/+_(667g)	Nfia_extended_+/+_(908r)	0.966308	1	0.381947	1276
chr8:70234202-70234702	Mef2b	0.0545812	0.400076	0.0218366	0.0218366	E2f4	TRUE	E2f4_extended_+/+	E2f4_extended_+/+_(113g)	E2f4_extended_+/+_(129r)	3.57999	1	0.439453	1277
chr9:69458129-69458629	Anxa2	0.0487197	0.69438	0.03383	0.03383	Meis2	TRUE	Meis2_extended_+/+	Meis2_extended_+/+_(449g)	Meis2_extended_+/+_(573r)	2.95144	1	0.810406	1278
chr3:135868964-135869464	Slc39a8	0.0453291	-0.717045	-0.032503	0.032503	Hoxb6	TRUE	Hoxb6_extended_-/-	Hoxb6_extended_-/-_(161g)	Hoxb6_extended_-/-_(214r)	1.66927	-1	-0.582714	1279
chr11:120653955-120654455	Mafg	0.049525	0.193126	0.00956459	0.00956459	Mafg	TRUE	Mafg_extended_+/+	Mafg_extended_+/+_(45g)	Mafg_extended_+/+_(58r)	3.72865	1	1	1280
chr7:141024927-141025427	Ifitm2	0.046377	0.830873	0.0385334	0.0385334	Bnc2	TRUE	Bnc2_extended_+/+	Bnc2_extended_+/+_(1015g)	Bnc2_extended_+/+_(1784r)	4.37446	1	0.783707	1281
chr4:114986727-114987227	Pdzk1ip1	0.0802993	0.101204	0.00812661	0.00812661	Klf6	TRUE	Klf6_extended_-/+	Klf6_extended_-/+_(82g)	Klf6_extended_-/+_(191r)	1.25164	-1	-0.0783371	1282
chr7:114181411-114181911	Psma1	0.0223171	-0.647254	-0.0144448	0.0144448	Tcf3	TRUE	Tcf3_extended_+/-	Tcf3_extended_+/-_(528g)	Tcf3_extended_+/-_(500r)	3.35805	1	0.752318	1283
chrX:134307888-134308388	Trmt2b	0.0983657	0.283708	0.0279072	0.0279072	Klf12	TRUE	Klf12_extended_+/+	Klf12_extended_+/+_(1120g)	Klf12_extended_+/+_(2458r)	1.43033	1	0.362273	1284
chr15:4026336-4026836	AW549877	0.045668	-0.234134	-0.0106924	0.0106924	Yy1	TRUE	Yy1_extended_+/-	Yy1_extended_+/-_(319g)	Yy1_extended_+/-_(480r)	3.11119	1	0.438262	1285
chr4:8535938-8536438	Rab2a	0.0194343	-0.16168	-0.00314215	0.00314215	Peg3	TRUE	Peg3_extended_+/-	Peg3_extended_+/-_(50g)	Peg3_extended_+/-_(43r)	3.98803	1	0.622581	1286
chr7:129516680-129517180	Plpp4	0.0681497	0.705669	0.0480911	0.0480911	Hoxb8	TRUE	Hoxb8_extended_+/+	Hoxb8_extended_+/+_(354g)	Hoxb8_extended_+/+_(493r)	2.44988	1	0.635903	1287
chr16:48993766-48994266	Cip2a	0.207085	0.620611	0.128519	0.128519	Tfdp1	TRUE	Tfdp1_extended_+/+	Tfdp1_extended_+/+_(816g)	Tfdp1_extended_+/+_(2244r)	0.485535	1	0.676972	1288
chrX:98380173-98380673	Ar	0.150073	-0.109254	-0.0163961	0.0163961	Nfic	TRUE	Nfic_extended_+/-	Nfic_extended_+/-_(329g)	Nfic_extended_+/-_(428r)	0.769151	1	0.300445	1289
chr7:45128597-45129097	Rcn3	0.0692789	-0.198815	-0.0137737	0.0137737	Hand2	TRUE	Hand2_extended_-/-	Hand2_extended_-/-_(121g)	Hand2_extended_-/-_(111r)	1.82678	-1	-0.422253	1290
chr16:4726115-4726615	Glis2	0.0600474	-0.0944095	-0.00566904	0.00566904	Glis2	TRUE	Glis2_extended_+/-	Glis2_extended_+/-_(15g)	Glis2_extended_+/-_(18r)	2.5597	1	1	1291
chr7:59228415-59228915	Ube3a	0.297144	0.0577628	0.0171639	0.0171639	Ube2k	TRUE	Ube2k_extended_+/+	Ube2k_extended_+/+_(952g)	Ube2k_extended_+/+_(1779r)	0.519489	1	0.500718	1292
chr9:20976945-20977445	S1pr2	0.0623516	0.431653	0.0269143	0.0269143	Xbp1	TRUE	Xbp1_extended_+/+	Xbp1_extended_+/+_(11g)	Xbp1_extended_+/+_(10r)	0.955092	1	0.479504	1293
chr8:4677656-4678156	Shcbp1	0.179953	0.157368	0.0283188	0.0283188	Brca1	TRUE	Brca1_extended_+/+	Brca1_extended_+/+_(211g)	Brca1_extended_+/+_(238r)	0.592389	1	0.471771	1294
chrX:36550883-36551383	Pgrmc1	0.0539066	-0.34136	-0.0184016	0.0184016	Tcf3	TRUE	Tcf3_extended_+/-	Tcf3_extended_+/-_(528g)	Tcf3_extended_+/-_(500r)	3.28724	1	0.541572	1295
chr1:179546958-179547458	Sccpdh	0.0774845	0.672225	0.052087	0.052087	Meis1	TRUE	Meis1_extended_+/+	Meis1_extended_+/+_(810g)	Meis1_extended_+/+_(983r)	1.57857	1	0.656479	1296
chr17:33289302-33289802	Zfp955b	0.196363	-0.32496	-0.0638102	0.0638102	Jun	TRUE	Jun_extended_+/-	Jun_extended_+/-_(675g)	Jun_extended_+/-_(1155r)	0.623843	1	0.508264	1297
chr9:20492464-20492964	Zfp560	0.209795	0.329081	0.0690396	0.0690396	Taf9	TRUE	Taf9_extended_+/+	Taf9_extended_+/+_(213g)	Taf9_extended_+/+_(249r)	0.506955	1	0.383298	1298
chrX:53669538-53670038	Rtl8b	0.116849	-0.752007	-0.0878711	0.0878711	Tbx20	TRUE	Tbx20_extended_-/-	Tbx20_extended_-/-_(395g)	Tbx20_extended_-/-_(394r)	1.26279	-1	-0.602105	1299
chr4:41442739-41443239	Ubap1	0.059925	-0.415062	-0.0248726	0.0248726	Pbx1	TRUE	Pbx1_extended_+/-	Pbx1_extended_+/-_(457g)	Pbx1_extended_+/-_(517r)	2.12352	1	0.583878	1300
chr11:30954240-30954740	Asb3	0.111441	0.556866	0.0620579	0.0620579	Zfp580	TRUE	Zfp580_extended_+/+	Zfp580_extended_+/+_(887g)	Zfp580_extended_+/+_(793r)	1.08299	1	0.560003	1301
chr9:57439860-57440360	Cox5a	0.0360863	0.655752	0.0236637	0.0236637	Ybx1	TRUE	Ybx1_extended_+/+	Ybx1_extended_+/+_(36g)	Ybx1_extended_+/+_(26r)	2.5467	1	0.906073	1302
chr10:126069962-126070462	Lrig3	0.0752002	0.749285	0.0563464	0.0563464	Hoxb8	TRUE	Hoxb8_extended_+/+	Hoxb8_extended_+/+_(354g)	Hoxb8_extended_+/+_(493r)	2.16654	1	0.62106	1303
chr17:56303938-56304438	Dpp9	0.0429516	0.529725	0.0227525	0.0227525	Klf12	TRUE	Klf12_extended_+/+	Klf12_extended_+/+_(1120g)	Klf12_extended_+/+_(2458r)	2.0918	1	0.608786	1304
chr12:69834123-69834623	Map4k5	0.0395269	0.304635	0.0120413	0.0120413	Jund	TRUE	Jund_extended_+/+	Jund_extended_+/+_(526g)	Jund_extended_+/+_(1434r)	0.380859	1	0.387624	1305
chr6:15186674-15187174	Foxp2	0.0375898	0.150687	0.00566429	0.00566429	Foxp1	TRUE	Foxp1_extended_+/+	Foxp1_extended_+/+_(779g)	Foxp1_extended_+/+_(856r)	3.48653	1	0.770225	1306
chr5:14514802-14515302	Pclo	0.17249	0.182201	0.0314279	0.0314279	E2f2	TRUE	E2f2_extended_+/+	E2f2_extended_+/+_(89g)	E2f2_extended_+/+_(107r)	0.196238	1	0.126454	1307
chr1:59465183-59465683	Cdk15	0.0435425	0.299924	0.0130594	0.0130594	Pbx1	TRUE	Pbx1_extended_-/+	Pbx1_extended_-/+_(67g)	Pbx1_extended_-/+_(84r)	1.71569	-1	-0.221412	1308
chr18:37969563-37970063	Hdac3	0.0457236	0.558308	0.0255279	0.0255279	Klf12	TRUE	Klf12_extended_+/+	Klf12_extended_+/+_(1120g)	Klf12_extended_+/+_(2458r)	1.47779	1	0.662043	1309
chr3:10351048-10351548	Chmp4c	0.0392285	-0.113873	-0.00446705	0.00446705	Zfp526	TRUE	Zfp526_extended_+/-	Zfp526_extended_+/-_(47g)	Zfp526_extended_+/-_(62r)	0.514037	1	0.167723	1310
chr9:20459695-20460195	Zfp426	0.0571955	0.13075	0.00747829	0.00747829	Klf12	TRUE	Klf12_extended_+/+	Klf12_extended_+/+_(1120g)	Klf12_extended_+/+_(2458r)	2.28246	1	0.383881	1311
chr16:14159198-14159698	Bmerb1	0.0731822	0.655252	0.0479528	0.0479528	Zfp526	TRUE	Zfp526_extended_+/+	Zfp526_extended_+/+_(139g)	Zfp526_extended_+/+_(284r)	0.0607512	1	0.12193	1312
chr17:6127902-6128402	Synj2	0.0534318	-0.40271	-0.0215175	0.0215175	Tead1	TRUE	Tead1_extended_-/-	Tead1_extended_-/-_(114g)	Tead1_extended_-/-_(124r)	1.14978	-1	-0.165037	1313
chr17:65961573-65962073	Ankrd12	0.0157512	-0.349716	-0.00550846	0.00550846	Smarcc1	TRUE	Smarcc1_extended_+/-	Smarcc1_extended_+/-_(797g)	Smarcc1_extended_+/-_(1286r)	0.145179	1	0.225192	1314
chr8:105959319-105959819	Thap11	0.0663841	0.0618913	0.0041086	0.0041086	Foxp1	TRUE	Foxp1_extended_+/+	Foxp1_extended_+/+_(779g)	Foxp1_extended_+/+_(856r)	3.36908	1	0.662848	1315
chr4:148492236-148492736	Exosc10	0.0456741	-0.648023	-0.0295979	0.0295979	Tcf3	TRUE	Tcf3_extended_+/-	Tcf3_extended_+/-_(528g)	Tcf3_extended_+/-_(500r)	4.28662	1	0.639455	1316
chr2:105016793-105017293	Wt1	0.101923	0.703462	0.0716992	0.0716992	Zfp580	TRUE	Zfp580_extended_+/+	Zfp580_extended_+/+_(887g)	Zfp580_extended_+/+_(793r)	0.974988	1	0.769225	1317
chr5:106925672-106926172	Cdc7	0.0837317	0.57431	0.048088	0.048088	E2f4	TRUE	E2f4_extended_+/+	E2f4_extended_+/+_(113g)	E2f4_extended_+/+_(129r)	0.62434	1	0.454327	1318
chr3:14611114-14611614	E2f5	0.124274	0.376542	0.0467943	0.0467943	Wt1	TRUE	Wt1_extended_+/+	Wt1_extended_+/+_(1194g)	Wt1_extended_+/+_(2382r)	0.864454	1	0.614614	1319
chrX:73716047-73716547	Slc6a8	0.0840977	-0.418222	-0.0351715	0.0351715	Sp3	TRUE	Sp3_extended_+/-	Sp3_extended_+/-_(280g)	Sp3_extended_+/-_(880r)	0.614179	1	0.327665	1320
chr9:107975239-107975739	Mst1r	0.0672836	0.638194	0.04294	0.04294	Tbx20	TRUE	Tbx20_extended_+/+	Tbx20_extended_+/+_(216g)	Tbx20_extended_+/+_(279r)	1.2486	1	0.583193	1321
chr11:102319215-102319715	Fam171a2	0.0641261	-0.422005	-0.0270615	0.0270615	Hoxb6	TRUE	Hoxb6_extended_-/-	Hoxb6_extended_-/-_(161g)	Hoxb6_extended_-/-_(214r)	1.36051	-1	-0.412584	1322
chr8:90495921-90496421	Tox3	0.0859166	0.674652	0.0579638	0.0579638	Hoxb8	TRUE	Hoxb8_extended_+/+	Hoxb8_extended_+/+_(354g)	Hoxb8_extended_+/+_(493r)	2.48812	1	0.633963	1323
chr6:49209058-49209558	Igf2bp3	0.0313997	-0.110609	-0.00347309	0.00347309	Cebpz	TRUE	Cebpz_extended_+/-	Cebpz_extended_+/-_(172g)	Cebpz_extended_+/-_(212r)	0.575628	1	0.486391	1324
chr5:33245706-33246206	Spon2	0.0467068	0.780081	0.0364351	0.0364351	Tcf3	TRUE	Tcf3_extended_-/+	Tcf3_extended_-/+_(127g)	Tcf3_extended_-/+_(155r)	0.804446	-1	-0.750336	1325
chr17:49467229-49467729	Daam2	0.0297899	-0.199435	-0.00594114	0.00594114	Peg3	TRUE	Peg3_extended_+/-	Peg3_extended_+/-_(50g)	Peg3_extended_+/-_(43r)	1.98237	1	0.445457	1326
chr13:8885496-8885996	Idi1	0.0651356	0.470228	0.0306286	0.0306286	Nfyc	TRUE	Nfyc_extended_+/+	Nfyc_extended_+/+_(596g)	Nfyc_extended_+/+_(691r)	1.80471	1	0.587184	1327
chr13:100124699-100125199	Smn1	0.165538	0.6229	0.103114	0.103114	Ak6	TRUE	Ak6_extended_+/+	Ak6_extended_+/+_(807g)	Ak6_extended_+/+_(649r)	1.22519	1	0.620462	1328
chr8:53638844-53639344	Neil3	0.082398	0.188211	0.0155082	0.0155082	Klf12	TRUE	Klf12_extended_+/+	Klf12_extended_+/+_(1120g)	Klf12_extended_+/+_(2458r)	1.4564	1	0.491036	1329
chr17:26584450-26584950	Crebrf	0.0233686	-0.156406	-0.00365499	0.00365499	Tead2	TRUE	Tead2_extended_+/-	Tead2_extended_+/-_(340g)	Tead2_extended_+/-_(295r)	2.21844	1	0.43334	1330
chr11:12331933-12332433	Cobl	0.070747	0.433899	0.0306971	0.0306971	Nfib	TRUE	Nfib_extended_+/+	Nfib_extended_+/+_(564g)	Nfib_extended_+/+_(694r)	0.304694	1	0.232632	1331
chr11:120665385-120665885	Cenpx	0.058115	-0.693209	-0.0402858	0.0402858	Twist1	TRUE	Twist1_extended_-/-	Twist1_extended_-/-_(272g)	Twist1_extended_-/-_(251r)	0.818468	-1	-0.558944	1332
chr9:64811184-64811684	Rab11a	0.0387731	0.439741	0.0170501	0.0170501	Klf12	TRUE	Klf12_extended_+/+	Klf12_extended_+/+_(1120g)	Klf12_extended_+/+_(2458r)	2.97649	1	0.771749	1333
chr10:58636586-58637086	Ccdc138	0.0552366	-0.534702	-0.0295351	0.0295351	Hoxb6	TRUE	Hoxb6_extended_+/-	Hoxb6_extended_+/-_(29g)	Hoxb6_extended_+/-_(23r)	3.13537	1	0.46837	1334
chr7:105432143-105432643	Apbb1	0.0479112	0.487541	0.0233587	0.0233587	Bnc2	TRUE	Bnc2_extended_+/+	Bnc2_extended_+/+_(1015g)	Bnc2_extended_+/+_(1784r)	0.890232	1	0.64494	1335
chr4:6190833-6191333	Ubxn2b	0.0609418	0.364018	0.0221839	0.0221839	Klf12	TRUE	Klf12_extended_+/+	Klf12_extended_+/+_(1120g)	Klf12_extended_+/+_(2458r)	1.23192	1	0.533788	1336
chr17:74489316-74489816	Birc6	0.0405019	-0.194119	-0.0078622	0.0078622	Mbd2	TRUE	Mbd2_extended_+/-	Mbd2_extended_+/-_(394g)	Mbd2_extended_+/-_(827r)	1.4511	1	0.449126	1337
chr1:4807599-4808099	Rgs20	0.0798818	0.33575	0.0268203	0.0268203	Egr1	TRUE	Egr1_extended_-/+	Egr1_extended_-/+_(76g)	Egr1_extended_-/+_(105r)	0.75175	-1	-0.0825466	1338
chr6:88075009-88075509	Gata2	0.0526053	0.102121	0.00537208	0.00537208	Fli1	TRUE	Fli1_extended_+/+	Fli1_extended_+/+_(18g)	Fli1_extended_+/+_(18r)	2.35466	1	0.321315	1339
chr7:101896174-101896674	Numa1	0.0217951	0.166965	0.00363901	0.00363901	Zfp580	TRUE	Zfp580_extended_+/+	Zfp580_extended_+/+_(887g)	Zfp580_extended_+/+_(793r)	0.627681	1	0.390541	1340
chr12:69410738-69411238	Klhdc1	0.0534416	0.334747	0.0178894	0.0178894	Maf	TRUE	Maf_extended_-/+	Maf_extended_-/+_(152g)	Maf_extended_-/+_(166r)	1.01337	-1	-0.309281	1341
chr2:129129438-129129938	Polr1b	0.0357639	-0.133962	-0.00479099	0.00479099	Zfp518a	TRUE	Zfp518a_extended_+/-	Zfp518a_extended_+/-_(47g)	Zfp518a_extended_+/-_(54r)	0.444765	1	0.119442	1342
chr16:48993766-48994266	Cip2a	0.207085	0.620611	0.128519	0.128519	Zfp580	TRUE	Zfp580_extended_+/+	Zfp580_extended_+/+_(887g)	Zfp580_extended_+/+_(793r)	0.455988	1	0.68041	1343
chr6:106799809-106800309	Trnt1	0.118549	-0.169092	-0.0200456	0.0200456	E2f1	TRUE	E2f1_extended_+/-	E2f1_extended_+/-_(244g)	E2f1_extended_+/-_(341r)	0.159522	1	0.071364	1344
chr14:57998651-57999151	Micu2	0.0208052	0.229915	0.00478344	0.00478344	Klf12	TRUE	Klf12_extended_+/+	Klf12_extended_+/+_(1120g)	Klf12_extended_+/+_(2458r)	2.6638	1	0.551734	1345
chrX:70364834-70365334	Tmem185a	0.167988	0.192559	0.0323476	0.0323476	Wt1	TRUE	Wt1_extended_+/+	Wt1_extended_+/+_(1194g)	Wt1_extended_+/+_(2382r)	1.24978	1	0.486586	1346
chr12:27256196-27256696	Sox11	0.0842136	0.567197	0.0477657	0.0477657	Bach2	TRUE	Bach2_extended_+/+	Bach2_extended_+/+_(795g)	Bach2_extended_+/+_(2264r)	1.09194	1	0.675771	1347
chr17:17294031-17294531	Zfp97	0.134652	0.237868	0.0320294	0.0320294	Klf12	TRUE	Klf12_extended_+/+	Klf12_extended_+/+_(1120g)	Klf12_extended_+/+_(2458r)	1.99037	1	0.454988	1348
chr7:74107030-74107530	St8sia2	0.0458985	-0.482268	-0.0221354	0.0221354	Tead2	TRUE	Tead2_extended_+/-	Tead2_extended_+/-_(340g)	Tead2_extended_+/-_(295r)	2.17008	1	0.621404	1349
chr14:49063731-49064231	Naa30	0.0697832	-0.217404	-0.0151711	0.0151711	Nfe2l1	TRUE	Nfe2l1_extended_+/-	Nfe2l1_extended_+/-_(291g)	Nfe2l1_extended_+/-_(671r)	1.17111	1	0.285643	1350
chr6:56831769-56832269	Lsm5	0.0767828	0.677404	0.052013	0.052013	Ak6	TRUE	Ak6_extended_+/+	Ak6_extended_+/+_(807g)	Ak6_extended_+/+_(649r)	1.25227	1	0.744931	1351
chr10:24711702-24712202	Ccn2	0.0296248	-0.566421	-0.0167801	0.0167801	Vps4b	TRUE	Vps4b_extended_+/-	Vps4b_extended_+/-_(226g)	Vps4b_extended_+/-_(316r)	2.80351	1	0.217395	1352
chr10:82178222-82178722	Zfp873	0.231734	0.175842	0.0407486	0.0407486	Wt1	TRUE	Wt1_extended_+/+	Wt1_extended_+/+_(1194g)	Wt1_extended_+/+_(2382r)	0.393095	1	0.327841	1353
chr1:9548992-9549492	Rrs1	0.115175	-0.0829566	-0.00955456	0.00955456	Peg3	TRUE	Peg3_extended_+/-	Peg3_extended_+/-_(50g)	Peg3_extended_+/-_(43r)	0.860707	1	0.30574	1354
chr19:8837352-8837852	Hnrnpul2	0.0315993	-0.152833	-0.00482942	0.00482942	Thap1	TRUE	Thap1_extended_+/-	Thap1_extended_+/-_(84g)	Thap1_extended_+/-_(92r)	0.324467	1	0.160533	1355
chr9:37616745-37617245	Msantd2	0.0194796	-0.0748985	-0.00145899	0.00145899	Creb1	TRUE	Creb1_extended_+/-	Creb1_extended_+/-_(232g)	Creb1_extended_+/-_(314r)	0.171183	1	0.185378	1356
chr5:144547157-144547657	Nptx2	0.138184	0.34063	0.0470695	0.0470695	Bach1	TRUE	Bach1_extended_+/+	Bach1_extended_+/+_(229g)	Bach1_extended_+/+_(499r)	0.50899	1	0.0561351	1357
chr4:103215124-103215624	Mier1	0.0685657	-0.324238	-0.0222316	0.0222316	Nr2c2	TRUE	Nr2c2_extended_+/-	Nr2c2_extended_+/-_(185g)	Nr2c2_extended_+/-_(341r)	0.663863	1	0.41725	1358
chr6:40471194-40471694	Agk	0.0882416	0.176955	0.0156148	0.0156148	Erf	TRUE	Erf_extended_-/+	Erf_extended_-/+_(41g)	Erf_extended_-/+_(53r)	0.10103	-1	-0.054197	1359
chr11:103809021-103809521	Gosr2	0.052132	0.508084	0.0264874	0.0264874	Foxp1	TRUE	Foxp1_extended_+/+	Foxp1_extended_+/+_(779g)	Foxp1_extended_+/+_(856r)	0.715432	1	0.505862	1360
chr10:81137179-81137679	Zfr2	0.0198224	0.377807	0.00748904	0.00748904	Meis1	TRUE	Meis1_extended_+/+	Meis1_extended_+/+_(810g)	Meis1_extended_+/+_(983r)	0.33348	1	0.362614	1361
chr3:8507959-8508459	Stmn2	0.0726082	0.460347	0.033425	0.033425	Myrf	TRUE	Myrf_extended_+/+	Myrf_extended_+/+_(112g)	Myrf_extended_+/+_(105r)	0.680205	1	0.352253	1362
chr11:98863367-98863867	Nr1d1	0.0738745	-0.0768927	-0.00568041	0.00568041	Taf1	TRUE	Taf1_extended_+/-	Taf1_extended_+/-_(381g)	Taf1_extended_+/-_(783r)	0.450194	1	0.168157	1363
chr1:23255921-23256421	Ogfrl1	0.0670044	-0.231033	-0.0154802	0.0154802	Mbd2	TRUE	Mbd2_extended_+/-	Mbd2_extended_+/-_(394g)	Mbd2_extended_+/-_(827r)	1.23796	1	0.418487	1364
chr4:21776116-21776616	Ccnc	0.0844775	0.485996	0.0410558	0.0410558	Ak6	TRUE	Ak6_extended_+/+	Ak6_extended_+/+_(807g)	Ak6_extended_+/+_(649r)	1.15675	1	0.635781	1365
chr13:74493767-74494267	Zfp825	0.0555612	-0.124897	-0.00693942	0.00693942	Bclaf1	TRUE	Bclaf1_extended_+/-	Bclaf1_extended_+/-_(129g)	Bclaf1_extended_+/-_(144r)	2.44606	1	0.227222	1366
chr18:73899950-73900450	Me2	0.050599	-0.716717	-0.0362652	0.0362652	Tcf3	TRUE	Tcf3_extended_+/-	Tcf3_extended_+/-_(528g)	Tcf3_extended_+/-_(500r)	3.92967	1	0.693932	1367
chr2:154455700-154456200	Cdk5rap1	0.0669521	-0.560401	-0.03752	0.03752	Tcf3	TRUE	Tcf3_extended_+/-	Tcf3_extended_+/-_(528g)	Tcf3_extended_+/-_(500r)	2.76142	1	0.544935	1368
chr16:22515119-22515619	Etv5	0.0601794	0.334225	0.0201134	0.0201134	Bach2	TRUE	Bach2_extended_+/+	Bach2_extended_+/+_(795g)	Bach2_extended_+/+_(2264r)	1.89612	1	0.561717	1369
chr11:17386653-17387153	C1d	0.0918038	0.821533	0.0754198	0.0754198	Bnc2	TRUE	Bnc2_extended_+/+	Bnc2_extended_+/+_(1015g)	Bnc2_extended_+/+_(1784r)	0.712153	1	0.683733	1370
chrX:20961923-20962423	Zfp182	0.167817	0.120826	0.0202766	0.0202766	Rfx5	TRUE	Rfx5_extended_+/+	Rfx5_extended_+/+_(33g)	Rfx5_extended_+/+_(34r)	0.654372	1	0.374858	1371
chr11:61761772-61762272	Fam83g	0.0674381	-0.517789	-0.0349187	0.0349187	Yy1	TRUE	Yy1_extended_+/-	Yy1_extended_+/-_(319g)	Yy1_extended_+/-_(480r)	0.926841	1	0.517458	1372
chr3:95650520-95651020	Adamtsl4	0.0764899	-0.0799092	-0.00611225	0.00611225	Fos	TRUE	Fos_extended_+/-	Fos_extended_+/-_(602g)	Fos_extended_+/-_(1158r)	0.737933	1	0.399761	1373
chr11:21168773-21169273	Peli1	0.0312457	-0.50969	-0.0159256	0.0159256	Tcf3	TRUE	Tcf3_extended_+/-	Tcf3_extended_+/-_(528g)	Tcf3_extended_+/-_(500r)	4.53714	1	0.722689	1374
chrX:164869617-164870117	Mospd2	0.149421	-0.220001	-0.0328727	0.0328727	Nfe2l1	TRUE	Nfe2l1_extended_+/-	Nfe2l1_extended_+/-_(291g)	Nfe2l1_extended_+/-_(671r)	0.673079	1	0.29123	1375
chr1:10281280-10281780	Cpa6	0.0930151	0.642498	0.059762	0.059762	Hoxb8	TRUE	Hoxb8_extended_+/+	Hoxb8_extended_+/+_(354g)	Hoxb8_extended_+/+_(493r)	2.03797	1	0.45848	1376
chr1:168234258-168234758	Pbx1	0.0333921	-0.600487	-0.0200515	0.0200515	Pbx1	TRUE	Pbx1_extended_+/-	Pbx1_extended_+/-_(457g)	Pbx1_extended_+/-_(517r)	3.99083	1	1	1377
chr3:18269088-18269588	Cyp7b1	0.10973	0.0714031	0.00783504	0.00783504	Foxp1	TRUE	Foxp1_extended_+/+	Foxp1_extended_+/+_(779g)	Foxp1_extended_+/+_(856r)	1.29652	1	0.715128	1378
chr8:75109250-75109750	Hmox1	0.044096	0.418676	0.0184619	0.0184619	Tfdp1	TRUE	Tfdp1_extended_+/+	Tfdp1_extended_+/+_(816g)	Tfdp1_extended_+/+_(2244r)	0.352006	1	0.334878	1379
chr18:53531624-53532124	Prdm6	0.0759101	0.401037	0.0304427	0.0304427	Foxp1	TRUE	Foxp1_extended_+/+	Foxp1_extended_+/+_(779g)	Foxp1_extended_+/+_(856r)	1.68383	1	0.784774	1380
chr10:77472205-77472705	Pttg1ip	0.0637483	-0.448161	-0.0285695	0.0285695	Pbx1	TRUE	Pbx1_extended_+/-	Pbx1_extended_+/-_(457g)	Pbx1_extended_+/-_(517r)	3.23965	1	0.600755	1381
chr19:28640928-28641428	Glis3	0.0300778	-0.177647	-0.00534323	0.00534323	Tcf12	TRUE	Tcf12_extended_+/-	Tcf12_extended_+/-_(63g)	Tcf12_extended_+/-_(67r)	3.66212	1	0.258307	1382
chr4:141060483-141060983	Atp13a2	0.0199873	0.168855	0.00337497	0.00337497	Klf12	TRUE	Klf12_extended_+/+	Klf12_extended_+/+_(1120g)	Klf12_extended_+/+_(2458r)	2.19487	1	0.283502	1383
chr3:88950743-88951243	Msto1	0.206546	0.38936	0.0804205	0.0804205	Tfdp1	TRUE	Tfdp1_extended_+/+	Tfdp1_extended_+/+_(816g)	Tfdp1_extended_+/+_(2244r)	0.454864	1	0.535441	1384
chr11:99250237-99250737	Krt10	0.0800656	-0.580902	-0.0465103	0.0465103	Tbx20	TRUE	Tbx20_extended_-/-	Tbx20_extended_-/-_(395g)	Tbx20_extended_-/-_(394r)	2.00367	-1	-0.604091	1385
chr18:3382877-3383377	Crem	0.139023	0.313267	0.0435514	0.0435514	Wt1	TRUE	Wt1_extended_+/+	Wt1_extended_+/+_(1194g)	Wt1_extended_+/+_(2382r)	0.567844	1	0.401949	1386
chr10:77449286-77449786	Pttg1ip	0.0420402	-0.354944	-0.0149219	0.0149219	Pbx1	TRUE	Pbx1_extended_+/-	Pbx1_extended_+/-_(457g)	Pbx1_extended_+/-_(517r)	3.23965	1	0.600755	1387
chr14:32091113-32091613	Oxnad1	0.0424252	-0.366113	-0.0155324	0.0155324	Tcf3	TRUE	Tcf3_extended_+/-	Tcf3_extended_+/-_(528g)	Tcf3_extended_+/-_(500r)	2.71132	1	0.40423	1388
chr2:177957051-177957551	Zfp972	0.247429	-0.322228	-0.0797285	0.0797285	E2f1	TRUE	E2f1_extended_+/-	E2f1_extended_+/-_(244g)	E2f1_extended_+/-_(341r)	0.269869	1	0.195249	1389
chr16:14926658-14927158	Efcab1	0.0855037	0.367946	0.0314607	0.0314607	Gli3	TRUE	Gli3_extended_+/+	Gli3_extended_+/+_(55g)	Gli3_extended_+/+_(55r)	0.42936	1	0.406753	1390
chr5:140389121-140389621	Mad1l1	0.0151723	0.171895	0.00260805	0.00260805	Klf12	TRUE	Klf12_extended_+/+	Klf12_extended_+/+_(1120g)	Klf12_extended_+/+_(2458r)	2.89488	1	0.624602	1391
chr11:29172493-29172993	Pnpt1	0.128735	0.113452	0.0146052	0.0146052	Brca1	TRUE	Brca1_extended_+/+	Brca1_extended_+/+_(211g)	Brca1_extended_+/+_(238r)	0.168357	1	0.243184	1392
chr10:127298572-127299072	Mbd6	0.0243656	-0.183539	-0.00447205	0.00447205	Pbx1	TRUE	Pbx1_extended_+/-	Pbx1_extended_+/-_(457g)	Pbx1_extended_+/-_(517r)	2.66424	1	0.503918	1393
chr4:58911627-58912127	Olfr267	0.0868907	-0.203838	-0.0177117	0.0177117	Yy1	TRUE	Yy1_extended_+/-	Yy1_extended_+/-_(319g)	Yy1_extended_+/-_(480r)	1.69842	1	0.328013	1394
chr8:110970158-110970658	Ddx19a	0.033834	-0.358051	-0.0121143	0.0121143	Nfyc	TRUE	Nfyc_extended_+/-	Nfyc_extended_+/-_(443g)	Nfyc_extended_+/-_(472r)	1.25696	1	0.583222	1395
chr12:4817256-4817756	Wdcp	0.0727123	-0.071858	-0.00522496	0.00522496	Klf3	TRUE	Klf3_extended_+/-	Klf3_extended_+/-_(404g)	Klf3_extended_+/-_(963r)	1.23534	1	0.254895	1396
chr3:62506766-62507266	Arhgef26	0.0629387	-0.584891	-0.0368123	0.0368123	Zbtb20	TRUE	Zbtb20_extended_+/-	Zbtb20_extended_+/-_(204g)	Zbtb20_extended_+/-_(274r)	0.410674	1	0.194604	1397
chr5:135632547-135633047	Mdh2	0.0374909	0.660746	0.024772	0.024772	Ak6	TRUE	Ak6_extended_+/+	Ak6_extended_+/+_(807g)	Ak6_extended_+/+_(649r)	2.99012	1	0.814763	1398
chr14:79411457-79411957	Wbp4	0.0439653	-0.340231	-0.0149584	0.0149584	Pbx1	TRUE	Pbx1_extended_+/-	Pbx1_extended_+/-_(457g)	Pbx1_extended_+/-_(517r)	3.08772	1	0.564171	1399
chr10:43577917-43578417	Pdss2	0.0632126	0.514143	0.0325003	0.0325003	Meis1	TRUE	Meis1_extended_+/+	Meis1_extended_+/+_(810g)	Meis1_extended_+/+_(983r)	0.651006	1	0.545386	1400
chr1:17837161-17837661	Crispld1	0.319127	0.42591	0.135919	0.135919	Nfia	TRUE	Nfia_extended_+/+	Nfia_extended_+/+_(667g)	Nfia_extended_+/+_(908r)	0.182967	1	0.382595	1401
chr1:44042563-44043063	Tex30	0.0731335	-0.419403	-0.0306724	0.0306724	Tcf3	TRUE	Tcf3_extended_+/-	Tcf3_extended_+/-_(528g)	Tcf3_extended_+/-_(500r)	2.40077	1	0.644757	1402
chr19:27819405-27819905	Rfx3	0.114487	0.631238	0.0722687	0.0722687	Bnc2	TRUE	Bnc2_extended_+/+	Bnc2_extended_+/+_(1015g)	Bnc2_extended_+/+_(1784r)	0.677833	1	0.566688	1403
chr12:51493498-51493998	Strn3	0.0330362	-0.243407	-0.00804124	0.00804124	Tead1	TRUE	Tead1_extended_+/-	Tead1_extended_+/-_(129g)	Tead1_extended_+/-_(171r)	2.78703	1	0.570083	1404
chr9:35359652-35360152	Rpusd4	0.0275842	0.439149	0.0121136	0.0121136	Foxp1	TRUE	Foxp1_extended_+/+	Foxp1_extended_+/+_(779g)	Foxp1_extended_+/+_(856r)	0.62251	1	0.483007	1405
chr7:30280386-30280886	Polr2i	0.0727817	0.693249	0.0504559	0.0504559	Ybx1	TRUE	Ybx1_extended_+/+	Ybx1_extended_+/+_(36g)	Ybx1_extended_+/+_(26r)	0.921141	1	0.682406	1406
chr1:139454988-139455488	Zbtb41	0.0760316	-0.202649	-0.0154078	0.0154078	E2f1	TRUE	E2f1_extended_+/-	E2f1_extended_+/-_(244g)	E2f1_extended_+/-_(341r)	0.141009	1	0.0639703	1407
chr4:108579149-108579649	Cc2d1b	0.10974	0.467963	0.0513542	0.0513542	Zfp580	TRUE	Zfp580_extended_+/+	Zfp580_extended_+/+_(887g)	Zfp580_extended_+/+_(793r)	1.01013	1	0.455932	1408
chr10:127759387-127759887	Zbtb39	0.0760357	0.191799	0.0145836	0.0145836	Isl1	TRUE	Isl1_extended_+/+	Isl1_extended_+/+_(102g)	Isl1_extended_+/+_(105r)	0.910793	1	0.28199	1409
chr2:92008974-92009474	Dgkz	0.0229522	0.335386	0.00769785	0.00769785	Rbpj	TRUE	Rbpj_extended_+/+	Rbpj_extended_+/+_(33g)	Rbpj_extended_+/+_(31r)	1.92236	1	0.401054	1410
chr10:100487106-100487606	Tmtc3	0.3278	-0.16164	-0.0529857	0.0529857	Zfp148	TRUE	Zfp148_extended_+/-	Zfp148_extended_+/-_(341g)	Zfp148_extended_+/-_(613r)	0.440008	1	0.207095	1411
chr1:60180688-60181188	Carf	0.109942	-0.180047	-0.0197948	0.0197948	Taf1	TRUE	Taf1_extended_+/-	Taf1_extended_+/-_(381g)	Taf1_extended_+/-_(783r)	0.924531	1	0.130851	1412
chr19:10279587-10280087	Tmem258	0.0700886	-0.71091	-0.0498267	0.0498267	Tbx20	TRUE	Tbx20_extended_-/-	Tbx20_extended_-/-_(395g)	Tbx20_extended_-/-_(394r)	2.29839	-1	-0.638043	1413
chr2:144270587-144271087	Snx5	0.0765186	0.664648	0.050858	0.050858	Ak6	TRUE	Ak6_extended_+/+	Ak6_extended_+/+_(807g)	Ak6_extended_+/+_(649r)	1.18554	1	0.795818	1414
chr10:30200302-30200802	Cenpw	0.13725	0.463863	0.0636652	0.0636652	E2f4	TRUE	E2f4_extended_+/+	E2f4_extended_+/+_(113g)	E2f4_extended_+/+_(129r)	0.63923	1	0.536145	1415
chr8:122811939-122812439	Ankrd11	0.0119643	-0.641478	-0.00767482	0.00767482	Hoxb6	TRUE	Hoxb6_extended_-/-	Hoxb6_extended_-/-_(161g)	Hoxb6_extended_-/-_(214r)	2.3371	-1	-0.475377	1416
chr11:116127252-116127752	Galk1	0.0491949	-0.410796	-0.0202091	0.0202091	Tcf3	TRUE	Tcf3_extended_+/-	Tcf3_extended_+/-_(528g)	Tcf3_extended_+/-_(500r)	3.91565	1	0.609091	1417
chrX:140956515-140957015	Psmd10	0.243807	-0.0818746	-0.0199616	0.0199616	Klf2	TRUE	Klf2_extended_+/-	Klf2_extended_+/-_(404g)	Klf2_extended_+/-_(807r)	0.276162	1	0.125468	1418
chrX:160994689-160995189	Cdkl5	0.288624	0.255172	0.0736487	0.0736487	Tfdp1	TRUE	Tfdp1_extended_+/+	Tfdp1_extended_+/+_(816g)	Tfdp1_extended_+/+_(2244r)	0.270332	1	0.386609	1419
chr5:147736607-147737107	Pomp	0.0446529	0.719799	0.0321411	0.0321411	Bnc2	TRUE	Bnc2_extended_+/+	Bnc2_extended_+/+_(1015g)	Bnc2_extended_+/+_(1784r)	2.08109	1	0.794177	1420
chr12:81594878-81595378	Cox16	0.0883494	0.66024	0.0583318	0.0583318	Taf9	TRUE	Taf9_extended_+/+	Taf9_extended_+/+_(213g)	Taf9_extended_+/+_(249r)	0.79395	1	0.764977	1421
chrX:105079459-105079959	Magee1	0.171922	0.0728495	0.0125244	0.0125244	Nrf1	TRUE	Nrf1_extended_+/+	Nrf1_extended_+/+_(189g)	Nrf1_extended_+/+_(234r)	0.211266	1	0.24017	1422
chr4:136569880-136570380	Luzp1	0.0541262	-0.213139	-0.0115364	0.0115364	Jun	TRUE	Jun_extended_+/-	Jun_extended_+/-_(675g)	Jun_extended_+/-_(1155r)	0.461146	1	0.56091	1423
chr19:21170126-21170626	Zfand5	0.0669283	-0.314209	-0.0210295	0.0210295	Junb	TRUE	Junb_extended_+/-	Junb_extended_+/-_(824g)	Junb_extended_+/-_(1840r)	2.3049	1	0.461221	1424
chr6:14901615-14902115	Foxp2	0.0189262	0.0506744	0.000959072	0.000959072	Foxp1	TRUE	Foxp1_extended_+/+	Foxp1_extended_+/+_(779g)	Foxp1_extended_+/+_(856r)	3.48653	1	0.770225	1425
chr5:44094805-44095305	Fgfbp1	0.0587302	0.263406	0.0154699	0.0154699	Fosl1	TRUE	Fosl1_extended_+/+	Fosl1_extended_+/+_(246g)	Fosl1_extended_+/+_(585r)	3.46573	1	0.255342	1426
chr9:114639877-114640377	Dync1li1	0.0301763	-0.0679058	-0.00204915	0.00204915	Elk4	TRUE	Elk4_extended_+/-	Elk4_extended_+/-_(27g)	Elk4_extended_+/-_(29r)	0.378144	1	0.266587	1427
chr7:46321071-46321571	Abcc8	0.0304749	0.314214	0.00957563	0.00957563	Bach2	TRUE	Bach2_extended_+/+	Bach2_extended_+/+_(795g)	Bach2_extended_+/+_(2264r)	0.490049	1	0.481562	1428
chr4:155624593-155625093	Nadk	0.0774033	0.569015	0.0440436	0.0440436	Zfp580	TRUE	Zfp580_extended_+/+	Zfp580_extended_+/+_(887g)	Zfp580_extended_+/+_(793r)	1.11427	1	0.652525	1429
chr10:82127778-82128278	AU041133	0.181611	-0.117579	-0.0213537	0.0213537	E2f1	TRUE	E2f1_extended_+/-	E2f1_extended_+/-_(244g)	E2f1_extended_+/-_(341r)	0.111138	1	0.0963423	1430
chr7:87331138-87331638	Nox4	0.265608	-0.148286	-0.039386	0.039386	Creb1	TRUE	Creb1_extended_+/-	Creb1_extended_+/-_(232g)	Creb1_extended_+/-_(314r)	0.161437	1	0.0981158	1431
chr6:84181371-84181871	Dysf	0.0456346	-0.252025	-0.0115011	0.0115011	Nfix	TRUE	Nfix_extended_+/-	Nfix_extended_+/-_(108g)	Nfix_extended_+/-_(137r)	0.463219	1	0.0538461	1432
chr4:19441637-19442137	Cpne3	0.114636	-0.156872	-0.0179832	0.0179832	Smc3	TRUE	Smc3_extended_+/-	Smc3_extended_+/-_(310g)	Smc3_extended_+/-_(407r)	2.19045	1	0.290975	1433
chr2:62707303-62707803	Gca	0.0718423	0.561923	0.0403699	0.0403699	Tbx20	TRUE	Tbx20_extended_+/+	Tbx20_extended_+/+_(216g)	Tbx20_extended_+/+_(279r)	2.55804	1	0.552528	1434
chr3:95588604-95589104	Ecm1	0.0382352	-0.584699	-0.0223561	0.0223561	Nfyc	TRUE	Nfyc_extended_+/-	Nfyc_extended_+/-_(443g)	Nfyc_extended_+/-_(472r)	0.631723	1	0.498328	1435
chr15:79292625-79293125	Maff	0.0679966	0.65063	0.0442406	0.0442406	Bach2	TRUE	Bach2_extended_+/+	Bach2_extended_+/+_(795g)	Bach2_extended_+/+_(2264r)	3.36595	1	0.781479	1436
chr3:132948331-132948831	Npnt	0.00901389	-0.348525	-0.00314157	0.00314157	Gata5	TRUE	Gata5_extended_+/-	Gata5_extended_+/-_(88g)	Gata5_extended_+/-_(83r)	2.51821	1	0.768389	1437
chr12:99063769-99064269	Ttc8	0.0455666	0.512525	0.023354	0.023354	Bnc2	TRUE	Bnc2_extended_+/+	Bnc2_extended_+/+_(1015g)	Bnc2_extended_+/+_(1784r)	1.52721	1	0.612404	1438
chr16:87915147-87915647	Grik1	0.0777011	0.636166	0.0494309	0.0494309	Bach2	TRUE	Bach2_extended_+/+	Bach2_extended_+/+_(795g)	Bach2_extended_+/+_(2264r)	0.644556	1	0.632175	1439
chr13:67081097-67081597	Mterf3	0.16902	0.408298	0.0690103	0.0690103	Ak6	TRUE	Ak6_extended_+/+	Ak6_extended_+/+_(807g)	Ak6_extended_+/+_(649r)	0.637786	1	0.568775	1440
chr7:96951278-96951778	Nars2	0.0280838	0.490535	0.0137761	0.0137761	Klf12	TRUE	Klf12_extended_+/+	Klf12_extended_+/+_(1120g)	Klf12_extended_+/+_(2458r)	3.97912	1	0.662809	1441
chr12:112672829-112673329	Cdca4	0.0043009	-0.218649	-0.000940388	0.000940388	Sf1	TRUE	Sf1_extended_+/-	Sf1_extended_+/-_(44g)	Sf1_extended_+/-_(38r)	5.01604	1	0.830499	1442
chr9:21760127-21760627	Smarca4	0.0771679	0.552813	0.0426594	0.0426594	Wt1	TRUE	Wt1_extended_+/+	Wt1_extended_+/+_(1194g)	Wt1_extended_+/+_(2382r)	1.68514	1	0.751852	1443
chr2:144003482-144003982	Rrbp1	0.047003	-0.518002	-0.0243476	0.0243476	Yy1	TRUE	Yy1_extended_+/-	Yy1_extended_+/-_(319g)	Yy1_extended_+/-_(480r)	2.84992	1	0.706694	1444
chr1:10039622-10040122	Mcmdc2	0.0395983	0.163275	0.00646539	0.00646539	Klf12	TRUE	Klf12_extended_+/+	Klf12_extended_+/+_(1120g)	Klf12_extended_+/+_(2458r)	1.79268	1	0.507682	1445
chr14:37135145-37135645	Ghitm	0.133338	0.494204	0.0658963	0.0658963	Nfyc	TRUE	Nfyc_extended_+/+	Nfyc_extended_+/+_(596g)	Nfyc_extended_+/+_(691r)	0.784445	1	0.775508	1446
chr2:154426542-154427042	Cdk5rap1	0.0562838	-0.427818	-0.0240792	0.0240792	Tcf3	TRUE	Tcf3_extended_+/-	Tcf3_extended_+/-_(528g)	Tcf3_extended_+/-_(500r)	2.76142	1	0.544935	1447
chr4:26216171-26216671	Manea	0.172608	-0.222254	-0.0383629	0.0383629	Nfe2l1	TRUE	Nfe2l1_extended_+/-	Nfe2l1_extended_+/-_(291g)	Nfe2l1_extended_+/-_(671r)	0.608204	1	0.229125	1448
chr3:116405039-116405539	Rtca	0.0674803	-0.762917	-0.0514819	0.0514819	Tbx20	TRUE	Tbx20_extended_-/-	Tbx20_extended_-/-_(395g)	Tbx20_extended_-/-_(394r)	1.21113	-1	-0.576342	1449
chr7:126802885-126803385	Bola2	0.065624	0.693015	0.0454784	0.0454784	Barx1	TRUE	Barx1_extended_+/+	Barx1_extended_+/+_(67g)	Barx1_extended_+/+_(58r)	2.82969	1	0.762977	1450
chr6:57702912-57703412	Vopp1	0.0838957	0.354039	0.0297024	0.0297024	Klf12	TRUE	Klf12_extended_+/+	Klf12_extended_+/+_(1120g)	Klf12_extended_+/+_(2458r)	2.77654	1	0.517396	1451
chr16:40463603-40464103	Lsamp	0.051443	0.75678	0.038931	0.038931	Hoxb8	TRUE	Hoxb8_extended_+/+	Hoxb8_extended_+/+_(354g)	Hoxb8_extended_+/+_(493r)	2.32808	1	0.624345	1452
chr6:85451075-85451575	Alms1	0.0570411	-0.198831	-0.0113416	0.0113416	Nfyc	TRUE	Nfyc_extended_+/-	Nfyc_extended_+/-_(443g)	Nfyc_extended_+/-_(472r)	0.879386	1	0.388097	1453
chr6:142571302-142571802	Kcnj8	0.0833402	0.835865	0.0696611	0.0696611	Hoxb7	TRUE	Hoxb7_extended_+/+	Hoxb7_extended_+/+_(210g)	Hoxb7_extended_+/+_(294r)	2.77175	1	0.712032	1454
chr8:85840595-85841095	Itfg1	0.0698964	0.317946	0.0222233	0.0222233	Klf12	TRUE	Klf12_extended_+/+	Klf12_extended_+/+_(1120g)	Klf12_extended_+/+_(2458r)	2.91328	1	0.65291	1455
chr10:82047962-82048462	AU041133	0.233095	-0.0559996	-0.0130532	0.0130532	Zfp64	TRUE	Zfp64_extended_+/-	Zfp64_extended_+/-_(101g)	Zfp64_extended_+/-_(127r)	0.13916	1	0.197106	1456
chr17:12916000-12916500	Pnldc1	0.0602793	0.613096	0.036957	0.036957	E2f4	TRUE	E2f4_extended_+/+	E2f4_extended_+/+_(113g)	E2f4_extended_+/+_(129r)	1.30209	1	0.489164	1457
chr2:29021005-29021505	Cfap77	0.078711	0.830057	0.0653346	0.0653346	Hoxb7	TRUE	Hoxb7_extended_+/+	Hoxb7_extended_+/+_(210g)	Hoxb7_extended_+/+_(294r)	2.27941	1	0.707829	1458
chr15:3995485-3995985	Oxct1	0.0639246	0.493975	0.0315771	0.0315771	Klf12	TRUE	Klf12_extended_+/+	Klf12_extended_+/+_(1120g)	Klf12_extended_+/+_(2458r)	1.73562	1	0.71105	1459
chr3:90509257-90509757	S100a13	0.0111827	-0.190112	-0.00212597	0.00212597	Yy1	TRUE	Yy1_extended_+/-	Yy1_extended_+/-_(319g)	Yy1_extended_+/-_(480r)	1.80612	1	0.36208	1460
chr6:60828679-60829179	Snca	0.259567	-0.37059	-0.0961928	0.0961928	Sp4	TRUE	Sp4_extended_+/-	Sp4_extended_+/-_(252g)	Sp4_extended_+/-_(405r)	0.0982627	1	0.07583	1461
chr5:72224616-72225116	Commd8	0.0791171	0.585095	0.046291	0.046291	Foxp1	TRUE	Foxp1_extended_+/+	Foxp1_extended_+/+_(779g)	Foxp1_extended_+/+_(856r)	2.01364	1	0.659599	1462
chr3:75672059-75672559	Pdcd10	0.101887	-0.226788	-0.0231068	0.0231068	Pbx1	TRUE	Pbx1_extended_+/-	Pbx1_extended_+/-_(457g)	Pbx1_extended_+/-_(517r)	1.54688	1	0.572389	1463
chr8:41018235-41018735	Slc7a2	0.0771822	0.562866	0.0434433	0.0434433	Hoxb8	TRUE	Hoxb8_extended_+/+	Hoxb8_extended_+/+_(354g)	Hoxb8_extended_+/+_(493r)	1.95998	1	0.553646	1464
chr1:54557465-54557965	Gtf3c3	0.145389	0.115943	0.0168569	0.0168569	Zbtb2	TRUE	Zbtb2_extended_-/+	Zbtb2_extended_-/+_(15g)	Zbtb2_extended_-/+_(16r)	0.122872	-1	-0.05955	1465
chr3:116711957-116712457	Sass6	0.0828606	0.262081	0.0217162	0.0217162	Mbd2	TRUE	Mbd2_extended_+/+	Mbd2_extended_+/+_(173g)	Mbd2_extended_+/+_(202r)	0.455867	1	0.303857	1466
chr3:108653737-108654237	Gpsm2	0.0549647	0.713	0.0391898	0.0391898	Klf12	TRUE	Klf12_extended_+/+	Klf12_extended_+/+_(1120g)	Klf12_extended_+/+_(2458r)	3.01719	1	0.643895	1467
chr12:65075291-65075791	Klhl28	0.0632544	-0.247098	-0.0156301	0.0156301	Mbd2	TRUE	Mbd2_extended_+/-	Mbd2_extended_+/-_(394g)	Mbd2_extended_+/-_(827r)	2.46859	1	0.281493	1468
chrX:75382159-75382659	Vbp1	0.176883	-0.233491	-0.0413007	0.0413007	Ube2k	TRUE	Ube2k_extended_+/-	Ube2k_extended_+/-_(475g)	Ube2k_extended_+/-_(591r)	0.525595	1	0.442408	1469
chr6:11926161-11926661	Ndufa4	0.186191	0.711537	0.132482	0.132482	Ak6	TRUE	Ak6_extended_+/+	Ak6_extended_+/+_(807g)	Ak6_extended_+/+_(649r)	1.20569	1	0.845624	1470
chr10:20408318-20408818	Mtfr2	0.0329476	-0.53798	-0.0177252	0.0177252	Tcf3	TRUE	Tcf3_extended_+/-	Tcf3_extended_+/-_(528g)	Tcf3_extended_+/-_(500r)	4.13234	1	0.590862	1471
chr5:65492636-65493136	Ube2k	0.0474641	-0.441164	-0.0209394	0.0209394	Ube2k	TRUE	Ube2k_extended_+/-	Ube2k_extended_+/-_(475g)	Ube2k_extended_+/-_(591r)	4.27822	1	1	1472
chr3:102659349-102659849	Ngf	0.0511098	0.392487	0.0200599	0.0200599	Bach1	TRUE	Bach1_extended_+/+	Bach1_extended_+/+_(229g)	Bach1_extended_+/+_(499r)	0.744872	1	0.102297	1473
chr1:191224196-191224696	Ppp2r5a	0.0153274	-0.338199	-0.0051837	0.0051837	Bhlhe40	TRUE	Bhlhe40_extended_+/-	Bhlhe40_extended_+/-_(122g)	Bhlhe40_extended_+/-_(126r)	1.23078	1	0.541901	1474
chr5:21246700-21247200	Gsap	0.0504974	0.531949	0.026862	0.026862	Rfx2	TRUE	Rfx2_extended_+/+	Rfx2_extended_+/+_(49g)	Rfx2_extended_+/+_(50r)	1.83305	1	0.612006	1475
chr10:112928791-112929291	Atxn7l3b	0.162031	0.733016	0.118772	0.118772	Ak6	TRUE	Ak6_extended_+/+	Ak6_extended_+/+_(807g)	Ak6_extended_+/+_(649r)	0.783112	1	0.841976	1476
chr4:117276159-117276659	Tmem53	0.015999	-0.0803554	-0.00128561	0.00128561	Pbx1	TRUE	Pbx1_extended_+/-	Pbx1_extended_+/-_(457g)	Pbx1_extended_+/-_(517r)	0.680015	1	0.324406	1477
chr12:87381313-87381813	Alkbh1	0.0811257	0.223537	0.0181346	0.0181346	Yeats4	TRUE	Yeats4_extended_+/+	Yeats4_extended_+/+_(81g)	Yeats4_extended_+/+_(69r)	1.87031	1	0.526902	1478
chr17:53566703-53567203	Sgo1	0.0550525	-0.123874	-0.00681957	0.00681957	Ets1	TRUE	Ets1_extended_+/-	Ets1_extended_+/-_(193g)	Ets1_extended_+/-_(272r)	0.792871	1	0.26182	1479
chr9:44603411-44603911	Bcl9l	0.016684	0.0902887	0.00150638	0.00150638	Jund	TRUE	Jund_extended_+/+	Jund_extended_+/+_(526g)	Jund_extended_+/+_(1434r)	2.96754	1	0.427835	1480
chr2:152105243-152105743	Tcf15	0.0991481	0.162145	0.0160763	0.0160763	Fosl2	TRUE	Fosl2_extended_+/+	Fosl2_extended_+/+_(386g)	Fosl2_extended_+/+_(925r)	0.405544	1	0.213748	1481
chr11:62005375-62005875	Specc1	0.0461791	0.209442	0.00967185	0.00967185	Jund	TRUE	Jund_extended_+/+	Jund_extended_+/+_(526g)	Jund_extended_+/+_(1434r)	2.20594	1	0.446212	1482
chr14:45350973-45351473	Txndc16	0.0571207	-0.334242	-0.0190922	0.0190922	Zbtb8a	TRUE	Zbtb8a_extended_+/-	Zbtb8a_extended_+/-_(300g)	Zbtb8a_extended_+/-_(561r)	0.427043	1	0.291801	1483
chr6:65042404-65042904	Smarcad1	0.267396	-0.114642	-0.0306549	0.0306549	Taf1	TRUE	Taf1_extended_+/-	Taf1_extended_+/-_(381g)	Taf1_extended_+/-_(783r)	0.453013	1	0.348797	1484
chr10:34418331-34418831	Frk	0.162423	-0.57672	-0.0936725	0.0936725	Zfp148	TRUE	Zfp148_extended_+/-	Zfp148_extended_+/-_(341g)	Zfp148_extended_+/-_(613r)	0.224988	1	0.287835	1485
chr17:35235595-35236095	H2-D1	0.0363134	-0.133126	-0.00483427	0.00483427	Etv1	TRUE	Etv1_extended_-/-	Etv1_extended_-/-_(18g)	Etv1_extended_-/-_(29r)	0.248147	-1	-0.0500483	1486
chr6:88427166-88427666	Sec61a1	0.0674902	-0.475537	-0.0320941	0.0320941	Tcf3	TRUE	Tcf3_extended_+/-	Tcf3_extended_+/-_(528g)	Tcf3_extended_+/-_(500r)	3.10994	1	0.732203	1487
chr9:10101956-10102456	Cntn5	0.0446978	-0.511293	-0.0228537	0.0228537	Tcf3	TRUE	Tcf3_extended_+/-	Tcf3_extended_+/-_(528g)	Tcf3_extended_+/-_(500r)	2.72363	1	0.479278	1488
chr10:57532167-57532667	Serinc1	0.119471	-0.387256	-0.0462658	0.0462658	Klf5	TRUE	Klf5_extended_-/-	Klf5_extended_-/-_(283g)	Klf5_extended_-/-_(705r)	0.552872	-1	-0.39875	1489
chr18:88971486-88971986	Rttn	0.195237	0.321786	0.0628244	0.0628244	Yy1	TRUE	Yy1_extended_-/+	Yy1_extended_-/+_(41g)	Yy1_extended_-/+_(41r)	0.903111	-1	-0.187873	1490
chr15:8168758-8169258	Nup155	0.153279	-0.0517092	-0.00792596	0.00792596	Klf6	TRUE	Klf6_extended_+/-	Klf6_extended_+/-_(585g)	Klf6_extended_+/-_(1088r)	0.479508	1	0.201069	1491
chr13:74316368-74316868	Ftl1-ps1	0.0756797	0.667322	0.0505028	0.0505028	Hoxb8	TRUE	Hoxb8_extended_+/+	Hoxb8_extended_+/+_(354g)	Hoxb8_extended_+/+_(493r)	2.86598	1	0.782329	1492
chr19:60328248-60328748	Fam204a	0.119282	0.787844	0.0939757	0.0939757	Isl1	TRUE	Isl1_extended_+/+	Isl1_extended_+/+_(102g)	Isl1_extended_+/+_(105r)	0.737125	1	0.766154	1493
chr5:67529880-67530380	Shisa3	0.0611528	0.698381	0.0427079	0.0427079	Hoxb7	TRUE	Hoxb7_extended_+/+	Hoxb7_extended_+/+_(210g)	Hoxb7_extended_+/+_(294r)	1.85735	1	0.544787	1494
chr5:110176577-110177077	Gtpbp6	0.0742685	0.5107	0.0379289	0.0379289	Zfp580	TRUE	Zfp580_extended_+/+	Zfp580_extended_+/+_(887g)	Zfp580_extended_+/+_(793r)	0.975786	1	0.485597	1495
chr13:75943674-75944174	Rhobtb3	0.0539207	-0.538389	-0.0290303	0.0290303	Mbd2	TRUE	Mbd2_extended_+/-	Mbd2_extended_+/-_(394g)	Mbd2_extended_+/-_(827r)	1.82329	1	0.636825	1496
chr15:8168758-8169258	Nup155	0.153279	-0.0517092	-0.00792596	0.00792596	Zfp738	TRUE	Zfp738_extended_-/-	Zfp738_extended_-/-_(54g)	Zfp738_extended_-/-_(67r)	0.091968	-1	-0.0514886	1497
chr1:106713804-106714304	Vps4b	0.0407736	-0.16806	-0.00685243	0.00685243	Vps4b	TRUE	Vps4b_extended_+/-	Vps4b_extended_+/-_(226g)	Vps4b_extended_+/-_(316r)	3.98203	1	1	1498
chr4:95138513-95139013	Jun	0.0470065	0.603152	0.028352	0.028352	Foxp1	TRUE	Foxp1_extended_+/+	Foxp1_extended_+/+_(779g)	Foxp1_extended_+/+_(856r)	2.60518	1	0.7632	1499
chr6:25686676-25687176	Pot1a	0.153445	0.33331	0.0511447	0.0511447	Foxp1	TRUE	Foxp1_extended_+/+	Foxp1_extended_+/+_(779g)	Foxp1_extended_+/+_(856r)	0.690333	1	0.491964	1500
chr6:55407657-55408157	Adcyap1r1	0.0428677	0.663872	0.0284587	0.0284587	Tbx20	TRUE	Tbx20_extended_+/+	Tbx20_extended_+/+_(216g)	Tbx20_extended_+/+_(279r)	1.77733	1	0.584861	1501
chr4:130323529-130324029	Tinagl1	0.04993	0.404689	0.0202061	0.0202061	Tbx20	TRUE	Tbx20_extended_+/+	Tbx20_extended_+/+_(216g)	Tbx20_extended_+/+_(279r)	3.2158	1	0.565892	1502
chr17:25184285-25184785	Tsr3	0.0725947	0.439044	0.0318723	0.0318723	Zfp580	TRUE	Zfp580_extended_+/+	Zfp580_extended_+/+_(887g)	Zfp580_extended_+/+_(793r)	1.00362	1	0.574779	1503
chrX:164869617-164870117	Fancb	0.185147	-0.166496	-0.0308262	0.0308262	Nfe2l1	TRUE	Nfe2l1_extended_+/-	Nfe2l1_extended_+/-_(291g)	Nfe2l1_extended_+/-_(671r)	0.408248	1	0.215216	1504
chr5:16056857-16057357	Cacna2d1	0.0864826	0.752247	0.0650563	0.0650563	Hoxb8	TRUE	Hoxb8_extended_+/+	Hoxb8_extended_+/+_(354g)	Hoxb8_extended_+/+_(493r)	2.19529	1	0.694442	1505
chr2:76647904-76648404	Plekha3	0.0654951	-0.455343	-0.0298227	0.0298227	Klf6	TRUE	Klf6_extended_+/-	Klf6_extended_+/-_(585g)	Klf6_extended_+/-_(1088r)	0.28816	1	0.109962	1506
chr7:4178393-4178893	Leng8	0.0828149	0.518447	0.0429352	0.0429352	Myrf	TRUE	Myrf_extended_+/+	Myrf_extended_+/+_(112g)	Myrf_extended_+/+_(105r)	0.219574	1	0.615919	1507
chr9:75683726-75684226	Lysmd2	0.0555827	0.489888	0.0272293	0.0272293	Ak6	TRUE	Ak6_extended_+/+	Ak6_extended_+/+_(807g)	Ak6_extended_+/+_(649r)	2.24314	1	0.607994	1508
chr14:99324403-99324903	Klf5	0.093681	0.716607	0.0671324	0.0671324	Bach2	TRUE	Bach2_extended_+/+	Bach2_extended_+/+_(795g)	Bach2_extended_+/+_(2264r)	2.07343	1	0.783818	1509
chr2:26091853-26092353	Tmem250-ps	0.0671128	0.437866	0.0293865	0.0293865	Foxp1	TRUE	Foxp1_extended_+/+	Foxp1_extended_+/+_(779g)	Foxp1_extended_+/+_(856r)	2.68499	1	0.741603	1510
chr3:51195262-51195762	Elf2	0.0193293	-0.144062	-0.00278462	0.00278462	Junb	TRUE	Junb_extended_+/-	Junb_extended_+/-_(824g)	Junb_extended_+/-_(1840r)	1.94112	1	0.409159	1511
chr14:65388142-65388642	Zfp395	0.0352537	0.414119	0.0145993	0.0145993	Foxp1	TRUE	Foxp1_extended_+/+	Foxp1_extended_+/+_(779g)	Foxp1_extended_+/+_(856r)	1.79007	1	0.688555	1512
chr14:59135028-59135528	Rcbtb1	0.100684	-0.539369	-0.0543056	0.0543056	Tead2	TRUE	Tead2_extended_+/-	Tead2_extended_+/-_(340g)	Tead2_extended_+/-_(295r)	1.28762	1	0.662346	1513
chr3:16183048-16183548	Ythdf3	0.189698	0.279475	0.053016	0.053016	Klf12	TRUE	Klf12_extended_+/+	Klf12_extended_+/+_(1120g)	Klf12_extended_+/+_(2458r)	1.21288	1	0.395527	1514
chr5:147930720-147931220	Pomp	0.115037	0.744546	0.0856506	0.0856506	Bnc2	TRUE	Bnc2_extended_+/+	Bnc2_extended_+/+_(1015g)	Bnc2_extended_+/+_(1784r)	2.08109	1	0.794177	1515
chr9:78623358-78623858	Cd109	0.04427	0.503761	0.0223015	0.0223015	Fosl2	TRUE	Fosl2_extended_+/+	Fosl2_extended_+/+_(386g)	Fosl2_extended_+/+_(925r)	1.53099	1	0.352454	1516
chr1:169655186-169655686	Rgs4	0.0880605	0.127759	0.0112505	0.0112505	Foxp1	TRUE	Foxp1_extended_+/+	Foxp1_extended_+/+_(779g)	Foxp1_extended_+/+_(856r)	1.0159	1	0.639957	1517
chrX:159627074-159627574	Map7d2	0.0873342	-0.305322	-0.0266651	0.0266651	E2f1	TRUE	E2f1_extended_+/-	E2f1_extended_+/-_(244g)	E2f1_extended_+/-_(341r)	0.26347	1	0.218341	1518
chr7:66200971-66201471	Snrpa1	0.0389239	-0.642218	-0.0249976	0.0249976	Tcf3	TRUE	Tcf3_extended_+/-	Tcf3_extended_+/-_(528g)	Tcf3_extended_+/-_(500r)	3.4316	1	0.734251	1519
chr1:134455270-134455770	Klhl12	0.0614449	0.472944	0.02906	0.02906	Ak6	TRUE	Ak6_extended_+/+	Ak6_extended_+/+_(807g)	Ak6_extended_+/+_(649r)	1.3219	1	0.597224	1520
chr16:16146498-16146998	Spidr	0.0446479	0.249753	0.011151	0.011151	Wt1	TRUE	Wt1_extended_+/+	Wt1_extended_+/+_(1194g)	Wt1_extended_+/+_(2382r)	0.33545	1	0.376977	1521
chr12:51691133-51691633	Strn3	0.0597418	-0.454931	-0.0271784	0.0271784	Yy1	TRUE	Yy1_extended_+/-	Yy1_extended_+/-_(319g)	Yy1_extended_+/-_(480r)	1.03276	1	0.593232	1522
chr14:32073105-32073605	Ncoa4	0.0262339	0.484372	0.012707	0.012707	Tbx20	TRUE	Tbx20_extended_+/+	Tbx20_extended_+/+_(216g)	Tbx20_extended_+/+_(279r)	4.11562	1	0.597922	1523
chr15:74709080-74709580	Lypd2	0.150957	-0.283613	-0.0428135	0.0428135	Rara	TRUE	Rara_extended_-/-	Rara_extended_-/-_(37g)	Rara_extended_-/-_(52r)	0.142923	-1	-0.0918273	1524
chrX:135086689-135087189	Tceal6	0.078679	-0.37869	-0.0297949	0.0297949	Sp4	TRUE	Sp4_extended_+/-	Sp4_extended_+/-_(252g)	Sp4_extended_+/-_(405r)	0.1376	1	0.0643501	1525
chr9:13633223-13633723	Maml2	0.012123	-0.599089	-0.00726278	0.00726278	Tbx20	TRUE	Tbx20_extended_-/-	Tbx20_extended_-/-_(395g)	Tbx20_extended_-/-_(394r)	3.95816	-1	-0.540886	1526
chr5:122718296-122718796	Anapc5	0.0315122	-0.54266	-0.0171004	0.0171004	Tcf3	TRUE	Tcf3_extended_+/-	Tcf3_extended_+/-_(528g)	Tcf3_extended_+/-_(500r)	4.2309	1	0.722479	1527
chr10:81568626-81569126	Nfic	0.00991946	-0.565059	-0.00560508	0.00560508	Nfic	TRUE	Nfic_extended_+/-	Nfic_extended_+/-_(329g)	Nfic_extended_+/-_(428r)	4.8403	1	1	1528
chr7:3447054-3447554	Prkcg	0.0899768	0.714199	0.0642613	0.0642613	Bach2	TRUE	Bach2_extended_+/+	Bach2_extended_+/+_(795g)	Bach2_extended_+/+_(2264r)	0.278122	1	0.701518	1529
chr16:14992408-14992908	Efcab1	0.0594459	-0.272833	-0.0162188	0.0162188	Hand2	TRUE	Hand2_extended_-/-	Hand2_extended_-/-_(121g)	Hand2_extended_-/-_(111r)	0.963343	-1	-0.451303	1530
chr12:16845763-16846263	Rock2	0.0346574	-0.645611	-0.0223752	0.0223752	Hoxb6	TRUE	Hoxb6_extended_-/-	Hoxb6_extended_-/-_(161g)	Hoxb6_extended_-/-_(214r)	3.7135	-1	-0.57767	1531
chr4:140684029-140684529	Padi1	0.0330042	0.448513	0.0148028	0.0148028	Twist1	TRUE	Twist1_extended_+/+	Twist1_extended_+/+_(147g)	Twist1_extended_+/+_(156r)	1.79698	1	0.448925	1532
chr1:123584703-123585203	Dpp10	0.0755657	0.760938	0.0575008	0.0575008	Hoxb8	TRUE	Hoxb8_extended_+/+	Hoxb8_extended_+/+_(354g)	Hoxb8_extended_+/+_(493r)	1.9817	1	0.539803	1533
chr4:4022763-4023263	Chchd7	0.127667	0.679492	0.0867484	0.0867484	Bnc2	TRUE	Bnc2_extended_+/+	Bnc2_extended_+/+_(1015g)	Bnc2_extended_+/+_(1784r)	1.42526	1	0.794784	1534
chr5:105792725-105793225	Lrrc8d	0.0548313	-0.678747	-0.0372166	0.0372166	Tbx20	TRUE	Tbx20_extended_-/-	Tbx20_extended_-/-_(395g)	Tbx20_extended_-/-_(394r)	1.2508	-1	-0.52287	1535
chr10:80264645-80265145	Dazap1	0.0558169	0.629693	0.0351475	0.0351475	Ak6	TRUE	Ak6_extended_+/+	Ak6_extended_+/+_(807g)	Ak6_extended_+/+_(649r)	2.94121	1	0.829633	1536
chr11:48079626-48080126	Sgcd	0.0601969	0.697154	0.0419665	0.0419665	Hoxb8	TRUE	Hoxb8_extended_+/+	Hoxb8_extended_+/+_(354g)	Hoxb8_extended_+/+_(493r)	2.45014	1	0.720691	1537
chr4:41442739-41443239	Dcaf12	0.0566956	-0.410214	-0.0232574	0.0232574	Tcf3	TRUE	Tcf3_extended_+/-	Tcf3_extended_+/-_(528g)	Tcf3_extended_+/-_(500r)	3.59972	1	0.5024	1538
chr10:82047962-82048462	Zfp873	0.264087	-0.247524	-0.0653681	0.0653681	Zbtb20	TRUE	Zbtb20_extended_+/-	Zbtb20_extended_+/-_(204g)	Zbtb20_extended_+/-_(274r)	0.195451	1	0.0874134	1539
chr4:32303634-32304134	Bach2	0.069925	0.702642	0.0491323	0.0491323	Bach2	TRUE	Bach2_extended_+/+	Bach2_extended_+/+_(795g)	Bach2_extended_+/+_(2264r)	3.4314	1	1	1540
chr11:77848667-77849167	Nufip2	0.0485412	-0.701075	-0.034031	0.034031	Hoxb6	TRUE	Hoxb6_extended_-/-	Hoxb6_extended_-/-_(161g)	Hoxb6_extended_-/-_(214r)	2.84937	-1	-0.585644	1541
chr1:162548315-162548815	Vamp4	0.12554	0.650896	0.0817138	0.0817138	Ak6	TRUE	Ak6_extended_+/+	Ak6_extended_+/+_(807g)	Ak6_extended_+/+_(649r)	0.823462	1	0.673479	1542
chr10:100487106-100487606	Tmtc3	0.3278	-0.16164	-0.0529857	0.0529857	Sp4	TRUE	Sp4_extended_+/-	Sp4_extended_+/-_(252g)	Sp4_extended_+/-_(405r)	0.171012	1	0.179453	1543
chr9:109000685-109001185	Pfkfb4	0.178731	0.236456	0.042262	0.042262	Myb	TRUE	Myb_extended_+/+	Myb_extended_+/+_(34g)	Myb_extended_+/+_(39r)	0.57795	1	0.117667	1544
chr2:155872929-155873429	Uqcc1	0.0810134	0.59633	0.0483107	0.0483107	Foxp1	TRUE	Foxp1_extended_+/+	Foxp1_extended_+/+_(779g)	Foxp1_extended_+/+_(856r)	2.45126	1	0.667338	1545
chr12:55398541-55399041	Psma6	0.0536232	0.693224	0.0371729	0.0371729	Zfp580	TRUE	Zfp580_extended_+/+	Zfp580_extended_+/+_(887g)	Zfp580_extended_+/+_(793r)	0.644093	1	0.760852	1546
chr19:31082603-31083103	Cstf2t	0.0568486	-0.239479	-0.0136141	0.0136141	Etv1	TRUE	Etv1_extended_+/-	Etv1_extended_+/-_(97g)	Etv1_extended_+/-_(112r)	0.231332	1	0.46329	1547
chr2:37451869-37452369	Pdcl	0.216023	-0.282749	-0.0610803	0.0610803	Klf2	TRUE	Klf2_extended_+/-	Klf2_extended_+/-_(404g)	Klf2_extended_+/-_(807r)	0.361996	1	0.323546	1548
chr4:143412542-143413042	Pramef8	0.0410098	0.169038	0.00693221	0.00693221	E2f1	TRUE	E2f1_extended_-/+	E2f1_extended_-/+_(17g)	E2f1_extended_-/+_(37r)	0.24975	-1	-0.068188	1549
chr2:32146518-32147018	Uck1	0.0682386	-0.170402	-0.011628	0.011628	Pbx1	TRUE	Pbx1_extended_+/-	Pbx1_extended_+/-_(457g)	Pbx1_extended_+/-_(517r)	0.570621	1	0.557925	1550
chr12:51493498-51493998	Scfd1	0.128495	0.325412	0.0418138	0.0418138	Nkx6-1	TRUE	Nkx6-1_extended_+/+	Nkx6-1_extended_+/+_(15g)	Nkx6-1_extended_+/+_(14r)	1.16006	1	0.443445	1551
chr2:52037792-52038292	Rif1	0.0695737	0.0713856	0.00496656	0.00496656	Jund	TRUE	Jund_extended_+/+	Jund_extended_+/+_(526g)	Jund_extended_+/+_(1434r)	2.81732	1	0.458277	1552
chr19:10576919-10577419	Cyb561a3	0.0970063	0.470668	0.0456578	0.0456578	Zfp580	TRUE	Zfp580_extended_+/+	Zfp580_extended_+/+_(887g)	Zfp580_extended_+/+_(793r)	0.988619	1	0.485628	1553
chr18:9757998-9758498	Colec12	0.101058	0.622145	0.0628724	0.0628724	Twist1	TRUE	Twist1_extended_+/+	Twist1_extended_+/+_(147g)	Twist1_extended_+/+_(156r)	1.04525	1	0.75773	1554
chr18:80637082-80637582	Atp9b	0.0429162	-0.56313	-0.0241674	0.0241674	Twist1	TRUE	Twist1_extended_-/-	Twist1_extended_-/-_(272g)	Twist1_extended_-/-_(251r)	0.591493	-1	-0.458528	1555
chr4:46389001-46389501	Anp32b	0.0584737	0.484079	0.0283059	0.0283059	Tfdp1	TRUE	Tfdp1_extended_+/+	Tfdp1_extended_+/+_(816g)	Tfdp1_extended_+/+_(2244r)	0.487578	1	0.772203	1556
chr11:98550972-98551472	Psmd3	0.0294899	0.441166	0.0130099	0.0130099	Klf12	TRUE	Klf12_extended_+/+	Klf12_extended_+/+_(1120g)	Klf12_extended_+/+_(2458r)	2.99834	1	0.645255	1557
chr2:167646324-167646824	Ube2v1	0.0918747	0.680326	0.0625048	0.0625048	Isl1	TRUE	Isl1_extended_+/+	Isl1_extended_+/+_(102g)	Isl1_extended_+/+_(105r)	0.880179	1	0.728533	1558
chr4:109703458-109703958	Cdkn2c	0.191151	-0.349404	-0.0667888	0.0667888	Ctcf	TRUE	Ctcf_extended_+/-	Ctcf_extended_+/-_(304g)	Ctcf_extended_+/-_(395r)	1.14598	1	0.327483	1559
chrX:96000820-96001320	Zc3h12b	0.107443	0.468537	0.0503409	0.0503409	Meis2	TRUE	Meis2_extended_+/+	Meis2_extended_+/+_(449g)	Meis2_extended_+/+_(573r)	0.899126	1	0.366985	1560
chr4:123593634-123594134	Ndufs5	0.0586175	-0.461873	-0.0270739	0.0270739	Tcf3	TRUE	Tcf3_extended_+/-	Tcf3_extended_+/-_(528g)	Tcf3_extended_+/-_(500r)	3.48834	1	0.636027	1561
chr16:97764908-97765408	Ripk4	0.112023	0.460599	0.0515978	0.0515978	Hoxb7	TRUE	Hoxb7_extended_+/+	Hoxb7_extended_+/+_(210g)	Hoxb7_extended_+/+_(294r)	1.13418	1	0.41025	1562
chr16:36053530-36054030	Ccdc58	0.108204	-0.651631	-0.0705088	0.0705088	Tbx20	TRUE	Tbx20_extended_-/-	Tbx20_extended_-/-_(395g)	Tbx20_extended_-/-_(394r)	1.33825	-1	-0.58084	1563
chr10:127194660-127195160	Dtx3	0.0654139	-0.799236	-0.0522811	0.0522811	Tbx20	TRUE	Tbx20_extended_-/-	Tbx20_extended_-/-_(395g)	Tbx20_extended_-/-_(394r)	1.42626	-1	-0.603432	1564
chr12:87443602-87444102	Slirp	0.0579571	0.599645	0.0347536	0.0347536	Zfp580	TRUE	Zfp580_extended_+/+	Zfp580_extended_+/+_(887g)	Zfp580_extended_+/+_(793r)	1.0259	1	0.568824	1565
chr5:137502378-137502878	Gnb2	0.0661235	0.484281	0.0320224	0.0320224	Klf12	TRUE	Klf12_extended_+/+	Klf12_extended_+/+_(1120g)	Klf12_extended_+/+_(2458r)	1.99104	1	0.800816	1566
chr4:127987714-127988214	Csmd2	0.0346334	0.4142	0.0143451	0.0143451	Fosl1	TRUE	Fosl1_extended_+/+	Fosl1_extended_+/+_(246g)	Fosl1_extended_+/+_(585r)	2.6311	1	0.330195	1567
chr7:140882086-140882586	Ifitm2	0.0813849	0.848887	0.0690866	0.0690866	Meis1	TRUE	Meis1_extended_+/+	Meis1_extended_+/+_(810g)	Meis1_extended_+/+_(983r)	0.501732	1	0.632319	1568
chr9:86467032-86467532	Dop1a	0.0602709	0.562368	0.0338944	0.0338944	Klf12	TRUE	Klf12_extended_+/+	Klf12_extended_+/+_(1120g)	Klf12_extended_+/+_(2458r)	1.69416	1	0.483762	1569
chr8:120696506-120697006	Cox4i1	0.0864064	-0.803283	-0.0694088	0.0694088	Twist1	TRUE	Twist1_extended_-/-	Twist1_extended_-/-_(272g)	Twist1_extended_-/-_(251r)	1.41404	-1	-0.698722	1570
chr4:43092087-43092587	Unc13b	0.0225575	-0.33571	-0.00757278	0.00757278	Tead1	TRUE	Tead1_extended_+/-	Tead1_extended_+/-_(129g)	Tead1_extended_+/-_(171r)	2.06218	1	0.314813	1571
chr10:82127778-82128278	Zfp873	0.255373	-0.33855	-0.0864565	0.0864565	Gatad1	TRUE	Gatad1_extended_-/-	Gatad1_extended_-/-_(35g)	Gatad1_extended_-/-_(31r)	0.198499	-1	-0.150397	1572
chr2:130667503-130668003	Lzts3	0.0728391	-0.289529	-0.021089	0.021089	Erf	TRUE	Erf_extended_+/-	Erf_extended_+/-_(102g)	Erf_extended_+/-_(112r)	0.369205	1	0.155066	1573
chr5:108629475-108629975	Fgfrl1	0.0738681	-0.514894	-0.0380343	0.0380343	Yy1	TRUE	Yy1_extended_+/-	Yy1_extended_+/-_(319g)	Yy1_extended_+/-_(480r)	2.75312	1	0.514036	1574
chr19:47090405-47090905	Atp5md	0.0151654	0.646097	0.00979831	0.00979831	Ak6	TRUE	Ak6_extended_+/+	Ak6_extended_+/+_(807g)	Ak6_extended_+/+_(649r)	4.2598	1	0.84593	1575
chr3:127552938-127553438	Larp7	0.0550013	0.656204	0.0360921	0.0360921	Ak6	TRUE	Ak6_extended_+/+	Ak6_extended_+/+_(807g)	Ak6_extended_+/+_(649r)	1.57444	1	0.757462	1576
chr5:151650940-151651440	Rfc3	0.267949	0.510951	0.136909	0.136909	Ube2k	TRUE	Ube2k_extended_+/+	Ube2k_extended_+/+_(952g)	Ube2k_extended_+/+_(1779r)	0.29792	1	0.589307	1577
chr7:134938129-134938629	Insyn2a	0.116001	0.372773	0.043242	0.043242	Klf12	TRUE	Klf12_extended_+/+	Klf12_extended_+/+_(1120g)	Klf12_extended_+/+_(2458r)	0.991363	1	0.294394	1578
chr1:169868401-169868901	Rgs4	0.11704	0.521183	0.0609993	0.0609993	Foxp1	TRUE	Foxp1_extended_+/+	Foxp1_extended_+/+_(779g)	Foxp1_extended_+/+_(856r)	1.0159	1	0.639957	1579
chr10:40177503-40178003	Gtf3c6	0.042406	0.268244	0.0113751	0.0113751	Foxp1	TRUE	Foxp1_extended_+/+	Foxp1_extended_+/+_(779g)	Foxp1_extended_+/+_(856r)	1.07719	1	0.628428	1580
chr8:120696506-120697006	Cox4i1	0.0864064	-0.803283	-0.0694088	0.0694088	Tcf3	TRUE	Tcf3_extended_+/-	Tcf3_extended_+/-_(528g)	Tcf3_extended_+/-_(500r)	1.04107	1	0.823024	1581
chr3:108145793-108146293	Gnai3	0.0156266	-0.311566	-0.00486872	0.00486872	Bclaf1	TRUE	Bclaf1_extended_+/-	Bclaf1_extended_+/-_(129g)	Bclaf1_extended_+/-_(144r)	2.11612	1	0.459244	1582
chr16:38522424-38522924	Popdc2	0.0316842	-0.155782	-0.00493583	0.00493583	Etv3	TRUE	Etv3_extended_+/-	Etv3_extended_+/-_(87g)	Etv3_extended_+/-_(111r)	0.916741	1	0.308864	1583
chr11:66998434-66998934	Pirt	0.0660443	-0.0990103	-0.00653906	0.00653906	Foxj1	TRUE	Foxj1_extended_+/-	Foxj1_extended_+/-_(14g)	Foxj1_extended_+/-_(14r)	2.88107	1	0.268113	1584
chr6:29735232-29735732	Smo	0.0364332	0.109256	0.00398053	0.00398053	Wt1	TRUE	Wt1_extended_+/+	Wt1_extended_+/+_(1194g)	Wt1_extended_+/+_(2382r)	1.66146	1	0.563407	1585
chr5:129908408-129908908	Cct6a	0.0705353	0.696905	0.0491565	0.0491565	Ak6	TRUE	Ak6_extended_+/+	Ak6_extended_+/+_(807g)	Ak6_extended_+/+_(649r)	2.86712	1	0.888647	1586
chr3:14505859-14506359	Rbis	0.135237	-0.625217	-0.0845521	0.0845521	Meis1	TRUE	Meis1_extended_+/-	Meis1_extended_+/-_(616g)	Meis1_extended_+/-_(698r)	0.472248	1	0.65666	1587
chr17:56185375-56185875	Sh3gl1	0.0199422	-0.567956	-0.0113263	0.0113263	Tcf3	TRUE	Tcf3_extended_+/-	Tcf3_extended_+/-_(528g)	Tcf3_extended_+/-_(500r)	3.84936	1	0.779841	1588
chr7:137206620-137207120	Mgmt	0.0421665	0.539323	0.0227413	0.0227413	Hoxb8	TRUE	Hoxb8_extended_+/+	Hoxb8_extended_+/+_(354g)	Hoxb8_extended_+/+_(493r)	1.82081	1	0.474542	1589
chr16:5845586-5846086	Rbfox1	0.0382223	0.793006	0.0303105	0.0303105	Meis2	TRUE	Meis2_extended_+/+	Meis2_extended_+/+_(449g)	Meis2_extended_+/+_(573r)	1.91828	1	0.649686	1590
chr6:91324788-91325288	Tmem43	0.0682336	-0.697699	-0.0476066	0.0476066	Hoxb6	TRUE	Hoxb6_extended_+/-	Hoxb6_extended_+/-_(29g)	Hoxb6_extended_+/-_(23r)	1.43974	1	0.432758	1591
chr10:82178222-82178722	Zfp873	0.231734	0.175842	0.0407486	0.0407486	Hic1	TRUE	Hic1_extended_+/+	Hic1_extended_+/+_(25g)	Hic1_extended_+/+_(30r)	0.366408	1	0.0698163	1592
chr4:141537506-141538006	Zbtb17	0.0373691	0.535614	0.0200154	0.0200154	Meis1	TRUE	Meis1_extended_+/+	Meis1_extended_+/+_(810g)	Meis1_extended_+/+_(983r)	0.708315	1	0.60574	1593
chr4:3574626-3575126	Tgs1	0.089719	0.464778	0.0416994	0.0416994	Ak6	TRUE	Ak6_extended_+/+	Ak6_extended_+/+_(807g)	Ak6_extended_+/+_(649r)	1.56939	1	0.662493	1594
chr18:37935241-37935741	Arap3	0.0425588	-0.193964	-0.00825489	0.00825489	Elk3	TRUE	Elk3_extended_+/-	Elk3_extended_+/-_(36g)	Elk3_extended_+/-_(43r)	3.43716	1	0.408738	1595
chr11:17176601-17177101	Wdr92	0.0638903	-0.16609	-0.0106115	0.0106115	Nfe2l1	TRUE	Nfe2l1_extended_+/-	Nfe2l1_extended_+/-_(291g)	Nfe2l1_extended_+/-_(671r)	1.21263	1	0.17477	1596
chr4:49584601-49585101	Tmem246	0.0209197	0.291182	0.00609144	0.00609144	Tbx20	TRUE	Tbx20_extended_+/+	Tbx20_extended_+/+_(216g)	Tbx20_extended_+/+_(279r)	4.47242	1	0.650218	1597
chr17:56117337-56117837	Stap2	0.0723146	0.10317	0.00746072	0.00746072	Klf12	TRUE	Klf12_extended_+/+	Klf12_extended_+/+_(1120g)	Klf12_extended_+/+_(2458r)	2.76868	1	0.363089	1598
chr10:68219164-68219664	Arid5b	0.0396275	-0.572428	-0.0226839	0.0226839	Arid5b	TRUE	Arid5b_extended_+/-	Arid5b_extended_+/-_(107g)	Arid5b_extended_+/-_(106r)	2.60322	1	1	1599
chr14:79587217-79587717	Elf1	0.0357954	-0.152389	-0.00545482	0.00545482	Elf1	TRUE	Elf1_extended_+/-	Elf1_extended_+/-_(107g)	Elf1_extended_+/-_(163r)	1.62304	1	1	1600
chr11:60927230-60927730	Map2k3	0.0682559	-0.388627	-0.026526	0.026526	Fos	TRUE	Fos_extended_+/-	Fos_extended_+/-_(602g)	Fos_extended_+/-_(1158r)	1.11388	1	0.550198	1601
chr3:113630397-113630897	Rnpc3	0.266283	-0.17041	-0.0453773	0.0453773	Foxp4	TRUE	Foxp4_extended_+/-	Foxp4_extended_+/-_(70g)	Foxp4_extended_+/-_(64r)	0.144905	1	0.111641	1602
chr5:146220866-146221366	Rnf6	0.112348	-0.174413	-0.019595	0.019595	Klf6	TRUE	Klf6_extended_+/-	Klf6_extended_+/-_(585g)	Klf6_extended_+/-_(1088r)	0.897982	1	0.305313	1603
chr3:106684717-106685217	Lrif1	0.293323	-0.135607	-0.0397765	0.0397765	Phf1	TRUE	Phf1_extended_+/-	Phf1_extended_+/-_(70g)	Phf1_extended_+/-_(76r)	0.146632	1	0.304855	1604
chr12:77092687-77093187	Fut8	0.052004	0.229809	0.011951	0.011951	Nfia	TRUE	Nfia_extended_+/+	Nfia_extended_+/+_(667g)	Nfia_extended_+/+_(908r)	0.540852	1	0.344019	1605
chr19:4988947-4989447	Cnih2	0.0433553	0.753091	0.0326505	0.0326505	Myrf	TRUE	Myrf_extended_+/+	Myrf_extended_+/+_(112g)	Myrf_extended_+/+_(105r)	0.360446	1	0.564156	1606
chr16:30502432-30502932	Atp13a3	0.034496	0.411572	0.0141976	0.0141976	Rbpj	TRUE	Rbpj_extended_+/+	Rbpj_extended_+/+_(33g)	Rbpj_extended_+/+_(31r)	2.73771	1	0.567898	1607
chr4:21776116-21776616	Coq3	0.0597852	0.537562	0.0321382	0.0321382	Ak6	TRUE	Ak6_extended_+/+	Ak6_extended_+/+_(807g)	Ak6_extended_+/+_(649r)	1.66461	1	0.584567	1608
chr4:151907921-151908421	Dnajc11	0.0367903	-0.356303	-0.0131085	0.0131085	Tcf3	TRUE	Tcf3_extended_+/-	Tcf3_extended_+/-_(528g)	Tcf3_extended_+/-_(500r)	1.96726	1	0.505088	1609
chr13:74316368-74316868	Ftl1-ps1	0.0756797	0.667322	0.0505028	0.0505028	Hoxb7	TRUE	Hoxb7_extended_+/+	Hoxb7_extended_+/+_(210g)	Hoxb7_extended_+/+_(294r)	2.7975	1	0.766144	1610
chr2:105016793-105017293	Wt1	0.101923	0.703462	0.0716992	0.0716992	Ak6	TRUE	Ak6_extended_+/+	Ak6_extended_+/+_(807g)	Ak6_extended_+/+_(649r)	1.43898	1	0.826884	1611
chr2:155846817-155847317	Uqcc1	0.0641977	0.543596	0.0348976	0.0348976	Foxp1	TRUE	Foxp1_extended_+/+	Foxp1_extended_+/+_(779g)	Foxp1_extended_+/+_(856r)	2.45126	1	0.667338	1612
chr3:5450385-5450885	Pex2	0.245435	0.135921	0.0333599	0.0333599	Hand2	TRUE	Hand2_extended_-/+	Hand2_extended_-/+_(40g)	Hand2_extended_-/+_(38r)	0.657223	-1	-0.388446	1613
chr9:107292620-107293120	Cish	0.0748033	0.666117	0.0498277	0.0498277	Tbx20	TRUE	Tbx20_extended_+/+	Tbx20_extended_+/+_(216g)	Tbx20_extended_+/+_(279r)	1.94977	1	0.615465	1614
chr18:59451516-59452016	Chsy3	0.0889862	0.857269	0.0762851	0.0762851	Hoxb8	TRUE	Hoxb8_extended_+/+	Hoxb8_extended_+/+_(354g)	Hoxb8_extended_+/+_(493r)	2.28379	1	0.662996	1615
chr5:110230726-110231226	Pgam5	0.0674909	0.641701	0.043309	0.043309	Ak6	TRUE	Ak6_extended_+/+	Ak6_extended_+/+_(807g)	Ak6_extended_+/+_(649r)	2.84345	1	0.795504	1616
chr1:36325840-36326340	Neurl3	0.0423983	-0.232076	-0.00983961	0.00983961	Nfe2l1	TRUE	Nfe2l1_extended_+/-	Nfe2l1_extended_+/-_(291g)	Nfe2l1_extended_+/-_(671r)	1.32554	1	0.433146	1617
chr17:35235595-35236095	H2-D1	0.0363134	-0.133126	-0.00483427	0.00483427	Hoxb2	TRUE	Hoxb2_extended_+/-	Hoxb2_extended_+/-_(170g)	Hoxb2_extended_+/-_(184r)	0.196183	1	0.0609	1618
chr2:76404135-76404635	Osbpl6	0.0692847	-0.447958	-0.0310366	0.0310366	Tbx20	TRUE	Tbx20_extended_-/-	Tbx20_extended_-/-_(395g)	Tbx20_extended_-/-_(394r)	1.11566	-1	-0.425148	1619
chr8:26015268-26015768	Pomk	0.124066	0.380202	0.0471701	0.0471701	Ube2k	TRUE	Ube2k_extended_+/+	Ube2k_extended_+/+_(952g)	Ube2k_extended_+/+_(1779r)	0.23346	1	0.461176	1620
chr5:138171762-138172262	Taf6	0.0509348	0.382498	0.0194825	0.0194825	Nfyc	TRUE	Nfyc_extended_+/+	Nfyc_extended_+/+_(596g)	Nfyc_extended_+/+_(691r)	1.47914	1	0.647025	1621
chr15:79481302-79481802	Maff	0.0362092	0.498698	0.0180574	0.0180574	Bach2	TRUE	Bach2_extended_+/+	Bach2_extended_+/+_(795g)	Bach2_extended_+/+_(2264r)	3.36595	1	0.781479	1622
chr11:26387065-26387565	Vrk2	0.129181	0.363243	0.046924	0.046924	Klf12	TRUE	Klf12_extended_+/+	Klf12_extended_+/+_(1120g)	Klf12_extended_+/+_(2458r)	1.63849	1	0.445519	1623
chr5:3893655-3894155	Krit1	0.0800072	-0.0588217	-0.00470616	0.00470616	Elf4	TRUE	Elf4_extended_+/-	Elf4_extended_+/-_(117g)	Elf4_extended_+/-_(134r)	0.359978	1	0.305708	1624
chr14:118000248-118000748	Tgds	0.0352972	-0.413582	-0.0145983	0.0145983	Sp1	TRUE	Sp1_extended_+/-	Sp1_extended_+/-_(390g)	Sp1_extended_+/-_(775r)	0.258434	1	0.191388	1625
chr11:117848887-117849387	Tk1	0.0361671	0.470103	0.0170023	0.0170023	Zfp143	TRUE	Zfp143_extended_+/+	Zfp143_extended_+/+_(43g)	Zfp143_extended_+/+_(44r)	0.157952	1	0.384344	1626
chr18:34330839-34331339	Apc	0.101956	-0.423807	-0.0432099	0.0432099	Zfp704	TRUE	Zfp704_extended_+/-	Zfp704_extended_+/-_(158g)	Zfp704_extended_+/-_(226r)	0.75529	1	0.368672	1627
chr3:116807902-116808402	Palmd	0.130011	-0.276589	-0.0359596	0.0359596	Elk3	TRUE	Elk3_extended_+/-	Elk3_extended_+/-_(36g)	Elk3_extended_+/-_(43r)	1.19096	1	0.257714	1628
chr17:56303938-56304438	Uhrf1	0.0265876	0.49537	0.0131707	0.0131707	Tfdp1	TRUE	Tfdp1_extended_+/+	Tfdp1_extended_+/+_(816g)	Tfdp1_extended_+/+_(2244r)	1.47575	1	0.683594	1629
chr1:71652921-71653421	Atic	0.0895112	0.599221	0.053637	0.053637	Tfdp1	TRUE	Tfdp1_extended_+/+	Tfdp1_extended_+/+_(816g)	Tfdp1_extended_+/+_(2244r)	0.467023	1	0.680594	1630
chr5:32863459-32863959	Depdc5	0.0424368	0.222737	0.00945224	0.00945224	Wt1	TRUE	Wt1_extended_+/+	Wt1_extended_+/+_(1194g)	Wt1_extended_+/+_(2382r)	1.43061	1	0.389245	1631
chr5:8999760-9000260	Dmtf1	0.0724764	-0.279655	-0.0202684	0.0202684	Rest	TRUE	Rest_extended_+/-	Rest_extended_+/-_(24g)	Rest_extended_+/-_(27r)	1.54314	1	0.380321	1632
chr11:120665385-120665885	P4hb	0.0619817	-0.681579	-0.0422454	0.0422454	Twist1	TRUE	Twist1_extended_-/-	Twist1_extended_-/-_(272g)	Twist1_extended_-/-_(251r)	0.654326	-1	-0.623259	1633
chr12:109424888-109425388	Dlk1	0.0525699	0.777543	0.0408753	0.0408753	Hoxb8	TRUE	Hoxb8_extended_+/+	Hoxb8_extended_+/+_(354g)	Hoxb8_extended_+/+_(493r)	2.70198	1	0.760899	1634
chr2:33017813-33018313	Garnl3	0.0361111	0.611548	0.0220837	0.0220837	Myrf	TRUE	Myrf_extended_+/+	Myrf_extended_+/+_(112g)	Myrf_extended_+/+_(105r)	1.17694	1	0.5536	1635
chr4:4793049-4793549	Impad1	0.13385	0.497264	0.0665586	0.0665586	E2f4	TRUE	E2f4_extended_+/+	E2f4_extended_+/+_(113g)	E2f4_extended_+/+_(129r)	1.06558	1	0.588409	1636
chr5:31630017-31630517	Slc4a1ap	0.0320602	-0.136722	-0.00438334	0.00438334	Tead1	TRUE	Tead1_extended_+/-	Tead1_extended_+/-_(129g)	Tead1_extended_+/-_(171r)	1.77454	1	0.331108	1637
chr1:135910827-135911327	Tnni1	0.065171	0.848335	0.0552869	0.0552869	Tbx20	TRUE	Tbx20_extended_+/+	Tbx20_extended_+/+_(216g)	Tbx20_extended_+/+_(279r)	2.63074	1	0.791221	1638
chr5:110135586-110136086	Pxmp2	0.0620534	0.251821	0.0156264	0.0156264	Klf12	TRUE	Klf12_extended_+/+	Klf12_extended_+/+_(1120g)	Klf12_extended_+/+_(2458r)	2.23256	1	0.39531	1639
chr3:138526814-138527314	Adh5	0.0486627	0.60634	0.0295062	0.0295062	Max	TRUE	Max_extended_+/+	Max_extended_+/+_(44g)	Max_extended_+/+_(46r)	0.222095	1	0.626713	1640
chr8:56213492-56213992	Hpgd	0.0775354	-0.680452	-0.0527591	0.0527591	Isl1	TRUE	Isl1_extended_-/-	Isl1_extended_-/-_(100g)	Isl1_extended_-/-_(108r)	2.22602	-1	-0.727539	1641
chr13:100103716-100104216	Smn1	0.163398	0.601279	0.098248	0.098248	Ak6	TRUE	Ak6_extended_+/+	Ak6_extended_+/+_(807g)	Ak6_extended_+/+_(649r)	1.22519	1	0.620462	1642
chr9:29117635-29118135	Ntm	0.03065	0.785345	0.0240708	0.0240708	Meis2	TRUE	Meis2_extended_+/+	Meis2_extended_+/+_(449g)	Meis2_extended_+/+_(573r)	3.85949	1	0.820673	1643
chr4:123225926-123226426	Ppie	0.095101	-0.67467	-0.0641618	0.0641618	Tcf3	TRUE	Tcf3_extended_+/-	Tcf3_extended_+/-_(528g)	Tcf3_extended_+/-_(500r)	1.4393	1	0.707476	1644
chr4:132842944-132843444	Xkr8	0.0536673	0.100482	0.00539261	0.00539261	Yy1	TRUE	Yy1_extended_-/+	Yy1_extended_-/+_(41g)	Yy1_extended_-/+_(41r)	1.83322	-1	-0.146594	1645
chrX:38189554-38190054	Zbtb33	0.0770064	-0.264266	-0.0203502	0.0203502	Mbd2	TRUE	Mbd2_extended_+/-	Mbd2_extended_+/-_(394g)	Mbd2_extended_+/-_(827r)	1.09997	1	0.461951	1646
chrX:71029054-71029554	Mamld1	0.174847	0.129927	0.0227173	0.0227173	Myb	TRUE	Myb_extended_+/+	Myb_extended_+/+_(34g)	Myb_extended_+/+_(39r)	0.888437	1	0.13413	1647
chr2:59717861-59718361	Wdsub1	0.0535313	0.451097	0.0241479	0.0241479	Foxp2	TRUE	Foxp2_extended_+/+	Foxp2_extended_+/+_(277g)	Foxp2_extended_+/+_(313r)	0.8145	1	0.483728	1648
chr3:105816070-105816570	Kcnd3	0.0501091	-0.744373	-0.0372999	0.0372999	Tbx20	TRUE	Tbx20_extended_-/-	Tbx20_extended_-/-_(395g)	Tbx20_extended_-/-_(394r)	2.39741	-1	-0.566029	1649
chr4:129048871-129049371	Ak2	0.063733	0.617757	0.0393715	0.0393715	Tfdp1	TRUE	Tfdp1_extended_+/+	Tfdp1_extended_+/+_(816g)	Tfdp1_extended_+/+_(2244r)	0.405326	1	0.784189	1650
chr1:123584703-123585203	Dpp10	0.0755657	0.760938	0.0575008	0.0575008	Hoxb7	TRUE	Hoxb7_extended_+/+	Hoxb7_extended_+/+_(210g)	Hoxb7_extended_+/+_(294r)	1.69081	1	0.5582	1651
chr19:44293708-44294208	Bloc1s2	0.0642948	-0.0868275	-0.00558256	0.00558256	Nfyc	TRUE	Nfyc_extended_+/-	Nfyc_extended_+/-_(443g)	Nfyc_extended_+/-_(472r)	1.47903	1	0.486511	1652
chr11:40690436-40690936	Mat2b	0.0902506	0.713123	0.0643598	0.0643598	Tbx20	TRUE	Tbx20_extended_+/+	Tbx20_extended_+/+_(216g)	Tbx20_extended_+/+_(279r)	2.17613	1	0.711208	1653
chrX:159371720-159372220	Eif1ax	0.0207291	0.291952	0.00605189	0.00605189	Ak6	TRUE	Ak6_extended_+/+	Ak6_extended_+/+_(807g)	Ak6_extended_+/+_(649r)	4.47977	1	0.802426	1654
chr2:156180091-156180591	Rbm12	0.0217202	-0.62164	-0.0135022	0.0135022	Nr3c1	TRUE	Nr3c1_extended_+/-	Nr3c1_extended_+/-_(285g)	Nr3c1_extended_+/-_(406r)	0.223508	1	0.186875	1655
chr10:63022256-63022756	Hnrnph3	0.0686068	0.793055	0.054409	0.054409	Meis2	TRUE	Meis2_extended_+/+	Meis2_extended_+/+_(449g)	Meis2_extended_+/+_(573r)	0.423973	1	0.162558	1656
chr7:41393295-41393795	AI987944	0.337035	-0.102653	-0.0345976	0.0345976	Hinfp	TRUE	Hinfp_extended_+/-	Hinfp_extended_+/-_(217g)	Hinfp_extended_+/-_(361r)	0.100769	1	0.0622448	1657
chr12:98737447-98737947	Ptpn21	0.0665986	-0.386671	-0.0257517	0.0257517	Mbd2	TRUE	Mbd2_extended_+/-	Mbd2_extended_+/-_(394g)	Mbd2_extended_+/-_(827r)	1.2349	1	0.42472	1658
chr13:74350007-74350507	Ccdc127	0.0502474	-0.165818	-0.00833194	0.00833194	Nrf1	TRUE	Nrf1_extended_-/-	Nrf1_extended_-/-_(71g)	Nrf1_extended_-/-_(99r)	0.234535	-1	-0.0523419	1659
chr17:65961573-65962073	Twsg1	0.0205094	-0.212617	-0.00436064	0.00436064	Bcl11a	TRUE	Bcl11a_extended_-/-	Bcl11a_extended_-/-_(118g)	Bcl11a_extended_-/-_(232r)	0.173303	-1	-0.200608	1660
chr11:17176601-17177101	Cnrip1	0.0974566	0.283208	0.0276005	0.0276005	Bach2	TRUE	Bach2_extended_+/+	Bach2_extended_+/+_(795g)	Bach2_extended_+/+_(2264r)	0.987125	1	0.524132	1661
chr6:113604908-113605408	Creld1	0.076529	0.520855	0.0398605	0.0398605	Wt1	TRUE	Wt1_extended_+/+	Wt1_extended_+/+_(1194g)	Wt1_extended_+/+_(2382r)	1.88809	1	0.515599	1662
chr17:21565995-21566495	Zfp948	0.0602928	0.0523387	0.00315565	0.00315565	Nfe2l1	TRUE	Nfe2l1_extended_+/+	Nfe2l1_extended_+/+_(203g)	Nfe2l1_extended_+/+_(310r)	0.49638	1	0.247488	1663
chr11:32348650-32349150	Mpg	0.0381853	0.286925	0.0109563	0.0109563	Rxrg	TRUE	Rxrg_extended_+/+	Rxrg_extended_+/+_(20g)	Rxrg_extended_+/+_(17r)	1.90016	1	0.545227	1664
chr2:33364567-33365067	Zbtb34	0.0512212	0.0758159	0.00388338	0.00388338	Jund	TRUE	Jund_extended_+/+	Jund_extended_+/+_(526g)	Jund_extended_+/+_(1434r)	2.2018	1	0.304484	1665
chr13:78171172-78171672	Pou5f2	0.107324	-0.366144	-0.039296	0.039296	Zbtb44	TRUE	Zbtb44_extended_+/-	Zbtb44_extended_+/-_(10g)	Zbtb44_extended_+/-_(11r)	0.416341	1	0.25459	1666
chr10:82083114-82083614	Zfp873	0.248806	-0.312923	-0.0778572	0.0778572	Meis1	TRUE	Meis1_extended_+/-	Meis1_extended_+/-_(616g)	Meis1_extended_+/-_(698r)	0.338305	1	0.354802	1667
chr14:47303379-47303879	Lgals3	0.0693609	0.809124	0.0561216	0.0561216	Hoxb8	TRUE	Hoxb8_extended_+/+	Hoxb8_extended_+/+_(354g)	Hoxb8_extended_+/+_(493r)	2.31101	1	0.632995	1668
chr2:130284190-130284690	Idh3b	0.0992278	0.706885	0.0701427	0.0701427	Ak6	TRUE	Ak6_extended_+/+	Ak6_extended_+/+_(807g)	Ak6_extended_+/+_(649r)	1.77014	1	0.829038	1669
chr6:115601749-115602249	Mkrn2	0.0735429	0.30801	0.022652	0.022652	Ak6	TRUE	Ak6_extended_+/+	Ak6_extended_+/+_(807g)	Ak6_extended_+/+_(649r)	0.932685	1	0.361394	1670
chr6:131388245-131388745	Magohb	0.0667517	0.447975	0.0299031	0.0299031	Klf12	TRUE	Klf12_extended_+/+	Klf12_extended_+/+_(1120g)	Klf12_extended_+/+_(2458r)	2.93956	1	0.689672	1671
chr1:20890331-20890831	Tram2	0.0616737	0.47076	0.0290335	0.0290335	Klf3	TRUE	Klf3_extended_+/+	Klf3_extended_+/+_(119g)	Klf3_extended_+/+_(145r)	1.2264	1	0.53216	1672
chrX:151017019-151017519	Tsr2	0.104606	0.429156	0.0448924	0.0448924	Meis1	TRUE	Meis1_extended_+/+	Meis1_extended_+/+_(810g)	Meis1_extended_+/+_(983r)	0.389718	1	0.499323	1673
chr8:84985496-84985996	Junb	0.0594673	-0.523803	-0.0311491	0.0311491	Fos	TRUE	Fos_extended_+/-	Fos_extended_+/-_(602g)	Fos_extended_+/-_(1158r)	1.00001	1	0.571511	1674
chr9:29137443-29137943	Ntm	0.0459672	0.784326	0.0360533	0.0360533	Hoxb8	TRUE	Hoxb8_extended_+/+	Hoxb8_extended_+/+_(354g)	Hoxb8_extended_+/+_(493r)	3.6055	1	0.805113	1675
chr10:82178222-82178722	Zfp938	0.11864	0.0734235	0.00871097	0.00871097	Klf12	TRUE	Klf12_extended_+/+	Klf12_extended_+/+_(1120g)	Klf12_extended_+/+_(2458r)	1.4005	1	0.482843	1676
chr6:17157153-17157653	Cav1	0.062516	0.86998	0.0543877	0.0543877	Yeats4	TRUE	Yeats4_extended_+/+	Yeats4_extended_+/+_(81g)	Yeats4_extended_+/+_(69r)	1.19879	1	0.821259	1677
chr2:28539094-28539594	Gtf3c5	0.0324798	-0.484904	-0.0157496	0.0157496	Tcf3	TRUE	Tcf3_extended_+/-	Tcf3_extended_+/-_(528g)	Tcf3_extended_+/-_(500r)	3.51327	1	0.670169	1678
chr18:67469451-67469951	Prelid3a	0.0339451	-0.522763	-0.0177452	0.0177452	Tbx20	TRUE	Tbx20_extended_-/-	Tbx20_extended_-/-_(395g)	Tbx20_extended_-/-_(394r)	3.39029	-1	-0.444475	1679
chr8:126566585-126567085	Coa6	0.0546401	-0.345222	-0.0188629	0.0188629	Tead2	TRUE	Tead2_extended_+/-	Tead2_extended_+/-_(340g)	Tead2_extended_+/-_(295r)	1.76702	1	0.527398	1680
chr3:114065416-114065916	Col11a1	0.127756	0.593003	0.0757595	0.0757595	Tbx20	TRUE	Tbx20_extended_+/+	Tbx20_extended_+/+_(216g)	Tbx20_extended_+/+_(279r)	1.20158	1	0.619026	1681
chr2:125279945-125280445	Fbn1	0.0203084	0.408983	0.00830578	0.00830578	Mbd2	TRUE	Mbd2_extended_+/+	Mbd2_extended_+/+_(173g)	Mbd2_extended_+/+_(202r)	0.964159	1	0.503985	1682
chr18:23774219-23774719	Dtna	0.0494253	0.593711	0.0293444	0.0293444	Maff	TRUE	Maff_extended_+/+	Maff_extended_+/+_(270g)	Maff_extended_+/+_(324r)	0.311261	1	0.663859	1683
chr4:119662869-119663369	Frg2f1	0.0443898	0.113394	0.00503353	0.00503353	Fosl1	TRUE	Fosl1_extended_+/+	Fosl1_extended_+/+_(246g)	Fosl1_extended_+/+_(585r)	2.23628	1	0.164601	1684
chr18:36360711-36361211	Hbegf	0.0680263	0.592969	0.0403375	0.0403375	Bach2	TRUE	Bach2_extended_+/+	Bach2_extended_+/+_(795g)	Bach2_extended_+/+_(2264r)	1.0517	1	0.701167	1685
chr14:70544991-70545491	Bmp1	0.0649391	0.544141	0.035336	0.035336	Foxp1	TRUE	Foxp1_extended_+/+	Foxp1_extended_+/+_(779g)	Foxp1_extended_+/+_(856r)	0.886917	1	0.365571	1686
chr14:48331183-48331683	Peli2	0.0823341	0.732436	0.0603045	0.0603045	Wt1	TRUE	Wt1_extended_+/+	Wt1_extended_+/+_(1194g)	Wt1_extended_+/+_(2382r)	0.54599	1	0.620429	1687
chr12:54986160-54986660	Fam177a	0.111491	-0.162361	-0.0181017	0.0181017	Yy1	TRUE	Yy1_extended_+/-	Yy1_extended_+/-_(319g)	Yy1_extended_+/-_(480r)	1.25699	1	0.318498	1688
chr18:36513772-36514272	Hbegf	0.104071	0.745905	0.0776273	0.0776273	Bach2	TRUE	Bach2_extended_+/+	Bach2_extended_+/+_(795g)	Bach2_extended_+/+_(2264r)	1.0517	1	0.701167	1689
chr13:100107783-100108283	Smn1	0.132178	0.614275	0.0811935	0.0811935	Wt1	TRUE	Wt1_extended_+/+	Wt1_extended_+/+_(1194g)	Wt1_extended_+/+_(2382r)	1.52097	1	0.590826	1690
chr9:53278889-53279389	Poglut3	0.036549	0.591822	0.0216305	0.0216305	Bnc2	TRUE	Bnc2_extended_+/+	Bnc2_extended_+/+_(1015g)	Bnc2_extended_+/+_(1784r)	3.37849	1	0.740871	1691
chr8:123422127-123422627	Tcf25	0.0457481	0.142124	0.00650188	0.00650188	Jund	TRUE	Jund_extended_+/+	Jund_extended_+/+_(526g)	Jund_extended_+/+_(1434r)	2.90004	1	0.511745	1692
chr7:30280386-30280886	Tbcb	0.0566519	0.582132	0.0329789	0.0329789	Ybx1	TRUE	Ybx1_extended_+/+	Ybx1_extended_+/+_(36g)	Ybx1_extended_+/+_(26r)	1.05275	1	0.699497	1693
chr7:89769306-89769806	Hikeshi	0.0774339	0.529227	0.0409801	0.0409801	Bnc2	TRUE	Bnc2_extended_+/+	Bnc2_extended_+/+_(1015g)	Bnc2_extended_+/+_(1784r)	1.8928	1	0.736344	1694
chr1:54557465-54557965	Gtf3c3	0.145389	0.115943	0.0168569	0.0168569	Tfdp1	TRUE	Tfdp1_extended_+/+	Tfdp1_extended_+/+_(816g)	Tfdp1_extended_+/+_(2244r)	1.0497	1	0.384076	1695
chrX:94138854-94139354	Eif2s3x	0.0678231	-0.738727	-0.0501027	0.0501027	Tcf3	TRUE	Tcf3_extended_+/-	Tcf3_extended_+/-_(528g)	Tcf3_extended_+/-_(500r)	1.60796	1	0.807189	1696
chr4:147969292-147969792	Nppa	0.0549478	0.815729	0.0448225	0.0448225	Tbx20	TRUE	Tbx20_extended_+/+	Tbx20_extended_+/+_(216g)	Tbx20_extended_+/+_(279r)	2.21563	1	0.673428	1697
chr18:61637939-61638439	Il17b	0.0315057	0.159298	0.0050188	0.0050188	Atf3	TRUE	Atf3_extended_+/+	Atf3_extended_+/+_(485g)	Atf3_extended_+/+_(774r)	0.761197	1	0.131539	1698
chr14:21831372-21831872	Samd8	0.0344699	-0.46804	-0.0161333	0.0161333	Yy1	TRUE	Yy1_extended_+/-	Yy1_extended_+/-_(319g)	Yy1_extended_+/-_(480r)	3.4867	1	0.544268	1699
chr15:50889200-50889700	Trps1	0.0430097	0.616066	0.0264968	0.0264968	Hoxb8	TRUE	Hoxb8_extended_+/+	Hoxb8_extended_+/+_(354g)	Hoxb8_extended_+/+_(493r)	2.4624	1	0.580801	1700
chr18:21001529-21002029	Rnf138	0.0437558	0.360092	0.0157561	0.0157561	Klf12	TRUE	Klf12_extended_+/+	Klf12_extended_+/+_(1120g)	Klf12_extended_+/+_(2458r)	2.25693	1	0.656435	1701
chrX:56597864-56598364	Ints6l	0.0735651	0.528932	0.0389109	0.0389109	E2f4	TRUE	E2f4_extended_+/+	E2f4_extended_+/+_(113g)	E2f4_extended_+/+_(129r)	1.12061	1	0.484135	1702
chr7:24883987-24884487	Cd79a	0.0346473	0.156229	0.00541291	0.00541291	Nfkb2	TRUE	Nfkb2_extended_+/+	Nfkb2_extended_+/+_(33g)	Nfkb2_extended_+/+_(37r)	0.234528	1	0.224756	1703
chr7:19749294-19749794	Clptm1	0.0306748	0.501387	0.01538	0.01538	Klf12	TRUE	Klf12_extended_+/+	Klf12_extended_+/+_(1120g)	Klf12_extended_+/+_(2458r)	2.673	1	0.597858	1704
chr13:76018474-76018974	Arsk	0.0850736	0.330966	0.0281565	0.0281565	Bhlhe40	TRUE	Bhlhe40_extended_-/+	Bhlhe40_extended_-/+_(104g)	Bhlhe40_extended_-/+_(107r)	0.949274	-1	-0.34386	1705
chr2:119594165-119594665	Oip5	0.0812539	0.182686	0.014844	0.014844	Tfdp1	TRUE	Tfdp1_extended_+/+	Tfdp1_extended_+/+_(816g)	Tfdp1_extended_+/+_(2244r)	0.860399	1	0.477852	1706
chr2:165287586-165288086	Zfp334	0.0699868	-0.179161	-0.0125389	0.0125389	Egr1	TRUE	Egr1_extended_+/-	Egr1_extended_+/-_(287g)	Egr1_extended_+/-_(302r)	1.58435	1	0.268848	1707
chr14:40906645-40907145	Tspan14	0.0465076	-0.674945	-0.0313901	0.0313901	Tcf3	TRUE	Tcf3_extended_+/-	Tcf3_extended_+/-_(528g)	Tcf3_extended_+/-_(500r)	2.88693	1	0.619169	1708
chr9:92402573-92403073	Plscr2	0.0384791	0.785604	0.0302293	0.0302293	Tbx20	TRUE	Tbx20_extended_+/+	Tbx20_extended_+/+_(216g)	Tbx20_extended_+/+_(279r)	2.79882	1	0.637543	1709
chrX:164980257-164980757	Fancb	0.154963	0.128607	0.0199294	0.0199294	Kat7	TRUE	Kat7_extended_-/+	Kat7_extended_-/+_(39g)	Kat7_extended_-/+_(59r)	1.60278	-1	-0.171021	1710
chr7:45920648-45921148	Ccdc114	0.0364563	0.0684376	0.00249498	0.00249498	Fosl1	TRUE	Fosl1_extended_+/+	Fosl1_extended_+/+_(246g)	Fosl1_extended_+/+_(585r)	1.7996	1	0.172146	1711
chr10:88604868-88605368	Utp20	0.0781137	-0.150202	-0.0117329	0.0117329	Pbx1	TRUE	Pbx1_extended_+/-	Pbx1_extended_+/-_(457g)	Pbx1_extended_+/-_(517r)	2.25151	1	0.324432	1712
chr9:88522772-88523272	Snx14	0.0530429	0.37651	0.0199712	0.0199712	Ak6	TRUE	Ak6_extended_+/+	Ak6_extended_+/+_(807g)	Ak6_extended_+/+_(649r)	1.28978	1	0.517857	1713
chr1:53404981-53405481	Osgepl1	0.0794107	0.284942	0.0226275	0.0226275	Foxp1	TRUE	Foxp1_extended_+/+	Foxp1_extended_+/+_(779g)	Foxp1_extended_+/+_(856r)	1.44621	1	0.346772	1714
chr8:79639768-79640268	Otud4	0.0412448	-0.169675	-0.00699821	0.00699821	Yy1	TRUE	Yy1_extended_+/-	Yy1_extended_+/-_(319g)	Yy1_extended_+/-_(480r)	3.23195	1	0.431531	1715
chrX:141439378-141439878	Col4a5	0.0684513	-0.294706	-0.020173	0.020173	Nfe2l1	TRUE	Nfe2l1_extended_+/-	Nfe2l1_extended_+/-_(291g)	Nfe2l1_extended_+/-_(671r)	2.81179	1	0.547309	1716
chr5:4327091-4327591	Mterf1b	0.0943592	0.188636	0.0177995	0.0177995	Atf3	TRUE	Atf3_extended_+/+	Atf3_extended_+/+_(485g)	Atf3_extended_+/+_(774r)	1.40667	1	0.285287	1717
chr3:144643461-144643961	Clca3a1	0.0481037	0.788059	0.0379085	0.0379085	Tcf3	TRUE	Tcf3_extended_-/+	Tcf3_extended_-/+_(127g)	Tcf3_extended_-/+_(155r)	0.73483	-1	-0.747109	1718
chr16:76958574-76959074	Usp25	0.0746805	-0.119755	-0.00894334	0.00894334	Nfe2l1	TRUE	Nfe2l1_extended_+/-	Nfe2l1_extended_+/-_(291g)	Nfe2l1_extended_+/-_(671r)	1.48618	1	0.234468	1719
chr8:85700485-85700985	Itfg1	0.0784745	0.393435	0.0308746	0.0308746	Klf12	TRUE	Klf12_extended_+/+	Klf12_extended_+/+_(1120g)	Klf12_extended_+/+_(2458r)	2.91328	1	0.65291	1720
chr6:142980041-142980541	St8sia1	0.0640534	0.763118	0.0488803	0.0488803	Meis2	TRUE	Meis2_extended_+/+	Meis2_extended_+/+_(449g)	Meis2_extended_+/+_(573r)	2.98427	1	0.774589	1721
chr7:99980225-99980725	Chrdl2	0.024345	-0.282609	-0.00688012	0.00688012	Yy1	TRUE	Yy1_extended_+/-	Yy1_extended_+/-_(319g)	Yy1_extended_+/-_(480r)	1.88242	1	0.422656	1722
chr4:138261960-138262460	Ddost	0.0514939	0.552724	0.0284619	0.0284619	Klf12	TRUE	Klf12_extended_+/+	Klf12_extended_+/+_(1120g)	Klf12_extended_+/+_(2458r)	2.95709	1	0.83584	1723
chr5:144703735-144704235	Nptx2	0.0999031	0.336251	0.0335926	0.0335926	Fosl2	TRUE	Fosl2_extended_+/+	Fosl2_extended_+/+_(386g)	Fosl2_extended_+/+_(925r)	0.21336	1	0.272851	1724
chr3:108653737-108654237	Gpsm2	0.0549647	0.713	0.0391898	0.0391898	Wt1	TRUE	Wt1_extended_+/+	Wt1_extended_+/+_(1194g)	Wt1_extended_+/+_(2382r)	1.10914	1	0.753427	1725
chr17:94749638-94750138	Mettl4	0.227699	0.426866	0.0971969	0.0971969	Wt1	TRUE	Wt1_extended_+/+	Wt1_extended_+/+_(1194g)	Wt1_extended_+/+_(2382r)	0.951052	1	0.50553	1726
chr4:127125779-127126279	Smim12	0.03654	0.559839	0.0204565	0.0204565	Klf12	TRUE	Klf12_extended_+/+	Klf12_extended_+/+_(1120g)	Klf12_extended_+/+_(2458r)	2.30857	1	0.719554	1727
chr4:119102151-119102651	AU022252	0.0458756	-0.121505	-0.0055741	0.0055741	Junb	TRUE	Junb_extended_+/-	Junb_extended_+/-_(824g)	Junb_extended_+/-_(1840r)	2.08401	1	0.336273	1728
chr12:87443602-87444102	Sptlc2	0.0561711	-0.0862006	-0.00484198	0.00484198	Bclaf1	TRUE	Bclaf1_extended_+/-	Bclaf1_extended_+/-_(129g)	Bclaf1_extended_+/-_(144r)	1.73093	1	0.234741	1729
chr3:122128814-122129314	Gclm	0.107825	0.609717	0.0657429	0.0657429	Meis1	TRUE	Meis1_extended_+/+	Meis1_extended_+/+_(810g)	Meis1_extended_+/+_(983r)	0.515322	1	0.56651	1730
chr12:4038628-4039128	Dnajc27	0.0401634	0.159869	0.00642088	0.00642088	Klf12	TRUE	Klf12_extended_+/+	Klf12_extended_+/+_(1120g)	Klf12_extended_+/+_(2458r)	3.08711	1	0.447239	1731
chr19:18890240-18890740	Rorb	0.0860247	0.575896	0.0495413	0.0495413	Bach2	TRUE	Bach2_extended_+/+	Bach2_extended_+/+_(795g)	Bach2_extended_+/+_(2264r)	1.65787	1	0.543506	1732
chr13:24565233-24565733	Ripor2	0.0213891	-0.295084	-0.00631158	0.00631158	Tead2	TRUE	Tead2_extended_+/-	Tead2_extended_+/-_(340g)	Tead2_extended_+/-_(295r)	2.14396	1	0.439954	1733
chr9:59189130-59189630	Adpgk	0.0576697	0.302252	0.0174308	0.0174308	Nfib	TRUE	Nfib_extended_+/+	Nfib_extended_+/+_(564g)	Nfib_extended_+/+_(694r)	1.79444	1	0.454162	1734
chr11:76358699-76359199	Abr	0.00485269	-0.102585	-0.000497811	0.000497811	Sf1	TRUE	Sf1_extended_+/-	Sf1_extended_+/-_(44g)	Sf1_extended_+/-_(38r)	4.71328	1	0.789689	1735
chr9:35210781-35211281	St3gal4	0.0707984	0.59196	0.0419098	0.0419098	Zfp580	TRUE	Zfp580_extended_+/+	Zfp580_extended_+/+_(887g)	Zfp580_extended_+/+_(793r)	1.15567	1	0.554024	1736
chr17:33955467-33955967	H2-Ke6	0.0430618	0.677977	0.0291949	0.0291949	Zfp580	TRUE	Zfp580_extended_+/+	Zfp580_extended_+/+_(887g)	Zfp580_extended_+/+_(793r)	0.795116	1	0.681106	1737
chr11:4297761-4298261	Sf3a1	0.0462669	-0.691829	-0.0320088	0.0320088	Tcf3	TRUE	Tcf3_extended_+/-	Tcf3_extended_+/-_(528g)	Tcf3_extended_+/-_(500r)	2.88409	1	0.69893	1738
chr2:121866698-121867198	Casc4	0.0430134	-0.0771726	-0.00331946	0.00331946	Sp3	TRUE	Sp3_extended_+/-	Sp3_extended_+/-_(280g)	Sp3_extended_+/-_(880r)	1.43302	1	0.487428	1739
chr7:6155877-6156377	Zfp787	0.0841926	0.455894	0.0383829	0.0383829	Zfp580	TRUE	Zfp580_extended_+/+	Zfp580_extended_+/+_(887g)	Zfp580_extended_+/+_(793r)	0.493814	1	0.587268	1740
chr9:22095928-22096428	Elof1	0.0822615	0.466848	0.0384036	0.0384036	Wt1	TRUE	Wt1_extended_+/+	Wt1_extended_+/+_(1194g)	Wt1_extended_+/+_(2382r)	0.976668	1	0.645131	1741
chr4:141604430-141604930	Fblim1	0.0640081	0.449153	0.0287494	0.0287494	Foxp1	TRUE	Foxp1_extended_+/+	Foxp1_extended_+/+_(779g)	Foxp1_extended_+/+_(856r)	1.85389	1	0.778618	1742
chr6:87838527-87839027	Isy1	0.0481382	0.589711	0.0283876	0.0283876	Zfp580	TRUE	Zfp580_extended_+/+	Zfp580_extended_+/+_(887g)	Zfp580_extended_+/+_(793r)	1.96778	1	0.643455	1743
chr3:129830951-129831451	Mcub	0.0689881	-0.349994	-0.0241454	0.0241454	Zfp65	TRUE	Zfp65_extended_+/-	Zfp65_extended_+/-_(16g)	Zfp65_extended_+/-_(18r)	0.129848	1	0.171802	1744
chr13:21530800-21531300	Zkscan3	0.0521217	-0.239923	-0.0125052	0.0125052	Vps4b	TRUE	Vps4b_extended_+/-	Vps4b_extended_+/-_(226g)	Vps4b_extended_+/-_(316r)	0.843738	1	0.328997	1745
chr7:79302738-79303238	Polg	0.0466857	0.0736781	0.00343972	0.00343972	Fosl2	TRUE	Fosl2_extended_+/+	Fosl2_extended_+/+_(386g)	Fosl2_extended_+/+_(925r)	2.74204	1	0.207344	1746
chr9:86467032-86467532	Dop1a	0.0602709	0.562368	0.0338944	0.0338944	Wt1	TRUE	Wt1_extended_+/+	Wt1_extended_+/+_(1194g)	Wt1_extended_+/+_(2382r)	0.473975	1	0.523009	1747
chr5:101878326-101878826	Wdfy3	0.0587288	-0.209058	-0.0122777	0.0122777	Tcf12	TRUE	Tcf12_extended_+/-	Tcf12_extended_+/-_(63g)	Tcf12_extended_+/-_(67r)	2.17304	1	0.332451	1748
chr8:84985496-84985996	Wdr83os	0.0127306	0.339074	0.00431663	0.00431663	Bnc2	TRUE	Bnc2_extended_+/+	Bnc2_extended_+/+_(1015g)	Bnc2_extended_+/+_(1784r)	3.70233	1	0.842326	1749
chr6:40325246-40325746	Agk	0.0748155	0.169311	0.0126671	0.0126671	Klf12	TRUE	Klf12_extended_+/+	Klf12_extended_+/+_(1120g)	Klf12_extended_+/+_(2458r)	2.25408	1	0.435652	1750
chr5:98252831-98253331	Fgf5	0.0261993	0.740218	0.0193932	0.0193932	Meis2	TRUE	Meis2_extended_+/+	Meis2_extended_+/+_(449g)	Meis2_extended_+/+_(573r)	1.63235	1	0.641389	1751
chr6:39552034-39552534	Adck2	0.0432938	-0.569213	-0.0246434	0.0246434	Fos	TRUE	Fos_extended_+/-	Fos_extended_+/-_(602g)	Fos_extended_+/-_(1158r)	1.59372	1	0.529289	1752
chr19:5812029-5812529	Znrd2	0.0723423	-0.745807	-0.0539534	0.0539534	Tbx20	TRUE	Tbx20_extended_-/-	Tbx20_extended_-/-_(395g)	Tbx20_extended_-/-_(394r)	2.78844	-1	-0.724665	1753
chrX:75416296-75416796	Fundc2	0.146785	0.193958	0.0284701	0.0284701	E2f4	TRUE	E2f4_extended_+/+	E2f4_extended_+/+_(113g)	E2f4_extended_+/+_(129r)	0.356134	1	0.37119	1754
chr7:141080058-141080558	Ifitm2	0.0117045	0.587406	0.00687532	0.00687532	Bnc2	TRUE	Bnc2_extended_+/+	Bnc2_extended_+/+_(1015g)	Bnc2_extended_+/+_(1784r)	4.37446	1	0.783707	1755
chr16:57121293-57121793	Nit2	0.0945358	0.566583	0.0535623	0.0535623	Zfp580	TRUE	Zfp580_extended_+/+	Zfp580_extended_+/+_(887g)	Zfp580_extended_+/+_(793r)	1.18421	1	0.620259	1756
chr14:31800785-31801285	Ankrd28	0.069603	0.672515	0.0468091	0.0468091	Bach2	TRUE	Bach2_extended_+/+	Bach2_extended_+/+_(795g)	Bach2_extended_+/+_(2264r)	1.16664	1	0.786438	1757
chr8:12781416-12781916	Tubgcp3	0.0832788	0.115316	0.00960334	0.00960334	Nfia	TRUE	Nfia_extended_+/+	Nfia_extended_+/+_(667g)	Nfia_extended_+/+_(908r)	0.479944	1	0.353657	1758
chr2:115903053-115903553	Meis2	0.0851818	0.743433	0.063327	0.063327	Isl1	TRUE	Isl1_extended_+/+	Isl1_extended_+/+_(102g)	Isl1_extended_+/+_(105r)	2.3029	1	0.682655	1759
chr15:36164690-36165190	Rgs22	0.0774976	-0.308021	-0.0238709	0.0238709	Klf13	TRUE	Klf13_extended_-/-	Klf13_extended_-/-_(154g)	Klf13_extended_-/-_(176r)	0.474116	-1	-0.200815	1760
chr9:65579981-65580481	Pif1	0.0600731	-0.144981	-0.00870945	0.00870945	Klf6	TRUE	Klf6_extended_+/-	Klf6_extended_+/-_(585g)	Klf6_extended_+/-_(1088r)	0.357439	1	0.257504	1761
chr1:130514972-130515472	Cd55	0.0394717	-0.61632	-0.0243272	0.0243272	Hoxb6	TRUE	Hoxb6_extended_-/-	Hoxb6_extended_-/-_(161g)	Hoxb6_extended_-/-_(214r)	2.22937	-1	-0.465873	1762
chr5:71061727-71062227	Gabra2	0.191237	0.3029	0.0579257	0.0579257	Bach2	TRUE	Bach2_extended_+/+	Bach2_extended_+/+_(795g)	Bach2_extended_+/+_(2264r)	0.456227	1	0.341739	1763
chr14:31018968-31019468	Nek4	0.0439141	-0.0630927	-0.00277066	0.00277066	Zbtb8a	TRUE	Zbtb8a_extended_+/-	Zbtb8a_extended_+/-_(300g)	Zbtb8a_extended_+/-_(561r)	0.173367	1	0.283409	1764
chr14:79587217-79587717	Sugt1	0.038236	-0.354302	-0.0135471	0.0135471	Mbd2	TRUE	Mbd2_extended_+/-	Mbd2_extended_+/-_(394g)	Mbd2_extended_+/-_(827r)	0.339964	1	0.324298	1765
chr16:42206834-42207334	Gap43	0.0481554	0.682309	0.0328569	0.0328569	Tbx20	TRUE	Tbx20_extended_+/+	Tbx20_extended_+/+_(216g)	Tbx20_extended_+/+_(279r)	2.14951	1	0.693579	1766
chr10:80561450-80561950	Mknk2	0.0191201	-0.349731	-0.00668689	0.00668689	Yy1	TRUE	Yy1_extended_+/-	Yy1_extended_+/-_(319g)	Yy1_extended_+/-_(480r)	3.37038	1	0.511112	1767
chr12:111894047-111894547	Apopt1	0.0444658	-0.704804	-0.0313397	0.0313397	Tbx20	TRUE	Tbx20_extended_-/-	Tbx20_extended_-/-_(395g)	Tbx20_extended_-/-_(394r)	3.93878	-1	-0.573514	1768
chr2:39190530-39191030	Ppp6c	0.167679	0.546669	0.0916647	0.0916647	Taf9	TRUE	Taf9_extended_+/+	Taf9_extended_+/+_(213g)	Taf9_extended_+/+_(249r)	0.599535	1	0.654004	1769
chr10:127380292-127380792	Dctn2	0.0397522	0.543128	0.0215905	0.0215905	Klf12	TRUE	Klf12_extended_+/+	Klf12_extended_+/+_(1120g)	Klf12_extended_+/+_(2458r)	3.34766	1	0.704041	1770
chr11:11875202-11875702	Grb10	0.00938107	-0.647244	-0.00607184	0.00607184	Tcf3	TRUE	Tcf3_extended_+/-	Tcf3_extended_+/-_(528g)	Tcf3_extended_+/-_(500r)	3.31198	1	0.746129	1771
chr12:108907046-108907546	Yy1	0.057061	-0.600823	-0.0342835	0.0342835	Isl1	TRUE	Isl1_extended_-/-	Isl1_extended_-/-_(100g)	Isl1_extended_-/-_(108r)	2.43067	-1	-0.559552	1772
chr15:44618899-44619399	Ebag9	0.0856043	0.189218	0.0161979	0.0161979	Tfdp1	TRUE	Tfdp1_extended_+/+	Tfdp1_extended_+/+_(816g)	Tfdp1_extended_+/+_(2244r)	0.349913	1	0.525646	1773
chr13:116710400-116710900	Parp8	0.0400366	0.368801	0.0147655	0.0147655	Hoxb8	TRUE	Hoxb8_extended_+/+	Hoxb8_extended_+/+_(354g)	Hoxb8_extended_+/+_(493r)	1.83793	1	0.500339	1774
chr13:66932684-66933184	Mterf3	0.192822	0.416496	0.0803098	0.0803098	Wt1	TRUE	Wt1_extended_+/+	Wt1_extended_+/+_(1194g)	Wt1_extended_+/+_(2382r)	0.459738	1	0.508102	1775
chr2:120403892-120404392	Tmem87a	0.0761819	0.216027	0.0164574	0.0164574	Meis1	TRUE	Meis1_extended_+/+	Meis1_extended_+/+_(810g)	Meis1_extended_+/+_(983r)	0.349205	1	0.289826	1776
chr12:59011874-59012374	Sec23a	0.0533582	0.339714	0.0181265	0.0181265	Tfdp1	TRUE	Tfdp1_extended_+/+	Tfdp1_extended_+/+_(816g)	Tfdp1_extended_+/+_(2244r)	0.948214	1	0.521709	1777
chr2:48949058-48949558	Mbd5	0.0759437	0.616997	0.046857	0.046857	Klf12	TRUE	Klf12_extended_+/+	Klf12_extended_+/+_(1120g)	Klf12_extended_+/+_(2458r)	1.64954	1	0.596484	1778
chr4:145239346-145239846	Vps13d	0.0223681	-0.318001	-0.00711307	0.00711307	Nfic	TRUE	Nfic_extended_+/-	Nfic_extended_+/-_(329g)	Nfic_extended_+/-_(428r)	0.170342	1	0.381482	1779
chr4:25281444-25281944	Ufl1	0.213214	-0.336557	-0.0717585	0.0717585	Klf2	TRUE	Klf2_extended_+/-	Klf2_extended_+/-_(404g)	Klf2_extended_+/-_(807r)	0.700297	1	0.238123	1780
chr2:61676278-61676778	Psmd14	0.0466187	-0.374318	-0.0174502	0.0174502	Tcf3	TRUE	Tcf3_extended_+/-	Tcf3_extended_+/-_(528g)	Tcf3_extended_+/-_(500r)	1.50488	1	0.616513	1781
chr4:62470673-62471173	Prpf4	0.0267935	0.280063	0.00750386	0.00750386	Wt1	TRUE	Wt1_extended_+/+	Wt1_extended_+/+_(1194g)	Wt1_extended_+/+_(2382r)	1.28609	1	0.427526	1782
chrX:151017019-151017519	Gnl3l	0.0849688	-0.257169	-0.0218514	0.0218514	Sp3	TRUE	Sp3_extended_+/-	Sp3_extended_+/-_(280g)	Sp3_extended_+/-_(880r)	0.702205	1	0.318177	1783
chr12:13187989-13188489	Ddx1	0.0974815	0.498826	0.0486263	0.0486263	Foxp1	TRUE	Foxp1_extended_+/+	Foxp1_extended_+/+_(779g)	Foxp1_extended_+/+_(856r)	1.08569	1	0.687131	1784
chr17:22361203-22361703	Zfp946	0.269537	-0.0969498	-0.0261316	0.0261316	Rara	TRUE	Rara_extended_+/-	Rara_extended_+/-_(57g)	Rara_extended_+/-_(57r)	0.23372	1	0.341033	1785
chr9:58683346-58683846	Cd276	0.0396744	-0.486547	-0.0193035	0.0193035	Tcf3	TRUE	Tcf3_extended_+/-	Tcf3_extended_+/-_(528g)	Tcf3_extended_+/-_(500r)	3.13629	1	0.511704	1786
chr4:34729910-34730410	Orc3	0.0801632	0.503226	0.0403403	0.0403403	Tfdp1	TRUE	Tfdp1_extended_+/+	Tfdp1_extended_+/+_(816g)	Tfdp1_extended_+/+_(2244r)	0.534204	1	0.584765	1787
chr3:146499422-146499922	Ssx2ip	0.0742715	-0.603177	-0.0447988	0.0447988	Klf14	TRUE	Klf14_extended_-/-	Klf14_extended_-/-_(31g)	Klf14_extended_-/-_(80r)	0.044685	-1	-0.20774	1788
chr10:39967473-39967973	Mfsd4b4	0.0936248	-0.165538	-0.0154985	0.0154985	Klf6	TRUE	Klf6_extended_+/-	Klf6_extended_+/-_(585g)	Klf6_extended_+/-_(1088r)	0.184262	1	0.207896	1789
chr10:85957439-85957939	Pwp1	0.0991347	0.65385	0.0648192	0.0648192	Klf12	TRUE	Klf12_extended_+/+	Klf12_extended_+/+_(1120g)	Klf12_extended_+/+_(2458r)	0.942061	1	0.590667	1790
chr17:34604697-34605197	Atf6b	0.0737377	0.0611258	0.00450728	0.00450728	Nkx6-1	TRUE	Nkx6-1_extended_+/+	Nkx6-1_extended_+/+_(15g)	Nkx6-1_extended_+/+_(14r)	2.28073	1	0.560316	1791
chr12:35656468-35656968	Ahr	0.0916234	0.291238	0.0266842	0.0266842	Fosl1	TRUE	Fosl1_extended_+/+	Fosl1_extended_+/+_(246g)	Fosl1_extended_+/+_(585r)	1.11485	1	0.463939	1792
chr10:81137179-81137679	Gng7	0.037446	0.464561	0.0173959	0.0173959	Hoxb7	TRUE	Hoxb7_extended_+/+	Hoxb7_extended_+/+_(210g)	Hoxb7_extended_+/+_(294r)	0.727777	1	0.372659	1793
chr1:55236934-55237434	Hspe1	0.0728373	0.61287	0.0446398	0.0446398	Wt1	TRUE	Wt1_extended_+/+	Wt1_extended_+/+_(1194g)	Wt1_extended_+/+_(2382r)	1.74569	1	0.798219	1794
chr2:156270221-156270721	Scand1	0.0230775	-0.27357	-0.00631329	0.00631329	Tcf3	TRUE	Tcf3_extended_+/-	Tcf3_extended_+/-_(528g)	Tcf3_extended_+/-_(500r)	0.971016	1	0.562256	1795
chr7:127185566-127186066	Zfp553	0.0145254	-0.334864	-0.00486403	0.00486403	Pbx1	TRUE	Pbx1_extended_+/-	Pbx1_extended_+/-_(457g)	Pbx1_extended_+/-_(517r)	2.65837	1	0.385535	1796
chr8:122567740-122568240	Cdt1	0.0292499	0.483771	0.0141503	0.0141503	Tfdp1	TRUE	Tfdp1_extended_+/+	Tfdp1_extended_+/+_(816g)	Tfdp1_extended_+/+_(2244r)	1.3844	1	0.743315	1797
chr14:45350973-45351473	Psmc6	0.0772884	-0.403997	-0.0312243	0.0312243	Ube2k	TRUE	Ube2k_extended_+/-	Ube2k_extended_+/-_(475g)	Ube2k_extended_+/-_(591r)	0.324551	1	0.576156	1798
chr9:44651966-44652466	Bcl9l	0.0590466	0.173225	0.0102283	0.0102283	Jund	TRUE	Jund_extended_+/+	Jund_extended_+/+_(526g)	Jund_extended_+/+_(1434r)	2.96754	1	0.427835	1799
chr7:55859429-55859929	Nipa2	0.077567	-0.286759	-0.0222431	0.0222431	Junb	TRUE	Junb_extended_+/-	Junb_extended_+/-_(824g)	Junb_extended_+/-_(1840r)	0.697687	1	0.408668	1800
chr15:102673499-102673999	Tarbp2	0.0439951	-0.569527	-0.0250564	0.0250564	Nfyc	TRUE	Nfyc_extended_+/-	Nfyc_extended_+/-_(443g)	Nfyc_extended_+/-_(472r)	0.734928	1	0.651587	1801
chr1:118825420-118825920	Tfcp2l1	0.0871768	0.125836	0.0109699	0.0109699	Fosl1	TRUE	Fosl1_extended_+/+	Fosl1_extended_+/+_(246g)	Fosl1_extended_+/+_(585r)	1.0232	1	0.0693739	1802
chr2:37451869-37452369	Pdcl	0.216023	-0.282749	-0.0610803	0.0610803	Sp4	TRUE	Sp4_extended_+/-	Sp4_extended_+/-_(252g)	Sp4_extended_+/-_(405r)	0.163769	1	0.108179	1803
chr18:34415857-34416357	Fam13b	0.0616917	-0.363126	-0.0224018	0.0224018	Tcf3	TRUE	Tcf3_extended_+/-	Tcf3_extended_+/-_(528g)	Tcf3_extended_+/-_(500r)	1.64257	1	0.428473	1804
chr10:80264645-80265145	Atp5d	0.121978	0.755224	0.092121	0.092121	Ak6	TRUE	Ak6_extended_+/+	Ak6_extended_+/+_(807g)	Ak6_extended_+/+_(649r)	0.908148	1	0.870303	1805
chr17:55968067-55968567	Hdgfl2	0.0572021	-0.521542	-0.0298333	0.0298333	Meis1	TRUE	Meis1_extended_+/-	Meis1_extended_+/-_(616g)	Meis1_extended_+/-_(698r)	1.00434	1	0.761141	1806
chr1:10039622-10040122	Sgk3	0.0280774	0.481251	0.0135123	0.0135123	Klf12	TRUE	Klf12_extended_+/+	Klf12_extended_+/+_(1120g)	Klf12_extended_+/+_(2458r)	1.92099	1	0.501135	1807
chr3:100162237-100162737	Wdr3	0.157174	-0.2109	-0.033148	0.033148	Zbtb8a	TRUE	Zbtb8a_extended_+/-	Zbtb8a_extended_+/-_(300g)	Zbtb8a_extended_+/-_(561r)	0.608661	1	0.341033	1808
chr2:15054905-15055405	Arl5b	0.096537	-0.159406	-0.0153886	0.0153886	Etv3	TRUE	Etv3_extended_+/-	Etv3_extended_+/-_(87g)	Etv3_extended_+/-_(111r)	1.26834	1	0.381353	1809
chr16:57445302-57445802	Cmss1	0.0781407	-0.752255	-0.0587818	0.0587818	Tbx20	TRUE	Tbx20_extended_-/-	Tbx20_extended_-/-_(395g)	Tbx20_extended_-/-_(394r)	2.3592	-1	-0.60444	1810
chr6:4667243-4667743	Peg10	0.0828955	0.67955	0.0563316	0.0563316	Hoxb8	TRUE	Hoxb8_extended_+/+	Hoxb8_extended_+/+_(354g)	Hoxb8_extended_+/+_(493r)	2.07491	1	0.571024	1811
chr5:72280107-72280607	Commd8	0.0530493	0.357489	0.0189645	0.0189645	Foxp1	TRUE	Foxp1_extended_+/+	Foxp1_extended_+/+_(779g)	Foxp1_extended_+/+_(856r)	2.01364	1	0.659599	1812
chr8:62952645-62953145	Spock3	0.194696	0.347922	0.067739	0.067739	Fosl2	TRUE	Fosl2_extended_+/+	Fosl2_extended_+/+_(386g)	Fosl2_extended_+/+_(925r)	0.687529	1	0.192396	1813
chr12:51377216-51377716	G2e3	0.0958506	-0.308565	-0.0295761	0.0295761	Bclaf1	TRUE	Bclaf1_extended_+/-	Bclaf1_extended_+/-_(129g)	Bclaf1_extended_+/-_(144r)	1.54128	1	0.478246	1814
chr17:33718497-33718997	Hnrnpm	0.0398888	0.486986	0.0194253	0.0194253	Klf12	TRUE	Klf12_extended_+/+	Klf12_extended_+/+_(1120g)	Klf12_extended_+/+_(2458r)	2.19067	1	0.725532	1815
chr5:135884544-135885044	Styxl1	0.100606	0.169739	0.0170767	0.0170767	Fosl2	TRUE	Fosl2_extended_+/+	Fosl2_extended_+/+_(386g)	Fosl2_extended_+/+_(925r)	0.307316	1	0.316289	1816
chr16:48993766-48994266	Dzip3	0.199031	0.0947754	0.0188632	0.0188632	Ube2k	TRUE	Ube2k_extended_+/+	Ube2k_extended_+/+_(952g)	Ube2k_extended_+/+_(1779r)	0.537828	1	0.464862	1817
chr3:9431349-9431849	Zfp704	0.0296819	0.301766	0.008957	0.008957	Bach2	TRUE	Bach2_extended_+/+	Bach2_extended_+/+_(795g)	Bach2_extended_+/+_(2264r)	2.37589	1	0.497873	1818
chr4:127173456-127173956	Zmym6	0.0679933	0.553806	0.0376551	0.0376551	Klf6	TRUE	Klf6_extended_-/+	Klf6_extended_-/+_(82g)	Klf6_extended_-/+_(191r)	0.499079	-1	-0.170112	1819
chr8:41018235-41018735	Slc7a2	0.0771822	0.562866	0.0434433	0.0434433	Hoxb7	TRUE	Hoxb7_extended_+/+	Hoxb7_extended_+/+_(210g)	Hoxb7_extended_+/+_(294r)	1.65714	1	0.523205	1820
chr16:20140890-20141390	Klhl24	0.0465153	-0.256043	-0.0119099	0.0119099	Klf2	TRUE	Klf2_extended_+/-	Klf2_extended_+/-_(404g)	Klf2_extended_+/-_(807r)	1.53688	1	0.368714	1821
chr13:91741550-91742050	Ssbp2	0.0594484	-0.702473	-0.0417609	0.0417609	Tbx20	TRUE	Tbx20_extended_-/-	Tbx20_extended_-/-_(395g)	Tbx20_extended_-/-_(394r)	1.52444	-1	-0.661255	1822
chr10:72654529-72655029	Zwint	0.0982203	0.278441	0.0273486	0.0273486	Nfyc	TRUE	Nfyc_extended_+/+	Nfyc_extended_+/+_(596g)	Nfyc_extended_+/+_(691r)	1.6811	1	0.65223	1823
chr2:91526537-91527037	Arhgap1	0.0404564	0.107958	0.00436761	0.00436761	Klf12	TRUE	Klf12_extended_+/+	Klf12_extended_+/+_(1120g)	Klf12_extended_+/+_(2458r)	2.39101	1	0.494747	1824
chr16:94235513-94236013	Ttc3	0.0615294	0.202179	0.0124399	0.0124399	Jund	TRUE	Jund_extended_+/+	Jund_extended_+/+_(526g)	Jund_extended_+/+_(1434r)	1.1904	1	0.503477	1825
chr10:94249517-94250017	Ndufa12	0.0822752	-0.666003	-0.0547955	0.0547955	Hoxb6	TRUE	Hoxb6_extended_+/-	Hoxb6_extended_+/-_(29g)	Hoxb6_extended_+/-_(23r)	1.97998	1	0.53729	1826
chr7:133026355-133026855	Zranb1	0.0631216	-0.120423	-0.00760131	0.00760131	Plagl1	TRUE	Plagl1_extended_+/-	Plagl1_extended_+/-_(38g)	Plagl1_extended_+/-_(35r)	1.52086	1	0.346807	1827
chr18:76087753-76088253	Zbtb7c	0.0298588	0.684765	0.0204463	0.0204463	Isl1	TRUE	Isl1_extended_+/+	Isl1_extended_+/+_(102g)	Isl1_extended_+/+_(105r)	0.691502	1	0.601541	1828
chr9:102762594-102763094	Ryk	0.0189511	-0.112628	-0.00213443	0.00213443	Tead1	TRUE	Tead1_extended_+/-	Tead1_extended_+/-_(129g)	Tead1_extended_+/-_(171r)	2.133	1	0.478233	1829
chr1:160897605-160898105	Serpinc1	0.0806587	0.0930053	0.00750168	0.00750168	Jdp2	TRUE	Jdp2_extended_+/+	Jdp2_extended_+/+_(81g)	Jdp2_extended_+/+_(110r)	2.44733	1	0.23442	1830
chr19:7103839-7104339	Cox8a	0.0529696	-0.672177	-0.0356049	0.0356049	Hoxb6	TRUE	Hoxb6_extended_+/-	Hoxb6_extended_+/-_(29g)	Hoxb6_extended_+/-_(23r)	1.83051	1	0.588822	1831
chr16:32098395-32098895	Senp5	0.0278418	0.0790932	0.0022021	0.0022021	Jund	TRUE	Jund_extended_+/+	Jund_extended_+/+_(526g)	Jund_extended_+/+_(1434r)	0.402092	1	0.256338	1832
chr18:34330839-34331339	Fam13b	0.0351668	0.302744	0.0106466	0.0106466	Meis1	TRUE	Meis1_extended_+/+	Meis1_extended_+/+_(810g)	Meis1_extended_+/+_(983r)	0.308309	1	0.436311	1833
chr18:77054798-77055298	Ier3ip1	0.0759567	-0.569659	-0.0432694	0.0432694	Tcf3	TRUE	Tcf3_extended_+/-	Tcf3_extended_+/-_(528g)	Tcf3_extended_+/-_(500r)	2.70371	1	0.700346	1834
chr17:83224610-83225110	Eml4	0.0525814	-0.410824	-0.0216017	0.0216017	Nfe2l1	TRUE	Nfe2l1_extended_+/-	Nfe2l1_extended_+/-_(291g)	Nfe2l1_extended_+/-_(671r)	0.823157	1	0.431194	1835
chr7:24112072-24112572	Zfp112	0.104437	-0.170783	-0.0178361	0.0178361	Etv3	TRUE	Etv3_extended_+/-	Etv3_extended_+/-_(87g)	Etv3_extended_+/-_(111r)	0.320777	1	0.0744727	1836
chr2:66597224-66597724	Scn9a	0.122251	0.355918	0.0435112	0.0435112	Fosl1	TRUE	Fosl1_extended_+/+	Fosl1_extended_+/+_(246g)	Fosl1_extended_+/+_(585r)	0.374712	1	0.181879	1837
chr2:29921986-29922486	Wdr34	0.0534088	-0.745421	-0.0398121	0.0398121	Tcf3	TRUE	Tcf3_extended_+/-	Tcf3_extended_+/-_(528g)	Tcf3_extended_+/-_(500r)	1.54812	1	0.695998	1838
chr1:118993727-118994227	Gli2	0.0282217	0.542087	0.0152986	0.0152986	Foxp1	TRUE	Foxp1_extended_+/+	Foxp1_extended_+/+_(779g)	Foxp1_extended_+/+_(856r)	3.6208	1	0.6661	1839
chr10:79097354-79097854	Olfr57	0.165451	-0.128123	-0.0211982	0.0211982	Yy1	TRUE	Yy1_extended_-/-	Yy1_extended_-/-_(95g)	Yy1_extended_-/-_(102r)	0.32633	-1	-0.166676	1840
chr11:4594699-4595199	Ascc2	0.0671705	0.196363	0.0131898	0.0131898	E2f4	TRUE	E2f4_extended_+/+	E2f4_extended_+/+_(113g)	E2f4_extended_+/+_(129r)	1.05751	1	0.343855	1841
chr5:30780770-30781270	Slc35f6	0.0419376	0.0954944	0.0040048	0.0040048	Foxo4	TRUE	Foxo4_extended_+/+	Foxo4_extended_+/+_(147g)	Foxo4_extended_+/+_(181r)	1.75051	1	0.311657	1842
chr2:80463915-80464415	Dnajc10	0.0383474	0.547785	0.0210061	0.0210061	Tbx20	TRUE	Tbx20_extended_+/+	Tbx20_extended_+/+_(216g)	Tbx20_extended_+/+_(279r)	3.3307	1	0.630808	1843
chr10:82047962-82048462	AU041133	0.233095	-0.0559996	-0.0130532	0.0130532	Zfp37	TRUE	Zfp37_extended_+/-	Zfp37_extended_+/-_(105g)	Zfp37_extended_+/-_(159r)	0.399397	1	0.188592	1844
chr9:42927420-42927920	Arhgef12	0.0188783	0.301938	0.00570009	0.00570009	Mbd2	TRUE	Mbd2_extended_+/+	Mbd2_extended_+/+_(173g)	Mbd2_extended_+/+_(202r)	1.71076	1	0.50124	1845
chr6:124965280-124965780	Chd4	0.0562987	-0.399385	-0.0224849	0.0224849	Yy1	TRUE	Yy1_extended_+/-	Yy1_extended_+/-_(319g)	Yy1_extended_+/-_(480r)	2.86521	1	0.607284	1846
chr2:25279127-25279627	Npdc1	0.0516156	0.707614	0.0365239	0.0365239	Hoxb8	TRUE	Hoxb8_extended_+/+	Hoxb8_extended_+/+_(354g)	Hoxb8_extended_+/+_(493r)	2.60788	1	0.668071	1847
chr10:128673728-128674228	Mmp19	0.0211893	-0.145951	-0.0030926	0.0030926	Nr2c2	TRUE	Nr2c2_extended_+/-	Nr2c2_extended_+/-_(185g)	Nr2c2_extended_+/-_(341r)	0.571553	1	0.210627	1848
chr8:56465146-56465646	Hpgd	0.0507304	0.718593	0.0364545	0.0364545	Tbx20	TRUE	Tbx20_extended_+/+	Tbx20_extended_+/+_(216g)	Tbx20_extended_+/+_(279r)	2.55474	1	0.796198	1849
chr10:29364299-29364799	Rnf146	0.0867867	0.511499	0.0443913	0.0443913	Foxp1	TRUE	Foxp1_extended_+/+	Foxp1_extended_+/+_(779g)	Foxp1_extended_+/+_(856r)	1.41674	1	0.733021	1850
chr17:22314685-22315185	Zfp944	0.245431	-0.14646	-0.0359458	0.0359458	Hinfp	TRUE	Hinfp_extended_+/-	Hinfp_extended_+/-_(217g)	Hinfp_extended_+/-_(361r)	0.17704	1	0.0804302	1851
chr17:24886280-24886780	Hagh	0.0725018	0.36478	0.0264472	0.0264472	Nfyc	TRUE	Nfyc_extended_+/+	Nfyc_extended_+/+_(596g)	Nfyc_extended_+/+_(691r)	0.91421	1	0.363767	1852
chr18:34220654-34221154	Apc	0.0811915	-0.469816	-0.038145	0.038145	Mbd2	TRUE	Mbd2_extended_+/-	Mbd2_extended_+/-_(394g)	Mbd2_extended_+/-_(827r)	1.80469	1	0.6335	1853
chrX:102341586-102342086	Hdac8	0.0815828	0.73716	0.0601396	0.0601396	Bnc2	TRUE	Bnc2_extended_+/+	Bnc2_extended_+/+_(1015g)	Bnc2_extended_+/+_(1784r)	1.64473	1	0.727233	1854
chr14:45350973-45351473	Styx	0.0604268	-0.509628	-0.0307952	0.0307952	Zbtb8a	TRUE	Zbtb8a_extended_+/-	Zbtb8a_extended_+/-_(300g)	Zbtb8a_extended_+/-_(561r)	0.226624	1	0.293891	1855
chr1:93731884-93732384	Bok	0.0743129	-0.704519	-0.0523548	0.0523548	Tcf3	TRUE	Tcf3_extended_+/-	Tcf3_extended_+/-_(528g)	Tcf3_extended_+/-_(500r)	1.78137	1	0.669085	1856
chr7:55962214-55962714	Herc2	0.148909	-0.0590444	-0.00879224	0.00879224	Acaa1a	TRUE	Acaa1a_extended_+/-	Acaa1a_extended_+/-_(271g)	Acaa1a_extended_+/-_(339r)	0.16285	1	0.154648	1857
chr8:34965490-34965990	Dusp4	0.04213	-0.16783	-0.00707067	0.00707067	Elk1	TRUE	Elk1_extended_-/-	Elk1_extended_-/-_(17g)	Elk1_extended_-/-_(19r)	0.155923	-1	-0.0643784	1858
chr10:88146727-88147227	Washc3	0.0690063	0.529122	0.0365128	0.0365128	Ak6	TRUE	Ak6_extended_+/+	Ak6_extended_+/+_(807g)	Ak6_extended_+/+_(649r)	1.71681	1	0.620047	1859
chr19:38930652-38931152	Hells	0.0741276	0.465257	0.0344884	0.0344884	Brca1	TRUE	Brca1_extended_+/+	Brca1_extended_+/+_(211g)	Brca1_extended_+/+_(238r)	0.35764	1	0.487128	1860
chr17:22866349-22866849	Zfp945	0.199672	0.203037	0.0405409	0.0405409	Bach1	TRUE	Bach1_extended_+/+	Bach1_extended_+/+_(229g)	Bach1_extended_+/+_(499r)	0.270952	1	0.336572	1861
chr12:105903085-105903585	Papola	0.0182327	0.0679451	0.00123882	0.00123882	Klf12	TRUE	Klf12_extended_+/+	Klf12_extended_+/+_(1120g)	Klf12_extended_+/+_(2458r)	2.86013	1	0.663586	1862
chr12:81630429-81630929	Cox16	0.0454416	0.653678	0.0297042	0.0297042	Bnc2	TRUE	Bnc2_extended_+/+	Bnc2_extended_+/+_(1015g)	Bnc2_extended_+/+_(1784r)	4.22987	1	0.894506	1863
chr8:26015268-26015768	Thap1	0.0576903	0.350306	0.0202093	0.0202093	Ube2k	TRUE	Ube2k_extended_+/+	Ube2k_extended_+/+_(952g)	Ube2k_extended_+/+_(1779r)	1.13498	1	0.444785	1864
chr9:8003221-8003721	Cfap300	0.0703228	0.658078	0.0462779	0.0462779	Bnc2	TRUE	Bnc2_extended_+/+	Bnc2_extended_+/+_(1015g)	Bnc2_extended_+/+_(1784r)	2.16575	1	0.79912	1865
chr3:135027631-135028131	Tacr3	0.142485	0.523314	0.0745644	0.0745644	Bach2	TRUE	Bach2_extended_+/+	Bach2_extended_+/+_(795g)	Bach2_extended_+/+_(2264r)	0.667549	1	0.363931	1866
chr8:72723043-72723543	Sin3b	0.1142	0.527511	0.060242	0.060242	Klf12	TRUE	Klf12_extended_+/+	Klf12_extended_+/+_(1120g)	Klf12_extended_+/+_(2458r)	1.57731	1	0.544114	1867
chr11:53980002-53980502	Slc22a21	0.0640708	-0.494595	-0.0316891	0.0316891	Tfdp2	TRUE	Tfdp2_extended_+/-	Tfdp2_extended_+/-_(78g)	Tfdp2_extended_+/-_(76r)	1.75782	1	0.547525	1868
chr10:34019376-34019876	Zup1	0.119729	0.636057	0.0761543	0.0761543	Ak6	TRUE	Ak6_extended_+/+	Ak6_extended_+/+_(807g)	Ak6_extended_+/+_(649r)	0.713577	1	0.728908	1869
chr18:42016802-42017302	Prelid2	0.0985707	0.563911	0.0555851	0.0555851	Meis1	TRUE	Meis1_extended_-/+	Meis1_extended_-/+_(173g)	Meis1_extended_-/+_(259r)	0.533451	-1	-0.488594	1870
chr10:62651143-62651643	Ddx50	0.0598294	0.341494	0.0204314	0.0204314	Klf12	TRUE	Klf12_extended_+/+	Klf12_extended_+/+_(1120g)	Klf12_extended_+/+_(2458r)	3.31265	1	0.638456	1871
chr7:41499209-41499709	AI987944	0.327106	-0.0649508	-0.0212458	0.0212458	Hinfp	TRUE	Hinfp_extended_+/-	Hinfp_extended_+/-_(217g)	Hinfp_extended_+/-_(361r)	0.100769	1	0.0622448	1872
chr18:9957914-9958414	Rock1	0.11935	-0.48237	-0.0575709	0.0575709	Yy1	TRUE	Yy1_extended_+/-	Yy1_extended_+/-_(319g)	Yy1_extended_+/-_(480r)	1.06186	1	0.628561	1873
chrX:134718442-134718942	Armcx4	0.0781672	0.554369	0.0433335	0.0433335	Mbd2	TRUE	Mbd2_extended_+/+	Mbd2_extended_+/+_(173g)	Mbd2_extended_+/+_(202r)	1.44812	1	0.657207	1874
chr13:119690008-119690508	Tmem267	0.0575532	0.211939	0.0121978	0.0121978	E2f4	TRUE	E2f4_extended_+/+	E2f4_extended_+/+_(113g)	E2f4_extended_+/+_(129r)	1.33906	1	0.334701	1875
chr16:15637606-15638106	Mcm4	0.111062	0.377908	0.0419713	0.0419713	Tfdp1	TRUE	Tfdp1_extended_+/+	Tfdp1_extended_+/+_(816g)	Tfdp1_extended_+/+_(2244r)	0.758952	1	0.688393	1876
chr1:128359420-128359920	Mcm6	0.0915885	0.542078	0.0496481	0.0496481	Wt1	TRUE	Wt1_extended_+/+	Wt1_extended_+/+_(1194g)	Wt1_extended_+/+_(2382r)	1.31231	1	0.640629	1877
chr10:62946752-62947252	Dna2	0.0601084	0.185152	0.0111292	0.0111292	Tfdp1	TRUE	Tfdp1_extended_+/+	Tfdp1_extended_+/+_(816g)	Tfdp1_extended_+/+_(2244r)	0.327034	1	0.298547	1878
chr8:60773409-60773909	Mfap3l	0.164471	0.337503	0.0555094	0.0555094	Atf3	TRUE	Atf3_extended_+/+	Atf3_extended_+/+_(485g)	Atf3_extended_+/+_(774r)	0.55382	1	0.204436	1879
chr15:3995485-3995985	Fbxo4	0.0637277	-0.0824695	-0.00525559	0.00525559	Hinfp	TRUE	Hinfp_extended_+/-	Hinfp_extended_+/-_(217g)	Hinfp_extended_+/-_(361r)	0.538894	1	0.196515	1880
chr1:167778073-167778573	Rxrg	0.0851188	0.642211	0.0546642	0.0546642	Foxp1	TRUE	Foxp1_extended_+/+	Foxp1_extended_+/+_(779g)	Foxp1_extended_+/+_(856r)	2.45714	1	0.714666	1881
chr1:60609127-60609627	Raph1	0.0390484	0.561935	0.0219426	0.0219426	Tbx20	TRUE	Tbx20_extended_+/+	Tbx20_extended_+/+_(216g)	Tbx20_extended_+/+_(279r)	3.19875	1	0.616009	1882
chr7:34313155-34313655	Pdcd2l	0.068137	0.616881	0.0420324	0.0420324	Ak6	TRUE	Ak6_extended_+/+	Ak6_extended_+/+_(807g)	Ak6_extended_+/+_(649r)	2.9882	1	0.709118	1883
chr5:106537339-106537839	Zfp644	0.0349932	0.22233	0.00778004	0.00778004	Foxp1	TRUE	Foxp1_extended_+/+	Foxp1_extended_+/+_(779g)	Foxp1_extended_+/+_(856r)	3.02575	1	0.479756	1884
chr2:15054905-15055405	Nsun6	0.0729037	0.117177	0.00854267	0.00854267	Klf12	TRUE	Klf12_extended_+/+	Klf12_extended_+/+_(1120g)	Klf12_extended_+/+_(2458r)	0.868961	1	0.485321	1885
chr4:126850087-126850587	Zmym4	0.0417613	0.524472	0.0219026	0.0219026	Pbx1	TRUE	Pbx1_extended_-/+	Pbx1_extended_-/+_(67g)	Pbx1_extended_-/+_(84r)	0.504042	-1	-0.187348	1886
chrX:102383076-102383576	Phka1	0.143133	0.323994	0.0463741	0.0463741	Bnc2	TRUE	Bnc2_extended_+/+	Bnc2_extended_+/+_(1015g)	Bnc2_extended_+/+_(1784r)	0.904262	1	0.453644	1887
chr12:111825677-111826177	Atp5mpl	0.0817533	-0.809435	-0.066174	0.066174	Tbx20	TRUE	Tbx20_extended_-/-	Tbx20_extended_-/-_(395g)	Tbx20_extended_-/-_(394r)	2.54985	-1	-0.758482	1888
chr3:98259240-98259740	Hmgcs2	0.0801658	0.155244	0.0124453	0.0124453	Nfia	TRUE	Nfia_extended_+/+	Nfia_extended_+/+_(667g)	Nfia_extended_+/+_(908r)	0.306143	1	0.148688	1889
chr5:96997217-96997717	Paqr3	0.103126	0.448225	0.0462237	0.0462237	Zfp580	TRUE	Zfp580_extended_+/+	Zfp580_extended_+/+_(887g)	Zfp580_extended_+/+_(793r)	1.20792	1	0.518651	1890
chr19:4579269-4579769	Rhod	0.0754088	0.434324	0.0327518	0.0327518	Foxp1	TRUE	Foxp1_extended_+/+	Foxp1_extended_+/+_(779g)	Foxp1_extended_+/+_(856r)	1.06072	1	0.695526	1891
chr17:29490240-29490740	Rnf8	0.0326714	0.492523	0.0160914	0.0160914	Klf12	TRUE	Klf12_extended_+/+	Klf12_extended_+/+_(1120g)	Klf12_extended_+/+_(2458r)	2.07243	1	0.705627	1892
chr14:63713036-63713536	Xkr6	0.0121329	-0.0625098	-0.000758424	0.000758424	Rest	TRUE	Rest_extended_+/-	Rest_extended_+/-_(24g)	Rest_extended_+/-_(27r)	0.703698	1	0.18342	1893
chr9:45308500-45309000	Fxyd2	0.0757195	0.506294	0.0383364	0.0383364	Fosl1	TRUE	Fosl1_extended_+/+	Fosl1_extended_+/+_(246g)	Fosl1_extended_+/+_(585r)	2.08124	1	0.411327	1894
chr10:127069941-127070441	Tspan31	0.0438794	0.579163	0.0254133	0.0254133	Zfp580	TRUE	Zfp580_extended_+/+	Zfp580_extended_+/+_(887g)	Zfp580_extended_+/+_(793r)	0.64653	1	0.647795	1895
chr10:82047962-82048462	Zfp873	0.264087	-0.247524	-0.0653681	0.0653681	Zfp597	TRUE	Zfp597_extended_+/-	Zfp597_extended_+/-_(42g)	Zfp597_extended_+/-_(50r)	0.251154	1	0.245623	1896
chr10:61766690-61767190	Ppa1	0.0195613	0.441924	0.0086446	0.0086446	Foxp1	TRUE	Foxp1_extended_+/+	Foxp1_extended_+/+_(779g)	Foxp1_extended_+/+_(856r)	0.710285	1	0.614619	1897
chr16:40463603-40464103	Lsamp	0.051443	0.75678	0.038931	0.038931	Hoxb7	TRUE	Hoxb7_extended_+/+	Hoxb7_extended_+/+_(210g)	Hoxb7_extended_+/+_(294r)	1.96406	1	0.660895	1898
chr4:118620519-118621019	Tie1	0.0433668	-0.283861	-0.0123101	0.0123101	Ets1	TRUE	Ets1_extended_+/-	Ets1_extended_+/-_(193g)	Ets1_extended_+/-_(272r)	1.69139	1	0.344808	1899
chr1:175625372-175625872	Chml	0.0909586	-0.364876	-0.0331886	0.0331886	Yy1	TRUE	Yy1_extended_+/-	Yy1_extended_+/-_(319g)	Yy1_extended_+/-_(480r)	2.17496	1	0.457471	1900
chr11:84823489-84823989	Znhit3	0.0650473	-0.396021	-0.0257601	0.0257601	Tcf3	TRUE	Tcf3_extended_+/-	Tcf3_extended_+/-_(528g)	Tcf3_extended_+/-_(500r)	2.52246	1	0.610239	1901
chr3:155093232-155093732	Lrriq3	0.209587	0.0577716	0.0121082	0.0121082	Zbtb2	TRUE	Zbtb2_extended_-/+	Zbtb2_extended_-/+_(15g)	Zbtb2_extended_-/+_(16r)	0.15559	-1	-0.0692583	1902
chr9:70798029-70798529	Mindy2	0.0887255	-0.359556	-0.0319018	0.0319018	Maf	TRUE	Maf_extended_+/-	Maf_extended_+/-_(162g)	Maf_extended_+/-_(178r)	1.3856	1	0.472333	1903
chr17:35870578-35871078	Ier3	0.0217369	0.282735	0.00614578	0.00614578	Jund	TRUE	Jund_extended_+/+	Jund_extended_+/+_(526g)	Jund_extended_+/+_(1434r)	3.23857	1	0.651746	1904
chr11:69410560-69411060	Kdm6b	0.0164353	0.0908026	0.00149237	0.00149237	Jund	TRUE	Jund_extended_+/+	Jund_extended_+/+_(526g)	Jund_extended_+/+_(1434r)	1.87216	1	0.445719	1905
chr6:11925614-11926114	Ndufa4	0.149523	0.664462	0.0993524	0.0993524	Zfp580	TRUE	Zfp580_extended_+/+	Zfp580_extended_+/+_(887g)	Zfp580_extended_+/+_(793r)	0.597224	1	0.736319	1906
chr10:81328333-81328833	Eef2	0.113128	-0.74312	-0.084068	0.084068	Tbx20	TRUE	Tbx20_extended_-/-	Tbx20_extended_-/-_(395g)	Tbx20_extended_-/-_(394r)	1.54966	-1	-0.707315	1907
chr11:30249409-30249909	Sptbn1	0.0791722	0.615904	0.0487625	0.0487625	Tbx20	TRUE	Tbx20_extended_+/+	Tbx20_extended_+/+_(216g)	Tbx20_extended_+/+_(279r)	1.88731	1	0.719462	1908
chr2:125279945-125280445	Dut	0.0530635	-0.629217	-0.0333884	0.0333884	Rbpj	TRUE	Rbpj_extended_-/-	Rbpj_extended_-/-_(32g)	Rbpj_extended_-/-_(26r)	0.608729	-1	-0.54287	1909
chr17:17234524-17235024	Zfp97	0.159594	0.303109	0.0483744	0.0483744	Tfdp1	TRUE	Tfdp1_extended_+/+	Tfdp1_extended_+/+_(816g)	Tfdp1_extended_+/+_(2244r)	0.872882	1	0.449259	1910
chr6:13677101-13677601	Bmt2	0.0997195	-0.121591	-0.012125	0.012125	Mbd2	TRUE	Mbd2_extended_+/-	Mbd2_extended_+/-_(394g)	Mbd2_extended_+/-_(827r)	2.07333	1	0.22934	1911
chr15:52096013-52096513	Aard	0.0850231	0.153979	0.0130918	0.0130918	Foxf2	TRUE	Foxf2_extended_+/+	Foxf2_extended_+/+_(87g)	Foxf2_extended_+/+_(110r)	0.289899	1	0.446815	1912
chr14:47418026-47418526	Wdhd1	0.0479223	0.315641	0.0151263	0.0151263	Tfdp1	TRUE	Tfdp1_extended_+/+	Tfdp1_extended_+/+_(816g)	Tfdp1_extended_+/+_(2244r)	1.64582	1	0.568741	1913
chr11:98193012-98193512	Cdk12	0.0274793	-0.348017	-0.00956328	0.00956328	Yy1	TRUE	Yy1_extended_+/-	Yy1_extended_+/-_(319g)	Yy1_extended_+/-_(480r)	2.8533	1	0.48522	1914
chr5:110230726-110231226	Zfp605	0.0635846	-0.142124	-0.00903689	0.00903689	Zfp595	TRUE	Zfp595_extended_+/-	Zfp595_extended_+/-_(37g)	Zfp595_extended_+/-_(52r)	1.15626	1	0.302541	1915
chr4:149840906-149841406	Tmem201	0.0279797	0.0582569	0.00163001	0.00163001	Klf12	TRUE	Klf12_extended_+/+	Klf12_extended_+/+_(1120g)	Klf12_extended_+/+_(2458r)	1.59605	1	0.463155	1916
chr12:36216791-36217291	Bzw2	0.0672071	0.76183	0.0512004	0.0512004	Hoxb8	TRUE	Hoxb8_extended_+/+	Hoxb8_extended_+/+_(354g)	Hoxb8_extended_+/+_(493r)	1.66792	1	0.682785	1917
chr6:66535083-66535583	Mad2l1	0.18509	0.308719	0.0571407	0.0571407	Tfdp1	TRUE	Tfdp1_extended_+/+	Tfdp1_extended_+/+_(816g)	Tfdp1_extended_+/+_(2244r)	0.946267	1	0.623854	1918
chr9:78148112-78148612	Gsta4	0.0889336	-0.776315	-0.0690405	0.0690405	Tbx20	TRUE	Tbx20_extended_-/-	Tbx20_extended_-/-_(395g)	Tbx20_extended_-/-_(394r)	1.6738	-1	-0.684922	1919
chr17:72820375-72820875	Lbh	0.0443468	0.759364	0.0336754	0.0336754	Tbx20	TRUE	Tbx20_extended_+/+	Tbx20_extended_+/+_(216g)	Tbx20_extended_+/+_(279r)	2.5036	1	0.74876	1920
chr3:135423056-135423556	Cisd2	0.0338559	0.344726	0.011671	0.011671	Tfdp1	TRUE	Tfdp1_extended_+/+	Tfdp1_extended_+/+_(816g)	Tfdp1_extended_+/+_(2244r)	0.475193	1	0.619223	1921
chr2:5895114-5895614	Upf2	0.0417361	0.120238	0.00501827	0.00501827	Ube2k	TRUE	Ube2k_extended_+/+	Ube2k_extended_+/+_(952g)	Ube2k_extended_+/+_(1779r)	0.483685	1	0.368775	1922
chr4:103119182-103119682	Mier1	0.0650602	-0.340025	-0.0221221	0.0221221	Sp3	TRUE	Sp3_extended_+/-	Sp3_extended_+/-_(280g)	Sp3_extended_+/-_(880r)	0.71374	1	0.403623	1923
chr13:110492581-110493081	Plk2	0.114727	-0.375204	-0.0430458	0.0430458	Fos	TRUE	Fos_extended_+/-	Fos_extended_+/-_(602g)	Fos_extended_+/-_(1158r)	1.44247	1	0.606403	1924
chr13:95375125-95375625	Zbed3	0.103635	0.521315	0.0540264	0.0540264	Zfp580	TRUE	Zfp580_extended_+/+	Zfp580_extended_+/+_(887g)	Zfp580_extended_+/+_(793r)	0.678769	1	0.677514	1925
chr1:67049620-67050120	Myl1	0.0837267	0.668627	0.055982	0.055982	Jdp2	TRUE	Jdp2_extended_+/+	Jdp2_extended_+/+_(81g)	Jdp2_extended_+/+_(110r)	2.39993	1	0.269611	1926
chr9:59577839-59578339	Hexa	0.0773612	-0.56297	-0.043552	0.043552	Klf5	TRUE	Klf5_extended_-/-	Klf5_extended_-/-_(283g)	Klf5_extended_-/-_(705r)	0.745418	-1	-0.438217	1927
chr9:29137443-29137943	Ntm	0.0459672	0.784326	0.0360533	0.0360533	Meis2	TRUE	Meis2_extended_+/+	Meis2_extended_+/+_(449g)	Meis2_extended_+/+_(573r)	3.85949	1	0.820673	1928
chr4:62431358-62431858	Rgs3	0.0167937	-0.660544	-0.011093	0.011093	Maf	TRUE	Maf_extended_+/-	Maf_extended_+/-_(162g)	Maf_extended_+/-_(178r)	1.6768	1	0.643813	1929
chr7:129516680-129517180	Plpp4	0.0681497	0.705669	0.0480911	0.0480911	Hoxb7	TRUE	Hoxb7_extended_+/+	Hoxb7_extended_+/+_(210g)	Hoxb7_extended_+/+_(294r)	1.97188	1	0.551621	1930
chr14:93168227-93168727	Pcdh9	0.0863176	0.802853	0.0693004	0.0693004	Hoxb8	TRUE	Hoxb8_extended_+/+	Hoxb8_extended_+/+_(354g)	Hoxb8_extended_+/+_(493r)	1.94823	1	0.576255	1931
chr18:64488845-64489345	Fech	0.0413198	0.5981	0.0247134	0.0247134	Klf12	TRUE	Klf12_extended_+/+	Klf12_extended_+/+_(1120g)	Klf12_extended_+/+_(2458r)	2.76393	1	0.671036	1932
chr12:65036292-65036792	Togaram1	0.0534803	-0.118164	-0.00631943	0.00631943	Klf6	TRUE	Klf6_extended_+/-	Klf6_extended_+/-_(585g)	Klf6_extended_+/-_(1088r)	1.16122	1	0.2504	1933
chr7:87246493-87246993	Nox4	0.296544	-0.0580113	-0.0172029	0.0172029	Creb1	TRUE	Creb1_extended_+/-	Creb1_extended_+/-_(232g)	Creb1_extended_+/-_(314r)	0.161437	1	0.0981158	1934
chr12:64917611-64918111	Fkbp3	0.0717438	0.652455	0.0468096	0.0468096	Ak6	TRUE	Ak6_extended_+/+	Ak6_extended_+/+_(807g)	Ak6_extended_+/+_(649r)	0.877767	1	0.810216	1935
chr9:114639877-114640377	Dync1li1	0.0301763	-0.0679058	-0.00204915	0.00204915	Elf4	TRUE	Elf4_extended_+/-	Elf4_extended_+/-_(117g)	Elf4_extended_+/-_(134r)	0.482137	1	0.185107	1936
chr10:82354230-82354730	Zfp938	0.224112	0.42514	0.0952792	0.0952792	Ube2k	TRUE	Ube2k_extended_+/+	Ube2k_extended_+/+_(952g)	Ube2k_extended_+/+_(1779r)	0.416445	1	0.502199	1937
chr15:8168758-8169258	Nipbl	0.0828415	-0.27193	-0.0225271	0.0225271	Sp1	TRUE	Sp1_extended_+/-	Sp1_extended_+/-_(390g)	Sp1_extended_+/-_(775r)	0.126239	1	0.22198	1938
chr14:104522296-104522796	Rnf219	0.0554841	-0.134523	-0.00746388	0.00746388	Klf6	TRUE	Klf6_extended_+/-	Klf6_extended_+/-_(585g)	Klf6_extended_+/-_(1088r)	1.06653	1	0.336285	1939
chr9:111013733-111014233	Lrrfip2	0.0117232	-0.180417	-0.00211507	0.00211507	Fos	TRUE	Fos_extended_+/-	Fos_extended_+/-_(602g)	Fos_extended_+/-_(1158r)	0.390342	1	0.32867	1940
chr1:161034840-161035340	Cenpl	0.0592696	-0.0885365	-0.00524752	0.00524752	Maz	TRUE	Maz_extended_+/-	Maz_extended_+/-_(258g)	Maz_extended_+/-_(332r)	1.27116	1	0.313396	1941
chr13:36202955-36203455	Lyrm4	0.0388042	0.385609	0.0149633	0.0149633	Bach2	TRUE	Bach2_extended_+/+	Bach2_extended_+/+_(795g)	Bach2_extended_+/+_(2264r)	0.459073	1	0.484565	1942
chr18:36687618-36688118	Ndufa2	0.13695	0.574194	0.0786357	0.0786357	Bach2	TRUE	Bach2_extended_+/+	Bach2_extended_+/+_(795g)	Bach2_extended_+/+_(2264r)	0.996574	1	0.712517	1943
chr15:22733053-22733553	Cdh18	0.115169	0.775921	0.0893618	0.0893618	Bach2	TRUE	Bach2_extended_+/+	Bach2_extended_+/+_(795g)	Bach2_extended_+/+_(2264r)	0.692719	1	0.565217	1944
chr1:128102336-128102836	R3hdm1	0.0761801	-0.403571	-0.0307441	0.0307441	Ets1	TRUE	Ets1_extended_+/-	Ets1_extended_+/-_(193g)	Ets1_extended_+/-_(272r)	0.690118	1	0.378074	1945
chr4:63213209-63213709	Col27a1	0.0910613	0.103966	0.0094673	0.0094673	Foxp1	TRUE	Foxp1_extended_+/+	Foxp1_extended_+/+_(779g)	Foxp1_extended_+/+_(856r)	1.35095	1	0.852255	1946
chr4:119109067-119109567	Svbp	0.0354338	-0.645765	-0.0228819	0.0228819	Sf1	TRUE	Sf1_extended_+/-	Sf1_extended_+/-_(44g)	Sf1_extended_+/-_(38r)	3.92817	1	0.766471	1947
chr14:47136574-47137074	Samd4	0.0443279	0.683888	0.0303154	0.0303154	Bach2	TRUE	Bach2_extended_+/+	Bach2_extended_+/+_(795g)	Bach2_extended_+/+_(2264r)	1.84776	1	0.857172	1948
chr2:19406466-19406966	Msrb2	0.0701631	0.575804	0.0404002	0.0404002	Twist1	TRUE	Twist1_extended_+/+	Twist1_extended_+/+_(147g)	Twist1_extended_+/+_(156r)	0.720611	1	0.493469	1949
chr9:65613052-65613552	Spg21	0.0751474	-0.775606	-0.0582848	0.0582848	Hand2	TRUE	Hand2_extended_-/-	Hand2_extended_-/-_(121g)	Hand2_extended_-/-_(111r)	1.18793	-1	-0.455599	1950
chrX:75514071-75514571	Mtcp1	0.199157	-0.343705	-0.0684513	0.0684513	Klf3	TRUE	Klf3_extended_+/-	Klf3_extended_+/-_(404g)	Klf3_extended_+/-_(963r)	0.373818	1	0.34839	1951
chr9:86448924-86449424	Me1	0.0521737	0.267926	0.0139787	0.0139787	Foxo4	TRUE	Foxo4_extended_+/+	Foxo4_extended_+/+_(147g)	Foxo4_extended_+/+_(181r)	1.10605	1	0.396769	1952
chr19:6861349-6861849	Trmt112	0.0084919	0.712015	0.00604635	0.00604635	Bnc2	TRUE	Bnc2_extended_+/+	Bnc2_extended_+/+_(1015g)	Bnc2_extended_+/+_(1784r)	4.42751	1	0.849105	1953
chr5:106925672-106926172	Cdc7	0.0837317	0.57431	0.048088	0.048088	Ak6	TRUE	Ak6_extended_+/+	Ak6_extended_+/+_(807g)	Ak6_extended_+/+_(649r)	1.33774	1	0.532569	1954
chr2:94432265-94432765	Ttc17	0.0181738	-0.612874	-0.0111383	0.0111383	Tbx20	TRUE	Tbx20_extended_-/-	Tbx20_extended_-/-_(395g)	Tbx20_extended_-/-_(394r)	1.904	-1	-0.52058	1955
chr19:4589924-4590424	Rce1	0.0270611	-0.610953	-0.0165331	0.0165331	Tcf3	TRUE	Tcf3_extended_+/-	Tcf3_extended_+/-_(528g)	Tcf3_extended_+/-_(500r)	3.8044	1	0.650982	1956
chr18:62548535-62549035	Fbxo38	0.0904082	0.623143	0.0563372	0.0563372	Ak6	TRUE	Ak6_extended_+/+	Ak6_extended_+/+_(807g)	Ak6_extended_+/+_(649r)	1.33957	1	0.699773	1957
chr2:105904349-105904849	Dnajc24	0.253901	-0.270688	-0.0687279	0.0687279	Elf1	TRUE	Elf1_extended_-/-	Elf1_extended_-/-_(41g)	Elf1_extended_-/-_(51r)	0.165307	-1	-0.324911	1958
chr3:65603253-65603753	Tiparp	0.0244305	0.226028	0.00552196	0.00552196	Jund	TRUE	Jund_extended_+/+	Jund_extended_+/+_(526g)	Jund_extended_+/+_(1434r)	2.68073	1	0.578769	1959
chr9:20651765-20652265	Fbxl12	0.0365665	0.209786	0.00767116	0.00767116	Nfyc	TRUE	Nfyc_extended_+/+	Nfyc_extended_+/+_(596g)	Nfyc_extended_+/+_(691r)	1.31058	1	0.517055	1960
chr8:79711483-79711983	Otud4	0.0336432	-0.181116	-0.00609332	0.00609332	Yy1	TRUE	Yy1_extended_+/-	Yy1_extended_+/-_(319g)	Yy1_extended_+/-_(480r)	3.23195	1	0.431531	1961
chr7:19749294-19749794	Tomm40	0.0190566	0.387399	0.00738252	0.00738252	Klf12	TRUE	Klf12_extended_+/+	Klf12_extended_+/+_(1120g)	Klf12_extended_+/+_(2458r)	2.85495	1	0.731275	1962
chrX:137038040-137038540	Zcchc18	0.0595903	0.20832	0.0124138	0.0124138	Gli3	TRUE	Gli3_extended_+/+	Gli3_extended_+/+_(55g)	Gli3_extended_+/+_(55r)	0.26172	1	0.189577	1963
chr9:114730921-114731421	Cmtm7	0.0275896	-0.514448	-0.0141934	0.0141934	Yy1	TRUE	Yy1_extended_+/-	Yy1_extended_+/-_(319g)	Yy1_extended_+/-_(480r)	3.91309	1	0.564373	1964
chr12:72820919-72821419	Ppm1a	0.0929454	-0.437665	-0.040679	0.040679	Mbd2	TRUE	Mbd2_extended_+/-	Mbd2_extended_+/-_(394g)	Mbd2_extended_+/-_(827r)	1.4029	1	0.537156	1965
chr1:16518907-16519407	Eloc	0.0742659	0.658874	0.0489319	0.0489319	Wt1	TRUE	Wt1_extended_+/+	Wt1_extended_+/+_(1194g)	Wt1_extended_+/+_(2382r)	0.782517	1	0.819623	1966
chr10:81137179-81137679	Matk	0.0205223	0.390522	0.0080144	0.0080144	Cebpb	TRUE	Cebpb_extended_-/+	Cebpb_extended_-/+_(39g)	Cebpb_extended_-/+_(37r)	0.157313	-1	-0.210459	1967
chr4:109676256-109676756	Cdkn2c	0.110487	-0.207182	-0.022891	0.022891	Sp1	TRUE	Sp1_extended_+/-	Sp1_extended_+/-_(390g)	Sp1_extended_+/-_(775r)	0.340548	1	0.16789	1968
chr8:90495921-90496421	Tox3	0.0859166	0.674652	0.0579638	0.0579638	Hoxb7	TRUE	Hoxb7_extended_+/+	Hoxb7_extended_+/+_(210g)	Hoxb7_extended_+/+_(294r)	1.95894	1	0.604171	1969
chr2:150136457-150136957	Zfp120	0.135483	0.175308	0.0237513	0.0237513	Meis1	TRUE	Meis1_extended_+/+	Meis1_extended_+/+_(810g)	Meis1_extended_+/+_(983r)	0.818712	1	0.235393	1970
chr10:111583608-111584108	Phlda1	0.0439203	0.51319	0.0225395	0.0225395	Bach2	TRUE	Bach2_extended_+/+	Bach2_extended_+/+_(795g)	Bach2_extended_+/+_(2264r)	1.02433	1	0.672663	1971
chr5:107597317-107597817	Glmn	0.0351595	0.355787	0.0125093	0.0125093	Wt1	TRUE	Wt1_extended_+/+	Wt1_extended_+/+_(1194g)	Wt1_extended_+/+_(2382r)	0.755336	1	0.425253	1972
chrX:151802933-151803433	Huwe1	0.0469923	-0.16101	-0.00756621	0.00756621	Chd2	TRUE	Chd2_extended_+/-	Chd2_extended_+/-_(136g)	Chd2_extended_+/-_(160r)	0.387774	1	0.372161	1973
chr16:75562864-75563364	Rbm11	0.103901	0.310108	0.0322204	0.0322204	Jund	TRUE	Jund_extended_+/+	Jund_extended_+/+_(526g)	Jund_extended_+/+_(1434r)	0.972222	1	0.135956	1974
chr8:46470660-46471160	Casp3	0.0241324	0.265206	0.00640006	0.00640006	Klf12	TRUE	Klf12_extended_+/+	Klf12_extended_+/+_(1120g)	Klf12_extended_+/+_(2458r)	1.2808	1	0.205863	1975
chr5:135632547-135633047	Rhbdd2	0.0515075	0.365683	0.0188354	0.0188354	Klf12	TRUE	Klf12_extended_+/+	Klf12_extended_+/+_(1120g)	Klf12_extended_+/+_(2458r)	2.2229	1	0.592807	1976
chr5:77015752-77016252	Paics	0.0617637	0.531988	0.0328576	0.0328576	Zfp580	TRUE	Zfp580_extended_+/+	Zfp580_extended_+/+_(887g)	Zfp580_extended_+/+_(793r)	1.1634	1	0.635926	1977
chr2:37451869-37452369	Zbtb26	0.159389	-0.56026	-0.0892995	0.0892995	Zfp595	TRUE	Zfp595_extended_+/-	Zfp595_extended_+/-_(37g)	Zfp595_extended_+/-_(52r)	0.163835	1	0.235191	1978
chr15:3599999-3600499	Ghr	0.0827115	0.545282	0.0451011	0.0451011	Klf12	TRUE	Klf12_extended_+/+	Klf12_extended_+/+_(1120g)	Klf12_extended_+/+_(2458r)	1.84892	1	0.819778	1979
chr2:5895114-5895614	Nudt5	0.0471364	-0.125224	-0.00590261	0.00590261	Ube2k	TRUE	Ube2k_extended_+/-	Ube2k_extended_+/-_(475g)	Ube2k_extended_+/-_(591r)	0.406951	1	0.454769	1980
chr2:37451869-37452369	Pdcl	0.216023	-0.282749	-0.0610803	0.0610803	Lin28b	TRUE	Lin28b_extended_+/-	Lin28b_extended_+/-_(26g)	Lin28b_extended_+/-_(28r)	0.377276	1	0.196868	1981
chr11:105905574-105906074	Cyb561	0.118034	0.137403	0.0162181	0.0162181	Foxp2	TRUE	Foxp2_extended_+/+	Foxp2_extended_+/+_(277g)	Foxp2_extended_+/+_(313r)	1.25314	1	0.214566	1982
chr11:120666526-120667026	Lrrc45	0.0340016	-0.469518	-0.0159644	0.0159644	Tcf3	TRUE	Tcf3_extended_+/-	Tcf3_extended_+/-_(528g)	Tcf3_extended_+/-_(500r)	3.69188	1	0.530945	1983
chr8:124947173-124947673	Exoc8	0.0303804	-0.268843	-0.00816756	0.00816756	Arid5b	TRUE	Arid5b_extended_-/-	Arid5b_extended_-/-_(23g)	Arid5b_extended_-/-_(24r)	0.493275	-1	-0.207267	1984
chr7:28169516-28170016	Fbl	0.0505114	0.681933	0.0344453	0.0344453	Meis1	TRUE	Meis1_extended_+/+	Meis1_extended_+/+_(810g)	Meis1_extended_+/+_(983r)	0.619438	1	0.721987	1985
chr1:172082508-172083008	Ncstn	0.0274111	0.424437	0.0116343	0.0116343	Zfp580	TRUE	Zfp580_extended_+/+	Zfp580_extended_+/+_(887g)	Zfp580_extended_+/+_(793r)	0.451196	1	0.521315	1986
chr1:167778073-167778573	Rxrg	0.0851188	0.642211	0.0546642	0.0546642	Foxl1	TRUE	Foxl1_extended_+/+	Foxl1_extended_+/+_(53g)	Foxl1_extended_+/+_(58r)	1.74397	1	0.717152	1987
chr3:116662250-116662750	Mfsd14a	0.0757539	0.516204	0.0391044	0.0391044	Wt1	TRUE	Wt1_extended_+/+	Wt1_extended_+/+_(1194g)	Wt1_extended_+/+_(2382r)	1.60363	1	0.655322	1988
chr18:38338735-38339235	Ndfip1	0.0370107	0.653643	0.0241918	0.0241918	Ak6	TRUE	Ak6_extended_+/+	Ak6_extended_+/+_(807g)	Ak6_extended_+/+_(649r)	3.5449	1	0.890718	1989
chr4:134020579-134021079	Sh3bgrl3	0.0434759	0.688937	0.0299521	0.0299521	Myrf	TRUE	Myrf_extended_+/+	Myrf_extended_+/+_(112g)	Myrf_extended_+/+_(105r)	0.580344	1	0.606709	1990
chr10:100487106-100487606	Cep290	0.193736	0.0759519	0.0147146	0.0147146	Ube2k	TRUE	Ube2k_extended_+/+	Ube2k_extended_+/+_(952g)	Ube2k_extended_+/+_(1779r)	0.367828	1	0.321072	1991
chr1:175670209-175670709	Opn3	0.101386	0.203885	0.0206711	0.0206711	Maff	TRUE	Maff_extended_+/+	Maff_extended_+/+_(270g)	Maff_extended_+/+_(324r)	0.227259	1	0.261884	1992
chr9:58159808-58160308	Loxl1	0.0772396	0.629744	0.0486412	0.0486412	Tbx20	TRUE	Tbx20_extended_+/+	Tbx20_extended_+/+_(216g)	Tbx20_extended_+/+_(279r)	2.63677	1	0.793859	1993
chr9:104262884-104263384	Dnajc13	0.0595688	-0.298055	-0.0177548	0.0177548	Yy1	TRUE	Yy1_extended_+/-	Yy1_extended_+/-_(319g)	Yy1_extended_+/-_(480r)	1.26601	1	0.333614	1994
chr11:57682987-57683487	Mfap3	0.0416642	-0.182977	-0.00762359	0.00762359	Tcf3	TRUE	Tcf3_extended_+/-	Tcf3_extended_+/-_(528g)	Tcf3_extended_+/-_(500r)	3.16334	1	0.613839	1995
chr10:111636820-111637320	Phlda1	0.0601538	0.717978	0.0431892	0.0431892	Bach2	TRUE	Bach2_extended_+/+	Bach2_extended_+/+_(795g)	Bach2_extended_+/+_(2264r)	1.02433	1	0.672663	1996
chr2:150904489-150904989	Nanp	0.0765125	0.614651	0.0470285	0.0470285	Klf12	TRUE	Klf12_extended_+/+	Klf12_extended_+/+_(1120g)	Klf12_extended_+/+_(2458r)	1.96338	1	0.719631	1997
[truncated: 28,002 more rows]
