# Supplementary material for: Organ‐Specific and Conserved Regulatory Logic Orchestrates Gene Expression in the Embryonic Mesothelium
Source: Adv Sci (Weinh). 2026 Apr 3;13(34):e17640. doi: 10.1002/advs.202517640 (PMC13285154; doi:10.1002/advs.202517640)
Supplement: Supplementary file 2 — Supporting File 2: advs75112‐sup‐0002‐TableS1‐S12.zip. [Correction added on 6 April 2026 after first online publication: Supplementary File “advs75112‐sup‐0001‐SuppMat.docx” is updated.] [file ADVS-13-e17640-s002.zip › Additional file 7. Table S7.xlsx]

## Sheet: Sheet1
Table 6: Differential chromatin accessibility analysis by Deseq2 comparing the epicardium against epicardial-derived cells, using MACS2-based peak filtering strategy and the TMM normalisation method. Significantly differential regions (FDR < 0.05) are shown.
seqnames	start	end	width	strand	logFC	logCPM	F	num.tests	num.up.logFC	num.down.logFC	PValue	FDR	direction	sig	annotation	geneChr	geneStart	geneEnd	geneLength	geneStrand	geneId	transcriptId	distanceToTSS	ENSEMBL	SYMBOL	GENENAME
chr4	134293554	134294054	501	*	3.10136	2.87923	490.365	1	1	0	1.90695e-12	1.04504e-07	up	significant	Distal Intergenic	4	134275002	134287895	12894	2	230809	ENSMUST00000061234.13	-5659	ENSMUSG00000050890	Pdik1l	PDLIM1 interacting kinase 1 like
chr11	79575106	79575606	501	*	3.25113	2.81206	551.876	1	1	0	8.38882e-13	1.04504e-07	up	significant	Intron (ENSMUST00000108251.8/18015, intron 56 of 56)	11	79591212	79698023	106812	1	268451	ENSMUST00000017783.12	-15606	ENSMUSG00000017639	Rab11fip4	RAB11 family interacting protein 4 (class II)
chr14	101840109	101840609	501	*	3.50493	2.55159	459.311	1	1	0	3.00438e-12	1.04504e-07	up	significant	Promoter (<=1kb)	14	101840297	101884414	44118	1	380928	ENSMUST00000161668.7	0	ENSMUSG00000033060	Lmo7	LIM domain only 7
chr19	21858953	21859453	501	*	3.00817	2.37484	469.385	1	1	0	2.58376e-12	1.04504e-07	up	significant	Distal Intergenic	19	21778388	21807902	29515	1	83921	ENSMUST00000238079.1	80565	ENSMUSG00000024754	Cemip2	cell migration inducing hyaluronidase 2
chr1	134067051	134067551	501	*	2.65527	2.54004	336.385	1	1	0	2.56983e-11	1.27588e-07	up	significant	Distal Intergenic	1	134075170	134079120	3951	2	12227	ENSMUST00000020692.6	11569	ENSMUSG00000020423	Btg2	BTG anti-proliferation factor 2
chr2	25469528	25470028	501	*	2.65908	2.49683	331.471	1	1	0	2.84271e-11	1.27588e-07	up	significant	Promoter (<=1kb)	2	25466709	25469749	3041	2	19215	ENSMUST00000114259.2	0	ENSMUSG00000015090	Ptgds	prostaglandin D2 synthase (brain)
chr2	26300041	26301253	1213	*	2.96856	2.27258	393.207	2	2	0	1.75814e-11	1.27588e-07	up	significant	Distal Intergenic	2	26271646	26294557	22912	2	329366	ENSMUST00000057224.3	-5484	ENSMUSG00000048038	Ccdc187	coiled-coil domain containing 187
chr2	92976333	92976833	501	*	3.19103	2.15021	389.062	1	1	0	9.46274e-12	1.27588e-07	up	significant	Intron (ENSMUST00000111274.8/100042784, intron 6 of 6)	2	93009973	93013910	3938	2	100042784	ENSMUST00000130441.1	37077	ENSMUSG00000075028	Prdm11	PR domain containing 11
chr2	124485120	124485620	501	*	3.23856	1.56841	331.847	1	1	0	2.83159e-11	1.27588e-07	up	significant	Intron (ENSMUST00000103241.7/214968, intron 4 of 20)	2	124610106	124662885	52780	1	214968	ENSMUST00000132088.1	-124486	ENSMUSG00000027200	Sema6d	sema domain, transmembrane domain (TM), and cytoplasmic domain, (semaphorin) 6D
chr3	122095968	122096468	501	*	2.55209	2.52527	378.684	1	1	0	1.13863e-11	1.27588e-07	up	significant	Exon (ENSMUST00000132199.7/11304, exon 13 of 13)	3	122074454	122087933	13480	1	11304	ENSMUST00000150738.2	21514	ENSMUSG00000028125	Abca4	ATP-binding cassette, sub-family A member 4
chr4	33261333	33261833	501	*	2.36085	2.90313	395.278	1	1	0	8.47081e-12	1.27588e-07	up	significant	Intron (ENSMUST00000137589.1/108767, intron 1 of 1)	4	33245423	33248510	3088	2	108767	ENSMUST00000049357.9	-12823	ENSMUSG00000040128	Pnrc1	proline-rich nuclear receptor coactivator 1
chr4	42798094	42799206	1113	*	3.66885	1.73284	375.165	2	2	0	2.44358e-11	1.27588e-07	up	significant	Intron (ENSMUST00000068158.9/102638670, intron 3 of 4)	4	42772860	42773993	1134	2	100504362	ENSMUST00000095114.4	-24101	NA	NA	NA
chr4	45483687	45484187	501	*	2.77779	3.3122	378.835	1	1	0	1.13523e-11	1.27588e-07	up	significant	Promoter (<=1kb)	4	45423278	45482802	59525	2	230126	ENSMUST00000147926.7	-885	ENSMUSG00000044813	Shb	src homology 2 domain-containing transforming protein B
chr4	154204527	154205790	1264	*	2.99715	2.52467	424.158	2	2	0	1.04175e-11	1.27588e-07	up	significant	Intron (ENSMUST00000030897.14/230971, intron 3 of 36)	4	154237525	154271739	34215	1	230971	ENSMUST00000152159.7	-31735	ENSMUSG00000057751	Megf6	multiple EGF-like-domains 6
chr6	91222693	91223193	501	*	2.80757	2.68191	360.457	1	1	0	1.59885e-11	1.27588e-07	up	significant	Intron (ENSMUST00000113498.8/14115, intron 1 of 16)	6	91212831	91233304	20474	1	14115	ENSMUST00000134974.1	9862	ENSMUSG00000064080	Fbln2	fibulin 2
chr8	110070869	110071998	1130	*	3.10785	2.08478	375.304	2	2	0	2.42519e-11	1.27588e-07	up	significant	Distal Intergenic	8	110079762	110092741	12980	1	234725	ENSMUST00000212754.1	-7764	ENSMUSG00000044676	Zfp612	zinc finger protein 612
chr9	110669631	110671042	1412	*	2.94946	2.97645	380.743	2	2	0	2.19365e-11	1.27588e-07	up	significant	Promoter (2-3kb)	9	110666925	110711285	44361	1	72654	ENSMUST00000195979.1	2706	ENSMUSG00000019659	Ccdc12	coiled-coil domain containing 12
chr9	116152827	116153327	501	*	2.80226	2.24358	369.225	1	1	0	1.35581e-11	1.27588e-07	up	significant	Intron (ENSMUST00000061101.11/21813, intron 2 of 7)	9	116084293	116175265	90973	2	21813	ENSMUST00000061101.11	21938	ENSMUSG00000032440	Tgfbr2	transforming growth factor, beta receptor II
chr11	70504980	70505480	501	*	3.16474	1.84257	332.791	1	1	0	2.77179e-11	1.27588e-07	up	significant	Promoter (<=1kb)	11	70505244	70511178	5935	1	75604	ENSMUST00000019063.2	0	ENSMUSG00000018919	Tm4sf5	transmembrane 4 superfamily member 5
chr11	100155440	100155940	501	*	3.04226	1.99099	354.672	1	1	0	1.78911e-11	1.27588e-07	up	significant	Distal Intergenic	11	100142120	100148665	6546	2	16669	ENSMUST00000125888.1	-6775	ENSMUSG00000020911	Krt19	keratin 19
chr11	101712697	101713197	501	*	3.02456	2.18116	346.435	1	1	0	2.10149e-11	1.27588e-07	up	significant	Distal Intergenic	11	101732919	101735696	2778	1	217207	ENSMUST00000125409.1	-19722	ENSMUSG00000034931	Dhx8	DEAH-box helicase 8
chr11	116238016	116238516	501	*	2.69935	2.70184	343.718	1	1	0	2.21629e-11	1.27588e-07	up	significant	Promoter (<=1kb)	11	116220559	116238077	17519	2	14027	ENSMUST00000037007.3	0	ENSMUSG00000034282	Evpl	envoplakin
chr12	112710988	112711488	501	*	3.2754	2.13055	366.56	1	1	0	1.42656e-11	1.27588e-07	up	significant	Distal Intergenic	12	112720455	112724713	4259	1	217882	ENSMUST00000220942.1	-8967	ENSMUSG00000072825	Cep170b	centrosomal protein 170B
chr13	9011568	9012068	501	*	-4.58079	2.47356	400.333	1	0	1	7.79811e-12	1.27588e-07	down	significant	Intron (ENSMUST00000221672.1/ENSMUST00000221672.1, intron 2 of 2)	13	8966331	8996083	29753	2	69237	ENSMUST00000222098.1	-15485	ENSMUSG00000021149	Gtpbp4	GTP binding protein 4
chr13	46959118	46960557	1440	*	3.05736	2.7414	392.686	2	2	0	1.7735e-11	1.27588e-07	up	significant	Distal Intergenic	13	46901098	46929867	28770	2	16553	ENSMUST00000224923.1	-29251	ENSMUSG00000021375	Kif13a	kinesin family member 13A
chr15	86210290	86210790	501	*	2.52366	2.5291	352.207	1	1	0	1.87448e-11	1.27588e-07	up	significant	Distal Intergenic	15	86214459	86498503	284045	1	223754	ENSMUST00000063414.8	-3669	ENSMUSG00000051864	Tbc1d22a	TBC1 domain family, member 22a
chr15	86268497	86268997	501	*	3.3233	1.71185	362.988	1	1	0	1.52917e-11	1.27588e-07	up	significant	Intron (ENSMUST00000063414.8/223754, intron 4 of 12)	15	86235505	86292162	56658	1	223754	ENSMUST00000229242.1	32992	ENSMUSG00000051864	Tbc1d22a	TBC1 domain family, member 22a
chr16	45378593	45379093	501	*	3.04088	1.67149	338.584	1	1	0	2.46308e-11	1.27588e-07	up	significant	Distal Intergenic	16	45392245	45400312	8068	2	17470	ENSMUST00000167355.7	21219	ENSMUSG00000022661	Cd200	CD200 molecule
chr17	14559375	14559875	501	*	2.73503	2.44937	349.052	1	1	0	1.99433e-11	1.27588e-07	up	significant	Distal Intergenic	17	14667119	14670866	3748	2	21826	ENSMUST00000232616.1	110991	ENSMUSG00000023885	Thbs2	thrombospondin 2
chr19	5429775	5430275	501	*	2.71341	2.25761	333.551	1	1	0	2.72404e-11	1.27588e-07	up	significant	Distal Intergenic	19	5425157	5427313	2157	1	107242	ENSMUST00000054477.7	4618	ENSMUSG00000047423	AI837181	expressed sequence AI837181
chr19	45788300	45788800	501	*	2.59809	2.70766	396.83	1	1	0	8.24629e-12	1.27588e-07	up	significant	Distal Intergenic	19	45779031	45783837	4807	2	76055	ENSMUST00000235448.1	-4463	ENSMUSG00000025220	Oga	O-GlcNAcase
chr9	44994807	44995307	501	*	2.69655	2.24374	329.281	1	1	0	2.97553e-11	1.29376e-07	up	significant	Distal Intergenic	9	44999536	45002387	2852	2	12501	ENSMUST00000214582.1	7080	ENSMUSG00000032093	Cd3e	CD3 antigen, epsilon polypeptide
chr9	95527680	95528180	501	*	3.19104	1.94963	327.761	1	1	0	3.07564e-11	1.29676e-07	up	significant	Distal Intergenic	9	95460978	95511996	51019	2	67958	ENSMUST00000078374.12	-15684	ENSMUSG00000032407	U2surp	U2 snRNP-associated SURP domain containing
chr10	83886690	83887190	501	*	3.10946	1.74473	325.776	1	1	0	3.20807e-11	1.31282e-07	up	significant	Distal Intergenic	10	83737909	83762163	24255	1	69784	ENSMUST00000218623.1	148781	ENSMUSG00000087651	1500009L16Rik	RIKEN cDNA 1500009L16 gene
chr1	89457025	89457525	501	*	2.8491	2.20401	321.976	1	1	0	3.47035e-11	1.37957e-07	up	significant	Promoter (2-3kb)	1	89454874	89890001	435128	1	347722	ENSMUST00000190096.6	2151	ENSMUSG00000055013	Agap1	ArfGAP with GTPase domain, ankyrin repeat and PH domain 1
chr1	186460739	186461239	501	*	2.48001	2.4393	315.094	1	1	0	4.02127e-11	1.43462e-07	up	significant	Distal Intergenic	1	186511838	186558472	46635	2	320449	ENSMUST00000193084.1	97233	ENSMUSG00000103690	A730004F24Rik	RIKEN cDNA A730004F24 gene
chr2	158139674	158140174	501	*	2.36101	2.6159	316.027	1	1	0	3.94014e-11	1.43462e-07	up	significant	Promoter (<=1kb)	2	158134322	158139736	5415	2	21817	ENSMUST00000152690.1	0	ENSMUSG00000037820	Tgm2	transglutaminase 2, C polypeptide
chr8	35328773	35329273	501	*	2.67757	2.27471	317.13	1	1	0	3.8489e-11	1.43462e-07	up	significant	Distal Intergenic	8	35375739	35388129	12391	1	244416	ENSMUST00000210337.1	-46466	ENSMUSG00000046794	Ppp1r3b	protein phosphatase 1, regulatory subunit 3B
chr11	87898174	87898674	501	*	2.89195	2.1357	318.405	1	1	0	3.74624e-11	1.43462e-07	up	significant	Distal Intergenic	11	87892987	87893922	936	2	258408	ENSMUST00000081417.1	-4252	ENSMUSG00000093920	Or4d2	olfactory receptor family 4 subfamily D member 2
chr11	118442642	118443142	501	*	2.80698	2.52599	309.521	1	1	0	4.54362e-11	1.58045e-07	up	significant	Promoter (<=1kb)	11	118443471	118443850	380	1	56745	ENSMUST00000133558.2	-329	ENSMUSG00000017446	C1qtnf1	C1q and tumor necrosis factor related protein 1
chr1	36095367	36095867	501	*	2.87061	1.64067	292.891	1	1	0	6.63495e-11	1.6279e-07	up	significant	Intron (ENSMUST00000088174.3/50785, intron 1 of 1)	1	36068400	36106446	38047	1	50785	ENSMUST00000088174.3	26967	ENSMUSG00000045216	Hs6st1	heparan sulfate 6-O-sulfotransferase 1
chr1	37409577	37410077	501	*	2.72519	1.39852	263.621	1	1	0	1.35838e-10	1.6279e-07	up	significant	3' UTR	1	37417084	37430103	13020	2	76178	ENSMUST00000027286.6	20026	ENSMUSG00000026112	Coa5	cytochrome C oxidase assembly factor 5
chr1	69470820	69471320	501	*	3.31453	1.58553	268.499	1	1	0	1.20157e-10	1.6279e-07	up	significant	Distal Intergenic	1	69538768	69684157	145390	2	22779	ENSMUST00000188110.6	212837	ENSMUSG00000025997	Ikzf2	IKAROS family zinc finger 2
chr1	86151187	86151687	501	*	2.69066	1.82617	262.42	1	1	0	1.39945e-10	1.6279e-07	up	significant	Intron (ENSMUST00000135197.1/78795, intron 2 of 5)	1	86154780	86246326	91547	1	78795	ENSMUST00000123618.7	-3093	ENSMUSG00000062590	Armc9	armadillo repeat containing 9
chr1	93991380	93991880	501	*	2.67869	1.92087	267.25	1	1	0	1.23628e-10	1.6279e-07	up	significant	Promoter (<=1kb)	1	93990509	94017147	26639	1	619597	ENSMUST00000097632.4	871	ENSMUSG00000073608	Gal3st2c	galactose-3-O-sulfotransferase 2C
chr1	164548023	164548523	501	*	2.64425	1.84097	279.031	1	1	0	9.22193e-11	1.6279e-07	up	significant	Distal Intergenic	1	164503309	164514882	11574	1	102635083	ENSMUST00000181831.2	44714	ENSMUSG00000097281	Gm26685	predicted gene, 26685
chr2	132343928	132344428	501	*	2.81225	1.49867	270.229	1	1	0	1.14809e-10	1.6279e-07	up	significant	Intron (ENSMUST00000110157.8/246313, intron 2 of 2)	2	132370329	132385400	15072	2	246313	ENSMUST00000049997.13	40972	ENSMUSG00000050558	Prokr2	prokineticin receptor 2
chr2	152911312	152911812	501	*	2.37575	2.08244	262.817	1	1	0	1.38423e-10	1.6279e-07	up	significant	Promoter (<=1kb)	2	152911352	152923068	11717	1	228785	ENSMUST00000028970.7	0	ENSMUSG00000027470	Mylk2	myosin, light polypeptide kinase 2, skeletal muscle
chr2	158122720	158123220	501	*	2.37824	2.99393	271.309	1	1	0	1.11494e-10	1.6279e-07	up	significant	Intron (ENSMUST00000152452.7/70470, intron 5 of 5)	2	158134322	158139736	5415	2	21817	ENSMUST00000152690.1	16516	ENSMUSG00000037820	Tgm2	transglutaminase 2, C polypeptide
chr2	167817152	167817652	501	*	2.24326	2.55213	279.044	1	1	0	9.21038e-11	1.6279e-07	up	significant	Distal Intergenic	2	167932057	167974737	42681	1	19246	ENSMUST00000147210.7	-114405	ENSMUSG00000027540	Ptpn1	protein tyrosine phosphatase, non-receptor type 1
chr3	69292644	69293144	501	*	2.94251	1.29623	261.759	1	1	0	1.42741e-10	1.6279e-07	up	significant	Distal Intergenic	3	69316861	69560802	243942	1	242083	ENSMUST00000029355.8	-23717	ENSMUSG00000027784	Ppm1l	protein phosphatase 1 (formerly 2C)-like
chr3	94650373	94650873	501	*	3.13553	1.18302	262.847	1	1	0	1.39147e-10	1.6279e-07	up	significant	Intron (ENSMUST00000006123.10/22156, intron 1 of 12)	3	94612996	94658800	45805	2	22156	ENSMUST00000196655.4	7927	ENSMUSG00000005968	Tuft1	tuftelin 1
chr3	97101101	97101601	501	*	2.85114	1.94801	266.362	1	1	0	1.26476e-10	1.6279e-07	up	significant	Distal Intergenic	3	97046656	97092785	46130	2	75888	ENSMUST00000197696.1	-8316	ENSMUSG00000104766	4930573H18Rik	RIKEN cDNA 4930573H18 gene
chr3	101516598	101517098	501	*	2.11673	2.46744	266.495	1	1	0	1.2592e-10	1.6279e-07	up	significant	Distal Intergenic	3	101576316	101577560	1245	2	11928	ENSMUST00000130649.1	60462	ENSMUSG00000033161	Atp1a1	ATPase, Na+/K+ transporting, alpha 1 polypeptide
chr3	122458657	122459157	501	*	2.71692	1.80006	288.206	1	1	0	7.40014e-11	1.6279e-07	up	significant	Exon (ENSMUST00000197198.1/ENSMUST00000197198.1, exon 1 of 2)	3	122483723	122508448	24726	1	29815	ENSMUST00000197073.1	-24566	ENSMUSG00000028121	Bcar3	breast cancer anti-estrogen resistance 3
chr3	135740033	135740533	501	*	3.425	1.02248	279.481	1	1	0	9.25448e-11	1.6279e-07	up	significant	Distal Intergenic	3	135610590	135691547	80958	2	18033	ENSMUST00000138602.2	-48486	ENSMUSG00000028163	Nfkb1	nuclear factor of kappa light polypeptide gene enhancer in B cells 1, p105
chr3	153161515	153162015	501	*	2.6639	1.98127	264.587	1	1	0	1.32309e-10	1.6279e-07	up	significant	Distal Intergenic	3	153205366	153225783	20418	2	20447	ENSMUST00000199707.1	63768	ENSMUSG00000052544	St6galnac3	ST6 (alpha-N-acetyl-neuraminyl-2,3-beta-galactosyl-1,3)-N-acetylgalactosaminide alpha-2,6-sialyltransferase 3
chr4	41865295	41865795	501	*	3.03363	1.66071	289.784	1	1	0	7.13821e-11	1.6279e-07	up	significant	Distal Intergenic	4	41903610	41904743	1134	1	100862177	ENSMUST00000098128.3	-37815	ENSMUSG00000094065	Ccl21d	C-C motif chemokine ligand 21D
chr4	42214524	42215024	501	*	2.95523	1.62227	290.88	1	1	0	6.95601e-11	1.6279e-07	up	significant	Intron (ENSMUST00000169242.1/ENSMUST00000169242.1, intron 1 of 1)	4	42232136	42233438	1303	1	545605	ENSMUST00000117202.3	-17112	NA	Gm5859	family with sequence similarity 205 pseudogene
chr4	68910953	68911453	501	*	3.53098	0.735633	268.499	1	1	0	1.23428e-10	1.6279e-07	up	significant	Intron (ENSMUST00000030036.5/56710, intron 1 of 7)	4	68761514	68954397	192884	2	56710	ENSMUST00000030036.5	42944	ENSMUSG00000028351	Brinp1	bone morphogenic protein/retinoic acid inducible neural specific 1
chr4	70311514	70312014	501	*	2.95717	1.48406	278.092	1	1	0	9.45356e-11	1.6279e-07	up	significant	Intron (ENSMUST00000144099.7/214444, intron 14 of 36)	4	70238350	70264680	26331	2	214444	ENSMUST00000138561.7	-46834	ENSMUSG00000039298	Cdk5rap2	CDK5 regulatory subunit associated protein 2
chr4	120277060	120277560	501	*	2.81015	1.55519	273.246	1	1	0	1.06449e-10	1.6279e-07	up	significant	Intron (ENSMUST00000102656.3/329934, intron 1 of 1)	4	120267079	120287349	20271	2	329934	ENSMUST00000102656.3	9789	ENSMUSG00000052135	Foxo6	forkhead box O6
chr4	126067686	126068186	501	*	3.01534	1.55408	305.341	1	1	0	4.99852e-11	1.6279e-07	up	significant	Intron (ENSMUST00000035497.4/230751, intron 1 of 9)	4	126058604	126088664	30061	1	230751	ENSMUST00000143712.2	9082	ENSMUSG00000042616	Oscp1	organic solute carrier partner 1
chr4	135575169	135575669	501	*	2.86145	1.5025	283.104	1	1	0	8.36736e-11	1.6279e-07	up	significant	Promoter (1-2kb)	4	135541888	135573630	31743	2	230824	ENSMUST00000105855.1	-1539	ENSMUSG00000037188	Grhl3	grainyhead like transcription factor 3
chr4	138201637	138202137	501	*	2.73598	1.88443	271.47	1	1	0	1.11163e-10	1.6279e-07	up	significant	Promoter (<=1kb)	4	138201589	138203469	1881	1	230861	ENSMUST00000148074.1	48	ENSMUSG00000028760	Eif4g3	eukaryotic translation initiation factor 4 gamma, 3
chr4	142188038	142188538	501	*	2.49169	2.16542	297.479	1	1	0	5.95839e-11	1.6279e-07	up	significant	Intron (ENSMUST00000155023.7/71529, intron 1 of 13)	4	142139243	142210108	70866	2	71529	ENSMUST00000129032.7	21570	ENSMUSG00000040606	Kazn	kazrin, periplakin interacting protein
chr4	142856704	142857204	501	*	2.54392	2.81908	290.51	1	1	0	7.0013e-11	1.6279e-07	up	significant	Intron (ENSMUST00000211105.1/ENSMUST00000211105.1, intron 1 of 2)	4	143136100	143136162	63	2	102465618	ENSMUST00000197026.1	278958	ENSMUSG00000106597	Mir7021	microRNA 7021
chr4	143055213	143055713	501	*	2.83954	1.78208	299.49	1	1	0	5.69667e-11	1.6279e-07	up	significant	Intron (ENSMUST00000211105.1/ENSMUST00000211105.1, intron 1 of 2)	4	143136100	143136162	63	2	102465618	ENSMUST00000197026.1	80449	ENSMUSG00000106597	Mir7021	microRNA 7021
chr5	12883596	12884096	501	*	2.82895	1.91395	299.648	1	1	0	5.67434e-11	1.6279e-07	up	significant	Distal Intergenic	5	13125593	13524707	399115	1	20346	ENSMUST00000195907.4	-241497	ENSMUSG00000028883	Sema3a	sema domain, immunoglobulin domain (Ig), short basic domain, secreted, (semaphorin) 3A
chr5	43542242	43542742	501	*	2.36602	2.06967	274.058	1	1	0	1.04157e-10	1.6279e-07	up	significant	Intron (ENSMUST00000076939.9/109323, intron 1 of 2)	5	43515762	43609263	93502	1	109323	ENSMUST00000144558.2	26480	ENSMUSG00000061535	C1qtnf7	C1q and tumor necrosis factor related protein 7
chr5	52937592	52938092	501	*	3.20418	1.48146	285.96	1	1	0	7.82903e-11	1.6279e-07	up	significant	Distal Intergenic	5	52973024	52992292	19269	2	75954	ENSMUST00000198580.1	54200	ENSMUSG00000106352	5033403H07Rik	RIKEN cDNA 5033403H07 gene
chr5	100864367	100864867	501	*	2.56758	1.85424	273.753	1	1	0	1.04994e-10	1.6279e-07	up	significant	Intron (ENSMUST00000112887.7/231510, intron 4 of 13)	5	100846417	100846850	434	1	231510	ENSMUST00000145612.1	17950	ENSMUSG00000029314	Gpat3	glycerol-3-phosphate acyltransferase 3
chr6	86233610	86234110	501	*	2.84895	2.97648	301.764	1	1	0	5.40253e-11	1.6279e-07	up	significant	Intron (ENSMUST00000032066.12/21802, intron 2 of 5)	6	86211594	86272219	60626	1	21802	ENSMUST00000194449.2	22016	ENSMUSG00000029999	Tgfa	transforming growth factor alpha
chr7	46611930	46612430	501	*	2.79734	1.66896	264.872	1	1	0	1.31461e-10	1.6279e-07	up	significant	Intron (ENSMUST00000033127.11/27414, intron 8 of 10)	7	46443221	46603242	160022	2	27414	ENSMUST00000156147.7	-8688	ENSMUSG00000030839	Sergef	secretion regulating guanine nucleotide exchange factor
chr7	49478859	49479359	501	*	2.4271	2.04553	269.277	1	1	0	1.17396e-10	1.6279e-07	up	significant	Intron (ENSMUST00000183659.7/78286, intron 11 of 39)	7	49450760	49464580	13821	1	78286	ENSMUST00000184155.1	28099	ENSMUSG00000052512	Nav2	neuron navigator 2
chr7	82011170	82012646	1477	*	2.38836	3.26447	321.869	2	2	0	6.95068e-11	1.6279e-07	up	significant	Distal Intergenic	7	81966653	81992307	25655	2	12173	ENSMUST00000026096.9	-18863	ENSMUSG00000025105	Bnc1	basonuclin zinc finger protein 1
chr7	96357535	96358035	501	*	2.32977	2.63033	291.706	1	1	0	6.80791e-11	1.6279e-07	up	significant	Intron (ENSMUST00000107162.7/23966, intron 2 of 32)	7	96339483	96341964	2482	2	670727	ENSMUST00000137193.1	-15571	ENSMUSG00000085751	Gm15412	predicted gene 15412
chr7	99947225	99947725	501	*	2.62291	2.48781	264.568	1	1	0	1.32306e-10	1.6279e-07	up	significant	Intron (ENSMUST00000080817.5/108937, intron 2 of 5)	7	99935278	99965734	30457	2	108937	ENSMUST00000174264.1	18009	ENSMUSG00000058761	Rnf169	ring finger protein 169
chr7	115827835	115828335	501	*	2.40054	2.3996	299.626	1	1	0	5.67177e-11	1.6279e-07	up	significant	Intron (ENSMUST00000206034.1/20679, intron 2 of 15)	7	115474456	115824710	350255	2	20679	ENSMUST00000169129.7	-3125	ENSMUSG00000051910	Sox6	SRY (sex determining region Y)-box 6
chr7	123335918	123336418	501	*	2.74928	1.62863	273.629	1	1	0	1.05403e-10	1.6279e-07	up	significant	Intron (ENSMUST00000207010.1/70497, intron 1 of 19)	7	123369784	123401477	31694	1	30949	ENSMUST00000206721.1	-33366	ENSMUSG00000030763	Lcmt1	leucine carboxyl methyltransferase 1
chr7	143436715	143437215	501	*	2.89497	1.89839	276.795	1	1	0	9.74369e-11	1.6279e-07	up	significant	Distal Intergenic	7	143458722	143459311	590	2	12577	ENSMUST00000208118.1	22096	ENSMUSG00000037664	Cdkn1c	cyclin dependent kinase inhibitor 1C
chr8	24364700	24365200	501	*	3.13551	1.80464	294.447	1	1	0	6.40108e-11	1.6279e-07	up	significant	Distal Intergenic	8	24437180	24438984	1805	2	69068	ENSMUST00000052622.5	73784	ENSMUSG00000056313	Tcim	transcriptional and immune response regulator
chr8	105925160	105925660	501	*	2.67612	2.30042	266.917	1	1	0	1.24619e-10	1.6279e-07	up	significant	Intron (ENSMUST00000049699.8/244631, intron 2 of 2)	8	105932574	105933455	882	2	109660	ENSMUST00000212561.1	7795	ENSMUSG00000031896	Ctrl	chymotrypsin-like
chr8	105959330	105959830	501	*	3.9253	0.738899	276.048	1	1	0	1.04214e-10	1.6279e-07	up	significant	Exon (ENSMUST00000116429.8/20498, exon 3 of 24)	8	105953883	105964420	10538	2	20498	ENSMUST00000132231.1	4590	ENSMUSG00000017765	Slc12a4	solute carrier family 12, member 4
chr9	30802560	30803060	501	*	2.46471	1.94317	263.327	1	1	0	1.36646e-10	1.6279e-07	up	significant	Distal Intergenic	9	30911207	30920950	9744	2	235130	ENSMUST00000216215.1	117890	ENSMUSG00000033453	Adamts15	ADAM metallopeptidase with thrombospondin type 1 motif 15
chr9	43674246	43674746	501	*	2.80845	1.5952	261.873	1	1	0	1.42051e-10	1.6279e-07	up	significant	Distal Intergenic	9	43743984	43807461	63478	1	58235	ENSMUST00000034510.8	-69238	ENSMUSG00000032012	Nectin1	nectin cell adhesion molecule 1
chr9	57402370	57402870	501	*	2.64852	2.22686	280.384	1	1	0	8.91872e-11	1.6279e-07	up	significant	Intron (ENSMUST00000215961.1/66812, intron 3 of 4)	9	57415166	57421318	6153	2	66812	ENSMUST00000217255.1	18448	ENSMUSG00000063849	Ppcdc	phosphopantothenoylcysteine decarboxylase
chr9	60367886	60368386	501	*	2.65081	2.29993	266.295	1	1	0	1.26608e-10	1.6279e-07	up	significant	Intron (ENSMUST00000171654.7/207596, intron 5 of 16)	9	59966931	60497126	530196	2	207596	ENSMUST00000171654.7	128740	ENSMUSG00000032289	Thsd4	thrombospondin, type I, domain containing 4
chr9	67285950	67286450	501	*	3.11422	1.94935	281.4	1	1	0	8.71187e-11	1.6279e-07	up	significant	Intron (ENSMUST00000040025.13/70549, intron 41 of 57)	9	67220909	67296443	75535	2	70549	ENSMUST00000214859.1	9993	ENSMUSG00000052698	Tln2	talin 2
chr9	71075323	71077755	2433	*	2.86153	2.16466	322.217	3	3	0	1.03588e-10	1.6279e-07	up	significant	Distal Intergenic	9	71110662	71162633	51972	2	64008	ENSMUST00000060917.11	84878	ENSMUSG00000032204	Aqp9	aquaporin 9
chr9	107327859	107328359	501	*	2.23477	2.50237	275.164	1	1	0	1.01308e-10	1.6279e-07	up	significant	Promoter (1-2kb)	9	107327712	107329452	1741	2	69536	ENSMUST00000194260.1	1093	ENSMUSG00000032579	Hemk1	HemK methyltransferase family member 1
chr9	110429997	110431422	1426	*	2.9929	3.33423	331.96	2	2	0	5.62673e-11	1.6279e-07	up	significant	3' UTR	9	110419747	110423012	3266	1	18054	ENSMUST00000035061.8	10250	ENSMUSG00000032484	Ngp	neutrophilic granule protein
chr10	76798732	76799795	1064	*	2.75403	2.44986	304.355	2	2	0	1.0195e-10	1.6279e-07	up	significant	Promoter (<=1kb)	10	76762232	76797864	35633	2	59093	ENSMUST00000168240.1	-868	ENSMUSG00000001120	Pcbp3	poly(rC) binding protein 3
chr10	128359170	128359670	501	*	2.93204	1.51579	275.505	1	1	0	1.00711e-10	1.6279e-07	up	significant	Exon (ENSMUST00000005826.8/12974, exon 8 of 11)	10	128364106	128365404	1299	2	210582	ENSMUST00000219934.1	5734	ENSMUSG00000039914	Coq10a	coenzyme Q10A
chr10	128960907	128961407	501	*	2.42815	2.24797	267.868	1	1	0	1.21634e-10	1.6279e-07	up	significant	Promoter (<=1kb)	10	128958274	128960988	2715	2	71664	ENSMUST00000026398.4	0	ENSMUSG00000025347	Tmt1b	thiol methyltransferase 1B
chr11	3587288	3587788	501	*	2.51421	2.21724	262.731	1	1	0	1.3873e-10	1.6279e-07	up	significant	Distal Intergenic	11	3532460	3540612	8153	2	29856	ENSMUST00000156201.7	-46676	ENSMUSG00000020439	Smtn	smoothelin
chr11	59335093	59335593	501	*	2.83742	2.60291	262.103	1	1	0	1.40985e-10	1.6279e-07	up	significant	Distal Intergenic	11	59306930	59333552	26623	1	216795	ENSMUST00000108783.3	28163	ENSMUSG00000000126	Wnt9a	wingless-type MMTV integration site family, member 9A
chr11	66762371	66762871	501	*	2.86277	2.08728	282.553	1	1	0	8.46637e-11	1.6279e-07	up	significant	Distal Intergenic	11	66911981	66929876	17896	1	193003	ENSMUST00000123434.2	-149110	ENSMUSG00000048070	Pirt	phosphoinositide-interacting regulator of transient receptor potential channels
chr11	69777837	69779067	1231	*	2.72448	1.74847	308.019	2	2	0	9.4039e-11	1.6279e-07	up	significant	Promoter (2-3kb)	11	69775406	69779673	4268	1	75580	ENSMUST00000108638.1	2431	ENSMUSG00000018750	Zbtb4	zinc finger and BTB domain containing 4
chr11	75879312	75880468	1157	*	3.19033	1.7608	307.218	2	2	0	9.58516e-11	1.6279e-07	up	significant	Intron (ENSMUST00000121287.7/380714, intron 4 of 8)	11	75832137	75911062	78926	2	380714	ENSMUST00000066504.10	30594	ENSMUSG00000020847	Rph3al	rabphilin 3A-like (without C2 domains)
chr11	79131921	79132421	501	*	2.52698	2.34188	283.488	1	1	0	8.27322e-11	1.6279e-07	up	significant	Intron (ENSMUST00000018478.10/16706, intron 1 of 18)	11	79013440	79146407	132968	2	16706	ENSMUST00000018478.10	13986	ENSMUSG00000018334	Ksr1	kinase suppressor of ras 1
chr11	88158735	88159235	501	*	1.99399	3.57091	294.876	1	1	0	6.32268e-11	1.6279e-07	up	significant	Intron (ENSMUST00000018522.12/103841, intron 1 of 10)	11	88162261	88194140	31880	1	103841	ENSMUST00000154812.7	-3026	ENSMUSG00000018378	Cuedc1	CUE domain containing 1
chr11	95318045	95318545	501	*	2.55871	2.32911	267.198	1	1	0	1.2372e-10	1.6279e-07	up	significant	Intron (ENSMUST00000122837.1/102640811, intron 1 of 2)	11	95310429	95324496	14068	1	102640811	ENSMUST00000122837.1	7616	ENSMUSG00000085143	Gm11520	predicted gene 11520
chr11	95356496	95356996	501	*	3.28676	1.60999	284.215	1	1	0	8.15907e-11	1.6279e-07	up	significant	Intron (ENSMUST00000037502.6/215512, intron 1 of 7)	11	95339962	95375087	35126	1	215512	ENSMUST00000143482.1	16534	ENSMUSG00000038893	Fam117a	family with sequence similarity 117, member A
chr11	96382523	96383023	501	*	3.1339	1.49825	280.628	1	1	0	8.89401e-11	1.6279e-07	up	significant	Distal Intergenic	11	96366258	96367221	964	1	15407	ENSMUST00000123805.1	16265	ENSMUSG00000018973	Hoxb1	homeobox B1
chr11	102162736	102163236	501	*	2.74385	2.00078	305.039	1	1	0	5.02252e-11	1.6279e-07	up	significant	3' UTR	11	102152546	102156404	3859	2	76547	ENSMUST00000021296.6	-6332	ENSMUSG00000020921	Tmem101	transmembrane protein 101
chr11	118280440	118280940	501	*	2.94729	1.70321	291.159	1	1	0	6.90906e-11	1.6279e-07	up	significant	Intron (ENSMUST00000106296.8/72344, intron 4 of 20)	11	118283795	118290072	6278	2	72344	ENSMUST00000151433.1	9132	ENSMUSG00000033909	Usp36	ubiquitin specific peptidase 36
chr11	120112154	120112654	501	*	2.63652	2.10831	267.785	1	1	0	1.21923e-10	1.6279e-07	up	significant	Promoter (1-2kb)	11	120105805	120110458	4654	2	72055	ENSMUST00000129710.7	-1696	ENSMUSG00000061306	Slc38a10	solute carrier family 38, member 10
chr12	71983157	71983657	501	*	1.89101	3.54457	267.037	1	1	0	1.24168e-10	1.6279e-07	up	significant	Intron (ENSMUST00000223272.1/208846, intron 23 of 25)	12	72067976	72071125	3150	2	238252	ENSMUST00000050649.5	87468	ENSMUSG00000043398	Gpr135	G protein-coupled receptor 135
chr13	97600164	97600664	501	*	2.65849	1.866	275.106	1	1	0	1.01546e-10	1.6279e-07	up	significant	Distal Intergenic	13	97560026	97577418	17393	1	328314	ENSMUST00000210897.1	40138	ENSMUSG00000110235	Gm5086	predicted gene 5086
chr14	18468552	18469052	501	*	2.71331	1.42062	268.303	1	1	0	1.20526e-10	1.6279e-07	up	significant	Distal Intergenic	14	18574363	18597241	22879	2	218793	ENSMUST00000176672.1	128189	ENSMUSG00000058317	Ube2e2	ubiquitin-conjugating enzyme E2E 2
chr14	20662515	20663015	501	*	2.94535	1.66687	268.214	1	1	0	1.20777e-10	1.6279e-07	up	significant	Promoter (1-2kb)	14	20658948	20664574	5627	2	68760	ENSMUST00000119483.1	1559	ENSMUSG00000039376	Synpo2l	synaptopodin 2-like
chr14	24990069	24990569	501	*	3.16286	1.01744	270.312	1	1	0	1.15409e-10	1.6279e-07	up	significant	Distal Intergenic	14	25109384	25112926	3543	1	102634576	ENSMUST00000225462.1	-118815	ENSMUSG00000114288	Gm32123	predicted gene, 32123
chr14	34960175	34960675	501	*	3.07153	1.62174	264.915	1	1	0	1.31446e-10	1.6279e-07	up	significant	Intron (ENSMUST00000043349.6/14803, intron 3 of 15)	14	34894609	34894706	98	1	723847	ENSMUST00000083547.1	65566	ENSMUSG00000065481	Mir346	microRNA 346
chr15	36419774	36420274	501	*	2.55345	2.13596	283.662	1	1	0	8.24029e-11	1.6279e-07	up	significant	Distal Intergenic	15	36495942	36496715	774	2	68839	ENSMUST00000228941.1	76441	ENSMUSG00000048307	Ankrd46	ankyrin repeat domain 46
chr15	74729256	74730726	1471	*	3.34923	1.73663	299.312	2	2	0	1.14621e-10	1.6279e-07	up	significant	Promoter (1-2kb)	15	74724318	74728034	3717	2	57277	ENSMUST00000190433.1	-1222	ENSMUSG00000022596	Slurp1	secreted Ly6/Plaur domain containing 1
chr15	76744176	76744676	501	*	2.84846	1.77194	281.75	1	1	0	8.63719e-11	1.6279e-07	up	significant	Intron (ENSMUST00000036176.15/223666, intron 3 of 11)	15	76724860	76725603	744	2	223666	ENSMUST00000176724.1	-18573	ENSMUSG00000033697	Arhgap39	Rho GTPase activating protein 39
chr15	95794606	95795106	501	*	2.10317	3.08035	274.725	1	1	0	1.02394e-10	1.6279e-07	up	significant	Intron (ENSMUST00000071874.7/105722, intron 1 of 19)	15	95791010	95894866	103857	1	105722	ENSMUST00000226932.1	3596	ENSMUSG00000064210	Ano6	anoctamin 6
chr15	102004161	102004661	501	*	2.54728	2.12865	287.297	1	1	0	7.55596e-11	1.6279e-07	up	significant	Promoter (<=1kb)	15	101996698	102004482	7785	2	16691	ENSMUST00000023952.9	0	ENSMUSG00000049382	Krt8	keratin 8
chr17	12205106	12206180	1075	*	2.40702	2.65412	322.864	2	2	0	6.8067e-11	1.6279e-07	up	significant	Intron (ENSMUST00000164143.7/68262, intron 3 of 4)	17	12215125	12219253	4129	1	68262	ENSMUST00000167905.1	-8945	ENSMUSG00000023827	Agpat4	1-acylglycerol-3-phosphate O-acyltransferase 4
chr17	35100165	35100665	501	*	3.11411	1.0636	265.803	1	1	0	1.29159e-10	1.6279e-07	up	significant	Promoter (<=1kb)	17	35100854	35102030	1177	1	193742	ENSMUST00000173247.1	-189	ENSMUSG00000007036	Abhd16a	abhydrolase domain containing 16A
chr18	36117402	36117902	501	*	2.7315	2.14117	268.956	1	1	0	1.1837e-10	1.6279e-07	up	significant	Intron (ENSMUST00000115713.8/100042150, intron 1 of 9)	18	36106194	36109977	3784	1	74966	ENSMUST00000235667.1	11208	ENSMUSG00000117852	4930471G03Rik	RIKEN cDNA 4930471G03 gene
chr3	89277366	89277866	501	*	2.96469	2.13619	257.384	1	1	0	1.5957e-10	1.66633e-07	up	significant	Promoter (1-2kb)	3	89271740	89279641	7902	2	13636	ENSMUST00000118860.1	1775	ENSMUSG00000027954	Efna1	ephrin A1
chr4	42160536	42161036	501	*	3.77025	0.432056	259.885	1	1	0	1.57724e-10	1.66633e-07	up	significant	Promoter (<=1kb)	4	42158920	42160525	1606	2	100042555	ENSMUST00000148376.1	-11	ENSMUSG00000073876	Il11ra3	interleukin 11 receptor subunit alpha 3
chr5	33720343	33720843	501	*	2.31031	2.32092	257.351	1	1	0	1.59594e-10	1.66633e-07	up	significant	Promoter (<=1kb)	5	33721674	33729837	8164	1	14184	ENSMUST00000201437.3	-831	ENSMUSG00000054252	Fgfr3	fibroblast growth factor receptor 3
chr7	112316177	112316677	501	*	2.44225	2.09001	258.666	1	1	0	1.54215e-10	1.66633e-07	up	significant	Promoter (<=1kb)	7	112316029	112347491	31463	1	320878	ENSMUST00000150428.1	148	ENSMUSG00000038244	Mical2	microtubule associated monooxygenase, calponin and LIM domain containing 2
chr8	5060159	5060659	501	*	2.97337	1.42898	257.255	1	1	0	1.60466e-10	1.66633e-07	up	significant	Distal Intergenic	8	5083219	5105351	22133	2	20494	ENSMUST00000023835.2	44692	ENSMUSG00000023073	Slc10a2	solute carrier family 10, member 2
chr8	70407301	70408778	1478	*	2.47959	2.19401	287.328	2	2	0	1.5099e-10	1.66633e-07	up	significant	Intron (ENSMUST00000076615.5/382056, intron 2 of 13)	8	70397755	70402798	5044	2	382056	ENSMUST00000125273.1	-4503	ENSMUSG00000003575	Crtc1	CREB regulated transcription coactivator 1
chr9	48986927	48987427	501	*	2.10107	2.64235	259.16	1	1	0	1.52163e-10	1.66633e-07	up	significant	Promoter (1-2kb)	9	48985465	49042510	57046	1	235323	ENSMUST00000047349.7	1462	ENSMUSG00000032267	Usp28	ubiquitin specific peptidase 28
chr9	57975464	57975964	501	*	3.05529	1.63292	258.048	1	1	0	1.57049e-10	1.66633e-07	up	significant	Distal Intergenic	9	57998041	58007451	9411	1	13070	ENSMUST00000181289.1	-22077	ENSMUSG00000032323	Cyp11a1	cytochrome P450, family 11, subfamily a, polypeptide 1
chr11	69883724	69884224	501	*	2.33145	2.49821	257.138	1	1	0	1.60482e-10	1.66633e-07	up	significant	Promoter (1-2kb)	11	69882032	69882094	63	2	102466208	ENSMUST00000198919.1	-1630	ENSMUSG00000104996	Mir6924	microRNA 6924
chr13	46968114	46968614	501	*	3.17599	1.61922	259.221	1	1	0	1.5238e-10	1.66633e-07	up	significant	Distal Intergenic	13	46901098	46929867	28770	2	16553	ENSMUST00000224923.1	-38247	ENSMUSG00000021375	Kif13a	kinesin family member 13A
chr17	68935467	68936489	1023	*	3.06577	1.46173	285.785	2	2	0	1.57124e-10	1.66633e-07	up	significant	Distal Intergenic	17	68837136	68843139	6004	1	622645	ENSMUST00000178545.2	98331	ENSMUSG00000095407	Tmem200c	transmembrane protein 200C
chr19	53460898	53461911	1014	*	2.76173	2.1502	287.703	2	2	0	1.49697e-10	1.66633e-07	up	significant	Promoter (2-3kb)	19	53443230	53464783	21554	2	381232	ENSMUST00000180489.8	2872	NA	Mirt1	myocardial infarction associated transcript 1
chr6	120991802	120992302	501	*	2.51247	1.89191	256.836	1	1	0	1.61867e-10	1.66826e-07	up	significant	Exon (ENSMUST00000203013.1/215458, exon 2 of 3)	6	120934668	120982718	48051	2	194401	ENSMUST00000212333.1	-9084	ENSMUSG00000051586	Mical3	microtubule associated monooxygenase, calponin and LIM domain containing 3
chr1	179136770	179137270	501	*	2.62299	2.14361	254.747	1	1	0	1.71037e-10	1.67443e-07	up	significant	Intron (ENSMUST00000128302.7/69726, intron 5 of 11)	1	178955046	179248840	293795	2	69726	ENSMUST00000068437.12	111570	ENSMUSG00000055067	Smyd3	SET and MYND domain containing 3
chr2	59233506	59234006	501	*	3.18264	1.18744	254.181	1	1	0	1.7471e-10	1.67443e-07	up	significant	Intron (ENSMUST00000168631.7/227937, intron 2 of 20)	2	59229749	59355205	125457	1	227937	ENSMUST00000112577.7	3757	ENSMUSG00000026991	Pkp4	plakophilin 4
chr2	180580865	180581365	501	*	2.9188	1.21598	253.488	1	1	0	1.77513e-10	1.67443e-07	up	significant	Promoter (<=1kb)	2	180581304	180585634	4331	1	73247	ENSMUST00000169630.7	0	ENSMUSG00000027569	Mrgbp	MRG/MORF4L binding protein
chr4	62518574	62519074	501	*	2.36333	2.42509	254.021	1	1	0	1.74313e-10	1.67443e-07	up	significant	Promoter (<=1kb)	4	62509169	62519881	10713	2	17025	ENSMUST00000137448.1	807	ENSMUSG00000028393	Alad	aminolevulinate, delta-, dehydratase
chr5	36250984	36251484	501	*	2.86583	1.52824	253.291	1	1	0	1.78111e-10	1.67443e-07	up	significant	Intron (ENSMUST00000037370.13/81840, intron 1 of 26)	5	36065376	36268479	203104	2	81840	ENSMUST00000135324.7	16995	ENSMUSG00000029093	Sorcs2	sortilin-related VPS10 domain containing receptor 2
chr6	136903472	136903972	501	*	3.04281	1.2482	254.978	1	1	0	1.70704e-10	1.67443e-07	up	significant	Distal Intergenic	6	136919664	136922140	2477	2	69187	ENSMUST00000162755.1	18168	ENSMUSG00000030219	Erp27	endoplasmic reticulum protein 27
chr7	81996037	81996537	501	*	2.85683	2.11278	253.305	1	1	0	1.77793e-10	1.67443e-07	up	significant	Distal Intergenic	7	81966653	81992307	25655	2	12173	ENSMUST00000026096.9	-3730	ENSMUSG00000025105	Bnc1	basonuclin zinc finger protein 1
chr7	141038020	141038520	501	*	2.5592	1.83515	255.426	1	1	0	1.68039e-10	1.67443e-07	up	significant	Distal Intergenic	7	141015699	141017924	2226	2	213002	ENSMUST00000209328.1	-20096	ENSMUSG00000059108	Ifitm6	interferon induced transmembrane protein 6
chr8	122834002	122835463	1462	*	2.71252	3.02539	283.421	2	2	0	1.65688e-10	1.67443e-07	up	significant	Intron (ENSMUST00000127664.1/108148, intron 1 of 15)	8	122847966	122867397	19432	1	12555	ENSMUST00000034443.6	-12503	ENSMUSG00000031962	Cdh15	cadherin 15
chr11	100892343	100892843	501	*	2.60813	2.05641	255.859	1	1	0	1.66077e-10	1.67443e-07	up	significant	Promoter (<=1kb)	11	100889478	100893743	4266	2	20848	ENSMUST00000152601.1	900	ENSMUSG00000004040	Stat3	signal transducer and activator of transcription 3
chr12	109420099	109420599	501	*	2.09481	2.41527	254.204	1	1	0	1.7345e-10	1.67443e-07	up	significant	Distal Intergenic	12	109452823	109453782	960	1	13386	ENSMUST00000174539.1	-32224	ENSMUSG00000040856	Dlk1	delta like non-canonical Notch ligand 1
chr14	63366806	63367306	501	*	2.88905	1.54955	254.573	1	1	0	1.72119e-10	1.67443e-07	up	significant	Distal Intergenic	14	63374224	63376418	2195	2	12143	ENSMUST00000224965.1	9112	ENSMUSG00000014453	Blk	B lymphoid kinase
chr17	31901765	31902265	501	*	1.86861	2.96793	256.278	1	1	0	1.64128e-10	1.67443e-07	up	significant	Distal Intergenic	17	31844250	31855804	11555	2	17691	ENSMUST00000024839.5	-45961	ENSMUSG00000024042	Sik1	salt inducible kinase 1
chr5	53443970	53444470	501	*	2.70147	1.47748	252.125	1	1	0	1.83701e-10	1.68796e-07	up	significant	Distal Intergenic	5	53466152	53649390	183239	1	19664	ENSMUST00000201991.3	-21682	ENSMUSG00000039191	Rbpj	recombination signal binding protein for immunoglobulin kappa J region
chr7	107703961	107704461	501	*	2.69155	1.63343	252.327	1	1	0	1.8263e-10	1.68796e-07	up	significant	Intron (ENSMUST00000040056.14/19024, intron 6 of 24)	7	107742906	107747886	4981	1	19024	ENSMUST00000208159.1	-38445	ENSMUSG00000036528	Ppfibp2	PTPRF interacting protein, binding protein 2 (liprin beta 2)
chr12	79242875	79243375	501	*	2.97238	3.11778	252.574	1	1	0	1.81175e-10	1.68796e-07	up	significant	Promoter (1-2kb)	12	79239570	79244411	4842	2	211978	ENSMUST00000220390.1	1036	ENSMUSG00000066440	Zfyve26	zinc finger, FYVE domain containing 26
chr17	32752749	32754066	1318	*	3.30492	1.41757	279.228	2	2	0	1.84402e-10	1.68796e-07	up	significant	Intron (ENSMUST00000234135.1/ENSMUST00000234135.1, intron 1 of 2)	17	32773252	32787547	14296	2	208292	ENSMUST00000057501.8	33481	ENSMUSG00000024298	Zfp871	zinc finger protein 871
chr19	7298988	7299488	501	*	2.64124	2.41128	251.074	1	1	0	1.88673e-10	1.71576e-07	up	significant	Intron (ENSMUST00000170286.1/ENSMUST00000170286.1, intron 1 of 1)	19	7276759	7295447	18689	2	13728	ENSMUST00000025921.14	-3541	ENSMUSG00000024969	Mark2	MAP/microtubule affinity regulating kinase 2
chr9	53930971	53931471	501	*	2.81296	1.55146	250.472	1	1	0	1.9208e-10	1.73541e-07	up	significant	Exon (ENSMUST00000215313.1/270162, exon 6 of 9)	9	53911460	53936834	25375	2	270162	ENSMUST00000166580.1	5363	ENSMUSG00000041986	Elmod1	ELMO/CED-12 domain containing 1
chr7	82069510	82070512	1003	*	2.92156	1.58274	276.624	2	2	0	1.95887e-10	1.75621e-07	up	significant	Promoter (<=1kb)	7	82070387	82081758	11372	1	434205	ENSMUST00000208972.1	0	ENSMUSG00000109145	Gm20744	predicted gene, 20744
chr14	67882611	67883111	501	*	3.25234	1.76663	249.579	1	1	0	1.96907e-10	1.75621e-07	up	significant	Intron (ENSMUST00000039135.5/68813, intron 1 of 51)	14	67859636	67859745	110	2	102465310	ENSMUST00000183732.1	-22866	ENSMUSG00000098866	Mir6539	microRNA 6539
chr12	81748000	81749449	1450	*	2.94677	1.43592	275.851	2	2	0	1.998e-10	1.75945e-07	up	significant	Intron (ENSMUST00000035987.8/338372, intron 2 of 10)	12	81722039	81780874	58836	2	338372	ENSMUST00000222322.1	31425	ENSMUSG00000042724	Map3k9	mitogen-activated protein kinase kinase kinase 9
chr14	70584225	70584725	501	*	2.71257	1.60602	249.204	1	1	0	1.98716e-10	1.75945e-07	up	significant	3' UTR	14	70578092	70580281	2190	1	213484	ENSMUST00000228768.1	6133	ENSMUSG00000045211	Nudt18	nudix hydrolase 18
chr1	88816456	88816956	501	*	2.79221	1.29944	247.651	1	1	0	2.07575e-10	1.76596e-07	up	significant	Distal Intergenic	1	88754954	88755709	756	1	78650	ENSMUST00000180596.1	61502	ENSMUSG00000097398	Platr5	pluripotency associated transcript 5
chr2	92490582	92491082	501	*	2.57248	2.42092	246.208	1	1	0	2.15376e-10	1.76596e-07	up	significant	Intron (ENSMUST00000141341.1/ENSMUST00000141341.1, intron 1 of 1)	2	92452767	92460538	7772	2	228368	ENSMUST00000125276.1	-30044	ENSMUSG00000049922	Slc35c1	solute carrier family 35, member C1
chr4	100324912	100325412	501	*	2.19729	2.41946	247.521	1	1	0	2.07731e-10	1.76596e-07	up	significant	Intron (ENSMUST00000039630.5/26563, intron 2 of 8)	4	100478849	100550147	71299	1	381534	ENSMUST00000133493.8	-153437	ENSMUSG00000069733	Ube2u	ubiquitin-conjugating enzyme E2U (putative)
chr4	134619993	134620493	501	*	2.71715	1.36077	247.106	1	1	0	2.10582e-10	1.76596e-07	up	significant	Intron (ENSMUST00000038628.3/230815, intron 3 of 12)	4	134567723	134567851	129	2	102465216	ENSMUST00000185007.1	-52142	ENSMUSG00000099289	Mir6403	microRNA 6403
chr5	29775439	29775939	501	*	3.05789	0.988392	245.934	1	1	0	2.18671e-10	1.76596e-07	up	significant	Intron (ENSMUST00000008733.14/23950, intron 8 of 9)	5	29765190	29766687	1498	1	23950	ENSMUST00000139126.1	10249	ENSMUSG00000029131	Dnajb6	DnaJ heat shock protein family (Hsp40) member B6
chr5	119964728	119965228	501	*	2.64424	1.75025	247.906	1	1	0	2.05774e-10	1.76596e-07	up	significant	Distal Intergenic	5	119836155	119845110	8956	1	21388	ENSMUST00000202504.2	128573	ENSMUSG00000018263	Tbx5	T-box 5
chr6	86357159	86357659	501	*	2.71692	1.70187	245.545	1	1	0	2.19577e-10	1.76596e-07	up	significant	Distal Intergenic	6	86365646	86370058	4413	1	66488	ENSMUST00000071492.8	-7987	ENSMUSG00000057497	Fam136a	family with sequence similarity 136, member A
chr8	70406297	70406797	501	*	2.68478	2.02977	247.87	1	1	0	2.05885e-10	1.76596e-07	up	significant	Intron (ENSMUST00000076615.5/382056, intron 2 of 13)	8	70397755	70402798	5044	2	382056	ENSMUST00000125273.1	-3499	ENSMUSG00000003575	Crtc1	CREB regulated transcription coactivator 1
chr8	122902520	122903020	501	*	3.04039	1.42946	247.027	1	1	0	2.11246e-10	1.76596e-07	up	significant	Promoter (<=1kb)	8	122895687	122903725	8039	2	77087	ENSMUST00000212337.1	705	ENSMUSG00000035569	Ankrd11	ankyrin repeat domain 11
chr9	121798864	121799364	501	*	2.45843	1.77777	245.842	1	1	0	2.17676e-10	1.76596e-07	up	significant	3' UTR	9	121784016	121792507	8492	2	74770	ENSMUST00000035110.10	-6357	ENSMUSG00000032523	Hhatl	hedgehog acyltransferase-like
chr10	79805587	79806087	501	*	2.45992	1.83438	245.851	1	1	0	2.17606e-10	1.76596e-07	up	significant	Promoter (<=1kb)	10	79806018	79807671	1654	1	18483	ENSMUST00000217759.1	0	ENSMUSG00000035863	Palm	paralemmin
chr11	35475527	35476027	501	*	2.0644	2.37135	247.138	1	1	0	2.09915e-10	1.76596e-07	up	significant	Intron (ENSMUST00000069837.3/20564, intron 4 of 35)	11	35544685	35612636	67952	1	20564	ENSMUST00000124438.1	-68658	ENSMUSG00000056427	Slit3	slit guidance ligand 3
chr13	49224276	49224776	501	*	2.7278	1.24151	247.418	1	1	0	2.08906e-10	1.76596e-07	up	significant	Distal Intergenic	13	49203837	49216037	12201	2	68480	ENSMUST00000222733.1	-8239	ENSMUSG00000037960	Card19	caspase recruitment domain family, member 19
chr17	75258545	75259045	501	*	2.67195	1.95014	245.672	1	1	0	2.18697e-10	1.76596e-07	up	significant	Intron (ENSMUST00000234490.1/268977, intron 10 of 34)	17	75289976	75294369	4394	1	268977	ENSMUST00000127458.1	-30931	ENSMUSG00000001870	Ltbp1	latent transforming growth factor beta binding protein 1
chr19	24856052	24856552	501	*	2.87554	1.1353	246.665	1	1	0	2.13574e-10	1.76596e-07	up	significant	Exon (ENSMUST00000235519.1/ENSMUST00000235519.1, exon 1 of 1)	19	24816231	24861652	45422	2	226041	ENSMUST00000129127.1	5100	ENSMUSG00000041731	Pgm5	phosphoglucomutase 5
chr11	116057510	116058010	501	*	2.63693	2.06179	245.132	1	1	0	2.21931e-10	1.77463e-07	up	significant	Promoter (1-2kb)	11	116055898	116059106	3209	1	217331	ENSMUST00000140683.1	1612	ENSMUSG00000020770	Unk	unkempt family zinc finger
chr4	100226600	100227100	501	*	2.50825	1.61648	243.501	1	1	0	2.32299e-10	1.83783e-07	up	significant	Intron (ENSMUST00000039630.5/26563, intron 1 of 8)	4	100095791	100444765	348975	1	26563	ENSMUST00000039630.5	130809	ENSMUSG00000035305	Ror1	receptor tyrosine kinase-like orphan receptor 1
chr4	132428121	132428621	501	*	2.18241	3.10916	243.429	1	1	0	2.32476e-10	1.83783e-07	up	significant	Distal Intergenic	4	132355923	132422489	66567	2	100169	ENSMUST00000102568.9	-5632	ENSMUSG00000066043	Phactr4	phosphatase and actin regulator 4
chr1	37678341	37679450	1110	*	2.6723	1.88869	268.886	2	2	0	2.37229e-10	1.86481e-07	up	significant	Intron (ENSMUST00000162875.7/72097, intron 1 of 9)	1	37637986	37719795	81810	2	72097	ENSMUST00000160589.1	40345	ENSMUSG00000026090	Cracdl	capping protein inhibiting regulator of actin like
chr2	156732079	156732579	501	*	2.54908	1.58667	240.312	1	1	0	2.5397e-10	1.91077e-07	up	significant	Intron (ENSMUST00000109567.9/228836, intron 7 of 12)	2	156721492	156764363	42872	1	228836	ENSMUST00000099145.5	10587	ENSMUSG00000061689	Dlgap4	DLG associated protein 4
chr5	136965143	136965643	501	*	2.89932	1.3458	241.285	1	1	0	2.47583e-10	1.91077e-07	up	significant	Promoter (<=1kb)	5	136966616	136975858	9243	1	60363	ENSMUST00000111093.7	-973	ENSMUSG00000001739	Cldn15	claudin 15
chr8	80669084	80669584	501	*	2.39528	1.98478	241.301	1	1	0	2.46835e-10	1.91077e-07	up	significant	Exon (ENSMUST00000039695.6/333315, exon 5 of 8)	8	80709738	80710861	1124	2	93762	ENSMUST00000150277.1	41277	ENSMUSG00000031715	Smarca5	SWI/SNF related, matrix associated, actin dependent regulator of chromatin, subfamily a, member 5
chr13	28760847	28761347	501	*	2.41274	1.65008	241.295	1	1	0	2.46984e-10	1.91077e-07	up	significant	Intron (ENSMUST00000148885.7/72518, intron 3 of 7)	13	28710781	28710873	93	2	102466635	ENSMUST00000184136.1	-49974	ENSMUSG00000099158	Mir6368	microRNA 6368
chr13	56109121	56109621	501	*	2.77195	1.30995	240.422	1	1	0	2.53556e-10	1.91077e-07	up	significant	Intron (ENSMUST00000016081.12/26914, intron 2 of 8)	13	56074359	56090058	15700	2	26914	ENSMUST00000141589.1	-19063	ENSMUSG00000015937	Macroh2a1	macroH2A.1 histone
chr15	80170317	80170817	501	*	2.93305	2.16586	240.282	1	1	0	2.54062e-10	1.91077e-07	up	significant	Promoter (2-3kb)	15	80173721	80215519	41799	1	17309	ENSMUST00000044970.6	-2904	ENSMUSG00000042428	Mgat3	mannoside acetylglucosaminyltransferase 3
chr15	83574941	83575441	501	*	2.41255	2.48662	240.832	1	1	0	2.50009e-10	1.91077e-07	up	significant	3' UTR	15	83563875	83572325	8451	1	12257	ENSMUST00000208463.1	11066	ENSMUSG00000041736	Tspo	translocator protein
chr19	17783268	17783768	501	*	2.62934	1.45351	240.323	1	1	0	2.54023e-10	1.91077e-07	up	significant	Intron (ENSMUST00000025618.15/18552, intron 2 of 37)	19	17673452	17837617	164166	2	18552	ENSMUST00000235505.1	53849	ENSMUSG00000024713	Pcsk5	proprotein convertase subtilisin/kexin type 5
chr1	168164483	168164983	501	*	2.64086	1.34568	239.23	1	1	0	2.62058e-10	1.9164e-07	up	significant	Promoter (<=1kb)	1	168158370	168164662	6293	2	18514	ENSMUST00000097471.3	0	ENSMUSG00000052534	Pbx1	pre B cell leukemia homeobox 1
chr2	105153194	105153694	501	*	2.58748	1.96409	238.802	1	1	0	2.64861e-10	1.9164e-07	up	significant	Intron (ENSMUST00000143043.7/22431, intron 5 of 9)	2	105162808	105170011	7204	1	22431	ENSMUST00000153944.1	-9114	ENSMUSG00000016458	Wt1	WT1 transcription factor
chr2	168078239	168078739	501	*	2.44013	1.65788	239.594	1	1	0	2.5908e-10	1.9164e-07	up	significant	Promoter (2-3kb)	2	168081004	168101203	20200	1	58220	ENSMUST00000052125.6	-2265	ENSMUSG00000044641	Pard6b	par-6 family cell polarity regulator beta
chr5	114038117	114038617	501	*	3.05946	1.2863	238.782	1	1	0	2.66022e-10	1.9164e-07	up	significant	Exon (ENSMUST00000058472.12/68666, exon 11 of 16)	5	114034951	114042881	7931	2	68666	ENSMUST00000149480.1	4264	ENSMUSG00000042078	Svop	SV2 related protein
chr6	98842891	98844007	1117	*	2.46063	2.62647	265.107	2	2	0	2.6094e-10	1.9164e-07	up	significant	Distal Intergenic	6	98930171	98935545	5375	2	108655	ENSMUST00000175880.1	91538	ENSMUSG00000030067	Foxp1	forkhead box P1
chr10	128931432	128931932	501	*	2.75761	1.39067	238.992	1	1	0	2.63885e-10	1.9164e-07	up	significant	Promoter (1-2kb)	10	128933818	128958282	24465	1	16404	ENSMUST00000099112.3	-1886	ENSMUSG00000025348	Itga7	integrin alpha 7
chr15	78806635	78807135	501	*	1.93609	2.6229	238.465	1	1	0	2.67208e-10	1.9164e-07	up	significant	Distal Intergenic	15	78775138	78803042	27905	2	105844	ENSMUST00000164826.7	-3593	ENSMUSG00000033170	Card10	caspase recruitment domain family, member 10
chr15	83494425	83494925	501	*	2.4123	2.34438	239.128	1	1	0	2.62312e-10	1.9164e-07	up	significant	Intron (ENSMUST00000016897.11/319953, intron 9 of 11)	15	83502136	83510793	8658	2	319953	ENSMUST00000154401.7	15868	ENSMUSG00000022442	Ttll1	tubulin tyrosine ligase-like 1
chr18	64696536	64697036	501	*	2.71382	2.15938	238.509	1	1	0	2.67039e-10	1.9164e-07	up	significant	Intron (ENSMUST00000237969.1/ENSMUST00000237969.1, intron 1 of 1)	18	64528967	64661267	132301	2	54670	ENSMUST00000025482.9	-35269	ENSMUSG00000039529	Atp8b1	ATPase, class I, type 8B, member 1
chr4	134061875	134062375	501	*	3.1158	1.46524	238.019	1	1	0	2.71569e-10	1.93769e-07	up	significant	Promoter (1-2kb)	4	134060815	134092504	31690	1	230806	ENSMUST00000227683.1	1060	ENSMUSG00000012123	Crybg2	crystallin beta-gamma domain containing 2
chr1	105770646	105771146	501	*	2.631	1.33666	237.47	1	1	0	2.75445e-10	1.95532e-07	up	significant	Distal Intergenic	1	105780718	105847981	67264	1	21934	ENSMUST00000027559.7	-9572	ENSMUSG00000026321	Tnfrsf11a	tumor necrosis factor receptor superfamily, member 11a, NFKB activator
chr1	86674476	86674976	501	*	2.1627	2.41123	236.145	1	1	0	2.8547e-10	1.98596e-07	up	significant	Distal Intergenic	1	86666291	86670571	4281	2	18159	ENSMUST00000027449.5	-3905	ENSMUSG00000026241	Nppc	natriuretic peptide type C
chr6	117619563	117620063	501	*	2.81176	1.33753	236.258	1	1	0	2.85316e-10	1.98596e-07	up	significant	Distal Intergenic	6	117646694	117717263	70570	2	72263	ENSMUST00000190546.6	97200	ENSMUSG00000099869	1700030F04Rik	RIKEN cDNA 1700030F04 gene
chr8	124921877	124922377	501	*	2.36	1.89877	236.455	1	1	0	2.83087e-10	1.98596e-07	up	significant	Intron (ENSMUST00000034469.6/112405, intron 1 of 4)	8	124901815	124903065	1251	1	244666	ENSMUST00000212724.1	20062	ENSMUSG00000031986	Sprtn	SprT-like N-terminal domain
chr18	61096344	61096844	501	*	1.82611	3.22501	236.149	1	1	0	2.85375e-10	1.98596e-07	up	significant	Distal Intergenic	18	61100598	61105798	5201	1	12978	ENSMUST00000237873.1	-3754	ENSMUSG00000024621	Csf1r	colony stimulating factor 1 receptor
chr2	166126284	166126784	501	*	2.66809	1.37531	235.493	1	1	0	2.91427e-10	2.00269e-07	up	significant	Intron (ENSMUST00000109249.8/72043, intron 2 of 20)	2	166132593	166154423	21831	2	72043	ENSMUST00000133395.1	27639	ENSMUSG00000006800	Sulf2	sulfatase 2
chr4	154177248	154177748	501	*	2.70251	1.76499	235.369	1	1	0	2.92194e-10	2.00269e-07	up	significant	Intron (ENSMUST00000030897.14/230971, intron 2 of 36)	4	154170730	154275713	104984	1	230971	ENSMUST00000030897.14	6518	ENSMUSG00000057751	Megf6	multiple EGF-like-domains 6
chr10	91201944	91202444	501	*	2.76218	1.59926	235.523	1	1	0	2.91058e-10	2.00269e-07	up	significant	Distal Intergenic	10	91208494	91220619	12126	2	102633753	ENSMUST00000216451.1	18175	ENSMUSG00000111544	4930534H03Rik	RIKEN cDNA 4930534H03 gene
chr1	184963191	184963691	501	*	1.95262	3.0374	234.939	1	1	0	2.95443e-10	2.00521e-07	up	significant	Intron (ENSMUST00000027929.9/226778, intron 1 of 17)	1	184919517	184999475	79959	2	226778	ENSMUST00000192657.1	35784	ENSMUSG00000026620	Mark1	MAP/microtubule affinity regulating kinase 1
chr10	128936474	128936974	501	*	2.58647	2.16215	235.002	1	1	0	2.95082e-10	2.00521e-07	up	significant	Promoter (2-3kb)	10	128934056	128941267	7212	1	16404	ENSMUST00000218387.1	2418	ENSMUSG00000025348	Itga7	integrin alpha 7
chr1	165751848	165752348	501	*	2.46862	1.89788	234.572	1	1	0	2.98804e-10	2.00843e-07	up	significant	Distal Intergenic	1	165763746	165775308	11563	1	433375	ENSMUST00000111432.9	-11398	ENSMUSG00000040713	Creg1	cellular repressor of E1A-stimulated genes 1
chr11	80264107	80264607	501	*	2.9446	1.45716	234.687	1	1	0	2.98431e-10	2.00843e-07	up	significant	Promoter (<=1kb)	11	80264051	80266751	2701	1	59040	ENSMUST00000236882.1	56	ENSMUSG00000017686	Rhot1	ras homolog family member T1
chr6	51108459	51108959	501	*	2.10593	2.55091	234.22	1	1	0	3.01661e-10	2.01788e-07	up	significant	Distal Intergenic	6	51269812	51269910	99	2	387166	ENSMUST00000083571.1	160951	ENSMUSG00000065505	Mir148a	microRNA 148a
chr1	134232636	134233136	501	*	2.30197	2.05835	233.259	1	1	0	3.10245e-10	2.03286e-07	up	significant	Promoter (1-2kb)	1	134199223	134234578	35356	2	11539	ENSMUST00000169927.1	1442	ENSMUSG00000042429	Adora1	adenosine A1 receptor
chr1	168243778	168244278	501	*	2.47171	1.7073	233.394	1	1	0	3.09202e-10	2.03286e-07	up	significant	Intron (ENSMUST00000188912.6/18514, intron 2 of 7)	1	168158370	168164662	6293	2	18514	ENSMUST00000097471.3	-79116	ENSMUSG00000052534	Pbx1	pre B cell leukemia homeobox 1
chr2	155453648	155454720	1073	*	2.9198	1.33743	258.529	2	2	0	3.10451e-10	2.03286e-07	up	significant	Intron (ENSMUST00000109670.7/56406, intron 1 of 15)	2	155420277	155440785	20509	2	56406	ENSMUST00000109669.7	-12863	ENSMUSG00000038369	Ncoa6	nuclear receptor coactivator 6
chr2	168085474	168085974	501	*	2.16115	2.22232	232.959	1	1	0	3.12899e-10	2.03286e-07	up	significant	Intron (ENSMUST00000052125.6/58220, intron 1 of 2)	2	168081004	168101203	20200	1	58220	ENSMUST00000052125.6	4470	ENSMUSG00000044641	Pard6b	par-6 family cell polarity regulator beta
chr3	19284183	19284683	501	*	2.96963	0.910103	233.393	1	1	0	3.11331e-10	2.03286e-07	up	significant	Intron (ENSMUST00000099195.9/18583, intron 1 of 12)	3	19224682	19265008	40327	2	18583	ENSMUST00000091314.10	-19175	ENSMUSG00000069094	Pde7a	phosphodiesterase 7A
chr4	12354623	12355123	501	*	3.16844	0.83378	233.178	1	1	0	3.14899e-10	2.03286e-07	up	significant	Distal Intergenic	4	12153723	12172015	18293	2	68099	ENSMUST00000177837.7	-182608	ENSMUSG00000028218	Cibar1	CBY1 interacting BAR domain containing 1
chr10	42265262	42265762	501	*	3.46623	1.1516	233.055	1	1	0	3.15589e-10	2.03286e-07	up	significant	Intron (ENSMUST00000105502.7/56484, intron 2 of 3)	10	42197554	42258366	60813	2	56484	ENSMUST00000177542.1	-6896	ENSMUSG00000048756	Foxo3	forkhead box O3
chr13	45512412	45513615	1204	*	2.18286	2.63711	258.219	2	1	0	3.11931e-10	2.03286e-07	up	significant	Promoter (<=1kb)	13	45513840	45545898	32059	1	66355	ENSMUST00000128873.1	-225	ENSMUSG00000000253	Gmpr	guanosine monophosphate reductase
chr1	160271507	160272007	501	*	2.7623	1.55886	231.519	1	1	0	3.26759e-10	2.04381e-07	up	significant	Intron (ENSMUST00000194105.1/ENSMUST00000194105.1, intron 2 of 4)	1	160226660	160287338	60679	2	29809	ENSMUST00000194824.5	15331	ENSMUSG00000026721	Rabgap1l	RAB GTPase activating protein 1-like
chr4	119245551	119246051	501	*	2.35268	3.02286	230.914	1	1	0	3.31978e-10	2.04381e-07	up	significant	Promoter (<=1kb)	4	119245020	119248133	3114	1	56401	ENSMUST00000142361.7	531	ENSMUSG00000028641	P3h1	prolyl 3-hydroxylase 1
chr6	108507228	108507728	501	*	2.4762	1.75758	230.99	1	1	0	3.31539e-10	2.04381e-07	up	significant	Intron (ENSMUST00000032192.8/16438, intron 54 of 61)	6	108518732	108519672	941	1	16438	ENSMUST00000205005.1	-11004	ENSMUSG00000030102	Itpr1	inositol 1,4,5-trisphosphate receptor 1
chr7	70576436	70576936	501	*	2.91456	1.38404	231.102	1	1	0	3.31159e-10	2.04381e-07	up	significant	Exon (ENSMUST00000207627.1/ENSMUST00000207627.1, exon 1 of 3)	7	70388305	70388842	538	1	434198	ENSMUST00000080024.5	188131	ENSMUSG00000100005	B130024G19Rik	RIKEN cDNA B130024G19 gene
chr9	110683973	110684473	501	*	2.50603	2.54634	231.915	1	1	0	3.22509e-10	2.04381e-07	up	significant	Intron (ENSMUST00000019803.8/72654, intron 1 of 6)	9	110666925	110711285	44361	1	72654	ENSMUST00000195979.1	17048	ENSMUSG00000019659	Ccdc12	coiled-coil domain containing 12
chr10	59793405	59793905	501	*	3.24267	0.961941	232.645	1	1	0	3.19276e-10	2.04381e-07	up	significant	Intron (ENSMUST00000165563.7/216001, intron 8 of 11)	10	59799199	59800254	1056	2	102640356	ENSMUST00000168284.1	6349	ENSMUSG00000091184	Gm17059	predicted gene 17059
chr15	83233511	83234011	501	*	3.0848	0.903455	232.039	1	1	0	3.24391e-10	2.04381e-07	up	significant	Intron (ENSMUST00000049530.13/239559, intron 1 of 2)	15	83228333	83251729	23397	2	239559	ENSMUST00000229687.1	17718	ENSMUSG00000047878	A4galt	alpha 1,4-galactosyltransferase
chr16	23403363	23403863	501	*	1.71984	2.9787	232.107	1	1	0	3.20618e-10	2.04381e-07	up	significant	Distal Intergenic	16	23429133	23433960	4828	1	239766	ENSMUST00000038730.6	-25270	ENSMUSG00000033383	Rtp1	receptor transporter protein 1
chr19	53595232	53595732	501	*	3.25741	0.668557	232.273	1	1	0	3.25864e-10	2.04381e-07	up	significant	Distal Intergenic	19	53600398	53645833	45436	1	13006	ENSMUST00000025930.9	-4666	ENSMUSG00000024974	Smc3	structural maintenance of chromosomes 3
chr19	57114972	57115472	501	*	2.06375	2.18216	231.319	1	1	0	3.28155e-10	2.04381e-07	up	significant	Intron (ENSMUST00000079360.11/226251, intron 6 of 25)	19	57036479	57118913	82435	2	226251	ENSMUST00000111526.7	3441	ENSMUSG00000025085	Ablim1	actin-binding LIM protein 1
chr2	38647564	38648064	501	*	3.07052	2.52819	230.727	1	1	0	3.33977e-10	2.04706e-07	up	significant	Distal Intergenic	2	38588036	38644087	56052	2	19177	ENSMUST00000028083.5	-3477	ENSMUSG00000026750	Psmb7	proteasome (prosome, macropain) subunit, beta type 7
chr6	28573205	28573705	501	*	2.14411	2.48746	230.408	1	1	0	3.3696e-10	2.04731e-07	up	significant	Intron (ENSMUST00000164915.7/56463, intron 9 of 16)	6	28561817	28724971	163155	1	56463	ENSMUST00000171532.7	11388	ENSMUSG00000001424	Snd1	staphylococcal nuclease and tudor domain containing 1
chr10	42258275	42258775	501	*	2.73488	1.6168	230.504	1	1	0	3.36521e-10	2.04731e-07	up	significant	Promoter (<=1kb)	10	42197554	42258366	60813	2	56484	ENSMUST00000177542.1	0	ENSMUSG00000048756	Foxo3	forkhead box O3
chr1	191414321	191414821	501	*	2.76658	1.79557	230.223	1	1	0	3.39174e-10	2.05179e-07	up	significant	Distal Intergenic	1	191372571	191399299	26729	2	226849	ENSMUST00000195859.1	-15022	ENSMUSG00000026626	Ppp2r5a	protein phosphatase 2, regulatory subunit B', alpha
chr3	37801422	37801922	501	*	3.10734	0.869588	229.809	1	1	0	3.46614e-10	2.0677e-07	up	significant	Distal Intergenic	3	37714326	37724490	10165	2	381438	ENSMUST00000099128.1	-76932	ENSMUSG00000058174	Gm5148	predicted gene 5148
chr3	87540734	87541234	501	*	2.71401	1.0928	228.858	1	1	0	3.53894e-10	2.0677e-07	up	significant	Distal Intergenic	3	87550099	87561109	11011	1	546801	ENSMUST00000238894.1	-8865	ENSMUSG00000118505	Etv3l	ets variant 3-like
chr5	151193873	151194373	501	*	2.67789	1.7716	228.805	1	1	0	3.53551e-10	2.0677e-07	up	significant	Intron (ENSMUST00000129088.7/243362, intron 1 of 3)	5	151037510	151190269	152760	2	243362	ENSMUST00000110483.8	-3604	ENSMUSG00000016128	Stard13	StAR related lipid transfer domain containing 13
chr6	85331276	85331776	501	*	2.96849	2.37675	229.579	1	1	0	3.45422e-10	2.0677e-07	up	significant	Promoter (<=1kb)	6	85318872	85332750	13879	2	94282	ENSMUST00000113787.1	974	ENSMUSG00000033720	Sfxn5	sideroflexin 5
chr8	10653280	10653780	501	*	2.47509	1.76016	228.539	1	1	0	3.56246e-10	2.0677e-07	up	significant	Distal Intergenic	8	10871509	10882435	10927	2	320014	ENSMUST00000208358.1	228655	ENSMUSG00000109473	B930025P03Rik	RIKEN cDNA B930025P03 gene
chr11	37596229	37596729	501	*	1.72207	3.04823	228.923	1	1	0	3.51901e-10	2.0677e-07	up	significant	Distal Intergenic	11	37658989	37673166	14178	1	100039148	ENSMUST00000131013.1	-62260	ENSMUSG00000087388	Gm12128	predicted gene 12128
chr13	45695021	45695521	501	*	2.4676	1.57632	229.271	1	1	0	3.48759e-10	2.0677e-07	up	significant	Intron (ENSMUST00000091628.10/20238, intron 6 of 7)	13	45538809	45542550	3742	1	66355	ENSMUST00000129176.1	156212	ENSMUSG00000000253	Gmpr	guanosine monophosphate reductase
chr14	33305590	33306090	501	*	2.1979	3.55781	228.943	1	1	0	3.51689e-10	2.0677e-07	up	significant	Promoter (<=1kb)	14	33306118	33369932	63815	1	239027	ENSMUST00000137590.7	-28	ENSMUSG00000063506	Arhgap22	Rho GTPase activating protein 22
chr14	61087951	61088451	501	*	2.42816	1.85093	228.353	1	1	0	3.58151e-10	2.0677e-07	up	significant	Distal Intergenic	14	60974361	61046490	72130	2	29820	ENSMUST00000224371.1	-41461	ENSMUSG00000060548	Tnfrsf19	tumor necrosis factor receptor superfamily, member 19
chr14	76585985	76586485	501	*	2.63924	1.4178	229.423	1	1	0	3.47461e-10	2.0677e-07	up	significant	Distal Intergenic	14	76539980	76556889	16910	2	72661	ENSMUST00000228524.1	-29096	ENSMUSG00000052584	Serp2	stress-associated endoplasmic reticulum protein family member 2
chr16	97956013	97957124	1112	*	2.89706	1.89346	253.07	2	2	0	3.5799e-10	2.0677e-07	up	significant	Promoter (2-3kb)	16	97949764	97953098	3335	2	114565	ENSMUST00000231256.1	-2915	ENSMUSG00000046962	Zbtb21	zinc finger and BTB domain containing 21
chr3	19622355	19622855	501	*	3.09178	1.00517	228.442	1	1	0	3.5976e-10	2.06841e-07	up	significant	Intron (ENSMUST00000119133.1/ENSMUST00000119133.1, intron 1 of 1)	3	19644474	19692421	47948	1	381485	ENSMUST00000029139.8	-21619	ENSMUSG00000060913	Trim55	tripartite motif-containing 55
chr7	28957247	28957747	501	*	2.34173	2.09382	228.006	1	1	0	3.61721e-10	2.07032e-07	up	significant	Intron (ENSMUST00000068045.13/60595, intron 1 of 20)	7	28898620	28962223	63604	2	60595	ENSMUST00000127210.7	4476	ENSMUSG00000054808	Actn4	actinin alpha 4
chr7	98828844	98829344	501	*	2.57932	2.6347	227.808	1	1	0	3.63765e-10	2.07032e-07	up	significant	Distal Intergenic	7	98835112	98846587	11476	1	22411	ENSMUST00000165122.7	-5768	ENSMUSG00000015957	Wnt11	wingless-type MMTV integration site family, member 11
chr10	75261691	75262191	501	*	2.24985	2.2293	227.737	1	1	0	3.64556e-10	2.07032e-07	up	significant	Promoter (<=1kb)	10	75260967	75270358	9392	1	74392	ENSMUST00000219430.1	724	ENSMUSG00000033444	Specc1l	sperm antigen with calponin homology and coiled-coil domains 1-like
chr13	98275511	98276011	501	*	1.71069	3.0749	227.542	1	1	0	3.66543e-10	2.07314e-07	up	significant	Distal Intergenic	13	98268430	98271467	3038	1	68558	ENSMUST00000155629.1	7081	ENSMUSG00000021661	Ankra2	ankyrin repeat family A member 2
chr1	166296310	166298156	1847	*	2.85066	1.48555	266.461	3	2	0	3.7896e-10	2.1291e-07	up	significant	Intron (ENSMUST00000111416.6/100039795, intron 6 of 9)	1	166254193	166311270	57078	1	100039795	ENSMUST00000195557.5	42117	ENSMUSG00000040612	Ildr2	immunoglobulin-like domain containing receptor 2
chr19	57339287	57339787	501	*	2.23966	2.09918	226.385	1	1	0	3.79497e-10	2.1291e-07	up	significant	Intron (ENSMUST00000235159.1/320879, intron 1 of 2)	19	57360680	57389586	28907	1	226252	ENSMUST00000036407.5	-20893	ENSMUSG00000033478	Fhip2a	FHF complex subunit HOOK interacting protein 2A
chr10	77142260	77142760	501	*	2.97501	0.949008	226.182	1	1	0	3.84399e-10	2.14794e-07	up	significant	Intron (ENSMUST00000081654.12/12822, intron 2 of 41)	10	77052178	77166548	114371	2	12822	ENSMUST00000081654.12	23788	ENSMUSG00000001435	Col18a1	collagen, type XVIII, alpha 1
chr2	131037530	131038030	501	*	2.79374	1.76701	225.6	1	1	0	3.88851e-10	2.16413e-07	up	significant	Promoter (2-3kb)	2	131040319	131040398	80	2	102465606	ENSMUST00000184185.1	2368	ENSMUSG00000098686	Mir6973b	microRNA 6973b
chr2	35267104	35267604	501	*	3.00919	1.41238	225.425	1	1	0	3.91629e-10	2.1709e-07	up	significant	Intron (ENSMUST00000201185.3/227753, intron 2 of 17)	2	35256449	35290447	33999	1	227753	ENSMUST00000139867.4	10655	ENSMUSG00000026879	Gsn	gelsolin
chr3	142463311	142463811	501	*	3.21643	0.860107	225.107	1	1	0	3.99356e-10	2.17901e-07	up	significant	Distal Intergenic	3	142493978	142511104	17127	1	229898	ENSMUST00000198803.1	-30167	ENSMUSG00000105504	Gbp5	guanylate binding protein 5
chr7	134410500	134411000	501	*	2.97476	1.31855	224.805	1	1	0	3.99103e-10	2.17901e-07	up	significant	Intron (ENSMUST00000238294.1/71007, intron 2 of 3)	7	134354303	134385661	31359	2	71007	ENSMUST00000174271.1	-24839	ENSMUSG00000030994	D7Ertd443e	DNA segment, Chr 7, ERATO Doi 443, expressed
chr9	72699759	72701033	1275	*	2.5078	1.78759	249.142	2	2	0	3.97818e-10	2.17901e-07	up	significant	Intron (ENSMUST00000034740.14/17999, intron 6 of 28)	9	72693439	72749852	56414	1	17999	ENSMUST00000238315.1	6320	ENSMUSG00000032216	Nedd4	neural precursor cell expressed, developmentally down-regulated 4
chr16	5070259	5070759	501	*	1.99607	2.60173	225.005	1	1	0	3.95329e-10	2.17901e-07	up	significant	Promoter (2-3kb)	16	5073430	5082818	9389	1	170644	ENSMUST00000229355.1	-2671	ENSMUSG00000039473	Ubn1	ubinuclein 1
chr9	107706730	107707230	501	*	1.94393	2.65506	224.247	1	1	0	4.04397e-10	2.18086e-07	up	significant	Promoter (1-2kb)	9	107682418	107705556	23139	2	20350	ENSMUST00000192727.5	-1174	ENSMUSG00000034684	Sema3f	sema domain, immunoglobulin domain (Ig), short basic domain, secreted, (semaphorin) 3F
chr11	51940539	51941039	501	*	1.9769	2.41132	224.316	1	1	0	4.03591e-10	2.18086e-07	up	significant	Distal Intergenic	11	51967661	51977334	9674	1	52626	ENSMUST00000102763.4	-26622	ENSMUSG00000020392	Cdkn2aipnl	CDKN2A interacting protein N-terminal like
chr14	100175394	100175894	501	*	2.28041	2.2312	224.408	1	1	0	4.02562e-10	2.18086e-07	up	significant	Intron (ENSMUST00000228216.1/16597, intron 1 of 7)	14	99874486	100149764	275279	2	16597	ENSMUST00000097079.4	-25630	ENSMUSG00000072294	Klf12	Kruppel-like transcription factor 12
chr5	36146925	36147425	501	*	2.38888	2.40167	223.431	1	1	0	4.1453e-10	2.21831e-07	up	significant	Intron (ENSMUST00000037370.13/81840, intron 3 of 26)	5	36204021	36206568	2548	1	76943	ENSMUST00000052224.5	-56596	ENSMUSG00000043430	Psapl1	prosaposin-like 1
chr6	93467787	93468287	501	*	2.60199	1.26063	223.54	1	1	0	4.14014e-10	2.21831e-07	up	significant	Distal Intergenic	6	93785303	93792539	7237	2	14924	ENSMUST00000204788.1	324252	ENSMUSG00000045095	Magi1	membrane associated guanylate kinase, WW and PDZ domain containing 1
chr4	45459360	45459860	501	*	2.59648	1.33332	223.323	1	1	0	4.16621e-10	2.22069e-07	up	significant	Intron (ENSMUST00000147926.7/230126, intron 1 of 4)	4	45423278	45482802	59525	2	230126	ENSMUST00000147926.7	22942	ENSMUSG00000044813	Shb	src homology 2 domain-containing transforming protein B
chr4	133028097	133028597	501	*	2.50036	2.23085	222.644	1	1	0	4.24551e-10	2.22069e-07	up	significant	Intron (ENSMUST00000154646.7/230793, intron 2 of 3)	4	133039493	133077242	37750	1	230793	ENSMUST00000105914.1	-10896	ENSMUSG00000037692	Ahdc1	AT hook, DNA binding motif, containing 1
chr7	82030945	82031445	501	*	3.47075	1.20088	223.389	1	1	0	4.19325e-10	2.22069e-07	up	significant	Distal Intergenic	7	81966653	81992307	25655	2	12173	ENSMUST00000026096.9	-38638	ENSMUSG00000025105	Bnc1	basonuclin zinc finger protein 1
chr9	107701576	107702076	501	*	2.32169	1.79327	222.899	1	1	0	4.21421e-10	2.22069e-07	up	significant	Intron (ENSMUST00000080560.8/20350, intron 2 of 17)	9	107682418	107705556	23139	2	20350	ENSMUST00000192727.5	3480	ENSMUSG00000034684	Sema3f	sema domain, immunoglobulin domain (Ig), short basic domain, secreted, (semaphorin) 3F
chr10	82863147	82864271	1125	*	2.70518	2.95172	246.891	2	2	0	4.22674e-10	2.22069e-07	up	significant	Promoter (2-3kb)	10	82866626	82867930	1305	1	66341	ENSMUST00000211623.1	-2355	ENSMUSG00000109864	Eid3	EP300 interacting inhibitor of differentiation 3
chr14	73111994	73112494	501	*	2.76529	1.74055	222.699	1	1	0	4.24242e-10	2.22069e-07	up	significant	Distal Intergenic	14	73123037	73161986	38950	1	105670	ENSMUST00000163339.7	-10543	ENSMUSG00000022106	Rcbtb2	regulator of chromosome condensation (RCC1) and BTB (POZ) domain containing protein 2
chr1	90284261	90284761	501	*	2.40294	1.69576	222.035	1	1	0	4.32659e-10	2.23786e-07	up	significant	Distal Intergenic	1	90204006	90213833	9828	1	12778	ENSMUST00000159654.1	80255	ENSMUSG00000044337	Ackr3	atypical chemokine receptor 3
chr4	55676470	55676970	501	*	2.7753	2.10674	222.22	1	1	0	4.30178e-10	2.23786e-07	up	significant	Distal Intergenic	4	55527143	55532466	5324	2	16600	ENSMUST00000107619.2	-144004	ENSMUSG00000003032	Klf4	Kruppel-like transcription factor 4 (gut)
chr15	103321161	103322320	1160	*	2.29571	2.7178	246.11	2	2	0	4.31817e-10	2.23786e-07	up	significant	Promoter (1-2kb)	15	103313908	103323510	9603	2	29813	ENSMUST00000229551.1	1190	ENSMUSG00000000552	Zfp385a	zinc finger protein 385A
chr1	170672651	170673151	501	*	2.31065	2.37421	221.346	1	1	0	4.41496e-10	2.24236e-07	up	significant	Intron (ENSMUST00000046792.8/320078, intron 6 of 7)	1	170644532	170682789	38258	1	320078	ENSMUST00000046792.8	28119	ENSMUSG00000038463	Olfml2b	olfactomedin-like 2B
chr2	157411132	157411632	501	*	3.03645	1.74184	221.532	1	1	0	4.39766e-10	2.24236e-07	up	significant	Distal Intergenic	2	157418444	157471835	53392	1	20779	ENSMUST00000109533.7	-6812	ENSMUSG00000027646	Src	Rous sarcoma oncogene
chr3	79148705	79149205	501	*	2.65875	1.63087	221.188	1	1	0	4.44128e-10	2.24236e-07	up	significant	Promoter (2-3kb)	3	79062528	79145875	83348	2	76089	ENSMUST00000118340.6	-2830	ENSMUSG00000062232	Rapgef2	Rap guanine nucleotide exchange factor (GEF) 2
chr4	106281580	106282080	501	*	2.26786	1.91161	221.094	1	1	0	4.45036e-10	2.24236e-07	up	significant	Intron (ENSMUST00000140196.1/105244641, intron 4 of 4)	4	106316213	106441317	125105	1	329908	ENSMUST00000165709.7	-34133	ENSMUSG00000028514	Usp24	ubiquitin specific peptidase 24
chr4	136917052	136917552	501	*	2.65986	2.44453	221.138	1	1	0	4.44353e-10	2.24236e-07	up	significant	Distal Intergenic	4	136895917	136898803	2887	2	12259	ENSMUST00000046285.5	-18249	ENSMUSG00000036887	C1qa	complement component 1, q subcomponent, alpha polypeptide
chr5	110574837	110575337	501	*	2.51639	1.60704	221.577	1	1	0	4.38836e-10	2.24236e-07	up	significant	Intron (ENSMUST00000040001.13/231605, intron 1 of 10)	5	110603521	110621377	17857	1	231605	ENSMUST00000200404.4	-28184	ENSMUSG00000033316	Galnt9	polypeptide N-acetylgalactosaminyltransferase 9
chr7	130980073	130980573	501	*	3.1885	0.680472	221.73	1	1	0	4.44209e-10	2.24236e-07	up	significant	Promoter (1-2kb)	7	130981670	130982443	774	1	56213	ENSMUST00000140741.1	-1097	ENSMUSG00000006205	Htra1	HtrA serine peptidase 1
chr15	76616228	76616728	501	*	2.62395	1.80311	221.008	1	1	0	4.46422e-10	2.24236e-07	up	significant	Promoter (<=1kb)	15	76614540	76616430	1891	2	72027	ENSMUST00000230317.1	0	ENSMUSG00000063354	Slc39a4	solute carrier family 39 (zinc transporter), member 4
chr3	108694246	108694746	501	*	3.35725	0.944659	219.655	1	1	0	4.71375e-10	2.2561e-07	up	significant	Intron (ENSMUST00000029482.15/76123, intron 10 of 14)	3	108701424	108702513	1090	2	76123	ENSMUST00000154263.1	7767	ENSMUSG00000027883	Gpsm2	G-protein signalling modulator 2 (AGS3-like, C. elegans)
chr4	47407129	47407629	501	*	2.59381	1.70094	218.863	1	1	0	4.76722e-10	2.2561e-07	up	significant	Intron (ENSMUST00000007757.14/21812, intron 8 of 8)	4	47386216	47411035	24820	1	21812	ENSMUST00000107725.2	20913	ENSMUSG00000007613	Tgfbr1	transforming growth factor, beta receptor I
chr4	126241950	126242450	501	*	2.24671	1.81	218.938	1	1	0	4.75365e-10	2.2561e-07	up	significant	Promoter (1-2kb)	4	126232167	126240111	7945	2	245877	ENSMUST00000125981.7	-1839	ENSMUSG00000028849	Map7d1	MAP7 domain containing 1
chr7	67380301	67380801	501	*	2.69575	1.10825	218.98	1	1	0	4.76098e-10	2.2561e-07	up	significant	Distal Intergenic	7	67251809	67372858	121050	2	17258	ENSMUST00000133074.1	-7443	ENSMUSG00000030557	Mef2a	myocyte enhancer factor 2A
chr7	129222272	129223500	1229	*	3.18941	1.25891	243.426	2	2	0	4.67789e-10	2.2561e-07	up	significant	Distal Intergenic	7	129257031	129391412	134382	1	381925	ENSMUST00000094018.5	-33531	ENSMUSG00000070366	Plpp4	phospholipid phosphatase 4
chr8	95358700	95359200	501	*	2.07071	2.26694	220.001	1	1	0	4.59962e-10	2.2561e-07	up	significant	Intron (ENSMUST00000034243.6/17388, intron 1 of 9)	8	95352268	95375080	22813	1	17388	ENSMUST00000034243.6	6432	ENSMUSG00000031790	Mmp15	matrix metallopeptidase 15
chr9	69886279	69886779	501	*	2.48995	1.81189	219.379	1	1	0	4.69086e-10	2.2561e-07	up	significant	Distal Intergenic	9	69989466	70008317	18852	1	12175	ENSMUST00000034754.11	-102687	ENSMUSG00000011958	Bnip2	BCL2/adenovirus E1B interacting protein 2
chr10	84409206	84409706	501	*	1.91136	2.88311	219.069	1	1	0	4.73165e-10	2.2561e-07	up	significant	Exon (ENSMUST00000020220.14/77976, exon 2 of 7)	10	84375296	84392388	17093	2	77976	ENSMUST00000129355.1	-16818	ENSMUSG00000020032	Nuak1	NUAK family, SNF1-like kinase, 1
chr11	60178438	60178938	501	*	2.42234	1.70388	219.579	1	1	0	4.66261e-10	2.2561e-07	up	significant	Promoter (2-3kb)	11	60175879	60199197	23319	1	19377	ENSMUST00000102688.1	2559	ENSMUSG00000062115	Rai1	retinoic acid induced 1
chr11	86961896	86962396	501	*	1.80908	3.00645	219.348	1	1	0	4.69124e-10	2.2561e-07	up	significant	Intron (ENSMUST00000018571.4/77864, intron 2 of 4)	11	86940599	86972024	31426	2	77864	ENSMUST00000238921.1	9628	ENSMUSG00000018427	Ypel2	yippee like 2
chr11	117934124	117934624	501	*	2.05616	2.88445	219.63	1	1	0	4.65109e-10	2.2561e-07	up	significant	Distal Intergenic	11	117966079	117969186	3108	2	12702	ENSMUST00000054002.3	34562	ENSMUSG00000053113	Socs3	suppressor of cytokine signaling 3
chr11	121207527	121208027	501	*	2.9573	0.796023	219.994	1	1	0	4.64339e-10	2.2561e-07	up	significant	Promoter (<=1kb)	11	121207703	121222647	14945	1	238023	ENSMUST00000151495.7	0	ENSMUSG00000039307	Hexd	hexosaminidase D
chr13	44912804	44913304	501	*	2.66161	1.41602	219.539	1	1	0	4.67298e-10	2.2561e-07	up	significant	Exon (ENSMUST00000173704.7/16468, exon 14 of 19)	13	44922234	44947144	24911	2	94245	ENSMUST00000222321.1	33840	ENSMUSG00000057531	Dtnbp1	dystrobrevin binding protein 1
chr15	38237795	38238295	501	*	2.21598	2.41286	220.537	1	1	0	4.52487e-10	2.2561e-07	up	significant	Exon (ENSMUST00000228654.1/ENSMUST00000228654.1, exon 1 of 1)	15	38219203	38226735	7533	1	18285	ENSMUST00000081966.4	18592	ENSMUSG00000061923	Odf1	outer dense fiber of sperm tails 1
chr15	83417404	83418748	1345	*	2.66306	1.79538	243.185	2	2	0	4.68647e-10	2.2561e-07	up	significant	Intron (ENSMUST00000171436.7/23970, intron 1 of 10)	15	83388550	83423790	35241	2	23970	ENSMUST00000230816.1	5042	ENSMUSG00000016664	Pacsin2	protein kinase C and casein kinase substrate in neurons 2
chr18	11348991	11349491	501	*	2.09823	2.85492	219.957	1	1	0	4.60494e-10	2.2561e-07	up	significant	Distal Intergenic	18	11633276	11743207	109932	1	225182	ENSMUST00000115861.8	-283785	ENSMUSG00000041238	Rbbp8	retinoblastoma binding protein 8, endonuclease
chr18	81215324	81215824	501	*	2.86674	1.58018	219.614	1	1	0	4.66261e-10	2.2561e-07	up	significant	Distal Intergenic	18	80966376	80986771	20396	2	20689	ENSMUST00000057950.8	-228553	ENSMUSG00000024565	Sall3	spalt like transcription factor 3
chr6	5750133	5750633	501	*	2.5455	1.31749	218.637	1	1	0	4.8043e-10	2.26594e-07	up	significant	Intron (ENSMUST00000115556.7/13426, intron 1 of 16)	6	5757419	5784898	27480	1	13426	ENSMUST00000204149.1	-6786	ENSMUSG00000029757	Dync1i1	dynein cytoplasmic 1 intermediate chain 1
chr4	53553878	53554378	501	*	2.53138	1.80076	218.389	1	1	0	4.83587e-10	2.27312e-07	up	significant	Intron (ENSMUST00000102911.9/100434, intron 13 of 15)	4	53535612	53621798	86187	1	100434	ENSMUST00000107645.1	18266	ENSMUSG00000028412	Slc44a1	solute carrier family 44, member 1
chr2	167714898	167715398	501	*	2.63684	1.45638	218.087	1	1	0	4.88536e-10	2.28865e-07	up	significant	Intron (ENSMUST00000141923.1/329562, intron 1 of 3)	2	167691181	167697801	6621	1	329562	ENSMUST00000130679.1	23717	ENSMUSG00000006462	A530013C23Rik	RIKEN cDNA A530013C23 gene
chr9	65790826	65791326	501	*	2.48779	1.77753	217.685	1	1	0	4.94181e-10	2.30733e-07	up	significant	Intron (ENSMUST00000159109.1/214812, intron 2 of 9)	9	65795230	65797912	2683	2	214812	ENSMUST00000160747.1	6586	ENSMUSG00000040524	Zfp609	zinc finger protein 609
chr2	27718195	27718695	501	*	2.32278	2.12443	217.529	1	1	0	4.96335e-10	2.30964e-07	up	significant	Promoter (2-3kb)	2	27721151	27754348	33198	1	20181	ENSMUST00000238859.1	-2456	ENSMUSG00000015846	Rxra	retinoid X receptor alpha
chr8	120292283	120292783	501	*	2.34441	1.70341	217.349	1	1	0	4.99308e-10	2.30966e-07	up	significant	Intron (ENSMUST00000127664.1/108148, intron 1 of 15)	8	120228456	120553634	325179	1	382034	ENSMUST00000180448.2	63827	ENSMUSG00000031822	Gse1	genetic suppressor element 1, coiled-coil protein
chr10	69218995	69219495	501	*	2.07039	2.07907	217.31	1	1	0	4.99659e-10	2.30966e-07	up	significant	Promoter (<=1kb)	10	69219385	69249728	30344	1	69288	ENSMUST00000172261.2	0	ENSMUSG00000019944	Rhobtb1	Rho-related BTB domain containing 1
chr3	145656900	145657400	501	*	2.59957	1.83417	217.133	1	1	0	5.02701e-10	2.31602e-07	up	significant	Intron (ENSMUST00000197148.1/ENSMUST00000197148.1, intron 1 of 1)	3	145646976	145649981	3006	2	16007	ENSMUST00000029846.4	-6919	ENSMUSG00000028195	Ccn1	cellular communication network factor 1
chr2	71864897	71865397	501	*	2.57409	2.11753	216.094	1	1	0	5.18974e-10	2.32798e-07	up	significant	Distal Intergenic	2	71873224	71903858	30635	1	228026	ENSMUST00000006669.5	-7827	ENSMUSG00000006494	Pdk1	pyruvate dehydrogenase kinase, isoenzyme 1
chr2	158114921	158115421	501	*	2.56301	2.9197	216.28	1	1	0	5.1575e-10	2.32798e-07	up	significant	Intron (ENSMUST00000152452.7/70470, intron 5 of 5)	2	158070367	158091797	21431	2	72340	ENSMUST00000186977.1	-23124	ENSMUSG00000100860	2010009K17Rik	RIKEN cDNA 2010009K17 gene
chr4	91358608	91359108	501	*	2.5238	1.41007	216.203	1	1	0	5.17791e-10	2.32798e-07	up	significant	Promoter (1-2kb)	4	91264102	91356682	92581	2	15569	ENSMUST00000177109.1	-1926	ENSMUSG00000008489	Elavl2	ELAV like RNA binding protein 1
chr4	129033340	129033840	501	*	1.6139	3.43461	216.331	1	1	0	5.14844e-10	2.32798e-07	up	significant	Distal Intergenic	4	129058271	129084526	26256	1	75234	ENSMUST00000168461.7	-24431	ENSMUSG00000028793	Rnf19b	ring finger protein 19B
chr7	79892444	79892944	501	*	1.64554	3.10716	216.15	1	1	0	5.17751e-10	2.32798e-07	up	significant	Intron (ENSMUST00000075657.7/11778, intron 4 of 5)	7	79882511	79920596	38086	2	11778	ENSMUST00000206725.1	27652	ENSMUSG00000063801	Ap3s2	adaptor-related protein complex 3, sigma 2 subunit
chr8	125974170	125974670	501	*	2.92381	1.55954	216.886	1	1	0	5.07226e-10	2.32798e-07	up	significant	Distal Intergenic	8	125995170	126030685	35516	1	16525	ENSMUST00000046765.9	-20500	ENSMUSG00000033998	Kcnk1	potassium channel, subfamily K, member 1
chr10	7958962	7959462	501	*	2.61378	1.45637	216.109	1	1	0	5.19336e-10	2.32798e-07	up	significant	Promoter (2-3kb)	10	7905653	7956230	50578	2	68652	ENSMUST00000146444.7	-2732	ENSMUSG00000015755	Tab2	TGF-beta activated kinase 1/MAP3K7 binding protein 2
chr10	18625491	18625991	501	*	2.29595	3.29375	215.99	1	1	0	5.20356e-10	2.32798e-07	up	significant	Intron (ENSMUST00000215836.1/215821, intron 18 of 33)	10	18539498	18546076	6579	2	56016	ENSMUST00000020000.6	-79415	ENSMUSG00000019853	Hebp2	heme binding protein 2
chr14	60721405	60721905	501	*	2.70724	1.38052	216.604	1	1	0	5.11656e-10	2.32798e-07	up	significant	Intron (ENSMUST00000160973.7/219140, intron 4 of 12)	14	60732906	60764549	31644	1	219140	ENSMUST00000162945.1	-11001	ENSMUSG00000021990	Spata13	spermatogenesis associated 13
chr3	89901573	89902073	501	*	2.34439	1.6394	215.561	1	1	0	5.27849e-10	2.33152e-07	up	significant	Intron (ENSMUST00000197679.4/16194, intron 1 of 9)	3	89869324	89913162	43839	2	16194	ENSMUST00000029559.6	11089	ENSMUSG00000027947	Il6ra	interleukin 6 receptor, alpha
chr6	135859547	135860047	501	*	2.86185	1.9341	215.869	1	1	0	5.22898e-10	2.33152e-07	up	significant	Intron (ENSMUST00000053880.12/14812, intron 4 of 13)	6	135679637	135684527	4891	1	75024	ENSMUST00000203439.1	179910	ENSMUSG00000107396	4930425L21Rik	RIKEN cDNA 4930425L21 gene
chr11	8503671	8504171	501	*	2.18439	2.68289	215.637	1	1	0	5.26152e-10	2.33152e-07	up	significant	Intron (ENSMUST00000239091.1/319939, intron 16 of 30)	11	8451070	8468675	17606	2	319939	ENSMUST00000129074.1	-34996	ENSMUSG00000020422	Tns3	tensin 3
chr11	35262402	35262902	501	*	2.45386	2.18985	215.576	1	1	0	5.27337e-10	2.33152e-07	up	significant	Intron (ENSMUST00000069837.3/20564, intron 4 of 35)	11	35177783	35510128	332346	1	20564	ENSMUST00000153098.1	84619	ENSMUSG00000056427	Slit3	slit guidance ligand 3
chr15	11762109	11762609	501	*	2.65461	1.08989	215.195	1	1	0	5.35167e-10	2.3443e-07	up	significant	Distal Intergenic	15	11842260	11890988	48729	2	18162	ENSMUST00000226139.1	128379	ENSMUSG00000022206	Npr3	natriuretic peptide receptor 3
chr17	17550516	17551016	501	*	2.63766	1.84287	215.083	1	1	0	5.35799e-10	2.3443e-07	up	significant	Intron (ENSMUST00000041047.3/240028, intron 11 of 17)	17	17568380	17575559	7180	2	240028	ENSMUST00000231291.1	24543	ENSMUSG00000023845	Lnpep	leucyl/cystinyl aminopeptidase
chrX	71968187	71968687	501	*	3.11212	0.720044	215.619	1	1	0	5.34026e-10	2.3443e-07	up	significant	3' UTR	20	71972986	71989046	16061	1	77905	ENSMUST00000066116.7	-4299	ENSMUSG00000053593	Fate1	fetal and adult testis expressed 1
chr17	14288012	14288512	501	*	2.09901	2.29304	214.884	1	1	0	5.38729e-10	2.34974e-07	up	significant	Intron (ENSMUST00000024660.8/64074, intron 1 of 12)	17	14279559	14326128	46570	1	64074	ENSMUST00000232923.1	8453	ENSMUSG00000023886	Smoc2	SPARC related modular calcium binding 2
chr19	7153230	7153730	501	*	2.6374	1.77674	214.794	1	1	0	5.40722e-10	2.35106e-07	up	significant	Intron (ENSMUST00000040261.6/107227, intron 3 of 10)	19	7199540	7200464	925	2	107260	ENSMUST00000127241.1	46734	ENSMUSG00000024767	Otub1	OTU domain, ubiquitin aldehyde binding 1
chr2	156726796	156727296	501	*	2.12943	2.20888	214.566	1	1	0	5.44142e-10	2.35123e-07	up	significant	Intron (ENSMUST00000109567.9/228836, intron 7 of 12)	2	156721492	156764363	42872	1	228836	ENSMUST00000099145.5	5304	ENSMUSG00000061689	Dlgap4	DLG associated protein 4
chr6	34567312	34567812	501	*	1.9796	2.22784	214.604	1	1	0	5.43452e-10	2.35123e-07	up	significant	Distal Intergenic	6	34598500	34775454	176955	1	109624	ENSMUST00000079391.9	-30688	ENSMUSG00000029761	Cald1	caldesmon 1
chr9	37418790	37419290	501	*	2.804	1.2926	214.537	1	1	0	5.46075e-10	2.35228e-07	up	significant	Promoter (<=1kb)	9	37417404	37418791	1388	2	19649	ENSMUST00000167216.1	0	ENSMUSG00000032128	Robo3	roundabout guidance receptor 3
chr5	134761640	134762140	501	*	2.97337	0.781733	214.355	1	1	0	5.52975e-10	2.36008e-07	up	significant	Intron (ENSMUST00000200700.1/ENSMUST00000200700.1, intron 1 of 4)	5	134702593	134747323	44731	2	13717	ENSMUST00000015138.12	-14317	ENSMUSG00000029675	Eln	elastin
chr9	62359418	62359918	501	*	2.70741	1.36571	214.146	1	1	0	5.52411e-10	2.36008e-07	up	significant	Intron (ENSMUST00000138226.7/11737, intron 1 of 6)	9	62366938	62373676	6739	1	11737	ENSMUST00000136603.7	-7020	ENSMUSG00000032249	Anp32a	acidic nuclear phosphoprotein 32 family member A
chr12	84827484	84827984	501	*	2.47901	1.56601	214.099	1	1	0	5.52672e-10	2.36008e-07	up	significant	Intron (ENSMUST00000002073.12/16997, intron 8 of 35)	12	84791859	84799463	7605	2	16997	ENSMUST00000165141.1	-28021	ENSMUSG00000002020	Ltbp2	latent transforming growth factor beta binding protein 2
chr6	128062223	128062723	501	*	2.47992	3.13597	213.712	1	1	0	5.58769e-10	2.36306e-07	up	significant	Intron (ENSMUST00000112173.7/109246, intron 1 of 7)	6	127965762	128035005	69244	2	109246	ENSMUST00000202372.3	-27218	ENSMUSG00000030352	Tspan9	tetraspanin 9
chr12	75979018	75979518	501	*	2.43775	1.52767	213.852	1	1	0	5.56989e-10	2.36306e-07	up	significant	Intron (ENSMUST00000044217.15/319565, intron 51 of 115)	12	76022300	76027815	5516	1	319565	ENSMUST00000148825.1	-42782	ENSMUSG00000063450	Syne2	spectrin repeat containing, nuclear envelope 2
chr18	4969677	4970177	501	*	2.99229	1.26909	213.845	1	1	0	5.58602e-10	2.36306e-07	up	significant	Intron (ENSMUST00000126977.7/225115, intron 1 of 37)	18	4993813	5046877	53065	1	225115	ENSMUST00000153016.7	-23636	ENSMUSG00000024236	Svil	supervillin
chr12	97947314	97947814	501	*	2.13993	2.68534	213.346	1	1	0	5.65267e-10	2.3833e-07	up	significant	Distal Intergenic	12	98207453	98216528	9076	2	14420	ENSMUST00000222703.1	268714	ENSMUSG00000021003	Galc	galactosylceramidase
chr4	143157786	143158286	501	*	3.01323	1.50263	213.164	1	1	0	5.69999e-10	2.39599e-07	up	significant	Intron (ENSMUST00000105778.7/110593, intron 6 of 9)	4	143136100	143136162	63	2	102465618	ENSMUST00000197026.1	-21624	ENSMUSG00000106597	Mir7021	microRNA 7021
chr2	84810886	84812344	1459	*	2.11169	2.40473	235.87	2	2	0	5.75444e-10	2.40435e-07	up	significant	3' UTR	2	84806229	84809234	3006	1	56791	ENSMUST00000159150.1	4657	ENSMUSG00000027078	Ube2l6	ubiquitin-conjugating enzyme E2L 6
chr17	6817411	6817911	501	*	2.73001	1.55709	212.879	1	1	0	5.74556e-10	2.40435e-07	up	significant	Exon (ENSMUST00000231816.1/ENSMUST00000231816.1, exon 2 of 2)	17	6738041	6782784	44744	2	22350	ENSMUST00000064234.6	-34627	ENSMUSG00000052397	Ezr	ezrin
chr3	122463094	122463594	501	*	2.9122	0.857069	212.509	1	1	0	5.84705e-10	2.43573e-07	up	significant	Intron (ENSMUST00000029766.8/29815, intron 3 of 11)	3	122483723	122508448	24726	1	29815	ENSMUST00000197073.1	-20129	ENSMUSG00000028121	Bcar3	breast cancer anti-estrogen resistance 3
chr5	31250830	31251996	1167	*	2.33689	2.20635	234.927	2	2	0	5.91321e-10	2.44863e-07	up	significant	Promoter (<=1kb)	5	31251691	31253197	1507	1	69815	ENSMUST00000201333.3	0	ENSMUSG00000029149	Krtcap3	keratinocyte associated protein 3
chr10	92942919	92943419	501	*	2.21424	1.82823	211.945	1	1	0	5.91098e-10	2.44863e-07	up	significant	Promoter (2-3kb)	10	92917290	92940297	23008	2	380654	ENSMUST00000164979.1	-2622	ENSMUSG00000020014	Cfap54	cilia and flagella associated protein 54
chr12	98189318	98189818	501	*	2.68651	1.01666	211.695	1	1	0	5.97767e-10	2.46798e-07	up	significant	Distal Intergenic	12	98207453	98216528	9076	2	14420	ENSMUST00000222703.1	26710	ENSMUSG00000021003	Galc	galactosylceramidase
chr1	91663252	91663752	501	*	3.12964	0.926302	211.458	1	1	0	6.05672e-10	2.47855e-07	up	significant	Distal Intergenic	1	91541080	91555117	14038	1	65247	ENSMUST00000188879.1	122172	ENSMUSG00000026311	Asb1	ankyrin repeat and SOCS box-containing 1
chr3	55535703	55536203	501	*	2.31912	1.9192	211.261	1	1	0	6.04063e-10	2.47855e-07	up	significant	3' UTR	3	55527879	55534312	6434	1	13175	ENSMUST00000198821.1	7824	ENSMUSG00000027797	Dclk1	doublecortin-like kinase 1
chr7	80702458	80703947	1490	*	2.81471	1.19821	234.286	2	2	0	6.04308e-10	2.47855e-07	up	significant	Distal Intergenic	7	80673270	80688877	15608	2	70461	ENSMUST00000152668.1	-13581	ENSMUSG00000030527	Crtc3	CREB regulated transcription coactivator 3
chr8	4483312	4483812	501	*	3.31149	0.94662	211.372	1	1	0	6.09367e-10	2.48636e-07	up	significant	Distal Intergenic	8	4493026	4518641	25616	1	67260	ENSMUST00000177010.9	-9214	ENSMUSG00000008206	Cers4	ceramide synthase 4
chr13	63956985	63957485	501	*	2.83158	1.82837	210.705	1	1	0	6.15247e-10	2.49571e-07	up	significant	Distal Intergenic	13	63891381	63899629	8249	1	76251	ENSMUST00000162086.2	65604	ENSMUSG00000021470	Ercc6l2	excision repair cross-complementing rodent repair deficiency, complementation group 6 like 2
chr15	102839618	102840118	501	*	2.57896	2.00256	210.69	1	1	0	6.15171e-10	2.49571e-07	up	significant	Distal Intergenic	15	102921103	102928814	7712	1	15422	ENSMUST00000001700.6	-80985	ENSMUSG00000001655	Hoxc13	homeobox C13
chr2	49594852	49595352	501	*	3.40449	0.99724	210.674	1	1	0	6.23453e-10	2.5173e-07	up	significant	Distal Intergenic	2	49619298	49774778	155481	1	16574	ENSMUST00000028102.13	-23946	ENSMUSG00000026764	Kif5c	kinesin family member 5C
chr7	116197012	116197512	501	*	2.44519	1.75868	210.239	1	1	0	6.24187e-10	2.5173e-07	up	significant	Promoter (1-2kb)	7	116133791	116198561	64771	2	233765	ENSMUST00000181981.7	1049	ENSMUSG00000045659	Plekha7	pleckstrin homology domain containing, family A member 7
chr4	143295055	143295555	501	*	2.18033	2.15663	209.394	1	1	0	6.40916e-10	2.5773e-07	up	significant	Intron (ENSMUST00000030317.13/14726, intron 1 of 5)	4	143268346	143299463	31118	2	14726	ENSMUST00000119654.1	3908	ENSMUSG00000028583	Pdpn	podoplanin
chr3	40666316	40666816	501	*	3.15815	0.426914	209.921	1	1	0	6.46889e-10	2.58637e-07	up	significant	Intron (ENSMUST00000091186.6/380614, intron 3 of 15)	3	40672621	40692524	19904	1	380614	ENSMUST00000204176.1	-5805	ENSMUSG00000060798	Intu	inturned planar cell polarity protein
chr15	92304219	92304719	501	*	2.81617	1.22717	209.201	1	1	0	6.46808e-10	2.58637e-07	up	significant	Intron (ENSMUST00000169825.7/12805, intron 18 of 23)	15	92344359	92378103	33745	1	105246020	ENSMUST00000181901.2	-39640	ENSMUSG00000097068	Gm26760	predicted gene, 26760
chr7	144055092	144056566	1475	*	2.19805	1.87924	231.406	2	2	0	6.54833e-10	2.60794e-07	up	significant	Intron (ENSMUST00000105902.7/210274, intron 4 of 22)	7	144031264	144396431	365168	1	210274	ENSMUST00000213146.1	23828	ENSMUSG00000037541	Shank2	SH3 and multiple ankyrin repeat domains 2
chr8	81106761	81107261	501	*	2.35721	2.24221	208.668	1	1	0	6.56034e-10	2.60794e-07	up	significant	Distal Intergenic	8	80980733	81014928	34196	2	74841	ENSMUST00000042724.7	-91833	ENSMUSG00000038250	Usp38	ubiquitin specific peptidase 38
chr11	80923305	80923805	501	*	2.6938	0.855682	208.451	1	1	0	6.63869e-10	2.6301e-07	up	significant	Intron (ENSMUST00000021045.12/11418, intron 3 of 9)	11	80858372	80867814	9443	1	75622	ENSMUST00000103222.3	64933	ENSMUSG00000053184	Spaca3	sperm acrosome associated 3
chr19	4219834	4221335	1502	*	2.80886	1.69782	230.892	2	2	0	6.65389e-10	2.6301e-07	up	significant	5' UTR	19	4214594	4222513	7920	1	56708	ENSMUST00000126457.1	5240	ENSMUSG00000040663	Clcf1	cardiotrophin-like cytokine factor 1
chr1	88350872	88351372	501	*	3.03944	2.99436	207.975	1	1	0	6.70747e-10	2.64377e-07	up	significant	Exon (ENSMUST00000113114.9/171382, exon 17 of 29)	1	88318913	88388851	69939	1	171382	ENSMUST00000171176.2	31959	ENSMUSG00000036251	Trpm8	transient receptor potential cation channel, subfamily M, member 8
chr1	89123985	89124485	501	*	2.33747	1.95707	207.349	1	1	0	6.84653e-10	2.65578e-07	up	significant	Intron (ENSMUST00000066279.10/98402, intron 2 of 5)	1	89070453	89112860	42408	1	98402	ENSMUST00000123745.1	53532	ENSMUSG00000036206	Sh3bp4	SH3-domain binding protein 4
chr1	89496346	89496846	501	*	2.31138	2.18794	207.148	1	1	0	6.88971e-10	2.65578e-07	up	significant	Intron (ENSMUST00000027521.14/347722, intron 1 of 17)	1	89454874	89890001	435128	1	347722	ENSMUST00000190096.6	41472	ENSMUSG00000055013	Agap1	ArfGAP with GTPase domain, ankyrin repeat and PH domain 1
chr4	46321787	46323204	1418	*	2.91119	1.40606	229.741	2	2	0	6.89065e-10	2.65578e-07	up	significant	Intron (ENSMUST00000123933.7/ENSMUST00000123933.7, intron 3 of 4)	4	46343609	46346412	2804	1	110805	ENSMUST00000095097.2	-20405	ENSMUSG00000070990	Foxe1	forkhead box E1
chr7	114738088	114738588	501	*	2.21545	2.18529	207.684	1	1	0	6.77126e-10	2.65578e-07	up	significant	Distal Intergenic	7	114743694	114791018	47325	1	233752	ENSMUST00000161800.1	-5106	ENSMUSG00000048782	Insc	INSC spindle orientation adaptor protein
chr8	122635754	122636254	501	*	2.62345	3.26261	207.321	1	1	0	6.84917e-10	2.65578e-07	up	significant	Exon (ENSMUST00000127984.8/12398, exon 8 of 12)	8	122639018	122646466	7449	2	12398	ENSMUST00000142535.7	10212	ENSMUSG00000006362	Cbfa2t3	CBFA2/RUNX1 translocation partner 3
chr11	116040596	116041096	501	*	3.03723	1.95023	207.622	1	1	0	6.79161e-10	2.65578e-07	up	significant	Promoter (1-2kb)	11	116038657	116061214	22558	1	217331	ENSMUST00000150759.7	1939	ENSMUSG00000020770	Unk	unkempt family zinc finger
chr13	55916500	55917000	501	*	2.80185	0.971475	207.658	1	1	0	6.80872e-10	2.65578e-07	up	significant	Intron (ENSMUST00000237678.1/ENSMUST00000237678.1, intron 2 of 5)	13	55828474	55836192	7719	2	18740	ENSMUST00000173618.1	-80308	ENSMUSG00000021506	Pitx1	paired-like homeodomain transcription factor 1
chr17	35803930	35804430	501	*	2.8374	1.45335	207.267	1	1	0	6.87626e-10	2.65578e-07	up	significant	Distal Intergenic	17	35821684	35822923	1240	1	15937	ENSMUST00000003635.6	-17254	ENSMUSG00000003541	Ier3	immediate early response 3
chr9	47354837	47355337	501	*	2.43935	2.27213	207.003	1	1	0	6.92221e-10	2.66058e-07	up	significant	Intron (ENSMUST00000209591.1/ENSMUST00000209591.1, intron 2 of 6)	9	47530173	47853385	323213	1	54725	ENSMUST00000114548.7	-174836	ENSMUSG00000032076	Cadm1	cell adhesion molecule 1
chr12	76229921	76231057	1137	*	2.37307	2.41415	229.337	2	2	0	6.95488e-10	2.66577e-07	up	significant	Promoter (<=1kb)	12	76214486	76229464	14979	2	80384	ENSMUST00000220068.1	-457	ENSMUSG00000021056	Tex21	testis expressed gene 21
chr17	27732273	27732773	501	*	2.15178	1.79194	206.712	1	1	0	6.98907e-10	2.67151e-07	up	significant	Distal Intergenic	17	27714659	27728955	14297	2	30051	ENSMUST00000114870.8	-3318	ENSMUSG00000024215	Spdef	SAM pointed domain containing ets transcription factor
chr6	88319314	88320338	1025	*	2.82949	1.12779	229.184	2	2	0	7.01347e-10	2.6735e-07	up	significant	Intron (ENSMUST00000165242.3/65967, intron 4 of 6)	6	88222268	88223257	990	1	56691	ENSMUST00000061866.5	97046	ENSMUSG00000048206	Dnajb8	DnaJ heat shock protein family (Hsp40) member B8
chr9	22428589	22429089	501	*	2.48949	1.88512	206.202	1	1	0	7.10701e-10	2.69979e-07	up	significant	Promoter (1-2kb)	9	22430265	22444681	14417	1	68283	ENSMUST00000213133.1	-1176	ENSMUSG00000036411	Matcap2	microtubule associated tyrosine carboxypeptidase 2
chr11	96397078	96397578	501	*	2.33783	3.04679	206.119	1	1	0	7.12124e-10	2.69979e-07	up	significant	Distal Intergenic	11	96366258	96367221	964	1	15407	ENSMUST00000123805.1	30820	ENSMUSG00000018973	Hoxb1	homeobox B1
chr4	109442544	109443044	501	*	2.47577	2.30006	205.471	1	1	0	7.27504e-10	2.70349e-07	up	significant	Exon (ENSMUST00000064129.13/230603, exon 16 of 18)	4	109420942	109426365	5424	1	230603	ENSMUST00000139237.2	21602	ENSMUSG00000028555	Ttc39a	tetratricopeptide repeat domain 39A
chr7	29476989	29477489	501	*	2.78704	1.2032	205.627	1	1	0	7.2591e-10	2.70349e-07	up	significant	Intron (ENSMUST00000085809.10/74206, intron 2 of 22)	7	29384256	29505452	121197	2	74206	ENSMUST00000182011.7	27963	ENSMUSG00000030583	Sipa1l3	signal-induced proliferation-associated 1 like 3
chr9	66240451	66242156	1706	*	2.51108	1.93868	242.338	3	2	0	7.19462e-10	2.70349e-07	up	significant	Intron (ENSMUST00000034944.8/13143, intron 4 of 11)	9	66220747	66268950	48204	1	13143	ENSMUST00000132987.7	19704	ENSMUSG00000032380	Dapk2	death-associated protein kinase 2
chr11	85799769	85800269	501	*	1.87188	3.04275	205.249	1	1	0	7.32533e-10	2.70349e-07	up	significant	Promoter (1-2kb)	11	85801821	85825390	23570	1	192197	ENSMUST00000149662.1	-1552	ENSMUSG00000059439	Bcas3	BCAS3 microtubule associated cell migration factor
chr11	117935559	117936704	1146	*	1.93177	2.7662	228.132	2	2	0	7.20439e-10	2.70349e-07	up	significant	Distal Intergenic	11	117966079	117969186	3108	2	12702	ENSMUST00000054002.3	32482	ENSMUSG00000053113	Socs3	suppressor of cytokine signaling 3
chr13	59904931	59905431	501	*	2.16957	1.88279	205.466	1	1	0	7.27761e-10	2.70349e-07	up	significant	Intron (ENSMUST00000223864.1/ENSMUST00000223864.1, intron 1 of 2)	13	59771561	59823147	51587	2	214290	ENSMUST00000071703.5	-81784	ENSMUSG00000035248	Tut7	terminal uridylyl transferase 7
chr15	38323850	38324350	501	*	2.70763	0.833877	205.512	1	1	0	7.30328e-10	2.70349e-07	up	significant	Intron (ENSMUST00000227097.1/ENSMUST00000227097.1, intron 1 of 2)	15	38299874	38300706	833	2	21847	ENSMUST00000228416.1	-23144	ENSMUSG00000037465	Klf10	Kruppel-like transcription factor 10
chr16	97362255	97362755	501	*	2.53977	2.08284	205.698	1	1	0	7.22304e-10	2.70349e-07	up	significant	Intron (ENSMUST00000047275.7/56175, intron 1 of 8)	16	97356742	97442936	86195	1	56175	ENSMUST00000047275.7	5513	ENSMUSG00000040605	Bace2	beta-site APP-cleaving enzyme 2
chr18	61497850	61498350	501	*	1.92405	2.62106	205.912	1	1	0	7.16947e-10	2.70349e-07	up	significant	Exon (ENSMUST00000171629.2/328967, exon 12 of 13)	18	61493794	61509279	15486	2	328967	ENSMUST00000236608.1	10929	ENSMUSG00000045094	Arhgef37	Rho guanine nucleotide exchange factor 37
chr18	73170813	73171313	501	*	2.14453	1.86492	205.285	1	1	0	7.32065e-10	2.70349e-07	up	significant	Distal Intergenic	18	73573044	73592575	19532	1	240396	ENSMUST00000091852.4	-401731	ENSMUSG00000037253	Mex3c	mex3 RNA binding family member C
chr19	17775164	17776423	1260	*	2.78783	1.94712	227.443	2	2	0	7.36011e-10	2.70914e-07	up	significant	Intron (ENSMUST00000025618.15/18552, intron 2 of 37)	19	17673452	17837617	164166	2	18552	ENSMUST00000235505.1	61194	ENSMUSG00000024713	Pcsk5	proprotein convertase subtilisin/kexin type 5
chr3	102172756	102173256	501	*	1.88732	3.3203	204.661	1	1	0	7.46707e-10	2.71973e-07	up	significant	Intron (ENSMUST00000029453.12/229658, intron 4 of 7)	3	102163186	102166973	3788	2	229658	ENSMUST00000160226.7	-5783	ENSMUSG00000027860	Vangl1	VANGL planar cell polarity 1
chr7	34769487	34769987	501	*	1.98431	2.13288	204.728	1	1	0	7.45301e-10	2.71973e-07	up	significant	Intron (ENSMUST00000078686.7/68947, intron 1 of 3)	7	34674468	34753812	79345	2	68947	ENSMUST00000238947.1	-15675	ENSMUSG00000060402	Chst8	carbohydrate sulfotransferase 8
chr15	90790151	90790651	501	*	2.54798	1.34319	204.774	1	1	0	7.45377e-10	2.71973e-07	up	significant	Distal Intergenic	15	90891402	90898428	7027	2	20738	ENSMUST00000230085.1	107777	ENSMUSG00000121678	Spn-ps	sialophorin, pseudogene
chr16	5189948	5190448	501	*	1.73092	2.55463	204.714	1	1	0	7.45489e-10	2.71973e-07	up	significant	Distal Intergenic	16	5195387	5197765	2379	2	27426	ENSMUST00000156450.1	7317	ENSMUSG00000023143	Nagpa	N-acetylglucosamine-1-phosphodiester alpha-N-acetylglucosaminidase
chr15	11022315	11022815	501	*	3.07472	0.692549	204.866	1	1	0	7.51999e-10	2.73186e-07	up	significant	Intron (ENSMUST00000117100.3/22293, intron 4 of 6)	15	11033717	11037991	4275	2	239336	ENSMUST00000058007.6	15176	ENSMUSG00000060735	Rxfp3	relaxin family peptide receptor 3
chr8	122923651	122924151	501	*	1.92351	2.11303	204.229	1	1	0	7.57551e-10	2.73858e-07	up	significant	Intron (ENSMUST00000127664.1/108148, intron 1 of 15)	8	122884151	122915987	31837	2	77087	ENSMUST00000098333.4	-7664	ENSMUSG00000035569	Ankrd11	ankyrin repeat domain 11
chr10	123529384	123529884	501	*	2.56709	1.26014	204.278	1	1	0	7.57786e-10	2.73858e-07	up	significant	Intron (ENSMUST00000218926.1/268354, intron 1 of 5)	10	123264985	123740947	475963	1	268354	ENSMUST00000219723.1	264399	ENSMUSG00000044071	Tafa2	TAFA chemokine like family member 2
chr15	78850293	78852161	1869	*	2.30007	1.85387	240.202	3	3	0	7.63742e-10	2.74131e-07	up	significant	3' UTR	15	78850860	78855529	4670	2	107753	ENSMUST00000044584.5	3368	ENSMUSG00000043501	Lgals2	lectin, galactose-binding, soluble 2
chr17	35731502	35732002	501	*	1.9399	2.48141	203.975	1	1	0	7.63802e-10	2.74131e-07	up	significant	Distal Intergenic	17	35690059	35704621	14563	2	12305	ENSMUST00000134995.7	-26881	ENSMUSG00000003534	Ddr1	discoidin domain receptor family, member 1
chr19	40487565	40488065	501	*	2.35823	2.72031	203.949	1	1	0	7.64451e-10	2.74131e-07	up	significant	Promoter (<=1kb)	19	40365150	40487746	122597	2	20411	ENSMUST00000224233.1	0	ENSMUSG00000025006	Sorbs1	sorbin and SH3 domain containing 1
chr1	34317445	34317945	501	*	2.89476	0.933955	203.832	1	1	0	7.72093e-10	2.75091e-07	up	significant	Distal Intergenic	1	34294446	34306651	12206	1	13518	ENSMUST00000182507.3	22999	ENSMUSG00000026131	Dst	dystonin
chr3	122428237	122428737	501	*	2.69451	2.46002	203.738	1	1	0	7.69965e-10	2.75091e-07	up	significant	Intron (ENSMUST00000029766.8/29815, intron 2 of 11)	3	122419823	122471601	51779	1	29815	ENSMUST00000197590.1	8414	ENSMUSG00000028121	Bcar3	breast cancer anti-estrogen resistance 3
chr4	40840242	40840742	501	*	2.68397	1.94854	203.631	1	1	0	7.73062e-10	2.75091e-07	up	significant	Intron (ENSMUST00000030121.12/14595, intron 1 of 5)	4	40850056	40850138	83	2	100628614	ENSMUST00000177794.1	9396	ENSMUSG00000096377	Mir5123	microRNA 5123
chr4	130335252	130335752	501	*	3.22854	0.89916	203.567	1	1	0	7.83244e-10	2.77694e-07	up	significant	Promoter (2-3kb)	4	130336856	130338584	1729	2	619605	ENSMUST00000129840.1	2832	ENSMUSG00000028772	Zcchc17	zinc finger, CCHC domain containing 17
chr17	62649269	62650587	1319	*	2.20341	2.09086	225.282	2	2	0	7.84366e-10	2.77694e-07	up	significant	Intron (ENSMUST00000076840.11/13640, intron 2 of 4)	17	62607319	62881144	273826	2	13640	ENSMUST00000078839.4	230557	ENSMUSG00000048915	Efna5	ephrin A5
chr9	77419389	77419889	501	*	2.52449	1.53185	203.028	1	1	0	7.88884e-10	2.78584e-07	up	significant	Distal Intergenic	9	77366412	77399418	33007	2	70487	ENSMUST00000183878.1	-19971	ENSMUSG00000099170	5730403I07Rik	RIKEN cDNA 5730403I07 gene
chr1	163517825	163518325	501	*	2.68233	1.69596	202.82	1	1	0	7.94316e-10	2.79792e-07	up	significant	Distal Intergenic	1	163384908	163403669	18762	2	98376	ENSMUST00000045138.5	-114156	ENSMUSG00000040124	Gorab	golgin, RAB6-interacting
chr10	75643845	75644345	501	*	1.62882	2.97199	202.608	1	1	0	7.9883e-10	2.8027e-07	up	significant	Promoter (<=1kb)	10	75637211	75643980	6770	2	71733	ENSMUST00000077610.5	0	ENSMUSG00000006342	Susd2	sushi domain containing 2
chr14	58300452	58300952	501	*	1.7076	3.40372	202.574	1	1	0	7.99702e-10	2.8027e-07	up	significant	Distal Intergenic	14	58076507	58109392	32886	1	14180	ENSMUST00000166770.1	223945	ENSMUSG00000021974	Fgf9	fibroblast growth factor 9
chr6	138622374	138622874	501	*	3.02542	0.720424	202.497	1	1	0	8.11437e-10	2.83669e-07	up	significant	Distal Intergenic	6	138657089	138658544	1456	2	50540	ENSMUST00000054786.5	35670	ENSMUSG00000046717	Igbp1b	immunoglobulin (CD79A) binding protein 1b
chr16	34214373	34214873	501	*	2.85078	1.4232	201.987	1	1	0	8.17443e-10	2.85052e-07	up	significant	Intron (ENSMUST00000076810.11/545156, intron 19 of 59)	16	34244114	34252315	8202	2	545156	ENSMUST00000124430.1	37442	ENSMUSG00000061751	Kalrn	kalirin, RhoGEF kinase
chr2	158684854	158685354	501	*	2.51548	1.4273	201.44	1	1	0	8.31631e-10	2.87835e-07	up	significant	Intron (ENSMUST00000129902.1/228852, intron 2 of 10)	2	158696135	158766334	70200	1	228852	ENSMUST00000145073.1	-10781	ENSMUSG00000037754	Ppp1r16b	protein phosphatase 1, regulatory subunit 16B
chr9	116223300	116223800	501	*	2.88158	1.13464	201.663	1	1	0	8.276e-10	2.87835e-07	up	significant	Intron (ENSMUST00000217302.1/ENSMUST00000217302.1, intron 2 of 3)	9	116189180	116194886	5707	1	100043817	ENSMUST00000214742.1	34120	ENSMUSG00000111243	Gm4668	predicted gene 4668
chr19	10116289	10116789	501	*	2.75206	1.65406	201.444	1	1	0	8.31487e-10	2.87835e-07	up	significant	Distal Intergenic	19	10062765	10101746	38982	2	56473	ENSMUST00000025567.8	-14543	ENSMUSG00000024665	Fads2	fatty acid desaturase 2
chr10	42455904	42456404	501	*	2.79096	1.26028	201.173	1	1	0	8.40177e-10	2.89353e-07	up	significant	Intron (ENSMUST00000151747.7/215951, intron 1 of 10)	10	42312585	42478280	165696	2	215951	ENSMUST00000151747.7	21876	ENSMUSG00000038302	Afg1l	AFG1 like ATPase
chr10	84395841	84396341	501	*	1.90548	2.46385	201.152	1	1	0	8.38419e-10	2.89353e-07	up	significant	Intron (ENSMUST00000020220.14/77976, intron 2 of 6)	10	84375296	84392388	17093	2	77976	ENSMUST00000129355.1	-3453	ENSMUSG00000020032	Nuak1	NUAK family, SNF1-like kinase, 1
chr4	43091202	43091702	501	*	2.22325	2.95395	200.983	1	1	0	8.43087e-10	2.89639e-07	up	significant	Exon (ENSMUST00000079978.12/22249, exon 3 of 39)	4	43115110	43237776	122667	1	22249	ENSMUST00000132310.8	-23408	ENSMUSG00000028456	Unc13b	unc-13 homolog B
chr6	86586283	86586783	501	*	2.59919	1.58975	200.825	1	1	0	8.4861e-10	2.90818e-07	up	significant	Distal Intergenic	6	86628164	86629710	1547	1	67855	ENSMUST00000043400.7	-41381	ENSMUSG00000033508	Asprv1	aspartic peptidase, retroviral-like 1
chr3	104930618	104931118	501	*	3.05308	0.988172	200.801	1	1	0	8.54313e-10	2.92053e-07	up	significant	Distal Intergenic	3	104945272	104961921	16650	2	22414	ENSMUST00000029429.5	30803	ENSMUSG00000027840	Wnt2b	wingless-type MMTV integration site family, member 2B
chr7	125720337	125720837	501	*	2.29244	1.75498	200.377	1	1	0	8.60848e-10	2.92729e-07	up	significant	Intron (ENSMUST00000124223.7/233865, intron 1 of 26)	7	125707991	125761769	53779	1	233865	ENSMUST00000148701.3	12346	ENSMUSG00000032743	Katnip	katanin interacting protein
chr8	119844495	119844995	501	*	2.52723	1.02766	200.456	1	1	0	8.60548e-10	2.92729e-07	up	significant	Distal Intergenic	8	119809222	119840544	31323	2	72042	ENSMUST00000034285.13	-3951	ENSMUSG00000031827	Cotl1	coactosin like F-actin binding protein 1
chr11	97338243	97339246	1004	*	1.90666	3.3122	222.026	2	2	0	8.64706e-10	2.92729e-07	up	significant	Exon (ENSMUST00000093942.4/217143, exon 11 of 11)	11	97332109	97352016	19908	2	217143	ENSMUST00000093942.4	12770	ENSMUSG00000070337	Gpr179	G protein-coupled receptor 179
chr15	76456094	76456594	501	*	2.49399	1.56267	200.27	1	1	0	8.64371e-10	2.92729e-07	up	significant	Promoter (<=1kb)	15	76455493	76456273	781	2	12181	ENSMUST00000229132.1	0	ENSMUSG00000022557	Bop1	block of proliferation 1
chr13	36088037	36088537	501	*	2.95066	0.579239	200.307	1	1	0	8.74297e-10	2.95258e-07	up	significant	Intron (ENSMUST00000053265.7/380840, intron 2 of 2)	13	36117412	36537593	420182	1	69955	ENSMUST00000021857.12	-28875	ENSMUSG00000021420	Fars2	phenylalanine-tRNA synthetase 2, mitochondrial
chr19	55615730	55617215	1486	*	2.76385	1.72301	221.628	2	2	0	8.76464e-10	2.95273e-07	up	significant	Intron (ENSMUST00000223690.1/53611, intron 8 of 8)	19	55741820	55933229	191410	1	21416	ENSMUST00000111662.10	-124605	ENSMUSG00000024985	Tcf7l2	transcription factor 7 like 2, T cell specific, HMG box
chr3	100415045	100416153	1109	*	2.79163	2.26456	221.319	2	2	0	8.84044e-10	2.96354e-07	up	significant	Distal Intergenic	3	100426405	100428865	2461	1	73806	ENSMUST00000147951.1	-10252	ENSMUSG00000086923	4930406D18Rik	RIKEN cDNA 4930406D18 gene
chr3	108053702	108054202	501	*	2.37276	1.32252	199.193	1	1	0	8.96347e-10	2.96354e-07	up	significant	Distal Intergenic	3	108040408	108044894	4487	2	14865	ENSMUST00000029489.14	-8808	ENSMUSG00000027890	Gstm4	glutathione S-transferase, mu 4
chr4	139179803	139180303	501	*	1.64391	3.05249	199.067	1	1	0	8.98784e-10	2.96354e-07	up	significant	Promoter (<=1kb)	4	139175405	139180655	5251	2	100038595	ENSMUST00000097827.3	352	ENSMUSG00000073739	Gm16287	predicted gene 16287
chr5	64513487	64513987	501	*	2.15191	2.00046	199.455	1	1	0	8.87531e-10	2.96354e-07	up	significant	Distal Intergenic	5	64477035	64482465	5431	1	77382	ENSMUST00000196829.1	36452	ENSMUSG00000105352	C030018K13Rik	RIKEN cDNA C030018K13 gene
chr7	82566879	82567379	501	*	2.47303	1.37854	199.097	1	1	0	8.99334e-10	2.96354e-07	up	significant	Exon (ENSMUST00000173287.7/269959, exon 20 of 30)	7	82611777	82612774	998	1	269959	ENSMUST00000172784.1	-44398	ENSMUSG00000070469	Adamtsl3	ADAMTS-like 3
chr8	54775171	54775671	501	*	2.55643	2.19395	199.455	1	1	0	8.87616e-10	2.96354e-07	up	significant	5' UTR	8	54629247	54724504	95258	2	244484	ENSMUST00000175915.7	-50667	ENSMUSG00000039375	Wdr17	WD repeat domain 17
chr10	75091589	75092089	501	*	1.78145	2.67478	198.996	1	1	0	9.00973e-10	2.96354e-07	up	significant	Intron (ENSMUST00000164107.2/110279, intron 1 of 22)	10	75060592	75184921	124330	1	110279	ENSMUST00000164107.2	30997	ENSMUSG00000009681	Bcr	BCR activator of RhoGEF and GTPase
chr11	59679860	59680360	501	*	2.81754	0.99518	199.412	1	1	0	8.92689e-10	2.96354e-07	up	significant	Intron (ENSMUST00000138234.1/26936, intron 1 of 3)	11	59662507	59780854	118348	1	26936	ENSMUST00000116371.7	17353	ENSMUSG00000005417	Mprip	myosin phosphatase Rho interacting protein
chr11	101121135	101121635	501	*	2.68492	1.32273	199.446	1	1	0	8.89445e-10	2.96354e-07	up	significant	Promoter (1-2kb)	11	101119938	101126419	6482	1	103733	ENSMUST00000043680.8	1197	ENSMUSG00000035198	Tubg1	tubulin, gamma 1
chr15	12752053	12753540	1488	*	2.45437	2.59388	220.837	2	2	0	8.96749e-10	2.96354e-07	up	significant	Distal Intergenic	15	12443331	12739924	296594	2	68070	ENSMUST00000189469.6	-12129	ENSMUSG00000022197	Pdzd2	PDZ domain containing 2
chr8	125948720	125949220	501	*	2.63734	1.39684	198.95	1	1	0	9.04039e-10	2.96661e-07	up	significant	Distal Intergenic	8	125910450	125947440	36991	1	234878	ENSMUST00000034316.5	38270	ENSMUSG00000031853	Map3k21	mitogen-activated protein kinase kinase kinase 21
chr9	44690614	44692239	1626	*	2.41325	1.945	234.063	3	3	0	9.09557e-10	2.9777e-07	up	significant	Intron (ENSMUST00000147495.7/102693, intron 19 of 21)	9	44694464	44696431	1968	2	102693	ENSMUST00000133312.1	4192	ENSMUSG00000048537	Phldb1	pleckstrin homology like domain, family B, member 1
chr6	51024770	51025270	501	*	2.53723	1.61036	198.588	1	1	0	9.14469e-10	2.97975e-07	up	significant	Distal Intergenic	6	51269812	51269910	99	2	387166	ENSMUST00000083571.1	244640	ENSMUSG00000065505	Mir148a	microRNA 148a
chr13	112105461	112105961	501	*	1.95932	2.35445	198.561	1	1	0	9.14352e-10	2.97975e-07	up	significant	Distal Intergenic	13	112288451	112344641	56191	1	77318	ENSMUST00000056047.13	-182490	ENSMUSG00000049985	Ankrd55	ankyrin repeat domain 55
chr3	129885380	129885880	501	*	1.98042	1.95268	198.406	1	1	0	9.19318e-10	2.98856e-07	up	significant	Intron (ENSMUST00000029629.14/66350, intron 1 of 3)	3	129881184	129894957	13774	1	66350	ENSMUST00000061165.8	4196	ENSMUSG00000027999	Pla2g12a	phospholipase A2, group XIIA
chr1	71295827	71297058	1232	*	2.6094	1.26797	219.675	2	2	0	9.31051e-10	3.01578e-07	up	significant	Intron (ENSMUST00000087268.6/74591, intron 23 of 52)	1	71290013	71307087	17075	2	74591	ENSMUST00000188752.1	10029	ENSMUSG00000050296	Abca12	ATP-binding cassette, sub-family A member 12
chr1	165644175	165644675	501	*	1.82897	2.28337	197.993	1	1	0	9.32028e-10	3.01578e-07	up	significant	Exon (ENSMUST00000192126.1/ENSMUST00000192126.1, exon 1 of 1)	1	165593654	165634538	40885	2	68481	ENSMUST00000193023.1	-9637	ENSMUSG00000026566	Mpzl1	myelin protein zero-like 1
chr4	135963514	135964840	1327	*	1.70727	3.01779	219.428	2	1	0	9.35941e-10	3.02142e-07	up	significant	Promoter (<=1kb)	4	135963727	135968178	4452	1	74246	ENSMUST00000102541.9	0	ENSMUSG00000028671	Gale	galactose-4-epimerase, UDP
chr1	168133671	168134171	501	*	2.19285	1.99129	197.722	1	1	0	9.40861e-10	3.03027e-07	up	significant	Intron (ENSMUST00000188912.6/18514, intron 7 of 7)	1	168158370	168164662	6293	2	18514	ENSMUST00000097471.3	30491	ENSMUSG00000052534	Pbx1	pre B cell leukemia homeobox 1
chr2	93758313	93758813	501	*	2.09697	2.57015	197.073	1	1	0	9.61443e-10	3.06227e-07	up	significant	Intron (ENSMUST00000184931.7/14043, intron 9 of 11)	2	93762561	93795989	33429	2	14043	ENSMUST00000152344.1	37176	ENSMUSG00000027198	Ext2	exostosin glycosyltransferase 2
chr6	32376241	32377643	1403	*	2.26926	2.74233	218.362	2	1	0	9.67204e-10	3.06227e-07	up	significant	Intron (ENSMUST00000115096.3/243743, intron 3 of 31)	6	32511073	32515576	4504	1	319849	ENSMUST00000150314.1	-133430	ENSMUSG00000086763	Plxna4os1	plexin A4, opposite strand 1
chr6	32432848	32433348	501	*	2.42547	1.09815	197.227	1	1	0	9.58486e-10	3.06227e-07	up	significant	Intron (ENSMUST00000115096.3/243743, intron 3 of 31)	6	32511073	32515576	4504	1	319849	ENSMUST00000150314.1	-77725	ENSMUSG00000086763	Plxna4os1	plexin A4, opposite strand 1
chr6	55339318	55339818	501	*	2.54035	1.08724	197.207	1	1	0	9.59525e-10	3.06227e-07	up	significant	Promoter (2-3kb)	6	55336432	55348555	12124	1	11826	ENSMUST00000004774.3	2886	ENSMUSG00000004655	Aqp1	aquaporin 1
chr9	35346414	35346914	501	*	2.04419	3.62751	197.153	1	1	0	9.58684e-10	3.06227e-07	up	significant	Distal Intergenic	9	35281105	35285423	4319	1	71133	ENSMUST00000213706.1	65309	ENSMUSG00000111746	4933422A05Rik	RIKEN cDNA 4933422A05 gene
chr11	73026507	73027007	501	*	2.39148	1.73209	196.747	1	1	0	9.72807e-10	3.06227e-07	up	significant	Promoter (<=1kb)	11	73026585	73040293	13709	1	55984	ENSMUST00000145834.1	0	ENSMUSG00000020785	Camkk1	calcium/calmodulin-dependent protein kinase kinase 1, alpha
chr12	86958367	86958867	501	*	2.77542	0.994053	197.048	1	1	0	9.66457e-10	3.06227e-07	up	significant	Intron (ENSMUST00000189246.6/217732, intron 2 of 3)	12	86952657	86962833	10177	1	217732	ENSMUST00000191463.1	5710	ENSMUSG00000034157	Cipc	CLOCK interacting protein, circadian
chr13	28543938	28544965	1028	*	2.46463	1.72028	218.33	2	2	0	9.68977e-10	3.06227e-07	up	significant	Intron (ENSMUST00000148885.7/72518, intron 7 of 7)	13	28460034	28521108	61075	2	72518	ENSMUST00000134787.7	-22830	ENSMUSG00000085936	2610307P16Rik	RIKEN cDNA 2610307P16 gene
chr15	80720343	80720843	501	*	2.37339	1.83702	196.747	1	1	0	9.7266e-10	3.06227e-07	up	significant	Intron (ENSMUST00000067689.8/213988, intron 1 of 24)	15	80711313	80941085	229773	1	213988	ENSMUST00000067689.8	9030	ENSMUSG00000047888	Tnrc6b	trinucleotide repeat containing 6b
chr18	36195874	36197621	1748	*	2.00778	2.50467	231.922	3	2	0	9.67185e-10	3.06227e-07	up	significant	Promoter (<=1kb)	18	36027396	36197232	169837	2	100042150	ENSMUST00000115705.1	0	ENSMUSG00000060275	Nrg2	neuregulin 2
chr11	88461594	88462094	501	*	2.29391	1.48728	196.444	1	1	0	9.83093e-10	3.08071e-07	up	significant	Intron (ENSMUST00000107909.7/76626, intron 7 of 13)	11	88352773	88352864	92	1	100628571	ENSMUST00000175244.1	108821	ENSMUSG00000092985	Mir378b	microRNA 378b
chr17	64657837	64658991	1155	*	2.87667	0.926159	218.066	2	2	0	9.82111e-10	3.08071e-07	up	significant	Exon (ENSMUST00000086723.9/17158, exon 6 of 22)	17	64713420	64714802	1383	1	17158	ENSMUST00000169239.1	-54429	ENSMUSG00000024085	Man2a1	mannosidase 2, alpha 1
chr1	43463892	43464392	501	*	2.4092	1.65068	196.223	1	1	0	9.90393e-10	3.08276e-07	up	significant	Intron (ENSMUST00000187435.6/17974, intron 1 of 2)	1	43445751	43570515	124765	1	17974	ENSMUST00000086421.8	18141	ENSMUSG00000066877	Nck2	non-catalytic region of tyrosine kinase adaptor protein 2
chr4	129232021	129232521	501	*	2.87876	1.99944	196.288	1	1	0	9.88269e-10	3.08276e-07	up	significant	Intron (ENSMUST00000097873.9/97130, intron 1 of 6)	4	129219578	129227911	8334	2	97130	ENSMUST00000106051.7	-4110	ENSMUSG00000050390	Nhsl3	NHS like 3
chr9	117306818	117307318	501	*	3.17895	0.66088	196.701	1	1	0	9.90262e-10	3.08276e-07	up	significant	Intron (ENSMUST00000164018.8/207181, intron 2 of 14)	9	116578515	117252483	673969	2	207181	ENSMUST00000044901.13	-54335	ENSMUSG00000039607	Rbms3	RNA binding motif, single stranded interacting protein
chr14	11577518	11578901	1384	*	2.46454	1.35598	217.564	2	1	0	9.9285e-10	3.08351e-07	up	significant	Intron (ENSMUST00000022264.12/19270, intron 1 of 29)	14	11553581	11964131	410551	1	19270	ENSMUST00000148113.1	23937	ENSMUSG00000121513	Ptprg	protein tyrosine phosphatase receptor type G
chr6	17410145	17410645	501	*	2.57226	1.43233	196.092	1	1	0	9.95531e-10	3.08495e-07	up	significant	Distal Intergenic	6	17463800	17573980	110181	1	17295	ENSMUST00000115443.7	-53155	ENSMUSG00000009376	Met	met proto-oncogene
chr14	61750346	61750846	501	*	2.45081	1.67968	195.745	1	1	0	1.00665e-09	3.11248e-07	up	significant	Distal Intergenic	14	61602839	61682373	79535	2	668253	ENSMUST00000182768.7	-67973	ENSMUSG00000097589	Dleu2	deleted in lymphocytic leukemia, 2
chr3	19566854	19567354	501	*	2.67764	1.27027	195.661	1	1	0	1.01103e-09	3.1191e-07	up	significant	Intron (ENSMUST00000118968.7/66326, intron 2 of 4)	3	19531247	19610861	79615	1	66326	ENSMUST00000165693.1	35607	ENSMUSG00000027606	Dnajc5b	DnaJ heat shock protein family (Hsp40) member C5 beta
chr15	102119610	102120758	1149	*	2.51734	1.61228	216.702	2	2	0	1.01918e-09	3.13726e-07	up	significant	Intron (ENSMUST00000139279.7/223918, intron 5 of 9)	15	102115139	102116099	961	1	209039	ENSMUST00000229800.1	4471	ENSMUSG00000037003	Tns2	tensin 2
chr3	129835392	129836407	1016	*	1.60669	3.30305	216.558	2	2	0	1.02248e-09	3.14049e-07	up	significant	Promoter (<=1kb)	3	129835884	129850793	14910	1	12630	ENSMUST00000200206.4	0	ENSMUSG00000058952	Cfi	complement component factor i
chr1	23902415	23902915	501	*	3.33405	0.172994	196.234	1	1	0	1.03386e-09	3.14887e-07	up	significant	Intron (ENSMUST00000149737.7/98366, intron 1 of 10)	1	23846296	23909689	63394	2	98366	ENSMUST00000129254.7	6774	ENSMUSG00000026155	Smap1	small ArfGAP 1
chr4	59666435	59666935	501	*	2.21465	1.64629	194.884	1	1	0	1.03653e-09	3.14887e-07	up	significant	Intron (ENSMUST00000070150.10/230259, intron 1 of 3)	4	59691189	59720243	29055	1	230259	ENSMUST00000152797.1	-24254	ENSMUSG00000045071	E130308A19Rik	RIKEN cDNA E130308A19 gene
chr5	96715211	96716710	1500	*	2.65898	1.37897	216.419	2	2	0	1.02906e-09	3.14887e-07	up	significant	Intron (ENSMUST00000036019.4/231470, intron 47 of 73)	5	96793339	96816395	23057	1	11745	ENSMUST00000199330.4	-76629	ENSMUSG00000029484	Anxa3	annexin A3
chr14	57474977	57475477	501	*	2.78547	1.1266	194.97	1	1	0	1.03642e-09	3.14887e-07	up	significant	Intron (ENSMUST00000122063.7/21821, intron 15 of 25)	14	57479646	57487611	7966	1	21821	ENSMUST00000139943.1	-4169	ENSMUSG00000040040	Ift88	intraflagellar transport 88
chr16	25849167	25850335	1169	*	3.36244	0.909561	216.684	2	2	0	1.03408e-09	3.14887e-07	up	significant	Intron (ENSMUST00000115308.8/22061, intron 4 of 10)	16	25801916	25892102	90187	1	22061	ENSMUST00000115306.7	47251	ENSMUSG00000022510	Trp63	transformation related protein 63
chr9	51750069	51751176	1108	*	2.42061	2.79434	215.813	2	2	0	1.04659e-09	3.1725e-07	up	significant	Distal Intergenic	9	51765337	51790249	24913	1	244867	ENSMUST00000124907.1	-14161	ENSMUSG00000053199	Arhgap20	Rho GTPase activating protein 20
chr3	97793918	97794418	501	*	2.21148	1.81849	194.473	1	1	0	1.05103e-09	3.175e-07	up	significant	Intron (ENSMUST00000168438.8/83679, intron 5 of 45)	3	97738854	97768009	29156	2	83679	ENSMUST00000045243.14	-25909	ENSMUSG00000038170	Pde4dip	phosphodiesterase 4D interacting protein (myomegalin)
chr11	17213157	17213657	501	*	2.49031	1.33651	194.479	1	1	0	1.05198e-09	3.175e-07	up	significant	Promoter (1-2kb)	11	17211918	17233796	21879	1	103784	ENSMUST00000046955.6	1239	ENSMUSG00000078970	Dnaaf10	dynein axonemal assembly factor 10
chr1	189190870	189191370	501	*	2.50382	1.69911	194.224	1	1	0	1.0605e-09	3.18121e-07	up	significant	Distal Intergenic	1	189210025	189215217	5193	2	16526	ENSMUST00000193686.1	23847	ENSMUSG00000037624	Kcnk2	potassium channel, subfamily K, member 2
chr5	111307018	111307518	501	*	3.0797	0.697774	194.67	1	1	0	1.0576e-09	3.18121e-07	up	significant	Distal Intergenic	5	111330763	111388359	57597	1	56305	ENSMUST00000086635.8	-23245	ENSMUSG00000050017	Pitpnb	phosphatidylinositol transfer protein, beta
chr5	135021690	135022190	501	*	1.9857	2.30768	194.127	1	1	0	1.06318e-09	3.18121e-07	up	significant	Promoter (1-2kb)	5	135023482	135051100	27619	1	20907	ENSMUST00000005509.10	-1292	ENSMUSG00000007207	Stx1a	syntaxin 1A (brain)
chr7	30456230	30459875	3646	*	2.71385	1.77413	246.757	5	5	0	1.06177e-09	3.18121e-07	up	significant	Promoter (<=1kb)	7	30447534	30457652	10119	2	243911	ENSMUST00000140565.1	0	ENSMUSG00000036915	Kirrel2	kirre like nephrin family adhesion molecule 2
chr2	94152776	94153276	501	*	2.24246	1.39822	193.955	1	1	0	1.07048e-09	3.18935e-07	up	significant	Intron (ENSMUST00000028619.4/56348, intron 1 of 10)	2	94114576	94157893	43318	2	56348	ENSMUST00000141955.1	4617	ENSMUSG00000027195	Hsd17b12	hydroxysteroid (17-beta) dehydrogenase 12
chr2	157048505	157049925	1421	*	2.08878	2.44443	215.126	2	2	0	1.06926e-09	3.18935e-07	up	significant	Intron (ENSMUST00000069098.6/320706, intron 3 of 14)	2	157037050	157040239	3190	2	320706	ENSMUST00000133571.1	-8266	ENSMUSG00000055485	Mtcl2	microtubule crosslinking factor 2
chr2	150763406	150763906	501	*	2.77589	1.03657	193.892	1	1	0	1.07599e-09	3.19026e-07	up	significant	Exon (ENSMUST00000094467.5/12497, exon 8 of 14)	2	150749171	150753224	4054	1	12497	ENSMUST00000139723.1	14235	ENSMUSG00000033068	Entpd6	ectonucleoside triphosphate diphosphohydrolase 6
chr4	57802329	57802829	501	*	2.13609	1.56193	193.836	1	1	0	1.07452e-09	3.19026e-07	up	significant	Intron (ENSMUST00000098066.8/677884, intron 7 of 10)	4	57821050	57855533	34484	1	11641	ENSMUST00000238994.1	-18221	NA	NA	NA
chr6	86266679	86267959	1281	*	2.24923	2.21129	214.86	2	2	0	1.07837e-09	3.19026e-07	up	significant	Intron (ENSMUST00000032066.12/21802, intron 3 of 5)	6	86211594	86272219	60626	1	21802	ENSMUST00000194449.2	55085	ENSMUSG00000029999	Tgfa	transforming growth factor alpha
chr17	45970707	45971207	501	*	2.4711	1.14349	193.731	1	1	0	1.07996e-09	3.19026e-07	up	significant	Distal Intergenic	17	46018712	46021372	2661	2	22339	ENSMUST00000143985.1	50165	ENSMUSG00000023951	Vegfa	vascular endothelial growth factor A
chr4	45485020	45485520	501	*	2.5483	1.22882	193.327	1	1	0	1.09502e-09	3.22789e-07	up	significant	Promoter (2-3kb)	4	45423278	45482802	59525	2	230126	ENSMUST00000147926.7	-2218	ENSMUSG00000044813	Shb	src homology 2 domain-containing transforming protein B
chr7	133888747	133889754	1008	*	1.98019	3.06288	214.119	2	2	0	1.10328e-09	3.24538e-07	up	significant	Intron (ENSMUST00000067680.10/11489, intron 22 of 22)	7	133886196	133961265	75070	2	11489	ENSMUST00000138363.1	71511	ENSMUSG00000054555	Adam12	ADAM metallopeptidase domain 12
chr17	50200434	50200934	501	*	2.48005	1.48847	192.972	1	1	0	1.10757e-09	3.25111e-07	up	significant	Distal Intergenic	17	49992257	50190674	198418	2	76438	ENSMUST00000044503.13	-9760	ENSMUSG00000039316	Rftn1	raftlin lipid raft linker 1
chr7	124709015	124709515	501	*	1.9546	2.09261	192.802	1	1	0	1.11297e-09	3.26008e-07	up	significant	Promoter (<=1kb)	7	124625670	124708935	83266	2	73076	ENSMUST00000130240.1	-80	ENSMUSG00000086254	3100003L05Rik	RIKEN cDNA 3100003L05 gene
chr8	122110333	122110833	501	*	2.11605	2.11819	192.644	1	1	0	1.11912e-09	3.27121e-07	up	significant	Intron (ENSMUST00000127664.1/108148, intron 1 of 15)	8	122000847	122007140	6294	1	53325	ENSMUST00000173201.1	109486	ENSMUSG00000025316	Banp	BTG3 associated nuclear protein
chr13	92901889	92902389	501	*	2.06349	2.10883	192.508	1	1	0	1.12437e-09	3.27968e-07	up	significant	Intron (ENSMUST00000225872.1/ENSMUST00000225872.1, intron 1 of 1)	13	92845198	92847681	2484	1	382793	ENSMUST00000224368.1	56691	ENSMUSG00000021704	Mtx3	metaxin 3
chr19	23968109	23968609	501	*	2.39419	1.37515	192.441	1	1	0	1.12821e-09	3.28399e-07	up	significant	Distal Intergenic	19	23973212	23976435	3224	2	381217	ENSMUST00000236123.1	7826	ENSMUSG00000071604	Entrep1	endosomal transmembrane epsin interactor 1
chr9	28911422	28911922	501	*	2.59887	1.14153	192.404	1	1	0	1.13114e-09	3.28565e-07	up	significant	Intron (ENSMUST00000115243.8/330908, intron 7 of 7)	9	28996231	29014259	18029	2	235106	ENSMUST00000155308.7	102337	ENSMUSG00000059974	Ntm	neurotrimin
chr8	106372242	106372742	501	*	3.10499	0.618654	192.68	1	1	0	1.13575e-09	3.29216e-07	up	significant	Distal Intergenic	8	106252548	106337988	85441	2	58994	ENSMUST00000067512.7	-34254	ENSMUSG00000031906	Smpd3	sphingomyelin phosphodiesterase 3, neutral
chr8	25406440	25406940	501	*	2.53147	1.36402	192.123	1	1	0	1.14108e-09	3.30074e-07	up	significant	Intron (ENSMUST00000211730.1/ENSMUST00000211730.1, intron 1 of 2)	8	25302650	25306270	3621	2	74489	ENSMUST00000210268.1	-100170	ENSMUSG00000110140	5430421F17Rik	RIKEN cDNA 5430421F17 gene
chr2	154491913	154492413	501	*	3.05266	0.6446	192.201	1	1	0	1.15241e-09	3.31423e-07	up	significant	Intron (ENSMUST00000109725.7/12396, intron 1 of 10)	2	154510536	154539356	28821	1	12396	ENSMUST00000137526.1	-18123	ENSMUSG00000038533	Cbfa2t2	CBFA2/RUNX1 translocation partner 2
chr3	43807488	43807988	501	*	2.754	1.27109	191.853	1	1	0	1.15289e-09	3.31423e-07	up	significant	Distal Intergenic	3	45281350	45364670	83321	2	72511	ENSMUST00000195225.5	1556682	ENSMUSG00000097040	2610316D01Rik	RIKEN cDNA 2610316D01 gene
chr14	66217300	66217800	501	*	2.69146	1.01527	191.988	1	1	0	1.14878e-09	3.31423e-07	up	significant	Intron (ENSMUST00000022622.13/19229, intron 1 of 30)	14	66153258	66213552	60295	2	19229	ENSMUST00000178730.7	-3748	ENSMUSG00000059456	Ptk2b	PTK2 protein tyrosine kinase 2 beta
chr7	19768957	19769457	501	*	2.03326	1.87214	191.641	1	1	0	1.15888e-09	3.32457e-07	up	significant	Promoter (1-2kb)	7	19763673	19770495	6823	2	57278	ENSMUST00000133271.1	1038	ENSMUSG00000002980	Bcam	basal cell adhesion molecule
chr3	121654511	121655011	501	*	3.47621	0.153461	192.887	1	1	0	1.16406e-09	3.33256e-07	up	significant	Distal Intergenic	3	121637126	121643485	6360	2	100503044	ENSMUST00000050571.8	-11026	ENSMUSG00000044522	A730020M07Rik	RIKEN cDNA A730020M07 gene
chr10	56415801	56416301	501	*	2.92225	1.12304	191.534	1	1	0	1.1679e-09	3.3367e-07	up	significant	Distal Intergenic	10	56431981	56475967	43987	1	102640560	ENSMUST00000218830.1	-15680	ENSMUSG00000112833	Gm36595	predicted gene, 36595
chr14	24829034	24830439	1406	*	2.87362	3.01841	212.098	2	2	0	1.176e-09	3.35294e-07	up	significant	Distal Intergenic	14	25109384	25112926	3543	1	102634576	ENSMUST00000225462.1	-278945	ENSMUSG00000114288	Gm32123	predicted gene, 32123
chr1	37616973	37617473	501	*	2.37157	1.496	190.721	1	1	0	1.1975e-09	3.36097e-07	up	significant	Intron (ENSMUST00000160023.5/72097, intron 1 of 3)	1	37611677	37625242	13566	2	72097	ENSMUST00000160023.5	7769	ENSMUSG00000026090	Cracdl	capping protein inhibiting regulator of actin like
chr4	86233182	86233682	501	*	2.28502	1.4187	191.051	1	1	0	1.18379e-09	3.36097e-07	up	significant	Exon (ENSMUST00000150043.1/77739, exon 9 of 9)	4	86199317	86248129	48813	1	77739	ENSMUST00000136320.1	33865	ENSMUSG00000066113	Adamtsl1	ADAMTS-like 1
chr6	119214165	119215350	1186	*	1.93601	2.59138	211.772	2	2	0	1.18808e-09	3.36097e-07	up	significant	Promoter (2-3kb)	6	119217544	119221614	4071	1	319618	ENSMUST00000127059.1	-2194	ENSMUSG00000041477	Dcp1b	decapping mRNA 1B
chr8	106431061	106431561	501	*	2.36045	2.16093	190.788	1	1	0	1.19382e-09	3.36097e-07	up	significant	Distal Intergenic	8	106415399	106425729	10331	1	22751	ENSMUST00000212874.1	15662	ENSMUSG00000031907	Zfp90	zinc finger protein 90
chr13	52891958	52892458	501	*	2.55221	0.976496	190.845	1	1	0	1.19494e-09	3.36097e-07	up	significant	Intron (ENSMUST00000137064.7/11992, intron 3 of 9)	13	52835119	52919232	84114	2	11992	ENSMUST00000137064.7	26774	ENSMUSG00000021460	Auh	AU RNA binding protein/enoyl-coenzyme A hydratase
chr14	59551913	59552413	501	*	2.09681	2.16466	190.855	1	1	0	1.19089e-09	3.36097e-07	up	significant	Intron (ENSMUST00000225595.1/69008, intron 10 of 10)	14	59560896	59597836	36941	2	71891	ENSMUST00000022555.10	45423	ENSMUSG00000021982	Cdadc1	cytidine and dCMP deaminase domain containing 1
chr16	13379704	13380204	501	*	2.53224	1.22341	190.812	1	1	0	1.19487e-09	3.36097e-07	up	significant	Exon (ENSMUST00000009713.13/239719, exon 5 of 17)	16	13358421	13417529	59109	1	239719	ENSMUST00000149359.1	21283	ENSMUSG00000009569	Mrtfb	myocardin related transcription factor B
chr19	25385915	25387609	1695	*	2.08751	2.92818	224.662	3	1	0	1.19814e-09	3.36097e-07	up	significant	Intron (ENSMUST00000049400.14/107351, intron 4 of 13)	19	25395303	25409772	14470	1	107351	ENSMUST00000137260.1	-7694	ENSMUSG00000032702	Kank1	KN motif and ankyrin repeat domains 1
chr4	81276285	81276785	501	*	1.73051	2.56961	190.613	1	1	0	1.20072e-09	3.36142e-07	up	significant	Distal Intergenic	4	81282990	81284699	1710	2	17475	ENSMUST00000156441.7	7914	ENSMUSG00000028402	Mpdz	multiple PDZ domain crumbs cell polarity complex component
chr11	114485393	114486848	1456	*	2.12096	1.90546	211.365	2	2	0	1.204e-09	3.36384e-07	up	significant	Distal Intergenic	11	114413401	114448860	35460	2	319819	ENSMUST00000148405.1	-36533	ENSMUSG00000062391	4932435O22Rik	RIKEN cDNA 4932435O22 gene
chr16	90955412	90955912	501	*	2.67912	1.68815	190.394	1	1	0	1.21138e-09	3.3777e-07	up	significant	Promoter (<=1kb)	16	90944476	90955410	10935	2	104015	ENSMUST00000231524.1	-2	ENSMUSG00000022973	Synj1	synaptojanin 1
chr9	69174579	69175079	501	*	2.34743	1.30984	190.297	1	1	0	1.21576e-09	3.38313e-07	up	significant	Intron (ENSMUST00000034766.13/19883, intron 1 of 10)	9	69195541	69250834	55294	1	19883	ENSMUST00000132355.1	-20462	ENSMUSG00000032238	Rora	RAR-related orphan receptor alpha
chr2	59600934	59601434	501	*	2.93886	0.475138	190.473	1	1	0	1.2262e-09	3.38619e-07	up	significant	Distal Intergenic	2	59612042	59845717	233676	1	66860	ENSMUST00000112568.7	-10608	ENSMUSG00000035168	Tanc1	tetratricopeptide repeat, ankyrin repeat and coiled-coil containing 1
chr4	56661551	56662051	501	*	2.82962	1.15004	190.122	1	1	0	1.22595e-09	3.38619e-07	up	significant	Distal Intergenic	4	56740005	56741443	1439	2	11471	ENSMUST00000095080.4	79392	ENSMUSG00000070980	Actl7b	actin-like 7b
chr4	154055577	154056077	501	*	2.13797	2.25248	190.007	1	1	0	1.2267e-09	3.38619e-07	up	significant	Distal Intergenic	4	154026639	154042677	16039	2	381580	ENSMUST00000047207.6	-12900	ENSMUSG00000039492	Ccdc27	coiled-coil domain containing 27
chr11	75860270	75861659	1390	*	1.88064	2.54958	210.946	2	2	0	1.21965e-09	3.38619e-07	up	significant	Exon (ENSMUST00000135873.1/ENSMUST00000135873.1, exon 1 of 2)	11	75832137	75911062	78926	2	380714	ENSMUST00000066504.10	49403	ENSMUSG00000020847	Rph3al	rabphilin 3A-like (without C2 domains)
chr12	4154455	4154955	501	*	2.41325	1.67589	189.972	1	1	0	1.22903e-09	3.38619e-07	up	significant	Intron (ENSMUST00000152792.7/104111, intron 2 of 20)	12	4159600	4182945	23346	1	104111	ENSMUST00000134680.1	-4645	ENSMUSG00000020654	Adcy3	adenylate cyclase 3
chr11	97301338	97302609	1272	*	1.59991	3.04515	210.502	2	2	0	1.23685e-09	3.38799e-07	up	significant	Distal Intergenic	11	97315716	97329920	14205	1	67036	ENSMUST00000019026.9	-13107	ENSMUSG00000018882	Mrpl45	mitochondrial ribosomal protein L45
chr12	111710365	111711842	1478	*	3.20194	0.5656	211.226	2	2	0	1.23596e-09	3.38799e-07	up	significant	Promoter (1-2kb)	12	111709904	111712927	3024	2	70369	ENSMUST00000160576.1	1085	ENSMUSG00000049792	Bag5	BCL2-associated athanogene 5
chr15	101382807	101383307	501	*	2.55187	1.10539	189.837	1	1	0	1.23699e-09	3.38799e-07	up	significant	Intron (ENSMUST00000229584.1/ENSMUST00000229584.1, intron 3 of 4)	15	101356934	101370162	13229	2	74127	ENSMUST00000230107.1	-12645	ENSMUSG00000037185	Krt80	keratin 80
chr7	25814654	25815154	501	*	2.6396	1.15769	189.619	1	1	0	1.24658e-09	3.39202e-07	up	significant	Promoter (<=1kb)	7	25809324	25815392	6069	2	74134	ENSMUST00000156714.1	238	ENSMUSG00000040703	Cyp2s1	cytochrome P450, family 2, subfamily s, polypeptide 1
chr10	45864179	45864679	501	*	3.14731	0.806763	189.96	1	1	0	1.24362e-09	3.39202e-07	up	significant	Distal Intergenic	10	45837880	45852283	14404	1	320363	ENSMUST00000215085.1	26299	ENSMUSG00000110874	D030045P18Rik	RIKEN cDNA D030045P18 gene
chr15	101372307	101372807	501	*	1.56392	2.95929	189.524	1	1	0	1.24733e-09	3.39202e-07	up	significant	Promoter (2-3kb)	15	101356934	101370162	13229	2	74127	ENSMUST00000230107.1	-2145	ENSMUSG00000037185	Krt80	keratin 80
chr16	88005057	88005557	501	*	2.99311	1.15763	189.608	1	1	0	1.24959e-09	3.39202e-07	up	significant	Intron (ENSMUST00000228188.1/14805, intron 6 of 16)	16	87912421	88056176	143756	2	14805	ENSMUST00000114137.1	50619	ENSMUSG00000022935	Grik1	glutamate receptor, ionotropic, kainate 1
chr19	17796828	17797328	501	*	3.9116	0.424623	190.833	1	1	0	1.25065e-09	3.39202e-07	up	significant	Intron (ENSMUST00000025618.15/18552, intron 1 of 37)	19	17673452	17837617	164166	2	18552	ENSMUST00000235505.1	40289	ENSMUSG00000024713	Pcsk5	proprotein convertase subtilisin/kexin type 5
chr2	122704479	122704979	501	*	2.48492	1.44834	189.145	1	1	0	1.26588e-09	3.40141e-07	up	significant	Promoter (1-2kb)	2	122683398	122702663	19266	2	22785	ENSMUST00000099457.3	-1816	ENSMUSG00000005802	Slc30a4	solute carrier family 30 (zinc transporter), member 4
chr5	92302451	92302951	501	*	2.9841	0.5417	189.574	1	1	0	1.2644e-09	3.40141e-07	up	significant	Promoter (1-2kb)	5	92303654	92304659	1006	2	231452	ENSMUST00000201532.1	1708	ENSMUSG00000029415	Sdad1	SDA1 domain containing 1
chr9	71230000	71230500	501	*	3.06695	0.587213	189.701	1	1	0	1.25985e-09	3.40141e-07	up	significant	Intron (ENSMUST00000034723.5/19378, intron 1 of 13)	9	71215789	71296243	80455	1	19378	ENSMUST00000034723.5	14211	ENSMUSG00000013584	Aldh1a2	aldehyde dehydrogenase family 1, subfamily A2
chr19	53778738	53779883	1146	*	3.32684	0.996815	210.24	2	2	0	1.26235e-09	3.40141e-07	up	significant	Intron (ENSMUST00000164202.8/73713, intron 1 of 13)	19	53793308	53813573	20266	1	73713	ENSMUST00000162910.1	-13425	ENSMUSG00000043639	Rbm20	RNA binding motif protein 20
chr19	53791817	53792317	501	*	1.87841	2.88076	189.096	1	1	0	1.26633e-09	3.40141e-07	up	significant	Promoter (<=1kb)	19	53793308	53813573	20266	1	73713	ENSMUST00000162910.1	-991	ENSMUSG00000043639	Rbm20	RNA binding motif protein 20
chr7	81983571	81984071	501	*	2.71115	1.45551	189.037	1	1	0	1.27128e-09	3.40157e-07	up	significant	Intron (ENSMUST00000026096.9/12173, intron 1 of 4)	7	81966653	81992307	25655	2	12173	ENSMUST00000026096.9	8236	ENSMUSG00000025105	Bnc1	basonuclin zinc finger protein 1
chr18	24781112	24781612	501	*	2.10632	2.86093	189.008	1	1	0	1.27028e-09	3.40157e-07	up	significant	Intron (ENSMUST00000037097.8/225288, intron 3 of 26)	18	24709445	25133501	424057	1	225288	ENSMUST00000234834.1	71667	ENSMUSG00000034295	Fhod3	formin homology 2 domain containing 3
chr10	13269364	13270715	1352	*	3.16524	0.815134	209.946	2	2	0	1.27531e-09	3.40579e-07	up	significant	Intron (ENSMUST00000105545.11/215789, intron 2 of 12)	10	13213395	13324289	110895	2	215789	ENSMUST00000105543.8	53574	ENSMUSG00000062866	Phactr2	phosphatase and actin regulator 2
chr1	90801023	90801523	501	*	2.66454	0.876342	188.873	1	1	0	1.28218e-09	3.41247e-07	up	significant	Exon (ENSMUST00000056925.15/12835, exon 12 of 44)	1	90793892	90794721	830	2	12835	ENSMUST00000145750.1	-6302	ENSMUSG00000048126	Col6a3	collagen, type VI, alpha 3
chr7	130863413	130863913	501	*	2.23582	1.58202	188.725	1	1	0	1.28403e-09	3.41247e-07	up	significant	Promoter (1-2kb)	7	130865756	130913312	47557	1	101476	ENSMUST00000120441.7	-1843	ENSMUSG00000040268	Plekha1	pleckstrin homology domain containing, family A (phosphoinositide binding specific) member 1
chr10	13841904	13843254	1351	*	2.33185	1.92261	209.322	2	2	0	1.28517e-09	3.41247e-07	up	significant	Promoter (1-2kb)	10	13653588	13844286	190699	2	66253	ENSMUST00000162174.7	1032	ENSMUSG00000019806	Aig1	androgen-induced 1
chr5	146315246	146315746	501	*	-1.885	2.58014	188.526	1	0	1	1.2921e-09	3.4183e-07	down	significant	Distal Intergenic	5	146296365	146299512	3148	1	264064	ENSMUST00000160924.1	18881	ENSMUSG00000029635	Cdk8	cyclin dependent kinase 8
chr11	107955592	107956092	501	*	3.37316	0.759468	189.047	1	1	0	1.29342e-09	3.4183e-07	up	significant	Intron (ENSMUST00000059595.10/18750, intron 14 of 16)	11	107938177	107979639	41463	2	18750	ENSMUST00000100302.3	23547	ENSMUSG00000050965	Prkca	protein kinase C, alpha
chr17	15325895	15326395	501	*	2.98874	0.732824	188.765	1	1	0	1.29474e-09	3.4183e-07	up	significant	Distal Intergenic	17	15367525	15368390	866	2	13388	ENSMUST00000140784.1	41995	ENSMUSG00000014773	Dll1	delta like canonical Notch ligand 1
chr3	65884437	65884937	501	*	3.18686	1.09007	188.409	1	1	0	1.30688e-09	3.43084e-07	up	significant	Distal Intergenic	3	65946782	65947998	1217	2	56706	ENSMUST00000149729.1	63061	ENSMUSG00000027829	Ccnl1	cyclin L1
chr8	94997739	94998239	501	*	2.1156	1.56259	188.228	1	1	0	1.30668e-09	3.43084e-07	up	significant	Promoter (2-3kb)	8	94995661	95005282	9622	1	14766	ENSMUST00000211984.1	2078	ENSMUSG00000031785	Adgrg1	adhesion G protein-coupled receptor G1
chr15	82181023	82182337	1315	*	2.8864	2.18478	208.843	2	2	0	1.30527e-09	3.43084e-07	up	significant	Exon (ENSMUST00000023100.7/20788, exon 10 of 19)	15	82194972	82203819	8848	1	20788	ENSMUST00000230955.1	-12635	ENSMUSG00000022463	Srebf2	sterol regulatory element binding factor 2
chr9	75321934	75322434	501	*	2.73826	1.71088	188.171	1	1	0	1.31e-09	3.43253e-07	up	significant	Intron (ENSMUST00000213990.1/14697, intron 3 of 12)	9	75314141	75335776	21636	1	14697	ENSMUST00000215002.1	7793	ENSMUSG00000032192	Gnb5	guanine nucleotide binding protein (G protein), beta 5
chr6	54970469	54970969	501	*	2.81303	0.779092	188.22	1	1	0	1.31533e-09	3.43711e-07	up	significant	Promoter (<=1kb)	6	54923949	54971661	47713	2	107607	ENSMUST00000168172.3	692	ENSMUSG00000038058	Nod1	nucleotide-binding oligomerization domain containing 1
chr18	76029391	76029891	501	*	2.41639	1.58822	188.021	1	1	0	1.31668e-09	3.43711e-07	up	significant	Intron (ENSMUST00000058997.14/207259, intron 3 of 4)	18	76059458	76146443	86986	1	207259	ENSMUST00000167921.1	-29567	ENSMUSG00000044646	Zbtb7c	zinc finger and BTB domain containing 7C
chr1	37698462	37699471	1010	*	2.49567	1.3447	208.385	2	2	0	1.3259e-09	3.44018e-07	up	significant	Intron (ENSMUST00000162875.7/72097, intron 1 of 9)	1	37637986	37719795	81810	2	72097	ENSMUST00000160589.1	20324	ENSMUSG00000026090	Cracdl	capping protein inhibiting regulator of actin like
chr4	123093344	123094366	1023	*	2.25721	2.62807	208.356	2	2	0	1.32499e-09	3.44018e-07	up	significant	Exon (ENSMUST00000127060.1/ENSMUST00000127060.1, exon 1 of 4)	4	123105165	123126091	20927	1	12164	ENSMUST00000002457.1	-10799	ENSMUSG00000002384	Bmp8b	bone morphogenetic protein 8b
chr5	123116016	123116516	501	*	2.70568	1.28971	187.965	1	1	0	1.3211e-09	3.44018e-07	up	significant	Exon (ENSMUST00000161660.7/330189, exon 9 of 10)	5	123103044	123132396	29353	2	23912	ENSMUST00000186469.6	15880	ENSMUSG00000029449	Rhof	ras homolog family member F (in filopodia)
chr15	16158321	16158821	501	*	3.21975	0.271504	188.685	1	1	0	1.33022e-09	3.44018e-07	up	significant	Distal Intergenic	15	16728756	16857094	128339	1	12565	ENSMUST00000228307.1	-569935	ENSMUSG00000025370	Cdh9	cadherin 9
chr16	13944484	13945731	1248	*	2.59352	1.65722	208.295	2	2	0	1.32904e-09	3.44018e-07	up	significant	5' UTR	16	13941094	13946845	5752	1	93734	ENSMUST00000156143.1	3390	ENSMUSG00000022679	Mpv17l	Mpv17 transgene, kidney disease mutant-like
chr3	34403586	34404086	501	*	2.76398	0.725051	187.74	1	1	0	1.33799e-09	3.45385e-07	up	significant	Intron (ENSMUST00000196793.4/320478, intron 2 of 3)	3	34560328	34675854	115527	1	320478	ENSMUST00000200414.4	-156242	ENSMUSG00000105265	Sox2ot	SOX2 overlapping transcript (non-protein coding)
chr11	76493026	76493526	501	*	2.16328	1.70524	187.393	1	1	0	1.34577e-09	3.46311e-07	up	significant	Promoter (<=1kb)	11	76464238	76493929	29692	2	109934	ENSMUST00000151526.2	403	ENSMUSG00000017631	Abr	active BCR-related gene
chr11	85818277	85818777	501	*	2.71964	1.49533	187.407	1	1	0	1.34655e-09	3.46311e-07	up	significant	Promoter (2-3kb)	11	85821413	85825646	4234	1	192197	ENSMUST00000145281.1	-2636	ENSMUSG00000059439	Bcas3	BCAS3 microtubule associated cell migration factor
chr1	36603258	36603758	501	*	1.70881	2.85885	187.095	1	1	0	1.35923e-09	3.4846e-07	up	significant	Promoter (2-3kb)	1	36564328	36600954	36627	2	381337	ENSMUST00000194839.5	-2304	ENSMUSG00000046337	Fam178b	family with sequence similarity 178, member B
chr5	3529577	3530077	501	*	2.24432	1.44017	187.11	1	1	0	1.35992e-09	3.4846e-07	up	significant	3' UTR	5	3543833	3570238	26406	1	68152	ENSMUST00000197082.4	-13756	ENSMUSG00000058503	Fam133b	family with sequence similarity 133, member B
chr6	48555894	48556394	501	*	2.82161	1.0497	187.128	1	1	0	1.36334e-09	3.48694e-07	up	significant	Promoter (1-2kb)	6	48554829	48568529	13701	1	243371	ENSMUST00000203627.1	1065	ENSMUSG00000073096	Lrrc61	leucine rich repeat containing 61
chr1	36091155	36092654	1500	*	2.68642	1.05286	207.382	2	2	0	1.372e-09	3.49184e-07	up	significant	Intron (ENSMUST00000088174.3/50785, intron 1 of 1)	1	36068400	36106446	38047	1	50785	ENSMUST00000088174.3	22755	ENSMUSG00000045216	Hs6st1	heparan sulfate 6-O-sulfotransferase 1
chr1	126879047	126879547	501	*	2.85208	1.14583	186.872	1	1	0	1.37529e-09	3.49184e-07	up	significant	Distal Intergenic	1	126222627	126830799	608173	2	210356	ENSMUST00000162646.7	-48248	ENSMUSG00000049690	Nckap5	NCK-associated protein 5
chr2	131061561	131062061	501	*	1.73033	3.26193	186.789	1	1	0	1.37411e-09	3.49184e-07	up	significant	Promoter (1-2kb)	2	131057530	131063513	5984	2	110751	ENSMUST00000147333.1	1452	ENSMUSG00000027318	Adam33	a disintegrin and metallopeptidase domain 33
chr10	21974755	21975255	501	*	2.18388	1.45314	186.867	1	1	0	1.3716e-09	3.49184e-07	up	significant	Intron (ENSMUST00000120509.7/20393, intron 3 of 13)	10	21978672	21995893	17222	1	20393	ENSMUST00000142174.7	-3417	ENSMUSG00000019970	Sgk1	serum/glucocorticoid regulated kinase 1
chr8	94926935	94927435	501	*	2.3068	1.22991	186.737	1	1	0	1.37885e-09	3.4945e-07	up	significant	Intron (ENSMUST00000153448.8/382045, intron 1 of 4)	8	94923699	94943280	19582	1	382045	ENSMUST00000128308.2	3236	ENSMUSG00000061577	Adgrg5	adhesion G protein-coupled receptor G5
chr4	49664735	49665235	501	*	2.78258	1.16995	186.625	1	1	0	1.38677e-09	3.50817e-07	up	significant	3' UTR	4	49650968	49652550	1583	1	109331	ENSMUST00000138490.1	13767	ENSMUSG00000028309	Rnf20	ring finger protein 20
chr2	35322764	35323264	501	*	2.4029	2.4272	186.485	1	1	0	1.38944e-09	3.50854e-07	up	significant	Promoter (2-3kb)	2	35315341	35320505	5165	2	13830	ENSMUST00000202568.1	-2259	ENSMUSG00000026880	Stom	stomatin
chr13	43726937	43727437	501	*	2.27069	1.33612	186.405	1	1	0	1.39484e-09	3.5158e-07	up	significant	Distal Intergenic	13	43716791	43719038	2248	1	622552	ENSMUST00000210260.1	10146	ENSMUSG00000110016	Gm20751	predicted gene, 20751
chr1	40270343	40270843	501	*	2.13279	1.59446	186.19	1	1	0	1.40485e-09	3.51821e-07	up	significant	Intron (ENSMUST00000027241.10/16177, intron 1 of 10)	1	40266657	40277178	10522	1	16177	ENSMUST00000195402.1	3686	ENSMUSG00000026072	Il1r1	interleukin 1 receptor, type I
chr1	94021426	94021926	501	*	3.22285	0.681854	186.693	1	1	0	1.40293e-09	3.51821e-07	up	significant	Promoter (<=1kb)	1	94020493	94028334	7842	1	241159	ENSMUST00000050890.7	933	ENSMUSG00000034000	Neu4	sialidase 4
chr1	135816425	135816925	501	*	2.70269	0.748568	186.324	1	1	0	1.40591e-09	3.51821e-07	up	significant	Promoter (1-2kb)	1	135818598	135833342	14745	1	16763	ENSMUST00000038760.9	-1673	ENSMUSG00000041782	Lad1	ladinin
chr3	42283976	42284476	501	*	2.74854	0.844113	186.356	1	1	0	1.4033e-09	3.51821e-07	up	significant	Distal Intergenic	3	41751196	41756492	5297	1	73852	ENSMUST00000195030.1	532780	ENSMUSG00000025766	D3Ertd751e	DNA segment, Chr 3, ERATO Doi 751, expressed
chr4	118015534	118016034	501	*	2.25817	1.67083	185.996	1	1	0	1.41466e-09	3.52111e-07	up	significant	Intron (ENSMUST00000030263.8/20441, intron 4 of 11)	4	117940354	118031882	91529	2	20441	ENSMUST00000138274.7	15848	ENSMUSG00000028538	St3gal3	ST3 beta-galactoside alpha-2,3-sialyltransferase 3
chr4	119698335	119698835	501	*	3.25403	0.479273	186.744	1	1	0	1.41329e-09	3.52111e-07	up	significant	Distal Intergenic	4	119733784	119873337	139554	1	16656	ENSMUST00000141605.7	-34949	ENSMUSG00000028634	Hivep3	human immunodeficiency virus type I enhancer binding protein 3
chr12	104859066	104859566	501	*	2.89466	0.610768	186.344	1	1	0	1.41213e-09	3.52111e-07	up	significant	Promoter (<=1kb)	12	104785492	104859742	74251	2	94040	ENSMUST00000222412.1	176	ENSMUSG00000021097	Clmn	calmin
chr7	79903196	79903696	501	*	3.21312	0.437732	186.658	1	1	0	1.41777e-09	3.52256e-07	up	significant	Intron (ENSMUST00000075657.7/11778, intron 4 of 5)	7	79882511	79920596	38086	2	11778	ENSMUST00000206725.1	16900	ENSMUSG00000063801	Ap3s2	adaptor-related protein complex 3, sigma 2 subunit
chr10	86290162	86290662	501	*	2.2833	1.2563	185.504	1	1	0	1.44079e-09	3.57337e-07	up	significant	Intron (ENSMUST00000120638.7/27204, intron 6 of 13)	10	86300372	86349506	49135	1	21859	ENSMUST00000020234.13	-9710	ENSMUSG00000020044	Timp3	tissue inhibitor of metalloproteinase 3
chr1	176468489	176468989	501	*	1.99784	1.76082	185.192	1	1	0	1.45561e-09	3.57692e-07	up	significant	Intron (ENSMUST00000194241.1/102640488, intron 2 of 3)	1	176430111	176527273	97163	2	102640488	ENSMUST00000194241.1	58284	ENSMUSG00000104021	Gm36536	predicted gene, 36536
chr2	101813561	101815228	1668	*	2.40421	2.25945	218.246	3	3	0	1.45637e-09	3.57692e-07	up	significant	Promoter (<=1kb)	2	101772184	101814333	42150	2	72446	ENSMUST00000144549.1	0	ENSMUSG00000032841	Prr5l	proline rich 5 like
chr5	21217547	21218047	501	*	3.01698	1.64024	185.197	1	1	0	1.45765e-09	3.57692e-07	up	significant	Intron (ENSMUST00000197522.4/212167, intron 6 of 18)	5	21186313	21288642	102330	1	212167	ENSMUST00000198937.1	31234	ENSMUSG00000039934	Gsap	gamma-secretase activating protein
chr6	87483167	87483667	501	*	2.69198	1.29074	185.404	1	1	0	1.44721e-09	3.57692e-07	up	significant	Intron (ENSMUST00000145128.7/232201, intron 4 of 10)	6	87458545	87496314	37770	2	232201	ENSMUST00000145128.7	12647	ENSMUSG00000030047	Arhgap25	Rho GTPase activating protein 25
chr6	116716580	116717080	501	*	2.79812	0.694605	185.499	1	1	0	1.45071e-09	3.57692e-07	up	significant	Promoter (<=1kb)	6	116695274	116716729	21456	2	319776	ENSMUST00000129255.1	0	ENSMUSG00000048108	Tmem72	transmembrane protein 72
chr12	46801188	46801688	501	*	2.72609	0.724308	185.514	1	1	0	1.44788e-09	3.57692e-07	up	significant	Intron (ENSMUST00000021438.7/664883, intron 2 of 4)	12	46711702	46816960	105259	2	664883	ENSMUST00000219330.1	15272	ENSMUSG00000021047	Nova1	NOVA alternative splicing regulator 1
chr9	61655424	61655924	501	*	2.22435	1.44825	184.904	1	1	0	1.47153e-09	3.60339e-07	up	significant	Distal Intergenic	9	61409937	61418419	8483	1	21887	ENSMUST00000162281.1	245487	ENSMUSG00000032280	Tle3	transducin-like enhancer of split 3
chr11	79908515	79909015	501	*	1.78694	2.46021	184.839	1	1	0	1.47362e-09	3.60339e-07	up	significant	Distal Intergenic	11	79935850	79942264	6415	2	216987	ENSMUST00000131921.1	33249	ENSMUSG00000035575	Utp6	UTP6 small subunit processome component
chr17	43329813	43330313	501	*	2.42523	1.25841	184.816	1	1	0	1.47722e-09	3.60586e-07	up	significant	Distal Intergenic	17	43360451	43456072	95622	1	224792	ENSMUST00000226087.1	-30138	ENSMUSG00000056492	Adgrf5	adhesion G protein-coupled receptor F5
chr11	94998091	94998591	501	*	2.63232	1.76698	184.691	1	1	0	1.48291e-09	3.61343e-07	up	significant	Promoter (2-3kb)	11	94996064	95006899	10836	1	217124	ENSMUST00000107748.1	2027	ENSMUSG00000038976	Ppp1r9b	protein phosphatase 1, regulatory subunit 9B
chr4	63993477	63993977	501	*	1.60341	2.63266	184.534	1	1	0	1.48978e-09	3.6238e-07	up	significant	Intron (ENSMUST00000141428.7/ENSMUST00000141428.7, intron 1 of 4)	4	63959785	64020725	60941	2	21923	ENSMUST00000030056.11	26748	ENSMUSG00000028364	Tnc	tenascin C
chr6	138008137	138008637	501	*	2.54323	2.41651	184.142	1	1	0	1.51145e-09	3.66388e-07	up	significant	Intron (ENSMUST00000111873.7/277898, intron 4 of 5)	6	138017385	138036903	19519	2	277898	ENSMUST00000150278.2	28266	ENSMUSG00000044378	Slc15a5	solute carrier family 15, member 5
chr8	34137007	34137507	501	*	2.79081	0.98259	184.257	1	1	0	1.51152e-09	3.66388e-07	up	significant	3' UTR	8	34135572	34147033	11462	2	68192	ENSMUST00000033910.8	9526	ENSMUSG00000031513	Leprotl1	leptin receptor overlapping transcript-like 1
chr12	105500956	105501456	501	*	1.99699	2.34424	184.054	1	1	0	1.516e-09	3.66834e-07	up	significant	Distal Intergenic	12	105513480	105515246	1767	1	104932	ENSMUST00000223443.1	-12024	NA	AU015791	expressed sequence AU015791
chr8	109987575	109988075	501	*	2.13045	1.51861	183.884	1	1	0	1.52637e-09	3.67901e-07	up	significant	Promoter (2-3kb)	8	109990437	109999803	9367	1	234724	ENSMUST00000001720.13	-2362	ENSMUSG00000001670	Tat	tyrosine aminotransferase
chr11	107272275	107272775	501	*	1.99559	2.29222	183.867	1	1	0	1.52632e-09	3.67901e-07	up	significant	Intron (ENSMUST00000040380.12/71795, intron 4 of 7)	11	107320629	107337526	16898	2	71795	ENSMUST00000146680.1	64751	ENSMUSG00000040430	Pitpnc1	phosphatidylinositol transfer protein, cytoplasmic 1
chr19	3610788	3612212	1425	*	2.20603	1.56081	203.983	2	2	0	1.52834e-09	3.67901e-07	up	significant	3' UTR	19	3584836	3615792	30957	2	16973	ENSMUST00000177294.1	3580	ENSMUSG00000024913	Lrp5	low density lipoprotein receptor-related protein 5
chr6	18372758	18373258	501	*	2.09701	1.90167	183.787	1	1	0	1.53113e-09	3.67937e-07	up	significant	Intron (ENSMUST00000152499.7/30785, intron 18 of 18)	6	18389145	18408694	19550	2	30785	ENSMUST00000141581.1	35436	ENSMUSG00000000416	Cttnbp2	cortactin binding protein 2
chr8	86043686	86044186	501	*	2.62896	2.67417	183.719	1	1	0	1.53459e-09	3.68131e-07	up	significant	Exon (ENSMUST00000053771.13/102093, exon 28 of 32)	8	86035646	86060641	24996	1	102093	ENSMUST00000162305.1	8040	ENSMUSG00000036879	Phkb	phosphorylase kinase beta
chr2	72116096	72116596	501	*	1.90952	2.42509	183.666	1	1	0	1.53736e-09	3.68161e-07	up	significant	Intron (ENSMUST00000090826.11/56508, intron 4 of 30)	2	72140711	72196261	55551	1	56508	ENSMUST00000122975.7	-24115	ENSMUSG00000049044	Rapgef4	Rap guanine nucleotide exchange factor (GEF) 4
chr9	78546949	78547449	501	*	2.50225	0.959999	183.617	1	1	0	1.54469e-09	3.68612e-07	up	significant	Intron (ENSMUST00000052441.11/235504, intron 9 of 10)	9	78536506	78588015	51510	2	235504	ENSMUST00000117645.7	40566	ENSMUSG00000049624	Slc17a5	solute carrier family 17 (anion/sugar transporter), member 5
chr10	60273500	60274000	501	*	2.70228	1.1742	183.628	1	1	0	1.54371e-09	3.68612e-07	up	significant	Distal Intergenic	10	60277627	60302594	24968	1	19156	ENSMUST00000105465.7	-3627	ENSMUSG00000004207	Psap	prosaposin
chr11	54062032	54062532	501	*	2.27871	1.71919	183.507	1	1	0	1.54719e-09	3.68612e-07	up	significant	Promoter (2-3kb)	11	54063723	54064568	846	2	30794	ENSMUST00000151948.1	2036	ENSMUSG00000020388	Pdlim4	PDZ and LIM domain 4
chr4	110645668	110646168	501	*	3.25664	0.1772	184.353	1	1	0	1.56053e-09	3.70523e-07	up	significant	Intron (ENSMUST00000106589.8/78933, intron 2 of 2)	4	110397791	111657510	1259720	1	78933	ENSMUST00000097920.8	247877	ENSMUSG00000061298	Agbl4	ATP/GTP binding protein-like 4
chr13	112560618	112561118	501	*	2.60572	1.19072	183.338	1	1	0	1.55933e-09	3.70523e-07	up	significant	Promoter (<=1kb)	13	112523557	112562074	38518	2	218624	ENSMUST00000224510.1	956	ENSMUSG00000050377	Il31ra	interleukin 31 receptor A
chr11	86981327	86981827	501	*	2.02937	1.72006	182.859	1	1	0	1.58368e-09	3.75142e-07	up	significant	Intron (ENSMUST00000018571.4/77864, intron 1 of 4)	11	86940599	86972024	31426	2	77864	ENSMUST00000238921.1	-9303	ENSMUSG00000018427	Ypel2	yippee like 2
chr13	3908220	3908720	501	*	2.66963	1.84779	182.842	1	1	0	1.58538e-09	3.75142e-07	up	significant	Intron (ENSMUST00000091853.11/56349, intron 2 of 11)	13	3917309	3918178	870	2	56349	ENSMUST00000223258.1	9458	ENSMUSG00000021215	Net1	neuroepithelial cell transforming gene 1
chr15	95989647	95990147	501	*	2.25547	1.42402	182.736	1	1	0	1.59165e-09	3.75986e-07	up	significant	Intron (ENSMUST00000227616.1/ENSMUST00000227616.1, intron 1 of 5)	15	95938594	95944128	5535	1	105722	ENSMUST00000226761.1	51053	ENSMUSG00000064210	Ano6	anoctamin 6
chr5	139098912	139100094	1183	*	2.07354	2.49644	202.672	2	2	0	1.59455e-09	3.76033e-07	up	significant	Intron (ENSMUST00000026973.13/19085, intron 4 of 10)	5	139062596	139112644	50049	2	19085	ENSMUST00000141985.1	12550	ENSMUSG00000025855	Prkar1b	protein kinase, cAMP dependent regulatory, type I beta
chr2	132884551	132885745	1195	*	2.15045	1.90449	202.534	2	2	0	1.60239e-09	3.76606e-07	up	significant	Distal Intergenic	2	132868305	132880891	12587	2	320974	ENSMUST00000049787.2	-3660	ENSMUSG00000043110	Lrrn4	leucine rich repeat neuronal 4
chr15	66140901	66141401	501	*	3.06467	0.909574	182.791	1	1	0	1.60026e-09	3.76606e-07	up	significant	Intron (ENSMUST00000070256.8/110862, intron 1 of 14)	15	66025116	66103254	78139	2	110862	ENSMUST00000183354.1	-37647	ENSMUSG00000056258	Kcnq3	potassium voltage-gated channel, subfamily Q, member 3
chr11	88288376	88288876	501	*	2.69709	2.36979	182.461	1	1	0	1.60659e-09	3.76956e-07	up	significant	Distal Intergenic	11	88294058	88295261	1204	1	74297	ENSMUST00000037268.5	-5182	ENSMUSG00000034031	Ccdc182	coiled-coil domain containing 182
chr5	112499098	112499598	501	*	2.46394	1.54581	182.302	1	1	0	1.61714e-09	3.78436e-07	up	significant	Intron (ENSMUST00000079491.13/56747, intron 1 of 16)	5	112419155	112475127	55973	2	56747	ENSMUST00000200575.4	-23971	ENSMUSG00000058153	Sez6l	seizure related 6 homolog like
chr11	90358317	90359608	1292	*	1.98269	2.00177	202.23	2	2	0	1.61834e-09	3.78436e-07	up	significant	Intron (ENSMUST00000004051.7/217082, intron 2 of 3)	11	90340827	90381935	41109	2	217082	ENSMUST00000137957.1	22327	ENSMUSG00000003949	Hlf	hepatic leukemia factor
chr7	84380751	84381251	501	*	2.59273	1.68453	182.219	1	1	0	1.62198e-09	3.7865e-07	up	significant	Intron (ENSMUST00000085077.4/11864, intron 1 of 18)	7	84347436	84372658	25223	2	11864	ENSMUST00000208863.1	-8093	ENSMUSG00000015709	Arnt2	aryl hydrocarbon receptor nuclear translocator 2
chr5	20446435	20446935	501	*	2.55946	1.3236	182.011	1	1	0	1.63551e-09	3.81169e-07	up	significant	Intron (ENSMUST00000197354.4/50791, intron 9 of 21)	5	20533500	20600810	67311	1	50791	ENSMUST00000198908.1	-86565	ENSMUSG00000040003	Magi2	membrane associated guanylate kinase, WW and PDZ domain containing 2
chr1	57823451	57823951	501	*	2.57725	1.55379	180.437	1	1	0	1.73171e-09	3.82155e-07	up	significant	Intron (ENSMUST00000172287.7/67198, intron 2 of 6)	1	57845571	57946965	101395	1	67198	ENSMUST00000169772.2	-21620	ENSMUSG00000038305	Spats2l	spermatogenesis associated, serine-rich 2-like
chr2	62381049	62381549	501	*	2.44896	0.946855	180.841	1	1	0	1.70888e-09	3.82155e-07	up	significant	Promoter (2-3kb)	2	62364717	62378248	13532	2	13482	ENSMUST00000150979.1	-2801	ENSMUSG00000035000	Dpp4	dipeptidylpeptidase 4
chr2	157100127	157100627	501	*	2.13569	1.67095	181.815	1	1	0	1.64526e-09	3.82155e-07	up	significant	3' UTR	2	157107512	157110040	2529	2	56045	ENSMUST00000139149.1	9413	ENSMUSG00000027639	Samhd1	SAM domain and HD domain, 1
chr2	181525481	181525981	501	*	2.58929	1.62282	181.153	1	1	0	1.68655e-09	3.82155e-07	up	significant	Intron (ENSMUST00000072334.11/13002, intron 1 of 4)	2	181520947	181549590	28644	1	13002	ENSMUST00000108796.1	4534	ENSMUSG00000000826	Dnajc5	DnaJ heat shock protein family (Hsp40) member C5
chr2	181577861	181578361	501	*	2.172	1.54406	181.477	1	1	0	1.66604e-09	3.82155e-07	up	significant	Promoter (<=1kb)	2	181578480	181585119	6640	1	100271841	ENSMUST00000152365.1	-119	ENSMUSG00000010492	Uckl1os	uridine-cytidine kinase 1-like 1, opposite strand
chr3	79342872	79343372	501	*	2.40548	2.06909	181.213	1	1	0	1.68162e-09	3.82155e-07	up	significant	Promoter (2-3kb)	3	79345376	79464129	118754	1	100233207	ENSMUST00000164216.5	-2004	ENSMUSG00000091685	Spmip2	sperm microtubule inner protein 2
chr3	107952365	107953748	1384	*	1.79766	2.514	200.625	2	2	0	1.70644e-09	3.82155e-07	up	significant	Exon (ENSMUST00000121684.2/ENSMUST00000121684.2, exon 1 of 6)	3	107938847	107943749	4903	2	14867	ENSMUST00000106685.8	-8616	ENSMUSG00000068762	Gstm6	glutathione S-transferase, mu 6
chr3	122132410	122132910	501	*	2.14068	1.72632	180.479	1	1	0	1.72774e-09	3.82155e-07	up	significant	Promoter (<=1kb)	3	122132002	122180061	48060	1	11304	ENSMUST00000141135.4	408	ENSMUSG00000028125	Abca4	ATP-binding cassette, sub-family A member 4
chr3	138880882	138882337	1456	*	2.23792	1.65271	200.086	2	2	0	1.73862e-09	3.82155e-07	up	significant	Intron (ENSMUST00000029800.8/56224, intron 2 of 7)	3	138860493	138902657	42165	1	56224	ENSMUST00000121826.2	20389	ENSMUSG00000028152	Tspan5	tetraspanin 5
chr4	119050850	119051350	501	*	2.89281	1.39258	180.682	1	1	0	1.71843e-09	3.82155e-07	up	significant	Distal Intergenic	4	119054790	119069111	14322	2	433751	ENSMUST00000128998.1	17761	ENSMUSG00000066060	Gm12866	predicted gene 12866
chr4	129225958	129227008	1051	*	2.18947	1.946	200.359	2	2	0	1.72231e-09	3.82155e-07	up	significant	Promoter (<=1kb)	4	129225383	129227480	2098	2	97130	ENSMUST00000146376.1	472	ENSMUSG00000050390	Nhsl3	NHS like 3
chr4	148433375	148433875	501	*	2.07977	2.19142	180.711	1	1	0	1.7125e-09	3.82155e-07	up	significant	Distal Intergenic	4	148436489	148444761	8273	2	71707	ENSMUST00000156686.1	10886	ENSMUSG00000047719	Ubiad1	UbiA prenyltransferase domain containing 1
chr5	35367765	35369212	1448	*	2.72855	1.19594	200.212	2	2	0	1.73516e-09	3.82155e-07	up	significant	Downstream (<=300bp)	5	35361559	35366903	5345	1	74429	ENSMUST00000201921.1	6206	ENSMUSG00000106762	4930478P22Rik	RIKEN cDNA 4930478P22 gene
chr5	66536896	66538291	1396	*	2.57276	1.25819	201.437	2	2	0	1.66448e-09	3.82155e-07	up	significant	Intron (ENSMUST00000162366.7/11787, intron 2 of 15)	5	66452267	66546957	94691	2	11787	ENSMUST00000161716.7	8666	ENSMUSG00000029207	Apbb2	amyloid beta precursor protein binding family B member 2
chr5	115542684	115544968	2285	*	1.50192	3.51782	213.257	3	3	0	1.70024e-09	3.82155e-07	up	significant	Promoter (<=1kb)	5	115542914	115546880	3967	1	19303	ENSMUST00000137716.7	0	ENSMUSG00000029528	Pxn	paxillin
chr6	54351842	54352342	501	*	2.09183	2.35624	180.936	1	1	0	1.69829e-09	3.82155e-07	up	significant	Intron (ENSMUST00000145111.7/100042056, intron 3 of 13)	6	54302652	54327341	24690	2	100042056	ENSMUST00000185712.1	-24501	ENSMUSG00000073067	9130019P16Rik	RIKEN cDNA 9130019P16 gene
chr6	148693301	148693801	501	*	2.64903	0.989516	181.343	1	1	0	1.67886e-09	3.82155e-07	up	significant	Distal Intergenic	6	148659978	148678000	18023	2	75831	ENSMUST00000124575.1	-15301	ENSMUSG00000084909	4930528G23Rik	RIKEN cDNA 4930528G23 gene
chr8	110845868	110848268	2401	*	2.31857	1.87055	213.155	3	3	0	1.70694e-09	3.82155e-07	up	significant	Promoter (<=1kb)	8	110846600	110881895	35296	1	102339	ENSMUST00000165867.7	0	ENSMUSG00000031753	Cog4	component of oligomeric golgi complex 4
chr8	123736980	123737480	501	*	2.47657	1.42202	181.354	1	1	0	1.67454e-09	3.82155e-07	up	significant	Intron (ENSMUST00000127664.1/108148, intron 1 of 15)	8	123733958	123739941	5984	1	234863	ENSMUST00000212339.1	3022	ENSMUSG00000110599	6030466F02Rik	RIKEN cDNA 6030466F02 gene
chr9	60526091	60527421	1331	*	2.38247	1.59101	200.641	2	2	0	1.70717e-09	3.82155e-07	up	significant	Exon (ENSMUST00000215297.1/ENSMUST00000215297.1, exon 1 of 2)	9	60428226	60522046	93821	2	207596	ENSMUST00000140824.1	-4045	ENSMUSG00000032289	Thsd4	thrombospondin, type I, domain containing 4
chr9	66626590	66627090	501	*	2.5633	1.05405	180.65	1	1	0	1.72084e-09	3.82155e-07	up	significant	Distal Intergenic	9	66514637	66593142	78506	2	235441	ENSMUST00000127569.7	-33448	ENSMUSG00000032376	Usp3	ubiquitin specific peptidase 3
chr9	109119416	109119916	501	*	2.61612	0.672967	181.446	1	1	0	1.67679e-09	3.82155e-07	up	significant	3' UTR	9	109106794	109108911	2118	1	235611	ENSMUST00000194734.1	12622	ENSMUSG00000053646	Plxnb1	plexin B1
chr10	63886366	63886866	501	*	1.96015	2.85577	180.895	1	1	0	1.70063e-09	3.82155e-07	up	significant	Intron (ENSMUST00000105441.7/216033, intron 7 of 17)	10	63821055	64077487	256433	1	216033	ENSMUST00000135474.1	65311	ENSMUSG00000060843	Ctnna3	catenin alpha 3
chr11	52224014	52224514	501	*	2.64597	0.972254	180.434	1	1	0	1.73594e-09	3.82155e-07	up	significant	Distal Intergenic	11	52231995	52245094	13100	1	21402	ENSMUST00000147684.7	-7481	ENSMUSG00000036309	Skp1	S-phase kinase-associated protein 1
chr11	77763170	77764376	1207	*	2.01834	2.48415	201.753	2	2	0	1.64373e-09	3.82155e-07	up	significant	Promoter (<=1kb)	11	77763246	77865980	102735	1	360013	ENSMUST00000108375.8	0	ENSMUSG00000000631	Myo18a	myosin XVIIIA
chr13	52041329	52042699	1371	*	1.8093	2.75021	200.756	2	1	1	1.69894e-09	3.82155e-07	up	significant	Distal Intergenic	13	52096741	52124158	27418	1	74050	ENSMUST00000220691.1	-54042	ENSMUSG00000113211	4921525O09Rik	RIKEN cDNA 4921525O09 gene
chr13	56412429	56412929	501	*	2.37747	2.01938	181.766	1	1	0	1.64798e-09	3.82155e-07	up	significant	Distal Intergenic	13	56438355	56474239	35885	1	328258	ENSMUST00000021971.5	-25426	ENSMUSG00000021509	Slc25a48	solute carrier family 25, member 48
chr15	12414620	12415944	1325	*	2.12886	2.09532	200.252	2	2	0	1.72826e-09	3.82155e-07	up	significant	Promoter (2-3kb)	15	12404932	12412380	7449	2	68070	ENSMUST00000191339.1	-2240	ENSMUSG00000022197	Pdzd2	PDZ domain containing 2
chr15	76212356	76212856	501	*	2.62054	0.685248	181.082	1	1	0	1.69921e-09	3.82155e-07	up	significant	Promoter (2-3kb)	15	76215611	76215673	63	2	100316774	ENSMUST00000157274.1	2817	ENSMUSG00000087899	Mir1942	microRNA 1942
chr16	73786694	73787194	501	*	2.45171	1.00546	181.154	1	1	0	1.68892e-09	3.82155e-07	up	significant	Distal Intergenic	16	73894664	73899885	5222	2	268902	ENSMUST00000149114.1	112691	ENSMUSG00000052516	Robo2	roundabout guidance receptor 2
chr17	6755178	6755678	501	*	2.45785	1.24125	181.02	1	1	0	1.69586e-09	3.82155e-07	up	significant	Intron (ENSMUST00000064234.6/22350, intron 3 of 12)	17	6740837	6742821	1985	2	22350	ENSMUST00000131131.1	-12357	ENSMUSG00000052397	Ezr	ezrin
chr17	29700001	29700501	501	*	2.99336	0.633519	180.657	1	1	0	1.73738e-09	3.82155e-07	up	significant	Promoter (<=1kb)	17	29699681	29701071	1391	1	74157	ENSMUST00000234666.1	320	ENSMUSG00000024019	Cmtr1	cap methyltransferase 1
chr17	62929413	62929913	501	*	2.88664	0.755556	180.565	1	1	0	1.73548e-09	3.82155e-07	up	significant	Distal Intergenic	17	62604184	62881317	277134	2	13640	ENSMUST00000076840.11	-48096	ENSMUSG00000048915	Efna5	ephrin A5
chr18	39038995	39039495	501	*	2.411	1.25998	180.351	1	1	0	1.73777e-09	3.82155e-07	up	significant	Intron (ENSMUST00000148850.7/71302, intron 2 of 5)	18	38993476	39371162	377687	1	71302	ENSMUST00000155576.7	45519	ENSMUSG00000036452	Arhgap26	Rho GTPase activating protein 26
chr18	73996974	73997474	501	*	2.28431	1.79517	180.381	1	1	0	1.7341e-09	3.82155e-07	up	significant	Intron (ENSMUST00000162863.7/225724, intron 1 of 4)	18	74017907	74020088	2182	1	77855	ENSMUST00000159260.1	-20433	ENSMUSG00000090263	D730045A05Rik	RIKEN cDNA D730045A05 gene
chr18	75917685	75919026	1342	*	2.91654	0.51936	200.754	2	2	0	1.72418e-09	3.82155e-07	up	significant	Intron (ENSMUST00000058997.14/207259, intron 2 of 4)	18	75820215	76148561	328347	1	207259	ENSMUST00000236462.1	97470	ENSMUSG00000044646	Zbtb7c	zinc finger and BTB domain containing 7C
chr5	35117513	35118854	1342	*	2.19519	1.91399	199.881	2	2	0	1.75008e-09	3.82995e-07	up	significant	Distal Intergenic	5	35091501	35105766	14266	2	16976	ENSMUST00000030986.14	-11747	ENSMUSG00000029103	Lrpap1	low density lipoprotein receptor-related protein associated protein 1
chr5	119944386	119944886	501	*	2.29934	1.20823	180.138	1	1	0	1.75133e-09	3.82995e-07	up	significant	Distal Intergenic	5	119836155	119845110	8956	1	21388	ENSMUST00000202504.2	108231	ENSMUSG00000018263	Tbx5	T-box 5
chr8	70259005	70259505	501	*	2.74071	1.61821	180.102	1	1	0	1.75345e-09	3.82995e-07	up	significant	Promoter (<=1kb)	8	70259752	70263105	3354	1	234373	ENSMUST00000133924.7	-247	ENSMUSG00000036054	Sugp2	SURP and G patch domain containing 2
chr18	74965993	74966493	501	*	3.25122	0.545823	180.821	1	1	0	1.7459e-09	3.82995e-07	up	significant	Distal Intergenic	18	74939322	74961263	21942	2	16891	ENSMUST00000066532.4	-4730	ENSMUSG00000053846	Lipg	lipase, endothelial
chr16	93063612	93064112	501	*	2.26596	1.64144	180.014	1	1	0	1.75799e-09	3.83384e-07	up	significant	Distal Intergenic	16	92601466	92826149	224684	2	12394	ENSMUST00000023673.13	-237463	ENSMUSG00000022952	Runx1	runt related transcription factor 1
chr18	38778017	38778517	501	*	2.02384	1.85305	179.82	1	1	0	1.76996e-09	3.8539e-07	up	significant	Intron (ENSMUST00000127448.7/ENSMUST00000127448.7, intron 3 of 3)	18	38714400	38714513	114	1	102632739	ENSMUST00000190667.1	63617	NA	Gm19774	predicted gene, 19774
chr8	68644042	68644542	501	*	2.54523	0.986805	179.819	1	1	0	1.77489e-09	3.85861e-07	up	significant	Intron (ENSMUST00000078350.12/234356, intron 2 of 9)	8	68388643	68735102	346460	2	234356	ENSMUST00000136060.7	90560	ENSMUSG00000036356	Csgalnact1	chondroitin sulfate N-acetylgalactosaminyltransferase 1
chr11	108898430	108898930	501	*	2.74504	1.34022	179.704	1	1	0	1.7809e-09	3.86563e-07	up	significant	Distal Intergenic	11	108920349	108950783	30435	1	12006	ENSMUST00000052915.13	-21419	ENSMUSG00000000142	Axin2	axin 2
chr7	28903335	28903835	501	*	2.40836	1.45183	179.53	1	1	0	1.79049e-09	3.8804e-07	up	significant	Intron (ENSMUST00000068045.13/60595, intron 11 of 20)	7	28893653	28907385	13733	2	60595	ENSMUST00000144909.7	3550	ENSMUSG00000054808	Actn4	actinin alpha 4
chr10	69924376	69924876	501	*	1.89372	1.84962	179.33	1	1	0	1.80219e-09	3.89362e-07	up	significant	Promoter (<=1kb)	10	69925495	70023957	98463	1	11735	ENSMUST00000182692.7	-619	ENSMUSG00000069601	Ank3	ankyrin 3, epithelial
chr15	53592552	53593052	501	*	2.96723	1.36341	179.432	1	1	0	1.80036e-09	3.89362e-07	up	significant	Intron (ENSMUST00000078673.13/320679, intron 4 of 4)	15	53614205	53614279	75	2	100628567	ENSMUST00000200096.1	21227	ENSMUSG00000104794	Mir28c	microRNA 28c
chr2	37811599	37812099	501	*	2.71588	0.673217	179.281	1	1	0	1.81798e-09	3.92164e-07	up	significant	Intron (ENSMUST00000102787.9/227801, intron 20 of 21)	2	37795169	37796616	1448	1	241324	ENSMUST00000137693.1	16430	ENSMUSG00000035403	Crb2	crumbs family member 2
chr2	6293975	6294475	501	*	1.86027	2.23706	178.849	1	1	0	1.83423e-09	3.93244e-07	up	significant	Intron (ENSMUST00000151782.1/320132, intron 4 of 6)	2	6322667	6446390	123724	1	98910	ENSMUST00000114937.7	-28192	ENSMUSG00000039046	Usp6nl	USP6 N-terminal like
chr3	104805496	104805996	501	*	2.54244	1.49839	178.998	1	1	0	1.82634e-09	3.93244e-07	up	significant	Exon (ENSMUST00000196211.1/17454, exon 2 of 2)	3	104804550	104817354	12805	2	17454	ENSMUST00000196161.1	11358	ENSMUSG00000002227	Mov10	Mov10 RISC complex RNA helicase
chr5	43107901	43108401	501	*	2.45574	0.873106	178.934	1	1	0	1.83429e-09	3.93244e-07	up	significant	Distal Intergenic	5	43233170	43289723	56554	1	231207	ENSMUST00000166713.8	-124769	ENSMUSG00000039782	Cpeb2	cytoplasmic polyadenylation element binding protein 2
chr13	100940884	100941384	501	*	1.78006	2.1369	178.874	1	1	0	1.83253e-09	3.93244e-07	up	significant	Intron (ENSMUST00000185979.1/ENSMUST00000185979.1, intron 2 of 2)	13	100802648	100833427	30780	2	69048	ENSMUST00000067246.5	-107457	ENSMUSG00000021629	Slc30a5	solute carrier family 30 (zinc transporter), member 5
chr9	59222145	59222645	501	*	2.94732	0.817708	178.997	1	1	0	1.83832e-09	3.93503e-07	up	significant	Intron (ENSMUST00000215275.1/ENSMUST00000215275.1, intron 3 of 4)	9	59291558	59316199	24642	1	72141	ENSMUST00000217570.1	-68913	ENSMUSG00000025236	Adpgk	ADP-dependent glucokinase
chr3	89948608	89949108	501	*	2.12889	1.52403	178.754	1	1	0	1.84186e-09	3.93655e-07	up	significant	Promoter (<=1kb)	3	89946527	89948532	2006	2	54667	ENSMUST00000167257.1	-76	ENSMUSG00000060671	Atp8b2	ATPase, class I, type 8B, member 2
chr4	63232709	63233209	501	*	2.49623	0.931065	178.773	1	1	0	1.84494e-09	3.93709e-07	up	significant	Promoter (1-2kb)	4	63234286	63333713	99428	1	373864	ENSMUST00000184067.7	-1077	ENSMUSG00000045672	Col27a1	collagen, type XXVII, alpha 1
chr1	131513040	131513540	501	*	2.2482	1.53188	178.644	1	1	0	1.84961e-09	3.94099e-07	up	significant	Promoter (<=1kb)	1	131411800	131514232	102433	2	14270	ENSMUST00000185445.2	692	ENSMUSG00000026425	Srgap2	SLIT-ROBO Rho GTPase activating protein 2
chr11	118470089	118470589	501	*	2.90657	0.938797	178.574	1	1	0	1.86348e-09	3.96448e-07	up	significant	Distal Intergenic	11	118476829	118489209	12381	1	217364	ENSMUST00000135383.8	-6240	ENSMUSG00000033857	Engase	endo-beta-N-acetylglucosaminidase
chr3	100858454	100858954	501	*	2.81241	0.878194	178.478	1	1	0	1.86995e-09	3.97217e-07	up	significant	Intron (ENSMUST00000054791.8/242122, intron 1 of 5)	3	100825459	100896922	71464	1	242122	ENSMUST00000054791.8	32995	ENSMUSG00000051076	Vtcn1	V-set domain containing T cell activation inhibitor 1
chr17	58666288	58666788	501	*	2.92231	0.534181	178.515	1	1	0	1.8824e-09	3.99253e-07	up	significant	Distal Intergenic	17	58878808	58884133	5326	2	69239	ENSMUST00000177108.1	217345	ENSMUSG00000024227	Pdzph1	PDZ and pleckstrin homology domains 1
chr1	90997194	90997694	501	*	2.57055	1.43657	178.055	1	1	0	1.89183e-09	4.00643e-07	up	significant	Promoter (1-2kb)	1	90998737	91108640	109904	1	16978	ENSMUST00000189505.6	-1043	ENSMUSG00000026305	Lrrfip1	leucine rich repeat (in FLII) interacting protein 1
chr19	43719708	43720208	501	*	2.6844	1.84945	177.955	1	1	0	1.89774e-09	4.01283e-07	up	significant	Intron (ENSMUST00000081079.5/93685, intron 8 of 12)	19	43726367	43728136	1770	1	93685	ENSMUST00000131293.1	-6159	ENSMUSG00000025192	Entpd7	ectonucleoside triphosphate diphosphohydrolase 7
chr2	179774532	179775032	501	*	1.97644	1.97221	177.855	1	1	0	1.90368e-09	4.01927e-07	up	significant	Promoter (2-3kb)	2	179777163	179797511	20349	1	12561	ENSMUST00000136411.1	-2131	ENSMUSG00000000305	Cdh4	cadherin 4
chr6	120832051	120832551	501	*	2.82048	0.43142	178.15	1	1	0	1.90869e-09	4.02375e-07	up	significant	Distal Intergenic	6	120836212	120865609	29398	1	94044	ENSMUST00000203584.2	-3661	ENSMUSG00000009112	Bcl2l13	BCL2 like 13
chr11	98763093	98763593	501	*	2.29317	1.88793	177.697	1	1	0	1.91531e-09	4.02976e-07	up	significant	Exon (ENSMUST00000064187.11/21833, exon 8 of 10)	11	98769347	98770426	1080	2	217166	ENSMUST00000139220.1	6833	ENSMUSG00000020889	Nr1d1	nuclear receptor subfamily 1, group D, member 1
chr14	9633754	9634254	501	*	3.23045	0.372362	178.423	1	1	0	1.91978e-09	4.02976e-07	up	significant	Intron (ENSMUST00000161302.7/14198, intron 5 of 6)	14	9884195	9886768	2574	1	100042415	ENSMUST00000224435.1	-249941	ENSMUSG00000121680	Mnd1-ps	Mnd1 retrotransposed pseudogene
chr18	39044424	39044924	501	*	2.21213	1.24841	177.648	1	1	0	1.92023e-09	4.02976e-07	up	significant	Intron (ENSMUST00000148850.7/71302, intron 2 of 5)	18	38993476	39371162	377687	1	71302	ENSMUST00000155576.7	50948	ENSMUSG00000036452	Arhgap26	Rho GTPase activating protein 26
chr8	13515894	13516394	501	*	1.69746	2.51232	177.557	1	1	0	1.92438e-09	4.03239e-07	up	significant	Distal Intergenic	8	13465374	13494490	29117	2	14456	ENSMUST00000033828.6	-21404	ENSMUSG00000031451	Gas6	growth arrest specific 6
chr10	86346281	86346781	501	*	2.00359	1.88249	177.457	1	1	0	1.93222e-09	4.04274e-07	up	significant	3' UTR	10	86302854	86343981	41128	1	21859	ENSMUST00000132307.1	43427	ENSMUSG00000020044	Timp3	tissue inhibitor of metalloproteinase 3
chr7	17017022	17017522	501	*	2.36474	3.23265	177.349	1	1	0	1.93935e-09	4.0477e-07	up	significant	Promoter (1-2kb)	7	17007153	17015470	8318	2	19060	ENSMUST00000124573.7	-1552	ENSMUSG00000003099	Ppp5c	protein phosphatase 5, catalytic subunit
chr7	28400936	28402250	1315	*	2.34719	1.50902	196.786	2	2	0	1.94352e-09	4.0477e-07	up	significant	Promoter (1-2kb)	7	28401297	28404031	2735	2	233033	ENSMUST00000208126.1	1781	ENSMUSG00000109336	Samd4b	sterile alpha motif domain containing 4B
chr11	101028148	101028648	501	*	2.08679	1.76498	177.331	1	1	0	1.94159e-09	4.0477e-07	up	significant	Promoter (1-2kb)	11	101030340	101030409	70	1	102466767	ENSMUST00000185166.1	-1692	ENSMUSG00000098415	Mir6928	microRNA 6928
chr13	24427396	24427896	501	*	2.83578	1.19532	177.342	1	1	0	1.94623e-09	4.0477e-07	up	significant	Intron (ENSMUST00000224953.1/12763, intron 5 of 15)	13	24417224	24436657	19434	1	12763	ENSMUST00000142882.1	10172	ENSMUSG00000016756	Cmah	cytidine monophospho-N-acetylneuraminic acid hydroxylase
chr1	89588236	89588736	501	*	2.35309	1.10951	177.224	1	1	0	1.95219e-09	4.05402e-07	up	significant	Intron (ENSMUST00000027521.14/347722, intron 1 of 17)	1	89580236	89895277	315042	1	347722	ENSMUST00000074945.7	8000	ENSMUSG00000055013	Agap1	ArfGAP with GTPase domain, ankyrin repeat and PH domain 1
chr4	129272575	129273075	501	*	2.07458	1.57601	176.983	1	1	0	1.96738e-09	4.0544e-07	up	significant	Distal Intergenic	4	129225360	129261404	36045	2	97130	ENSMUST00000145261.7	-11171	ENSMUSG00000050390	Nhsl3	NHS like 3
chr7	136446971	136447471	501	*	2.29062	1.36156	177.011	1	1	0	1.96634e-09	4.0544e-07	up	significant	Distal Intergenic	7	136332216	136349415	17200	2	330664	ENSMUST00000209560.1	-97556	ENSMUSG00000109633	C230079O03Rik	RIKEN cDNA C230079O03 gene
chr8	54609229	54610674	1446	*	2.35738	2.2391	196.573	2	2	0	1.95622e-09	4.0544e-07	up	significant	3' UTR	8	54600781	54610098	9318	1	69281	ENSMUST00000033917.6	8448	ENSMUSG00000031518	Spata4	spermatogenesis associated 4
chr9	72206312	72207361	1050	*	2.50139	1.11212	196.569	2	2	0	1.96059e-09	4.0544e-07	up	significant	Distal Intergenic	9	72274860	72362891	88032	1	235469	ENSMUST00000184036.7	-67499	ENSMUSG00000038535	Zfp280d	zinc finger protein 280D
chr12	32995019	32995519	501	*	2.26621	1.97477	177.053	1	1	0	1.96182e-09	4.0544e-07	up	significant	Distal Intergenic	12	32965406	32969446	4041	1	19027	ENSMUST00000139339.1	29613	ENSMUSG00000020570	Sypl1	synaptophysin like 1
chr15	36656583	36657712	1130	*	2.86297	1.69998	196.362	2	2	0	1.97276e-09	4.0544e-07	up	significant	Intron (ENSMUST00000226482.1/ENSMUST00000226482.1, intron 1 of 1)	15	36605752	36609668	3917	2	18458	ENSMUST00000226496.1	-46915	ENSMUSG00000022283	Pabpc1	poly(A) binding protein, cytoplasmic 1
chr18	74737672	74738172	501	*	2.6066	1.34791	176.971	1	1	0	1.97056e-09	4.0544e-07	up	significant	Intron (ENSMUST00000074157.12/17919, intron 32 of 38)	18	74733765	74771477	37713	1	17919	ENSMUST00000154986.1	3907	ENSMUSG00000025885	Myo5b	myosin VB
chr7	120906054	120906554	501	*	2.59931	0.629434	176.976	1	1	0	1.97927e-09	4.06176e-07	up	significant	3' UTR	7	120917744	120945821	28078	1	26939	ENSMUST00000207481.1	-11190	ENSMUSG00000030880	Polr3e	polymerase (RNA) III (DNA directed) polypeptide E
chr4	155246578	155247078	501	*	2.44487	2.37454	176.464	1	1	0	2.0053e-09	4.09009e-07	up	significant	Promoter (2-3kb)	4	155249802	155256419	6618	1	67513	ENSMUST00000126803.7	-2724	ENSMUSG00000073684	Faap20	Fanconi anemia core complex associated protein 20
chr5	135570336	135570836	501	*	2.57938	0.818536	176.477	1	1	0	2.01235e-09	4.09009e-07	up	significant	Promoter (2-3kb)	5	135569937	135573049	3113	2	56221	ENSMUST00000004936.9	2213	ENSMUSG00000004814	Ccl24	C-C motif chemokine ligand 24
chr8	36704412	36704912	501	*	1.76666	2.51218	176.535	1	1	0	1.99954e-09	4.09009e-07	up	significant	Intron (ENSMUST00000098826.9/50768, intron 1 of 13)	8	36567751	36733054	165304	2	50768	ENSMUST00000098826.9	28142	ENSMUSG00000031523	Dlc1	deleted in liver cancer 1
chr10	13175457	13175957	501	*	2.69459	0.831061	176.581	1	1	0	2.00627e-09	4.09009e-07	up	significant	Promoter (2-3kb)	10	13149540	13178023	28484	2	75122	ENSMUST00000019954.5	2066	ENSMUSG00000019815	Zc2hc1b	zinc finger, C2HC-type containing 1B
chr12	84935303	84935803	501	*	2.71773	1.71027	176.378	1	1	0	2.01365e-09	4.09009e-07	up	significant	Intron (ENSMUST00000163231.7/68497, intron 5 of 18)	12	84934319	84943378	9060	2	68497	ENSMUST00000163372.7	7575	ENSMUSG00000042350	Arel1	apoptosis resistant E3 ubiquitin protein ligase 1
chr12	109518575	109519075	501	*	2.24142	1.78006	176.4	1	1	0	2.01076e-09	4.09009e-07	up	significant	Distal Intergenic	12	109541001	109545319	4319	1	17263	ENSMUST00000129245.7	-21926	ENSMUSG00000021268	Meg3	maternally expressed 3
chr17	25754166	25754666	501	*	2.72704	2.19735	176.38	1	1	0	2.01222e-09	4.09009e-07	up	significant	Promoter (<=1kb)	17	25748613	25754314	5702	2	56047	ENSMUST00000075884.7	0	ENSMUSG00000063011	Msln	mesothelin
chr15	36784520	36785020	501	*	2.27937	1.24056	176.263	1	1	0	2.0228e-09	4.10269e-07	up	significant	Intron (ENSMUST00000022894.13/22631, intron 3 of 6)	15	36790712	36792414	1703	2	22631	ENSMUST00000126184.1	7394	ENSMUSG00000022285	Ywhaz	tyrosine 3-monooxygenase/tryptophan 5-monooxygenase activation protein, zeta polypeptide
chr16	89952740	89953240	501	*	2.41502	1.20293	176.223	1	1	0	2.02656e-09	4.10433e-07	up	significant	Promoter (2-3kb)	16	89908221	89956107	47887	2	21844	ENSMUST00000124433.7	2867	ENSMUSG00000002489	Tiam1	T cell lymphoma invasion and metastasis 1
chr9	21433379	21433879	501	*	2.42904	1.01842	176.105	1	1	0	2.03699e-09	4.11946e-07	up	significant	Intron (ENSMUST00000165766.8/13430, intron 1 of 20)	9	21425244	21507754	82511	1	13430	ENSMUST00000174050.7	8135	ENSMUSG00000033335	Dnm2	dynamin 2
chr2	128172290	128172790	501	*	3.38594	0.0855876	177.15	1	1	0	2.04573e-09	4.13113e-07	up	significant	Distal Intergenic	2	128128131	128128737	607	1	12125	ENSMUST00000132201.1	44159	ENSMUSG00000027381	Bcl2l11	BCL2 like 11
chr3	123146612	123147112	501	*	2.03953	1.61678	175.724	1	1	0	2.06254e-09	4.13543e-07	up	significant	Intron (ENSMUST00000106426.7/118449, intron 1 of 4)	3	123106603	123117052	10450	2	118449	ENSMUST00000051443.7	-29560	ENSMUSG00000050315	Synpo2	synaptopodin 2
chr4	107210798	107211298	501	*	2.28519	1.53974	175.856	1	1	0	2.053e-09	4.13543e-07	up	significant	Promoter (1-2kb)	4	107209180	107218060	8881	1	546840	ENSMUST00000094916.4	1618	ENSMUSG00000070877	Ldlrad1	low density lipoprotein receptor class A domain containing 1
chr8	94869009	94869509	501	*	1.94	2.35212	175.792	1	1	0	2.05632e-09	4.13543e-07	up	significant	Promoter (1-2kb)	8	94863828	94871204	7377	2	114255	ENSMUST00000212810.1	1695	ENSMUSG00000040631	Dok4	docking protein 4
chr11	86563624	86564124	501	*	2.62923	0.937839	175.805	1	1	0	2.06272e-09	4.13543e-07	up	significant	Intron (ENSMUST00000167178.8/56427, intron 7 of 8)	11	86555195	86567360	12166	1	56427	ENSMUST00000164931.1	8429	ENSMUSG00000020513	Tubd1	tubulin, delta 1
chr14	20243088	20243588	501	*	2.67612	1.11267	175.845	1	1	0	2.0581e-09	4.13543e-07	up	significant	Distal Intergenic	14	20261376	20267416	6041	2	74571	ENSMUST00000225596.1	23828	ENSMUSG00000023387	Kcnk16	potassium channel, subfamily K, member 16
chr19	46465964	46466464	501	*	2.64328	1.79943	175.632	1	1	0	2.07055e-09	4.14514e-07	up	significant	Intron (ENSMUST00000039922.12/24069, intron 8 of 11)	19	46457906	46475634	17729	1	24069	ENSMUST00000123252.1	8058	ENSMUSG00000025231	Sufu	SUFU negative regulator of hedgehog signaling
chr6	13288391	13288891	501	*	2.60335	1.84259	175.571	1	1	0	2.07503e-09	4.14703e-07	up	significant	Distal Intergenic	6	13185610	13224965	39356	2	232585	ENSMUST00000054530.6	-63426	ENSMUSG00000079679	Vwde	von Willebrand factor D and EGF domains
chr12	108241132	108241632	501	*	2.54093	1.91219	175.537	1	1	0	2.07745e-09	4.14703e-07	up	significant	Intron (ENSMUST00000222310.1/668158, intron 1 of 5)	12	108206345	108275133	68789	2	668158	ENSMUST00000136175.2	33501	ENSMUSG00000084883	Ccdc85c	coiled-coil domain containing 85C
chr5	30961953	30962453	501	*	3.1221	0.921865	175.674	1	1	0	2.08328e-09	4.14947e-07	up	significant	Promoter (1-2kb)	5	30950853	30960361	9509	2	50907	ENSMUST00000074840.11	-1592	ENSMUSG00000045302	Preb	prolactin regulatory element binding
chr7	112148977	112149477	501	*	2.44659	1.82626	175.371	1	1	0	2.09047e-09	4.14947e-07	up	significant	Exon (ENSMUST00000033036.6/50781, exon 4 of 8)	7	112116017	112159057	43041	2	50781	ENSMUST00000033036.6	9580	ENSMUSG00000030772	Dkk3	dickkopf WNT signaling pathway inhibitor 3
chr9	71915808	71916308	501	*	2.36043	1.89862	175.339	1	1	0	2.09277e-09	4.14947e-07	up	significant	Intron (ENSMUST00000183404.7/21406, intron 8 of 20)	9	71884437	71922710	38274	2	21406	ENSMUST00000184029.1	6402	ENSMUSG00000032228	Tcf12	transcription factor 12
chr10	70972615	70973115	501	*	2.38854	1.23173	175.351	1	1	0	2.09407e-09	4.14947e-07	up	significant	Intron (ENSMUST00000143791.7/83675, intron 3 of 20)	10	70934502	70948489	13988	2	83675	ENSMUST00000144740.1	-24126	ENSMUSG00000014329	Bicc1	BicC family RNA binding protein 1
chr15	85229930	85230430	501	*	2.20783	1.63352	175.419	1	1	0	2.08669e-09	4.14947e-07	up	significant	Intron (ENSMUST00000057410.13/14114, intron 5 of 16)	15	85206005	85251885	45881	1	14114	ENSMUST00000109432.3	23925	ENSMUSG00000006369	Fbln1	fibulin 1
chr19	6234171	6234671	501	*	2.22538	1.38945	175.303	1	1	0	2.09657e-09	4.14947e-07	up	significant	Promoter (1-2kb)	19	6233937	6235843	1907	2	225849	ENSMUST00000148693.1	1172	ENSMUSG00000024777	Ppp2r5b	protein phosphatase 2, regulatory subunit B', beta
chr1	89074388	89074888	501	*	1.63678	2.51675	175.144	1	1	0	2.10707e-09	4.15255e-07	up	significant	Intron (ENSMUST00000066279.10/98402, intron 1 of 5)	1	89070453	89112860	42408	1	98402	ENSMUST00000123745.1	3935	ENSMUSG00000036206	Sh3bp4	SH3-domain binding protein 4
chr6	29066463	29066963	501	*	2.79221	1.69335	175.201	1	1	0	2.10536e-09	4.15255e-07	up	significant	Promoter (1-2kb)	6	29065462	29070972	5511	1	16846	ENSMUST00000169505.1	1001	ENSMUSG00000059201	Lep	leptin
chr7	66816320	66816820	501	*	2.47529	1.09876	175.208	1	1	0	2.10682e-09	4.15255e-07	up	significant	Intron (ENSMUST00000066475.10/545975, intron 10 of 10)	7	66839735	66969555	129821	1	233332	ENSMUST00000156396.7	-22915	ENSMUSG00000058145	Adamts17	ADAM metallopeptidase with thrombospondin type 1 motif 17
chr3	145256581	145257081	501	*	2.43298	0.949379	175.158	1	1	0	2.11176e-09	4.1559e-07	up	significant	Distal Intergenic	3	145292472	145552011	259540	1	71355	ENSMUST00000029848.4	-35391	ENSMUSG00000028197	Col24a1	collagen, type XXIV, alpha 1
chr8	119421935	119422435	501	*	2.00244	1.91904	174.997	1	1	0	2.1195e-09	4.16523e-07	up	significant	Distal Intergenic	8	119434124	119443077	8954	1	71839	ENSMUST00000131448.7	-11689	ENSMUSG00000074063	Osgin1	oxidative stress induced growth inhibitor 1
chr16	23266148	23266648	501	*	2.71206	0.587881	175.141	1	1	0	2.12471e-09	4.16959e-07	up	significant	Promoter (2-3kb)	16	23269629	23321179	51551	1	20440	ENSMUST00000128050.7	-2981	ENSMUSG00000022885	St6gal1	beta galactoside alpha 2,6 sialyltransferase 1
chr11	106510438	106510938	501	*	2.3758	1.85676	174.802	1	1	0	2.13579e-09	4.18543e-07	up	significant	Intron (ENSMUST00000042780.13/21763, intron 10 of 11)	11	106500993	106501062	70	1	100216537	ENSMUST00000083192.1	9445	ENSMUSG00000065126	Snord104	small nucleolar RNA, C/D box 104
chr2	94263307	94263807	501	*	1.70806	2.8013	174.565	1	1	0	2.15371e-09	4.20872e-07	up	significant	Promoter (1-2kb)	2	94261300	94261399	100	2	735259	ENSMUST00000102380.1	-1908	ENSMUSG00000076335	Mir670	microRNA 670
chr5	35112373	35112873	501	*	1.96149	1.68419	174.578	1	1	0	2.15372e-09	4.20872e-07	up	significant	Distal Intergenic	5	35091501	35105766	14266	2	16976	ENSMUST00000030986.14	-6607	ENSMUSG00000029103	Lrpap1	low density lipoprotein receptor-related protein associated protein 1
chr4	130112262	130112762	501	*	3.10459	0.51489	174.759	1	1	0	2.17851e-09	4.23929e-07	up	significant	Intron (ENSMUST00000118199.7/67898, intron 2 of 5)	4	130107556	130128134	20579	1	67898	ENSMUST00000030563.5	4706	ENSMUSG00000028779	Pef1	penta-EF hand domain containing 1
chr14	76186248	76186748	501	*	2.1739	1.67889	174.322	1	1	0	2.17508e-09	4.23929e-07	up	significant	Distal Intergenic	14	76251457	76252327	871	1	72893	ENSMUST00000227933.1	-64709	ENSMUSG00000115625	2900040C04Rik	RIKEN cDNA 2900040C04 gene
chr18	10838604	10840226	1623	*	2.08407	2.0662	205.567	3	3	0	2.17563e-09	4.23929e-07	up	significant	Distal Intergenic	18	10798365	10817628	19264	1	225164	ENSMUST00000150000.1	40239	ENSMUSG00000024294	Mib1	MIB E3 ubiquitin protein ligase 1
chr11	101677048	101678154	1107	*	2.59235	1.51337	193.375	2	2	0	2.18492e-09	4.24583e-07	up	significant	Distal Intergenic	11	101665541	101667832	2292	1	80981	ENSMUST00000039388.2	11507	ENSMUSG00000034936	Arl4d	ADP-ribosylation factor-like 4D
chr14	18460515	18461015	501	*	2.31836	1.42921	174.078	1	1	0	2.1964e-09	4.25512e-07	up	significant	Distal Intergenic	14	18282722	18331859	49138	2	22194	ENSMUST00000022296.6	-128656	ENSMUSG00000021774	Ube2e1	ubiquitin-conjugating enzyme E2E 1
chr15	96832380	96832880	501	*	1.88684	2.05623	174.058	1	1	0	2.1962e-09	4.25512e-07	up	significant	Distal Intergenic	15	96687392	96699730	12339	2	67760	ENSMUST00000023099.7	-132650	ENSMUSG00000022462	Slc38a2	solute carrier family 38, member 2
chr17	45400118	45400618	501	*	2.49396	2.20688	174.03	1	1	0	2.19888e-09	4.25512e-07	up	significant	Intron (ENSMUST00000024727.9/71702, intron 14 of 15)	17	45408372	45415684	7313	2	71702	ENSMUST00000232900.1	15066	ENSMUSG00000023932	Cdc5l	cell division cycle 5-like
chr4	127371480	127371980	501	*	1.8344	2.06844	173.868	1	1	0	2.21208e-09	4.27472e-07	up	significant	Distal Intergenic	4	127354809	127358181	3373	2	14622	ENSMUST00000046498.2	-13299	ENSMUSG00000042357	Gjb5	gap junction protein, beta 5
chr19	42871095	42871595	501	*	2.91845	0.259915	174.29	1	1	0	2.22603e-09	4.2957e-07	up	significant	Intron (ENSMUST00000099428.4/545291, intron 9 of 11)	19	42755105	42779978	24874	2	192236	ENSMUST00000162004.7	-91117	ENSMUSG00000025188	Hps1	HPS1, biogenesis of lysosomal organelles complex 3 subunit 1
chr6	42270766	42271266	501	*	2.49908	0.950795	173.664	1	1	0	2.23566e-09	4.30831e-07	up	significant	Promoter (1-2kb)	6	42269285	42279897	10613	1	12366	ENSMUST00000144821.1	1481	ENSMUSG00000029863	Casp2	caspase 2
chr10	76481452	76481952	501	*	3.23279	0.901505	173.781	1	1	0	2.2431e-09	4.31668e-07	up	significant	Promoter (<=1kb)	10	76481201	76483303	2103	1	54387	ENSMUST00000220410.1	251	ENSMUSG00000001150	Mcm3ap	minichromosome maintenance complex component 3 associated protein
chr1	10102205	10102705	501	*	2.85015	1.46633	173.437	1	1	0	2.25282e-09	4.32941e-07	up	significant	Promoter (1-2kb)	1	10104228	10108543	4316	1	211660	ENSMUST00000190625.1	-1523	ENSMUSG00000056763	Cspp1	centrosome and spindle pole associated protein 1
chr1	52491081	52491581	501	*	1.94758	1.8269	173.296	1	1	0	2.26124e-09	4.33959e-07	up	significant	Promoter (<=1kb)	1	52459218	52490736	31519	2	17936	ENSMUST00000170269.1	-345	ENSMUSG00000002881	Nab1	Ngfi-A binding protein 1
chr9	21025188	21025688	501	*	2.3998	0.836759	173.311	1	1	0	2.26631e-09	4.34332e-07	up	significant	Exon (ENSMUST00000086399.5/15894, exon 3 of 7)	9	21029373	21030595	1223	1	78369	ENSMUST00000001040.6	-3685	ENSMUSG00000001014	Icam4	intercellular adhesion molecule 4, Landsteiner-Wiener blood group
chr9	41892777	41893277	501	*	2.37329	1.39723	173.217	1	1	0	2.26997e-09	4.34435e-07	up	significant	Distal Intergenic	9	41969739	41974587	4849	2	20660	ENSMUST00000134560.1	81310	ENSMUSG00000049313	Sorl1	sortilin-related receptor, LDLR class A repeats-containing
chr8	77963088	77963588	501	*	2.03481	1.56759	173.04	1	1	0	2.28402e-09	4.36523e-07	up	significant	Distal Intergenic	8	77669694	77724464	54771	2	13617	ENSMUST00000146561.1	-238624	ENSMUSG00000031616	Ednra	endothelin receptor type A
chr7	82082808	82083308	501	*	2.23638	2.20019	172.808	1	1	0	2.30359e-09	4.39058e-07	up	significant	Distal Intergenic	7	82070387	82081758	11372	1	434205	ENSMUST00000208972.1	12421	ENSMUSG00000109145	Gm20744	predicted gene, 20744
chr9	107254665	107255165	501	*	2.82412	0.850803	172.962	1	1	0	2.30287e-09	4.39058e-07	up	significant	Promoter (2-3kb)	9	107256044	107257292	1249	2	102626	ENSMUST00000128175.1	2127	ENSMUSG00000032577	Mapkapk3	mitogen-activated protein kinase-activated protein kinase 3
chr4	52036894	52037394	501	*	2.50604	1.92153	172.689	1	1	0	2.31501e-09	4.40028e-07	up	significant	Intron (ENSMUST00000141452.1/329844, intron 1 of 2)	4	51968094	52051110	83017	2	329844	ENSMUST00000141452.1	13716	ENSMUSG00000085515	C630028M04Rik	RIKEN cDNA C630028M04 gene
chr17	35771607	35772107	501	*	2.62794	0.919435	172.777	1	1	0	2.31453e-09	4.40028e-07	up	significant	Promoter (<=1kb)	17	35772450	35780687	8238	1	74601	ENSMUST00000172874.1	-343	ENSMUSG00000092171	4833427F10Rik	RIKEN cDNA 4833427F10 gene
chr1	86277043	86277543	501	*	2.78099	2.44962	172.549	1	1	0	2.32681e-09	4.40494e-07	up	significant	3' UTR	1	86303234	86307305	4072	1	227327	ENSMUST00000113306.3	-25691	ENSMUSG00000079445	B3gnt7	UDP-GlcNAc:betaGal beta-1,3-N-acetylglucosaminyltransferase 7
chr1	164811368	164811868	501	*	2.90993	0.466633	172.907	1	1	0	2.32905e-09	4.40494e-07	up	significant	Intron (ENSMUST00000027861.5/56429, intron 2 of 3)	1	164796644	164824266	27623	1	56429	ENSMUST00000027861.5	14724	ENSMUSG00000026574	Dpt	dermatopontin
chr4	119036535	119037035	501	*	2.54247	1.03325	172.504	1	1	0	2.33645e-09	4.40494e-07	up	significant	Distal Intergenic	4	119054790	119069111	14322	2	433751	ENSMUST00000128998.1	32076	ENSMUSG00000066060	Gm12866	predicted gene 12866
chr7	97500706	97501206	501	*	3.2804	0.379824	173.269	1	1	0	2.33299e-09	4.40494e-07	up	significant	Promoter (<=1kb)	7	97501779	97507869	6091	1	101861	ENSMUST00000205876.1	-573	ENSMUSG00000025133	Ints4	integrator complex subunit 4
chr8	46187593	46188093	501	*	2.828	1.24939	172.613	1	1	0	2.32714e-09	4.40494e-07	up	significant	Intron (ENSMUST00000034048.12/66756, intron 3 of 4)	8	46169556	46195588	26033	1	66756	ENSMUST00000164504.1	18037	ENSMUSG00000031631	Cfap97	cilia and flagella associated protein 97
chr9	26479189	26479689	501	*	3.25829	0.437942	173.182	1	1	0	2.33412e-09	4.40494e-07	up	significant	Distal Intergenic	9	26733728	26761350	27623	1	76898	ENSMUST00000160899.7	-254039	ENSMUSG00000045994	B3gat1	beta-1,3-glucuronyltransferase 1
chr9	79947371	79948475	1105	*	2.32726	1.25096	191.291	2	2	0	2.34882e-09	4.42226e-07	up	significant	Intron (ENSMUST00000239133.1/70598, intron 1 of 6)	9	79820661	79962033	141373	2	70598	ENSMUST00000172973.1	13558	ENSMUSG00000034898	Filip1	filamin A interacting protein 1
chr4	106902159	106902659	501	*	2.23823	1.15523	172.269	1	1	0	2.35464e-09	4.42526e-07	up	significant	Distal Intergenic	4	106910701	107031069	120369	1	72475	ENSMUST00000150915.7	-8042	ENSMUSG00000061887	Ssbp3	single-stranded DNA binding protein 3
chr13	98112985	98113485	501	*	3.26383	0.169245	173.225	1	1	0	2.35677e-09	4.42526e-07	up	significant	Intron (ENSMUST00000109426.2/110596, intron 2 of 35)	13	98145552	98175987	30436	2	110596	ENSMUST00000224866.1	62502	ENSMUSG00000021662	Arhgef28	Rho guanine nucleotide exchange factor 28
chr6	30172738	30174450	1713	*	1.73139	3.08336	202.797	3	3	0	2.38161e-09	4.46293e-07	up	significant	Exon (ENSMUST00000194541.2/ENSMUST00000194541.2, exon 1 of 1)	6	30169668	30169737	70	2	387178	ENSMUST00000083685.2	-3001	ENSMUSG00000065619	Mir183	microRNA 183
chr7	111450622	111452473	1852	*	2.23971	2.02526	202.79	3	1	0	2.38325e-09	4.46293e-07	up	significant	Distal Intergenic	7	111471661	111779977	308317	2	233733	ENSMUST00000049430.14	327504	ENSMUSG00000038296	Galnt18	polypeptide N-acetylgalactosaminyltransferase 18
chr12	108053771	108054271	501	*	2.63802	0.61852	172.041	1	1	0	2.38801e-09	4.46584e-07	up	significant	Distal Intergenic	12	107910403	108003602	93200	2	58208	ENSMUST00000066060.10	-50169	ENSMUSG00000048251	Bcl11b	B cell leukemia/lymphoma 11B
chr4	150257282	150258438	1157	*	1.81866	3.32333	190.478	2	2	0	2.41259e-09	4.47694e-07	up	significant	Distal Intergenic	4	150247565	150248629	1065	1	13806	ENSMUST00000136310.1	9717	ENSMUSG00000063524	Eno1	enolase 1, alpha non-neuron
chr7	45614680	45617392	2713	*	2.75672	1.86362	211.451	4	4	0	2.40285e-09	4.47694e-07	up	significant	Promoter (<=1kb)	7	45617289	45618633	1345	1	14343	ENSMUST00000210150.1	0	ENSMUSG00000008461	Fut1	fucosyltransferase 1
chr8	122073995	122074495	501	*	1.91058	2.26438	171.648	1	1	0	2.40829e-09	4.47694e-07	up	significant	Intron (ENSMUST00000127664.1/108148, intron 1 of 15)	8	122000847	122007140	6294	1	53325	ENSMUST00000173201.1	73148	ENSMUSG00000025316	Banp	BTG3 associated nuclear protein
chr12	111927219	111927719	501	*	2.3558	2.74689	171.662	1	1	0	2.40687e-09	4.47694e-07	up	significant	Distal Intergenic	12	111942686	111944146	1461	2	77675	ENSMUST00000223453.1	16427	ENSMUSG00000113769	5033406O09Rik	RIKEN cDNA 5033406O09 gene
chr13	38380787	38381287	501	*	2.17384	1.80054	171.698	1	1	0	2.4045e-09	4.47694e-07	up	significant	Intron (ENSMUST00000171970.2/12161, intron 1 of 6)	13	38394445	38485919	91475	1	12161	ENSMUST00000223628.1	-13158	ENSMUSG00000039004	Bmp6	bone morphogenetic protein 6
chr16	25374016	25374516	501	*	2.84871	0.787044	171.773	1	1	0	2.41325e-09	4.47694e-07	up	significant	Intron (ENSMUST00000056087.3/71338, intron 4 of 5)	16	25286821	25318235	31415	1	71338	ENSMUST00000128595.1	87195	ENSMUSG00000048399	Tprg1	transformation related protein 63 regulated 1
chr3	105356795	105357912	1118	*	2.98617	0.582072	190.758	2	2	0	2.4231e-09	4.48922e-07	up	significant	Distal Intergenic	3	105441595	105451727	10133	2	78635	ENSMUST00000143893.1	93815	ENSMUSG00000074346	Kcnd3os	potassium voltage-gated channel, Shal-related family, member 3, opposite strand
chr8	92784033	92784533	501	*	2.81486	0.574304	171.555	1	1	0	2.44116e-09	4.50468e-07	up	significant	Distal Intergenic	8	92827291	92853420	26130	1	17390	ENSMUST00000034187.8	-42758	ENSMUSG00000031740	Mmp2	matrix metallopeptidase 2
chr13	20116776	20117276	501	*	2.35299	1.26188	171.348	1	1	0	2.43961e-09	4.50468e-07	up	significant	Intron (ENSMUST00000181429.7/140580, intron 1 of 6)	13	20111512	20342888	231377	1	140580	ENSMUST00000180626.1	5264	ENSMUSG00000041112	Elmo1	engulfment and cell motility 1
chr14	58001608	58002108	501	*	2.67931	1.91599	171.338	1	1	0	2.4389e-09	4.50468e-07	up	significant	Promoter (2-3kb)	14	57916261	57999262	83002	2	68514	ENSMUST00000022543.9	-2346	ENSMUSG00000021973	Micu2	mitochondrial calcium uptake 2
chr9	21635499	21635999	501	*	2.19675	1.71776	171.223	1	1	0	2.44919e-09	4.51352e-07	up	significant	Promoter (<=1kb)	9	21635767	21686228	50462	1	20586	ENSMUST00000172996.1	0	ENSMUSG00000032187	Smarca4	SWI/SNF related, matrix associated, actin dependent regulator of chromatin, subfamily a, member 4
chr4	45762570	45764300	1731	*	2.78715	1.13772	201.92	3	3	0	2.46059e-09	4.51657e-07	up	significant	Promoter (<=1kb)	4	45762377	45764223	1847	2	100040567	ENSMUST00000147231.1	0	ENSMUSG00000085876	Gm12409	predicted gene 12409
chr5	65220997	65221497	501	*	2.79013	0.782093	171.289	1	1	0	2.45707e-09	4.51657e-07	up	significant	Intron (ENSMUST00000203653.2/213081, intron 7 of 35)	5	65202615	65260410	57796	1	213081	ENSMUST00000203359.1	18382	ENSMUSG00000037890	Wdr19	WD repeat domain 19
chr11	63175440	63175940	501	*	2.37822	2.3965	171.098	1	1	0	2.46016e-09	4.51657e-07	up	significant	Intron (ENSMUST00000123420.1/ENSMUST00000123420.1, intron 1 of 1)	11	63133068	63158566	25499	1	18858	ENSMUST00000108700.1	42372	ENSMUSG00000018217	Pmp22	peripheral myelin protein 22
chr5	149663697	149664197	501	*	1.8105	2.16207	170.945	1	1	0	2.47458e-09	4.52435e-07	up	significant	Distal Intergenic	5	149678230	149762599	84370	1	381694	ENSMUST00000100404.5	-14033	ENSMUSG00000051950	B3glct	beta-3-glucosyltransferase
chr11	60913588	60915671	2084	*	2.02521	2.11892	201.659	3	2	0	2.47372e-09	4.52435e-07	up	significant	Promoter (<=1kb)	11	60902246	60913812	11567	2	24083	ENSMUST00000019075.3	0	ENSMUSG00000018931	Natd1	N-acetyltransferase domain containing 1
chr19	41693809	41694309	501	*	2.00945	2.24066	170.974	1	1	0	2.47189e-09	4.52435e-07	up	significant	Intron (ENSMUST00000169141.7/20562, intron 4 of 35)	19	41646103	41743486	97384	2	20562	ENSMUST00000171586.1	49177	ENSMUSG00000025020	Slit1	slit guidance ligand 1
chr8	10812275	10812775	501	*	2.28101	2.20389	170.886	1	1	0	2.48055e-09	4.52655e-07	up	significant	Distal Intergenic	8	10871509	10882435	10927	2	320014	ENSMUST00000208358.1	69660	ENSMUSG00000109473	B930025P03Rik	RIKEN cDNA B930025P03 gene
chr16	97763535	97764035	501	*	1.73963	2.38507	170.862	1	1	0	2.48229e-09	4.52655e-07	up	significant	Promoter (<=1kb)	16	97741933	97763787	21855	2	72388	ENSMUST00000019386.9	0	ENSMUSG00000005251	Ripk4	receptor-interacting serine-threonine kinase 4
chr16	34236219	34236719	501	*	2.79298	0.506815	171.102	1	1	0	2.48729e-09	4.52973e-07	up	significant	Intron (ENSMUST00000076810.11/545156, intron 14 of 59)	16	34244114	34252315	8202	2	545156	ENSMUST00000124430.1	15596	ENSMUSG00000061751	Kalrn	kalirin, RhoGEF kinase
chr16	95958039	95958539	501	*	2.91107	0.570243	171.082	1	1	0	2.49075e-09	4.5301e-07	up	significant	Distal Intergenic	16	95841886	95929077	87192	2	69776	ENSMUST00000233375.1	-28962	ENSMUSG00000117232	1600002D24Rik	RIKEN cDNA 1600002D24 gene
chr6	53516426	53517769	1344	*	1.61895	2.79619	189.45	2	2	0	2.50124e-09	4.54324e-07	up	significant	Intron (ENSMUST00000203528.2/231991, intron 5 of 10)	6	53573300	53700367	127068	1	231991	ENSMUST00000205120.2	-55531	ENSMUSG00000053007	Creb5	cAMP responsive element binding protein 5
chr1	88336893	88337393	501	*	2.72344	0.696445	170.534	1	1	0	2.53075e-09	4.56266e-07	up	significant	Exon (ENSMUST00000113114.9/171382, exon 12 of 29)	1	88318913	88388851	69939	1	171382	ENSMUST00000171176.2	17980	ENSMUSG00000036251	Trpm8	transient receptor potential cation channel, subfamily M, member 8
chr1	93923028	93923528	501	*	2.79449	1.74181	170.454	1	1	0	2.52486e-09	4.56266e-07	up	significant	Intron (ENSMUST00000178757.7/100041596, intron 1 of 3)	1	93928037	93941239	13203	1	100041596	ENSMUST00000177958.1	-4509	ENSMUSG00000093805	Gal3st2b	galactose-3-O-sulfotransferase 2B
chr7	92115387	92115887	501	*	1.72717	2.8481	170.393	1	1	0	2.52762e-09	4.56266e-07	up	significant	Intron (ENSMUST00000231777.2/23859, intron 17 of 27)	7	92092206	92119511	27306	2	75845	ENSMUST00000207593.1	3624	ENSMUSG00000109382	4930567K12Rik	RIKEN cDNA 4930567K12 gene
chr9	13968711	13969211	501	*	2.13877	1.27813	170.452	1	1	0	2.52466e-09	4.56266e-07	up	significant	Intron (ENSMUST00000214014.1/ENSMUST00000214014.1, intron 1 of 1)	9	13836877	13854987	18111	1	72826	ENSMUST00000213416.1	131834	ENSMUSG00000037808	Fam76b	family with sequence similarity 76, member B
chr9	21654959	21655459	501	*	2.47086	0.866596	170.438	1	1	0	2.53161e-09	4.56266e-07	up	significant	Intron (ENSMUST00000034707.14/20586, intron 13 of 33)	9	21635767	21686228	50462	1	20586	ENSMUST00000172996.1	19192	ENSMUSG00000032187	Smarca4	SWI/SNF related, matrix associated, actin dependent regulator of chromatin, subfamily a, member 4
chr15	102903077	102903577	501	*	2.88464	0.716597	170.739	1	1	0	2.51589e-09	4.56266e-07	up	significant	Distal Intergenic	15	102921103	102928814	7712	1	15422	ENSMUST00000001700.6	-17526	ENSMUSG00000001655	Hoxc13	homeobox C13
chr14	58939009	58939509	501	*	3.11483	0.360665	170.919	1	1	0	2.53978e-09	4.57146e-07	up	significant	Exon (ENSMUST00000224187.1/ENSMUST00000224187.1, exon 3 of 3)	14	59133040	59142893	9854	2	67932	ENSMUST00000022548.9	203384	ENSMUSG00000021977	1700129C05Rik	RIKEN cDNA 1700129C05 gene
chr1	89131667	89132167	501	*	2.72144	1.54805	170.252	1	1	0	2.54557e-09	4.57301e-07	up	significant	Intron (ENSMUST00000066279.10/98402, intron 2 of 5)	1	89070453	89112860	42408	1	98402	ENSMUST00000123745.1	61214	ENSMUSG00000036206	Sh3bp4	SH3-domain binding protein 4
chr6	34963648	34964148	501	*	2.72002	1.4466	170.24	1	1	0	2.54721e-09	4.57301e-07	up	significant	Intron (ENSMUST00000044387.13/243753, intron 2 of 7)	6	34948436	34955903	7468	2	243753	ENSMUST00000147169.7	-7745	ENSMUSG00000029847	Slc23a4	solute carrier family 23 member 4
chr8	33978498	33978998	501	*	2.00195	3.01919	170.11	1	1	0	2.55561e-09	4.57629e-07	up	significant	Distal Intergenic	8	33782643	33929863	147221	2	19663	ENSMUST00000053251.11	-48635	ENSMUSG00000031586	Rbpms	RNA binding protein gene with multiple splicing
chr10	104612901	104613401	501	*	2.43243	1.50696	170.162	1	1	0	2.5534e-09	4.57629e-07	up	significant	Distal Intergenic	10	104287269	104287376	108	1	102465222	ENSMUST00000183556.1	325632	ENSMUSG00000099264	Mir6411	microRNA 6411
chr2	101737584	101738084	501	*	2.78974	0.442525	170.302	1	1	0	2.56915e-09	4.58283e-07	up	significant	Intron (ENSMUST00000171088.7/72446, intron 6 of 8)	2	101684215	101690085	5871	1	22034	ENSMUST00000144063.1	53369	ENSMUSG00000027164	Traf6	TNF receptor-associated factor 6
chr4	125017403	125017903	501	*	2.86515	1.22273	170.098	1	1	0	2.56479e-09	4.58283e-07	up	significant	Promoter (<=1kb)	4	125016585	125037579	20995	1	230737	ENSMUST00000106176.7	818	ENSMUSG00000028869	Gnl2	guanine nucleotide binding protein nucleolar 2
chr15	92364094	92364594	501	*	2.44146	0.900976	170.065	1	1	0	2.56779e-09	4.58283e-07	up	significant	Intron (ENSMUST00000181901.2/105246020, intron 1 of 3)	15	92344359	92378103	33745	1	105246020	ENSMUST00000181901.2	19735	ENSMUSG00000097068	Gm26760	predicted gene, 26760
chr3	145899683	145900183	501	*	2.45414	1.17997	169.894	1	1	0	2.5821e-09	4.58743e-07	up	significant	Distal Intergenic	3	145924262	145934356	10095	1	12042	ENSMUST00000029842.8	-24079	ENSMUSG00000028191	Bcl10	B cell leukemia/lymphoma 10
chr4	117622996	117623496	501	*	2.23873	1.28433	169.916	1	1	0	2.57813e-09	4.58743e-07	up	significant	Intron (ENSMUST00000037127.14/140546, intron 7 of 8)	4	117637338	117674281	36944	1	140546	ENSMUST00000134379.1	-13842	ENSMUSG00000033423	Eri3	exoribonuclease 3
chr15	91498516	91499016	501	*	2.84039	0.769729	170.017	1	1	0	2.58352e-09	4.58743e-07	up	significant	Intron (ENSMUST00000109283.1/239606, intron 2 of 9)	15	91542225	91573194	30970	2	239606	ENSMUST00000109282.1	74178	ENSMUSG00000036298	Slc2a13	solute carrier family 2 (facilitated glucose transporter), member 13
chr15	96657966	96658466	501	*	1.89669	2.62866	169.818	1	1	0	2.58491e-09	4.58743e-07	up	significant	Distal Intergenic	15	96571418	96642913	71496	2	105727	ENSMUST00000088452.10	-15053	ENSMUSG00000023169	Slc38a1	solute carrier family 38, member 1
chr18	75926577	75927077	501	*	2.26237	2.90923	169.751	1	1	0	2.59169e-09	4.5936e-07	up	significant	Intron (ENSMUST00000058997.14/207259, intron 2 of 4)	18	75820215	76148561	328347	1	207259	ENSMUST00000236462.1	106362	ENSMUSG00000044646	Zbtb7c	zinc finger and BTB domain containing 7C
chr4	63658163	63659329	1167	*	2.90407	1.10357	188.496	2	2	0	2.59828e-09	4.59942e-07	up	significant	Distal Intergenic	4	63634421	63639440	5020	1	102632940	ENSMUST00000147067.1	23742	ENSMUSG00000086817	Gm11482	predicted gene 11482
chr4	152092718	152093218	501	*	2.17322	2.07276	169.612	1	1	0	2.60649e-09	4.6081e-07	up	significant	Intron (ENSMUST00000105662.7/269608, intron 2 of 21)	4	152096719	152115390	18672	1	269608	ENSMUST00000105661.9	-3501	ENSMUSG00000039713	Plekhg5	pleckstrin homology domain containing, family G (with RhoGef domain) member 5
chr11	95988490	95988990	501	*	2.04818	2.2334	169.507	1	1	0	2.61688e-09	4.62059e-07	up	significant	Intron (ENSMUST00000013559.2/140486, intron 2 of 14)	11	95973979	95982611	8633	2	140486	ENSMUST00000146586.7	-5879	ENSMUSG00000013415	Igf2bp1	insulin-like growth factor 2 mRNA binding protein 1
chr17	75158384	75158884	501	*	2.84478	1.37969	169.519	1	1	0	2.62134e-09	4.6226e-07	up	significant	Intron (ENSMUST00000234490.1/268977, intron 4 of 34)	17	75178810	75348933	170124	1	268977	ENSMUST00000135447.7	-19926	ENSMUSG00000001870	Ltbp1	latent transforming growth factor beta binding protein 1
chr9	66708020	66708520	501	*	1.93171	2.57965	169.424	1	1	0	2.62492e-09	4.62304e-07	up	significant	Distal Intergenic	9	66713686	66766845	53160	1	76459	ENSMUST00000071889.12	-5166	ENSMUSG00000032373	Car12	carbonic anhydrase 12
chr1	90175016	90175516	501	*	3.09661	0.137806	170.029	1	1	0	2.65312e-09	4.64457e-07	up	significant	Distal Intergenic	1	90127144	90153401	26258	2	74918	ENSMUST00000186522.1	-21615	ENSMUSG00000026301	Iqca1	IQ motif containing with AAA domain 1
chr2	25456145	25456645	501	*	2.70858	1.23736	169.27	1	1	0	2.64709e-09	4.64457e-07	up	significant	Promoter (<=1kb)	2	25456838	25458676	1839	1	69454	ENSMUST00000140022.7	-193	ENSMUSG00000015093	Clic3	chloride intracellular channel 3
chr5	24379538	24380038	501	*	2.35272	1.23379	169.215	1	1	0	2.65042e-09	4.64457e-07	up	significant	Exon (ENSMUST00000115090.5/18127, exon 17 of 25)	5	24387105	24387966	862	2	213948	ENSMUST00000128831.1	7928	ENSMUSG00000038295	Atg9b	autophagy related 9B
chr7	116816412	116816912	501	*	2.68903	0.746215	169.293	1	1	0	2.65383e-09	4.64457e-07	up	significant	Distal Intergenic	7	116528812	116536033	7222	1	53322	ENSMUST00000183335.1	287600	ENSMUSG00000030659	Nucb2	nucleobindin 2
chr9	95125946	95126446	501	*	2.72143	0.569858	169.467	1	1	0	2.64317e-09	4.64457e-07	up	significant	Intron (ENSMUST00000033463.9/331004, intron 13 of 15)	9	95121686	95124551	2866	1	331004	ENSMUST00000162329.1	4260	ENSMUSG00000031129	Slc9a9	solute carrier family 9 (sodium/hydrogen exchanger), member 9
chr4	148500423	148500923	501	*	2.19044	2.91469	169.107	1	1	0	2.65752e-09	4.64518e-07	up	significant	Promoter (<=1kb)	4	148495183	148500460	5278	2	654812	ENSMUST00000030840.3	0	ENSMUSG00000028989	Angptl7	angiopoietin-like 7
chr4	156064465	156064965	501	*	2.43132	0.85466	169.154	1	1	0	2.66105e-09	4.64552e-07	up	significant	Distal Intergenic	4	156052715	156059802	7088	2	100415901	ENSMUST00000138361.1	-4663	ENSMUSG00000086549	Gm13648	predicted gene 13648
chr2	152917652	152919152	1501	*	1.79547	2.35833	187.582	2	1	0	2.67215e-09	4.65096e-07	up	significant	Exon (ENSMUST00000028970.7/228785, exon 7 of 12)	2	152911352	152923068	11717	1	228785	ENSMUST00000028970.7	6300	ENSMUSG00000027470	Mylk2	myosin, light polypeptide kinase 2, skeletal muscle
chr5	118128154	118129342	1189	*	2.14484	1.52723	187.546	2	2	0	2.67748e-09	4.65096e-07	up	significant	Exon (ENSMUST00000049474.8/231672, exon 3 of 11)	5	118077052	118155426	78375	2	231672	ENSMUST00000201545.1	26084	ENSMUSG00000032867	Fbxw8	F-box and WD-40 domain protein 8
chr7	135676725	135677225	501	*	2.32836	1.56394	168.938	1	1	0	2.67754e-09	4.65096e-07	up	significant	Intron (ENSMUST00000211140.1/19267, intron 17 of 20)	7	135648457	135652314	3858	2	67765	ENSMUST00000181940.1	-24411	ENSMUSG00000097471	5830432E09Rik	RIKEN cDNA 5830432E09 gene
chr8	72145392	72146571	1180	*	2.55802	1.6215	187.623	2	2	0	2.67108e-09	4.65096e-07	up	significant	Exon (ENSMUST00000123177.2/326618, exon 6 of 9)	8	72135808	72153140	17333	1	326618	ENSMUST00000238492.1	9584	ENSMUSG00000031799	Tpm4	tropomyosin 4
chr4	138247146	138247646	501	*	2.23165	2.64782	168.759	1	1	0	2.69414e-09	4.65655e-07	up	significant	Promoter (2-3kb)	4	138250403	138261332	10930	1	230863	ENSMUST00000105824.7	-2757	ENSMUSG00000045349	Sh2d5	SH2 domain containing 5
chr8	11056113	11056613	501	*	2.86998	1.14715	168.875	1	1	0	2.69149e-09	4.65655e-07	up	significant	Distal Intergenic	8	11049578	11054541	4964	1	619321	ENSMUST00000181315.1	6535	ENSMUSG00000096938	9530052E02Rik	RIKEN cDNA 9530052E02 gene
chr9	102614947	102615447	501	*	2.54616	1.39151	168.844	1	1	0	2.68919e-09	4.65655e-07	up	significant	5' UTR	9	102601415	102618848	17434	2	28135	ENSMUST00000215253.1	3401	ENSMUSG00000032534	Cep63	centrosomal protein 63
chr9	120013362	120013862	501	*	1.829	2.62757	168.838	1	1	0	2.68566e-09	4.65655e-07	up	significant	3' UTR	9	120013755	120023598	9844	2	22437	ENSMUST00000111635.2	9736	ENSMUSG00000079243	Xirp1	xin actin-binding repeat containing 1
chr10	20793911	20794411	501	*	2.85564	0.515434	168.78	1	1	0	2.72421e-09	4.70267e-07	up	significant	Intron (ENSMUST00000213510.1/ENSMUST00000213510.1, intron 3 of 4)	10	20398004	20725078	327075	2	29863	ENSMUST00000020165.13	-68833	ENSMUSG00000019990	Pde7b	phosphodiesterase 7B
chr11	95909231	95909731	501	*	3.05496	0.467315	168.835	1	1	0	2.73618e-09	4.70449e-07	up	significant	Intron (ENSMUST00000038343.6/14422, intron 1 of 10)	11	95865943	95914891	48949	2	14422	ENSMUST00000038343.6	5160	ENSMUSG00000013418	B4galnt2	beta-1,4-N-acetyl-galactosaminyl transferase 2
chr15	35794228	35794728	501	*	2.94323	0.800036	168.543	1	1	0	2.73879e-09	4.70449e-07	up	significant	Exon (ENSMUST00000048646.8/666173, exon 39 of 62)	15	35834215	35843534	9320	1	666173	ENSMUST00000227567.1	-39487	ENSMUSG00000037646	Vps13b	vacuolar protein sorting 13B
chr15	64348504	64349004	501	*	2.51233	1.82609	168.371	1	1	0	2.73731e-09	4.70449e-07	up	significant	Promoter (<=1kb)	15	64088541	64349886	261346	2	13196	ENSMUST00000175793.7	882	ENSMUSG00000022377	Asap1	ArfGAP with SH3 domain, ankyrin repeat and PH domain1
chrX	103607878	103608378	501	*	1.72535	2.28592	168.433	1	1	0	2.72881e-09	4.70449e-07	up	significant	Promoter (<=1kb)	20	103569568	103608245	38678	2	78878	ENSMUST00000237493.1	0	ENSMUSG00000086370	Ftx	Ftx transcript, Xist regulator, non-protein coding
chr4	32491068	32491568	501	*	2.41401	1.0341	168.331	1	1	0	2.74588e-09	4.71086e-07	up	significant	Intron (ENSMUST00000108180.8/12014, intron 3 of 6)	4	32501505	32502626	1122	1	12014	ENSMUST00000146748.1	-9937	ENSMUSG00000040270	Bach2	BTB and CNC homology, basic leucine zipper transcription factor 2
chr3	100539168	100539668	501	*	2.78597	1.83905	168.265	1	1	0	2.74948e-09	4.71123e-07	up	significant	Distal Intergenic	3	100468057	100489324	21268	2	74645	ENSMUST00000061455.8	-49844	ENSMUSG00000044468	Tent5c	terminal nucleotidyltransferase 5C
chr8	122548900	122549400	501	*	2.30802	2.04749	168.203	1	1	0	2.75438e-09	4.71382e-07	up	significant	Promoter (1-2kb)	8	122481698	122551329	69632	2	234839	ENSMUST00000067252.13	1929	ENSMUSG00000014444	Piezo1	piezo-type mechanosensitive ion channel component 1
chr11	115299372	115299872	501	*	2.84255	1.12872	168.178	1	1	0	2.76606e-09	4.72547e-07	up	significant	Promoter (1-2kb)	11	115294985	115297663	2679	2	328035	ENSMUST00000141006.1	-1709	ENSMUSG00000044788	Fads6	fatty acid desaturase domain family, member 6
chr15	85566164	85567395	1232	*	2.3836	1.91648	186.606	2	2	0	2.76798e-09	4.72547e-07	up	significant	Promoter (<=1kb)	15	85559011	85567022	8012	2	22422	ENSMUST00000230299.1	0	ENSMUSG00000022382	Wnt7b	wingless-type MMTV integration site family, member 7B
chr10	70060622	70061122	501	*	2.51137	0.90657	168.01	1	1	0	2.78322e-09	4.73986e-07	up	significant	Distal Intergenic	10	70097121	70193200	96080	1	76551	ENSMUST00000147545.7	-35999	ENSMUSG00000048701	Ccdc6	coiled-coil domain containing 6
chr11	103240614	103241114	501	*	2.56136	1.1118	168.022	1	1	0	2.77985e-09	4.73986e-07	up	significant	Promoter (<=1kb)	11	103239334	103240134	801	2	53859	ENSMUST00000152677.1	-480	ENSMUSG00000020941	Map3k14	mitogen-activated protein kinase kinase kinase 14
chr2	91655693	91657192	1500	*	2.52116	1.36115	186.274	2	1	1	2.8039e-09	4.74254e-07	up	significant	Promoter (2-3kb)	2	91653208	91672302	19095	1	228359	ENSMUST00000111330.2	2485	ENSMUSG00000027247	Arhgap1	Rho GTPase activating protein 1
chr2	114130635	114131921	1287	*	1.9857	2.18386	186.154	2	2	0	2.81186e-09	4.74254e-07	up	significant	Exon (ENSMUST00000043160.12/11834, exon 20 of 35)	2	114132987	114141143	8157	2	11834	ENSMUST00000126701.7	9222	ENSMUSG00000040383	Aqr	aquarius
chr2	132893738	132894943	1206	*	3.02642	1.42318	186.027	2	2	0	2.83252e-09	4.74254e-07	up	significant	Distal Intergenic	2	132868305	132880891	12587	2	320974	ENSMUST00000049787.2	-12847	ENSMUSG00000043110	Lrrn4	leucine rich repeat neuronal 4
chr3	37346424	37346924	501	*	1.84763	2.31837	167.595	1	1	0	2.82026e-09	4.74254e-07	up	significant	Promoter (1-2kb)	3	37348346	37405377	57032	1	14173	ENSMUST00000138563.8	-1422	ENSMUSG00000037225	Fgf2	fibroblast growth factor 2
chr3	145974938	145975438	501	*	1.93024	2.69897	167.832	1	1	0	2.79379e-09	4.74254e-07	up	significant	Distal Intergenic	3	145987870	146021720	33851	1	214804	ENSMUST00000039517.10	-12432	ENSMUSG00000036863	Syde2	synapse defective 1, Rho GTPase, homolog 2 (C. elegans)
chr6	38642551	38643051	501	*	2.19024	1.75876	167.543	1	1	0	2.82735e-09	4.74254e-07	up	significant	Distal Intergenic	6	38627261	38637242	9982	2	74253	ENSMUST00000201345.1	-5309	ENSMUSG00000071537	Klrg2	killer cell lectin-like receptor subfamily G, member 2
chr6	94215090	94215590	501	*	1.63202	2.60554	167.555	1	1	0	2.82443e-09	4.74254e-07	up	significant	Intron (ENSMUST00000055224.14/14924, intron 1 of 21)	6	94132923	94283025	150103	2	78178	ENSMUST00000203034.1	67435	ENSMUSG00000045095	4930511A08Rik	RIKEN cDNA 4930511A08 gene
chr7	35485036	35486066	1031	*	2.0218	1.81073	186.031	2	2	0	2.82499e-09	4.74254e-07	up	significant	Exon (ENSMUST00000193633.5/71981, exon 19 of 30)	7	35493641	35505008	11368	2	71981	ENSMUST00000206641.1	18942	ENSMUSG00000030491	Tdrd12	tudor domain containing 12
chr7	79880983	79881483	501	*	1.94652	2.35283	167.749	1	1	0	2.80327e-09	4.74254e-07	up	significant	Intron (ENSMUST00000075657.7/11778, intron 5 of 5)	7	79842056	79861059	19004	2	16790	ENSMUST00000206235.1	-19924	ENSMUSG00000039062	Anpep	alanyl aminopeptidase, membrane
chr7	80134362	80134862	501	*	1.9157	2.15641	167.87	1	1	0	2.79012e-09	4.74254e-07	up	significant	Distal Intergenic	7	80094846	80115392	20547	2	269951	ENSMUST00000107384.9	-18970	ENSMUSG00000030541	Idh2	isocitrate dehydrogenase 2 (NADP+), mitochondrial
chr8	33971425	33971925	501	*	3.15933	0.260195	168.463	1	1	0	2.81125e-09	4.74254e-07	up	significant	Distal Intergenic	8	33782643	33929863	147221	2	19663	ENSMUST00000053251.11	-41562	ENSMUSG00000031586	Rbpms	RNA binding protein gene with multiple splicing
chr10	41652298	41653496	1199	*	1.85683	2.549	186.105	2	2	0	2.81639e-09	4.74254e-07	up	significant	Intron (ENSMUST00000099932.9/75973, intron 1 of 17)	10	41610007	41612837	2831	2	75973	ENSMUST00000187853.1	-39461	ENSMUSG00000075225	Ccdc162	coiled-coil domain containing 162
chr10	73733262	73733762	501	*	3.52025	0.0404878	168.833	1	1	0	2.81117e-09	4.74254e-07	up	significant	Intron (ENSMUST00000123398.8/11994, intron 3 of 13)	10	73821867	74634765	812899	1	11994	ENSMUST00000064562.13	-88105	ENSMUSG00000052613	Pcdh15	protocadherin 15
chr13	53069259	53069759	501	*	1.87001	2.2328	167.505	1	1	0	2.83042e-09	4.74254e-07	up	significant	Distal Intergenic	13	52967209	52981073	13865	2	18030	ENSMUST00000071065.7	-88186	ENSMUSG00000056749	Nfil3	nuclear factor, interleukin 3, regulated
chr2	181494226	181494726	501	*	1.59428	2.79842	167.321	1	1	0	2.85056e-09	4.74421e-07	up	significant	Promoter (1-2kb)	2	181493206	181494980	1775	1	241850	ENSMUST00000069649.8	1020	ENSMUSG00000055882	Abhd16b	abhydrolase domain containing 16B
chr4	129303734	129304798	1065	*	1.83894	2.21119	185.776	2	2	0	2.85006e-09	4.74421e-07	up	significant	Intron (ENSMUST00000102599.3/68828, intron 2 of 4)	4	129287631	129307363	19733	1	68828	ENSMUST00000146448.1	16103	ENSMUSG00000001333	Sync	syncoilin
chr10	54038106	54038606	501	*	1.6841	2.46914	167.345	1	1	0	2.84801e-09	4.74421e-07	up	significant	Intron (ENSMUST00000003843.15/17155, intron 2 of 12)	10	53907010	54075709	168700	2	17155	ENSMUST00000105470.8	37103	ENSMUSG00000003746	Man1a	mannosidase 1, alpha
chr11	66961736	66962236	501	*	1.81961	1.92224	167.422	1	1	0	2.84001e-09	4.74421e-07	up	significant	Intron (ENSMUST00000211300.1/71576, intron 1 of 1)	11	66957894	66965016	7123	1	71576	ENSMUST00000127166.1	3842	ENSMUSG00000085683	Tmem238l	transmembrane protein 238 like
chr14	54714061	54715124	1064	*	1.72432	2.52338	185.787	2	2	0	2.84857e-09	4.74421e-07	up	significant	Promoter (1-2kb)	14	54710360	54712174	1815	2	110794	ENSMUST00000064290.7	-1887	ENSMUSG00000052435	Cebpe	CCAAT/enhancer binding protein epsilon
chr7	82102888	82103388	501	*	2.21175	1.39254	167.273	1	1	0	2.85883e-09	4.75229e-07	up	significant	Distal Intergenic	7	82070387	82081758	11372	1	434205	ENSMUST00000208972.1	32501	ENSMUSG00000109145	Gm20744	predicted gene, 20744
chr5	33208424	33208924	501	*	1.97234	1.78221	167.217	1	1	0	2.86351e-09	4.75438e-07	up	significant	Intron (ENSMUST00000200884.1/100689, intron 2 of 3)	5	33198184	33215949	17766	2	100689	ENSMUST00000200884.1	7025	ENSMUSG00000037379	Spon2	spondin 2, extracellular matrix protein
chr9	119094363	119094863	501	*	2.11994	1.56433	167.177	1	1	0	2.86881e-09	4.7575e-07	up	significant	Promoter (<=1kb)	9	119071527	119093502	21976	2	18799	ENSMUST00000213464.1	-861	ENSMUSG00000010660	Plcd1	phospholipase C, delta 1
chr4	56608974	56609474	501	*	1.82552	3.6986	167.061	1	1	0	2.87979e-09	4.76435e-07	up	significant	Distal Intergenic	4	56740005	56741443	1439	2	11471	ENSMUST00000095080.4	131969	ENSMUSG00000070980	Actl7b	actin-like 7b
chr10	40140902	40141402	501	*	2.33601	1.46061	167.097	1	1	0	2.87885e-09	4.76435e-07	up	significant	Promoter (<=1kb)	10	40033532	40142254	108723	2	72472	ENSMUST00000092566.7	852	ENSMUSG00000019838	Slc16a10	solute carrier family 16 (monocarboxylic acid transporters), member 10
chr4	75115875	75116375	501	*	2.02651	1.89914	166.978	1	1	0	2.89055e-09	4.76463e-07	up	significant	Distal Intergenic	4	75277354	75278305	952	2	66928	ENSMUST00000030103.8	161930	ENSMUSG00000028398	Dmac1	distal membrane arm assembly complex 1
chr5	144364031	144364531	501	*	2.95429	0.448201	167.342	1	1	0	2.89494e-09	4.76463e-07	up	significant	Intron (ENSMUST00000155491.7/55950, intron 3 of 3)	5	144358525	144361005	2481	1	100579137	ENSMUST00000196478.4	5506	ENSMUSG00000104600	Dmrt1i	Dmrt1 interacting ncRNA
chr6	116679979	116680479	501	*	2.81259	0.895443	167.061	1	1	0	2.89532e-09	4.76463e-07	up	significant	3' UTR	6	116633008	116673952	40945	2	213391	ENSMUST00000035842.6	-6027	ENSMUSG00000042129	Rassf4	Ras association (RalGDS/AF-6) domain family member 4
chr14	64656800	64657300	501	*	2.87656	0.604301	167.196	1	1	0	2.89491e-09	4.76463e-07	up	significant	Intron (ENSMUST00000224126.1/16554, intron 1 of 7)	14	64652602	64809617	157016	1	16554	ENSMUST00000224503.1	4198	ENSMUSG00000060012	Kif13b	kinesin family member 13B
chr16	30197268	30197768	501	*	2.97478	0.621809	167.213	1	1	0	2.89708e-09	4.76463e-07	up	significant	Intron (ENSMUST00000187479.1/ENSMUST00000187479.1, intron 1 of 1)	16	30256378	30267499	11122	2	71756	ENSMUST00000064856.8	69731	ENSMUSG00000023176	Cpn2	carboxypeptidase N, polypeptide 2
chr8	35183246	35183746	501	*	1.57613	2.59175	166.862	1	1	0	2.90275e-09	4.76832e-07	up	significant	Exon (ENSMUST00000209412.1/ENSMUST00000209412.1, exon 2 of 3)	8	35375739	35388129	12391	1	244416	ENSMUST00000210337.1	-191993	ENSMUSG00000046794	Ppp1r3b	protein phosphatase 1, regulatory subunit 3B
chr1	185253061	185253561	501	*	2.62314	1.74028	166.769	1	1	0	2.91642e-09	4.76981e-07	up	significant	Intron (ENSMUST00000194740.5/98732, intron 17 of 34)	1	185242975	185243043	69	1	100316737	ENSMUST00000196796.1	10086	ENSMUSG00000105770	Mir664	microRNA 664
chr2	167731124	167731624	501	*	2.65588	1.10215	166.669	1	1	0	2.93357e-09	4.76981e-07	up	significant	Distal Intergenic	2	167691181	167697801	6621	1	329562	ENSMUST00000130679.1	39943	ENSMUSG00000006462	A530013C23Rik	RIKEN cDNA A530013C23 gene
chr2	180718739	180719239	501	*	3.0946	0.457461	167.322	1	1	0	2.9087e-09	4.76981e-07	up	significant	Downstream (<=300bp)	2	180725263	180742280	17018	1	228993	ENSMUST00000094218.3	-6024	ENSMUSG00000023393	Slc17a9	solute carrier family 17, member 9
chr3	122424637	122425137	501	*	2.53107	1.55008	166.499	1	1	0	2.94822e-09	4.76981e-07	up	significant	Intron (ENSMUST00000196134.1/29815, intron 6 of 6)	3	122419823	122471601	51779	1	29815	ENSMUST00000197590.1	4814	ENSMUSG00000028121	Bcar3	breast cancer anti-estrogen resistance 3
chr4	100283968	100285007	1040	*	2.59429	0.816413	185.27	2	2	0	2.91496e-09	4.76981e-07	up	significant	Intron (ENSMUST00000039630.5/26563, intron 1 of 8)	4	100095791	100444765	348975	1	26563	ENSMUST00000039630.5	188177	ENSMUSG00000035305	Ror1	receptor tyrosine kinase-like orphan receptor 1
chr5	17863026	17864214	1189	*	2.77665	0.772573	185.135	2	2	0	2.93534e-09	4.76981e-07	up	significant	Intron (ENSMUST00000169095.5/12491, intron 1 of 15)	5	17781690	17849792	68103	2	12491	ENSMUST00000170051.7	-13234	ENSMUSG00000002944	Cd36	CD36 molecule
chr7	137723363	137723863	501	*	2.80448	1.27243	166.555	1	1	0	2.94593e-09	4.76981e-07	up	significant	Distal Intergenic	7	137437689	137442169	4481	1	620016	ENSMUST00000211598.1	285674	ENSMUSG00000100863	Gm12669	glutaredoxin 3 pseudogene
chr9	77556374	77556874	501	*	2.50692	2.04141	166.489	1	1	0	2.94745e-09	4.76981e-07	up	significant	Distal Intergenic	9	77430823	77544870	114048	2	214345	ENSMUST00000183873.7	-11504	ENSMUSG00000032352	Lrrc1	leucine rich repeat containing 1
chr10	75647320	75647820	501	*	2.08249	2.26023	166.634	1	1	0	2.92965e-09	4.76981e-07	up	significant	Intron (ENSMUST00000001712.7/104248, intron 35 of 36)	10	75636708	75644008	7301	2	71733	ENSMUST00000219733.1	-3312	ENSMUSG00000006342	Susd2	sushi domain containing 2
chr11	60032458	60032958	501	*	2.62624	2.01916	166.707	1	1	0	2.92242e-09	4.76981e-07	up	significant	Intron (ENSMUST00000102692.9/18618, intron 1 of 6)	11	59970827	60036906	66080	2	18618	ENSMUST00000136660.1	3948	ENSMUSG00000000301	Pemt	phosphatidylethanolamine N-methyltransferase
chr16	31460174	31460674	501	*	2.3899	0.936937	166.591	1	1	0	2.94171e-09	4.76981e-07	up	significant	Distal Intergenic	16	31436091	31456750	20660	1	71911	ENSMUST00000149039.1	24083	ENSMUSG00000046598	Bdh1	3-hydroxybutyrate dehydrogenase, type 1
chr17	88920264	88920764	501	*	2.92507	1.03475	166.818	1	1	0	2.92181e-09	4.76981e-07	up	significant	Distal Intergenic	17	88739706	88791990	52285	2	16867	ENSMUST00000234368.1	-128274	ENSMUSG00000024107	Lhcgr	luteinizing hormone/choriogonadotropin receptor
chr18	47340148	47340648	501	*	2.71304	0.706822	166.776	1	1	0	2.93139e-09	4.76981e-07	up	significant	Intron (ENSMUST00000019791.13/20358, intron 1 of 18)	18	47248383	47333348	84966	2	20358	ENSMUST00000156422.7	-6800	ENSMUSG00000019647	Sema6a	sema domain, transmembrane domain (TM), and cytoplasmic domain, (semaphorin) 6A
chr2	37781475	37781975	501	*	1.94102	2.02336	166.401	1	1	0	2.95709e-09	4.77455e-07	up	significant	Intron (ENSMUST00000050372.9/241324, intron 1 of 12)	2	37776249	37799103	22855	1	241324	ENSMUST00000050372.9	5226	ENSMUSG00000035403	Crb2	crumbs family member 2
chr3	83112276	83113340	1065	*	2.43676	1.52084	184.735	2	2	0	2.96145e-09	4.77455e-07	up	significant	Distal Intergenic	3	83127948	83357209	229262	1	100534287	ENSMUST00000191829.1	-14608	ENSMUSG00000102692	Dchs2	dachsous cadherin related 2
chr9	66239144	66239644	501	*	2.27581	1.39953	166.399	1	1	0	2.95971e-09	4.77455e-07	up	significant	Intron (ENSMUST00000034944.8/13143, intron 4 of 11)	9	66220747	66268950	48204	1	13143	ENSMUST00000132987.7	18397	ENSMUSG00000032380	Dapk2	death-associated protein kinase 2
chr1	134239589	134240089	501	*	2.52368	1.06445	166.23	1	1	0	2.98388e-09	4.79959e-07	up	significant	Distal Intergenic	1	134199225	134235431	36207	2	11539	ENSMUST00000086465.5	-4158	ENSMUSG00000042429	Adora1	adenosine A1 receptor
chr5	105575719	105576219	501	*	1.94249	1.95337	166.183	1	1	0	2.98282e-09	4.79959e-07	up	significant	Intron (ENSMUST00000067924.12/100604, intron 2 of 3)	5	105558858	105606872	48015	1	100604	ENSMUST00000153754.1	16861	ENSMUSG00000054720	Lrrc8c	leucine rich repeat containing 8 family, member C
chr8	122873163	122873663	501	*	3.34282	0.37637	166.921	1	1	0	2.99264e-09	4.80812e-07	up	significant	Intron (ENSMUST00000127664.1/108148, intron 1 of 15)	8	122847966	122867397	19432	1	12555	ENSMUST00000034443.6	25197	ENSMUSG00000031962	Cdh15	cadherin 15
chr1	31057190	31057690	501	*	3.51665	0.467378	166.751	1	1	0	3.02025e-09	4.81388e-07	up	significant	Intron (ENSMUST00000233331.1/70988, intron 2 of 4)	1	31019188	31096454	77267	2	102634473	ENSMUST00000188605.1	38764	ENSMUSG00000086727	Gm29669	predicted gene 29669
chr3	144509933	144510433	501	*	2.38148	1.43594	165.889	1	1	0	3.02044e-09	4.81388e-07	up	significant	Intron (ENSMUST00000043325.8/23908, intron 1 of 6)	3	144453963	144569881	115919	2	23908	ENSMUST00000160690.1	59448	ENSMUSG00000040151	Hs2st1	heparan sulfate 2-O-sulfotransferase 1
chr4	56630287	56630787	501	*	2.27427	2.52175	165.986	1	1	0	3.00584e-09	4.81388e-07	up	significant	Distal Intergenic	4	56740005	56741443	1439	2	11471	ENSMUST00000095080.4	110656	ENSMUSG00000070980	Actl7b	actin-like 7b
chr4	151275323	151275823	501	*	2.35042	1.82164	165.927	1	1	0	3.01433e-09	4.81388e-07	up	significant	Intron (ENSMUST00000169423.8/100072, intron 6 of 24)	4	151086039	151139584	53546	2	100072	ENSMUST00000143434.1	-135739	ENSMUSG00000014592	Camta1	calmodulin binding transcription activator 1
chr7	49409756	49410256	501	*	3.06029	0.369122	166.504	1	1	0	3.01097e-09	4.81388e-07	up	significant	Exon (ENSMUST00000184928.7/78286, exon 5 of 5)	7	49450760	49464580	13821	1	78286	ENSMUST00000184155.1	-40504	ENSMUSG00000052512	Nav2	neuron navigator 2
chr11	115179592	115180092	501	*	2.94552	0.516449	166.314	1	1	0	3.00873e-09	4.81388e-07	up	significant	Exon (ENSMUST00000021077.3/26941, exon 5 of 6)	11	115184604	115187081	2478	2	66176	ENSMUST00000137843.1	6989	ENSMUSG00000015542	Nat9	N-acetyltransferase 9 (GCN5-related, putative)
chr18	74742678	74743178	501	*	2.26905	2.20121	165.953	1	1	0	3.01021e-09	4.81388e-07	up	significant	Intron (ENSMUST00000074157.12/17919, intron 34 of 38)	18	74733765	74771477	37713	1	17919	ENSMUST00000154986.1	8913	ENSMUSG00000025885	Myo5b	myosin VB
chr4	149081512	149082012	501	*	1.84404	2.07694	165.787	1	1	0	3.0299e-09	4.82343e-07	up	significant	Intron (ENSMUST00000103217.10/56273, intron 1 of 8)	4	148984105	149099809	115705	2	56273	ENSMUST00000134747.1	17797	ENSMUSG00000028975	Pex14	peroxisomal biogenesis factor 14
chr4	126803419	126803919	501	*	2.56786	1.92075	165.706	1	1	0	3.04114e-09	4.83027e-07	up	significant	Intron (ENSMUST00000102608.9/100317, intron 3 of 23)	4	126816263	126832098	15836	1	100317	ENSMUST00000141918.1	-12344	ENSMUSG00000028830	AU040320	expressed sequence AU040320
chr14	20609443	20610624	1182	*	1.68673	2.48778	183.986	2	2	0	3.03919e-09	4.83027e-07	up	significant	Intron (ENSMUST00000035340.13/78787, intron 1 of 20)	14	20581169	20605330	24162	2	78787	ENSMUST00000143267.7	-4113	ENSMUSG00000034235	Usp54	ubiquitin specific peptidase 54
chr4	142811848	142812348	501	*	2.18774	1.54245	165.594	1	1	0	3.05502e-09	4.84679e-07	up	significant	Intron (ENSMUST00000211105.1/ENSMUST00000211105.1, intron 2 of 2)	4	143136100	143136162	63	2	102465618	ENSMUST00000197026.1	323814	ENSMUSG00000106597	Mir7021	microRNA 7021
chr2	62419116	62420570	1455	*	2.68854	1.67636	183.705	2	2	0	3.07392e-09	4.86568e-07	up	significant	Intron (ENSMUST00000136879.1/ENSMUST00000136879.1, intron 1 of 4)	2	62330073	62412231	82159	2	13482	ENSMUST00000047812.7	-6885	ENSMUSG00000035000	Dpp4	dipeptidylpeptidase 4
chr14	20599535	20600649	1115	*	2.19049	1.52218	183.707	2	2	0	3.07251e-09	4.86568e-07	up	significant	Intron (ENSMUST00000035340.13/78787, intron 3 of 20)	14	20581169	20605330	24162	2	78787	ENSMUST00000143267.7	4681	ENSMUSG00000034235	Usp54	ubiquitin specific peptidase 54
chr1	156811922	156812422	501	*	2.70785	0.61695	165.524	1	1	0	3.08498e-09	4.87199e-07	up	significant	Promoter (1-2kb)	1	156808830	156813568	4739	2	78255	ENSMUST00000189208.1	1146	ENSMUSG00000026594	Ralgps2	Ral GEF with PH domain and SH3 binding motif 2
chr2	21202685	21203185	501	*	2.57291	0.979732	165.387	1	1	0	3.08757e-09	4.87199e-07	up	significant	Promoter (2-3kb)	2	21194105	21205239	11135	2	71233	ENSMUST00000147793.1	2054	ENSMUSG00000026679	Enkur	enkurin, TRPC channel interacting protein
chr3	97811645	97812145	501	*	2.52687	1.58815	165.329	1	1	0	3.08841e-09	4.87199e-07	up	significant	Intron (ENSMUST00000168438.8/83679, intron 4 of 45)	3	97796732	97824621	27890	2	83679	ENSMUST00000200232.2	12476	ENSMUSG00000038170	Pde4dip	phosphodiesterase 4D interacting protein (myomegalin)
chr11	4401176	4401676	501	*	2.5003	1.10696	165.314	1	1	0	3.09406e-09	4.87536e-07	up	significant	Intron (ENSMUST00000109948.7/75828, intron 10 of 10)	11	4424068	4427262	3195	2	75828	ENSMUST00000149443.1	25586	ENSMUSG00000020419	Hormad2	HORMA domain containing 2
chr4	139110754	139111254	501	*	2.55352	0.68439	165.26	1	1	0	3.10983e-09	4.89467e-07	up	significant	Promoter (<=1kb)	4	139103823	139111243	7421	2	433771	ENSMUST00000123488.7	0	ENSMUSG00000050608	Micos10	mitochondrial contact site and cristae organizing system subunit 10
chr16	29758250	29758750	501	*	1.8995	2.07745	165.07	1	1	0	3.11781e-09	4.9017e-07	up	significant	Distal Intergenic	16	29616625	29618707	2083	1	74143	ENSMUST00000160101.1	141625	ENSMUSG00000038084	Opa1	OPA1, mitochondrial dynamin like GTPase
chr1	73480642	73481142	501	*	3.40193	-0.028593	166.142	1	1	0	3.1259e-09	4.90886e-07	up	significant	Distal Intergenic	1	73395334	73407569	12236	2	723792	ENSMUST00000190487.1	-73073	NA	Pinc	pregnancy induced noncoding RNA
chr1	58017489	58017989	501	*	2.38553	0.876546	165.026	1	1	0	3.13148e-09	4.91209e-07	up	significant	Promoter (<=1kb)	1	57956072	58018956	62885	2	51960	ENSMUST00000163061.7	967	ENSMUSG00000054770	Kctd18	potassium channel tetramerisation domain containing 18
chr2	38906036	38906536	501	*	2.24699	1.57822	164.759	1	1	0	3.15871e-09	4.92788e-07	up	significant	Intron (ENSMUST00000112877.7/14536, intron 2 of 11)	2	38723374	38926217	202844	2	14536	ENSMUST00000076275.10	19681	ENSMUSG00000063972	Nr6a1	nuclear receptor subfamily 6, group A, member 1
chr5	103530213	103530713	501	*	1.73064	2.10465	164.831	1	1	0	3.14764e-09	4.92788e-07	up	significant	Promoter (<=1kb)	5	103529566	103543339	13774	1	19249	ENSMUST00000200581.1	647	ENSMUSG00000034573	Ptpn13	protein tyrosine phosphatase, non-receptor type 13
chr11	72412968	72414384	1417	*	2.24439	2.57694	182.974	2	1	0	3.15301e-09	4.92788e-07	up	significant	Promoter (1-2kb)	11	72390114	72411713	21600	2	276829	ENSMUST00000050226.6	-1255	ENSMUSG00000045667	Smtnl2	smoothelin-like 2
chr11	108720229	108720729	501	*	2.79013	1.09376	164.843	1	1	0	3.15633e-09	4.92788e-07	up	significant	Intron (ENSMUST00000150863.8/76380, intron 21 of 26)	11	108710072	108808706	98635	1	76380	ENSMUST00000151755.1	10157	ENSMUSG00000020728	Cep112	centrosomal protein 112
chr15	94761760	94762260	501	*	3.15665	0.608738	165.156	1	1	0	3.15926e-09	4.92788e-07	up	significant	Intron (ENSMUST00000080141.5/320709, intron 3 of 7)	15	94629250	95096098	466849	1	320709	ENSMUST00000080141.5	132510	ENSMUSG00000063296	Tmem117	transmembrane protein 117
chr6	112850648	112851148	501	*	2.40791	1.31412	164.695	1	1	0	3.16879e-09	4.93721e-07	up	significant	Intron (ENSMUST00000088373.10/259302, intron 1 of 21)	6	112795420	112829459	34040	2	259302	ENSMUST00000143475.1	-21189	ENSMUSG00000030257	Srgap3	SLIT-ROBO Rho GTPase activating protein 3
chr4	117982664	117983164	501	*	1.82642	2.52913	164.585	1	1	0	3.17847e-09	4.94122e-07	up	significant	Intron (ENSMUST00000146982.1/ENSMUST00000146982.1, intron 1 of 2)	4	117940446	117968448	28003	2	20441	ENSMUST00000126336.1	-14216	ENSMUSG00000028538	St3gal3	ST3 beta-galactoside alpha-2,3-sialyltransferase 3
chr13	51374385	51374885	501	*	2.40833	0.921574	164.676	1	1	0	3.17537e-09	4.94122e-07	up	significant	Distal Intergenic	13	51408639	51422797	14159	1	13610	ENSMUST00000087978.4	-33754	ENSMUSG00000067586	S1pr3	sphingosine-1-phosphate receptor 3
chr8	114978472	114978972	501	*	1.98117	1.95933	164.512	1	1	0	3.18858e-09	4.94589e-07	up	significant	Intron (ENSMUST00000004756.13/80707, intron 8 of 8)	8	114712167	115352143	639977	1	80707	ENSMUST00000162052.7	266305	ENSMUSG00000004637	Wwox	WW domain-containing oxidoreductase
chr8	122579118	122579618	501	*	2.44937	1.97125	164.542	1	1	0	3.1855e-09	4.94589e-07	up	significant	Promoter (1-2kb)	8	122578938	122581078	2141	2	50917	ENSMUST00000211906.1	1460	ENSMUSG00000015027	Galns	galactosamine (N-acetyl)-6-sulfatase
chr5	134619818	134620318	501	*	1.86777	2.49608	164.465	1	1	0	3.19379e-09	4.94845e-07	up	significant	3' UTR	5	134600022	134615025	15004	2	56743	ENSMUST00000077636.7	-4793	ENSMUSG00000040751	Lat2	linker for activation of T cells family, member 2
chr1	133209938	133210438	501	*	1.5521	2.92091	164.276	1	1	0	3.21779e-09	4.96905e-07	up	significant	Intron (ENSMUST00000212252.1/240753, intron 3 of 9)	1	133181321	133301219	119899	1	240753	ENSMUST00000187285.6	28617	ENSMUSG00000041757	Plekha6	pleckstrin homology domain containing, family A member 6
chr13	112683275	112683775	501	*	2.93748	0.855259	164.453	1	1	0	3.21762e-09	4.96905e-07	up	significant	Intron (ENSMUST00000052514.5/268706, intron 2 of 14)	13	112700229	112704961	4733	1	268706	ENSMUST00000224252.1	-16454	ENSMUSG00000047789	Slc38a9	solute carrier family 38, member 9
chr14	26584229	26584729	501	*	2.11439	1.76567	164.304	1	1	0	3.21586e-09	4.96905e-07	up	significant	Intron (ENSMUST00000224248.1/211922, intron 1 of 17)	14	26579578	26634322	54745	1	211922	ENSMUST00000037585.8	4651	ENSMUSG00000040818	Dennd6a	DENN domain containing 6A
chr2	26482352	26482852	501	*	2.2213	1.42448	164.269	1	1	0	3.2219e-09	4.96987e-07	up	significant	Intron (ENSMUST00000028288.4/18128, intron 4 of 33)	2	26469825	26470498	674	2	18128	ENSMUST00000129506.1	-11854	ENSMUSG00000026923	Notch1	notch 1
chr4	107243799	107244299	501	*	2.19307	1.3263	164.238	1	1	0	3.22622e-09	4.97103e-07	up	significant	Promoter (<=1kb)	4	107233517	107243527	10011	2	77809	ENSMUST00000137837.1	-272	ENSMUSG00000028617	Lrrc42	leucine rich repeat containing 42
chr2	72754204	72754704	501	*	2.5538	0.548141	164.314	1	1	0	3.23482e-09	4.97875e-07	up	significant	Intron (ENSMUST00000136807.7/76218, intron 4 of 5)	2	72746505	72750853	4349	2	76218	ENSMUST00000125382.1	-3351	ENSMUSG00000085427	6430710C18Rik	RIKEN cDNA 6430710C18 gene
chr6	52692320	52692820	501	*	2.54979	1.04456	164.159	1	1	0	3.24177e-09	4.98394e-07	up	significant	Distal Intergenic	6	52713729	52766780	53052	1	52440	ENSMUST00000080723.10	-20909	ENSMUSG00000004535	Tax1bp1	Tax1 (human T cell leukemia virus type I) binding protein 1
chr6	17929392	17930828	1437	*	2.73247	0.555892	182.399	2	2	0	3.24968e-09	4.99059e-07	up	significant	3' UTR	6	17905583	17942935	37353	1	64213	ENSMUST00000127322.1	23809	ENSMUSG00000029534	St7	suppression of tumorigenicity 7
chr10	79701193	79701693	501	*	2.05327	2.06908	163.938	1	1	0	3.26275e-09	5.00514e-07	up	significant	Promoter (2-3kb)	10	79704491	79711969	7479	1	12215	ENSMUST00000179781.7	-2798	ENSMUSG00000023175	Bsg	basigin
chr3	94372836	94373988	1153	*	2.48153	1.58472	181.833	2	2	0	3.28992e-09	5.00925e-07	up	significant	Promoter (<=1kb)	3	94372794	94397840	25047	1	19885	ENSMUST00000029795.9	42	ENSMUSG00000028150	Rorc	RAR-related orphan receptor gamma
chr3	153661948	153662448	501	*	2.9199	0.974468	163.93	1	1	0	3.28051e-09	5.00925e-07	up	significant	Intron (ENSMUST00000200397.4/20447, intron 1 of 4)	3	153509132	153720996	211865	2	20447	ENSMUST00000198775.1	58548	ENSMUSG00000052544	St6galnac3	ST6 (alpha-N-acetyl-neuraminyl-2,3-beta-galactosyl-1,3)-N-acetylgalactosaminide alpha-2,6-sialyltransferase 3
chr4	45474818	45475318	501	*	1.84269	3.03365	163.836	1	1	0	3.27522e-09	5.00925e-07	up	significant	Intron (ENSMUST00000147926.7/230126, intron 1 of 4)	4	45423278	45482802	59525	2	230126	ENSMUST00000147926.7	7484	ENSMUSG00000044813	Shb	src homology 2 domain-containing transforming protein B
chr5	36085603	36086103	501	*	2.44687	1.29784	163.803	1	1	0	3.28481e-09	5.00925e-07	up	significant	Intron (ENSMUST00000037370.13/81840, intron 3 of 26)	5	35984188	35989668	5481	1	70292	ENSMUST00000212374.1	101415	ENSMUSG00000029094	Afap1	actin filament associated protein 1
chr5	138987881	138989211	1331	*	2.21987	1.88349	181.811	2	2	0	3.29063e-09	5.00925e-07	up	significant	Exon (ENSMUST00000076095.13/18590, exon 3 of 6)	5	138977145	138994281	17137	2	18590	ENSMUST00000144934.7	5070	ENSMUSG00000025856	Pdgfa	platelet derived growth factor, alpha
chr12	101829483	101829983	501	*	2.54838	1.34765	163.828	1	1	0	3.2817e-09	5.00925e-07	up	significant	Distal Intergenic	12	101746565	101819055	72491	2	23876	ENSMUST00000021603.8	-10428	ENSMUSG00000021186	Fbln5	fibulin 5
chr16	10749096	10750227	1132	*	1.87293	2.38423	181.894	2	2	0	3.27935e-09	5.00925e-07	up	significant	Distal Intergenic	16	10782240	10785536	3297	2	12703	ENSMUST00000229866.1	35309	ENSMUSG00000038037	Socs1	suppressor of cytokine signaling 1
chr2	91452623	91453123	501	*	2.94046	0.099804	164.388	1	1	0	3.29853e-09	5.01552e-07	up	significant	Distal Intergenic	2	91457511	91479287	21777	1	228357	ENSMUST00000143874.7	-4388	ENSMUSG00000027253	Lrp4	low density lipoprotein receptor-related protein 4
chr2	92525617	92526117	501	*	2.46048	1.31396	163.673	1	1	0	3.30196e-09	5.01552e-07	up	significant	Intron (ENSMUST00000141341.1/ENSMUST00000141341.1, intron 1 of 1)	2	92452767	92460538	7772	2	228368	ENSMUST00000125276.1	-65079	ENSMUSG00000049922	Slc35c1	solute carrier family 35, member C1
chr11	115229512	115230012	501	*	2.26914	2.40451	163.588	1	1	0	3.30882e-09	5.02046e-07	up	significant	Intron (ENSMUST00000061450.6/320534, intron 9 of 9)	11	115249169	115265429	16261	2	14813	ENSMUST00000003351.12	35417	ENSMUSG00000020734	Grin2c	glutamate receptor, ionotropic, NMDA2C (epsilon 3)
chr10	80766296	80766796	501	*	2.60982	0.778491	163.571	1	1	0	3.32603e-09	5.04107e-07	up	significant	Exon (ENSMUST00000147579.1/208266, exon 3 of 3)	10	80777556	80794391	16836	1	208266	ENSMUST00000150338.7	-10760	ENSMUSG00000061589	Dot1l	DOT1 like histone lysine methyltransferase
chr2	153473959	153474459	501	*	2.54871	1.78478	163.335	1	1	0	3.34482e-09	5.05567e-07	up	significant	Intron (ENSMUST00000035346.13/329540, intron 3 of 10)	2	153463545	153479726	16182	2	329540	ENSMUST00000156786.1	5267	ENSMUSG00000061411	Nol4l	nucleolar protein 4-like
chr5	34749136	34749636	501	*	2.564	1.18766	163.324	1	1	0	3.35094e-09	5.05567e-07	up	significant	Intron (ENSMUST00000001112.13/14772, intron 13 of 15)	5	34744443	34755305	10863	1	14772	ENSMUST00000134217.1	4693	ENSMUSG00000052783	Grk4	G protein-coupled receptor kinase 4
chr7	112507566	112508066	501	*	1.98103	1.71313	163.308	1	1	0	3.34728e-09	5.05567e-07	up	significant	Intron (ENSMUST00000106643.7/57342, intron 2 of 13)	7	112519701	112588970	69270	1	57342	ENSMUST00000106640.1	-11635	ENSMUSG00000030770	Parva	parvin, alpha
chr9	79912125	79912625	501	*	2.36222	0.860768	163.319	1	1	0	3.35383e-09	5.05567e-07	up	significant	Intron (ENSMUST00000239133.1/70598, intron 1 of 6)	9	79820661	79962033	141373	2	70598	ENSMUST00000172973.1	49408	ENSMUSG00000034898	Filip1	filamin A interacting protein 1
chr15	85231756	85232256	501	*	2.40121	1.21943	163.312	1	1	0	3.3506e-09	5.05567e-07	up	significant	Intron (ENSMUST00000057410.13/14114, intron 7 of 16)	15	85206005	85251885	45881	1	14114	ENSMUST00000109432.3	25751	ENSMUSG00000006369	Fbln1	fibulin 1
chr1	118788678	118789178	501	*	2.55473	0.71473	163.324	1	1	0	3.3597e-09	5.05904e-07	up	significant	Distal Intergenic	1	118627946	118685168	57223	1	81879	ENSMUST00000027629.9	160732	ENSMUSG00000026380	Tfcp2l1	transcription factor CP2-like 1
chr4	151300632	151301132	501	*	2.09142	1.68389	163.097	1	1	0	3.37627e-09	5.07802e-07	up	significant	Intron (ENSMUST00000169423.8/100072, intron 5 of 24)	4	151086039	151139584	53546	2	100072	ENSMUST00000143434.1	-161048	ENSMUSG00000014592	Camta1	calmodulin binding transcription activator 1
chr5	52819309	52819809	501	*	3.27868	0.176511	163.997	1	1	0	3.38062e-09	5.07802e-07	up	significant	3' UTR	5	52834012	52867797	33786	1	52206	ENSMUST00000031072.13	-14203	ENSMUSG00000029176	Anapc4	anaphase promoting complex subunit 4
chr8	88526276	88526776	501	*	2.3339	1.95864	163.044	1	1	0	3.38325e-09	5.07802e-07	up	significant	Promoter (<=1kb)	8	88527653	88594884	67232	1	93960	ENSMUST00000169179.2	-877	ENSMUSG00000031661	Nkd1	naked cuticle 1
chr13	63118662	63119162	501	*	2.43257	2.01773	162.989	1	1	0	3.39073e-09	5.08376e-07	up	significant	Intron (ENSMUST00000091560.10/72061, intron 4 of 14)	13	63107522	63190551	83030	1	72061	ENSMUST00000222907.1	11140	ENSMUSG00000021458	Aopep	aminopeptidase O
chr7	134498743	134499243	501	*	2.20195	1.76227	162.841	1	1	0	3.41142e-09	5.10927e-07	up	significant	Promoter (<=1kb)	7	134349181	134498984	149804	2	71007	ENSMUST00000238294.1	0	ENSMUSG00000030994	D7Ertd443e	DNA segment, Chr 7, ERATO Doi 443, expressed
chr6	38093635	38094135	501	*	2.88133	0.966096	162.874	1	1	0	3.4227e-09	5.12065e-07	up	significant	5' UTR	6	38088719	38097185	8467	2	140494	ENSMUST00000138385.1	3050	ENSMUSG00000038600	Atp6v0a4	ATPase, H+ transporting, lysosomal V0 subunit A4
chr2	77253087	77253587	501	*	2.61148	1.29174	162.656	1	1	0	3.44187e-09	5.13532e-07	up	significant	Intron (ENSMUST00000102660.7/228071, intron 1 of 17)	2	77180340	77265768	85429	2	228071	ENSMUST00000102660.7	12181	ENSMUSG00000042272	Sestd1	SEC14 and spectrin domains 1
chr6	99779114	99779614	501	*	2.05451	1.47143	162.613	1	1	0	3.44358e-09	5.13532e-07	up	significant	Distal Intergenic	6	99722105	99726392	4288	2	50501	ENSMUST00000203738.1	-52722	ENSMUSG00000030069	Prok2	prokineticin 2
chr16	4875201	4876362	1162	*	2.00282	1.83878	180.616	2	2	0	3.43756e-09	5.13532e-07	up	significant	3' UTR	16	4874778	4880315	5538	2	207740	ENSMUST00000037843.6	3953	ENSMUSG00000039568	Ubald1	UBA-like domain containing 1
chr2	6251171	6251671	501	*	2.42176	3.04692	162.507	1	1	0	3.45607e-09	5.14292e-07	up	significant	Intron (ENSMUST00000151782.1/320132, intron 2 of 6)	2	6188465	6213033	24569	2	67856	ENSMUST00000042658.4	-38138	ENSMUSG00000039063	Echdc3	enoyl Coenzyme A hydratase domain containing 3
chr10	84410445	84411748	1304	*	2.01103	1.84699	180.481	2	2	0	3.45475e-09	5.14292e-07	up	significant	Intron (ENSMUST00000020220.14/77976, intron 1 of 6)	10	84375296	84392388	17093	2	77976	ENSMUST00000129355.1	-18057	ENSMUSG00000020032	Nuak1	NUAK family, SNF1-like kinase, 1
chr1	134114642	134115142	501	*	2.72206	0.640747	162.616	1	1	0	3.46643e-09	5.14779e-07	up	significant	Intron (ENSMUST00000159963.7/71884, intron 1 of 11)	1	134111242	134151540	40299	1	71884	ENSMUST00000160060.7	3400	ENSMUSG00000026450	Chit1	chitinase 1
chr1	179701833	179702333	501	*	2.66806	0.977284	162.44	1	1	0	3.47784e-09	5.14779e-07	up	significant	Promoter (1-2kb)	1	179697864	179700280	2417	2	383592	ENSMUST00000223392.1	-1553	ENSMUSG00000087236	Kif28	kinesin family member 28
chr6	30245880	30247686	1807	*	2.5532	1.09129	191.773	3	3	0	3.46843e-09	5.14779e-07	up	significant	Promoter (2-3kb)	6	30214809	30243803	28995	2	22214	ENSMUST00000128141.7	-2077	ENSMUSG00000039159	Ube2h	ubiquitin-conjugating enzyme E2H
chr7	114063525	114064025	501	*	1.86403	1.71892	162.367	1	1	0	3.47708e-09	5.14779e-07	up	significant	Intron (ENSMUST00000069449.6/66922, intron 1 of 5)	7	114046785	114117764	70980	2	66922	ENSMUST00000210075.1	53739	ENSMUSG00000055723	Rras2	related RAS viral (r-ras) oncogene 2
chr9	71364101	71364601	501	*	2.4445	2.42457	162.368	1	1	0	3.47632e-09	5.14779e-07	up	significant	Distal Intergenic	9	71478471	71484958	6488	2	28015	ENSMUST00000163972.1	120357	ENSMUSG00000032199	Polr2m	polymerase (RNA) II (DNA directed) polypeptide M
chr3	88140083	88140583	501	*	1.87603	2.41796	162.323	1	1	0	3.48217e-09	5.14872e-07	up	significant	Promoter (1-2kb)	3	88142372	88172086	29715	1	17261	ENSMUST00000001455.12	-1789	ENSMUSG00000001419	Mef2d	myocyte enhancer factor 2D
chr1	36599363	36599863	501	*	2.84912	1.14992	162.268	1	1	0	3.50146e-09	5.15041e-07	up	significant	Promoter (<=1kb)	1	36562696	36600411	37716	2	381337	ENSMUST00000194025.1	548	ENSMUSG00000046337	Fam178b	family with sequence similarity 178, member B
chr6	39314400	39314900	501	*	2.10046	1.45788	162.138	1	1	0	3.51081e-09	5.15041e-07	up	significant	Distal Intergenic	6	39343910	39347350	3441	2	72144	ENSMUST00000201208.1	32450	ENSMUSG00000029924	Slc37a3	solute carrier family 37 (glycerol-3-phosphate transporter), member 3
chr7	28570509	28571919	1411	*	2.38408	1.46046	180.201	2	1	0	3.49318e-09	5.15041e-07	up	significant	Promoter (2-3kb)	7	28558821	28568237	9417	2	70584	ENSMUST00000032823.4	-2272	ENSMUSG00000030602	Pak4	p21 (RAC1) activated kinase 4
chr8	95348977	95349477	501	*	2.14178	1.45681	162.108	1	1	0	3.51523e-09	5.15041e-07	up	significant	Promoter (2-3kb)	8	95352268	95375080	22813	1	17388	ENSMUST00000034243.6	-2791	ENSMUSG00000031790	Mmp15	matrix metallopeptidase 15
chr8	115445911	115446411	501	*	2.90062	0.936606	162.222	1	1	0	3.51531e-09	5.15041e-07	up	significant	Distal Intergenic	8	115701435	115707794	6360	2	17132	ENSMUST00000109104.1	261383	ENSMUSG00000055435	Maf	MAF bZIP transcription factor
chr11	5898542	5899042	501	*	2.19483	2.11924	162.257	1	1	0	3.4922e-09	5.15041e-07	up	significant	Promoter (<=1kb)	11	5896637	5898782	2146	2	17898	ENSMUST00000102921.3	0	ENSMUSG00000020469	Myl7	myosin, light polypeptide 7, regulatory
chr11	84348724	84349224	501	*	2.37727	1.67966	162.17	1	1	0	3.50623e-09	5.15041e-07	up	significant	Intron (ENSMUST00000103201.7/107476, intron 45 of 55)	11	84280455	84311401	30947	1	107476	ENSMUST00000183887.1	68269	ENSMUSG00000020532	Acaca	acetyl-Coenzyme A carboxylase alpha
chr16	21214745	21215245	501	*	1.42411	2.92317	162.077	1	1	0	3.51662e-09	5.15041e-07	up	significant	Promoter (1-2kb)	16	21216817	21223305	6489	1	13845	ENSMUST00000159575.1	-1572	ENSMUSG00000005958	Ephb3	Eph receptor B3
chr16	35639220	35639720	501	*	2.70128	0.38378	162.455	1	1	0	3.50489e-09	5.15041e-07	up	significant	Intron (ENSMUST00000133554.1/20357, intron 4 of 5)	16	35658095	35658487	393	1	20357	ENSMUST00000139805.1	-18375	ENSMUSG00000052133	Sema5b	sema domain, seven thrombospondin repeats (type 1 and type 1-like), transmembrane domain (TM) and short cytoplasmic domain, (semaphorin) 5B
chr8	3411805	3412305	501	*	1.67796	2.99232	161.995	1	1	0	3.52849e-09	5.15152e-07	up	significant	Intron (ENSMUST00000239102.1/102098, intron 10 of 28)	8	3426700	3454540	27841	1	102098	ENSMUST00000238786.1	-14395	ENSMUSG00000004568	Arhgef18	Rho/Rac guanine nucleotide exchange factor 18
chr11	108752203	108752703	501	*	1.97537	1.80068	162.032	1	1	0	3.52468e-09	5.15152e-07	up	significant	Promoter (<=1kb)	11	108752205	108859362	107158	1	76380	ENSMUST00000132978.2	0	ENSMUSG00000020728	Cep112	centrosomal protein 112
chr18	52993082	52993582	501	*	2.36529	1.44319	162.04	1	1	0	3.52592e-09	5.15152e-07	up	significant	Distal Intergenic	18	52838010	52915312	77303	1	67847	ENSMUST00000179689.1	155072	ENSMUSG00000024534	Sncaip	synuclein, alpha interacting protein (synphilin)
chr1	133225934	133227330	1397	*	1.64338	3.42406	179.847	2	2	0	3.53468e-09	5.15516e-07	up	significant	Intron (ENSMUST00000212252.1/240753, intron 3 of 9)	1	133246097	133303435	57339	1	240753	ENSMUST00000105082.8	-18767	ENSMUSG00000041757	Plekha6	pleckstrin homology domain containing, family A member 6
chr1	181407293	181408492	1200	*	3.08067	0.591475	180.174	2	1	0	3.5485e-09	5.16448e-07	up	significant	Intron (ENSMUST00000161880.7/72978, intron 2 of 5)	1	181353426	181459252	105827	1	72978	ENSMUST00000209607.1	53867	ENSMUSG00000026514	Cnih3	cornichon family AMPA receptor auxiliary protein 3
chr15	8940693	8941193	501	*	3.02563	0.0914036	162.674	1	1	0	3.5461e-09	5.16448e-07	up	significant	Distal Intergenic	15	8967949	8970298	2350	1	223332	ENSMUST00000229662.1	-26756	ENSMUSG00000048424	Ranbp3l	RAN binding protein 3-like
chr15	73336385	73336885	501	*	2.41448	2.01578	161.701	1	1	0	3.57269e-09	5.19425e-07	up	significant	Intron (ENSMUST00000226988.2/14083, intron 4 of 33)	15	73215557	73343327	127771	2	14083	ENSMUST00000228628.1	6442	ENSMUSG00000022607	Ptk2	PTK2 protein tyrosine kinase 2
chr10	67100717	67101217	501	*	2.08632	1.2524	161.607	1	1	0	3.58851e-09	5.2118e-07	up	significant	Intron (ENSMUST00000174062.7/108829, intron 1 of 2)	10	67009189	67096945	87757	2	28193	ENSMUST00000020023.8	-3772	ENSMUSG00000019873	Reep3	receptor accessory protein 3
chr5	123667935	123668435	501	*	2.31786	1.67314	161.556	1	1	0	3.59486e-09	5.21558e-07	up	significant	Promoter (1-2kb)	5	123617706	123666690	48985	2	56430	ENSMUST00000149410.1	-1245	ENSMUSG00000049550	Clip1	CAP-GLY domain containing linker protein 1
chr4	133068447	133068947	501	*	2.29221	1.07681	161.466	1	1	0	3.61184e-09	5.23477e-07	up	significant	Promoter (2-3kb)	4	133066249	133072063	5815	1	230793	ENSMUST00000148518.1	2198	ENSMUSG00000037692	Ahdc1	AT hook, DNA binding motif, containing 1
chr5	34624844	34625344	501	*	2.3636	1.28969	161.4	1	1	0	3.62026e-09	5.24151e-07	up	significant	Exon (ENSMUST00000114338.8/11518, exon 13 of 16)	5	34619971	34628743	8773	1	11518	ENSMUST00000139044.1	4873	ENSMUSG00000029106	Add1	adducin 1
chr3	131525184	131525684	501	*	2.31912	1.31498	161.242	1	1	0	3.64309e-09	5.26233e-07	up	significant	Distal Intergenic	3	131342234	131491411	149178	2	74442	ENSMUST00000200431.1	-33773	ENSMUSG00000050931	Sgms2	sphingomyelin synthase 2
chr7	126344885	126345916	1032	*	2.59955	1.08321	179.086	2	2	0	3.64599e-09	5.26233e-07	up	significant	Distal Intergenic	7	126363904	126364886	983	2	16797	ENSMUST00000205426.1	18970	ENSMUSG00000030742	Lat	linker for activation of T cells
chr13	108110884	108111384	501	*	2.35081	0.954435	161.284	1	1	0	3.64082e-09	5.26233e-07	up	significant	Intron (ENSMUST00000225702.1/75597, intron 1 of 3)	13	108080327	108158484	78158	2	75597	ENSMUST00000225830.1	47100	ENSMUSG00000068184	Ndufaf2	NADH:ubiquinone oxidoreductase complex assembly factor 2
chr5	151344299	151345460	1162	*	2.69172	1.27885	178.945	2	2	0	3.66321e-09	5.27078e-07	up	significant	Intron (ENSMUST00000202365.1/243362, intron 1 of 5)	5	151368675	151382183	13509	1	625175	ENSMUST00000181555.3	-23215	ENSMUSG00000097321	1700028E10Rik	RIKEN cDNA 1700028E10 gene
chr7	35146206	35146706	501	*	2.96684	0.575807	161.419	1	1	0	3.65939e-09	5.27078e-07	up	significant	Distal Intergenic	7	35119303	35121928	2626	1	12606	ENSMUST00000042985.10	26903	ENSMUSG00000034957	Cebpa	CCAAT/enhancer binding protein alpha
chr11	68854038	68854538	501	*	1.76028	2.01377	161.099	1	1	0	3.66067e-09	5.27078e-07	up	significant	Promoter (<=1kb)	11	68821434	68853135	31702	2	83431	ENSMUST00000018880.13	-903	ENSMUSG00000018736	Ndel1	nudE neurodevelopment protein 1 like 1
chr1	133284025	133284525	501	*	2.48364	1.61062	161.044	1	1	0	3.67175e-09	5.27306e-07	up	significant	Intron (ENSMUST00000187285.6/240753, intron 13 of 22)	1	133274254	133284955	10702	1	240753	ENSMUST00000189598.1	9771	ENSMUSG00000041757	Plekha6	pleckstrin homology domain containing, family A member 6
chr7	144097013	144097513	501	*	2.558	1.03163	161.083	1	1	0	3.67238e-09	5.27306e-07	up	significant	Intron (ENSMUST00000105902.7/210274, intron 9 of 22)	7	144031264	144396431	365168	1	210274	ENSMUST00000213146.1	65749	ENSMUSG00000037541	Shank2	SH3 and multiple ankyrin repeat domains 2
chr9	93086484	93086984	501	*	2.42153	0.731416	161.08	1	1	0	3.6766e-09	5.27369e-07	up	significant	Distal Intergenic	9	92979995	93005739	25745	2	78349	ENSMUST00000190562.6	-80745	ENSMUSG00000100294	1700034K08Rik	RIKEN cDNA 1700034K08 gene
chr6	35352832	35354121	1290	*	2.38217	1.08436	178.71	2	2	0	3.69464e-09	5.2941e-07	up	significant	Distal Intergenic	6	35330846	35336825	5980	1	73409	ENSMUST00000201560.1	21986	ENSMUSG00000107341	1700065J11Rik	RIKEN cDNA 1700065J11 gene
chr5	123006193	123006693	501	*	2.85044	0.665399	161.029	1	1	0	3.70178e-09	5.29888e-07	up	significant	Intron (ENSMUST00000172729.1/30841, intron 2 of 2)	5	122987683	123012874	25192	2	30841	ENSMUST00000172729.1	6181	ENSMUSG00000029475	Kdm2b	lysine (K)-specific demethylase 2B
chr4	141741847	141742347	501	*	2.35753	1.46294	160.797	1	1	0	3.70928e-09	5.29924e-07	up	significant	Distal Intergenic	4	141746672	141759263	12592	1	75986	ENSMUST00000038161.4	-4325	ENSMUSG00000040706	Agmat	agmatinase
chr8	106040134	106040634	501	*	2.66215	0.379315	160.969	1	1	0	3.72093e-09	5.29924e-07	up	significant	Intron (ENSMUST00000034375.10/66369, intron 7 of 15)	8	106033390	106045992	12603	1	66369	ENSMUST00000138524.1	6744	ENSMUSG00000031901	Dus2	dihydrouridine synthase 2
chr8	122419778	122420278	501	*	2.06885	2.2227	160.699	1	1	0	3.72108e-09	5.29924e-07	up	significant	Promoter (1-2kb)	8	122422020	122423639	1620	1	234836	ENSMUST00000050963.3	-1742	ENSMUSG00000046108	Il17c	interleukin 17C
chr11	117838518	117839018	501	*	2.60745	1.71618	160.749	1	1	0	3.71623e-09	5.29924e-07	up	significant	3' UTR	11	117832273	117835524	3252	1	71562	ENSMUST00000131268.1	6245	ENSMUSG00000017718	Afmid	arylformamidase
chr17	78587162	78587662	501	*	1.73616	2.86162	160.727	1	1	0	3.71597e-09	5.29924e-07	up	significant	Intron (ENSMUST00000024880.10/74199, intron 7 of 13)	17	78573945	78577571	3627	1	74199	ENSMUST00000232864.1	13217	ENSMUSG00000024076	Vit	vitrin
chr1	16069876	16070376	501	*	2.8509	0.671387	160.747	1	1	0	3.74487e-09	5.30392e-07	up	significant	Intron (ENSMUST00000115367.7/75799, intron 2 of 3)	1	16065979	16081212	15234	2	75799	ENSMUST00000115367.7	10836	ENSMUSG00000067795	4930444P10Rik	RIKEN cDNA 4930444P10 gene
chr2	75123078	75123578	501	*	2.96668	0.523107	160.832	1	1	0	3.75369e-09	5.30392e-07	up	significant	Distal Intergenic	2	74868981	74876504	7524	1	53375	ENSMUST00000129284.1	254097	ENSMUSG00000027099	Mtx2	metaxin 2
chr4	141279293	141279793	501	*	2.30583	1.57895	160.474	1	1	0	3.75779e-09	5.30392e-07	up	significant	Promoter (<=1kb)	4	141278439	141279794	1356	1	100503810	ENSMUST00000142429.1	854	ENSMUSG00000085395	Gm13056	predicted gene 13056
chr5	124509783	124510283	501	*	1.91022	3.07355	160.513	1	1	0	3.74855e-09	5.30392e-07	up	significant	Intron (ENSMUST00000062153.11/75695, intron 4 of 6)	5	124493652	124514659	21008	2	75695	ENSMUST00000199766.4	4376	ENSMUSG00000029392	Rilpl1	Rab interacting lysosomal protein-like 1
chr10	13943699	13944199	501	*	2.38569	1.39413	160.568	1	1	0	3.74465e-09	5.30392e-07	up	significant	Distal Intergenic	10	13966075	14150589	184515	1	15273	ENSMUST00000187083.6	-21876	ENSMUSG00000015501	Hivep2	human immunodeficiency virus type I enhancer binding protein 2
chr12	82104191	82104691	501	*	2.26684	1.60913	160.467	1	1	0	3.75867e-09	5.30392e-07	up	significant	Distal Intergenic	12	82169320	82240674	71355	1	217692	ENSMUST00000220550.1	-64629	ENSMUSG00000042700	Sipa1l1	signal-induced proliferation-associated 1 like 1
chr12	84161072	84162200	1129	*	1.9712	1.97066	178.4	2	2	0	3.73082e-09	5.30392e-07	up	significant	Promoter (<=1kb)	12	84156528	84160138	3611	2	238317	ENSMUST00000130038.1	-934	ENSMUSG00000042507	Mideas	mitotic deacetylase associated SANT domain protein
chr15	84313953	84314453	501	*	1.6159	2.25208	160.553	1	1	0	3.74289e-09	5.30392e-07	up	significant	3' UTR	15	84324026	84327050	3025	1	64099	ENSMUST00000127551.1	-9573	ENSMUSG00000022439	Parvg	parvin, gamma
chrX	100716138	100716638	501	*	3.81377	-0.648874	156.635	1	1	0	3.73241e-09	5.30392e-07	up	significant	Exon (ENSMUST00000048962.3/16571, exon 24 of 30)	20	100712127	100724650	12524	1	16571	ENSMUST00000145319.1	4011	ENSMUSG00000034311	Kif4	kinesin family member 4
chr1	149955449	149955949	501	*	2.67321	0.976536	160.511	1	1	0	3.76266e-09	5.30417e-07	up	significant	Intron (ENSMUST00000070200.14/18783, intron 1 of 17)	1	149932575	149961255	28681	2	18783	ENSMUST00000134676.1	5306	ENSMUSG00000056220	Pla2g4a	phospholipase A2, group IVA (cytosolic, calcium-dependent)
chr4	16407522	16408022	501	*	2.78422	0.732517	160.547	1	1	0	3.76863e-09	5.30721e-07	up	significant	Distal Intergenic	4	16164110	16266225	102116	1	100415915	ENSMUST00000151122.1	243412	ENSMUSG00000085112	A530072M11Rik	RIKEN cDNA gene A530072M11
chr10	86397923	86398423	501	*	2.04268	1.64892	160.309	1	1	0	3.78225e-09	5.32101e-07	up	significant	Intron (ENSMUST00000120638.7/27204, intron 4 of 13)	10	86070502	86491897	421396	2	27204	ENSMUST00000145864.7	93474	ENSMUSG00000059602	Syn3	synapsin III
chr6	148620029	148620529	501	*	2.45813	1.7425	160.275	1	1	0	3.78845e-09	5.32435e-07	up	significant	Distal Intergenic	6	148606786	148614309	7524	2	622319	ENSMUST00000150112.7	-5720	ENSMUSG00000070995	Gm6313	predicted gene 6313
chr7	18710507	18711007	501	*	2.08953	1.64176	160.229	1	1	0	3.79481e-09	5.3279e-07	up	significant	Distal Intergenic	7	18718090	18727246	9157	1	243862	ENSMUST00000051973.8	-7083	ENSMUSG00000044903	Psg22	pregnancy-specific beta-1-glycoprotein 22
chr12	15834517	15835017	501	*	2.78727	0.697283	160.355	1	1	0	3.80056e-09	5.33059e-07	up	significant	Intron (ENSMUST00000180759.1/ENSMUST00000180759.1, intron 2 of 2)	12	15793318	15816922	23605	2	217410	ENSMUST00000221518.1	-17595	ENSMUSG00000020601	Trib2	tribbles pseudokinase 2
chr8	36079987	36080487	501	*	2.74686	0.555531	160.351	1	1	0	3.80836e-09	5.33079e-07	up	significant	Distal Intergenic	8	36094828	36147787	52960	1	244418	ENSMUST00000110492.1	-14341	ENSMUSG00000050271	Prag1	PEAK1 related kinase activating pseudokinase 1
chr11	107124329	107124829	501	*	2.19125	2.39162	160.154	1	1	0	3.80509e-09	5.33079e-07	up	significant	Intron (ENSMUST00000057892.14/207165, intron 1 of 27)	11	107033081	107131922	98842	2	207165	ENSMUST00000057892.14	7093	ENSMUSG00000040481	Bptf	bromodomain PHD finger transcription factor
chr4	140983374	140983874	501	*	1.82137	2.12188	159.974	1	1	0	3.8332e-09	5.36017e-07	up	significant	Promoter (2-3kb)	4	140986873	141005087	18215	1	74772	ENSMUST00000168047.7	-2999	ENSMUSG00000036622	Atp13a2	ATPase type 13A2
chr2	36275464	36276857	1394	*	2.44036	1.24252	177.547	2	2	0	3.85676e-09	5.38446e-07	up	significant	Distal Intergenic	2	36242475	36245205	2731	1	19224	ENSMUST00000133777.1	32989	ENSMUSG00000047250	Ptgs1	prostaglandin-endoperoxide synthase 1
chr5	111835773	111836273	501	*	2.24147	2.49759	159.801	1	1	0	3.86057e-09	5.38446e-07	up	significant	Distal Intergenic	5	111734303	111761725	27423	2	269683	ENSMUST00000129065.7	-74048	ENSMUSG00000085271	E130006D01Rik	RIKEN cDNA E130006D01 gene
chr18	29992917	29993417	501	*	2.69155	0.644369	159.954	1	1	0	3.86218e-09	5.38446e-07	up	significant	Distal Intergenic	18	30272747	30348126	75380	1	225326	ENSMUST00000115812.9	-279330	ENSMUSG00000033628	Pik3c3	phosphatidylinositol 3-kinase catalytic subunit type 3
chr9	51640936	51642672	1737	*	2.8378	1.25393	188.611	3	3	0	3.87635e-09	5.3973e-07	up	significant	Intron (ENSMUST00000089534.5/ENSMUST00000089534.5, intron 1 of 1)	9	51765337	51790249	24913	1	244867	ENSMUST00000124907.1	-122665	ENSMUSG00000053199	Arhgap20	Rho GTPase activating protein 20
chr11	84823489	84823989	501	*	1.63829	2.83056	159.656	1	1	0	3.88303e-09	5.3973e-07	up	significant	Intron (ENSMUST00000047560.7/192970, intron 2 of 6)	11	84813061	84819515	6455	2	217038	ENSMUST00000018549.7	-3974	ENSMUSG00000018405	Mrm1	mitochondrial rRNA methyltransferase 1
chr15	84302818	84303318	501	*	1.93441	2.2375	159.683	1	1	0	3.87952e-09	5.3973e-07	up	significant	Intron (ENSMUST00000023072.6/170736, intron 8 of 12)	15	84324026	84327050	3025	1	64099	ENSMUST00000127551.1	-20708	ENSMUSG00000022439	Parvg	parvin, gamma
chr2	171318679	171319179	501	*	2.80613	0.80624	159.582	1	1	0	3.91892e-09	5.39755e-07	up	significant	Distal Intergenic	2	170731807	170879769	147963	1	76829	ENSMUST00000029075.4	586872	ENSMUSG00000027560	Dok5	docking protein 5
chr3	145288654	145289154	501	*	2.62563	0.607506	159.585	1	1	0	3.92087e-09	5.39755e-07	up	significant	Distal Intergenic	3	145292472	145552011	259540	1	71355	ENSMUST00000029848.4	-3318	ENSMUSG00000028197	Col24a1	collagen, type XXIV, alpha 1
chr7	143563761	143564261	501	*	2.76923	0.355705	159.805	1	1	0	3.91401e-09	5.39755e-07	up	significant	Promoter (<=1kb)	7	143557706	143565015	7310	2	27267	ENSMUST00000208575.1	754	ENSMUSG00000010755	Cars1	cysteinyl-tRNA synthetase 1
chr8	61645541	61646041	501	*	2.82183	1.25847	159.562	1	1	0	3.90908e-09	5.39755e-07	up	significant	Intron (ENSMUST00000121493.8/72333, intron 9 of 19)	8	61511433	61591142	79710	2	72333	ENSMUST00000121200.8	-54399	ENSMUSG00000058056	Palld	palladin, cytoskeletal associated protein
chr9	43318616	43319116	501	*	2.28931	0.90785	159.554	1	1	0	3.90859e-09	5.39755e-07	up	significant	Promoter (<=1kb)	9	43318959	43320371	1413	1	72169	ENSMUST00000217418.1	0	ENSMUSG00000032013	Trim29	tripartite motif-containing 29
chr9	64926526	64927026	501	*	2.17304	1.86027	159.535	1	1	0	3.90429e-09	5.39755e-07	up	significant	Intron (ENSMUST00000037798.7/214111, intron 8 of 9)	9	64912483	64919108	6626	1	102442	ENSMUST00000217307.1	14043	ENSMUSG00000053641	Dennd4a	DENN domain containing 4A
chr9	123505418	123506787	1370	*	2.62289	1.43274	177.285	2	2	0	3.89425e-09	5.39755e-07	up	significant	Intron (ENSMUST00000026269.3/29806, intron 2 of 7)	9	123510064	123519300	9237	1	29806	ENSMUST00000213278.1	-3277	ENSMUSG00000025239	Limd1	LIM domains containing 1
chr12	84391516	84392016	501	*	2.76094	0.885363	159.576	1	1	0	3.91498e-09	5.39755e-07	up	significant	Intron (ENSMUST00000021662.11/12499, intron 5 of 14)	12	84380358	84385410	5053	2	12499	ENSMUST00000135061.1	-6106	ENSMUSG00000021236	Entpd5	ectonucleoside triphosphate diphosphohydrolase 5
chr14	8956754	8957917	1164	*	2.81553	0.929277	177.187	2	2	0	3.92201e-09	5.39755e-07	up	significant	Distal Intergenic	14	8666446	8673185	6740	1	74859	ENSMUST00000224776.1	290308	ENSMUSG00000097898	4930455B14Rik	RIKEN cDNA 4930455B14 gene
chr14	23736656	23737156	501	*	3.26031	-0.00153409	160.639	1	1	0	3.89382e-09	5.39755e-07	up	significant	Intron (ENSMUST00000172099.8/16531, intron 1 of 27)	14	23528441	23733024	204584	2	16531	ENSMUST00000225305.1	-3632	ENSMUSG00000063142	Kcnma1	potassium large conductance calcium-activated channel, subfamily M, alpha member 1
chr2	13323195	13323695	501	*	2.95741	0.357851	159.69	1	1	0	3.95296e-09	5.43477e-07	up	significant	Intron (ENSMUST00000149137.2/ENSMUST00000149137.2, intron 3 of 3)	2	13077012	13271415	194404	2	20163	ENSMUST00000028059.8	-51780	ENSMUSG00000026727	Rsu1	Ras suppressor protein 1
chr5	21125010	21125510	501	*	2.93811	0.661994	159.447	1	1	0	3.95691e-09	5.43484e-07	up	significant	Exon (ENSMUST00000199036.1/ENSMUST00000199036.1, exon 1 of 1)	5	21186255	21259766	73512	1	212167	ENSMUST00000197522.4	-60745	ENSMUSG00000039934	Gsap	gamma-secretase activating protein
chr13	41418502	41419002	501	*	2.2683	1.41669	159.081	1	1	0	3.98046e-09	5.46178e-07	up	significant	Intron (ENSMUST00000021794.13/18003, intron 2 of 7)	13	41317920	41359739	41820	2	18003	ENSMUST00000224803.1	-58763	ENSMUSG00000021365	Nedd9	neural precursor cell expressed, developmentally down-regulated gene 9
chr4	58176595	58177095	501	*	2.40098	1.11145	159.003	1	1	0	3.997e-09	5.46754e-07	up	significant	Intron (ENSMUST00000042850.8/64817, intron 2 of 47)	4	58042442	58206596	164155	2	64817	ENSMUST00000042850.8	29501	ENSMUSG00000028369	Svep1	sushi, von Willebrand factor type A, EGF and pentraxin domain containing 1
chr11	59600814	59601314	501	*	2.28667	1.74871	158.991	1	1	0	3.9937e-09	5.46754e-07	up	significant	Distal Intergenic	11	59589067	59590177	1111	2	258421	ENSMUST00000061293.4	-10637	ENSMUSG00000048919	Or2aa1	olfactory receptor family 2 subfamily AA member 1
chr11	60367171	60367671	501	*	2.49113	1.49822	158.964	1	1	0	4.00037e-09	5.46754e-07	up	significant	Intron (ENSMUST00000070805.12/74665, intron 5 of 6)	11	60353380	60394333	40954	1	74665	ENSMUST00000108722.4	13791	ENSMUSG00000056598	Drc3	dynein regulatory complex subunit 3
chr19	53450752	53452821	2070	*	1.51809	3.28971	187.677	3	3	0	3.9941e-09	5.46754e-07	up	significant	Promoter (<=1kb)	19	53444014	53451491	7478	2	381232	ENSMUST00000180667.2	0	NA	Mirt1	myocardial infarction associated transcript 1
chr19	41563084	41563584	501	*	2.15231	1.6572	158.891	1	1	0	4.01022e-09	5.47562e-07	up	significant	Intron (ENSMUST00000238398.1/212391, intron 7 of 7)	19	41575867	41586536	10670	1	212391	ENSMUST00000238431.1	-12283	ENSMUSG00000025019	Lcor	ligand dependent nuclear receptor corepressor
chr2	35171537	35172037	501	*	2.28616	1.29271	158.828	1	1	0	4.02329e-09	5.48136e-07	up	significant	Exon (ENSMUST00000156933.7/26920, exon 38 of 43)	2	35175248	35178811	3564	1	26920	ENSMUST00000143807.3	-3211	ENSMUSG00000057110	Cntrl	centriolin
chr4	45489608	45490752	1145	*	1.63467	3.04966	176.36	2	2	0	4.02507e-09	5.48136e-07	up	significant	Promoter (<=1kb)	4	45458129	45489794	31666	2	230126	ENSMUST00000146236.7	0	ENSMUSG00000044813	Shb	src homology 2 domain-containing transforming protein B
chr8	111548147	111548647	501	*	2.4944	1.04124	158.84	1	1	0	4.02624e-09	5.48136e-07	up	significant	Intron (ENSMUST00000172856.7/170737, intron 2 of 5)	8	111541259	111621664	80406	1	170737	ENSMUST00000173781.1	6888	ENSMUSG00000033545	Znrf1	zinc and ring finger 1
chr12	112155643	112156143	501	*	2.22475	1.77527	158.759	1	1	0	4.03201e-09	5.48384e-07	up	significant	Intron (ENSMUST00000128402.2/668303, intron 2 of 15)	12	112146208	112181747	35540	1	668303	ENSMUST00000128402.2	9435	ENSMUSG00000021294	Kif26a	kinesin family member 26A
chr18	25483978	25484478	501	*	2.09937	1.22514	158.556	1	1	0	4.06836e-09	5.52788e-07	up	significant	Promoter (2-3kb)	18	25479488	25486897	7410	2	108013	ENSMUST00000225528.1	2419	ENSMUSG00000024268	Celf4	CUGBP, Elav-like family member 4
chr1	90275855	90276355	501	*	2.09711	2.19708	158.421	1	1	0	4.08768e-09	5.54871e-07	up	significant	Distal Intergenic	1	90204006	90213833	9828	1	12778	ENSMUST00000159654.1	71849	ENSMUSG00000044337	Ackr3	atypical chemokine receptor 3
chr5	77091953	77092453	501	*	2.49633	1.8391	158.369	1	1	0	4.09848e-09	5.55795e-07	up	significant	Promoter (2-3kb)	5	77086988	77095253	8266	2	74318	ENSMUST00000120827.8	2800	ENSMUSG00000059325	Hopx	HOP homeobox
chr3	10339914	10340414	501	*	2.65014	0.499248	158.435	1	1	0	4.11959e-09	5.56489e-07	up	significant	3' UTR	3	10321712	10335681	13970	2	55980	ENSMUST00000192603.1	-4233	ENSMUSG00000027531	Impa1	inositol (myo)-1(or 4)-monophosphatase 1
chr7	80110956	80112126	1171	*	2.3669	1.87901	175.787	2	2	0	4.11539e-09	5.56489e-07	up	significant	Exon (ENSMUST00000206384.1/ENSMUST00000206384.1, exon 1 of 1)	7	80095059	80115304	20246	2	269951	ENSMUST00000206714.1	3178	ENSMUSG00000030541	Idh2	isocitrate dehydrogenase 2 (NADP+), mitochondrial
chr11	120653955	120655073	1119	*	2.37886	1.36842	175.803	2	2	0	4.1159e-09	5.56489e-07	up	significant	Promoter (2-3kb)	11	120653845	120658044	4200	2	77583	ENSMUST00000055439.3	2971	ENSMUSG00000042988	Notum	notum palmitoleoyl-protein carboxylesterase
chr13	44626002	44627159	1158	*	1.98354	2.25105	175.786	2	1	0	4.11373e-09	5.56489e-07	up	significant	Distal Intergenic	13	44729535	44848340	118806	1	16468	ENSMUST00000174068.7	-102376	ENSMUSG00000038518	Jarid2	jumonji and AT-rich interaction domain containing 2
chr8	14949790	14950290	501	*	2.40168	1.97332	158.149	1	1	0	4.13513e-09	5.58047e-07	up	significant	Intron (ENSMUST00000084207.11/234094, intron 11 of 28)	8	14945301	15001082	55782	1	234094	ENSMUST00000163062.1	4489	ENSMUSG00000071176	Arhgef10	Rho guanine nucleotide exchange factor 10
chr4	47839140	47839640	501	*	2.40296	1.09182	158.065	1	1	0	4.15585e-09	5.58674e-07	up	significant	Intron (ENSMUST00000195786.1/ENSMUST00000195786.1, intron 2 of 3)	4	48045153	48086445	41293	1	18124	ENSMUST00000030025.9	-205513	ENSMUSG00000028341	Nr4a3	nuclear receptor subfamily 4, group A, member 3
chr8	86540361	86540861	501	*	2.51695	0.996525	158.088	1	1	0	4.15508e-09	5.58674e-07	up	significant	Intron (ENSMUST00000129898.7/244562, intron 12 of 31)	8	86504583	86534747	30165	2	244562	ENSMUST00000156066.7	-5614	ENSMUSG00000036872	Abcc12	ATP-binding cassette, sub-family C member 12
chr10	67739159	67739659	501	*	2.45251	0.658329	158.187	1	1	0	4.14531e-09	5.58674e-07	up	significant	Distal Intergenic	10	67889953	67899007	9055	2	216049	ENSMUST00000127869.1	159348	ENSMUSG00000037855	Zfp365	zinc finger protein 365
chr12	108223334	108223834	501	*	2.54909	2.35422	158.045	1	1	0	4.15227e-09	5.58674e-07	up	significant	Intron (ENSMUST00000222310.1/668158, intron 1 of 5)	12	108199085	108202146	3062	1	12454	ENSMUST00000223363.1	24249	ENSMUSG00000021258	Ccnk	cyclin K
chr7	19830711	19831211	501	*	1.56129	2.81746	157.873	1	1	0	4.18083e-09	5.6149e-07	up	significant	Distal Intergenic	7	19808462	19822770	14309	2	12051	ENSMUST00000120537.7	-7941	ENSMUSG00000053175	Bcl3	B cell leukemia/lymphoma 3
chr4	58397847	58398347	501	*	3.42052	-0.287777	158.592	1	1	0	4.19439e-09	5.62769e-07	up	significant	Distal Intergenic	4	58441012	58441098	87	2	100526502	ENSMUST00000175552.1	42751	ENSMUSG00000093293	Mir3095	microRNA 3095
chr3	109541910	109542410	501	*	2.06943	1.44146	157.66	1	1	0	4.22143e-09	5.63679e-07	up	significant	Intron (ENSMUST00000046864.13/57257, intron 15 of 26)	3	109573907	109685694	111788	1	57257	ENSMUST00000106576.2	-31497	ENSMUSG00000033721	Vav3	vav 3 oncogene
chr4	46303942	46305207	1266	*	1.49416	2.80042	175.104	2	2	0	4.22026e-09	5.63679e-07	up	significant	Intron (ENSMUST00000123933.7/ENSMUST00000123933.7, intron 4 of 4)	4	46343609	46346412	2804	1	110805	ENSMUST00000095097.2	-38402	ENSMUSG00000070990	Foxe1	forkhead box E1
chr11	43929220	43929720	501	*	2.06959	1.7709	157.738	1	1	0	4.20646e-09	5.63679e-07	up	significant	Distal Intergenic	11	43776023	43901210	125188	2	11548	ENSMUST00000139906.1	-28010	ENSMUSG00000050541	Adra1b	adrenergic receptor, alpha 1b
chr16	29852013	29852513	501	*	2.81885	0.263577	158.077	1	1	0	4.22167e-09	5.63679e-07	up	significant	Distal Intergenic	16	29958493	29962307	3815	2	328657	ENSMUST00000100016.3	109794	ENSMUSG00000075286	Gm1968	predicted gene 1968
chr17	35102225	35102725	501	*	2.43182	1.0857	157.709	1	1	0	4.21822e-09	5.63679e-07	up	significant	Promoter (1-2kb)	17	35100854	35102030	1177	1	193742	ENSMUST00000173247.1	1371	ENSMUSG00000007036	Abhd16a	abhydrolase domain containing 16A
chr18	80240220	80240720	501	*	1.39337	3.726	157.616	1	1	0	4.22549e-09	5.63679e-07	up	significant	Intron (ENSMUST00000166219.1/66255, intron 1 of 4)	18	80229758	80236833	7076	2	66255	ENSMUST00000237192.1	-3387	ENSMUSG00000078963	Hsbp1l1	heat shock factor binding protein 1-like 1
chr11	106010845	106011345	501	*	2.65532	0.856961	157.694	1	1	0	4.22991e-09	5.63729e-07	up	significant	Promoter (2-3kb)	11	106013773	106017473	3701	1	192775	ENSMUST00000140695.1	-2428	ENSMUSG00000001901	Kcnh6	potassium voltage-gated channel, subfamily H (eag-related), member 6
chr4	47056260	47058312	2053	*	2.00584	2.715	186.037	3	3	0	4.23484e-09	5.63846e-07	up	significant	Promoter (<=1kb)	4	47015669	47057306	41638	2	75691	ENSMUST00000107747.7	0	ENSMUSG00000066191	Anks6	ankyrin repeat and sterile alpha motif domain containing 6
chr2	109637456	109637956	501	*	2.58652	0.593372	157.652	1	1	0	4.24651e-09	5.64394e-07	up	significant	Distal Intergenic	2	109674700	109727007	52308	1	12064	ENSMUST00000053317.11	-36744	ENSMUSG00000048482	Bdnf	brain derived neurotrophic factor
chr15	38567115	38567615	501	*	2.11025	1.36393	157.518	1	1	0	4.24707e-09	5.64394e-07	up	significant	Intron (ENSMUST00000185323.2/69679, intron 2 of 2)	15	38549343	38594934	45592	2	69679	ENSMUST00000185323.2	27319	ENSMUSG00000102106	2310043O21Rik	RIKEN cDNA 2310043O21 gene
chr15	78828215	78828715	501	*	2.60141	1.34578	157.492	1	1	0	4.25517e-09	5.6493e-07	up	significant	Distal Intergenic	15	78842624	78850897	8274	1	104445	ENSMUST00000059619.2	-13909	ENSMUSG00000049521	Cdc42ep1	CDC42 effector protein 1
chr2	129413477	129413977	501	*	2.4626	1.14188	157.368	1	1	0	4.27816e-09	5.67441e-07	up	significant	Distal Intergenic	2	129369729	129371139	1411	2	16176	ENSMUST00000155994.1	-42338	ENSMUSG00000027398	Il1b	interleukin 1 beta
chr1	80427325	80427825	501	*	2.95497	0.579809	157.551	1	1	0	4.28918e-09	5.68361e-07	up	significant	Distal Intergenic	1	80445932	80475660	29729	1	72208	ENSMUST00000187497.1	-18107	ENSMUSG00000101483	1700016L21Rik	RIKEN cDNA 1700016L21 gene
chr14	64708344	64708844	501	*	2.17484	1.73565	157.248	1	1	0	4.29371e-09	5.6842e-07	up	significant	5' UTR	14	64652602	64809617	157016	1	16554	ENSMUST00000224503.1	55742	ENSMUSG00000060012	Kif13b	kinesin family member 13B
chr12	82069618	82070118	501	*	2.69442	0.937975	157.29	1	1	0	4.30084e-09	5.68823e-07	up	significant	Distal Intergenic	12	81995238	81996405	1168	1	54604	ENSMUST00000222468.1	74380	ENSMUSG00000021140	Pcnx1	pecanex 1
chr6	118783525	118784025	501	*	2.70492	0.594308	157.316	1	1	0	4.31255e-09	5.6983e-07	up	significant	Intron (ENSMUST00000186889.6/12288, intron 3 of 46)	6	118592319	118780324	188006	2	12288	ENSMUST00000220022.1	-3201	ENSMUSG00000051331	Cacna1c	calcium channel, voltage-dependent, L type, alpha 1C subunit
chr9	58297228	58297728	501	*	1.38355	3.02281	157.076	1	1	0	4.32213e-09	5.70013e-07	up	significant	Exon (ENSMUST00000061799.9/16949, exon 2 of 7)	9	58287738	58313186	25449	2	16949	ENSMUST00000061799.9	15458	ENSMUSG00000032334	Loxl1	lysyl oxidase-like 1
chr17	49178683	49180654	1972	*	1.80016	2.30546	185.489	3	3	0	4.31908e-09	5.70013e-07	up	significant	Distal Intergenic	17	49112373	49113535	1163	2	69311	ENSMUST00000186479.1	-65148	ENSMUSG00000101012	1700008K24Rik	RIKEN cDNA 1700008K24 gene
chr2	157470682	157471182	501	*	2.19722	1.13012	156.935	1	1	0	4.35418e-09	5.70456e-07	up	significant	3' UTR	2	157457085	157470355	13271	1	20779	ENSMUST00000109529.1	13597	ENSMUSG00000027646	Src	Rous sarcoma oncogene
chr3	104965176	104965676	501	*	2.06622	1.98634	156.976	1	1	0	4.34186e-09	5.70456e-07	up	significant	Distal Intergenic	3	104945272	104961921	16650	2	22414	ENSMUST00000029429.5	-3255	ENSMUSG00000027840	Wnt2b	wingless-type MMTV integration site family, member 2B
chr4	42657709	42658209	501	*	3.7414	0.404406	157.936	1	1	0	4.3536e-09	5.70456e-07	up	significant	Promoter (2-3kb)	4	42655251	42655998	748	1	100040048	ENSMUST00000177785.2	2458	ENSMUSG00000096826	Ccl27b	C-C motif chemokine ligand 27b
chr5	89234612	89235112	501	*	2.83208	0.154787	157.541	1	1	0	4.33625e-09	5.70456e-07	up	significant	3' UTR	5	89421885	89435628	13744	2	14473	ENSMUST00000200534.1	200516	ENSMUSG00000035540	Gc	vitamin D binding protein
chr11	77782141	77782641	501	*	2.39998	0.9558	157.036	1	1	0	4.34014e-09	5.70456e-07	up	significant	Intron (ENSMUST00000108375.8/360013, intron 2 of 41)	11	77777316	77864848	87533	1	360013	ENSMUST00000130627.8	4825	ENSMUSG00000000631	Myo18a	myosin XVIIIA
chr18	31977145	31977645	501	*	2.5414	0.496621	157.12	1	1	0	4.34531e-09	5.70456e-07	up	significant	Intron (ENSMUST00000134663.1/17922, intron 25 of 46)	18	31981085	31983368	2284	2	17922	ENSMUST00000238990.1	5723	ENSMUSG00000024388	Myo7b	myosin VIIB
chr18	34410204	34410704	501	*	1.49849	2.78862	156.935	1	1	0	4.34786e-09	5.70456e-07	up	significant	Promoter (<=1kb)	18	34409426	34441794	32369	1	53871	ENSMUST00000166156.8	778	ENSMUSG00000014503	Pkd2l2	polycystic kidney disease 2-like 2
chr8	115326765	115327265	501	*	2.76563	1.34413	156.876	1	1	0	4.36793e-09	5.71719e-07	up	significant	Intron (ENSMUST00000004756.13/80707, intron 8 of 8)	8	115701435	115707794	6360	2	17132	ENSMUST00000109104.1	380529	ENSMUSG00000055435	Maf	MAF bZIP transcription factor
chr6	86200845	86201345	501	*	2.36216	0.899978	156.765	1	1	0	4.39035e-09	5.73672e-07	up	significant	Intron (ENSMUST00000032066.12/21802, intron 1 of 5)	6	86195390	86272029	76640	1	21802	ENSMUST00000192058.3	5455	ENSMUSG00000029999	Tgfa	transforming growth factor alpha
chr8	41561849	41562349	501	*	1.53712	2.49809	156.699	1	1	0	4.3911e-09	5.73672e-07	up	significant	Distal Intergenic	8	41397459	41417074	19616	2	14300	ENSMUST00000033999.7	-144775	ENSMUSG00000031590	Frg1	FSHD region gene 1
chr11	118467551	118468051	501	*	2.80138	0.994971	156.758	1	1	0	4.39807e-09	5.74043e-07	up	significant	Distal Intergenic	11	118476829	118489209	12381	1	217364	ENSMUST00000135383.8	-8778	ENSMUSG00000033857	Engase	endo-beta-N-acetylglucosaminidase
chr15	80449071	80449571	501	*	1.56319	2.6198	156.613	1	1	0	4.40693e-09	5.74661e-07	up	significant	Distal Intergenic	15	80431571	80438603	7033	2	102633578	ENSMUST00000230208.1	-10468	ENSMUSG00000115888	Gm31369	predicted gene, 31369
chr3	36993861	36995150	1290	*	2.09687	1.53319	173.93	2	2	0	4.41591e-09	5.74684e-07	up	significant	Exon (ENSMUST00000057272.14/229227, exon 51 of 86)	3	37007186	37053015	45830	1	229227	ENSMUST00000146948.7	-12036	ENSMUSG00000037270	Bltp1	bridge-like lipid transfer protein family member 1
chr11	90783251	90783751	501	*	1.79656	1.92724	156.552	1	1	0	4.41951e-09	5.74684e-07	up	significant	Distal Intergenic	11	90804692	90895149	90458	1	73922	ENSMUST00000142521.1	-20941	ENSMUSG00000085940	4930405D11Rik	RIKEN cDNA 4930405D11 gene
chr15	9081264	9081764	501	*	2.23525	1.65835	156.592	1	1	0	4.41384e-09	5.74684e-07	up	significant	Intron (ENSMUST00000067760.10/68646, intron 1 of 13)	15	9085800	9106837	21038	1	68646	ENSMUST00000189211.1	-4036	ENSMUSG00000022253	Nadk2	NAD kinase 2, mitochondrial
chr10	59152524	59153024	501	*	2.39102	0.644648	156.533	1	1	0	4.44042e-09	5.76864e-07	up	significant	Intron (ENSMUST00000220156.1/103080, intron 9 of 9)	10	59166040	59178857	12818	2	103080	ENSMUST00000218171.1	25833	ENSMUSG00000019917	Septin10	septin 10
chr11	8523628	8524128	501	*	1.6947	2.07779	156.369	1	1	0	4.45316e-09	5.76904e-07	up	significant	Intron (ENSMUST00000239091.1/319939, intron 13 of 30)	11	8537539	8545351	7813	2	319939	ENSMUST00000131941.1	21223	ENSMUSG00000020422	Tns3	tensin 3
chr12	4959670	4960170	501	*	2.37452	1.01824	156.434	1	1	0	4.44965e-09	5.76904e-07	up	significant	Intron (ENSMUST00000045664.6/320817, intron 12 of 30)	12	4969352	5014043	44692	1	320817	ENSMUST00000218859.1	-9182	ENSMUSG00000052812	Atad2b	ATPase family, AAA domain containing 2B
chr13	44301848	44302348	501	*	1.71019	2.42714	156.405	1	1	0	4.44594e-09	5.76904e-07	up	significant	Distal Intergenic	13	44193589	44216487	22899	2	100503592	ENSMUST00000223513.1	-85361	ENSMUSG00000113186	A330076C08Rik	RIKEN cDNA A330076C08 gene
chr2	134891150	134891650	501	*	2.80118	0.223829	156.772	1	1	0	4.46193e-09	5.76966e-07	up	significant	Intron (ENSMUST00000131552.4/18795, intron 2 of 32)	2	134786530	135399675	613146	1	18795	ENSMUST00000070724.11	104620	ENSMUSG00000051177	Plcb1	phospholipase C, beta 1
chr4	141259951	141260451	501	*	1.78415	2.01706	156.329	1	1	0	4.46089e-09	5.76966e-07	up	significant	Distal Intergenic	4	141246926	141247976	1051	1	213649	ENSMUST00000184162.1	13025	ENSMUSG00000028919	Arhgef19	Rho guanine nucleotide exchange factor 19
chr4	154023870	154025123	1254	*	2.2028	4.05092	173.537	2	2	0	4.47896e-09	5.77277e-07	up	significant	Promoter (<=1kb)	4	154023724	154024323	600	2	68859	ENSMUST00000139569.1	0	ENSMUSG00000078350	Smim1	small integral membrane protein 1
chr11	61453778	61454278	501	*	1.83251	2.38495	156.277	1	1	0	4.46992e-09	5.77277e-07	up	significant	Promoter (<=1kb)	11	61452263	61453919	1657	2	22671	ENSMUST00000126859.7	0	ENSMUSG00000010086	Rnf112	ring finger protein 112
chr17	35016252	35016752	501	*	2.12892	1.96679	156.226	1	1	0	4.48093e-09	5.77277e-07	up	significant	Promoter (<=1kb)	17	35016579	35026741	10163	1	27762	ENSMUST00000007245.7	0	ENSMUSG00000007030	Vwa7	von Willebrand factor A domain containing 7
chr18	46859436	46859936	501	*	1.9977	1.87394	156.232	1	1	0	4.47967e-09	5.77277e-07	up	significant	Intron (ENSMUST00000025358.3/74574, intron 1 of 19)	18	46850039	46881736	31698	1	74574	ENSMUST00000234519.1	9397	ENSMUSG00000024481	Lvrn	laeverin
chr9	120322311	120322811	501	*	2.57929	2.66884	156.161	1	1	0	4.49224e-09	5.77664e-07	up	significant	Intron (ENSMUST00000133173.2/245049, intron 1 of 5)	9	120303936	120474841	170906	1	245049	ENSMUST00000048121.12	18375	ENSMUSG00000041794	Myrip	myosin VIIA and Rab interacting protein
chr16	28879827	28880327	501	*	1.85159	1.68712	156.169	1	1	0	4.4918e-09	5.77664e-07	up	significant	Intron (ENSMUST00000100023.2/239796, intron 1 of 1)	16	28827739	28836367	8629	2	239796	ENSMUST00000232571.1	-43460	ENSMUSG00000051065	Mb21d2	Mab-21 domain containing 2
chr1	36485060	36485560	501	*	2.23551	1.10287	155.913	1	1	0	4.54569e-09	5.79709e-07	up	significant	Intron (ENSMUST00000153128.1/94220, intron 1 of 6)	1	36471620	36508764	37145	1	94220	ENSMUST00000153128.1	13440	ENSMUSG00000037408	Cnnm4	cyclin M4
chr4	136081659	136082159	501	*	2.09276	1.22235	155.971	1	1	0	4.53248e-09	5.79709e-07	up	significant	Distal Intergenic	4	136051241	136053428	2188	2	67025	ENSMUST00000128733.1	-28231	ENSMUSG00000059291	Rpl11	ribosomal protein L11
chr8	123988632	123989132	501	*	2.41201	0.756398	155.939	1	1	0	4.54981e-09	5.79709e-07	up	significant	Intron (ENSMUST00000127664.1/108148, intron 1 of 15)	8	123952459	123983122	30664	2	56199	ENSMUST00000075578.6	-5510	ENSMUSG00000031974	Abcb10	ATP-binding cassette, sub-family B member 10
chr11	117691740	117692240	501	*	2.62412	1.34189	156.051	1	1	0	4.52026e-09	5.79709e-07	up	significant	Intron (ENSMUST00000026658.12/217351, intron 1 of 21)	11	117721018	117762264	41247	1	217351	ENSMUST00000138299.1	-28778	ENSMUSG00000025571	Tnrc6c	trinucleotide repeat containing 6C
chr12	27519122	27519622	501	*	2.27743	3.16637	155.941	1	1	0	4.53317e-09	5.79709e-07	up	significant	Distal Intergenic	12	27334264	27342574	8311	2	20666	ENSMUST00000079063.6	-176548	ENSMUSG00000063632	Sox11	SRY (sex determining region Y)-box 11
chr14	67871880	67872380	501	*	2.33484	1.18842	156.015	1	1	0	4.5261e-09	5.79709e-07	up	significant	Intron (ENSMUST00000039135.5/68813, intron 2 of 51)	14	67859636	67859745	110	2	102465310	ENSMUST00000183732.1	-12135	ENSMUSG00000098866	Mir6539	microRNA 6539
chr15	95932325	95932825	501	*	2.04698	1.65223	155.894	1	1	0	4.54461e-09	5.79709e-07	up	significant	Intron (ENSMUST00000071874.7/105722, intron 10 of 19)	15	95938594	95944128	5535	1	105722	ENSMUST00000226761.1	-5769	ENSMUSG00000064210	Ano6	anoctamin 6
chr15	96660749	96661249	501	*	1.77437	2.16651	155.943	1	1	0	4.53357e-09	5.79709e-07	up	significant	Distal Intergenic	15	96571418	96642913	71496	2	105727	ENSMUST00000088452.10	-17836	ENSMUSG00000023169	Slc38a1	solute carrier family 38, member 1
chr18	24998817	24999317	501	*	2.51397	0.957847	155.954	1	1	0	4.544e-09	5.79709e-07	up	significant	Intron (ENSMUST00000037097.8/225288, intron 9 of 26)	18	25124361	25130694	6334	1	225288	ENSMUST00000234199.1	-125044	ENSMUSG00000034295	Fhod3	formin homology 2 domain containing 3
chr19	45621202	45621702	501	*	3.55018	-0.438437	155.816	1	1	0	4.52642e-09	5.79709e-07	up	significant	Intron (ENSMUST00000160718.8/30838, intron 1 of 4)	19	45578254	45631138	52885	2	30838	ENSMUST00000160718.8	9436	ENSMUSG00000040913	Fbxw4	F-box and WD-40 domain protein 4
chr3	156968767	156969267	501	*	2.13428	1.21497	155.836	1	1	0	4.55861e-09	5.79769e-07	up	significant	Intron (ENSMUST00000074015.10/320840, intron 2 of 6)	3	156562150	157016244	454095	1	320840	ENSMUST00000175773.1	406617	ENSMUSG00000040037	Negr1	neuronal growth regulator 1
chr4	120229532	120230032	501	*	2.25436	3.21331	155.814	1	1	0	4.55747e-09	5.79769e-07	up	significant	Distal Intergenic	4	120267079	120287349	20271	2	329934	ENSMUST00000102656.3	57317	ENSMUSG00000052135	Foxo6	forkhead box O6
chr10	80282322	80282822	501	*	2.92426	1.21621	155.864	1	1	0	4.56296e-09	5.79792e-07	up	significant	Promoter (<=1kb)	10	80282867	80284521	1655	1	70248	ENSMUST00000151619.1	-45	ENSMUSG00000069565	Dazap1	DAZ associated protein 1
chr17	25755734	25756234	501	*	2.01233	2.72931	155.759	1	1	0	4.56831e-09	5.79942e-07	up	significant	Promoter (1-2kb)	17	25748615	25754378	5764	2	56047	ENSMUST00000237359.1	-1356	ENSMUSG00000063011	Msln	mesothelin
chr2	156422590	156423090	501	*	2.04689	1.95397	155.611	1	1	0	4.59832e-09	5.82688e-07	up	significant	Promoter (1-2kb)	2	156421112	156543214	122103	1	13821	ENSMUST00000109577.8	1478	ENSMUSG00000027624	Epb41l1	erythrocyte membrane protein band 4.1 like 1
chr14	33358787	33359287	501	*	2.46111	1.23973	155.644	1	1	0	4.59821e-09	5.82688e-07	up	significant	Exon (ENSMUST00000111956.8/239027, exon 6 of 11)	14	33362297	33364476	2180	1	239027	ENSMUST00000140166.1	-3010	ENSMUSG00000063506	Arhgap22	Rho GTPase activating protein 22
chr3	10286703	10287203	501	*	2.68442	0.369354	155.816	1	1	0	4.61084e-09	5.83743e-07	up	significant	Intron (ENSMUST00000029043.12/75497, intron 1 of 5)	3	10245951	10301174	55224	2	75497	ENSMUST00000119761.1	13971	ENSMUSG00000027530	Fabp12	fatty acid binding protein 12
chr4	117865992	117866492	501	*	1.6946	2.65697	155.459	1	1	0	4.62634e-09	5.84111e-07	up	significant	Intron (ENSMUST00000063857.10/14664, intron 13 of 14)	4	117869509	117871101	1593	2	381546	ENSMUST00000167287.7	4609	ENSMUSG00000078588	Ccdc24	coiled-coil domain containing 24
chr7	145332662	145333162	501	*	2.15702	1.9346	155.506	1	1	0	4.61891e-09	5.84111e-07	up	significant	Distal Intergenic	7	145314835	145324086	9252	1	211578	ENSMUST00000062163.7	17827	ENSMUSG00000051207	Mrgprd	MAS-related GPR, member D
chr11	97394047	97394547	501	*	1.61782	2.27853	155.48	1	1	0	4.62269e-09	5.84111e-07	up	significant	3' UTR	11	97377437	97378667	1231	1	192157	ENSMUST00000149212.1	16610	ENSMUSG00000038485	Socs7	suppressor of cytokine signaling 7
chr5	72222814	72223314	501	*	2.35436	1.27555	155.46	1	1	0	4.63252e-09	5.84351e-07	up	significant	Intron (ENSMUST00000169617.2/231287, intron 1 of 2)	5	72203353	72229611	26259	1	231287	ENSMUST00000156937.1	19461	ENSMUSG00000046808	Atp10d	ATPase, class V, type 10D
chr15	27897829	27898329	501	*	1.88357	2.37765	155.409	1	1	0	4.63664e-09	5.84351e-07	up	significant	Exon (ENSMUST00000090247.6/223435, exon 7 of 57)	15	27770536	27919271	148736	2	223435	ENSMUST00000227337.1	20942	ENSMUSG00000022263	Trio	triple functional domain (PTPRF interacting)
chr9	100950817	100951898	1082	*	2.29707	1.17514	172.649	2	2	0	4.64145e-09	5.84428e-07	up	significant	3' UTR	9	100984373	100985609	1237	2	66904	ENSMUST00000149998.1	33711	ENSMUSG00000032527	Pccb	propionyl Coenzyme A carboxylase, beta polypeptide
chr5	66077477	66077977	501	*	1.31979	3.18322	155.25	1	1	0	4.6672e-09	5.8579e-07	up	significant	Intron (ENSMUST00000113726.7/245945, intron 2 of 6)	5	66027220	66080984	53765	2	245945	ENSMUST00000202700.3	3007	ENSMUSG00000070780	Rbm47	RNA binding motif protein 47
chr9	45006920	45007420	501	*	3.09852	0.224277	155.962	1	1	0	4.66398e-09	5.8579e-07	up	significant	Promoter (2-3kb)	9	44998740	45009613	10874	2	12501	ENSMUST00000102832.2	2193	ENSMUSG00000032093	Cd3e	CD3 antigen, epsilon polypeptide
chr10	20527680	20528180	501	*	2.65735	0.614828	155.405	1	1	0	4.66911e-09	5.8579e-07	up	significant	Intron (ENSMUST00000020165.13/29863, intron 2 of 12)	10	20398928	20548328	149401	2	29863	ENSMUST00000169016.7	20148	ENSMUSG00000019990	Pde7b	phosphodiesterase 7B
chr12	3568477	3568977	501	*	2.49214	2.10054	155.308	1	1	0	4.65799e-09	5.8579e-07	up	significant	Distal Intergenic	12	3572381	3781796	209416	1	13528	ENSMUST00000173199.7	-3404	ENSMUSG00000071454	Dtnb	dystrobrevin, beta
chr9	108128196	108129358	1163	*	2.40019	1.90323	172.411	2	2	0	4.6794e-09	5.86025e-07	up	significant	Intron (ENSMUST00000035208.13/12217, intron 2 of 11)	9	108133718	108137904	4187	1	76873	ENSMUST00000194283.5	-4360	ENSMUSG00000102224	4930447F24Rik	RIKEN cDNA 4930447F24 gene
chr11	67364956	67365456	501	*	2.09992	1.40599	155.218	1	1	0	4.67767e-09	5.86025e-07	up	significant	Promoter (<=1kb)	11	67364785	67369204	4420	1	544791	ENSMUST00000181027.1	171	ENSMUSG00000060180	Myh13	myosin, heavy polypeptide 13, skeletal muscle
chr8	92780911	92781411	501	*	3.16446	0.396299	155.749	1	1	0	4.68414e-09	5.86091e-07	up	significant	Distal Intergenic	8	92827291	92853420	26130	1	17390	ENSMUST00000034187.8	-45880	ENSMUSG00000031740	Mmp2	matrix metallopeptidase 2
chr8	30923355	30923855	501	*	1.91141	2.12793	155.138	1	1	0	4.69046e-09	5.86353e-07	up	significant	Distal Intergenic	8	31089471	31097047	7577	1	66959	ENSMUST00000036631.13	-165616	ENSMUSG00000039661	Dusp26	dual specificity phosphatase 26
chr5	74051089	74052135	1047	*	1.53454	2.72509	172.261	2	2	0	4.70357e-09	5.8689e-07	up	significant	Exon (ENSMUST00000201586.1/ENSMUST00000201586.1, exon 1 of 1)	5	74029316	74065748	36433	2	69727	ENSMUST00000145016.2	13613	ENSMUSG00000054814	Usp46	ubiquitin specific peptidase 46
chr5	144151234	144151734	501	*	2.61916	0.52021	155.213	1	1	0	4.71112e-09	5.8689e-07	up	significant	Intron (ENSMUST00000041804.7/231876, intron 6 of 13)	5	144190286	144194441	4156	1	17341	ENSMUST00000060747.7	-38552	ENSMUSG00000052271	Bhlha15	basic helix-loop-helix family, member a15
chr7	49414207	49414707	501	*	2.64769	0.802088	155.114	1	1	0	4.71584e-09	5.8689e-07	up	significant	Intron (ENSMUST00000183659.7/78286, intron 6 of 39)	7	49450760	49464580	13821	1	78286	ENSMUST00000184155.1	-36053	ENSMUSG00000052512	Nav2	neuron navigator 2
chr14	58421798	58422298	501	*	2.88681	1.41411	155.066	1	1	0	4.71467e-09	5.8689e-07	up	significant	Distal Intergenic	14	58076507	58109392	32886	1	14180	ENSMUST00000166770.1	345291	ENSMUSG00000021974	Fgf9	fibroblast growth factor 9
chr15	75720747	75721247	501	*	2.38558	2.45539	155.051	1	1	0	4.70776e-09	5.8689e-07	up	significant	Distal Intergenic	15	75712588	75713474	887	1	14787	ENSMUST00000229670.1	8159	ENSMUSG00000022580	Rhpn1	rhophilin, Rho GTPase binding protein 1
chr11	59307823	59308323	501	*	1.48607	2.92781	154.933	1	1	0	4.73026e-09	5.88159e-07	up	significant	Promoter (<=1kb)	11	59306930	59333552	26623	1	216795	ENSMUST00000108783.3	893	ENSMUSG00000000126	Wnt9a	wingless-type MMTV integration site family, member 9A
chr2	59229233	59229733	501	*	2.28317	1.92737	154.857	1	1	0	4.74788e-09	5.89822e-07	up	significant	Promoter (<=1kb)	2	59229749	59355205	125457	1	227937	ENSMUST00000112577.7	-16	ENSMUSG00000026991	Pkp4	plakophilin 4
chr12	8402039	8403311	1273	*	2.79807	1.29344	172.037	2	1	0	4.75648e-09	5.89899e-07	up	significant	Distal Intergenic	12	8317611	8324033	6423	1	58240	ENSMUST00000220300.1	84428	ENSMUSG00000020605	Hs1bp3	HCLS1 binding protein 3
chr18	78348671	78349171	501	*	2.53163	1.00445	154.866	1	1	0	4.75698e-09	5.89899e-07	up	significant	Intron (ENSMUST00000237674.1/27411, intron 2 of 21)	18	78146940	78209094	62155	2	27411	ENSMUST00000025434.13	-139577	ENSMUSG00000024552	Slc14a2	solute carrier family 14 (urea transporter), member 2
chr17	46728962	46729462	501	*	2.0415	1.7238	154.785	1	1	0	4.76245e-09	5.90051e-07	up	significant	Promoter (<=1kb)	17	46725664	46729168	3505	2	14711	ENSMUST00000002846.8	0	ENSMUSG00000002769	Gnmt	glycine N-methyltransferase
chr8	122997876	122998376	501	*	2.59724	0.777465	154.825	1	1	0	4.77338e-09	5.90355e-07	up	significant	Intron (ENSMUST00000127664.1/108148, intron 1 of 15)	8	122883822	122974793	90972	2	77087	ENSMUST00000172906.7	-23083	ENSMUSG00000035569	Ankrd11	ankyrin repeat domain 11
chr9	91142064	91142564	501	*	2.10694	2.17316	154.73	1	1	0	4.77243e-09	5.90355e-07	up	significant	Distal Intergenic	9	91362413	91378915	16503	1	22774	ENSMUST00000173342.7	-219849	ENSMUSG00000036972	Zic4	zinc finger protein of the cerebellum 4
chr7	112788216	112788716	501	*	2.20349	1.60837	154.694	1	1	0	4.78194e-09	5.90364e-07	up	significant	Intron (ENSMUST00000084705.11/21676, intron 2 of 11)	7	112759546	112842374	82829	1	21676	ENSMUST00000168328.1	28670	ENSMUSG00000055320	Tead1	TEA domain family member 1
chr9	46206996	46207496	501	*	2.50692	2.17541	154.694	1	1	0	4.78066e-09	5.90364e-07	up	significant	Intron (ENSMUST00000126865.7/70661, intron 15 of 24)	9	46219571	46221234	1664	1	70661	ENSMUST00000138338.1	-12075	ENSMUSG00000034135	Sik3	SIK family kinase 3
chr16	97957635	97958135	501	*	1.34501	3.25384	154.62	1	1	0	4.79335e-09	5.91247e-07	up	significant	Intron (ENSMUST00000232165.1/207781, intron 1 of 6)	16	97949764	97962593	12830	2	114565	ENSMUST00000232187.1	4458	ENSMUSG00000046962	Zbtb21	zinc finger and BTB domain containing 21
chr1	94053669	94054169	501	*	2.09625	1.76064	154.515	1	1	0	4.8173e-09	5.92874e-07	up	significant	Promoter (1-2kb)	1	94038305	94052553	14249	2	18566	ENSMUST00000027507.7	-1116	ENSMUSG00000026285	Pdcd1	programmed cell death 1
chr4	56864005	56864505	501	*	1.8532	2.01436	154.479	1	1	0	4.82358e-09	5.92874e-07	up	significant	Promoter (<=1kb)	4	56840746	56865154	24409	2	54366	ENSMUST00000107612.2	649	ENSMUSG00000038816	Ctnnal1	catenin alpha like 1
chr17	33439107	33440335	1229	*	2.20471	1.26571	171.687	2	2	0	4.81452e-09	5.92874e-07	up	significant	Distal Intergenic	17	33432896	33434268	1373	1	69481	ENSMUST00000174088.2	6211	ENSMUSG00000092519	Actl9	actin-like 9
chr17	36942691	36943191	501	*	1.48427	2.72962	154.491	1	1	0	4.81994e-09	5.92874e-07	up	significant	Promoter (<=1kb)	17	36942918	36947986	5069	1	386454	ENSMUST00000040498.11	0	ENSMUSG00000036492	Rnf39	ring finger protein 39
chr4	133044314	133044814	501	*	1.87021	1.97437	154.396	1	1	0	4.84088e-09	5.94475e-07	up	significant	Intron (ENSMUST00000154646.7/230793, intron 2 of 3)	4	133039493	133077242	37750	1	230793	ENSMUST00000105914.1	4821	ENSMUSG00000037692	Ahdc1	AT hook, DNA binding motif, containing 1
chr9	46123027	46123527	501	*	2.03691	1.76606	154.335	1	1	0	4.85427e-09	5.95594e-07	up	significant	Promoter (<=1kb)	9	46123237	46202885	79649	1	70661	ENSMUST00000122865.1	0	ENSMUSG00000034135	Sik3	SIK family kinase 3
chr6	49901693	49902193	501	*	2.93615	0.130924	154.925	1	1	0	4.86109e-09	5.95598e-07	up	significant	Distal Intergenic	6	49822710	49829507	6798	1	109648	ENSMUST00000031843.6	78983	ENSMUSG00000029819	Npy	neuropeptide Y
chr14	63368711	63369211	501	*	1.94526	3.59514	154.281	1	1	0	4.86286e-09	5.95598e-07	up	significant	Distal Intergenic	14	63374224	63376418	2195	2	12143	ENSMUST00000224965.1	7207	ENSMUSG00000014453	Blk	B lymphoid kinase
chr2	118418397	118418897	501	*	2.04955	1.46831	154.179	1	1	0	4.88778e-09	5.97073e-07	up	significant	Intron (ENSMUST00000110877.7/27103, intron 7 of 10)	2	118412346	118475234	62889	1	27103	ENSMUST00000110870.7	6051	ENSMUSG00000005102	Eif2ak4	eukaryotic translation initiation factor 2 alpha kinase 4
chr10	20105517	20106017	501	*	1.91137	1.87888	154.198	1	1	0	4.88197e-09	5.97073e-07	up	significant	Intron (ENSMUST00000095806.9/26408, intron 18 of 29)	10	20099525	20105437	5913	1	26408	ENSMUST00000138994.1	5992	ENSMUSG00000071369	Map3k5	mitogen-activated protein kinase kinase kinase 5
chr18	76700899	76701399	501	*	2.69725	0.31644	154.48	1	1	0	4.88604e-09	5.97073e-07	up	significant	Distal Intergenic	18	76856405	76900342	43938	1	664805	ENSMUST00000166956.1	-155006	ENSMUSG00000091519	Skor2	SKI family transcriptional corepressor 2
chr18	35115773	35116273	501	*	2.25796	0.843739	154.108	1	1	0	4.91102e-09	5.99386e-07	up	significant	Promoter (2-3kb)	18	35118859	35254779	135921	1	12385	ENSMUST00000042345.7	-2586	ENSMUSG00000037815	Ctnna1	catenin alpha 1
chr12	83874571	83875071	501	*	1.78561	1.96249	153.961	1	1	0	4.93122e-09	6.01324e-07	up	significant	Promoter (1-2kb)	12	83831828	83876798	44971	2	18222	ENSMUST00000125089.1	1727	ENSMUSG00000021224	Numb	NUMB endocytic adaptor protein
chr13	44345322	44345822	501	*	2.67197	0.36891	154.203	1	1	0	4.93569e-09	6.01342e-07	up	significant	Distal Intergenic	13	44439712	44457566	17855	1	69491	ENSMUST00000190628.6	-93890	ENSMUSG00000098144	1700029N11Rik	RIKEN cDNA 1700029N11 gene
chr1	161925682	161926182	501	*	2.55776	0.748834	153.987	1	1	0	4.94657e-09	6.0214e-07	up	significant	Distal Intergenic	1	161942091	161969148	27058	2	75368	ENSMUST00000141397.1	42966	ENSMUSG00000086277	4930558K02Rik	RIKEN cDNA 4930558K02 gene
chr1	180830140	180830640	501	*	1.59571	2.50305	153.651	1	1	0	4.99566e-09	6.04649e-07	up	significant	Distal Intergenic	1	180803024	180813943	10920	2	15078	ENSMUST00000162814.7	-16197	ENSMUSG00000060743	H3f3a	H3.3 histone A
chr2	93035657	93036157	501	*	2.35732	1.23526	153.676	1	1	0	4.9976e-09	6.04649e-07	up	significant	Intron (ENSMUST00000145926.1/433456, intron 2 of 3)	2	93030444	93044732	14289	1	433456	ENSMUST00000145926.1	5213	ENSMUSG00000075027	4631405J19Rik	RIKEN cDNA 4631405J19 gene
chr4	117283108	117283608	501	*	1.85263	2.15425	153.737	1	1	0	4.97807e-09	6.04649e-07	up	significant	Promoter (1-2kb)	4	117276519	117285474	8956	2	66743	ENSMUST00000151829.1	1866	ENSMUSG00000028677	Rnf220	ring finger protein 220
chr7	108998377	108998877	501	*	2.51111	1.0091	153.77	1	1	0	4.98337e-09	6.04649e-07	up	significant	Intron (ENSMUST00000207583.1/22141, intron 1 of 3)	7	109010825	109034460	23636	1	22141	ENSMUST00000033341.11	-11948	ENSMUSG00000031028	Tub	TUB bipartite transcription factor
chr10	21792391	21792891	501	*	2.77177	0.77143	153.811	1	1	0	4.99162e-09	6.04649e-07	up	significant	Distal Intergenic	10	21882184	21999893	117710	1	20393	ENSMUST00000120509.7	-89293	ENSMUSG00000019970	Sgk1	serum/glucocorticoid regulated kinase 1
chr11	103235825	103236325	501	*	1.97906	3.16164	153.697	1	1	0	4.98566e-09	6.04649e-07	up	significant	Intron (ENSMUST00000021324.2/53859, intron 6 of 15)	11	103239334	103240134	801	2	53859	ENSMUST00000152677.1	3809	ENSMUSG00000020941	Map3k14	mitogen-activated protein kinase kinase kinase 14
chr12	76083737	76084981	1245	*	2.77488	0.62188	171.021	2	2	0	4.97645e-09	6.04649e-07	up	significant	Promoter (1-2kb)	12	76081939	76097981	16043	1	319565	ENSMUST00000126903.1	1798	ENSMUSG00000063450	Syne2	spectrin repeat containing, nuclear envelope 2
chr1	88711675	88712175	501	*	3.00553	0.244277	154.131	1	1	0	5.01544e-09	6.04704e-07	up	significant	Distal Intergenic	1	88698225	88702221	3997	2	320982	ENSMUST00000159814.1	-9454	ENSMUSG00000049866	Arl4c	ADP-ribosylation factor-like 4C
chr6	117324790	117325290	501	*	2.47158	0.867225	153.643	1	1	0	5.01316e-09	6.04704e-07	up	significant	Distal Intergenic	6	117168577	117181367	12791	1	20315	ENSMUST00000073043.4	156213	ENSMUSG00000061353	Cxcl12	C-X-C motif chemokine ligand 12
chr8	26023695	26024195	501	*	2.26871	0.958	153.641	1	1	0	5.008e-09	6.04704e-07	up	significant	3' UTR	8	25998722	26015650	16929	2	14272	ENSMUST00000016138.10	-8045	ENSMUSG00000015994	Fnta	farnesyltransferase, CAAX box, alpha
chr19	31564315	31564815	501	*	2.5165	1.21963	153.656	1	1	0	5.00381e-09	6.04704e-07	up	significant	Intron (ENSMUST00000065067.13/19091, intron 2 of 17)	19	30568547	31664370	1095824	2	19091	ENSMUST00000073581.5	99555	ENSMUSG00000052920	Prkg1	protein kinase, cGMP-dependent, type I
chr8	94925874	94926374	501	*	1.82824	1.75099	153.499	1	1	0	5.03e-09	6.05934e-07	up	significant	Promoter (2-3kb)	8	94923699	94943280	19582	1	382045	ENSMUST00000128308.2	2175	ENSMUSG00000061577	Adgrg5	adhesion G protein-coupled receptor G5
chr1	90166531	90167031	501	*	2.71679	0.770148	153.485	1	1	0	5.0588e-09	6.08241e-07	up	significant	Distal Intergenic	1	90127144	90153401	26258	2	74918	ENSMUST00000186522.1	-13130	ENSMUSG00000026301	Iqca1	IQ motif containing with AAA domain 1
chr10	93930255	93930755	501	*	2.27344	1.03505	153.383	1	1	0	5.06226e-09	6.08241e-07	up	significant	Intron (ENSMUST00000225546.1/ENSMUST00000225546.1, intron 1 of 1)	10	93963768	93963863	96	2	723908	ENSMUST00000083673.1	33108	ENSMUSG00000065607	Mir331	microRNA 331
chr15	82924256	82924756	501	*	1.86282	1.91756	153.369	1	1	0	5.05749e-09	6.08241e-07	up	significant	Intron (ENSMUST00000229547.1/21411, intron 1 of 1)	15	82808436	82912134	103699	2	21411	ENSMUST00000048966.6	-12122	ENSMUSG00000041852	Tcf20	transcription factor 20
chr1	133296369	133296869	501	*	2.42614	1.22681	153.225	1	1	0	5.09553e-09	6.10657e-07	up	significant	Promoter (1-2kb)	1	133297951	133301617	3667	1	240753	ENSMUST00000190208.1	-1082	ENSMUSG00000041757	Plekha6	pleckstrin homology domain containing, family A member 6
chr5	128579245	128579745	501	*	2.85543	1.24968	153.261	1	1	0	5.09422e-09	6.10657e-07	up	significant	Exon (ENSMUST00000140028.7/319616, exon 2 of 2)	5	128579106	128585378	6273	2	319616	ENSMUST00000140028.7	5633	ENSMUSG00000072591	Fzd10os	frizzled class receptor 10, opposite strand
chr16	17872921	17873421	501	*	2.15316	1.48248	153.242	1	1	0	5.08764e-09	6.10657e-07	up	significant	Intron (ENSMUST00000150068.1/13356, intron 1 of 15)	16	17841310	17891593	50284	2	13356	ENSMUST00000117082.1	18172	ENSMUSG00000003166	Dgcr2	DiGeorge syndrome critical region gene 2
chr15	83471554	83472054	501	*	2.22322	1.88293	153.076	1	1	0	5.1223e-09	6.13336e-07	up	significant	Distal Intergenic	15	83375607	83464606	89000	2	23970	ENSMUST00000171436.7	-6948	ENSMUSG00000016664	Pacsin2	protein kinase C and casein kinase substrate in neurons 2
chr15	101411940	101412440	501	*	1.96174	1.85763	153.044	1	1	0	5.12869e-09	6.13573e-07	up	significant	Promoter (<=1kb)	15	101412402	101430313	17912	1	110310	ENSMUST00000068904.8	0	ENSMUSG00000023039	Krt7	keratin 7
chr8	115208890	115209390	501	*	3.02675	0.156157	153.678	1	1	0	5.1354e-09	6.13848e-07	up	significant	Intron (ENSMUST00000004756.13/80707, intron 8 of 8)	8	114712167	115352143	639977	1	80707	ENSMUST00000162052.7	496723	ENSMUSG00000004637	Wwox	WW domain-containing oxidoreductase
chr17	8546051	8546551	501	*	2.15753	1.70143	152.882	1	1	0	5.16565e-09	6.16934e-07	up	significant	Intron (ENSMUST00000115715.7/23984, intron 1 of 21)	17	8527026	8798731	271706	1	23984	ENSMUST00000233016.1	19025	ENSMUSG00000023868	Pde10a	phosphodiesterase 10A
chr1	127818907	127819407	501	*	2.79558	1.14439	152.872	1	1	0	5.18128e-09	6.18269e-07	up	significant	Intron (ENSMUST00000208183.2/22625, intron 12 of 13)	1	127815271	127840290	25020	2	22625	ENSMUST00000061512.4	20883	ENSMUSG00000051590	Map3k19	mitogen-activated protein kinase kinase kinase 19
chr7	80095529	80096029	501	*	2.3863	0.679513	152.867	1	1	0	5.18589e-09	6.1829e-07	up	significant	Promoter (<=1kb)	7	80095043	80096029	987	2	269951	ENSMUST00000156761.1	0	ENSMUSG00000030541	Idh2	isocitrate dehydrogenase 2 (NADP+), mitochondrial
chr9	103112713	103113747	1035	*	2.07716	1.60562	169.647	2	2	0	5.20729e-09	6.20157e-07	up	significant	Promoter (<=1kb)	9	103111807	103185276	73470	1	270192	ENSMUST00000035155.7	906	ENSMUSG00000032549	Rab6b	RAB6B, member RAS oncogene family
chr14	121155450	121155950	501	*	2.64027	0.466487	152.872	1	1	0	5.21047e-09	6.20157e-07	up	significant	Intron (ENSMUST00000135010.7/223254, intron 2 of 7)	14	121102079	121238659	136581	1	223254	ENSMUST00000153607.1	53371	ENSMUSG00000025555	Farp1	FERM, ARH/RhoGEF and pleckstrin domain protein 1
chr12	104888148	104888648	501	*	2.36884	2.79839	152.542	1	1	0	5.23908e-09	6.2303e-07	up	significant	Distal Intergenic	12	104771757	104865076	93320	2	94040	ENSMUST00000223342.1	-23072	ENSMUSG00000021097	Clmn	calmin
chr2	50934004	50934504	501	*	2.88271	0.127558	153.035	1	1	0	5.2591e-09	6.24605e-07	up	significant	Distal Intergenic	2	50909684	50911849	2166	1	227885	ENSMUST00000119159.1	24320	ENSMUSG00000083270	Gm13498	heat shock protein 90 alpha (cytosolic), class B member 1 pseudogene
chr14	86629460	86629960	501	*	2.82825	0.605992	152.661	1	1	0	5.2613e-09	6.24605e-07	up	significant	Distal Intergenic	14	86656217	86748844	92628	2	56419	ENSMUST00000226745.1	118884	ENSMUSG00000022021	Diaph3	diaphanous related formin 3
chr1	71837104	71838208	1105	*	2.09095	1.51497	169.179	2	2	0	5.30383e-09	6.25915e-07	up	significant	Distal Intergenic	1	71888112	71891204	3093	1	667931	ENSMUST00000189680.6	-49904	ENSMUSG00000099707	Gm8883	predicted gene 8883
chr5	114412218	114412718	501	*	1.64046	2.89287	152.283	1	1	0	5.29729e-09	6.25915e-07	up	significant	3' UTR	5	114404468	114404539	72	1	102465621	ENSMUST00000183408.1	7750	ENSMUSG00000098731	Mir7027	microRNA 7027
chr6	125322690	125323190	501	*	2.73507	1.38328	152.347	1	1	0	5.29276e-09	6.25915e-07	up	significant	Promoter (1-2kb)	6	125321521	125344612	23092	1	20276	ENSMUST00000177329.1	1169	ENSMUSG00000030340	Scnn1a	sodium channel, nonvoltage-gated 1 alpha
chr10	84394695	84395195	501	*	2.35599	0.724592	152.339	1	1	0	5.30249e-09	6.25915e-07	up	significant	Promoter (2-3kb)	10	84375296	84392388	17093	2	77976	ENSMUST00000129355.1	-2307	ENSMUSG00000020032	Nuak1	NUAK family, SNF1-like kinase, 1
chr18	33723462	33723962	501	*	2.93568	0.87236	152.482	1	1	0	5.28603e-09	6.25915e-07	up	significant	Distal Intergenic	18	33794892	33795986	1095	1	69749	ENSMUST00000146010.2	-70930	ENSMUSG00000087590	Epb41l4aos	erythrocyte membrane protein band 4.1 like 4a, opposite strand
chr18	33803815	33804315	501	*	1.81568	2.22297	152.262	1	1	0	5.30282e-09	6.25915e-07	up	significant	Promoter (<=1kb)	18	33797391	33803098	5708	2	13824	ENSMUST00000235393.1	-717	ENSMUSG00000024376	Epb41l4a	erythrocyte membrane protein band 4.1 like 4a
chr18	34113551	34114051	501	*	3.2088	0.228493	153.012	1	1	0	5.30192e-09	6.25915e-07	up	significant	Distal Intergenic	18	33918794	34006966	88173	2	13824	ENSMUST00000237971.1	-106585	ENSMUSG00000024376	Epb41l4a	erythrocyte membrane protein band 4.1 like 4a
chr19	7134530	7135957	1428	*	1.71645	2.57045	169.083	2	2	0	5.32006e-09	6.27299e-07	up	significant	Intron (ENSMUST00000040261.6/107227, intron 3 of 10)	19	7092001	7105729	13729	2	396184	ENSMUST00000113383.3	-28801	ENSMUSG00000047787	Flrt1	fibronectin leucine rich transmembrane protein 1
chr2	152023792	152024292	501	*	2.78017	0.419714	152.367	1	1	0	5.3425e-09	6.27884e-07	up	significant	Distal Intergenic	2	151999897	152009246	9350	1	69698	ENSMUST00000109858.1	23895	ENSMUSG00000027463	Slc52a3	solute carrier protein family 52, member 3
chr4	126080868	126081368	501	*	2.8736	0.7982	152.227	1	1	0	5.34588e-09	6.27884e-07	up	significant	Promoter (1-2kb)	4	126082928	126084423	1496	1	230751	ENSMUST00000153138.1	-1560	ENSMUSG00000042616	Oscp1	organic solute carrier partner 1
chr5	35737209	35737709	501	*	2.12737	1.60982	152.085	1	1	0	5.34614e-09	6.27884e-07	up	significant	Promoter (2-3kb)	5	35697183	35739987	42805	2	231147	ENSMUST00000201511.1	2278	ENSMUSG00000036553	Sh3tc1	SH3 domain and tetratricopeptide repeats 1
chr8	72413827	72414327	501	*	2.20875	1.23705	152.092	1	1	0	5.34759e-09	6.27884e-07	up	significant	Intron (ENSMUST00000163643.2/13859, intron 1 of 23)	8	72358068	72421438	63371	2	13859	ENSMUST00000212950.1	7111	ENSMUSG00000006276	Eps15l1	epidermal growth factor receptor pathway substrate 15-like 1
chr15	78986852	78987352	501	*	2.26767	1.71254	152.156	1	1	0	5.32974e-09	6.27884e-07	up	significant	Intron (ENSMUST00000109689.8/110253, intron 11 of 23)	15	78983705	78991438	7734	1	110253	ENSMUST00000144151.2	3147	ENSMUSG00000033088	Triobp	TRIO and F-actin binding protein
chr3	105699107	105699607	501	*	2.59947	2.12998	151.967	1	1	0	5.37249e-09	6.30276e-07	up	significant	Distal Intergenic	3	105704599	105720842	16244	1	109050	ENSMUST00000066610.7	-4992	ENSMUSG00000048458	Inka2	inka box actin regulator 2
chr2	94478480	94478980	501	*	2.48685	0.826681	151.965	1	1	0	5.3892e-09	6.30641e-07	up	significant	Distal Intergenic	2	94422336	94438136	15801	2	11800	ENSMUST00000152454.7	-40344	ENSMUSG00000027193	Api5	apoptosis inhibitor 5
chr4	13217673	13218911	1239	*	1.96103	1.84177	168.795	2	2	0	5.3823e-09	6.30641e-07	up	significant	Distal Intergenic	4	12917967	12981070	63104	1	208820	ENSMUST00000156536.2	299706	ENSMUSG00000055963	Triqk	triple QxxK/R motif containing
chr17	30072672	30073172	501	*	2.36799	1.91403	151.901	1	1	0	5.38807e-09	6.30641e-07	up	significant	Intron (ENSMUST00000226208.2/21769, intron 2 of 5)	17	30060382	30208153	147772	1	21769	ENSMUST00000234790.1	12290	ENSMUSG00000044477	Zfand3	zinc finger, AN1-type domain 3
chr9	31271060	31271560	501	*	2.36388	1.56126	151.81	1	1	0	5.41144e-09	6.31435e-07	up	significant	Distal Intergenic	9	31280538	31330618	50081	1	382066	ENSMUST00000117389.7	-8978	ENSMUSG00000042496	Prdm10	PR domain containing 10
chr10	76782814	76783314	501	*	2.48753	0.769526	151.826	1	1	0	5.42322e-09	6.31435e-07	up	significant	Intron (ENSMUST00000001148.10/59093, intron 10 of 15)	10	76762370	76788422	26053	2	59093	ENSMUST00000173854.7	5108	ENSMUSG00000001120	Pcbp3	poly(rC) binding protein 3
chr11	117914463	117914963	501	*	2.15566	1.8411	151.797	1	1	0	5.41202e-09	6.31435e-07	up	significant	Distal Intergenic	11	117867952	117873481	5530	2	71776	ENSMUST00000153989.1	-40982	ENSMUSG00000017713	Tha1	threonine aldolase 1
chr11	119391940	119393370	1431	*	2.01797	1.72513	168.616	2	2	0	5.42078e-09	6.31435e-07	up	significant	Promoter (<=1kb)	11	119393100	119487415	94316	1	672511	ENSMUST00000093902.11	0	ENSMUSG00000070327	Rnf213	ring finger protein 213
chr12	12306211	12307378	1168	*	3.09162	1.17979	168.727	2	2	0	5.42114e-09	6.31435e-07	up	significant	Intron (ENSMUST00000069066.13/76820, intron 3 of 12)	12	12262189	12343432	81244	1	76820	ENSMUST00000222357.1	44022	ENSMUSG00000020589	Cyria	CYFIP related Rac1 interactor A
chr16	21608254	21608754	501	*	-1.83684	3.0364	151.79	1	0	1	5.41103e-09	6.31435e-07	down	significant	Promoter (<=1kb)	16	21607846	21644245	36400	1	209018	ENSMUST00000232132.1	408	ENSMUSG00000033653	Vps8	VPS8 CORVET complex subunit
chr1	189187754	189188254	501	*	2.67585	1.04807	151.679	1	1	0	5.45368e-09	6.31831e-07	up	significant	Distal Intergenic	1	189210025	189215217	5193	2	16526	ENSMUST00000193686.1	26963	ENSMUSG00000037624	Kcnk2	potassium channel, subfamily K, member 2
chr3	60546124	60546624	501	*	2.07772	1.22691	151.638	1	1	0	5.45257e-09	6.31831e-07	up	significant	Intron (ENSMUST00000195724.5/56758, intron 2 of 2)	3	60529631	60625180	95550	1	56758	ENSMUST00000193130.5	16493	ENSMUSG00000027763	Mbnl1	muscleblind like splicing regulator 1
chr11	68142233	68142733	501	*	2.58051	0.943001	151.744	1	1	0	5.43949e-09	6.31831e-07	up	significant	Intron (ENSMUST00000021285.13/55943, intron 7 of 7)	11	68220892	68221011	120	1	102465219	ENSMUST00000183592.1	-78159	ENSMUSG00000099174	Mir6406	microRNA 6406
chr14	57704955	57705455	501	*	2.72877	0.612218	151.829	1	1	0	5.44312e-09	6.31831e-07	up	significant	Intron (ENSMUST00000174694.7/50523, intron 2 of 8)	14	57697227	57699890	2664	2	50523	ENSMUST00000173964.1	-5065	ENSMUSG00000021959	Lats2	large tumor suppressor 2
chr15	51790062	51791074	1013	*	2.28226	1.02334	168.601	2	2	0	5.43177e-09	6.31831e-07	up	significant	Promoter (<=1kb)	15	51786682	51790549	3868	2	68135	ENSMUST00000226756.1	0	ENSMUSG00000022312	Eif3h	eukaryotic translation initiation factor 3, subunit H
chr17	65983185	65984420	1236	*	1.93365	1.68427	168.46	2	2	0	5.45386e-09	6.31831e-07	up	significant	Promoter (<=1kb)	17	65975848	65982954	7107	2	106585	ENSMUST00000146090.1	-231	ENSMUSG00000034647	Ankrd12	ankyrin repeat domain 12
chr16	4602166	4603540	1375	*	1.79766	2.20645	168.373	2	2	0	5.47069e-09	6.33253e-07	up	significant	Promoter (1-2kb)	16	4601163	4610413	9251	1	83396	ENSMUST00000141682.1	1003	ENSMUSG00000014303	Glis2	GLIS family zinc finger 2
chr1	74001396	74001896	501	*	2.01588	1.39645	151.392	1	1	0	5.50921e-09	6.3678e-07	up	significant	Promoter (<=1kb)	1	73992205	74001567	9363	2	21961	ENSMUST00000190389.6	0	ENSMUSG00000055322	Tns1	tensin 1
chr19	7304763	7306215	1453	*	2.25772	1.94133	168.197	2	1	0	5.51031e-09	6.3678e-07	up	significant	Intron (ENSMUST00000032557.14/13728, intron 1 of 17)	19	7276759	7295447	18689	2	13728	ENSMUST00000025921.14	-9316	ENSMUSG00000024969	Mark2	MAP/microtubule affinity regulating kinase 2
chr4	141769761	141770261	501	*	1.77758	2.57043	151.33	1	1	0	5.51998e-09	6.37219e-07	up	significant	Exon (ENSMUST00000038014.10/214063, exon 9 of 15)	4	141770076	141774653	4578	2	214063	ENSMUST00000138654.1	4392	ENSMUSG00000040697	Dnajc16	DnaJ heat shock protein family (Hsp40) member C16
chr5	33337178	33337678	501	*	2.08053	1.49253	151.332	1	1	0	5.52328e-09	6.37219e-07	up	significant	Promoter (<=1kb)	5	33336185	33360403	24219	1	59003	ENSMUST00000202113.1	993	ENSMUSG00000079562	Maea	macrophage erythroblast attacher
chr4	45495528	45496028	501	*	1.76325	1.8697	151.214	1	1	0	5.5492e-09	6.3968e-07	up	significant	Promoter (2-3kb)	4	45444706	45492841	48136	2	230126	ENSMUST00000130107.7	-2687	ENSMUSG00000044813	Shb	src homology 2 domain-containing transforming protein B
chr1	52463320	52463820	501	*	2.39658	0.737468	150.983	1	1	0	5.62328e-09	6.41501e-07	up	significant	Intron (ENSMUST00000186764.6/17936, intron 7 of 8)	1	52459241	52467057	7817	2	17936	ENSMUST00000167732.1	3237	ENSMUSG00000002881	Nab1	Ngfi-A binding protein 1
chr1	91977618	91978887	1270	*	2.78382	0.890247	167.738	2	2	0	5.63684e-09	6.41501e-07	up	significant	Promoter (2-3kb)	1	91955374	91975501	20128	2	208727	ENSMUST00000187308.1	-2117	ENSMUSG00000026313	Hdac4	histone deacetylase 4
chr1	167236702	167237202	501	*	2.47174	1.15819	150.979	1	1	0	5.61515e-09	6.41501e-07	up	significant	Promoter (<=1kb)	1	167226227	167236835	10609	2	80914	ENSMUST00000195443.5	0	ENSMUSG00000026558	Uck2	uridine-cytidine kinase 2
chr1	185255861	185256361	501	*	3.05779	0.667263	151.119	1	1	0	5.63848e-09	6.41501e-07	up	significant	Intron (ENSMUST00000194740.5/98732, intron 18 of 34)	1	185263679	185286744	23066	1	98732	ENSMUST00000195042.5	-7318	ENSMUSG00000039318	Rab3gap2	RAB3 GTPase activating protein subunit 2
chr2	117342375	117343677	1303	*	2.28264	1.57045	167.825	2	2	0	5.59362e-09	6.41501e-07	up	significant	Promoter (<=1kb)	2	117282542	117342709	60168	2	19419	ENSMUST00000172901.7	0	ENSMUSG00000027347	Rasgrp1	RAS guanyl releasing protein 1
chr3	27156057	27156557	501	*	2.60028	1.64396	151.071	1	1	0	5.58819e-09	6.41501e-07	up	significant	Promoter (2-3kb)	3	27154026	27157019	2994	1	76657	ENSMUST00000181124.1	2031	ENSMUSG00000097584	1700125G22Rik	RIKEN cDNA 1700125G22 gene
chr4	100239993	100240493	501	*	2.50537	0.660098	150.976	1	1	0	5.63185e-09	6.41501e-07	up	significant	Intron (ENSMUST00000039630.5/26563, intron 1 of 8)	4	100095791	100444765	348975	1	26563	ENSMUST00000039630.5	144202	ENSMUSG00000035305	Ror1	receptor tyrosine kinase-like orphan receptor 1
chr4	130325129	130325629	501	*	2.47954	1.57614	150.964	1	1	0	5.61392e-09	6.41501e-07	up	significant	Intron (ENSMUST00000134159.2/619605, intron 7 of 7)	4	130316279	130318739	2461	2	619605	ENSMUST00000141615.1	-6390	ENSMUSG00000028772	Zcchc17	zinc finger, CCHC domain containing 17
chr4	152262072	152263211	1140	*	2.26173	1.90567	167.613	2	2	0	5.63877e-09	6.41501e-07	up	significant	Intron (ENSMUST00000075363.9/70025, intron 8 of 8)	4	152274232	152285337	11106	1	100129	ENSMUST00000105650.7	-11021	ENSMUSG00000042804	Gpr153	G protein-coupled receptor 153
chr7	96748614	96749114	501	*	1.81606	2.95529	151.036	1	1	0	5.59045e-09	6.41501e-07	up	significant	Intron (ENSMUST00000107162.7/23966, intron 13 of 32)	7	96777934	96797733	19800	1	23966	ENSMUST00000140140.1	-28820	ENSMUSG00000048078	Tenm4	teneurin transmembrane protein 4
chr9	58802708	58803940	1233	*	2.73107	1.67407	167.792	2	2	0	5.60337e-09	6.41501e-07	up	significant	Distal Intergenic	9	58823412	58863175	39764	1	330953	ENSMUST00000034889.9	-19472	ENSMUSG00000032338	Hcn4	hyperpolarization-activated, cyclic nucleotide-gated K+ 4
chr9	86883782	86884282	501	*	2.76422	0.0955043	151.453	1	1	0	5.61389e-09	6.41501e-07	up	significant	Distal Intergenic	9	86822888	86880654	57767	2	20616	ENSMUST00000167014.2	-3128	ENSMUSG00000033419	Snap91	synaptosomal-associated protein 91
chr12	111337708	111338208	501	*	1.8383	2.27106	150.873	1	1	0	5.63097e-09	6.41501e-07	up	significant	Intron (ENSMUST00000041965.4/217866, intron 4 of 36)	12	111299140	111314537	15398	2	217866	ENSMUST00000222724.1	-23171	ENSMUSG00000021279	Cdc42bpb	CDC42 binding protein kinase beta
chr14	58732384	58732884	501	*	3.29236	0.051721	152.064	1	1	0	5.57442e-09	6.41501e-07	up	significant	Distal Intergenic	14	59133040	59142893	9854	2	67932	ENSMUST00000022548.9	410009	ENSMUSG00000021977	1700129C05Rik	RIKEN cDNA 1700129C05 gene
chr17	73031804	73032304	501	*	2.4318	1.04694	150.904	1	1	0	5.63502e-09	6.41501e-07	up	significant	Distal Intergenic	17	73107985	73161991	54007	1	225010	ENSMUST00000130574.3	-75681	ENSMUSG00000054469	Lclat1	lysocardiolipin acyltransferase 1
chr18	20739699	20740199	501	*	2.05803	1.3764	151.078	1	1	0	5.58497e-09	6.41501e-07	up	significant	Intron (ENSMUST00000070080.5/56386, intron 1 of 8)	18	20684599	20746404	61806	2	56386	ENSMUST00000070080.5	6205	ENSMUSG00000056124	B4galt6	UDP-Gal:betaGlcNAc beta 1,4-galactosyltransferase, polypeptide 6
chr17	14450233	14451517	1285	*	2.41627	1.41421	167.61	2	2	0	5.64351e-09	6.41516e-07	up	significant	Intron (ENSMUST00000232609.1/ENSMUST00000232609.1, intron 1 of 4)	17	14400786	14403587	2802	1	64074	ENSMUST00000233686.1	49447	ENSMUSG00000023886	Smoc2	SPARC related modular calcium binding 2
chr6	118055171	118055671	501	*	3.20715	-0.147387	151.797	1	1	0	5.6492e-09	6.41549e-07	up	significant	Intron (ENSMUST00000164960.3/70727, intron 1 of 12)	6	118066419	118090500	24082	1	70727	ENSMUST00000203804.2	-10748	ENSMUSG00000030134	Rasgef1a	RasGEF domain family, member 1A
chr6	127057161	127057661	501	*	1.74062	2.06888	150.784	1	1	0	5.65302e-09	6.41549e-07	up	significant	Distal Intergenic	6	127072902	127081408	8507	1	64654	ENSMUST00000000186.8	-15241	ENSMUSG00000000182	Fgf23	fibroblast growth factor 23
chr19	31511596	31512096	501	*	2.63116	0.483178	150.926	1	1	0	5.66473e-09	6.42354e-07	up	significant	Intron (ENSMUST00000065067.13/19091, intron 2 of 17)	19	30568547	31664370	1095824	2	19091	ENSMUST00000073581.5	152274	ENSMUSG00000052920	Prkg1	protein kinase, cGMP-dependent, type I
chr8	128056194	128056694	501	*	2.23741	2.05293	150.696	1	1	0	5.67583e-09	6.42565e-07	up	significant	Distal Intergenic	8	128278148	128278225	78	2	102465212	ENSMUST00000184910.1	221531	ENSMUSG00000099326	Mir21c	microRNA 21c
chr18	66173531	66174031	501	*	2.99647	0.517998	151.029	1	1	0	5.67424e-09	6.42565e-07	up	significant	Intron (ENSMUST00000146610.1/320924, intron 1 of 9)	18	66219264	66219333	70	2	751558	ENSMUST00000102193.1	45302	ENSMUSG00000076147	Mir694	microRNA 694
chr1	153140833	153141333	501	*	1.83861	2.13189	150.56	1	1	0	5.70851e-09	6.42605e-07	up	significant	Intron (ENSMUST00000185356.6/16782, intron 11 of 22)	1	153150200	153152086	1887	2	16782	ENSMUST00000185328.1	10753	ENSMUSG00000026479	Lamc2	laminin, gamma 2
chr2	84841877	84842377	501	*	2.20899	1.26879	150.619	1	1	0	5.6994e-09	6.42605e-07	up	significant	Promoter (1-2kb)	2	84840625	84863594	22970	1	72401	ENSMUST00000111625.1	1252	ENSMUSG00000027075	Slc43a1	solute carrier family 43, member 1
chr10	23181527	23182027	501	*	2.40403	1.71599	150.637	1	1	0	5.69265e-09	6.42605e-07	up	significant	Intron (ENSMUST00000092665.11/14051, intron 3 of 18)	10	23170009	23185606	15598	2	14051	ENSMUST00000220038.1	3579	ENSMUSG00000010461	Eya4	EYA transcriptional coactivator and phosphatase 4
chr11	36495141	36495641	501	*	2.51731	0.972709	150.683	1	1	0	5.69284e-09	6.42605e-07	up	significant	Promoter (<=1kb)	11	36163719	36495139	331421	2	23964	ENSMUST00000155147.1	-2	ENSMUSG00000049336	Tenm2	teneurin transmembrane protein 2
chr18	82650089	82650589	501	*	2.66524	1.15277	150.651	1	1	0	5.69937e-09	6.42605e-07	up	significant	Intron (ENSMUST00000171071.8/329002, intron 8 of 29)	18	82639034	82640217	1184	2	329002	ENSMUST00000182759.1	-9872	ENSMUSG00000041258	Zfp236	zinc finger protein 236
chr19	58853144	58853644	501	*	2.2791	0.748964	150.639	1	1	0	5.70461e-09	6.42605e-07	up	significant	Intron (ENSMUST00000066285.5/73442, intron 1 of 11)	19	58825308	58846445	21138	2	73442	ENSMUST00000235662.1	-6699	ENSMUSG00000025092	Hspa12a	heat shock protein 12A
chrX	166546404	166546904	501	*	3.10806	-0.0627969	151.517	1	1	0	5.69964e-09	6.42605e-07	up	significant	Exon (ENSMUST00000000412.2/54156, exon 7 of 12)	20	166503292	166518567	15276	2	245695	ENSMUST00000112187.1	-27837	ENSMUSG00000051224	Tceanc	transcription elongation factor A (SII) N-terminal and central domain containing
chr7	35379416	35380806	1391	*	2.35763	1.70556	167.271	2	2	0	5.7167e-09	6.43007e-07	up	significant	Promoter (<=1kb)	7	35379282	35381622	2341	1	52428	ENSMUST00000155140.1	134	ENSMUSG00000030494	Rhpn2	rhophilin, Rho GTPase binding protein 2
chr9	73133904	73134404	501	*	2.88661	-0.0174801	151.168	1	1	0	5.7338e-09	6.44409e-07	up	significant	Exon (ENSMUST00000192321.1/ENSMUST00000192321.1, exon 1 of 1)	9	73114596	73122382	7787	1	225215	ENSMUST00000165177.1	19308	ENSMUSG00000032215	Rsl24d1	ribosomal L24 domain containing 1
chr14	78639863	78640363	501	*	2.48708	0.700539	150.472	1	1	0	5.75417e-09	6.46176e-07	up	significant	Intron (ENSMUST00000226342.2/380921, intron 4 of 29)	14	78570003	78644451	74449	2	380921	ENSMUST00000227537.1	4088	ENSMUSG00000034731	Dgkh	diacylglycerol kinase, eta
chr4	133886115	133886615	501	*	1.94444	1.5117	150.214	1	1	0	5.79748e-09	6.48423e-07	up	significant	Promoter (<=1kb)	4	133847963	133886283	38321	2	20111	ENSMUST00000174481.7	0	ENSMUSG00000003644	Rps6ka1	ribosomal protein S6 kinase polypeptide 1
chr11	5738636	5739136	501	*	2.56253	1.38946	150.257	1	1	0	5.79199e-09	6.48423e-07	up	significant	Promoter (2-3kb)	11	5718037	5741146	23110	2	72046	ENSMUST00000140922.1	2010	ENSMUSG00000049680	Urgcp	upregulator of cell proliferation
chr11	101056848	101059161	2314	*	2.61714	1.633	177.488	3	3	0	5.79476e-09	6.48423e-07	up	significant	Intron (ENSMUST00000103110.9/11975, intron 20 of 20)	11	101070012	101077672	7661	1	27419	ENSMUST00000001802.9	-10851	ENSMUSG00000001751	Naglu	alpha-N-acetylglucosaminidase (Sanfilippo disease IIIB)
chr15	18870351	18870851	501	*	2.43016	1.08768	150.294	1	1	0	5.78589e-09	6.48423e-07	up	significant	Intron (ENSMUST00000166873.8/320873, intron 1 of 11)	15	18899589	19013682	114094	1	320873	ENSMUST00000176146.7	-28738	ENSMUSG00000022321	Cdh10	cadherin 10
chr17	62756956	62757456	501	*	1.96062	1.33784	150.259	1	1	0	5.78728e-09	6.48423e-07	up	significant	Intron (ENSMUST00000076840.11/13640, intron 1 of 4)	17	62607319	62881144	273826	2	13640	ENSMUST00000078839.4	123688	ENSMUSG00000048915	Efna5	ephrin A5
chr18	67734997	67735497	501	*	2.24195	1.7906	150.159	1	1	0	5.81106e-09	6.49419e-07	up	significant	Distal Intergenic	18	67671212	67724595	53384	2	19255	ENSMUST00000122412.1	-10402	ENSMUSG00000024539	Ptpn2	protein tyrosine phosphatase, non-receptor type 2
chr10	26297158	26297658	501	*	2.40259	0.834833	150.163	1	1	0	5.82474e-09	6.50426e-07	up	significant	Intron (ENSMUST00000105519.9/237339, intron 16 of 20)	10	26274471	26314130	39660	2	237339	ENSMUST00000218585.1	16472	ENSMUSG00000039089	L3mbtl3	L3MBTL3 histone methyl-lysine binding protein
chr9	110668528	110669028	501	*	1.87554	1.84964	150.074	1	1	0	5.83137e-09	6.50645e-07	up	significant	Promoter (1-2kb)	9	110666925	110711285	44361	1	72654	ENSMUST00000195979.1	1603	ENSMUSG00000019659	Ccdc12	coiled-coil domain containing 12
chr18	73746379	73746879	501	*	1.99201	1.22353	150.063	1	1	0	5.83806e-09	6.50869e-07	up	significant	Intron (ENSMUST00000041138.2/114615, intron 2 of 3)	18	73735038	73754479	19442	2	114615	ENSMUST00000041138.2	7600	ENSMUSG00000036941	Elac1	elaC ribonuclease Z 1
chr13	60291530	60292030	501	*	2.12596	1.26004	150.034	1	1	0	5.84585e-09	6.51215e-07	up	significant	Distal Intergenic	13	60205471	60216023	10553	1	100503759	ENSMUST00000224064.1	86059	ENSMUSG00000050765	Gm5084	predicted gene 5084
chr6	51032928	51033428	501	*	2.40792	1.57677	149.95	1	1	0	5.86669e-09	6.53014e-07	up	significant	Distal Intergenic	6	51269812	51269910	99	2	387166	ENSMUST00000083571.1	236482	ENSMUSG00000065505	Mir148a	microRNA 148a
chr8	68105374	68105874	501	*	1.75131	2.73709	149.835	1	1	0	5.89069e-09	6.55161e-07	up	significant	Intron (ENSMUST00000212960.1/234353, intron 2 of 16)	8	67790470	68062286	271817	2	234353	ENSMUST00000150169.7	-43088	ENSMUSG00000030465	Psd3	pleckstrin and Sec7 domain containing 3
chr3	50278250	50278750	501	*	2.26627	1.21645	149.781	1	1	0	5.91251e-09	6.55713e-07	up	significant	Intron (ENSMUST00000194462.5/26570, intron 11 of 11)	3	50364938	50443611	78674	2	26570	ENSMUST00000029297.5	164861	ENSMUSG00000027737	Slc7a11	solute carrier family 7 (cationic amino acid transporter, y+ system), member 11
chr4	8774703	8775203	501	*	2.297	1.87676	149.755	1	1	0	5.9145e-09	6.55713e-07	up	significant	Intron (ENSMUST00000127476.7/320790, intron 2 of 2)	4	8751438	8867224	115787	1	320790	ENSMUST00000170391.1	23265	ENSMUSG00000041235	Chd7	chromodomain helicase DNA binding protein 7
chr5	137649901	137650401	501	*	1.62599	2.66795	149.752	1	1	0	5.91226e-09	6.55713e-07	up	significant	Distal Intergenic	5	137643032	137645714	2683	2	16369	ENSMUST00000057314.3	-4187	ENSMUSG00000047182	Irs3	insulin receptor substrate 3
chr7	107683130	107683630	501	*	2.56321	1.76612	149.781	1	1	0	5.90965e-09	6.55713e-07	up	significant	Intron (ENSMUST00000040056.14/19024, intron 4 of 24)	7	107742906	107747886	4981	1	19024	ENSMUST00000208159.1	-59276	ENSMUSG00000036528	Ppfibp2	PTPRF interacting protein, binding protein 2 (liprin beta 2)
chr14	25451093	25451593	501	*	1.71186	2.23105	149.688	1	1	0	5.92934e-09	6.56687e-07	up	significant	Intron (ENSMUST00000224582.1/ENSMUST00000224582.1, intron 1 of 1)	14	25459185	25538492	79308	1	328365	ENSMUST00000161766.7	-7592	ENSMUSG00000007817	Zmiz1	zinc finger, MIZ-type containing 1
chr19	7182271	7182771	501	*	1.71684	2.17435	149.676	1	1	0	5.93273e-09	6.56687e-07	up	significant	Intron (ENSMUST00000040261.6/107227, intron 3 of 10)	19	7199540	7200464	925	2	107260	ENSMUST00000127241.1	17693	ENSMUSG00000024767	Otub1	OTU domain, ubiquitin aldehyde binding 1
chr2	20440409	20440909	501	*	2.64413	0.551116	149.673	1	1	0	5.97687e-09	6.61048e-07	up	significant	Intron (ENSMUST00000114610.7/208618, intron 3 of 7)	2	20510047	20709603	199557	1	208618	ENSMUST00000238889.1	-69138	ENSMUSG00000036617	Etl4	enhancer trap locus 4
chr6	128296128	128296628	501	*	1.82332	1.77772	149.442	1	1	0	5.99492e-09	6.61645e-07	up	significant	Intron (ENSMUST00000006311.12/21679, intron 1 of 11)	6	128270959	128300738	29780	2	21679	ENSMUST00000143004.1	4110	ENSMUSG00000030353	Tead4	TEA domain family member 4
chr8	3609010	3609510	501	*	2.64727	0.606251	149.581	1	1	0	5.99654e-09	6.61645e-07	up	significant	Promoter (2-3kb)	8	3606338	3609042	2705	1	69697	ENSMUST00000207152.1	2672	ENSMUSG00000044433	Camsap3	calmodulin regulated spectrin-associated protein family, member 3
chr10	123520519	123521019	501	*	2.69364	0.405104	149.697	1	1	0	5.99003e-09	6.61645e-07	up	significant	Intron (ENSMUST00000218926.1/268354, intron 1 of 5)	10	123264985	123740947	475963	1	268354	ENSMUST00000219723.1	255534	ENSMUSG00000044071	Tafa2	TAFA chemokine like family member 2
chr5	143084568	143085068	501	*	2.17389	1.29972	149.357	1	1	0	6.02152e-09	6.61777e-07	up	significant	Promoter (2-3kb)	5	143081018	143087827	6810	2	108086	ENSMUST00000197217.1	2759	ENSMUSG00000045078	Rnf216	ring finger protein 216
chr6	13472615	13473115	501	*	1.72463	1.87929	149.346	1	1	0	6.01975e-09	6.61777e-07	up	significant	Distal Intergenic	6	13413337	13415996	2660	1	69413	ENSMUST00000186770.1	59278	ENSMUSG00000101894	1700016P04Rik	RIKEN cDNA 1700016P04 gene
chr11	67549248	67550524	1277	*	1.70934	2.98377	165.947	2	2	0	6.0199e-09	6.61777e-07	up	significant	Promoter (2-3kb)	11	67547154	67684974	137821	1	14457	ENSMUST00000041611.11	2094	ENSMUSG00000033066	Gas7	growth arrest specific 7
chr11	116342152	116342652	501	*	1.91932	2.01666	149.341	1	1	0	6.02104e-09	6.61777e-07	up	significant	Intron (ENSMUST00000149147.7/217340, intron 12 of 12)	11	116338339	116347444	9106	2	217340	ENSMUST00000137264.1	4792	ENSMUSG00000052949	Rnf157	ring finger protein 157
chr18	35838535	35840395	1861	*	1.8136	2.79215	176.458	3	2	1	6.01561e-09	6.61777e-07	up	significant	Intron (ENSMUST00000235919.1/56550, intron 4 of 4)	18	35830314	35859163	28850	1	67393	ENSMUST00000235169.1	8221	ENSMUSG00000046668	Cxxc5	CXXC finger 5
chr16	87602338	87603513	1176	*	2.40463	1.26283	165.927	2	1	0	6.03411e-09	6.62638e-07	up	significant	Distal Intergenic	16	87553330	87595336	42007	1	224419	ENSMUST00000026700.7	49008	ENSMUSG00000025610	Map3k7cl	Map3k7 C-terminal like
chr1	179698492	179698992	501	*	2.87549	0.36576	149.621	1	1	0	6.04011e-09	6.62773e-07	up	significant	Promoter (1-2kb)	1	179697864	179700280	2417	2	383592	ENSMUST00000223392.1	1288	ENSMUSG00000087236	Kif28	kinesin family member 28
chr1	32207154	32207654	501	*	2.37748	1.03085	149.251	1	1	0	6.05591e-09	6.62938e-07	up	significant	Intron (ENSMUST00000027226.11/170771, intron 1 of 8)	1	32172887	32311090	138204	1	170771	ENSMUST00000185666.1	34267	ENSMUSG00000026058	Khdrbs2	KH domain containing, RNA binding, signal transduction associated 2
chr7	76629446	76629946	501	*	2.54465	0.905785	149.291	1	1	0	6.05219e-09	6.62938e-07	up	significant	Intron (ENSMUST00000156166.7/244071, intron 18 of 22)	7	76411062	76766608	355547	1	244071	ENSMUST00000107442.2	218384	ENSMUSG00000025754	Agbl1	ATP/GTP binding protein-like 1
chr13	34370409	34370909	501	*	2.92574	0.0186801	149.911	1	1	0	6.05501e-09	6.62938e-07	up	significant	Distal Intergenic	13	34179158	34345182	166025	2	73102	ENSMUST00000040336.11	-25227	ENSMUSG00000038267	Slc22a23	solute carrier family 22, member 23
chr13	110435701	110437015	1315	*	2.95181	0.786866	165.969	2	2	0	6.06469e-09	6.63378e-07	up	significant	Distal Intergenic	13	110397797	110399035	1239	1	20620	ENSMUST00000225156.1	37904	ENSMUSG00000021701	Plk2	polo like kinase 2
chr11	6494189	6494689	501	*	2.73042	0.400808	149.416	1	1	0	6.06968e-09	6.63402e-07	up	significant	Distal Intergenic	11	6507869	6508685	817	2	246177	ENSMUST00000134639.1	13996	ENSMUSG00000020437	Myo1g	myosin IG
chr4	23879994	23880494	501	*	2.80825	0.971205	149.208	1	1	0	6.08041e-09	6.63533e-07	up	significant	Distal Intergenic	4	24496451	24581338	84888	1	212377	ENSMUST00000173079.7	-615957	ENSMUSG00000045751	Mms22l	MMS22-like, DNA repair protein
chr11	90251999	90252499	501	*	2.28359	1.70283	149.14	1	1	0	6.07659e-09	6.63533e-07	up	significant	Promoter (2-3kb)	11	90249476	90278589	29114	1	67468	ENSMUST00000004050.6	2523	ENSMUSG00000003948	Mmd	monocyte to macrophage differentiation-associated
chr4	42734607	42735726	1120	*	1.91541	1.73506	165.595	2	2	0	6.1075e-09	6.65966e-07	up	significant	Promoter (<=1kb)	4	42735545	42767287	31743	1	102638670	ENSMUST00000145453.7	0	NA	4930578G10Rik	RIKEN cDNA 4930578G10 gene
chr1	160285318	160285818	501	*	2.68727	0.227415	149.309	1	1	0	6.1202e-09	6.66307e-07	up	significant	Promoter (1-2kb)	1	160226660	160287338	60679	2	29809	ENSMUST00000194824.5	1520	ENSMUSG00000026721	Rabgap1l	RAB GTPase activating protein 1-like
chr2	6118160	6118660	501	*	2.57535	2.11086	148.982	1	1	0	6.11802e-09	6.66307e-07	up	significant	Intron (ENSMUST00000114942.8/227545, intron 1 of 3)	2	6101190	6130139	28950	2	227545	ENSMUST00000126551.1	11479	ENSMUSG00000045319	Proser2	proline and serine rich 2
chr4	9133240	9133740	501	*	2.05123	1.25786	148.885	1	1	0	6.1471e-09	6.6849e-07	up	significant	Distal Intergenic	4	9269293	9282272	12980	1	74438	ENSMUST00000147285.1	-135553	ENSMUSG00000041216	Clvs1	clavesin 1
chr14	57387155	57387655	501	*	1.5809	2.53984	148.853	1	1	0	6.14987e-09	6.6849e-07	up	significant	Intron (ENSMUST00000022517.8/68631, intron 1 of 7)	14	57303592	57398456	94865	2	68631	ENSMUST00000224292.1	10801	ENSMUSG00000021947	Cryl1	crystallin, lambda 1
chr1	34293006	34293506	501	*	2.14086	1.44847	148.661	1	1	0	6.20711e-09	6.69483e-07	up	significant	Promoter (<=1kb)	1	34293455	34303463	10009	1	13518	ENSMUST00000183100.7	0	ENSMUSG00000026131	Dst	dystonin
chr1	73948653	73949153	501	*	1.60817	3.11627	148.744	1	1	0	6.17911e-09	6.69483e-07	up	significant	Intron (ENSMUST00000169786.7/21961, intron 19 of 34)	1	73925130	73941014	15885	2	21961	ENSMUST00000189228.1	-7639	ENSMUSG00000055322	Tns1	tensin 1
chr1	153090739	153091239	501	*	2.10198	1.79993	148.672	1	1	0	6.20189e-09	6.69483e-07	up	significant	Promoter (2-3kb)	1	153093480	153094597	1118	1	226518	ENSMUST00000190960.1	-2241	ENSMUSG00000042751	Nmnat2	nicotinamide nucleotide adenylyltransferase 2
chr1	168188032	168188532	501	*	2.47107	0.54108	148.86	1	1	0	6.18305e-09	6.69483e-07	up	significant	Intron (ENSMUST00000188912.6/18514, intron 6 of 7)	1	168158370	168164662	6293	2	18514	ENSMUST00000097471.3	-23370	ENSMUSG00000052534	Pbx1	pre B cell leukemia homeobox 1
chr4	119948799	119949299	501	*	2.2176	1.1246	148.804	1	1	0	6.172e-09	6.69483e-07	up	significant	Intron (ENSMUST00000143837.1/16656, intron 1 of 1)	4	120032766	120065063	32298	1	16656	ENSMUST00000227491.1	-83467	ENSMUSG00000028634	Hivep3	human immunodeficiency virus type I enhancer binding protein 3
chr5	35147215	35148451	1237	*	2.17027	2.05316	165.291	2	2	0	6.18171e-09	6.69483e-07	up	significant	Distal Intergenic	5	35091501	35105766	14266	2	16976	ENSMUST00000030986.14	-41449	ENSMUSG00000029103	Lrpap1	low density lipoprotein receptor-related protein associated protein 1
chr5	132437943	132438443	501	*	1.44394	2.60595	148.712	1	1	0	6.18792e-09	6.69483e-07	up	significant	Intron (ENSMUST00000161226.8/319974, intron 1 of 18)	5	132030990	132449360	418371	2	319974	ENSMUST00000160135.3	10917	ENSMUSG00000029673	Auts2	autism susceptibility candidate 2
chr8	109920043	109921085	1043	*	2.21253	2.28059	165.189	2	2	0	6.20627e-09	6.69483e-07	up	significant	Exon (ENSMUST00000179721.7/244650, exon 10 of 19)	8	109959625	109962053	2429	2	73608	ENSMUST00000155052.1	40968	ENSMUSG00000001672	Marveld3	MARVEL (membrane-associating) domain containing 3
chr8	110039190	110039690	501	*	2.78478	1.10747	148.719	1	1	0	6.20595e-09	6.69483e-07	up	significant	Promoter (<=1kb)	8	110029153	110039354	10202	2	26887	ENSMUST00000109222.3	0	ENSMUSG00000035930	Chst4	carbohydrate sulfotransferase 4
chr17	45994160	45994660	501	*	2.34948	0.641172	148.798	1	1	0	6.18881e-09	6.69483e-07	up	significant	Distal Intergenic	17	46018712	46021372	2661	2	22339	ENSMUST00000143985.1	26712	ENSMUSG00000023951	Vegfa	vascular endothelial growth factor A
chr2	160082111	160082611	501	*	2.58805	1.447	148.642	1	1	0	6.21599e-09	6.69921e-07	up	significant	Distal Intergenic	2	160016653	160040619	23967	1	71613	ENSMUST00000140319.1	65458	ENSMUSG00000086653	9130015L21Rik	RIKEN cDNA 9130015L21 gene
chr10	77109147	77110444	1298	*	1.94951	1.96785	165.101	2	2	0	6.22845e-09	6.70745e-07	up	significant	Intron (ENSMUST00000081654.12/12822, intron 2 of 41)	10	77053016	77113705	60690	2	12822	ENSMUST00000105409.7	3261	ENSMUSG00000001435	Col18a1	collagen, type XVIII, alpha 1
chr12	45060754	45061254	501	*	2.4601	2.07008	148.554	1	1	0	6.23392e-09	6.70814e-07	up	significant	Intron (ENSMUST00000053768.13/217517, intron 1 of 5)	12	44852488	45074112	221625	2	217517	ENSMUST00000120531.7	12858	ENSMUSG00000046314	Stxbp6	syntaxin binding protein 6 (amisyn)
chr9	103860952	103861452	501	*	2.5332	0.984446	148.555	1	1	0	6.24814e-09	6.71825e-07	up	significant	Distal Intergenic	9	103483778	103761837	278060	2	81907	ENSMUST00000189588.6	-99115	ENSMUSG00000042757	Tmem108	transmembrane protein 108
chr18	35383573	35384073	501	*	2.16924	2.80693	148.475	1	1	0	6.25347e-09	6.71879e-07	up	significant	Intron (ENSMUST00000237896.1/81500, intron 3 of 8)	18	35266396	35343067	76672	2	81500	ENSMUST00000236387.1	-40506	ENSMUSG00000024357	Sil1	SIL1 nucleotide exchange factor
chr5	125019053	125019553	501	*	2.39316	0.613747	148.54	1	1	0	6.26248e-09	6.72327e-07	up	significant	Intron (ENSMUST00000125053.7/20602, intron 25 of 26)	5	125018233	125023220	4988	2	20602	ENSMUST00000144354.1	3667	ENSMUSG00000029478	Ncor2	nuclear receptor co-repressor 2
chr2	112601495	112601995	501	*	1.97154	1.74027	148.4	1	1	0	6.27626e-09	6.73288e-07	up	significant	Intron (ENSMUST00000003705.11/74268, intron 2 of 5)	2	112636628	112640559	3932	2	20192	ENSMUST00000142537.1	38564	ENSMUSG00000057378	Ryr3	ryanodine receptor 3
chr1	34110845	34111345	501	*	2.33577	1.7134	148.386	1	1	0	6.28194e-09	6.73378e-07	up	significant	Intron (ENSMUST00000183034.4/13518, intron 5 of 102)	1	34117359	34117431	73	1	102466987	ENSMUST00000198033.1	-6014	ENSMUSG00000105982	Mir6896	microRNA 6896
chr4	75962026	75962526	501	*	1.51749	2.98126	148.201	1	1	0	6.32895e-09	6.77373e-07	up	significant	Intron (ENSMUST00000107289.8/19266, intron 29 of 35)	4	76039337	76084457	45121	2	19266	ENSMUST00000212365.1	121931	ENSMUSG00000028399	Ptprd	protein tyrosine phosphatase receptor type D
chr7	68083271	68083771	501	*	2.1323	1.52432	148.222	1	1	0	6.32758e-09	6.77373e-07	up	significant	Intron (ENSMUST00000005671.9/16001, intron 2 of 20)	7	68148590	68187969	39380	1	16001	ENSMUST00000207621.1	-64819	ENSMUSG00000005533	Igf1r	insulin-like growth factor I receptor
chr5	116018978	116019478	501	*	2.42031	0.849395	148.242	1	1	0	6.33654e-09	6.77434e-07	up	significant	Promoter (<=1kb)	5	116014316	116018211	3896	2	19079	ENSMUST00000143524.7	-767	ENSMUSG00000029513	Prkab1	protein kinase, AMP-activated, beta 1 non-catalytic subunit
chr8	123708768	123709268	501	*	2.22002	1.46746	148.166	1	1	0	6.34413e-09	6.77434e-07	up	significant	Intron (ENSMUST00000127664.1/108148, intron 1 of 15)	8	123733958	123739941	5984	1	234863	ENSMUST00000212339.1	-24690	ENSMUSG00000110599	6030466F02Rik	RIKEN cDNA 6030466F02 gene
chr11	118360894	118361394	501	*	1.60776	2.76487	148.149	1	1	0	6.34354e-09	6.77434e-07	up	significant	Distal Intergenic	11	118303701	118355740	52040	2	21858	ENSMUST00000155707.2	-5154	ENSMUSG00000017466	Timp2	tissue inhibitor of metalloproteinase 2
chr13	3500931	3501431	501	*	2.16448	1.77217	148.056	1	1	0	6.37287e-09	6.79981e-07	up	significant	Promoter (2-3kb)	13	3498045	3501393	3349	1	73270	ENSMUST00000188642.1	2886	NA	NA	NA
chr4	137449087	137449587	501	*	2.15033	1.42304	148.042	1	1	0	6.37901e-09	6.80115e-07	up	significant	Distal Intergenic	4	137453284	137455461	2178	1	69380	ENSMUST00000048893.3	-3697	ENSMUSG00000041399	1700013G24Rik	RIKEN cDNA 1700013G24 gene
chr1	131228221	131228721	501	*	1.65644	2.06064	147.914	1	1	0	6.41076e-09	6.81932e-07	up	significant	Intron (ENSMUST00000027688.14/54354, intron 1 of 5)	1	131178525	131233575	55051	2	54354	ENSMUST00000212202.1	4854	ENSMUSG00000026430	Rassf5	Ras association (RalGDS/AF-6) domain family member 5
chr5	115670324	115670824	501	*	2.68713	2.09472	147.956	1	1	0	6.40151e-09	6.81932e-07	up	significant	Promoter (<=1kb)	5	115660206	115670530	10325	2	75665	ENSMUST00000148627.1	0	ENSMUSG00000041609	Bicdl1	BICD family like cargo adaptor 1
chr18	14566729	14567229	501	*	2.15342	1.52177	147.929	1	1	0	6.41018e-09	6.81932e-07	up	significant	Distal Intergenic	18	14633542	14637406	3865	2	268996	ENSMUST00000238844.1	70177	ENSMUSG00000037013	Ss18	SS18, subunit of BAF chromatin remodeling complex
chr3	56186260	56186760	501	*	1.91252	1.50783	147.9	1	1	0	6.41746e-09	6.82123e-07	up	significant	Promoter (2-3kb)	3	55625195	56183701	558507	2	26422	ENSMUST00000029374.7	-2559	ENSMUSG00000027799	Nbea	neurobeachin
chr1	100179991	100180491	501	*	-1.85526	4.4591	147.812	1	0	1	6.43806e-09	6.82748e-07	down	significant	Intron (ENSMUST00000086738.9/241175, intron 10 of 23)	1	100252629	100369839	117211	1	241175	ENSMUST00000185484.1	-72138	ENSMUSG00000067028	Cntnap5b	contactin associated protein-like 5B
chr14	60262157	60262657	501	*	1.73393	1.97814	147.827	1	1	0	6.43587e-09	6.82748e-07	up	significant	Promoter (2-3kb)	14	60265228	60302370	37143	1	219135	ENSMUST00000022563.8	-2571	ENSMUSG00000021987	Mtmr6	myotubularin related protein 6
chr18	36415337	36415837	501	*	3.04188	1.04267	147.941	1	1	0	6.43757e-09	6.82748e-07	up	significant	Intron (ENSMUST00000025204.6/67199, intron 3 of 3)	18	36404205	36451244	47040	2	67199	ENSMUST00000237499.1	35407	ENSMUSG00000024346	Pfdn1	prefoldin 1
chr17	74780577	74781077	501	*	2.90214	0.802854	147.949	1	1	0	6.44452e-09	6.82913e-07	up	significant	Exon (ENSMUST00000024882.7/74196, exon 12 of 20)	17	74770066	74780855	10790	1	74196	ENSMUST00000235123.1	10511	ENSMUSG00000024078	Ttc27	tetratricopeptide repeat domain 27
chr1	93160096	93160596	501	*	2.5945	0.528332	147.829	1	1	0	6.47948e-09	6.86095e-07	up	significant	Promoter (<=1kb)	1	93151583	93160870	9288	2	71874	ENSMUST00000143419.1	274	ENSMUSG00000034159	Mab21l4	mab-21-like 4
chr11	62813908	62815124	1217	*	2.52844	0.840495	164.136	2	2	0	6.49656e-09	6.8738e-07	up	significant	Distal Intergenic	11	62820231	62842936	22706	1	94092	ENSMUST00000055006.11	-5107	ENSMUSG00000047821	Trim16	tripartite motif-containing 16
chr3	123503846	123504346	501	*	2.04075	1.87624	147.596	1	1	0	6.50314e-09	6.87554e-07	up	significant	Intron (ENSMUST00000029603.9/19142, intron 9 of 10)	3	123507937	123508066	130	2	100306957	ENSMUST00000174989.1	3720	ENSMUSG00000092730	Snora24	small nucleolar RNA, H/ACA box 24
chr9	47674638	47675138	501	*	2.04917	1.67639	147.529	1	1	0	6.52341e-09	6.89173e-07	up	significant	Intron (ENSMUST00000114548.7/54725, intron 1 of 9)	9	47530373	47850390	320018	1	54725	ENSMUST00000034581.3	144265	ENSMUSG00000032076	Cadm1	cell adhesion molecule 1
chr3	142034073	142034573	501	*	2.99479	0.278361	147.984	1	1	0	6.53716e-09	6.89579e-07	up	significant	Intron (ENSMUST00000098568.7/12167, intron 2 of 11)	3	141837136	141982264	145129	2	12167	ENSMUST00000029948.14	-51809	ENSMUSG00000052430	Bmpr1b	bone morphogenetic protein receptor, type 1B
chr16	19627217	19627717	501	*	3.00862	0.681312	147.71	1	1	0	6.53549e-09	6.89579e-07	up	significant	Promoter (2-3kb)	16	19624157	19625101	945	2	258960	ENSMUST00000079891.3	-2116	ENSMUSG00000060480	Or2aj6	olfactory receptor family 2 subfamily AJ member 6
chr6	17316661	17317161	501	*	2.25898	0.754992	147.476	1	1	0	6.55344e-09	6.89844e-07	up	significant	Intron (ENSMUST00000007799.12/12389, intron 2 of 2)	6	17307723	17327259	19537	1	12389	ENSMUST00000133065.1	8938	ENSMUSG00000007655	Cav1	caveolin 1, caveolae protein
chr8	46971751	46972251	501	*	2.37499	1.01962	147.457	1	1	0	6.55455e-09	6.89844e-07	up	significant	Distal Intergenic	8	46986887	47096762	109876	1	320981	ENSMUST00000039840.14	-14636	ENSMUSG00000038173	Enpp6	ectonucleotide pyrophosphatase/phosphodiesterase 6
chr11	3392508	3393825	1318	*	2.56012	2.42491	163.85	2	2	0	6.54867e-09	6.89844e-07	up	significant	Exon (ENSMUST00000101638.3/16886, exon 2 of 16)	11	3344256	3409174	64919	2	16886	ENSMUST00000101638.3	15349	ENSMUSG00000020451	Limk2	LIM domain kinase 2
chr13	31408583	31409083	501	*	2.63237	0.613564	147.504	1	1	0	6.56956e-09	6.90901e-07	up	significant	Exon (ENSMUST00000221171.1/ENSMUST00000221171.1, exon 1 of 7)	13	31556134	31560976	4843	1	15220	ENSMUST00000042118.10	-147051	ENSMUSG00000038415	Foxq1	forkhead box Q1
chr6	114965265	114965765	501	*	2.47289	1.44709	147.345	1	1	0	6.58115e-09	6.91076e-07	up	significant	Intron (ENSMUST00000147639.7/232334, intron 1 of 5)	6	114862321	114969180	106860	2	232334	ENSMUST00000147639.7	3415	ENSMUSG00000030315	Vgll4	vestigial like family member 4
chr19	40365093	40365593	501	*	2.82324	0.513338	147.56	1	1	0	6.58067e-09	6.91076e-07	up	significant	Promoter (<=1kb)	19	40352347	40365174	12828	2	20411	ENSMUST00000225628.1	0	ENSMUSG00000025006	Sorbs1	sorbin and SH3 domain containing 1
chr5	31866048	31866548	501	*	1.84813	2.0761	147.298	1	1	0	6.58846e-09	6.91321e-07	up	significant	Intron (ENSMUST00000201352.3/107976, intron 6 of 11)	5	31785383	31820643	35261	1	107976	ENSMUST00000202270.1	80665	ENSMUSG00000052139	Babam2	BRISC and BRCA1 A complex member 2
chr4	107458834	107459334	501	*	1.96168	1.549	147.264	1	1	0	6.60091e-09	6.92106e-07	up	significant	Intron (ENSMUST00000135835.7/230587, intron 2 of 2)	4	107438998	107635061	196064	1	230587	ENSMUST00000106738.1	19836	ENSMUSG00000034762	Glis1	GLIS family zinc finger 1
chr4	137982785	137983285	501	*	2.44198	0.784361	147.268	1	1	0	6.61889e-09	6.93469e-07	up	significant	Distal Intergenic	4	137993022	138105419	112398	1	230861	ENSMUST00000139759.7	-9737	ENSMUSG00000028760	Eif4g3	eukaryotic translation initiation factor 4 gamma, 3
chr5	14892269	14892769	501	*	2.12751	2.06502	147.151	1	1	0	6.63208e-09	6.94328e-07	up	significant	Distal Intergenic	5	14913397	14914853	1457	2	381714	ENSMUST00000154544.1	22084	ENSMUSG00000033219	Gm9758	predicted gene 9758
chr8	33979615	33980115	501	*	2.17391	1.34475	147.111	1	1	0	6.64843e-09	6.95516e-07	up	significant	Distal Intergenic	8	33782643	33929863	147221	2	19663	ENSMUST00000053251.11	-49752	ENSMUSG00000031586	Rbpms	RNA binding protein gene with multiple splicing
chr10	75061784	75063038	1255	*	2.33788	1.23755	163.457	2	2	0	6.66137e-09	6.95824e-07	up	significant	Promoter (1-2kb)	10	75060592	75184921	124330	1	110279	ENSMUST00000164107.2	1192	ENSMUSG00000009681	Bcr	BCR activator of RhoGEF and GTPase
chr15	59582267	59583470	1204	*	2.57841	0.490839	163.614	2	2	0	6.66116e-09	6.95824e-07	up	significant	Intron (ENSMUST00000227173.1/68501, intron 5 of 7)	15	59648350	59657099	8750	1	211770	ENSMUST00000067543.7	-64880	ENSMUSG00000032501	Trib1	tribbles pseudokinase 1
chr9	74045796	74046296	501	*	2.45471	1.91904	147.024	1	1	0	6.67161e-09	6.9637e-07	up	significant	Distal Intergenic	9	74110356	74142880	32525	1	546144	ENSMUST00000098564.8	-64060	ENSMUSG00000044976	Wdr72	WD repeat domain 72
chr1	62887617	62888117	501	*	1.683	2.5727	146.936	1	1	0	6.69412e-09	6.98195e-07	up	significant	Distal Intergenic	1	62703702	62818695	114994	1	18187	ENSMUST00000114157.2	183915	ENSMUSG00000025969	Nrp2	neuropilin 2
chr11	119738175	119738675	501	*	2.70916	0.604715	147.034	1	1	0	6.71483e-09	6.99831e-07	up	significant	Intron (ENSMUST00000125583.7/74370, intron 4 of 12)	11	119798773	119846955	48183	1	74370	ENSMUST00000139728.7	-60098	ENSMUSG00000025583	Rptor	regulatory associated protein of MTOR, complex 1
chr11	69251661	69252161	501	*	2.49632	0.486173	146.994	1	1	0	6.72039e-09	6.99886e-07	up	significant	Distal Intergenic	11	69221158	69237036	15879	2	14919	ENSMUST00000108664.1	-14625	ENSMUSG00000020890	Gucy2e	guanylate cyclase 2e
chr3	69323914	69324414	501	*	2.96098	0.10597	147.419	1	1	0	6.73757e-09	7.0115e-07	up	significant	Intron (ENSMUST00000029355.8/242083, intron 1 of 3)	3	69316861	69560802	243942	1	242083	ENSMUST00000029355.8	7053	ENSMUSG00000027784	Ppm1l	protein phosphatase 1 (formerly 2C)-like
chr5	24401964	24402464	501	*	2.46911	0.897456	146.815	1	1	0	6.74997e-09	7.01405e-07	up	significant	Promoter (<=1kb)	5	24402254	24406711	4458	1	74610	ENSMUST00000127816.1	0	ENSMUSG00000028973	Abcb8	ATP-binding cassette, sub-family B member 8
chr7	17025401	17025901	501	*	2.20369	1.11936	146.781	1	1	0	6.75009e-09	7.01405e-07	up	significant	Promoter (<=1kb)	7	17009949	17024746	14798	2	19060	ENSMUST00000127311.7	-655	ENSMUSG00000003099	Ppp5c	protein phosphatase 5, catalytic subunit
chr5	67843988	67844488	501	*	2.30374	1.66526	146.497	1	1	0	6.83089e-09	7.07791e-07	up	significant	Promoter (2-3kb)	5	67620577	67847295	226719	2	11980	ENSMUST00000200955.3	2807	ENSMUSG00000037685	Atp8a1	ATPase phospholipid transporting 8A1
chr8	122616257	122616757	501	*	2.22859	1.42031	146.519	1	1	0	6.82569e-09	7.07791e-07	up	significant	3' UTR	8	122611646	122616660	5015	1	59005	ENSMUST00000015157.9	4611	ENSMUSG00000015013	Trappc2l	trafficking protein particle complex 2L
chr9	22503076	22503576	501	*	2.19868	0.935084	146.52	1	1	0	6.8319e-09	7.07791e-07	up	significant	Intron (ENSMUST00000039798.15/319845, intron 3 of 21)	9	22512457	22579509	67053	1	319845	ENSMUST00000152719.7	-8881	ENSMUSG00000035919	Bbs9	Bardet-Biedl syndrome 9
chr12	33317723	33318223	501	*	2.53744	0.633781	146.639	1	1	0	6.819e-09	7.07791e-07	up	significant	Promoter (2-3kb)	12	33315405	33326204	10800	1	380753	ENSMUST00000145589.1	2318	ENSMUSG00000020564	Atxn7l1	ataxin 7-like 1
chr5	24976159	24976659	501	*	2.12667	1.35504	146.471	1	1	0	6.84024e-09	7.08128e-07	up	significant	Intron (ENSMUST00000030784.13/108099, intron 3 of 15)	5	24862748	24995753	133006	2	108099	ENSMUST00000076306.11	19094	ENSMUSG00000028944	Prkag2	protein kinase, AMP-activated, gamma 2 non-catalytic subunit
chr3	57554514	57555014	501	*	2.09686	1.26127	146.44	1	1	0	6.8506e-09	7.08314e-07	up	significant	Intron (ENSMUST00000029380.13/97064, intron 2 of 6)	3	57455649	57575828	120180	2	97064	ENSMUST00000029380.13	20814	ENSMUSG00000027803	Wwtr1	WW domain containing transcription regulator 1
chr8	64871729	64872229	501	*	2.11294	2.40437	146.415	1	1	0	6.85222e-09	7.08314e-07	up	significant	Distal Intergenic	8	64739675	64850017	110343	2	77113	ENSMUST00000034017.8	-21712	ENSMUSG00000031605	Klhl2	kelch-like 2, Mayven
chr4	135559780	135560280	501	*	2.69241	0.82442	146.465	1	1	0	6.86865e-09	7.08343e-07	up	significant	Intron (ENSMUST00000105855.1/230824, intron 2 of 15)	4	135541888	135573630	31743	2	230824	ENSMUST00000105855.1	13350	ENSMUSG00000037188	Grhl3	grainyhead like transcription factor 3
chr5	143467327	143467827	501	*	2.5647	0.562314	146.496	1	1	0	6.86974e-09	7.08343e-07	up	significant	Promoter (2-3kb)	5	143464613	143475342	10730	1	231871	ENSMUST00000174273.2	2714	ENSMUSG00000039206	Daglb	diacylglycerol lipase, beta
chr7	109944231	109944731	501	*	2.3242	2.1153	146.345	1	1	0	6.87501e-09	7.08343e-07	up	significant	Intron (ENSMUST00000106722.1/19347, intron 1 of 21)	7	109934059	109960323	26265	2	19347	ENSMUST00000151923.1	15592	ENSMUSG00000035901	Dennd5a	DENN domain containing 5A
chr10	126924052	126924552	501	*	1.75388	2.31462	146.33	1	1	0	6.87796e-09	7.08343e-07	up	significant	Distal Intergenic	10	126868427	126901355	32929	2	68876	ENSMUST00000026504.12	-22697	ENSMUSG00000025436	Atp23	ATP23 metallopeptidase and ATP synthase assembly factor homolog
chr18	12252905	12253405	501	*	2.90195	0.653473	146.556	1	1	0	6.87077e-09	7.08343e-07	up	significant	3' UTR	18	12189693	12236400	46708	2	18145	ENSMUST00000025279.5	-16505	ENSMUSG00000024413	Npc1	NPC intracellular cholesterol transporter 1
chr6	53220893	53221393	501	*	2.35507	0.688024	146.362	1	1	0	6.8919e-09	7.09254e-07	up	significant	Promoter (<=1kb)	6	53221164	53224975	3812	1	231989	ENSMUST00000205210.1	0	ENSMUSG00000107935	Gm4872	predicted gene 4872
chr7	127381237	127381737	501	*	1.94034	2.4201	146.248	1	1	0	6.90302e-09	7.09873e-07	up	significant	Distal Intergenic	7	127372537	127376050	3514	2	269997	ENSMUST00000067425.5	-5187	ENSMUSG00000054381	Zfp747	zinc finger protein 747
chr1	122048394	122048894	501	*	2.72829	0.199891	146.6	1	1	0	6.91277e-09	7.10351e-07	up	significant	Distal Intergenic	1	122205145	122252180	47036	1	102638832	ENSMUST00000185679.1	-156251	ENSMUSG00000099960	Gm28590	predicted gene 28590
chr1	152869937	152870437	501	*	2.49794	0.72582	146.249	1	1	0	6.93105e-09	7.11179e-07	up	significant	Promoter (<=1kb)	1	152845262	152871158	25897	2	226517	ENSMUST00000186692.1	721	ENSMUSG00000042772	Smg7	SMG7 nonsense mediated mRNA decay factor
chr2	105146747	105147789	1043	*	1.96141	2.24408	162.445	2	2	0	6.93054e-09	7.11179e-07	up	significant	Intron (ENSMUST00000143043.7/22431, intron 5 of 9)	2	105162808	105170011	7204	1	22431	ENSMUST00000153944.1	-15019	ENSMUSG00000016458	Wt1	WT1 transcription factor
chr3	61846684	61847184	501	*	2.45697	0.607609	146.225	1	1	0	6.94306e-09	7.11362e-07	up	significant	Distal Intergenic	3	61361638	61368430	6793	1	74012	ENSMUST00000049064.3	485046	ENSMUSG00000036894	Rap2b	RAP2B, member of RAS oncogene family
chr12	30257920	30259023	1104	*	2.38701	2.50171	162.403	2	2	0	6.9423e-09	7.11362e-07	up	significant	3' UTR	12	30195063	30201335	6273	2	268534	ENSMUST00000130062.1	-56585	ENSMUSG00000020672	Sntg2	syntrophin, gamma 2
chr19	5065046	5065546	501	*	1.77072	2.26388	146.078	1	1	0	6.956e-09	7.12163e-07	up	significant	Promoter (2-3kb)	19	5068078	5070682	2605	1	70445	ENSMUST00000070630.7	-2532	ENSMUSG00000056481	Cd248	CD248 antigen, endosialin
chr7	79932384	79932884	501	*	2.65949	0.702416	146.169	1	1	0	6.96488e-09	7.12548e-07	up	significant	Promoter (2-3kb)	7	79925361	79935359	9999	2	70420	ENSMUST00000048731.5	2475	ENSMUSG00000039043	Arpin	actin-related protein 2/3 complex inhibitor
chr19	56993774	56995105	1332	*	2.4704	0.978926	162.33	2	2	0	6.98051e-09	7.13622e-07	up	significant	Intron (ENSMUST00000118800.7/226250, intron 1 of 18)	19	56930098	57001046	70949	2	226250	ENSMUST00000126964.7	5941	ENSMUSG00000025083	Afap1l2	actin filament associated protein 1-like 2
chr12	105598030	105598530	501	*	2.47204	0.546185	146.034	1	1	0	7.00803e-09	7.1591e-07	up	significant	Distal Intergenic	12	105604091	105605428	1338	1	12061	ENSMUST00000041229.4	-5561	ENSMUSG00000041347	Bdkrb1	bradykinin receptor, beta 1
chr9	121828216	121828716	501	*	2.23054	1.57388	145.824	1	1	0	7.03974e-09	7.18524e-07	up	significant	Promoter (2-3kb)	9	121817362	121831079	13718	2	100502861	ENSMUST00000146716.1	2363	ENSMUSG00000079235	Ccdc13	coiled-coil domain containing 13
chr14	11678042	11678542	501	*	1.88279	1.70105	145.804	1	1	0	7.04395e-09	7.18524e-07	up	significant	Intron (ENSMUST00000022264.12/19270, intron 1 of 29)	14	11553581	11964131	410551	1	19270	ENSMUST00000148113.1	124461	ENSMUSG00000121513	Ptprg	protein tyrosine phosphatase receptor type G
chr6	114264527	114265027	501	*	2.38719	1.13835	145.809	1	1	0	7.05179e-09	7.18797e-07	up	significant	Distal Intergenic	6	114282635	114317532	34898	1	232333	ENSMUST00000032454.7	-17608	ENSMUSG00000030310	Slc6a1	solute carrier family 6 (neurotransmitter transporter, GABA), member 1
chr12	100361139	100361639	501	*	2.39941	0.7919	145.786	1	1	0	7.06926e-09	7.2005e-07	up	significant	Intron (ENSMUST00000062957.7/104718, intron 15 of 19)	12	100301243	100355115	53873	2	104718	ENSMUST00000223110.1	-6024	ENSMUSG00000033530	Ttc7b	tetratricopeptide repeat domain 7B
chr9	63890676	63891176	501	*	2.35243	1.03311	145.698	1	1	0	7.08845e-09	7.21476e-07	up	significant	Distal Intergenic	9	63954009	64016987	62979	2	17130	ENSMUST00000144323.2	125811	ENSMUSG00000036867	Smad6	SMAD family member 6
chr11	101839471	101839971	501	*	1.76674	1.87758	145.619	1	1	0	7.10139e-09	7.22265e-07	up	significant	Distal Intergenic	11	101769747	101785371	15625	2	18612	ENSMUST00000107176.7	-54100	ENSMUSG00000017724	Etv4	ets variant 4
chr9	47608433	47610788	2356	*	2.79522	0.590676	172.272	3	3	0	7.11895e-09	7.23229e-07	up	significant	Intron (ENSMUST00000114548.7/54725, intron 1 of 9)	9	47530373	47850390	320018	1	54725	ENSMUST00000034581.3	78060	ENSMUSG00000032076	Cadm1	cell adhesion molecule 1
chr9	60838418	60838918	501	*	1.73463	2.04675	145.555	1	1	0	7.12158e-09	7.23229e-07	up	significant	Intron (ENSMUST00000214354.1/72565, intron 1 of 18)	9	60862414	60880363	17950	1	72565	ENSMUST00000214997.1	-23496	ENSMUSG00000034485	Uaca	uveal autoantigen with coiled-coil domains and ankyrin repeats
chr18	41985527	41986027	501	*	2.55635	0.44114	145.711	1	1	0	7.12646e-09	7.23229e-07	up	significant	3' UTR	18	41985323	41999049	13727	2	332309	ENSMUST00000097591.4	13022	ENSMUSG00000073574	Grxcr2	glutaredoxin, cysteine rich 2
chr11	21306433	21306933	501	*	1.99376	1.37961	145.425	1	1	0	7.1671e-09	7.26823e-07	up	significant	Exon (ENSMUST00000109578.7/245944, exon 14 of 23)	11	21312505	21314993	2489	1	245944	ENSMUST00000153411.1	-5572	ENSMUSG00000020128	Vps54	VPS54 GARP complex subunit
chr14	60409860	60410360	501	*	1.52282	2.46345	145.387	1	1	0	7.17407e-09	7.27e-07	up	significant	Distal Intergenic	14	60378286	60381003	2718	1	72125	ENSMUST00000239079.1	31574	ENSMUSG00000021986	Amer2	APC membrane recruitment 2
chr15	3984816	3985316	501	*	2.84565	0.606083	145.526	1	1	0	7.19453e-09	7.28543e-07	up	significant	3' UTR	15	3965445	3979573	14129	2	106052	ENSMUST00000022791.8	-5243	ENSMUSG00000022184	Fbxo4	F-box protein 4
chr7	112309238	112310378	1141	*	2.3921	2.27617	161.456	2	2	0	7.21588e-09	7.29423e-07	up	significant	Exon (ENSMUST00000050149.11/320878, exon 6 of 20)	7	112316029	112347491	31463	1	320878	ENSMUST00000150428.1	-5651	ENSMUSG00000038244	Mical2	microtubule associated monooxygenase, calponin and LIM domain containing 2
chr11	51801009	51801509	501	*	2.45094	1.06314	145.317	1	1	0	7.21183e-09	7.29423e-07	up	significant	Distal Intergenic	11	51763694	51782801	19108	1	66397	ENSMUST00000136363.1	37315	ENSMUSG00000020386	Sar1b	secretion associated Ras related GTPase 1B
chrX	133941688	133942188	501	*	2.33627	0.946868	145.298	1	1	0	7.21895e-09	7.29423e-07	up	significant	Intron (ENSMUST00000113297.8/27359, intron 13 of 13)	20	133950306	133960990	10685	2	27359	ENSMUST00000174091.1	18802	ENSMUSG00000031255	Sytl4	synaptotagmin-like 4
chr1	90282916	90283416	501	*	1.97596	1.29664	145.161	1	1	0	7.25312e-09	7.31813e-07	up	significant	Exon (ENSMUST00000188640.1/ENSMUST00000188640.1, exon 2 of 2)	1	90204006	90213833	9828	1	12778	ENSMUST00000159654.1	78910	ENSMUSG00000044337	Ackr3	atypical chemokine receptor 3
chr10	13280357	13280857	501	*	2.74587	2.75597	145.156	1	1	0	7.25026e-09	7.31813e-07	up	significant	Intron (ENSMUST00000105545.11/215789, intron 2 of 12)	10	13213395	13324289	110895	2	215789	ENSMUST00000105543.8	43432	ENSMUSG00000062866	Phactr2	phosphatase and actin regulator 2
chr13	25189682	25190182	501	*	2.25257	0.878452	144.985	1	1	0	7.32131e-09	7.38158e-07	up	significant	Promoter (2-3kb)	13	25187454	25205535	18082	1	195208	ENSMUST00000160363.1	2228	ENSMUSG00000035910	Dcdc2a	doublecortin domain containing 2a
chr4	130715086	130715586	501	*	2.10613	0.991551	144.933	1	1	0	7.33316e-09	7.38817e-07	up	significant	Intron (ENSMUST00000030315.12/80912, intron 3 of 21)	4	130749634	130749706	73	1	100217460	ENSMUST00000083262.1	-34048	ENSMUSG00000065196	Snord85	small nucleolar RNA, C/D box 85
chr13	32809902	32810402	501	*	2.23779	1.61939	144.893	1	1	0	7.34027e-09	7.38999e-07	up	significant	Promoter (2-3kb)	13	32807146	32821117	13972	1	78903	ENSMUST00000221066.1	2756	ENSMUSG00000021400	Wrnip1	Werner helicase interacting protein 1
chr2	118846110	118847567	1458	*	2.47482	1.42831	161.04	2	2	0	7.347e-09	7.39117e-07	up	significant	Intron (ENSMUST00000148877.1/ENSMUST00000148877.1, intron 1 of 1)	2	118861954	118882909	20956	1	56357	ENSMUST00000028807.5	-14387	ENSMUSG00000027332	Ivd	isovaleryl coenzyme A dehydrogenase
chr6	86484412	86484912	501	*	2.3514	1.77586	144.856	1	1	0	7.35207e-09	7.39117e-07	up	significant	Intron (ENSMUST00000188135.1/381792, intron 1 of 1)	6	86483376	86488204	4829	2	381792	ENSMUST00000188135.1	3292	ENSMUSG00000101655	2310040G24Rik	RIKEN cDNA 2310040G24 gene
chr2	36148856	36149356	501	*	2.52077	0.944783	144.869	1	1	0	7.36435e-09	7.39817e-07	up	significant	Promoter (1-2kb)	2	36147103	36159665	12563	1	67871	ENSMUST00000162490.1	1753	ENSMUSG00000026887	Mrrf	mitochondrial ribosome recycling factor
chr3	75948867	75949367	501	*	2.11751	0.945505	144.778	1	1	0	7.38561e-09	7.39898e-07	up	significant	Intron (ENSMUST00000038563.13/73124, intron 1 of 14)	3	75909856	75956650	46795	2	73124	ENSMUST00000125405.1	7283	ENSMUSG00000034109	Golim4	golgi integral membrane protein 4
chr3	154723200	154723700	501	*	2.24702	0.825421	144.805	1	1	0	7.38212e-09	7.39898e-07	up	significant	Intron (ENSMUST00000098496.8/209601, intron 8 of 13)	3	154711865	154714083	2219	1	209601	ENSMUST00000192912.1	11335	ENSMUSG00000078161	Erich3	glutamate rich 3
chr6	49109179	49109679	501	*	2.62665	0.790429	144.859	1	1	0	7.37989e-09	7.39898e-07	up	significant	Promoter (1-2kb)	6	49107400	49111100	3701	2	140488	ENSMUST00000203863.1	1421	ENSMUSG00000029814	Igf2bp3	insulin-like growth factor 2 mRNA binding protein 3
chr13	24551502	24552002	501	*	1.97488	2.10201	144.743	1	1	0	7.38643e-09	7.39898e-07	up	significant	Intron (ENSMUST00000238974.1/193385, intron 1 of 13)	13	24582189	24733816	151628	1	193385	ENSMUST00000110383.7	-30187	ENSMUSG00000036006	Ripor2	RHO family interacting cell polarization regulator 2
chr12	111006023	111006523	501	*	1.83151	1.52317	144.724	1	1	0	7.39493e-09	7.40216e-07	up	significant	Intron (ENSMUST00000221849.1/77878, intron 1 of 2)	12	110994398	111013869	19472	1	77878	ENSMUST00000221849.1	11625	ENSMUSG00000113056	6030440G07Rik	RIKEN cDNA 6030440G07 gene
chr14	66307005	66307505	501	*	2.07118	1.26654	144.68	1	1	0	7.41304e-09	7.41496e-07	up	significant	Exon (ENSMUST00000022623.12/66854, exon 4 of 6)	14	66295334	66297129	1796	2	69303	ENSMUST00000153646.7	-9876	ENSMUSG00000085984	1700001G11Rik	RIKEN cDNA 1700001G11 gene
chr19	6286209	6287440	1232	*	2.09385	1.44157	160.741	2	2	0	7.4336e-09	7.43018e-07	up	significant	Intron (ENSMUST00000025684.3/13660, intron 2 of 4)	19	6294181	6297877	3697	1	13660	ENSMUST00000171203.1	-6741	ENSMUSG00000024772	Ehd1	EH-domain containing 1
chr1	160249750	160252017	2268	*	2.31116	1.926	170.851	3	3	0	7.45338e-09	7.44461e-07	up	significant	Promoter (<=1kb)	1	160226558	160251443	24886	2	29809	ENSMUST00000191909.5	0	ENSMUSG00000026721	Rabgap1l	RAB GTPase activating protein 1-like
chr9	43150035	43151505	1471	*	2.31211	1.41961	160.657	2	2	0	7.46112e-09	7.44699e-07	up	significant	Intron (ENSMUST00000176636.4/18988, intron 3 of 12)	9	43124242	43143204	18963	2	18988	ENSMUST00000213862.1	-6831	ENSMUSG00000032015	Pou2f3	POU domain, class 2, transcription factor 3
chr10	58365003	58365503	501	*	2.73963	1.31758	144.461	1	1	0	7.49533e-09	7.47578e-07	up	significant	Intron (ENSMUST00000020078.13/110829, intron 1 of 9)	10	58371454	58424691	53238	1	110829	ENSMUST00000238939.1	-5951	ENSMUSG00000019920	Lims1	LIM and senescent cell antigen-like domains 1
chr7	126797574	126798074	501	*	1.41617	2.85157	144.366	1	1	0	7.51149e-09	7.4833e-07	up	significant	Promoter (<=1kb)	7	126795949	126797751	1803	2	11674	ENSMUST00000143509.7	0	ENSMUSG00000030695	Aldoa	aldolase A, fructose-bisphosphate
chr11	116661367	116661867	501	*	1.93751	1.57163	144.372	1	1	0	7.51363e-09	7.4833e-07	up	significant	Intron (ENSMUST00000148484.8/100038570, intron 5 of 5)	11	116657156	116660116	2961	1	100038570	ENSMUST00000156088.1	4211	ENSMUSG00000075410	Prcd	photoreceptor disc component
chr1	160259878	160261131	1254	*	3.02207	0.494561	160.813	2	2	0	7.52708e-09	7.4908e-07	up	significant	Intron (ENSMUST00000028052.11/29809, intron 2 of 8)	1	160226558	160251443	24886	2	29809	ENSMUST00000191909.5	-8435	ENSMUSG00000026721	Rabgap1l	RAB GTPase activating protein 1-like
chr5	17880778	17881278	501	*	2.63034	0.767954	144.4	1	1	0	7.53482e-09	7.4908e-07	up	significant	Intron (ENSMUST00000169095.5/12491, intron 1 of 15)	5	17782367	17888747	106381	2	12491	ENSMUST00000169095.5	7469	ENSMUSG00000002944	Cd36	CD36 molecule
chr9	7209485	7209985	501	*	3.29339	0.150808	145.116	1	1	0	7.53732e-09	7.4908e-07	up	significant	Distal Intergenic	9	7203485	7205639	2155	1	76863	ENSMUST00000216770.1	6000	ENSMUSG00000032002	Dcun1d5	defective in cullin neddylation 1 domain containing 5
chr13	53327827	53328327	501	*	2.01296	2.23071	144.246	1	1	0	7.55408e-09	7.5021e-07	up	significant	Distal Intergenic	13	53109317	53286124	176808	2	26564	ENSMUST00000021918.8	-41703	ENSMUSG00000021464	Ror2	receptor tyrosine kinase-like orphan receptor 2
chr9	119977381	119977881	501	*	1.50598	3.29111	144.201	1	1	0	7.56775e-09	7.51032e-07	up	significant	Promoter (<=1kb)	9	119971165	119977335	6171	2	215418	ENSMUST00000215916.1	-46	ENSMUSG00000032515	Csrnp1	cysteine-serine-rich nuclear protein 1
chr4	124638829	124640098	1270	*	2.85232	0.497969	160.541	2	2	0	7.58198e-09	7.51525e-07	up	significant	Intron (ENSMUST00000184062.1/ENSMUST00000184062.1, intron 1 of 1)	4	124656807	124660655	3849	1	18991	ENSMUST00000053491.8	-16709	ENSMUSG00000090125	Pou3f1	POU domain, class 3, transcription factor 1
chr11	117793892	117794392	501	*	2.45739	2.46175	144.161	1	1	0	7.58352e-09	7.51525e-07	up	significant	Promoter (2-3kb)	11	117791188	117792613	1426	1	217356	ENSMUST00000156458.1	2704	ENSMUSG00000050106	Tmc8	transmembrane channel-like gene family 8
chr19	60843273	60843773	501	*	2.65155	0.897096	144.205	1	1	0	7.59446e-09	7.52073e-07	up	significant	Intron (ENSMUST00000080806.9/94281, intron 13 of 14)	19	60830552	60835113	4562	1	67894	ENSMUST00000142375.1	12721	ENSMUSG00000024993	Dennd10	DENN domain containing 10
chr11	66523875	66524375	501	*	2.06478	1.6436	144.056	1	1	0	7.62221e-09	7.54284e-07	up	significant	Promoter (1-2kb)	11	66211725	66525795	314071	2	380702	ENSMUST00000123454.7	1420	ENSMUSG00000053930	Shisa6	shisa family member 6
chr17	79480904	79481404	501	*	2.33133	2.23742	144.032	1	1	0	7.6285e-09	7.54371e-07	up	significant	Distal Intergenic	17	79333727	79355091	21365	2	260409	ENSMUST00000068958.8	-125813	ENSMUSG00000036533	Cdc42ep3	CDC42 effector protein 3
chr2	21234890	21235390	501	*	2.1848	0.827519	144.035	1	1	0	7.64212e-09	7.5518e-07	up	significant	Distal Intergenic	2	21205787	21214308	8522	1	208967	ENSMUST00000102951.1	29103	ENSMUSG00000048550	Thnsl1	threonine synthase-like 1 (bacterial)
chr1	105339227	105339727	501	*	2.47094	1.16157	143.954	1	1	0	7.6674e-09	7.5668e-07	up	significant	Intron (ENSMUST00000058688.6/320311, intron 2 of 2)	1	105356007	105361630	5624	1	100504568	ENSMUST00000181383.2	-16280	ENSMUSG00000097482	Gm17634	predicted gene, 17634
chr16	48687959	48688459	501	*	3.28272	-0.178093	144.841	1	1	0	7.66817e-09	7.5668e-07	up	significant	Distal Intergenic	16	48734690	48771956	37267	2	77647	ENSMUST00000170861.2	83497	ENSMUSG00000030775	Trat1	T cell receptor associated transmembrane adaptor 1
chr11	119219806	119220306	501	*	2.14559	1.15013	143.923	1	1	0	7.67367e-09	7.56685e-07	up	significant	Promoter (1-2kb)	11	119210641	119221976	11336	2	207592	ENSMUST00000125856.1	1670	ENSMUSG00000039976	Tbc1d16	TBC1 domain family, member 16
chr13	42878504	42879004	501	*	2.94881	0.550794	144.072	1	1	0	7.70713e-09	7.59447e-07	up	significant	Intron (ENSMUST00000128646.7/218194, intron 3 of 13)	13	42866834	42956675	89842	1	218194	ENSMUST00000127859.1	11670	ENSMUSG00000054728	Phactr1	phosphatase and actin regulator 1
chr16	17892566	17893066	501	*	2.62735	1.08907	143.838	1	1	0	7.71345e-09	7.59532e-07	up	significant	Promoter (<=1kb)	16	17840355	17891693	51339	2	13356	ENSMUST00000012152.12	-873	ENSMUSG00000003166	Dgcr2	DiGeorge syndrome critical region gene 2
chr5	146790938	146791438	501	*	2.10989	1.33402	143.711	1	1	0	7.74506e-09	7.6087e-07	up	significant	Intron (ENSMUST00000085614.5/22217, intron 1 of 8)	5	146734809	146795006	60198	2	22217	ENSMUST00000085614.5	3568	ENSMUSG00000029640	Usp12	ubiquitin specific peptidase 12
chr6	30748325	30749710	1386	*	2.04099	1.4653	159.728	2	1	0	7.74891e-09	7.6087e-07	up	significant	3' UTR	6	30742089	30743150	1062	1	17294	ENSMUST00000149496.1	6236	ENSMUSG00000051855	Mest	mesoderm specific transcript
chr11	31649452	31650798	1347	*	2.37559	1.50772	159.752	2	1	0	7.74373e-09	7.6087e-07	up	significant	Distal Intergenic	11	31666487	31671727	5241	2	69556	ENSMUST00000109415.1	20929	ENSMUSG00000044502	Bod1	biorientation of chromosomes in cell division 1
chr11	55383522	55384022	501	*	2.29342	0.85197	143.762	1	1	0	7.73881e-09	7.6087e-07	up	significant	Distal Intergenic	11	55395386	55399574	4189	2	20692	ENSMUST00000123775.7	15552	ENSMUSG00000018593	Sparc	secreted acidic cysteine rich glycoprotein
chr2	92370816	92371316	501	*	1.62027	3.21842	143.59	1	1	0	7.78045e-09	7.63428e-07	up	significant	Promoter (<=1kb)	2	92365046	92370986	5941	2	228366	ENSMUST00000176774.7	0	ENSMUSG00000040434	Large2	LARGE xylosyl- and glucuronyltransferase 2
chr7	99836639	99837850	1212	*	2.40644	0.997382	159.56	2	2	0	7.81559e-09	7.66336e-07	up	significant	3' UTR	7	99811439	99828417	16979	2	50877	ENSMUST00000036331.6	-8222	ENSMUSG00000035239	Neu3	neuraminidase 3
chr12	102413240	102413740	501	*	2.07321	1.82943	143.455	1	1	0	7.83194e-09	7.67398e-07	up	significant	Exon (ENSMUST00000110020.7/19141, exon 2 of 13)	12	102400102	102406146	6045	2	19141	ENSMUST00000146499.1	-7094	ENSMUSG00000021190	Lgmn	legumain
chr1	183227412	183227912	501	*	2.7531	0.397268	143.609	1	1	0	7.86552e-09	7.68004e-07	up	significant	Distal Intergenic	1	183135458	183221522	86065	2	68897	ENSMUST00000194033.1	-5890	ENSMUSG00000030768	Disp1	dispatched RND transporter family member 1
chr9	31304976	31306231	1256	*	2.24156	0.998821	159.423	2	1	0	7.85594e-09	7.68004e-07	up	significant	Intron (ENSMUST00000117389.7/382066, intron 1 of 6)	9	31313553	31378543	64991	1	382066	ENSMUST00000215847.1	-7322	ENSMUSG00000042496	Prdm10	PR domain containing 10
chr9	107322441	107322941	501	*	3.01116	1.13057	143.448	1	1	0	7.86573e-09	7.68004e-07	up	significant	Distal Intergenic	9	107327712	107329452	1741	2	69536	ENSMUST00000194260.1	6511	ENSMUSG00000032579	Hemk1	HemK methyltransferase family member 1
chr12	35770527	35771027	501	*	2.54407	1.51838	143.428	1	1	0	7.84717e-09	7.68004e-07	up	significant	Distal Intergenic	12	35672380	35695118	22739	2	71581	ENSMUST00000222153.1	-75409	ENSMUSG00000113985	9130015A21Rik	RIKEN cDNA 9130015A21 gene
chr14	105255550	105256050	501	*	2.24724	0.712411	143.458	1	1	0	7.8503e-09	7.68004e-07	up	significant	Promoter (2-3kb)	14	105258573	105309298	50726	1	76273	ENSMUST00000181969.7	-2523	ENSMUSG00000053253	Ndfip2	Nedd4 family interacting protein 2
chr1	191435255	191435755	501	*	1.48984	2.38377	143.324	1	1	0	7.87576e-09	7.68267e-07	up	significant	Distal Intergenic	1	191436340	191465048	28709	2	102634668	ENSMUST00000192778.1	29293	ENSMUSG00000103114	Gm32200	predicted gene, 32200
chr7	130859436	130859936	501	*	2.8266	0.263258	143.681	1	1	0	7.88499e-09	7.68267e-07	up	significant	Intron (ENSMUST00000124096.7/14183, intron 2 of 6)	7	130865756	130913312	47557	1	101476	ENSMUST00000120441.7	-5820	ENSMUSG00000040268	Plekha1	pleckstrin homology domain containing, family A (phosphoinositide binding specific) member 1
chr17	45972343	45972843	501	*	2.43664	1.22881	143.345	1	1	0	7.88044e-09	7.68267e-07	up	significant	Distal Intergenic	17	46018712	46021372	2661	2	22339	ENSMUST00000143985.1	48529	ENSMUSG00000023951	Vegfa	vascular endothelial growth factor A
chr1	138329338	138329838	501	*	1.76753	1.77641	143.225	1	1	0	7.91333e-09	7.68272e-07	up	significant	Distal Intergenic	1	138273738	138289462	15725	1	338375	ENSMUST00000027643.5	55600	ENSMUSG00000026394	Atp6v1g3	ATPase, H+ transporting, lysosomal V1 subunit G3
chr3	90252517	90253017	501	*	1.43267	2.87439	143.237	1	1	0	7.90644e-09	7.68272e-07	up	significant	Promoter (1-2kb)	3	90254163	90264125	9963	1	74343	ENSMUST00000029545.14	-1146	ENSMUSG00000027936	Crtc2	CREB regulated transcription coactivator 2
chr8	34156540	34157040	501	*	1.90839	2.2265	143.242	1	1	0	7.90594e-09	7.68272e-07	up	significant	Promoter (1-2kb)	8	34158481	34165233	6753	1	67887	ENSMUST00000211637.1	-1441	ENSMUSG00000031532	Saraf	store-operated calcium entry-associated regulatory factor
chr14	25754701	25756801	2101	*	1.40741	3.48304	169.292	3	3	0	7.91464e-09	7.68272e-07	up	significant	Intron (ENSMUST00000069180.7/71918, intron 2 of 3)	14	25711642	25769039	57398	2	71918	ENSMUST00000069180.7	12238	ENSMUSG00000055538	Zcchc24	zinc finger, CCHC domain containing 24
chr15	94439082	94439582	501	*	1.85177	2.11899	143.26	1	1	0	7.90003e-09	7.68272e-07	up	significant	Intron (ENSMUST00000128797.1/223838, intron 1 of 3)	15	94394734	94465418	70685	2	223838	ENSMUST00000128797.1	25836	ENSMUSG00000022449	Adamts20	ADAM metallopeptidase with thrombospondin type 1 motif 20
chr15	101396526	101397026	501	*	2.30488	1.11219	143.24	1	1	0	7.91817e-09	7.68272e-07	up	significant	Exon (ENSMUST00000231016.1/ENSMUST00000231016.1, exon 3 of 4)	15	101411103	101419507	8405	1	110310	ENSMUST00000147662.7	-14077	ENSMUSG00000023039	Krt7	keratin 7
chr12	109871042	109871542	501	*	3.17776	0.0435234	143.965	1	1	0	7.94298e-09	7.69797e-07	up	significant	Distal Intergenic	12	109747964	109749458	1495	1	100040724	ENSMUST00000182300.1	123078	ENSMUSG00000097391	Mirg	miRNA containing gene
chr17	47958292	47958792	501	*	1.80072	2.63472	143.124	1	1	0	7.94781e-09	7.69797e-07	up	significant	Distal Intergenic	17	47867133	47924645	57513	2	74123	ENSMUST00000113265.7	-33647	ENSMUSG00000023991	Foxp4	forkhead box P4
chr17	62176445	62176945	501	*	1.74012	1.7585	143.122	1	1	0	7.95048e-09	7.69797e-07	up	significant	Distal Intergenic	17	62607319	62881144	273826	2	13640	ENSMUST00000078839.4	704199	ENSMUSG00000048915	Efna5	ephrin A5
chr6	93573931	93574431	501	*	2.19696	1.12485	143.032	1	1	0	7.99207e-09	7.72749e-07	up	significant	Distal Intergenic	6	93785303	93792539	7237	2	14924	ENSMUST00000204788.1	218108	ENSMUSG00000045095	Magi1	membrane associated guanylate kinase, WW and PDZ domain containing 1
chr7	72856402	72856902	501	*	2.85852	0.773619	143.163	1	1	0	7.98724e-09	7.72749e-07	up	significant	Distal Intergenic	7	73097749	73102068	4320	2	625243	ENSMUST00000205529.1	245166	ENSMUSG00000108383	Gm6567	predicted gene 6567
chr4	55594836	55595336	501	*	1.71582	2.11736	142.929	1	1	0	8.01961e-09	7.73486e-07	up	significant	Intron (ENSMUST00000135987.1/ENSMUST00000135987.1, intron 1 of 1)	4	55527143	55532466	5324	2	16600	ENSMUST00000107619.2	-62370	ENSMUSG00000003032	Klf4	Kruppel-like transcription factor 4 (gut)
chr4	151576339	151576839	501	*	2.3955	0.851378	143.015	1	1	0	8.00988e-09	7.73486e-07	up	significant	Intron (ENSMUST00000169423.8/100072, intron 4 of 24)	4	151470176	151861650	391475	2	100072	ENSMUST00000155685.7	284811	ENSMUSG00000014592	Camta1	calmodulin binding transcription activator 1
chr7	142083876	142085171	1296	*	2.01547	1.73019	158.899	2	2	0	8.0168e-09	7.73486e-07	up	significant	Exon (ENSMUST00000039926.9/18218, exon 4 of 7)	7	142079490	142095272	15783	2	18218	ENSMUST00000039926.9	10101	ENSMUSG00000037887	Dusp8	dual specificity phosphatase 8
chr8	103935170	103935670	501	*	3.06186	0.550018	143.251	1	1	0	8.02193e-09	7.73486e-07	up	significant	Distal Intergenic	8	104101625	104144511	42887	1	12562	ENSMUST00000034339.9	-165955	ENSMUSG00000031871	Cdh5	cadherin 5
chr3	143826502	143827002	501	*	2.48225	0.96971	142.962	1	1	0	8.02769e-09	7.73504e-07	up	significant	Exon (ENSMUST00000200176.1/ENSMUST00000200176.1, exon 6 of 6)	3	143694189	143712210	18022	2	621809	ENSMUST00000196279.1	-114292	ENSMUSG00000105279	Gm6260	predicted gene 6260
chr7	19543428	19543928	501	*	2.23614	1.66343	142.839	1	1	0	8.05647e-09	7.7574e-07	up	significant	Intron (ENSMUST00000058444.9/232947, intron 1 of 12)	7	19530800	19532982	2183	2	232947	ENSMUST00000209190.1	-10446	ENSMUSG00000051403	Ppp1r37	protein phosphatase 1, regulatory subunit 37
chr10	40629758	40630831	1074	*	2.49441	0.739426	158.8	2	2	0	8.07922e-09	7.77393e-07	up	significant	Promoter (<=1kb)	10	40630011	40649931	19921	1	70503	ENSMUST00000019977.7	0	ENSMUSG00000063428	Ddo	D-aspartate oxidase
chr4	156053057	156053557	501	*	2.38289	0.553761	142.841	1	1	0	8.08891e-09	7.7754e-07	up	significant	Promoter (<=1kb)	4	156053905	156053987	83	2	723865	ENSMUST00000083493.1	430	ENSMUSG00000065427	Mir429	microRNA 429
chr14	55724412	55724912	501	*	1.9448	1.57484	142.741	1	1	0	8.09193e-09	7.7754e-07	up	significant	Promoter (2-3kb)	14	55716325	55722263	5939	2	56187	ENSMUST00000163889.2	-2149	ENSMUSG00000040472	Rabggta	Rab geranylgeranyl transferase, a subunit
chr1	185274672	185275172	501	*	2.14867	1.62141	142.603	1	1	0	8.14362e-09	7.81967e-07	up	significant	Promoter (2-3kb)	1	185277798	185281695	3898	1	98732	ENSMUST00000195534.1	-2626	ENSMUSG00000039318	Rab3gap2	RAB3 GTPase activating protein subunit 2
chr2	167767929	167768429	501	*	2.18696	0.913197	142.57	1	1	0	8.16684e-09	7.82746e-07	up	significant	Distal Intergenic	2	167691181	167697801	6621	1	329562	ENSMUST00000130679.1	76748	ENSMUSG00000006462	A530013C23Rik	RIKEN cDNA A530013C23 gene
chr7	76226761	76227261	501	*	3.06327	-0.0474565	143.342	1	1	0	8.1686e-09	7.82746e-07	up	significant	Promoter (2-3kb)	7	76229887	77124698	894812	1	244071	ENSMUST00000156166.7	-2626	ENSMUSG00000025754	Agbl1	ATP/GTP binding protein-like 1
chr11	118438668	118439168	501	*	1.78005	1.66951	142.561	1	1	0	8.15735e-09	7.82746e-07	up	significant	Intron (ENSMUST00000124861.1/56745, intron 2 of 2)	11	118443471	118443850	380	1	56745	ENSMUST00000133558.2	-4303	ENSMUSG00000017446	C1qtnf1	C1q and tumor necrosis factor related protein 1
chr1	171424972	171425472	501	*	1.76975	3.33237	142.491	1	1	0	8.18011e-09	7.83309e-07	up	significant	Distal Intergenic	1	171419719	171420351	633	1	226654	ENSMUST00000194029.1	5253	ENSMUSG00000103711	Tstd1	thiosulfate sulfurtransferase (rhodanese)-like domain containing 1
chr4	100386556	100387056	501	*	2.22466	1.01609	142.484	1	1	0	8.19694e-09	7.84381e-07	up	significant	Intron (ENSMUST00000039630.5/26563, intron 4 of 8)	4	100478849	100550147	71299	1	381534	ENSMUST00000133493.8	-91793	ENSMUSG00000069733	Ube2u	ubiquitin-conjugating enzyme E2U (putative)
chr17	77637249	77637749	501	*	2.5599	1.59373	142.444	1	1	0	8.20689e-09	7.84793e-07	up	significant	Distal Intergenic	17	78200248	78376592	176345	1	50766	ENSMUST00000112498.2	-562499	ENSMUSG00000024074	Crim1	cysteine rich transmembrane BMP regulator 1
chr2	132352257	132352757	501	*	2.41114	1.44865	142.332	1	1	0	8.24925e-09	7.8482e-07	up	significant	Intron (ENSMUST00000110157.8/246313, intron 2 of 2)	2	132370329	132385400	15072	2	246313	ENSMUST00000049997.13	32643	ENSMUSG00000050558	Prokr2	prokineticin receptor 2
chr4	22583020	22583520	501	*	3.53253	0.346624	143.172	1	1	0	8.23195e-09	7.8482e-07	up	significant	Distal Intergenic	4	22490548	22493126	2579	1	105500046	ENSMUST00000203909.1	92472	ENSMUSG00000107859	Gm30731	predicted gene, 30731
chr4	155113975	155114475	501	*	2.04485	1.81543	142.32	1	1	0	8.24819e-09	7.8482e-07	up	significant	Intron (ENSMUST00000030915.10/76866, intron 10 of 13)	4	155110690	155128778	18089	1	76866	ENSMUST00000129415.1	3285	ENSMUSG00000029049	Morn1	MORN repeat containing 1
chr7	139602224	139602724	501	*	2.68763	0.713584	142.42	1	1	0	8.25453e-09	7.8482e-07	up	significant	Intron (ENSMUST00000196540.4/212124, intron 5 of 5)	7	139600951	139606658	5708	2	212124	ENSMUST00000196540.4	3934	ENSMUSG00000049571	Cfap46	cilia and flagella associated protein 46
chr8	8947623	8948123	501	*	2.24794	1.01172	142.327	1	1	0	8.25662e-09	7.8482e-07	up	significant	Distal Intergenic	8	9125412	9132288	6877	2	71249	ENSMUST00000208031.1	184165	ENSMUSG00000108848	4933430N04Rik	RIKEN cDNA 4933430N04 gene
chr11	65560769	65561269	501	*	3.13468	0.472986	142.755	1	1	0	8.23839e-09	7.8482e-07	up	significant	Distal Intergenic	11	65691728	65697014	5287	2	26398	ENSMUST00000140740.1	135745	ENSMUSG00000033352	Map2k4	mitogen-activated protein kinase kinase 4
chr11	75647796	75648296	501	*	2.38934	1.94557	142.296	1	1	0	8.25794e-09	7.8482e-07	up	significant	Promoter (<=1kb)	11	75646846	75647864	1019	1	19062	ENSMUST00000139856.1	950	ENSMUSG00000006127	Inpp5k	inositol polyphosphate 5-phosphatase K
chr15	101341926	101342426	501	*	2.37141	1.72492	142.346	1	1	0	8.24056e-09	7.8482e-07	up	significant	Intron (ENSMUST00000229584.1/ENSMUST00000229584.1, intron 1 of 4)	15	101348323	101364578	16256	2	74127	ENSMUST00000230909.1	22152	ENSMUSG00000037185	Krt80	keratin 80
chr18	56870624	56871124	501	*	2.06393	1.85658	142.3	1	1	0	8.25554e-09	7.8482e-07	up	significant	Intron (ENSMUST00000102912.7/320253, intron 1 of 4)	18	56803669	56925515	121847	2	320253	ENSMUST00000153044.1	54391	ENSMUSG00000032656	Marchf3	membrane associated ring-CH-type finger 3
chr7	44524516	44525553	1038	*	1.96601	2.08149	158.147	2	2	0	8.26895e-09	7.85331e-07	up	significant	Promoter (<=1kb)	7	44501699	44524656	22958	2	233199	ENSMUST00000165208.3	0	ENSMUSG00000038670	Mybpc2	myosin binding protein C, fast-type
chr6	114934087	114934587	501	*	2.54056	1.03947	142.278	1	1	0	8.28131e-09	7.85862e-07	up	significant	Intron (ENSMUST00000147639.7/232334, intron 2 of 5)	6	114861424	114921821	60398	2	232334	ENSMUST00000032459.13	-12266	ENSMUSG00000030315	Vgll4	vestigial like family member 4
chr17	12335041	12335541	501	*	2.63697	0.714153	142.326	1	1	0	8.28585e-09	7.85862e-07	up	significant	Distal Intergenic	17	12318853	12327250	8398	1	224523	ENSMUST00000181774.2	16188	ENSMUSG00000097350	4732491K20Rik	RIKEN cDNA 4732491K20 gene
chr3	98034644	98035144	501	*	1.53	2.44836	142.19	1	1	0	8.29425e-09	7.859e-07	up	significant	Exon (ENSMUST00000199630.1/ENSMUST00000199630.1, exon 1 of 1)	3	98013538	98150361	136824	1	18129	ENSMUST00000079812.7	21106	ENSMUSG00000027878	Notch2	notch 2
chr12	100958040	100959059	1020	*	2.08691	1.9548	158.064	2	2	0	8.29847e-09	7.859e-07	up	significant	Intron (ENSMUST00000068411.4/68339, intron 10 of 29)	12	100938046	100945173	7128	2	68339	ENSMUST00000223235.1	-12867	ENSMUSG00000021182	Ccdc88c	coiled-coil domain containing 88C
chr16	91839459	91841524	2066	*	1.91694	2.23804	168.074	3	2	0	8.30319e-09	7.859e-07	up	significant	Promoter (<=1kb)	16	91839699	91851316	11618	1	16443	ENSMUST00000154967.1	0	ENSMUSG00000022957	Itsn1	intersectin 1 (SH3 domain protein 1A)
chr14	31086366	31086866	501	*	2.38848	1.33456	142.166	1	1	0	8.31402e-09	7.86389e-07	up	significant	Promoter (2-3kb)	14	31084204	31088040	3837	1	66923	ENSMUST00000156407.1	2162	ENSMUSG00000042323	Pbrm1	polybromo 1
chr4	128855624	128856124	501	*	2.33847	1.70921	142.118	1	1	0	8.32736e-09	7.87116e-07	up	significant	Intron (ENSMUST00000138291.1/ENSMUST00000138291.1, intron 1 of 1)	4	128883580	128903565	19986	1	67525	ENSMUST00000147852.1	-27456	ENSMUSG00000041000	Trim62	tripartite motif-containing 62
chr4	117105157	117105657	501	*	2.28584	0.926958	142.089	1	1	0	8.35038e-09	7.88757e-07	up	significant	Promoter (<=1kb)	4	117105238	117108514	3277	1	19207	ENSMUST00000137209.1	0	ENSMUSG00000028681	Ptch2	patched 2
chr1	89698854	89699354	501	*	2.52022	0.425788	142.141	1	1	0	8.37481e-09	7.90528e-07	up	significant	Intron (ENSMUST00000027521.14/347722, intron 9 of 17)	1	89650529	89683908	33380	2	74403	ENSMUST00000186098.6	-14946	NA	4933400F21Rik	RIKEN cDNA 4933400F21 gene
chr3	119785179	119785679	501	*	1.70222	2.38906	141.935	1	1	0	8.39237e-09	7.91173e-07	up	significant	Promoter (<=1kb)	3	119760549	119784466	23918	2	56195	ENSMUST00000199026.4	-713	ENSMUSG00000028134	Ptbp2	polypyrimidine tract binding protein 2
chr11	117822695	117823195	501	*	1.89251	1.76161	141.94	1	1	0	8.39302e-09	7.91173e-07	up	significant	Promoter (2-3kb)	11	117824834	117825817	984	2	21877	ENSMUST00000150027.1	2622	ENSMUSG00000025574	Tk1	thymidine kinase 1
chr1	154833064	154833564	501	*	1.9916	1.96885	141.801	1	1	0	8.44608e-09	7.93053e-07	up	significant	Intron (ENSMUST00000211821.1/12290, intron 1 of 46)	1	154488044	154816941	328898	2	12290	ENSMUST00000238369.1	-16123	ENSMUSG00000004110	Cacna1e	calcium channel, voltage-dependent, R type, alpha 1E subunit
chr3	60480351	60480851	501	*	2.00211	1.67135	141.762	1	1	0	8.46263e-09	7.93053e-07	up	significant	Intron (ENSMUST00000195724.5/56758, intron 2 of 2)	3	60473079	60628200	155122	1	56758	ENSMUST00000192807.5	7272	ENSMUSG00000027763	Mbnl1	muscleblind like splicing regulator 1
chr4	106633312	106633812	501	*	1.79348	2.68284	141.843	1	1	0	8.42755e-09	7.93053e-07	up	significant	Promoter (2-3kb)	4	106635977	106637628	1652	1	230576	ENSMUST00000136505.1	-2165	ENSMUSG00000034919	Ttc22	tetratricopeptide repeat domain 22
chr4	119462826	119463326	501	*	1.78874	2.58722	141.813	1	1	0	8.43912e-09	7.93053e-07	up	significant	Intron (ENSMUST00000129150.1/332934, intron 2 of 2)	4	119444720	119467444	22725	1	332934	ENSMUST00000129150.1	18106	ENSMUSG00000070806	Zmynd12	zinc finger, MYND domain containing 12
chr6	29031136	29031636	501	*	1.78939	1.91931	141.765	1	1	0	8.45969e-09	7.93053e-07	up	significant	Distal Intergenic	6	29022619	29022691	73	1	387237	ENSMUST00000083535.1	8517	ENSMUSG00000065469	Mir129-1	microRNA 129-1
chr6	129535493	129535993	501	*	2.4411	1.05688	141.892	1	1	0	8.42599e-09	7.93053e-07	up	significant	Promoter (1-2kb)	6	129533551	129541237	7687	1	57436	ENSMUST00000204639.1	1942	ENSMUSG00000030161	Gabarapl1	GABA type A receptor associated protein like 1
chr10	125851679	125852179	501	*	2.40884	0.733189	141.815	1	1	0	8.46739e-09	7.93053e-07	up	significant	Distal Intergenic	10	125966219	125998013	31795	1	320398	ENSMUST00000217813.1	-114040	ENSMUSG00000020105	Lrig3	leucine-rich repeats and immunoglobulin-like domains 3
chr11	35003938	35004989	1052	*	2.30465	0.922885	157.621	2	2	0	8.4694e-09	7.93053e-07	up	significant	Distal Intergenic	11	35121224	35708507	587284	1	20564	ENSMUST00000069837.3	-116235	ENSMUSG00000056427	Slit3	slit guidance ligand 3
chr13	59701730	59702230	501	*	2.73671	0.98803	141.819	1	1	0	8.46636e-09	7.93053e-07	up	significant	Exon (ENSMUST00000224982.1/72219, exon 5 of 5)	13	59700083	59706181	6099	2	72219	ENSMUST00000066510.7	3951	ENSMUSG00000050876	Spata31d1a	spermatogenesis associated 31 subfamily D, member 1A
chr14	60866273	60866773	501	*	1.50098	2.6881	141.733	1	1	0	8.46996e-09	7.93053e-07	up	significant	Intron (ENSMUST00000063562.8/70478, intron 16 of 18)	14	60784638	60864738	80101	1	70478	ENSMUST00000223709.1	81635	ENSMUSG00000021993	Mipep	mitochondrial intermediate peptidase
chr2	147337991	147339070	1080	*	2.67491	0.738496	157.665	2	2	0	8.48207e-09	7.93653e-07	up	significant	Distal Intergenic	2	147361925	147366362	4438	1	18503	ENSMUST00000126068.8	-22855	ENSMUSG00000037034	Pax1	paired box 1
chr5	92204436	92204936	501	*	2.26086	2.91766	141.649	1	1	0	8.50334e-09	7.94099e-07	up	significant	Distal Intergenic	5	92210114	92212350	2237	2	57425	ENSMUST00000202847.1	7414	ENSMUSG00000029409	U90926	cDNA sequence U90926
chr5	148372301	148373575	1275	*	2.35228	1.2169	157.505	2	2	0	8.50397e-09	7.94099e-07	up	significant	Promoter (<=1kb)	5	148352153	148371546	19394	2	11987	ENSMUST00000138596.1	-755	ENSMUSG00000041313	Slc7a1	solute carrier family 7 (cationic amino acid transporter, y+ system), member 1
chr6	73188266	73188766	501	*	2.33684	1.67585	141.664	1	1	0	8.50301e-09	7.94099e-07	up	significant	Exon (ENSMUST00000064948.12/330355, exon 11 of 77)	6	73017742	73212663	194922	2	330355	ENSMUST00000204053.1	23897	ENSMUSG00000052861	Dnah6	dynein, axonemal, heavy chain 6
chr4	65318006	65318506	501	*	2.19875	1.13211	141.599	1	1	0	8.53406e-09	7.96375e-07	up	significant	Intron (ENSMUST00000084501.3/18491, intron 17 of 21)	4	65124174	65357509	233336	1	18491	ENSMUST00000084501.3	193832	ENSMUSG00000028370	Pappa	pregnancy-associated plasma protein A
chr1	72960189	72960689	501	*	2.15148	0.979946	141.374	1	1	0	8.62497e-09	7.96842e-07	up	significant	Distal Intergenic	1	73015691	73025507	9817	1	69449	ENSMUST00000185768.6	-55002	ENSMUSG00000101968	Teshl	testicular germ cell expressed HSF2 interacting lncRNA
chr4	34708016	34708516	501	*	2.50482	0.558192	141.583	1	1	0	8.57686e-09	7.96842e-07	up	significant	Intron (ENSMUST00000029971.11/69329, intron 11 of 12)	4	34688961	34719609	30649	2	69329	ENSMUST00000135563.1	11093	ENSMUSG00000028294	Cfap206	cilia and flagella associated protein 206
chr4	40839193	40839693	501	*	2.21674	1.31802	141.384	1	1	0	8.61626e-09	7.96842e-07	up	significant	Intron (ENSMUST00000030121.12/14595, intron 1 of 5)	4	40850056	40850138	83	2	100628614	ENSMUST00000177794.1	10445	ENSMUSG00000096377	Mir5123	microRNA 5123
chr4	155110561	155111061	501	*	2.52414	0.744096	141.404	1	1	0	8.63449e-09	7.96842e-07	up	significant	Promoter (<=1kb)	4	155110690	155128778	18089	1	76866	ENSMUST00000129415.1	0	ENSMUSG00000029049	Morn1	MORN repeat containing 1
chr5	39832517	39833017	501	*	3.03296	0.363719	141.952	1	1	0	8.55631e-09	7.96842e-07	up	significant	Distal Intergenic	5	39613935	39755475	141541	2	15476	ENSMUST00000117944.1	-77042	ENSMUSG00000051022	Hs3st1	heparan sulfate (glucosamine) 3-O-sulfotransferase 1
chr6	21655620	21657111	1492	*	3.06186	0.678714	157.392	2	2	0	8.63642e-09	7.96842e-07	up	significant	Intron (ENSMUST00000081542.5/16508, intron 1 of 5)	6	21799950	21851914	51965	2	269831	ENSMUST00000134635.1	194803	ENSMUSG00000029669	Tspan12	tetraspanin 12
chr7	28427712	28428212	501	*	3.04629	0.204639	141.92	1	1	0	8.62092e-09	7.96842e-07	up	significant	Intron (ENSMUST00000208199.1/233033, intron 1 of 12)	7	28399522	28436191	36670	2	233033	ENSMUST00000208199.1	7979	ENSMUSG00000109336	Samd4b	sterile alpha motif domain containing 4B
chr7	49398032	49398532	501	*	2.6718	0.630689	141.532	1	1	0	8.60489e-09	7.96842e-07	up	significant	3' UTR	7	49364721	49454642	89922	1	78286	ENSMUST00000064383.6	33311	ENSMUSG00000052512	Nav2	neuron navigator 2
chr7	67435643	67436982	1340	*	2.17444	1.47533	157.346	2	1	0	8.55456e-09	7.96842e-07	up	significant	Intron (ENSMUST00000208755.1/ENSMUST00000208755.1, intron 1 of 2)	7	67251809	67372858	121050	2	17258	ENSMUST00000133074.1	-62785	ENSMUSG00000030557	Mef2a	myocyte enhancer factor 2A
chr9	73319754	73320254	501	*	1.45359	2.58954	141.326	1	1	0	8.63e-09	7.96842e-07	up	significant	Distal Intergenic	9	73114596	73122382	7787	1	225215	ENSMUST00000165177.1	205158	ENSMUSG00000032215	Rsl24d1	ribosomal L24 domain containing 1
chr9	92402573	92403073	501	*	1.44551	2.53388	141.466	1	1	0	8.57485e-09	7.96842e-07	up	significant	Distal Intergenic	9	92351085	92357876	6792	1	78459	ENSMUST00000135182.2	51488	ENSMUSG00000074139	Plscr1l1	phospholipid scramblase 1 like 1
chr14	66258733	66259233	501	*	2.66715	0.476107	141.538	1	1	0	8.61971e-09	7.96842e-07	up	significant	Intron (ENSMUST00000022622.13/19229, intron 1 of 30)	14	66153844	66280982	127139	2	19229	ENSMUST00000111121.1	21749	ENSMUSG00000059456	Ptk2b	PTK2 protein tyrosine kinase 2 beta
chr15	101713643	101714143	501	*	3.1275	0.0648123	142.188	1	1	0	8.58914e-09	7.96842e-07	up	significant	Promoter (<=1kb)	15	101707070	101712898	5829	2	110308	ENSMUST00000023709.6	-745	ENSMUSG00000061527	Krt5	keratin 5
chr17	86468725	86469225	501	*	2.20428	2.45888	141.383	1	1	0	8.60859e-09	7.96842e-07	up	significant	Intron (ENSMUST00000097275.8/18754, intron 2 of 14)	17	86490562	86496112	5551	1	18754	ENSMUST00000150486.1	-21337	ENSMUSG00000045038	Prkce	protein kinase C, epsilon
chr18	74890420	74890920	501	*	1.92218	1.57945	141.356	1	1	0	8.62242e-09	7.96842e-07	up	significant	Distal Intergenic	18	74944876	74961262	16387	2	16891	ENSMUST00000235783.1	70342	ENSMUSG00000053846	Lipg	lipase, endothelial
chr18	82469900	82470400	501	*	1.83163	1.49891	141.36	1	1	0	8.62117e-09	7.96842e-07	up	significant	Distal Intergenic	18	82475146	82558703	83558	1	17196	ENSMUST00000091789.10	-4746	ENSMUSG00000041607	Mbp	myelin basic protein
chr19	43894027	43895124	1098	*	2.55627	1.84235	157.214	2	2	0	8.60144e-09	7.96842e-07	up	significant	Intron (ENSMUST00000212396.1/71972, intron 4 of 15)	19	43847763	43890691	42929	2	71972	ENSMUST00000212048.1	-3336	ENSMUSG00000025195	Dnmbp	dynamin binding protein
chr1	181441504	181442004	501	*	1.83592	2.18337	141.271	1	1	0	8.65352e-09	7.97361e-07	up	significant	Intron (ENSMUST00000161880.7/72978, intron 3 of 5)	1	181509633	181511451	1819	2	403180	ENSMUST00000058825.4	69447	ENSMUSG00000050625	Ccdc121rt1	coiled-coil domain containing 121, retrogene 1
chr7	113347235	113347735	501	*	1.99689	2.05082	141.283	1	1	0	8.64946e-09	7.97361e-07	up	significant	Promoter (<=1kb)	7	113315626	113347285	31660	2	68815	ENSMUST00000117577.7	0	ENSMUSG00000038187	Btbd10	BTB domain containing 10
chr19	45835457	45835957	501	*	2.08475	1.77041	141.246	1	1	0	8.66598e-09	7.97982e-07	up	significant	Intron (ENSMUST00000045396.8/71617, intron 24 of 25)	19	45792346	45816061	23716	2	80906	ENSMUST00000162528.8	-19396	ENSMUSG00000025221	Kcnip2	Kv channel-interacting protein 2
chr7	16028489	16028989	501	*	2.50805	1.3799	141.251	1	1	0	8.67218e-09	7.98024e-07	up	significant	Intron (ENSMUST00000210781.1/243842, intron 1 of 14)	7	15970672	16047921	77250	2	243842	ENSMUST00000210781.1	18932	ENSMUSG00000070808	Bicra	BRD4 interacting chromatin remodeling complex associated protein
chr4	120272082	120272582	501	*	2.72015	0.838946	141.264	1	1	0	8.69594e-09	7.98626e-07	up	significant	Intron (ENSMUST00000102656.3/329934, intron 1 of 1)	4	120267079	120287349	20271	2	329934	ENSMUST00000102656.3	14767	ENSMUSG00000052135	Foxo6	forkhead box O6
chr5	124851518	124853530	2013	*	2.40366	3.25576	166.905	3	3	0	8.69328e-09	7.98626e-07	up	significant	Promoter (<=1kb)	5	124836070	124851583	15514	2	215707	ENSMUST00000143268.1	0	ENSMUSG00000037979	Ccdc92	coiled-coil domain containing 92
chr8	109514585	109515781	1197	*	2.12639	1.78133	156.965	2	2	0	8.68906e-09	7.98626e-07	up	significant	Intron (ENSMUST00000034162.7/56523, intron 5 of 20)	8	109495044	109542640	47597	1	56523	ENSMUST00000212003.1	19541	ENSMUSG00000031727	Pmfbp1	polyamine modulated factor 1 binding protein 1
chr5	116413547	116414047	501	*	2.54125	1.42949	141.154	1	1	0	8.71094e-09	7.9935e-07	up	significant	Promoter (1-2kb)	5	116408940	116415892	6953	2	80888	ENSMUST00000133335.1	1845	ENSMUSG00000041548	Hspb8	heat shock protein 8
chr18	27825482	27825982	501	*	2.71867	0.512788	141.301	1	1	0	8.71532e-09	7.9935e-07	up	significant	Intron (ENSMUST00000234286.1/ENSMUST00000234286.1, intron 3 of 4)	18	28862850	28998176	135327	1	320624	ENSMUST00000234127.1	-1036868	ENSMUSG00000117473	4930474G06Rik	RIKEN cDNA 4930474G06 gene
chr9	44083759	44085108	1350	*	1.372	3.45767	156.811	2	2	0	8.74063e-09	8.00655e-07	up	significant	Promoter (<=1kb)	9	44084939	44094477	9539	1	53376	ENSMUST00000065461.8	0	ENSMUSG00000032010	Usp2	ubiquitin specific peptidase 2
chr13	55182438	55183809	1372	*	1.94701	2.3596	156.814	2	1	1	8.74105e-09	8.00655e-07	up	significant	Distal Intergenic	13	55209782	55315755	105974	1	18193	ENSMUST00000224973.1	-25973	ENSMUSG00000021488	Nsd1	nuclear receptor-binding SET-domain protein 1
chr1	179930752	179931754	1003	*	1.89801	1.5785	156.707	2	2	0	8.7838e-09	8.03055e-07	up	significant	Distal Intergenic	1	179960472	180163156	202685	1	226751	ENSMUST00000097453.8	-28718	ENSMUSG00000026490	Cdc42bpa	CDC42 binding protein kinase alpha
chr4	149571640	149572140	501	*	1.39919	2.99022	140.927	1	1	0	8.79034e-09	8.03055e-07	up	significant	Distal Intergenic	4	149586468	149648899	62432	1	65945	ENSMUST00000105691.7	-14328	ENSMUSG00000039953	Clstn1	calsyntenin 1
chr6	17816871	17817371	501	*	2.31685	1.82006	140.947	1	1	0	8.78749e-09	8.03055e-07	up	significant	Intron (ENSMUST00000129105.1/64213, intron 2 of 2)	6	17840537	17848461	7925	1	64213	ENSMUST00000130084.7	-23166	ENSMUSG00000029534	St7	suppression of tumorigenicity 7
chr12	69127641	69128141	501	*	2.26846	0.850984	140.992	1	1	0	8.78494e-09	8.03055e-07	up	significant	Distal Intergenic	12	69158358	69159054	697	2	20090	ENSMUST00000094291.2	30913	ENSMUSG00000034892	Rps29	ribosomal protein S29
chr4	85434704	85435204	501	*	2.5269	1.98245	140.902	1	1	0	8.8057e-09	8.03931e-07	up	significant	Intron (ENSMUST00000107189.7/20404, intron 7 of 7)	4	85376341	85387604	11264	1	20404	ENSMUST00000133109.1	58363	ENSMUSG00000028488	Sh3gl2	SH3-domain GRB2-like 2
chr18	4037028	4037528	501	*	1.70074	2.29285	140.845	1	1	0	8.82496e-09	8.0516e-07	up	significant	Distal Intergenic	18	4165832	4182232	16401	1	67328	ENSMUST00000025076.9	-128304	ENSMUSG00000024233	Lyzl1	lysozyme-like 1
chr3	9589761	9590261	501	*	2.02306	1.4675	140.829	1	1	0	8.83648e-09	8.05683e-07	up	significant	Intron (ENSMUST00000041124.12/170753, intron 1 of 8)	3	9427020	9610085	183066	2	170753	ENSMUST00000041124.12	19824	ENSMUSG00000040209	Zfp704	zinc finger protein 704
chr12	86856762	86857770	1009	*	1.79549	1.83786	156.514	2	2	0	8.85342e-09	8.06699e-07	up	significant	Distal Intergenic	12	86880701	86884798	4098	2	238330	ENSMUST00000038422.7	27028	ENSMUSG00000034168	Irf2bpl	interferon regulatory factor 2 binding protein-like
chr10	75097026	75097526	501	*	1.95953	2.92375	140.693	1	1	0	8.88617e-09	8.08866e-07	up	significant	Intron (ENSMUST00000164107.2/110279, intron 1 of 22)	10	75060592	75184921	124330	1	110279	ENSMUST00000164107.2	36434	ENSMUSG00000009681	Bcr	BCR activator of RhoGEF and GTPase
chr18	14045294	14045794	501	*	2.76709	0.0410752	141.19	1	1	0	8.88883e-09	8.08866e-07	up	significant	Distal Intergenic	18	13687013	13972787	285775	2	225207	ENSMUST00000025288.8	-72507	ENSMUSG00000024420	Zfp521	zinc finger protein 521
chr1	139301357	139301857	501	*	2.43943	0.791967	140.628	1	1	0	8.94161e-09	8.09137e-07	up	significant	Intron (ENSMUST00000059825.11/170788, intron 5 of 11)	1	139248726	139328248	79523	2	170788	ENSMUST00000200340.1	26391	ENSMUSG00000063681	Crb1	crumbs family member 1, photoreceptor morphogenesis associated
chr2	124618462	124618962	501	*	2.2514	1.37263	140.575	1	1	0	8.94415e-09	8.09137e-07	up	significant	Intron (ENSMUST00000103241.7/214968, intron 5 of 20)	2	124610601	124665957	55357	1	214968	ENSMUST00000103240.8	7861	ENSMUSG00000027200	Sema6d	sema domain, transmembrane domain (TM), and cytoplasmic domain, (semaphorin) 6D
chr6	21277536	21278036	501	*	2.7932	-0.0624323	141.189	1	1	0	8.93601e-09	8.09137e-07	up	significant	Intron (ENSMUST00000081542.5/16508, intron 1 of 5)	6	21215503	21729805	514303	1	16508	ENSMUST00000081542.5	62033	ENSMUSG00000060882	Kcnd2	potassium voltage-gated channel, Shal-related family, member 2
chr6	32330094	32330594	501	*	2.56057	3.34884	140.665	1	1	0	8.898e-09	8.09137e-07	up	significant	Intron (ENSMUST00000115096.3/243743, intron 3 of 31)	6	32511073	32515576	4504	1	319849	ENSMUST00000150314.1	-180479	ENSMUSG00000086763	Plxna4os1	plexin A4, opposite strand 1
chr6	72852067	72852567	501	*	2.1648	1.15534	140.602	1	1	0	8.93504e-09	8.09137e-07	up	significant	Intron (ENSMUST00000068697.10/74287, intron 3 of 6)	6	72848236	72858894	10659	2	74287	ENSMUST00000203431.1	6327	ENSMUSG00000055239	Kcmf1	potassium channel modulatory factor 1
chr10	89543901	89544401	501	*	-1.28667	3.53257	140.591	1	0	1	8.92792e-09	8.09137e-07	down	significant	Distal Intergenic	10	89454373	89533585	79213	2	20186	ENSMUST00000105297.1	-10316	ENSMUSG00000047638	Nr1h4	nuclear receptor subfamily 1, group H, member 4
chr11	20982395	20983562	1168	*	2.01921	2.33267	156.277	2	2	0	8.94055e-09	8.09137e-07	up	significant	Distal Intergenic	11	21091291	21143005	51715	1	67245	ENSMUST00000156122.7	-107729	ENSMUSG00000020134	Peli1	pellino 1
chr11	76806480	76806980	501	*	2.47268	0.358052	140.76	1	1	0	8.92907e-09	8.09137e-07	up	significant	Promoter (1-2kb)	11	76805716	76808826	3111	2	12874	ENSMUST00000132796.1	1846	ENSMUSG00000020841	Cpd	carboxypeptidase D
chr17	83037498	83037998	501	*	2.67302	0.714601	140.762	1	1	0	8.90722e-09	8.09137e-07	up	significant	Intron (ENSMUST00000234063.1/100503434, intron 2 of 3)	17	83033594	83078225	44632	2	100503434	ENSMUST00000234063.1	40227	ENSMUSG00000117399	Gm19689	predicted gene, 19689
chr4	8100702	8101922	1221	*	2.59979	0.576358	156.289	2	2	0	8.99459e-09	8.13171e-07	up	significant	Distal Intergenic	4	8143362	8239041	95680	2	12319	ENSMUST00000066674.7	137119	ENSMUSG00000041261	Car8	carbonic anhydrase 8
chr1	135929767	135930267	501	*	1.89836	1.67579	140.405	1	1	0	9.00949e-09	8.13642e-07	up	significant	Distal Intergenic	1	135871395	135919207	47813	2	18772	ENSMUST00000027667.12	-10560	ENSMUSG00000026413	Pkp1	plakophilin 1
chr16	42322820	42323320	501	*	2.63999	0.908383	140.456	1	1	0	9.01733e-09	8.13642e-07	up	significant	Intron (ENSMUST00000102817.4/14432, intron 1 of 2)	16	42248442	42340651	92210	2	14432	ENSMUST00000102817.4	17331	ENSMUSG00000047261	Gap43	growth associated protein 43
chr19	37545641	37546141	501	*	2.78597	0.23037	140.766	1	1	0	9.01329e-09	8.13642e-07	up	significant	Intron (ENSMUST00000238954.1/107371, intron 2 of 22)	19	37550418	37684059	133642	1	107371	ENSMUST00000066439.7	-4277	ENSMUSG00000053799	Exoc6	exocyst complex component 6
chr1	61849007	61849507	501	*	2.44755	1.34132	140.295	1	1	0	9.06417e-09	8.14637e-07	up	significant	Intron (ENSMUST00000138768.7/72823, intron 2 of 4)	1	61639243	62642284	1003042	1	72823	ENSMUST00000094906.3	209764	ENSMUSG00000052062	Pard3b	par-3 family cell polarity regulator beta
chr2	161834752	161835252	501	*	2.47263	1.89973	140.319	1	1	0	9.04728e-09	8.14637e-07	up	significant	Intron (ENSMUST00000109443.7/19281, intron 9 of 30)	2	161698009	161800155	102147	2	19281	ENSMUST00000153770.1	-34597	ENSMUSG00000053141	Ptprt	protein tyrosine phosphatase receptor type T
chr5	120207265	120207765	501	*	1.84898	2.34961	140.236	1	1	0	9.07776e-09	8.14637e-07	up	significant	Distal Intergenic	5	120175725	120197969	22245	1	74111	ENSMUST00000202788.1	31540	ENSMUSG00000029594	Rbm19	RNA binding motif protein 19
chr6	51863200	51863700	501	*	1.92936	1.8207	140.307	1	1	0	9.05002e-09	8.14637e-07	up	significant	Intron (ENSMUST00000204778.2/54353, intron 11 of 12)	6	51859104	51871929	12826	2	54353	ENSMUST00000205174.1	8229	ENSMUSG00000059182	Skap2	src family associated phosphoprotein 2
chr6	127174320	127174820	501	*	2.2348	0.765442	140.296	1	1	0	9.07443e-09	8.14637e-07	up	significant	Intron (ENSMUST00000180811.1/77558, intron 1 of 2)	6	127146023	127152193	6171	2	12444	ENSMUST00000201902.3	-22127	ENSMUSG00000000184	Ccnd2	cyclin D2
chr9	32226970	32227470	501	*	2.18416	1.34481	140.326	1	1	0	9.04755e-09	8.14637e-07	up	significant	Promoter (2-3kb)	9	32224592	32245983	21392	1	330914	ENSMUST00000183121.1	2378	ENSMUSG00000041444	Arhgap32	Rho GTPase activating protein 32
chr13	38255514	38256014	501	*	1.72014	2.40654	140.227	1	1	0	9.08106e-09	8.14637e-07	up	significant	Distal Intergenic	13	38221119	38226980	5862	1	67797	ENSMUST00000223893.1	34395	ENSMUSG00000021431	Snrnp48	small nuclear ribonucleoprotein 48 (U11/U12)
chr18	56670258	56670758	501	*	2.57547	1.0259	140.326	1	1	0	9.06252e-09	8.14637e-07	up	significant	Distal Intergenic	18	56707813	56753424	45612	1	16906	ENSMUST00000025486.8	-37055	ENSMUSG00000024590	Lmnb1	lamin B1
chr19	47869477	47870752	1276	*	2.20359	0.954386	156.004	2	2	0	9.05967e-09	8.14637e-07	up	significant	Promoter (<=1kb)	19	47870262	47886298	16037	1	68214	ENSMUST00000135016.2	0	ENSMUSG00000025069	Gsto2	glutathione S-transferase omega 2
chr6	99934158	99934658	501	*	1.76368	1.95938	140.202	1	1	0	9.09306e-09	8.15189e-07	up	significant	Intron (ENSMUST00000204298.1/ENSMUST00000204298.1, intron 2 of 2)	6	99722105	99726392	4288	2	50501	ENSMUST00000203738.1	-207766	ENSMUSG00000030069	Prok2	prokineticin 2
[truncated: 80,693 more rows]
