# Supplementary material for: Organ‐Specific and Conserved Regulatory Logic Orchestrates Gene Expression in the Embryonic Mesothelium
Source: Adv Sci (Weinh). 2026 Apr 3;13(34):e17640. doi: 10.1002/advs.202517640 (PMC13285154; doi:10.1002/advs.202517640)
Supplement: Supplementary file 2 — Supporting File 2: advs75112‐sup‐0002‐TableS1‐S12.zip. [Correction added on 6 April 2026 after first online publication: Supplementary File “advs75112‐sup‐0001‐SuppMat.docx” is updated.] [file ADVS-13-e17640-s002.zip › Additional file 8. Table S8.xlsx]

## Sheet: Sheet1
Table 7: GRN prediction output by SCENIC+ for analysis encompassing the epicardium, vascular endothelial cells, and ventricular cardiomyocytes. Only direct regulons are shown.
Region	Gene	importance_R2G	rho_R2G	importance_x_rho	importance_x_abs_rho	TF	is_extended	eRegulon_name	Gene_signature_name	Region_signature_name	importance_TF2G	regulation	rho_TF2G	triplet_rank
chr2:73774008-73774508	Atp5g3	0.132552	0.534255	0.0708166	0.0708166	Nkx2-5	FALSE	Nkx2-5_direct_+/+	Nkx2-5_direct_+/+_(676g)	Nkx2-5_direct_+/+_(900r)	9.99088	1	0.846279	0
chr5:109556850-109557350	Crlf2	0.253278	0.308641	0.0781721	0.0781721	Fli1	FALSE	Fli1_direct_+/+	Fli1_direct_+/+_(1575g)	Fli1_direct_+/+_(5091r)	1.82195	1	0.839244	1
chr5:77126411-77126911	Hopx	0.0842146	0.514354	0.0433161	0.0433161	Nkx2-5	FALSE	Nkx2-5_direct_+/+	Nkx2-5_direct_+/+_(676g)	Nkx2-5_direct_+/+_(900r)	9.84343	1	0.837133	2
chr12:11455754-11456254	Rad51ap2	0.216857	-0.0594573	-0.0128937	0.0128937	Klf12	FALSE	Klf12_direct_+/-	Klf12_direct_+/-_(96g)	Klf12_direct_+/-_(187r)	1.58129	1	0.106998	3
chr5:109556850-109557350	Crlf2	0.253278	0.308641	0.0781721	0.0781721	Ets1	FALSE	Ets1_direct_+/+	Ets1_direct_+/+_(1537g)	Ets1_direct_+/+_(5288r)	0.997131	1	0.837203	4
chrX:114474362-114474862	Klhl4	0.541295	0.425859	0.230515	0.230515	Sox17	FALSE	Sox17_direct_+/+	Sox17_direct_+/+_(583g)	Sox17_direct_+/+_(653r)	5.07194	1	0.889555	5
chr6:133105192-133105692	Smim10l1	0.608605	0.159329	0.0969684	0.0969684	Fermt2	FALSE	Fermt2_direct_+/+	Fermt2_direct_+/+_(1085g)	Fermt2_direct_+/+_(1245r)	1.77518	1	0.363607	6
chr12:108793869-108794369	Yy1	0.0489509	0.156084	0.00764043	0.00764043	Yy1	FALSE	Yy1_direct_+/+	Yy1_direct_+/+_(459g)	Yy1_direct_+/+_(581r)	4.92445	1	1	7
chr6:133105192-133105692	Smim10l1	0.608605	0.159329	0.0969684	0.0969684	Cxxc1	FALSE	Cxxc1_direct_+/+	Cxxc1_direct_+/+_(91g)	Cxxc1_direct_+/+_(92r)	0.146106	1	0.217443	8
chr17:65961485-65961985	Ndufv2	0.01324	-0.245988	-0.00325687	0.00325687	Tbx20	FALSE	Tbx20_direct_+/-	Tbx20_direct_+/-_(42g)	Tbx20_direct_+/-_(36r)	7.76952	1	0.763708	9
chr5:109556850-109557350	Crlf2	0.253278	0.308641	0.0781721	0.0781721	Elk3	FALSE	Elk3_direct_+/+	Elk3_direct_+/+_(1433g)	Elk3_direct_+/+_(3907r)	1.69687	1	0.824178	10
chrX:123103243-123103743	Cldn34c1	1	-0.116532	-0.116532	0.116532	Klf6	FALSE	Klf6_direct_+/-	Klf6_direct_+/-_(527g)	Klf6_direct_+/-_(985r)	0.469048	1	0.228639	11
chr9:18291975-18292475	Chordc1	0.349182	0.280916	0.0980907	0.0980907	Phf5a	FALSE	Phf5a_direct_+/+	Phf5a_direct_+/+_(515g)	Phf5a_direct_+/+_(579r)	1.04459	1	0.516452	12
chr5:32713714-32714214	Yes1	0.0569292	0.142131	0.00809141	0.00809141	Ets2	FALSE	Ets2_direct_+/+	Ets2_direct_+/+_(1084g)	Ets2_direct_+/+_(3569r)	1.62577	1	0.866448	13
chr2:17458546-17459046	Nebl	0.0820663	0.54285	0.0445497	0.0445497	Tbx20	FALSE	Tbx20_direct_+/+	Tbx20_direct_+/+_(527g)	Tbx20_direct_+/+_(612r)	11.3245	1	0.820011	14
chr10:17797166-17797666	Txlnb	0.0746835	0.521102	0.0389177	0.0389177	Nkx2-5	FALSE	Nkx2-5_direct_+/+	Nkx2-5_direct_+/+_(676g)	Nkx2-5_direct_+/+_(900r)	9.07264	1	0.720355	15
chr13:73336784-73337284	Ndufs6	0.0995567	0.495742	0.0493544	0.0493544	Tbx20	FALSE	Tbx20_direct_+/+	Tbx20_direct_+/+_(527g)	Tbx20_direct_+/+_(612r)	5.98643	1	0.786621	16
chr8:70001335-70001835	Ndufa13	0.0723292	0.492194	0.0356	0.0356	Nkx2-5	FALSE	Nkx2-5_direct_+/+	Nkx2-5_direct_+/+_(676g)	Nkx2-5_direct_+/+_(900r)	11.1818	1	0.838362	17
chr2:151535887-151536387	Fkbp1a	0.0854222	-0.152102	-0.0129929	0.0129929	Ets1	FALSE	Ets1_direct_+/-	Ets1_direct_+/-_(216g)	Ets1_direct_+/-_(326r)	2.64335	1	0.872197	18
chr5:151650972-151651472	Rfc3	0.284709	0.119907	0.0341386	0.0341386	E2f1	FALSE	E2f1_direct_+/+	E2f1_direct_+/+_(233g)	E2f1_direct_+/+_(387r)	1.76192	1	0.344157	19
chr7:128205979-128206479	Cox6a2	0.123475	0.541783	0.0668969	0.0668969	Nkx2-5	FALSE	Nkx2-5_direct_+/+	Nkx2-5_direct_+/+_(676g)	Nkx2-5_direct_+/+_(900r)	10.9008	1	0.821754	20
chr5:32713714-32714214	Yes1	0.0569292	0.142131	0.00809141	0.00809141	Ets1	FALSE	Ets1_direct_+/+	Ets1_direct_+/+_(1537g)	Ets1_direct_+/+_(5288r)	2.80907	1	0.880792	21
chr17:26699790-26700290	Nkx2-5	0.0355752	0.518089	0.0184311	0.0184311	Nkx2-5	FALSE	Nkx2-5_direct_+/+	Nkx2-5_direct_+/+_(676g)	Nkx2-5_direct_+/+_(900r)	25.895	1	1	22
chr19:24937070-24937570	Pgm5	0.0625728	0.516606	0.0323255	0.0323255	Tbx20	FALSE	Tbx20_direct_+/+	Tbx20_direct_+/+_(527g)	Tbx20_direct_+/+_(612r)	6.92265	1	0.643498	23
chr16:85538455-85538955	Cyyr1	0.130736	0.46779	0.0611569	0.0611569	Ets1	FALSE	Ets1_direct_+/+	Ets1_direct_+/+_(1537g)	Ets1_direct_+/+_(5288r)	2.87699	1	0.949913	24
chr17:26852405-26852905	Nkx2-5	0.0760354	0.540059	0.0410636	0.0410636	Nkx2-5	FALSE	Nkx2-5_direct_+/+	Nkx2-5_direct_+/+_(676g)	Nkx2-5_direct_+/+_(900r)	25.895	1	1	25
chr4:93335125-93335625	Tusc1	1	-0.211537	-0.211537	0.211537	Wt1	FALSE	Wt1_direct_+/-	Wt1_direct_+/-_(1107g)	Wt1_direct_+/-_(2116r)	0.865452	1	0.318591	26
chr11:96214615-96215115	Atp5g1	0.096575	0.504411	0.0487135	0.0487135	Tbx20	FALSE	Tbx20_direct_+/+	Tbx20_direct_+/+_(527g)	Tbx20_direct_+/+_(612r)	6.66545	1	0.782137	27
chr13:64155174-64155674	Habp4	0.0963744	0.501922	0.0483724	0.0483724	Nkx2-5	FALSE	Nkx2-5_direct_+/+	Nkx2-5_direct_+/+_(676g)	Nkx2-5_direct_+/+_(900r)	4.56607	1	0.619177	28
chrX:71149479-71149979	Mamld1	0.130414	0.182112	0.02375	0.02375	Sox17	FALSE	Sox17_direct_+/+	Sox17_direct_+/+_(583g)	Sox17_direct_+/+_(653r)	4.17101	1	0.602964	29
chr1:133492393-133492893	Sox13	0.0781688	0.252587	0.0197444	0.0197444	Sox7	FALSE	Sox7_direct_+/+	Sox7_direct_+/+_(613g)	Sox7_direct_+/+_(806r)	0.906734	1	0.770022	30
chrX:114474362-114474862	Klhl4	0.541295	0.425859	0.230515	0.230515	Sox18	FALSE	Sox18_direct_+/+	Sox18_direct_+/+_(389g)	Sox18_direct_+/+_(484r)	2.12293	1	0.932447	31
chr5:32713714-32714214	Yes1	0.0569292	0.142131	0.00809141	0.00809141	Elk3	FALSE	Elk3_direct_+/+	Elk3_direct_+/+_(1433g)	Elk3_direct_+/+_(3907r)	0.789304	1	0.901592	32
chr15:97004064-97004564	Slc38a4	0.0590723	0.45145	0.0266682	0.0266682	Nkx2-5	FALSE	Nkx2-5_direct_+/+	Nkx2-5_direct_+/+_(676g)	Nkx2-5_direct_+/+_(900r)	4.64794	1	0.638443	33
chr15:25918735-25919235	Retreg1	0.137491	0.505759	0.0695375	0.0695375	Nkx2-5	FALSE	Nkx2-5_direct_+/+	Nkx2-5_direct_+/+_(676g)	Nkx2-5_direct_+/+_(900r)	7.25352	1	0.751366	34
chr10:29313254-29313754	Soga3	0.265482	-0.499917	-0.132719	0.132719	Wt1	FALSE	Wt1_direct_+/-	Wt1_direct_+/-_(1107g)	Wt1_direct_+/-_(2116r)	2.09214	1	0.648556	35
chr5:15970419-15970919	Cacna2d1	0.0771985	0.509997	0.039371	0.039371	Nkx2-5	FALSE	Nkx2-5_direct_+/+	Nkx2-5_direct_+/+_(676g)	Nkx2-5_direct_+/+_(900r)	5.62519	1	0.69188	36
chr6:142568119-142568619	Ldhb	0.102045	0.541087	0.0552152	0.0552152	Tbx20	FALSE	Tbx20_direct_+/+	Tbx20_direct_+/+_(527g)	Tbx20_direct_+/+_(612r)	9.80519	1	0.804292	37
chr9:71663483-71663983	Cgnl1	0.0628803	-0.559542	-0.0351842	0.0351842	Nkx2-5	FALSE	Nkx2-5_direct_-/-	Nkx2-5_direct_-/-_(197g)	Nkx2-5_direct_-/-_(238r)	7.8075	-1	-0.708934	38
chr3:19665303-19665803	Trim55	0.0494218	0.505311	0.0249733	0.0249733	Nkx2-5	FALSE	Nkx2-5_direct_+/+	Nkx2-5_direct_+/+_(676g)	Nkx2-5_direct_+/+_(900r)	12.1172	1	0.818806	39
chr5:151650972-151651472	Rfc3	0.284709	0.119907	0.0341386	0.0341386	Phf5a	FALSE	Phf5a_direct_+/+	Phf5a_direct_+/+_(515g)	Phf5a_direct_+/+_(579r)	0.978094	1	0.347605	40
chr17:64748047-64748547	Man2a1	0.136089	-0.598429	-0.0814398	0.0814398	Nkx2-5	FALSE	Nkx2-5_direct_-/-	Nkx2-5_direct_-/-_(197g)	Nkx2-5_direct_-/-_(238r)	6.39165	-1	-0.792477	41
chr5:32713714-32714214	Yes1	0.0569292	0.142131	0.00809141	0.00809141	Fli1	FALSE	Fli1_direct_+/+	Fli1_direct_+/+_(1575g)	Fli1_direct_+/+_(5091r)	2.17824	1	0.900697	42
chr17:56256272-56256772	Dpp9	0.0267195	0.210991	0.00563758	0.00563758	Ets2	FALSE	Ets2_direct_+/+	Ets2_direct_+/+_(1084g)	Ets2_direct_+/+_(3569r)	0.46246	1	0.36594	43
chr2:9961502-9962002	Atp5c1	0.151948	0.556839	0.0846102	0.0846102	Tbx20	FALSE	Tbx20_direct_+/+	Tbx20_direct_+/+_(527g)	Tbx20_direct_+/+_(612r)	5.34342	1	0.8112	44
chr9:4260193-4260693	Aasdhppt	0.529266	0.260394	0.137818	0.137818	Wt1	FALSE	Wt1_direct_-/+	Wt1_direct_-/+_(1384g)	Wt1_direct_-/+_(2658r)	1.12104	-1	-0.352315	45
chr8:104631258-104631758	Rrad	0.0730268	0.551191	0.0402517	0.0402517	Wt1	FALSE	Wt1_direct_-/+	Wt1_direct_-/+_(1384g)	Wt1_direct_-/+_(2658r)	5.6481	-1	-0.793047	46
chr1:111864540-111865040	Dsel	0.358654	-0.405044	-0.145271	0.145271	Wt1	FALSE	Wt1_direct_+/-	Wt1_direct_+/-_(1107g)	Wt1_direct_+/-_(2116r)	2.82599	1	0.790337	47
chr10:22731311-22731811	Tbpl1	0.113197	0.286442	0.0324243	0.0324243	Elk3	FALSE	Elk3_direct_+/+	Elk3_direct_+/+_(1433g)	Elk3_direct_+/+_(3907r)	5.50145	1	0.791492	48
chrX:9662614-9663114	Dynlt3	0.219156	0.219813	0.0481735	0.0481735	Fermt2	FALSE	Fermt2_direct_+/+	Fermt2_direct_+/+_(1085g)	Fermt2_direct_+/+_(1245r)	1.10569	1	0.401898	49
chr2:151535887-151536387	Sdcbp2	0.069932	0.0996444	0.00696833	0.00696833	Ets1	FALSE	Ets1_direct_+/+	Ets1_direct_+/+_(1537g)	Ets1_direct_+/+_(5288r)	2.2543	1	0.794246	50
chr4:46042087-46042587	Tmod1	0.102538	0.549753	0.0563705	0.0563705	Nkx2-5	FALSE	Nkx2-5_direct_+/+	Nkx2-5_direct_+/+_(676g)	Nkx2-5_direct_+/+_(900r)	10.4902	1	0.846367	51
chr11:21638248-21638748	Mdh1	0.0777849	0.506732	0.0394161	0.0394161	Tbx20	FALSE	Tbx20_direct_+/+	Tbx20_direct_+/+_(527g)	Tbx20_direct_+/+_(612r)	12.196	1	0.814348	52
chr1:16518894-16519394	Eloc	0.103691	0.339746	0.0352284	0.0352284	Wt1	FALSE	Wt1_direct_-/+	Wt1_direct_-/+_(1384g)	Wt1_direct_-/+_(2658r)	3.47765	-1	-0.607994	53
chr2:17529609-17530109	Nebl	0.0383922	0.530228	0.0203566	0.0203566	Nkx2-5	FALSE	Nkx2-5_direct_+/+	Nkx2-5_direct_+/+_(676g)	Nkx2-5_direct_+/+_(900r)	17.8091	1	0.85855	54
chr17:26864365-26864865	Nkx2-5	0.0335784	0.533558	0.017916	0.017916	Nkx2-5	FALSE	Nkx2-5_direct_+/+	Nkx2-5_direct_+/+_(676g)	Nkx2-5_direct_+/+_(900r)	25.895	1	1	55
chr9:7184259-7184759	Dcun1d5	0.112173	0.114317	0.0128233	0.0128233	Elk3	FALSE	Elk3_direct_+/+	Elk3_direct_+/+_(1433g)	Elk3_direct_+/+_(3907r)	3.43535	1	0.784097	56
chr1:135807566-135808066	Tnni1	0.032181	0.530428	0.0170697	0.0170697	Nkx2-5	FALSE	Nkx2-5_direct_+/+	Nkx2-5_direct_+/+_(676g)	Nkx2-5_direct_+/+_(900r)	25.895	1	0.860018	57
chr3:19622425-19622925	Trim55	0.0580839	0.505096	0.029338	0.029338	Nkx2-5	FALSE	Nkx2-5_direct_+/+	Nkx2-5_direct_+/+_(676g)	Nkx2-5_direct_+/+_(900r)	12.1172	1	0.818806	58
chr16:16870590-16871090	Ppm1f	0.108518	0.252994	0.0274546	0.0274546	Elk3	FALSE	Elk3_direct_+/+	Elk3_direct_+/+_(1433g)	Elk3_direct_+/+_(3907r)	3.19404	1	0.802914	59
chr1:63050787-63051287	Ndufs1	0.107689	0.533781	0.0574824	0.0574824	Nkx2-5	FALSE	Nkx2-5_direct_+/+	Nkx2-5_direct_+/+_(676g)	Nkx2-5_direct_+/+_(900r)	8.34745	1	0.818013	60
chr13:60848666-60849166	Ctla2a	0.378207	0.100183	0.03789	0.03789	Sox17	FALSE	Sox17_direct_+/+	Sox17_direct_+/+_(583g)	Sox17_direct_+/+_(653r)	2.80621	1	0.793324	61
chr1:133492393-133492893	Snrpe	0.0751336	0.424028	0.0318588	0.0318588	Sox17	FALSE	Sox17_direct_+/+	Sox17_direct_+/+_(583g)	Sox17_direct_+/+_(653r)	1.79587	1	0.601372	62
chr2:37430782-37431282	Pdcl	0.113293	0.109838	0.0124438	0.0124438	Fli1	FALSE	Fli1_direct_+/+	Fli1_direct_+/+_(1575g)	Fli1_direct_+/+_(5091r)	0.952158	1	0.299926	63
chr15:42768300-42768800	Angpt1	0.0517846	0.495752	0.0256723	0.0256723	Nkx2-5	FALSE	Nkx2-5_direct_+/+	Nkx2-5_direct_+/+_(676g)	Nkx2-5_direct_+/+_(900r)	4.87238	1	0.526913	64
chr16:85538455-85538955	Cyyr1	0.130736	0.46779	0.0611569	0.0611569	Fli1	FALSE	Fli1_direct_+/+	Fli1_direct_+/+_(1575g)	Fli1_direct_+/+_(5091r)	1.98924	1	0.932451	65
chr10:75937134-75937634	Chchd10	0.0608925	0.476827	0.0290352	0.0290352	Nkx2-5	FALSE	Nkx2-5_direct_+/+	Nkx2-5_direct_+/+_(676g)	Nkx2-5_direct_+/+_(900r)	22.7363	1	0.864648	66
chr2:151535887-151536387	Fkbp1a	0.0854222	-0.152102	-0.0129929	0.0129929	Fli1	FALSE	Fli1_direct_+/-	Fli1_direct_+/-_(180g)	Fli1_direct_+/-_(245r)	1.86595	1	0.879511	67
chr9:48984911-48985411	Usp28	0.0353443	0.266095	0.00940495	0.00940495	Wt1	FALSE	Wt1_direct_-/+	Wt1_direct_-/+_(1384g)	Wt1_direct_-/+_(2658r)	3.41287	-1	-0.663554	68
chrX:114474362-114474862	Klhl4	0.541295	0.425859	0.230515	0.230515	Sox7	FALSE	Sox7_direct_+/+	Sox7_direct_+/+_(613g)	Sox7_direct_+/+_(806r)	1.22592	1	0.947138	69
chr9:24874555-24875055	Tbx20	0.0543394	0.521334	0.028329	0.028329	Tbx20	FALSE	Tbx20_direct_+/+	Tbx20_direct_+/+_(527g)	Tbx20_direct_+/+_(612r)	21.5438	1	1	70
chr5:76529073-76529573	Cep135	0.148085	0.302305	0.0447667	0.0447667	Fli1	FALSE	Fli1_direct_+/+	Fli1_direct_+/+_(1575g)	Fli1_direct_+/+_(5091r)	1.24675	1	0.397061	71
chr2:37430782-37431282	Pdcl	0.113293	0.109838	0.0124438	0.0124438	Ets2	FALSE	Ets2_direct_+/+	Ets2_direct_+/+_(1084g)	Ets2_direct_+/+_(3569r)	0.604225	1	0.317722	72
chr14:31343134-31343634	Tnnc1	0.0931881	0.555641	0.0517791	0.0517791	Nkx2-5	FALSE	Nkx2-5_direct_+/+	Nkx2-5_direct_+/+_(676g)	Nkx2-5_direct_+/+_(900r)	10.5363	1	0.861592	73
chr15:59057893-59058393	Ndufb9	0.0843308	0.557007	0.0469729	0.0469729	Tbx20	FALSE	Tbx20_direct_+/+	Tbx20_direct_+/+_(527g)	Tbx20_direct_+/+_(612r)	5.70533	1	0.772476	74
chrX:122397104-122397604	Nap1l3	1	0.165103	0.165103	0.165103	Esrra	FALSE	Esrra_direct_+/+	Esrra_direct_+/+_(291g)	Esrra_direct_+/+_(415r)	0.844943	1	0.280387	75
chr10:62421020-62421520	Hk1	0.112193	0.491199	0.0551091	0.0551091	Tbx20	FALSE	Tbx20_direct_+/+	Tbx20_direct_+/+_(527g)	Tbx20_direct_+/+_(612r)	6.24196	1	0.76795	76
chr18:90579484-90579984	Gm45871	0.224934	0.126102	0.0283647	0.0283647	Nkx2-5	FALSE	Nkx2-5_direct_+/+	Nkx2-5_direct_+/+_(676g)	Nkx2-5_direct_+/+_(900r)	3.42034	1	0.219391	77
chr17:48432345-48432845	Apobec2	0.0903581	0.510413	0.0461199	0.0461199	Tbx20	FALSE	Tbx20_direct_+/+	Tbx20_direct_+/+_(527g)	Tbx20_direct_+/+_(612r)	9.08758	1	0.791732	78
chr12:11455754-11456254	Rad51ap2	0.216857	-0.0594573	-0.0128937	0.0128937	Kat5	FALSE	Kat5_direct_+/-	Kat5_direct_+/-_(67g)	Kat5_direct_+/-_(85r)	0.391475	1	0.0969045	79
chr11:101496405-101496905	Ptges3l	0.0967934	0.522112	0.050537	0.050537	Tbx20	FALSE	Tbx20_direct_+/+	Tbx20_direct_+/+_(527g)	Tbx20_direct_+/+_(612r)	6.32378	1	0.66658	80
chr19:3893572-3894072	Doc2g	0.0512133	0.522033	0.026735	0.026735	Nkx2-5	FALSE	Nkx2-5_direct_+/+	Nkx2-5_direct_+/+_(676g)	Nkx2-5_direct_+/+_(900r)	9.433	1	0.760228	81
chr8:84985456-84985956	Junb	0.0662688	0.551417	0.0365417	0.0365417	Junb	FALSE	Junb_direct_+/+	Junb_direct_+/+_(436g)	Junb_direct_+/+_(571r)	4.99214	1	1	82
chr1:111864540-111865040	Dsel	0.358654	-0.405044	-0.145271	0.145271	Hes1	FALSE	Hes1_direct_+/-	Hes1_direct_+/-_(312g)	Hes1_direct_+/-_(335r)	1.04588	1	0.70564	83
chr7:116608302-116608802	Nucb2	0.0883677	-0.58035	-0.0512842	0.0512842	Nkx2-5	FALSE	Nkx2-5_direct_-/-	Nkx2-5_direct_-/-_(197g)	Nkx2-5_direct_-/-_(238r)	5.57346	-1	-0.660813	84
chrX:93632015-93632515	Pola1	0.0801232	0.115402	0.00924637	0.00924637	E2f1	FALSE	E2f1_direct_+/+	E2f1_direct_+/+_(233g)	E2f1_direct_+/+_(387r)	1.161	1	0.33544	85
chrX:114474362-114474862	Klhl4	0.541295	0.425859	0.230515	0.230515	Ets1	FALSE	Ets1_direct_+/+	Ets1_direct_+/+_(1537g)	Ets1_direct_+/+_(5288r)	2.01013	1	0.961039	86
chr14:6889578-6890078	Gm3667	0.59895	-0.0648378	-0.0388346	0.0388346	Tfdp1	FALSE	Tfdp1_direct_+/-	Tfdp1_direct_+/-_(211g)	Tfdp1_direct_+/-_(283r)	0.139129	1	0.0554229	87
chr1:133492393-133492893	Sox13	0.0781688	0.252587	0.0197444	0.0197444	Sox13	FALSE	Sox13_direct_+/+	Sox13_direct_+/+_(66g)	Sox13_direct_+/+_(69r)	1.39281	1	1	88
chr19:3945965-3946465	Doc2g	0.11659	0.56497	0.06587	0.06587	Nkx2-5	FALSE	Nkx2-5_direct_+/+	Nkx2-5_direct_+/+_(676g)	Nkx2-5_direct_+/+_(900r)	9.433	1	0.760228	89
chr9:54478270-54478770	Idh3a	0.0665278	0.51586	0.034319	0.034319	Nkx2-5	FALSE	Nkx2-5_direct_+/+	Nkx2-5_direct_+/+_(676g)	Nkx2-5_direct_+/+_(900r)	10.2606	1	0.841228	90
chr4:130346217-130346717	Fabp3	0.0368168	0.538694	0.019833	0.019833	Tbx20	FALSE	Tbx20_direct_+/+	Tbx20_direct_+/+_(527g)	Tbx20_direct_+/+_(612r)	7.7503	1	0.823616	91
chr4:32982528-32983028	Rragd	0.0952937	0.506837	0.0482983	0.0482983	Nkx2-5	FALSE	Nkx2-5_direct_+/+	Nkx2-5_direct_+/+_(676g)	Nkx2-5_direct_+/+_(900r)	9.81228	1	0.755275	92
chr4:93335125-93335625	Tusc1	1	-0.211537	-0.211537	0.211537	Hes1	FALSE	Hes1_direct_+/-	Hes1_direct_+/-_(312g)	Hes1_direct_+/-_(335r)	0.580378	1	0.32956	93
chrX:48694791-48695291	Rbmx2	0.282169	0.325435	0.0918276	0.0918276	E2f1	FALSE	E2f1_direct_+/+	E2f1_direct_+/+_(233g)	E2f1_direct_+/+_(387r)	0.33292	1	0.303691	94
chr15:79950149-79950649	Pdgfb	0.105332	0.440001	0.0463461	0.0463461	Sox17	FALSE	Sox17_direct_+/+	Sox17_direct_+/+_(583g)	Sox17_direct_+/+_(653r)	2.66463	1	0.946795	95
chr19:4992803-4993303	Ctsf	0.0247121	-0.256494	-0.00633853	0.00633853	Mef2c	FALSE	Mef2c_direct_-/-	Mef2c_direct_-/-_(341g)	Mef2c_direct_-/-_(478r)	1.00413	-1	-0.585028	96
chr19:36879103-36879603	Ppp1r3c	0.0816472	0.506417	0.0413475	0.0413475	Nkx2-5	FALSE	Nkx2-5_direct_+/+	Nkx2-5_direct_+/+_(676g)	Nkx2-5_direct_+/+_(900r)	6.12532	1	0.678147	97
chr10:29313254-29313754	Rnf146	0.149795	0.23305	0.0349098	0.0349098	Efemp2	FALSE	Efemp2_direct_-/+	Efemp2_direct_-/+_(502g)	Efemp2_direct_-/+_(640r)	0.972189	-1	-0.330524	98
chr9:36705936-36706436	Stt3a	0.0999527	-0.4276	-0.0427398	0.0427398	Nkx2-5	FALSE	Nkx2-5_direct_-/-	Nkx2-5_direct_-/-_(197g)	Nkx2-5_direct_-/-_(238r)	4.82689	-1	-0.529518	99
chr4:108847609-108848109	Kti12	0.122875	0.149796	0.0184062	0.0184062	Ets1	FALSE	Ets1_direct_+/+	Ets1_direct_+/+_(1537g)	Ets1_direct_+/+_(5288r)	2.52535	1	0.828314	100
chrX:68678357-68678857	Gm14698	0.286514	0.0678219	0.0194319	0.0194319	E2f1	FALSE	E2f1_direct_+/+	E2f1_direct_+/+_(233g)	E2f1_direct_+/+_(387r)	0.212492	1	0.0925089	101
chr6:72926686-72927186	Tmsb10	0.104011	0.525922	0.0547017	0.0547017	Junb	FALSE	Junb_direct_+/+	Junb_direct_+/+_(436g)	Junb_direct_+/+_(571r)	2.71987	1	0.900632	102
chr6:146857295-146857795	Ppfibp1	0.0588316	-0.543628	-0.0319825	0.0319825	Nkx2-5	FALSE	Nkx2-5_direct_-/-	Nkx2-5_direct_-/-_(197g)	Nkx2-5_direct_-/-_(238r)	10.1756	-1	-0.782051	103
chr14:84444007-84444507	Pcdh17	0.153404	0.227984	0.0349736	0.0349736	Sox17	FALSE	Sox17_direct_+/+	Sox17_direct_+/+_(583g)	Sox17_direct_+/+_(653r)	4.91518	1	0.926988	104
chrX:105070045-105070545	Pbdc1	0.176786	0.148057	0.0261743	0.0261743	Elk3	FALSE	Elk3_direct_+/+	Elk3_direct_+/+_(1433g)	Elk3_direct_+/+_(3907r)	1.00995	1	0.487364	105
chr1:87626333-87626833	Inpp5d	0.0979853	0.324259	0.0317727	0.0317727	Elk3	FALSE	Elk3_direct_+/+	Elk3_direct_+/+_(1433g)	Elk3_direct_+/+_(3907r)	3.51349	1	0.874935	106
chrX:123103243-123103743	Cldn34c1	1	-0.116532	-0.116532	0.116532	Tfdp1	FALSE	Tfdp1_direct_+/-	Tfdp1_direct_+/-_(211g)	Tfdp1_direct_+/-_(283r)	0.254363	1	0.180312	107
chr4:105094156-105094656	Prkaa2	0.0362622	0.558038	0.0202357	0.0202357	Tbx20	FALSE	Tbx20_direct_+/+	Tbx20_direct_+/+_(527g)	Tbx20_direct_+/+_(612r)	7.27466	1	0.812734	108
chr7:31054387-31054887	Fxyd1	0.119912	0.533944	0.0640265	0.0640265	Nkx2-5	FALSE	Nkx2-5_direct_+/+	Nkx2-5_direct_+/+_(676g)	Nkx2-5_direct_+/+_(900r)	5.77666	1	0.816662	109
chr10:57532142-57532642	Serinc1	0.120424	0.167393	0.0201581	0.0201581	Hif1a	FALSE	Hif1a_direct_+/+	Hif1a_direct_+/+_(347g)	Hif1a_direct_+/+_(343r)	2.08948	1	0.375139	110
chr2:151535887-151536387	Sdcbp2	0.069932	0.0996444	0.00696833	0.00696833	Fli1	FALSE	Fli1_direct_+/+	Fli1_direct_+/+_(1575g)	Fli1_direct_+/+_(5091r)	1.7062	1	0.777415	111
chr9:24776692-24777192	Tbx20	0.0287346	0.505925	0.0145376	0.0145376	Tbx20	FALSE	Tbx20_direct_+/+	Tbx20_direct_+/+_(527g)	Tbx20_direct_+/+_(612r)	21.5438	1	1	112
chr9:24878111-24878611	Tbx20	0.033394	0.521864	0.0174271	0.0174271	Tbx20	FALSE	Tbx20_direct_+/+	Tbx20_direct_+/+_(527g)	Tbx20_direct_+/+_(612r)	21.5438	1	1	113
chr1:135807566-135808066	Tnnt2	0.0359297	0.532351	0.0191272	0.0191272	Nkx2-5	FALSE	Nkx2-5_direct_+/+	Nkx2-5_direct_+/+_(676g)	Nkx2-5_direct_+/+_(900r)	17.5967	1	0.864997	114
chr14:77718776-77719276	Dnajc15	0.0731411	0.537315	0.0392998	0.0392998	Nkx2-5	FALSE	Nkx2-5_direct_+/+	Nkx2-5_direct_+/+_(676g)	Nkx2-5_direct_+/+_(900r)	7.25354	1	0.746366	115
chr12:30922300-30922800	Sh3yl1	0.100671	0.285802	0.0287721	0.0287721	Tbpl1	FALSE	Tbpl1_direct_-/+	Tbpl1_direct_-/+_(37g)	Tbpl1_direct_-/+_(41r)	0.135267	-1	-0.132669	116
chr1:135099306-135099806	Arl8a	0.105166	-0.423814	-0.0445706	0.0445706	Nkx2-5	FALSE	Nkx2-5_direct_-/-	Nkx2-5_direct_-/-_(197g)	Nkx2-5_direct_-/-_(238r)	3.71547	-1	-0.530735	117
chr2:151535887-151536387	Sdcbp2	0.069932	0.0996444	0.00696833	0.00696833	Elk3	FALSE	Elk3_direct_+/+	Elk3_direct_+/+_(1433g)	Elk3_direct_+/+_(3907r)	2.36888	1	0.789296	118
chr2:160746110-160746610	Plcg1	0.0961642	0.143727	0.0138214	0.0138214	Foxo1	FALSE	Foxo1_direct_+/+	Foxo1_direct_+/+_(421g)	Foxo1_direct_+/+_(482r)	4.4615	1	0.618133	119
chr18:16715412-16715912	Cdh2	0.0487013	0.504917	0.0245901	0.0245901	Nkx2-5	FALSE	Nkx2-5_direct_+/+	Nkx2-5_direct_+/+_(676g)	Nkx2-5_direct_+/+_(900r)	8.48452	1	0.848436	120
chr4:24496259-24496759	Mms22l	0.119994	0.0891182	0.0106936	0.0106936	E2f1	FALSE	E2f1_direct_+/+	E2f1_direct_+/+_(233g)	E2f1_direct_+/+_(387r)	1.89791	1	0.416382	121
chr14:31422782-31423282	Sh3bp5	0.0624544	0.205921	0.0128606	0.0128606	Sox17	FALSE	Sox17_direct_+/+	Sox17_direct_+/+_(583g)	Sox17_direct_+/+_(653r)	5.2105	1	0.884451	122
chr5:25761631-25762131	Xrcc2	0.0742471	0.277285	0.0205876	0.0205876	Mef2a	FALSE	Mef2a_direct_+/+	Mef2a_direct_+/+_(1065g)	Mef2a_direct_+/+_(1369r)	0.771288	1	0.294371	123
chr10:62332485-62332985	Hk1	0.0657797	0.514514	0.0338446	0.0338446	Nkx2-5	FALSE	Nkx2-5_direct_+/+	Nkx2-5_direct_+/+_(676g)	Nkx2-5_direct_+/+_(900r)	8.33133	1	0.812153	124
chr1:52500329-52500829	Nab1	0.0198941	-0.138124	-0.00274786	0.00274786	Wt1	FALSE	Wt1_direct_+/-	Wt1_direct_+/-_(1107g)	Wt1_direct_+/-_(2116r)	2.03202	1	0.407184	125
chr4:46065904-46066404	Tmod1	0.0591556	0.516964	0.0305813	0.0305813	Nkx2-5	FALSE	Nkx2-5_direct_+/+	Nkx2-5_direct_+/+_(676g)	Nkx2-5_direct_+/+_(900r)	10.4902	1	0.846367	126
chr11:115416275-115416775	Atp5h	0.109249	0.51798	0.0565889	0.0565889	Nkx2-5	FALSE	Nkx2-5_direct_+/+	Nkx2-5_direct_+/+_(676g)	Nkx2-5_direct_+/+_(900r)	10.0309	1	0.841934	127
chr18:34883135-34883635	Etf1	0.0989467	0.182879	0.0180953	0.0180953	Sox18	FALSE	Sox18_direct_+/+	Sox18_direct_+/+_(389g)	Sox18_direct_+/+_(484r)	2.39618	1	0.698317	128
chr4:130323517-130324017	Fabp3	0.0952535	0.507847	0.0483742	0.0483742	Tbx20	FALSE	Tbx20_direct_+/+	Tbx20_direct_+/+_(527g)	Tbx20_direct_+/+_(612r)	7.7503	1	0.823616	129
chrX:114474362-114474862	Klhl4	0.541295	0.425859	0.230515	0.230515	Fli1	FALSE	Fli1_direct_+/+	Fli1_direct_+/+_(1575g)	Fli1_direct_+/+_(5091r)	1.90568	1	0.949431	130
chr9:18291975-18292475	Chordc1	0.349182	0.280916	0.0980907	0.0980907	Ets2	FALSE	Ets2_direct_+/+	Ets2_direct_+/+_(1084g)	Ets2_direct_+/+_(3569r)	0.556773	1	0.473844	131
chr3:19644138-19644638	Trim55	0.0764991	0.522653	0.0399825	0.0399825	Nkx2-5	FALSE	Nkx2-5_direct_+/+	Nkx2-5_direct_+/+_(676g)	Nkx2-5_direct_+/+_(900r)	12.1172	1	0.818806	132
chr6:6578278-6578778	Sem1	0.131754	0.496375	0.0653992	0.0653992	Efemp2	FALSE	Efemp2_direct_-/+	Efemp2_direct_-/+_(502g)	Efemp2_direct_-/+_(640r)	1.44141	-1	-0.521998	133
chr7:49088316-49088816	Nav2	0.0467194	0.526855	0.0246143	0.0246143	Tbx20	FALSE	Tbx20_direct_+/+	Tbx20_direct_+/+_(527g)	Tbx20_direct_+/+_(612r)	5.30352	1	0.682885	134
chrX:102304901-102305401	Cited1	0.12672	0.547573	0.0693882	0.0693882	Nkx2-5	FALSE	Nkx2-5_direct_+/+	Nkx2-5_direct_+/+_(676g)	Nkx2-5_direct_+/+_(900r)	5.02872	1	0.577521	135
chr17:73023144-73023644	Lbh	0.0680701	0.576363	0.0392331	0.0392331	Nkx2-5	FALSE	Nkx2-5_direct_+/+	Nkx2-5_direct_+/+_(676g)	Nkx2-5_direct_+/+_(900r)	13.1999	1	0.806218	136
chr18:75421361-75421861	Smad7	0.0458566	-0.547641	-0.025113	0.025113	Tbx20	FALSE	Tbx20_direct_-/-	Tbx20_direct_-/-_(128g)	Tbx20_direct_-/-_(146r)	6.38159	-1	-0.616789	137
chr6:4903924-4904424	Peg10	0.104113	-0.259649	-0.0270329	0.0270329	Sox18	FALSE	Sox18_direct_+/-	Sox18_direct_+/-_(128g)	Sox18_direct_+/-_(128r)	1.63987	1	0.90832	138
chr11:119286129-119286629	Rnf213	0.0789109	-0.514829	-0.0406256	0.0406256	Nkx2-5	FALSE	Nkx2-5_direct_-/-	Nkx2-5_direct_-/-_(197g)	Nkx2-5_direct_-/-_(238r)	5.78738	-1	-0.727051	139
chr9:67163798-67164298	Tpm1	0.0768727	0.544898	0.0418877	0.0418877	Nkx2-5	FALSE	Nkx2-5_direct_+/+	Nkx2-5_direct_+/+_(676g)	Nkx2-5_direct_+/+_(900r)	10.3675	1	0.848908	140
chr2:125775488-125775988	Eid1	0.077711	0.443784	0.0344869	0.0344869	Nkx2-5	FALSE	Nkx2-5_direct_+/+	Nkx2-5_direct_+/+_(676g)	Nkx2-5_direct_+/+_(900r)	5.55271	1	0.712923	141
chr5:32745683-32746183	Yes1	0.108689	0.150783	0.0163885	0.0163885	Irf8	FALSE	Irf8_direct_+/+	Irf8_direct_+/+_(332g)	Irf8_direct_+/+_(366r)	1.97633	1	0.85479	142
chr2:131056266-131056766	Hspa12b	0.12544	0.518408	0.0650289	0.0650289	Elk3	FALSE	Elk3_direct_+/+	Elk3_direct_+/+_(1433g)	Elk3_direct_+/+_(3907r)	2.93837	1	0.749939	143
chr9:54596941-54597441	Idh3a	0.052243	0.498867	0.0260623	0.0260623	Nkx2-5	FALSE	Nkx2-5_direct_+/+	Nkx2-5_direct_+/+_(676g)	Nkx2-5_direct_+/+_(900r)	10.2606	1	0.841228	144
chr10:20954112-20954612	Ahi1	0.0284755	-0.320154	-0.00911654	0.00911654	Hes1	FALSE	Hes1_direct_+/-	Hes1_direct_+/-_(312g)	Hes1_direct_+/-_(335r)	2.39568	1	0.453834	145
chr19:3945965-3946465	Doc2g	0.11659	0.56497	0.06587	0.06587	Tbx20	FALSE	Tbx20_direct_+/+	Tbx20_direct_+/+_(527g)	Tbx20_direct_+/+_(612r)	8.03475	1	0.714632	146
chr9:67163207-67163707	Tpm1	0.0439508	0.542121	0.0238266	0.0238266	Tbx20	FALSE	Tbx20_direct_+/+	Tbx20_direct_+/+_(527g)	Tbx20_direct_+/+_(612r)	7.05883	1	0.806828	147
chr18:4987620-4988120	Svil	0.0689718	0.502944	0.034689	0.034689	Nkx2-5	FALSE	Nkx2-5_direct_+/+	Nkx2-5_direct_+/+_(676g)	Nkx2-5_direct_+/+_(900r)	9.85536	1	0.801112	148
chr1:23892035-23892535	Smap1	0.137137	-0.521858	-0.0715658	0.0715658	Nkx2-5	FALSE	Nkx2-5_direct_-/-	Nkx2-5_direct_-/-_(197g)	Nkx2-5_direct_-/-_(238r)	5.69366	-1	-0.714137	149
chr5:83354817-83355317	Tecrl	0.11952	0.515919	0.0616626	0.0616626	Nkx2-5	FALSE	Nkx2-5_direct_+/+	Nkx2-5_direct_+/+_(676g)	Nkx2-5_direct_+/+_(900r)	5.00481	1	0.708706	150
chr2:163360895-163361395	Jph2	0.0963221	0.544313	0.0524293	0.0524293	Tbx20	FALSE	Tbx20_direct_+/+	Tbx20_direct_+/+_(527g)	Tbx20_direct_+/+_(612r)	6.4506	1	0.740281	151
chr1:111864540-111865040	Dsel	0.358654	-0.405044	-0.145271	0.145271	Klf4	FALSE	Klf4_direct_+/-	Klf4_direct_+/-_(435g)	Klf4_direct_+/-_(582r)	0.942926	1	0.769094	152
chr11:96214615-96215115	Hoxb2	0.0875149	-0.621495	-0.05439	0.05439	Tbx20	FALSE	Tbx20_direct_-/-	Tbx20_direct_-/-_(128g)	Tbx20_direct_-/-_(146r)	3.9569	-1	-0.619713	153
chr16:16146498-16146998	Pkp2	0.0361239	0.551202	0.0199116	0.0199116	Wt1	FALSE	Wt1_direct_-/+	Wt1_direct_-/+_(1384g)	Wt1_direct_-/+_(2658r)	3.78183	-1	-0.658243	154
chr5:25759740-25760240	Actr3b	0.0970685	0.457262	0.0443858	0.0443858	Hes1	FALSE	Hes1_direct_-/+	Hes1_direct_-/+_(273g)	Hes1_direct_-/+_(298r)	1.01394	-1	-0.554916	155
chr15:25918735-25919235	Retreg1	0.137491	0.505759	0.0695375	0.0695375	Tbx20	FALSE	Tbx20_direct_+/+	Tbx20_direct_+/+_(527g)	Tbx20_direct_+/+_(612r)	5.88407	1	0.773473	156
chr6:60828023-60828523	Snca	0.173033	0.313961	0.0543254	0.0543254	Nkx2-5	FALSE	Nkx2-5_direct_+/+	Nkx2-5_direct_+/+_(676g)	Nkx2-5_direct_+/+_(900r)	3.01635	1	0.373056	157
chr14:49066274-49066774	Exoc5	0.16965	0.112635	0.0191084	0.0191084	Ets1	FALSE	Ets1_direct_+/+	Ets1_direct_+/+_(1537g)	Ets1_direct_+/+_(5288r)	2.32273	1	0.748815	158
chr1:60460516-60461016	Cyp20a1	0.262107	0.172388	0.045184	0.045184	Ets1	FALSE	Ets1_direct_+/+	Ets1_direct_+/+_(1537g)	Ets1_direct_+/+_(5288r)	1.44901	1	0.718648	159
chr1:133492393-133492893	Snrpe	0.0751336	0.424028	0.0318588	0.0318588	Sox18	FALSE	Sox18_direct_+/+	Sox18_direct_+/+_(389g)	Sox18_direct_+/+_(484r)	0.826153	1	0.626536	160
chr18:34883135-34883635	Etf1	0.0989467	0.182879	0.0180953	0.0180953	Sox17	FALSE	Sox17_direct_+/+	Sox17_direct_+/+_(583g)	Sox17_direct_+/+_(653r)	2.1867	1	0.686477	161
chr3:116561908-116562408	Lrrc39	0.0933928	0.525563	0.0490838	0.0490838	Nkx2-5	FALSE	Nkx2-5_direct_+/+	Nkx2-5_direct_+/+_(676g)	Nkx2-5_direct_+/+_(900r)	7.50045	1	0.782633	162
chr2:72269602-72270102	Map3k20	0.0524362	0.523743	0.0274631	0.0274631	Nkx2-5	FALSE	Nkx2-5_direct_+/+	Nkx2-5_direct_+/+_(676g)	Nkx2-5_direct_+/+_(900r)	8.10856	1	0.792381	163
chr8:11308329-11308829	Col4a1	0.0721337	0.0520399	0.00375383	0.00375383	Sox17	FALSE	Sox17_direct_+/+	Sox17_direct_+/+_(583g)	Sox17_direct_+/+_(653r)	3.56888	1	0.917014	164
chr2:37430782-37431282	Pdcl	0.113293	0.109838	0.0124438	0.0124438	Elk3	FALSE	Elk3_direct_+/+	Elk3_direct_+/+_(1433g)	Elk3_direct_+/+_(3907r)	0.797745	1	0.299148	165
chr1:109982639-109983139	Cdh7	0.612285	0.356273	0.218141	0.218141	Fermt2	FALSE	Fermt2_direct_-/+	Fermt2_direct_-/+_(15g)	Fermt2_direct_-/+_(15r)	0.242425	-1	-0.321805	166
chr16:8494227-8494727	Mettl22	0.0768541	0.493282	0.0379108	0.0379108	Nkx2-5	FALSE	Nkx2-5_direct_+/+	Nkx2-5_direct_+/+_(676g)	Nkx2-5_direct_+/+_(900r)	7.61396	1	0.590256	167
chr2:73775095-73775595	Atp5g3	0.118381	0.279864	0.0331306	0.0331306	Wt1	FALSE	Wt1_direct_-/+	Wt1_direct_-/+_(1384g)	Wt1_direct_-/+_(2658r)	3.25396	-1	-0.852722	168
chr17:70997809-70998309	Myl12b	0.0993986	-0.557542	-0.0554189	0.0554189	Nkx2-5	FALSE	Nkx2-5_direct_-/-	Nkx2-5_direct_-/-_(197g)	Nkx2-5_direct_-/-_(238r)	6.27349	-1	-0.746448	169
chr3:19562517-19563017	Trim55	0.0818462	0.500185	0.0409383	0.0409383	Nkx2-5	FALSE	Nkx2-5_direct_+/+	Nkx2-5_direct_+/+_(676g)	Nkx2-5_direct_+/+_(900r)	12.1172	1	0.818806	170
chr4:9606038-9606538	Asph	0.0791518	0.468525	0.0370846	0.0370846	Tbx20	FALSE	Tbx20_direct_+/+	Tbx20_direct_+/+_(527g)	Tbx20_direct_+/+_(612r)	5.3503	1	0.656551	171
chr11:58983810-58984310	Obscn	0.0831273	0.532982	0.0443054	0.0443054	Tbx20	FALSE	Tbx20_direct_+/+	Tbx20_direct_+/+_(527g)	Tbx20_direct_+/+_(612r)	6.88507	1	0.681623	172
chr5:21586770-21587270	Pmpcb	0.0213209	0.50103	0.0106824	0.0106824	Nkx2-5	FALSE	Nkx2-5_direct_+/+	Nkx2-5_direct_+/+_(676g)	Nkx2-5_direct_+/+_(900r)	10.1719	1	0.777316	173
chrX:6926113-6926613	Dgkk	0.0752451	0.519289	0.0390739	0.0390739	Tbx20	FALSE	Tbx20_direct_+/+	Tbx20_direct_+/+_(527g)	Tbx20_direct_+/+_(612r)	3.89436	1	0.585357	174
chr13:60848666-60849166	Ctla2a	0.378207	0.100183	0.03789	0.03789	Ets1	FALSE	Ets1_direct_+/+	Ets1_direct_+/+_(1537g)	Ets1_direct_+/+_(5288r)	2.53343	1	0.842091	175
chr2:152131954-152132454	Tcf15	0.0754219	0.233406	0.0176039	0.0176039	Elk3	FALSE	Elk3_direct_+/+	Elk3_direct_+/+_(1433g)	Elk3_direct_+/+_(3907r)	6.34787	1	0.958073	176
chr9:4470752-4471252	Msantd4	0.297949	0.309839	0.0923162	0.0923162	Esrrg	FALSE	Esrrg_direct_+/+	Esrrg_direct_+/+_(172g)	Esrrg_direct_+/+_(256r)	0.513501	1	0.356663	177
chr7:44471976-44472476	Josd2	0.10367	0.489825	0.0507804	0.0507804	Tbx20	FALSE	Tbx20_direct_+/+	Tbx20_direct_+/+_(527g)	Tbx20_direct_+/+_(612r)	4.28057	1	0.646073	178
chr1:132046181-132046681	Elk4	0.0804706	0.166741	0.0134177	0.0134177	Elk3	FALSE	Elk3_direct_+/+	Elk3_direct_+/+_(1433g)	Elk3_direct_+/+_(3907r)	6.10624	1	0.597448	179
chr17:33788581-33789081	Kank3	0.0965285	0.087402	0.00843678	0.00843678	Sox17	FALSE	Sox17_direct_+/+	Sox17_direct_+/+_(583g)	Sox17_direct_+/+_(653r)	4.16919	1	0.903603	180
chr1:60460516-60461016	Cyp20a1	0.262107	0.172388	0.045184	0.045184	Sox17	FALSE	Sox17_direct_+/+	Sox17_direct_+/+_(583g)	Sox17_direct_+/+_(653r)	1.86659	1	0.656361	181
chr10:19815217-19815717	Pex7	0.0827016	0.454759	0.0376093	0.0376093	Tbx20	FALSE	Tbx20_direct_+/+	Tbx20_direct_+/+_(527g)	Tbx20_direct_+/+_(612r)	5.23654	1	0.601173	182
chr5:32713714-32714214	Yes1	0.0569292	0.142131	0.00809141	0.00809141	Erg	FALSE	Erg_direct_+/+	Erg_direct_+/+_(857g)	Erg_direct_+/+_(3290r)	0.650206	1	0.855514	183
chr17:56256272-56256772	Mydgf	0.0238118	0.145909	0.00347436	0.00347436	Erg	FALSE	Erg_direct_+/+	Erg_direct_+/+_(857g)	Erg_direct_+/+_(3290r)	0.789841	1	0.486723	184
chr16:85538455-85538955	Cyyr1	0.130736	0.46779	0.0611569	0.0611569	Ets2	FALSE	Ets2_direct_+/+	Ets2_direct_+/+_(1084g)	Ets2_direct_+/+_(3569r)	0.975395	1	0.900853	185
chr2:30242533-30243033	Lrrc8a	0.0931031	0.162807	0.0151578	0.0151578	Foxo1	FALSE	Foxo1_direct_+/+	Foxo1_direct_+/+_(421g)	Foxo1_direct_+/+_(482r)	3.88506	1	0.656713	186
chr18:3281706-3282206	Crem	0.279806	0.250818	0.0701803	0.0701803	Fli1	FALSE	Fli1_direct_+/+	Fli1_direct_+/+_(1575g)	Fli1_direct_+/+_(5091r)	1.57607	1	0.806655	187
chr6:115915421-115915921	Cand2	0.0974939	0.435022	0.042412	0.042412	Nkx2-5	FALSE	Nkx2-5_direct_+/+	Nkx2-5_direct_+/+_(676g)	Nkx2-5_direct_+/+_(900r)	4.94484	1	0.627163	188
chr2:151535887-151536387	Fkbp1a	0.0854222	-0.152102	-0.0129929	0.0129929	Ets2	FALSE	Ets2_direct_+/-	Ets2_direct_+/-_(147g)	Ets2_direct_+/-_(206r)	0.947678	1	0.876289	189
chr1:92337400-92337900	Ndufa10	0.101341	0.543636	0.0550926	0.0550926	Nkx2-5	FALSE	Nkx2-5_direct_+/+	Nkx2-5_direct_+/+_(676g)	Nkx2-5_direct_+/+_(900r)	6.359	1	0.804088	190
chr3:106547384-106547884	Lrif1	0.267734	0.184285	0.0493392	0.0493392	Fermt2	FALSE	Fermt2_direct_+/+	Fermt2_direct_+/+_(1085g)	Fermt2_direct_+/+_(1245r)	1.73636	1	0.330019	191
chr6:88812023-88812523	Mgll	0.0629294	0.0510949	0.00321537	0.00321537	Ets1	FALSE	Ets1_direct_+/+	Ets1_direct_+/+_(1537g)	Ets1_direct_+/+_(5288r)	2.44474	1	0.754954	192
chr11:71019247-71019747	Mis12	0.143074	0.201537	0.0288347	0.0288347	Tbpl1	FALSE	Tbpl1_direct_+/+	Tbpl1_direct_+/+_(427g)	Tbpl1_direct_+/+_(754r)	0.539879	1	0.380631	193
chr1:87755807-87756307	Inpp5d	0.0175962	0.368669	0.00648719	0.00648719	Elk3	FALSE	Elk3_direct_+/+	Elk3_direct_+/+_(1433g)	Elk3_direct_+/+_(3907r)	3.51349	1	0.874935	194
chr2:112492881-112493381	Emc7	0.107796	0.239204	0.0257854	0.0257854	Fermt2	FALSE	Fermt2_direct_+/+	Fermt2_direct_+/+_(1085g)	Fermt2_direct_+/+_(1245r)	2.29627	1	0.424692	195
chr13:86046370-86046870	Cox7c	0.400369	0.309229	0.123806	0.123806	Hes1	FALSE	Hes1_direct_-/+	Hes1_direct_-/+_(273g)	Hes1_direct_-/+_(298r)	1.28926	-1	-0.795455	196
chr8:41416731-41417231	Frg1	0.138422	0.254378	0.0352115	0.0352115	Foxo1	FALSE	Foxo1_direct_+/+	Foxo1_direct_+/+_(421g)	Foxo1_direct_+/+_(482r)	3.52423	1	0.560888	197
chr8:95810219-95810719	Got2	0.0900417	0.544927	0.0490662	0.0490662	Nkx2-5	FALSE	Nkx2-5_direct_+/+	Nkx2-5_direct_+/+_(676g)	Nkx2-5_direct_+/+_(900r)	7.20292	1	0.817252	198
chr13:55471303-55471803	Lman2	0.0865147	0.237599	0.0205558	0.0205558	Crem	FALSE	Crem_direct_+/+	Crem_direct_+/+_(181g)	Crem_direct_+/+_(184r)	1.74912	1	0.551181	199
chr12:32279922-32280422	Ccdc71l	0.119039	0.0736937	0.00877245	0.00877245	Fli1	FALSE	Fli1_direct_+/+	Fli1_direct_+/+_(1575g)	Fli1_direct_+/+_(5091r)	1.5032	1	0.568344	200
chr9:60687863-60688363	Uaca	0.0713062	0.447804	0.0319312	0.0319312	Ets1	FALSE	Ets1_direct_+/+	Ets1_direct_+/+_(1537g)	Ets1_direct_+/+_(5288r)	1.98934	1	0.859213	201
chr14:26504512-26505012	Arf4	0.109917	-0.480645	-0.0528312	0.0528312	Nkx2-5	FALSE	Nkx2-5_direct_-/-	Nkx2-5_direct_-/-_(197g)	Nkx2-5_direct_-/-_(238r)	7.23541	-1	-0.671813	202
chr1:16518894-16519394	Tmem70	0.11516	0.457564	0.0526931	0.0526931	Wt1	FALSE	Wt1_direct_-/+	Wt1_direct_-/+_(1384g)	Wt1_direct_-/+_(2658r)	2.57772	-1	-0.667059	203
chr4:108847609-108848109	Kti12	0.122875	0.149796	0.0184062	0.0184062	Elk3	FALSE	Elk3_direct_+/+	Elk3_direct_+/+_(1433g)	Elk3_direct_+/+_(3907r)	1.3437	1	0.814438	204
chr2:26020535-26021035	Ubac1	0.0361866	0.398484	0.0144198	0.0144198	Nkx2-5	FALSE	Nkx2-5_direct_+/+	Nkx2-5_direct_+/+_(676g)	Nkx2-5_direct_+/+_(900r)	3.975	1	0.558253	205
chr13:73336784-73337284	Irx4	0.0449464	0.53537	0.024063	0.024063	Tbx20	FALSE	Tbx20_direct_+/+	Tbx20_direct_+/+_(527g)	Tbx20_direct_+/+_(612r)	5.49359	1	0.703815	206
chr3:159495157-159495657	Depdc1a	0.435036	0.282916	0.123079	0.123079	Fermt2	FALSE	Fermt2_direct_+/+	Fermt2_direct_+/+_(1085g)	Fermt2_direct_+/+_(1245r)	1.3204	1	0.496261	207
chr13:75943566-75944066	Rhobtb3	0.076798	-0.416405	-0.0319791	0.0319791	Wt1	FALSE	Wt1_direct_+/-	Wt1_direct_+/-_(1107g)	Wt1_direct_+/-_(2116r)	2.95882	1	0.598846	208
chr9:4309499-4309999	Aasdhppt	0.470734	0.254208	0.119664	0.119664	Wt1	FALSE	Wt1_direct_-/+	Wt1_direct_-/+_(1384g)	Wt1_direct_-/+_(2658r)	1.12104	-1	-0.352315	209
chr13:60848666-60849166	Ctla2a	0.378207	0.100183	0.03789	0.03789	Fli1	FALSE	Fli1_direct_+/+	Fli1_direct_+/+_(1575g)	Fli1_direct_+/+_(5091r)	2.47444	1	0.856802	210
chr5:76529073-76529573	Exoc1	0.094516	0.172585	0.0163121	0.0163121	Elk3	FALSE	Elk3_direct_+/+	Elk3_direct_+/+_(1433g)	Elk3_direct_+/+_(3907r)	1.8891	1	0.47415	211
chr1:60460516-60461016	Cyp20a1	0.262107	0.172388	0.045184	0.045184	Fli1	FALSE	Fli1_direct_+/+	Fli1_direct_+/+_(1575g)	Fli1_direct_+/+_(5091r)	1.42974	1	0.708773	212
chrX:153670364-153670864	Kctd12b	0.290449	0.272032	0.0790115	0.0790115	Ets1	FALSE	Ets1_direct_+/+	Ets1_direct_+/+_(1537g)	Ets1_direct_+/+_(5288r)	2.14313	1	0.954197	213
chr7:30072570-30073070	Capns1	0.0932844	-0.372126	-0.0347136	0.0347136	Klf3	FALSE	Klf3_direct_+/-	Klf3_direct_+/-_(555g)	Klf3_direct_+/-_(1030r)	3.5223	1	0.612477	214
chr9:121058172-121058672	Ctnnb1	0.126927	0.414329	0.0525894	0.0525894	Ets1	FALSE	Ets1_direct_+/+	Ets1_direct_+/+_(1537g)	Ets1_direct_+/+_(5288r)	2.16956	1	0.846889	215
chr17:70979299-70979799	Myl12b	0.0536356	-0.501451	-0.0268957	0.0268957	Nkx2-5	FALSE	Nkx2-5_direct_-/-	Nkx2-5_direct_-/-_(197g)	Nkx2-5_direct_-/-_(238r)	6.27349	-1	-0.746448	216
chrX:82948561-82949061	Dmd	0.0775281	0.491671	0.0381183	0.0381183	Nkx2-5	FALSE	Nkx2-5_direct_+/+	Nkx2-5_direct_+/+_(676g)	Nkx2-5_direct_+/+_(900r)	5.33703	1	0.686454	217
chr14:8171573-8172073	Pdhb	0.052707	0.489458	0.0257979	0.0257979	Nkx2-5	FALSE	Nkx2-5_direct_+/+	Nkx2-5_direct_+/+_(676g)	Nkx2-5_direct_+/+_(900r)	9.1312	1	0.810272	218
chr11:97149909-97150409	Tbkbp1	0.0829818	0.282952	0.0234799	0.0234799	Ets1	FALSE	Ets1_direct_+/+	Ets1_direct_+/+_(1537g)	Ets1_direct_+/+_(5288r)	3.0836	1	0.760126	219
chr6:60944168-60944668	Mmrn1	0.164768	0.268021	0.0441614	0.0441614	Foxo1	FALSE	Foxo1_direct_+/+	Foxo1_direct_+/+_(421g)	Foxo1_direct_+/+_(482r)	2.44351	1	0.585533	220
chr13:34156250-34156750	Ripk1	0.0865397	-0.557067	-0.0482084	0.0482084	Nkx2-5	FALSE	Nkx2-5_direct_-/-	Nkx2-5_direct_-/-_(197g)	Nkx2-5_direct_-/-_(238r)	5.92266	-1	-0.725931	221
chr2:80771168-80771668	Nup35	0.119895	0.17209	0.0206327	0.0206327	Erg	FALSE	Erg_direct_+/+	Erg_direct_+/+_(857g)	Erg_direct_+/+_(3290r)	1.55635	1	0.596632	222
chr12:84382382-84382882	Ptgr2	0.129882	0.520149	0.0675581	0.0675581	Nkx2-5	FALSE	Nkx2-5_direct_+/+	Nkx2-5_direct_+/+_(676g)	Nkx2-5_direct_+/+_(900r)	5.7406	1	0.707613	223
chr1:183388678-183389178	Aida	0.0782575	-0.194179	-0.015196	0.015196	Ets1	FALSE	Ets1_direct_+/-	Ets1_direct_+/-_(216g)	Ets1_direct_+/-_(326r)	1.75853	1	0.75783	224
chr2:110042904-110043404	Lgr4	0.0863306	0.434528	0.0375131	0.0375131	Nkx2-5	FALSE	Nkx2-5_direct_+/+	Nkx2-5_direct_+/+_(676g)	Nkx2-5_direct_+/+_(900r)	5.74353	1	0.595805	225
chr11:83964265-83964765	Ddx52	0.0313941	0.143093	0.00449227	0.00449227	Fermt2	FALSE	Fermt2_direct_+/+	Fermt2_direct_+/+_(1085g)	Fermt2_direct_+/+_(1245r)	1.09254	1	0.395325	226
chr13:3477815-3478315	Gdi2	0.0788216	0.0907867	0.00715596	0.00715596	Sox17	FALSE	Sox17_direct_+/+	Sox17_direct_+/+_(583g)	Sox17_direct_+/+_(653r)	3.82676	1	0.787733	227
chr11:100402313-100402813	Fkbp10	0.0738652	-0.477743	-0.0352886	0.0352886	Nkx2-5	FALSE	Nkx2-5_direct_-/-	Nkx2-5_direct_-/-_(197g)	Nkx2-5_direct_-/-_(238r)	5.97719	-1	-0.682468	228
chr15:8168970-8169470	Wdr70	0.0636572	0.0996572	0.00634389	0.00634389	Fermt2	FALSE	Fermt2_direct_+/+	Fermt2_direct_+/+_(1085g)	Fermt2_direct_+/+_(1245r)	1.95906	1	0.359039	229
chr12:32279922-32280422	Ccdc71l	0.119039	0.0736937	0.00877245	0.00877245	Erg	FALSE	Erg_direct_+/+	Erg_direct_+/+_(857g)	Erg_direct_+/+_(3290r)	1.33973	1	0.528417	230
chr18:43536799-43537299	Dpysl3	0.0637577	0.548768	0.0349882	0.0349882	Nkx2-5	FALSE	Nkx2-5_direct_+/+	Nkx2-5_direct_+/+_(676g)	Nkx2-5_direct_+/+_(900r)	7.88151	1	0.797326	231
chrX:153670364-153670864	Kctd12b	0.290449	0.272032	0.0790115	0.0790115	Fli1	FALSE	Fli1_direct_+/+	Fli1_direct_+/+_(1575g)	Fli1_direct_+/+_(5091r)	1.99255	1	0.947916	232
chr19:3893572-3894072	Ndufs8	0.0756234	0.537546	0.0406511	0.0406511	Nkx2-5	FALSE	Nkx2-5_direct_+/+	Nkx2-5_direct_+/+_(676g)	Nkx2-5_direct_+/+_(900r)	3.76279	1	0.742474	233
chr10:117145437-117145937	Lrrc10	0.0350563	0.527367	0.0184875	0.0184875	Nkx2-5	FALSE	Nkx2-5_direct_+/+	Nkx2-5_direct_+/+_(676g)	Nkx2-5_direct_+/+_(900r)	10.6798	1	0.774992	234
chr1:183388678-183389178	Aida	0.0782575	-0.194179	-0.015196	0.015196	Fli1	FALSE	Fli1_direct_+/-	Fli1_direct_+/-_(180g)	Fli1_direct_+/-_(245r)	1.71387	1	0.750525	235
chr10:111249599-111250099	Osbpl8	0.110739	0.528136	0.0584852	0.0584852	Tbx20	FALSE	Tbx20_direct_+/+	Tbx20_direct_+/+_(527g)	Tbx20_direct_+/+_(612r)	6.19387	1	0.760522	236
chr7:55842000-55842500	Tubgcp5	0.141527	-0.0745065	-0.0105447	0.0105447	Mecp2	FALSE	Mecp2_direct_+/-	Mecp2_direct_+/-_(188g)	Mecp2_direct_+/-_(264r)	0.243127	1	0.156947	237
chr13:46426676-46427176	Rbm24	0.0590478	0.509522	0.0300862	0.0300862	Tbx20	FALSE	Tbx20_direct_+/+	Tbx20_direct_+/+_(527g)	Tbx20_direct_+/+_(612r)	9.0268	1	0.838469	238
chr6:11907660-11908160	Ndufa4	0.224531	0.501368	0.112573	0.112573	Hes1	FALSE	Hes1_direct_-/+	Hes1_direct_-/+_(273g)	Hes1_direct_-/+_(298r)	1.11463	-1	-0.763547	239
chr10:29313254-29313754	Echdc1	0.127418	0.302031	0.0384841	0.0384841	Hes1	FALSE	Hes1_direct_-/+	Hes1_direct_-/+_(273g)	Hes1_direct_-/+_(298r)	0.727847	-1	-0.344079	240
chr15:38938485-38938985	Fzd6	0.110562	0.0826958	0.00914299	0.00914299	Sox7	FALSE	Sox7_direct_+/+	Sox7_direct_+/+_(613g)	Sox7_direct_+/+_(806r)	1.01632	1	0.559796	241
chr18:16716424-16716924	Cdh2	0.0559937	0.484871	0.0271497	0.0271497	Nkx2-5	FALSE	Nkx2-5_direct_+/+	Nkx2-5_direct_+/+_(676g)	Nkx2-5_direct_+/+_(900r)	8.48452	1	0.848436	242
chr11:96214615-96215115	Atp5g1	0.096575	0.504411	0.0487135	0.0487135	Nkx2-5	FALSE	Nkx2-5_direct_+/+	Nkx2-5_direct_+/+_(676g)	Nkx2-5_direct_+/+_(900r)	9.14614	1	0.831977	243
chr4:108847609-108848109	Kti12	0.122875	0.149796	0.0184062	0.0184062	Fli1	FALSE	Fli1_direct_+/+	Fli1_direct_+/+_(1575g)	Fli1_direct_+/+_(5091r)	1.78281	1	0.80259	244
chr3:10351042-10351542	Snx16	0.0683132	-0.160797	-0.0109846	0.0109846	Klf3	FALSE	Klf3_direct_+/-	Klf3_direct_+/-_(555g)	Klf3_direct_+/-_(1030r)	1.33047	1	0.216616	245
chrX:9662614-9663114	Dynlt3	0.219156	0.219813	0.0481735	0.0481735	Tbpl1	FALSE	Tbpl1_direct_+/+	Tbpl1_direct_+/+_(427g)	Tbpl1_direct_+/+_(754r)	0.27337	1	0.29942	246
chr7:81057676-81058176	Alpk3	0.0680541	0.507628	0.0345462	0.0345462	Nkx2-5	FALSE	Nkx2-5_direct_+/+	Nkx2-5_direct_+/+_(676g)	Nkx2-5_direct_+/+_(900r)	8.83947	1	0.777205	247
chr10:88622519-88623019	Arl1	0.0890795	-0.46847	-0.0417311	0.0417311	Nkx2-5	FALSE	Nkx2-5_direct_-/-	Nkx2-5_direct_-/-_(197g)	Nkx2-5_direct_-/-_(238r)	3.37775	-1	-0.527591	248
chr5:33936144-33936644	Nelfa	0.0634548	0.086288	0.00547539	0.00547539	Yy1	FALSE	Yy1_direct_+/+	Yy1_direct_+/+_(459g)	Yy1_direct_+/+_(581r)	0.887269	1	0.328947	249
chr6:42644934-42645434	Tcaf2	0.0732512	0.106819	0.00782459	0.00782459	Tbpl1	FALSE	Tbpl1_direct_+/+	Tbpl1_direct_+/+_(427g)	Tbpl1_direct_+/+_(754r)	0.31588	1	0.209478	250
chr2:61656438-61656938	Tbr1	0.0929398	0.105709	0.00982461	0.00982461	E2f1	FALSE	E2f1_direct_+/+	E2f1_direct_+/+_(233g)	E2f1_direct_+/+_(387r)	2.09896	1	0.0780154	251
chr17:29439241-29439741	BC004004	0.0182701	0.157394	0.00287559	0.00287559	Esrra	FALSE	Esrra_direct_+/+	Esrra_direct_+/+_(291g)	Esrra_direct_+/+_(415r)	0.30962	1	0.27017	252
chr13:17992948-17993448	Pou6f2	0.111323	0.128637	0.0143202	0.0143202	Kdm5a	FALSE	Kdm5a_direct_-/+	Kdm5a_direct_-/+_(11g)	Kdm5a_direct_-/+_(11r)	1.24481	-1	-0.110403	253
chr19:4992803-4993303	Actn3	0.034328	-0.542741	-0.0186312	0.0186312	Mef2c	FALSE	Mef2c_direct_-/-	Mef2c_direct_-/-_(341g)	Mef2c_direct_-/-_(478r)	0.932518	-1	-0.542846	254
chr7:126668553-126669053	Eif3c	0.0942054	0.295314	0.0278202	0.0278202	Erg	FALSE	Erg_direct_+/+	Erg_direct_+/+_(857g)	Erg_direct_+/+_(3290r)	2.63389	1	0.708165	255
chr3:126628968-126629468	Camk2d	0.0755734	0.507295	0.038338	0.038338	Nkx2-5	FALSE	Nkx2-5_direct_+/+	Nkx2-5_direct_+/+_(676g)	Nkx2-5_direct_+/+_(900r)	5.58675	1	0.810566	256
chr2:17553671-17554171	Nebl	0.0224474	0.550369	0.0123543	0.0123543	Nkx2-5	FALSE	Nkx2-5_direct_+/+	Nkx2-5_direct_+/+_(676g)	Nkx2-5_direct_+/+_(900r)	17.8091	1	0.85855	257
chr12:31703873-31704373	Gpr22	0.0782804	0.537434	0.0420705	0.0420705	Tbx20	FALSE	Tbx20_direct_+/+	Tbx20_direct_+/+_(527g)	Tbx20_direct_+/+_(612r)	2.91379	1	0.59367	258
chr19:37561487-37561987	Hhex	0.0855235	0.31389	0.026845	0.026845	Fli1	FALSE	Fli1_direct_+/+	Fli1_direct_+/+_(1575g)	Fli1_direct_+/+_(5091r)	2.13805	1	0.946395	259
chr12:4817380-4817880	Sf3b6	0.0684169	0.221664	0.0151656	0.0151656	Elk3	FALSE	Elk3_direct_+/+	Elk3_direct_+/+_(1433g)	Elk3_direct_+/+_(3907r)	2.81936	1	0.669642	260
chr6:87328325-87328825	Bmp10	0.0529595	0.446454	0.023644	0.023644	Nkx2-5	FALSE	Nkx2-5_direct_+/+	Nkx2-5_direct_+/+_(676g)	Nkx2-5_direct_+/+_(900r)	3.96709	1	0.475552	261
chrX:106105120-106105620	Cox7b	0.104003	0.561843	0.0584333	0.0584333	Nkx2-5	FALSE	Nkx2-5_direct_+/+	Nkx2-5_direct_+/+_(676g)	Nkx2-5_direct_+/+_(900r)	8.42211	1	0.844529	262
chr17:64647539-64648039	Man2a1	0.0742408	-0.573037	-0.0425427	0.0425427	Nkx2-5	FALSE	Nkx2-5_direct_-/-	Nkx2-5_direct_-/-_(197g)	Nkx2-5_direct_-/-_(238r)	6.39165	-1	-0.792477	263
chr14:31214535-31215035	Tnnc1	0.0617955	0.517664	0.0319893	0.0319893	Nkx2-5	FALSE	Nkx2-5_direct_+/+	Nkx2-5_direct_+/+_(676g)	Nkx2-5_direct_+/+_(900r)	10.5363	1	0.861592	264
chrX:153139685-153140185	Mageh1	0.0860709	-0.305203	-0.0262691	0.0262691	Efemp2	FALSE	Efemp2_direct_+/-	Efemp2_direct_+/-_(481g)	Efemp2_direct_+/-_(584r)	3.55435	1	0.699867	265
chr17:24686536-24687036	Slc9a3r2	0.061809	0.574806	0.0355282	0.0355282	Sox17	FALSE	Sox17_direct_+/+	Sox17_direct_+/+_(583g)	Sox17_direct_+/+_(653r)	3.49457	1	0.813864	266
chr4:116626758-116627258	Nasp	0.0497191	0.168906	0.00839785	0.00839785	E2f1	FALSE	E2f1_direct_+/+	E2f1_direct_+/+_(233g)	E2f1_direct_+/+_(387r)	1.68647	1	0.51656	267
chr4:66827230-66827730	Tlr4	0.185624	0.31541	0.0585477	0.0585477	Fli1	FALSE	Fli1_direct_+/+	Fli1_direct_+/+_(1575g)	Fli1_direct_+/+_(5091r)	1.54812	1	0.78089	268
chr17:21008663-21009163	Ppp2r1a	0.243389	0.158381	0.0385483	0.0385483	Fermt2	FALSE	Fermt2_direct_+/+	Fermt2_direct_+/+_(1085g)	Fermt2_direct_+/+_(1245r)	2.76275	1	0.482487	269
chr3:84381914-84382414	Trim2	0.0631656	0.515222	0.0325443	0.0325443	Tbx20	FALSE	Tbx20_direct_+/+	Tbx20_direct_+/+_(527g)	Tbx20_direct_+/+_(612r)	4.0858	1	0.605727	270
chr5:77126411-77126911	Spink2	0.0414495	0.343386	0.0142332	0.0142332	Nkx2-5	FALSE	Nkx2-5_direct_+/+	Nkx2-5_direct_+/+_(676g)	Nkx2-5_direct_+/+_(900r)	3.46955	1	0.341496	271
chr17:20945077-20945577	Zfp160	0.230426	0.240917	0.0555134	0.0555134	Hif1a	FALSE	Hif1a_direct_+/+	Hif1a_direct_+/+_(347g)	Hif1a_direct_+/+_(343r)	1.23388	1	0.25963	272
chr9:56767517-56768017	Cspg4	0.0443408	0.521148	0.0231081	0.0231081	Nkx2-5	FALSE	Nkx2-5_direct_+/+	Nkx2-5_direct_+/+_(676g)	Nkx2-5_direct_+/+_(900r)	7.18434	1	0.645786	273
chr6:118786594-118787094	Cacna1c	0.0593273	0.503854	0.0298923	0.0298923	Nkx2-5	FALSE	Nkx2-5_direct_+/+	Nkx2-5_direct_+/+_(676g)	Nkx2-5_direct_+/+_(900r)	8.52767	1	0.74436	274
chr10:118831104-118831604	Dyrk2	0.0294813	0.466047	0.0137397	0.0137397	Nkx2-5	FALSE	Nkx2-5_direct_+/+	Nkx2-5_direct_+/+_(676g)	Nkx2-5_direct_+/+_(900r)	5.10477	1	0.656414	275
chr15:51877344-51877844	Rad21	0.0692051	0.340873	0.0235902	0.0235902	Pbrm1	FALSE	Pbrm1_direct_+/+	Pbrm1_direct_+/+_(10g)	Pbrm1_direct_+/+_(10r)	6.0895	1	0.671214	276
chr11:70982719-70983219	C1qbp	0.109802	0.398878	0.0437977	0.0437977	Wt1	FALSE	Wt1_direct_-/+	Wt1_direct_-/+_(1384g)	Wt1_direct_-/+_(2658r)	4.58577	-1	-0.733933	277
chr3:114031593-114032093	Col11a1	0.169364	-0.320954	-0.0543582	0.0543582	Wt1	FALSE	Wt1_direct_+/-	Wt1_direct_+/-_(1107g)	Wt1_direct_+/-_(2116r)	2.7401	1	0.816603	278
chr6:112268226-112268726	Lmcd1	0.102249	0.502781	0.0514086	0.0514086	Nkx2-5	FALSE	Nkx2-5_direct_+/+	Nkx2-5_direct_+/+_(676g)	Nkx2-5_direct_+/+_(900r)	5.92465	1	0.69933	279
chr9:7184259-7184759	Dcun1d5	0.112173	0.114317	0.0128233	0.0128233	Ets1	FALSE	Ets1_direct_+/+	Ets1_direct_+/+_(1537g)	Ets1_direct_+/+_(5288r)	2.46721	1	0.769459	280
chr1:133385686-133386186	Sox13	0.09216	0.175579	0.0161813	0.0161813	Foxo1	FALSE	Foxo1_direct_+/+	Foxo1_direct_+/+_(421g)	Foxo1_direct_+/+_(482r)	2.82271	1	0.688946	281
chr11:4604457-4604957	Uqcr10	0.0918126	0.557572	0.0511921	0.0511921	Tbx20	FALSE	Tbx20_direct_+/+	Tbx20_direct_+/+_(527g)	Tbx20_direct_+/+_(612r)	8.97533	1	0.784815	282
chr5:21724755-21725255	Pmpcb	0.112624	0.50644	0.0570372	0.0570372	Tbx20	FALSE	Tbx20_direct_+/+	Tbx20_direct_+/+_(527g)	Tbx20_direct_+/+_(612r)	5.88154	1	0.745986	283
chr19:23957474-23957974	Fam189a2	0.139078	0.456607	0.0635042	0.0635042	Nkx2-5	FALSE	Nkx2-5_direct_+/+	Nkx2-5_direct_+/+_(676g)	Nkx2-5_direct_+/+_(900r)	4.48407	1	0.594989	284
chr2:18453473-18453973	Dnajc1	0.0982932	-0.502925	-0.0494341	0.0494341	Tbx20	FALSE	Tbx20_direct_-/-	Tbx20_direct_-/-_(128g)	Tbx20_direct_-/-_(146r)	2.84733	-1	-0.64569	285
chr17:21845543-21846043	Zfp943	0.138314	0.0652175	0.00902049	0.00902049	E2f1	FALSE	E2f1_direct_+/+	E2f1_direct_+/+_(233g)	E2f1_direct_+/+_(387r)	0.236169	1	0.109943	286
chr10:102586084-102586584	Nts	0.185387	0.4714	0.0873914	0.0873914	Ets1	FALSE	Ets1_direct_+/+	Ets1_direct_+/+_(1537g)	Ets1_direct_+/+_(5288r)	1.97425	1	0.890251	287
chr1:91350283-91350783	Klhl30	0.0547672	0.519317	0.0284416	0.0284416	Nkx2-5	FALSE	Nkx2-5_direct_+/+	Nkx2-5_direct_+/+_(676g)	Nkx2-5_direct_+/+_(900r)	6.17003	1	0.656928	288
chr6:142567364-142567864	Ldhb	0.0833432	0.543392	0.045288	0.045288	Nkx2-5	FALSE	Nkx2-5_direct_+/+	Nkx2-5_direct_+/+_(676g)	Nkx2-5_direct_+/+_(900r)	9.67175	1	0.851688	289
chr18:77539846-77540346	Rnf165	0.0683718	0.0867104	0.00592855	0.00592855	Foxo1	FALSE	Foxo1_direct_+/+	Foxo1_direct_+/+_(421g)	Foxo1_direct_+/+_(482r)	2.96849	1	0.530588	290
chr3:20082075-20082575	Gyg	0.0929481	0.503686	0.0468166	0.0468166	Tbx20	FALSE	Tbx20_direct_+/+	Tbx20_direct_+/+_(527g)	Tbx20_direct_+/+_(612r)	8.66964	1	0.847655	291
chr11:120382315-120382815	Actg1	0.0933237	-0.554106	-0.0517112	0.0517112	Tbx20	FALSE	Tbx20_direct_-/-	Tbx20_direct_-/-_(128g)	Tbx20_direct_-/-_(146r)	5.71768	-1	-0.734881	292
chr12:3827762-3828262	Efr3b	0.051634	0.41724	0.0215438	0.0215438	Nkx2-5	FALSE	Nkx2-5_direct_+/+	Nkx2-5_direct_+/+_(676g)	Nkx2-5_direct_+/+_(900r)	4.18111	1	0.471422	293
chr2:150909433-150909933	Ninl	0.117755	-0.365202	-0.0430042	0.0430042	Efemp2	FALSE	Efemp2_direct_+/-	Efemp2_direct_+/-_(481g)	Efemp2_direct_+/-_(584r)	2.70324	1	0.636401	294
chr13:60848666-60849166	Ctla2a	0.378207	0.100183	0.03789	0.03789	Sox18	FALSE	Sox18_direct_+/+	Sox18_direct_+/+_(389g)	Sox18_direct_+/+_(484r)	0.936548	1	0.839581	295
chr1:53352331-53352831	Asnsd1	0.118668	0.263638	0.0312854	0.0312854	Fermt2	FALSE	Fermt2_direct_+/+	Fermt2_direct_+/+_(1085g)	Fermt2_direct_+/+_(1245r)	1.59631	1	0.331137	296
chr9:79680599-79681099	Cox7a2	0.0978278	0.517403	0.0506164	0.0506164	Nkx2-5	FALSE	Nkx2-5_direct_+/+	Nkx2-5_direct_+/+_(676g)	Nkx2-5_direct_+/+_(900r)	8.95221	1	0.843647	297
chr1:32172435-32172935	Khdrbs2	0.0999629	-0.497749	-0.0497564	0.0497564	Wt1	FALSE	Wt1_direct_+/-	Wt1_direct_+/-_(1107g)	Wt1_direct_+/-_(2116r)	4.34941	1	0.842295	298
chr7:44553726-44554226	Pold1	0.0253343	0.0846835	0.0021454	0.0021454	Elk3	FALSE	Elk3_direct_+/+	Elk3_direct_+/+_(1433g)	Elk3_direct_+/+_(3907r)	0.991875	1	0.407479	299
chr18:3281706-3282206	Crem	0.279806	0.250818	0.0701803	0.0701803	Elk3	FALSE	Elk3_direct_+/+	Elk3_direct_+/+_(1433g)	Elk3_direct_+/+_(3907r)	2.0184	1	0.809783	300
chr2:71133984-71134484	Slc25a12	0.0998512	0.480315	0.0479601	0.0479601	Nkx2-5	FALSE	Nkx2-5_direct_+/+	Nkx2-5_direct_+/+_(676g)	Nkx2-5_direct_+/+_(900r)	5.53036	1	0.669193	301
chr2:151587506-151588006	Fkbp1a	0.0799317	-0.173288	-0.0138512	0.0138512	Ets1	FALSE	Ets1_direct_+/-	Ets1_direct_+/-_(216g)	Ets1_direct_+/-_(326r)	2.64335	1	0.872197	302
chr8:129234076-129234576	2610044O15Rik8	0.394381	0.18144	0.0715566	0.0715566	Tbpl1	FALSE	Tbpl1_direct_+/+	Tbpl1_direct_+/+_(427g)	Tbpl1_direct_+/+_(754r)	0.242001	1	0.151349	303
chr2:15054969-15055469	Arl5b	0.0913125	-0.450286	-0.0411167	0.0411167	Hes1	FALSE	Hes1_direct_+/-	Hes1_direct_+/-_(312g)	Hes1_direct_+/-_(335r)	2.67017	1	0.649977	304
chr5:112879226-112879726	Myo18b	0.0444163	0.528511	0.0234745	0.0234745	Tbx20	FALSE	Tbx20_direct_+/+	Tbx20_direct_+/+_(527g)	Tbx20_direct_+/+_(612r)	10.3172	1	0.740333	305
chr1:78566983-78567483	Acsl3	0.0802616	0.548629	0.0440338	0.0440338	Tbx20	FALSE	Tbx20_direct_+/+	Tbx20_direct_+/+_(527g)	Tbx20_direct_+/+_(612r)	5.42219	1	0.77144	306
chr9:7184259-7184759	Dcun1d5	0.112173	0.114317	0.0128233	0.0128233	Erg	FALSE	Erg_direct_+/+	Erg_direct_+/+_(857g)	Erg_direct_+/+_(3290r)	2.38684	1	0.744233	307
chr16:4182604-4183104	Crebbp	0.0754829	-0.357381	-0.0269762	0.0269762	Nkx2-5	FALSE	Nkx2-5_direct_-/-	Nkx2-5_direct_-/-_(197g)	Nkx2-5_direct_-/-_(238r)	2.06838	-1	-0.391882	308
chr4:148008287-148008787	Mfn2	0.0735316	0.566433	0.0416507	0.0416507	Nkx2-5	FALSE	Nkx2-5_direct_+/+	Nkx2-5_direct_+/+_(676g)	Nkx2-5_direct_+/+_(900r)	4.89007	1	0.689524	309
chr13:113663274-113663774	Hspb3	0.0985703	0.511219	0.0503911	0.0503911	Nkx2-5	FALSE	Nkx2-5_direct_+/+	Nkx2-5_direct_+/+_(676g)	Nkx2-5_direct_+/+_(900r)	8.23874	1	0.726688	310
chr6:13069656-13070156	Tmem106b	0.178811	-0.329753	-0.0589634	0.0589634	Hif1a	FALSE	Hif1a_direct_-/-	Hif1a_direct_-/-_(80g)	Hif1a_direct_-/-_(83r)	0.227156	-1	-0.251808	311
chr9:60687863-60688363	Uaca	0.0713062	0.447804	0.0319312	0.0319312	Fli1	FALSE	Fli1_direct_+/+	Fli1_direct_+/+_(1575g)	Fli1_direct_+/+_(5091r)	1.58734	1	0.82065	312
chrX:106603316-106603816	Cysltr1	0.335589	0.535845	0.179823	0.179823	Ets1	FALSE	Ets1_direct_+/+	Ets1_direct_+/+_(1537g)	Ets1_direct_+/+_(5288r)	1.25659	1	0.733298	313
chr6:29432716-29433216	Flnc	0.0628129	0.474235	0.0297881	0.0297881	Tbx20	FALSE	Tbx20_direct_+/+	Tbx20_direct_+/+_(527g)	Tbx20_direct_+/+_(612r)	7.16926	1	0.668685	314
chr16:18775551-18776051	Cldn5	0.0711629	0.368383	0.0262152	0.0262152	Sox17	FALSE	Sox17_direct_+/+	Sox17_direct_+/+_(583g)	Sox17_direct_+/+_(653r)	4.55336	1	0.921439	315
chr1:92437701-92438201	Ndufa10	0.11235	0.509155	0.0572037	0.0572037	Nkx2-5	FALSE	Nkx2-5_direct_+/+	Nkx2-5_direct_+/+_(676g)	Nkx2-5_direct_+/+_(900r)	6.359	1	0.804088	316
chr10:69644759-69645259	Ank3	0.0593768	0.510631	0.0303196	0.0303196	Nkx2-5	FALSE	Nkx2-5_direct_+/+	Nkx2-5_direct_+/+_(676g)	Nkx2-5_direct_+/+_(900r)	6.89824	1	0.740704	317
chr9:4260193-4260693	Msantd4	0.264403	0.302875	0.080081	0.080081	Hes1	FALSE	Hes1_direct_-/+	Hes1_direct_-/+_(273g)	Hes1_direct_-/+_(298r)	2.36458	-1	-0.385241	318
chr9:121058172-121058672	Ctnnb1	0.126927	0.414329	0.0525894	0.0525894	Elk3	FALSE	Elk3_direct_+/+	Elk3_direct_+/+_(1433g)	Elk3_direct_+/+_(3907r)	1.86671	1	0.86644	319
chr2:76827808-76828308	Ttn	0.000232916	0.504947	0.00011761	0.00011761	Nkx2-5	FALSE	Nkx2-5_direct_+/+	Nkx2-5_direct_+/+_(676g)	Nkx2-5_direct_+/+_(900r)	17.0899	1	0.867043	320
chr5:148354399-148354899	Mtus2	0.0656678	0.517167	0.0339612	0.0339612	Tbx20	FALSE	Tbx20_direct_+/+	Tbx20_direct_+/+_(527g)	Tbx20_direct_+/+_(612r)	6.20738	1	0.772562	321
chr7:18959253-18959753	Nova2	0.0502521	0.348687	0.0175222	0.0175222	Fli1	FALSE	Fli1_direct_+/+	Fli1_direct_+/+_(1575g)	Fli1_direct_+/+_(5091r)	1.86769	1	0.924872	322
chr17:23192971-23193471	Zfp40	0.383607	0.0928669	0.0356243	0.0356243	Fermt2	FALSE	Fermt2_direct_+/+	Fermt2_direct_+/+_(1085g)	Fermt2_direct_+/+_(1245r)	0.841379	1	0.118952	323
chr19:4992803-4993303	Tmem151a	0.00499837	-0.546958	-0.0027339	0.0027339	Mef2c	FALSE	Mef2c_direct_-/-	Mef2c_direct_-/-_(341g)	Mef2c_direct_-/-_(478r)	0.90657	-1	-0.565355	324
chr11:120382315-120382815	Actg1	0.0933237	-0.554106	-0.0517112	0.0517112	Nkx2-5	FALSE	Nkx2-5_direct_-/-	Nkx2-5_direct_-/-_(197g)	Nkx2-5_direct_-/-_(238r)	5.57498	-1	-0.754734	325
chr10:29313254-29313754	Echdc1	0.127418	0.302031	0.0384841	0.0384841	Efemp2	FALSE	Efemp2_direct_-/+	Efemp2_direct_-/+_(502g)	Efemp2_direct_-/+_(640r)	0.620746	-1	-0.355912	326
chr2:105016756-105017256	Wt1	0.0349562	-0.579513	-0.0202576	0.0202576	Wt1	FALSE	Wt1_direct_+/-	Wt1_direct_+/-_(1107g)	Wt1_direct_+/-_(2116r)	12.3697	1	1	327
chr2:104481947-104482447	Hipk3	0.0807242	0.526824	0.0425274	0.0425274	Nkx2-5	FALSE	Nkx2-5_direct_+/+	Nkx2-5_direct_+/+_(676g)	Nkx2-5_direct_+/+_(900r)	5.94758	1	0.734637	328
chrX:103981044-103981544	Nexmif	0.175726	0.191293	0.0336151	0.0336151	Ets2	FALSE	Ets2_direct_+/+	Ets2_direct_+/+_(1084g)	Ets2_direct_+/+_(3569r)	0.946013	1	0.696558	329
chr2:145903093-145903593	Naa20	0.0985753	0.344735	0.0339823	0.0339823	Wt1	FALSE	Wt1_direct_-/+	Wt1_direct_-/+_(1384g)	Wt1_direct_-/+_(2658r)	2.14052	-1	-0.56358	330
chr13:45537112-45537612	Gmpr	0.0718107	0.519117	0.0372782	0.0372782	Nkx2-5	FALSE	Nkx2-5_direct_+/+	Nkx2-5_direct_+/+_(676g)	Nkx2-5_direct_+/+_(900r)	5.3927	1	0.694049	331
chr9:67140458-67140958	Tln2	0.0700682	0.547664	0.0383738	0.0383738	Tbx20	FALSE	Tbx20_direct_+/+	Tbx20_direct_+/+_(527g)	Tbx20_direct_+/+_(612r)	10.8229	1	0.79954	332
chr5:122118553-122119053	Myl2	0.0260942	0.530839	0.0138518	0.0138518	Nkx2-5	FALSE	Nkx2-5_direct_+/+	Nkx2-5_direct_+/+_(676g)	Nkx2-5_direct_+/+_(900r)	11.0655	1	0.866233	333
chr3:101590855-101591355	Atp1a1	0.0756949	0.522246	0.0395314	0.0395314	Tbx20	FALSE	Tbx20_direct_+/+	Tbx20_direct_+/+_(527g)	Tbx20_direct_+/+_(612r)	8.28164	1	0.782882	334
chr12:32279922-32280422	Ccdc71l	0.119039	0.0736937	0.00877245	0.00877245	Ets1	FALSE	Ets1_direct_+/+	Ets1_direct_+/+_(1537g)	Ets1_direct_+/+_(5288r)	0.925006	1	0.545168	335
chr8:95818187-95818687	Got2	0.0969214	0.503512	0.0488011	0.0488011	Nkx2-5	FALSE	Nkx2-5_direct_+/+	Nkx2-5_direct_+/+_(676g)	Nkx2-5_direct_+/+_(900r)	7.20292	1	0.817252	336
chr7:87246622-87247122	Nox4	0.121373	0.161864	0.0196458	0.0196458	Fli1	FALSE	Fli1_direct_+/+	Fli1_direct_+/+_(1575g)	Fli1_direct_+/+_(5091r)	1.11218	1	0.544644	337
chr13:50417626-50418126	Fbxw17	0.406227	-0.0815322	-0.0331206	0.0331206	Fermt2	FALSE	Fermt2_direct_+/-	Fermt2_direct_+/-_(170g)	Fermt2_direct_+/-_(159r)	0.814769	1	0.243822	338
chr16:95449298-95449798	Erg	0.113731	0.303424	0.0345085	0.0345085	Erg	FALSE	Erg_direct_+/+	Erg_direct_+/+_(857g)	Erg_direct_+/+_(3290r)	3.52509	1	1	339
chr1:152641082-152641582	Arpc5	0.127085	-0.233265	-0.0296446	0.0296446	Sox17	FALSE	Sox17_direct_+/-	Sox17_direct_+/-_(122g)	Sox17_direct_+/-_(124r)	4.25243	1	0.849456	340
chr7:80208636-80209136	Idh2	0.0743156	0.528423	0.03927	0.03927	Nkx2-5	FALSE	Nkx2-5_direct_+/+	Nkx2-5_direct_+/+_(676g)	Nkx2-5_direct_+/+_(900r)	8.67145	1	0.878722	341
chr18:90509994-90510494	Gm45871	0.247377	0.0734244	0.0181635	0.0181635	Cxxc1	FALSE	Cxxc1_direct_+/+	Cxxc1_direct_+/+_(91g)	Cxxc1_direct_+/+_(92r)	0.10864	1	0.152958	342
chr10:45285523-45286023	Bves	0.059434	0.519256	0.0308614	0.0308614	Nkx2-5	FALSE	Nkx2-5_direct_+/+	Nkx2-5_direct_+/+_(676g)	Nkx2-5_direct_+/+_(900r)	7.49124	1	0.820917	343
chr9:38718799-38719299	Vwa5a	0.367267	0.137702	0.0505733	0.0505733	Jund	FALSE	Jund_direct_+/+	Jund_direct_+/+_(425g)	Jund_direct_+/+_(538r)	1.60948	1	0.277746	344
chr10:102586084-102586584	Nts	0.185387	0.4714	0.0873914	0.0873914	Fli1	FALSE	Fli1_direct_+/+	Fli1_direct_+/+_(1575g)	Fli1_direct_+/+_(5091r)	1.76298	1	0.873851	345
chr2:112492881-112493381	Emc7	0.107796	0.239204	0.0257854	0.0257854	Sp1	FALSE	Sp1_direct_+/+	Sp1_direct_+/+_(152g)	Sp1_direct_+/+_(160r)	0.160452	1	0.201404	346
chrX:77795941-77796441	Prkx	0.16905	0.0785246	0.0132746	0.0132746	Elk3	FALSE	Elk3_direct_+/+	Elk3_direct_+/+_(1433g)	Elk3_direct_+/+_(3907r)	2.92472	1	0.659034	347
chr15:79950149-79950649	Pdgfb	0.105332	0.440001	0.0463461	0.0463461	Sox18	FALSE	Sox18_direct_+/+	Sox18_direct_+/+_(389g)	Sox18_direct_+/+_(484r)	1.57797	1	0.96602	348
chr5:92627893-92628393	Stbd1	0.0932844	0.503734	0.0469905	0.0469905	Nkx2-5	FALSE	Nkx2-5_direct_+/+	Nkx2-5_direct_+/+_(676g)	Nkx2-5_direct_+/+_(900r)	6.0839	1	0.694217	349
chr14:31232829-31233329	Sh3bp5	0.0411018	0.140279	0.00576573	0.00576573	Sox17	FALSE	Sox17_direct_+/+	Sox17_direct_+/+_(583g)	Sox17_direct_+/+_(653r)	5.2105	1	0.884451	350
chr3:113629896-113630396	Rnpc3	0.224964	0.0816898	0.0183773	0.0183773	Fermt2	FALSE	Fermt2_direct_+/+	Fermt2_direct_+/+_(1085g)	Fermt2_direct_+/+_(1245r)	1.68325	1	0.304465	351
chr13:12320151-12320651	Actn2	0.0361161	0.524418	0.0189399	0.0189399	Nkx2-5	FALSE	Nkx2-5_direct_+/+	Nkx2-5_direct_+/+_(676g)	Nkx2-5_direct_+/+_(900r)	12.2281	1	0.850562	352
chr18:5018494-5018994	Svil	0.0389765	0.489789	0.0190903	0.0190903	Nkx2-5	FALSE	Nkx2-5_direct_+/+	Nkx2-5_direct_+/+_(676g)	Nkx2-5_direct_+/+_(900r)	9.85536	1	0.801112	353
chr10:18886856-18887356	Perp	0.100291	0.512883	0.0514376	0.0514376	Tbx20	FALSE	Tbx20_direct_+/+	Tbx20_direct_+/+_(527g)	Tbx20_direct_+/+_(612r)	6.50588	1	0.683456	354
chr14:49066274-49066774	Exoc5	0.16965	0.112635	0.0191084	0.0191084	Erg	FALSE	Erg_direct_+/+	Erg_direct_+/+_(857g)	Erg_direct_+/+_(3290r)	1.72694	1	0.718529	355
chr13:112751931-112752431	Plpp1	0.0783191	0.211139	0.0165362	0.0165362	Ets1	FALSE	Ets1_direct_+/+	Ets1_direct_+/+_(1537g)	Ets1_direct_+/+_(5288r)	1.91985	1	0.861343	356
chr18:16660483-16660983	Cdh2	0.0816995	0.524353	0.0428394	0.0428394	Nkx2-5	FALSE	Nkx2-5_direct_+/+	Nkx2-5_direct_+/+_(676g)	Nkx2-5_direct_+/+_(900r)	8.48452	1	0.848436	357
chr8:95810219-95810719	Ndrg4	0.0566616	0.483775	0.0274115	0.0274115	Nkx2-5	FALSE	Nkx2-5_direct_+/+	Nkx2-5_direct_+/+_(676g)	Nkx2-5_direct_+/+_(900r)	8.47275	1	0.788893	358
chr1:71102844-71103344	Bard1	0.141723	0.226531	0.0321047	0.0321047	E2f1	FALSE	E2f1_direct_+/+	E2f1_direct_+/+_(233g)	E2f1_direct_+/+_(387r)	1.14345	1	0.361309	359
chr13:12133531-12134031	Actn2	0.0375711	0.516771	0.0194156	0.0194156	Tbx20	FALSE	Tbx20_direct_+/+	Tbx20_direct_+/+_(527g)	Tbx20_direct_+/+_(612r)	9.6488	1	0.828499	360
chr8:11308329-11308829	Col4a1	0.0721337	0.0520399	0.00375383	0.00375383	Sox18	FALSE	Sox18_direct_+/+	Sox18_direct_+/+_(389g)	Sox18_direct_+/+_(484r)	2.23683	1	0.948211	361
chr5:16016011-16016511	Cacna2d1	0.113764	0.475195	0.05406	0.05406	Nkx2-5	FALSE	Nkx2-5_direct_+/+	Nkx2-5_direct_+/+_(676g)	Nkx2-5_direct_+/+_(900r)	5.62519	1	0.69188	362
chr9:55326457-55326957	Etfa	0.0324598	0.294768	0.0095681	0.0095681	Wt1	FALSE	Wt1_direct_-/+	Wt1_direct_-/+_(1384g)	Wt1_direct_-/+_(2658r)	3.63979	-1	-0.800532	363
chr11:70654798-70655298	Tm4sf5	0.051847	-0.622791	-0.0322898	0.0322898	Arid5b	FALSE	Arid5b_direct_+/-	Arid5b_direct_+/-_(60g)	Arid5b_direct_+/-_(46r)	0.941075	1	0.779581	364
chr14:49066274-49066774	Exoc5	0.16965	0.112635	0.0191084	0.0191084	Fli1	FALSE	Fli1_direct_+/+	Fli1_direct_+/+_(1575g)	Fli1_direct_+/+_(5091r)	1.6855	1	0.739253	365
chr1:60460516-60461016	Cyp20a1	0.262107	0.172388	0.045184	0.045184	Ets2	FALSE	Ets2_direct_+/+	Ets2_direct_+/+_(1084g)	Ets2_direct_+/+_(3569r)	0.826279	1	0.702846	366
chr9:4260193-4260693	Aasdhppt	0.529266	0.260394	0.137818	0.137818	Efemp2	FALSE	Efemp2_direct_-/+	Efemp2_direct_-/+_(502g)	Efemp2_direct_-/+_(640r)	0.506802	-1	-0.325919	367
chr5:21786500-21787000	Psmc2	0.0635025	0.284191	0.0180469	0.0180469	Phf5a	FALSE	Phf5a_direct_+/+	Phf5a_direct_+/+_(515g)	Phf5a_direct_+/+_(579r)	0.653627	1	0.451496	368
chr18:90509994-90510494	Tmx3	0.359408	0.230663	0.0829021	0.0829021	Phf5a	FALSE	Phf5a_direct_+/+	Phf5a_direct_+/+_(515g)	Phf5a_direct_+/+_(579r)	0.546728	1	0.450505	369
chr7:18959253-18959753	Nova2	0.0502521	0.348687	0.0175222	0.0175222	Ets1	FALSE	Ets1_direct_+/+	Ets1_direct_+/+_(1537g)	Ets1_direct_+/+_(5288r)	1.86386	1	0.905511	370
chr10:68669987-68670487	Cabcoco1	0.0891356	0.463544	0.0413182	0.0413182	Nkx2-5	FALSE	Nkx2-5_direct_+/+	Nkx2-5_direct_+/+_(676g)	Nkx2-5_direct_+/+_(900r)	4.99126	1	0.514954	371
chr2:156007788-156008288	Cep250	0.116481	0.0900957	0.0104945	0.0104945	Elk3	FALSE	Elk3_direct_+/+	Elk3_direct_+/+_(1433g)	Elk3_direct_+/+_(3907r)	2.84091	1	0.638516	372
chr1:183388678-183389178	Aida	0.0782575	-0.194179	-0.015196	0.015196	Elk3	FALSE	Elk3_direct_+/-	Elk3_direct_+/-_(222g)	Elk3_direct_+/-_(309r)	1.2649	1	0.735409	373
chr6:17170526-17171026	Cav2	0.0964422	0.417965	0.0403095	0.0403095	Sox18	FALSE	Sox18_direct_+/+	Sox18_direct_+/+_(389g)	Sox18_direct_+/+_(484r)	3.6252	1	0.956504	374
chr13:111797748-111798248	Map3k1	0.0246195	-0.434637	-0.0107006	0.0107006	Nkx2-5	FALSE	Nkx2-5_direct_-/-	Nkx2-5_direct_-/-_(197g)	Nkx2-5_direct_-/-_(238r)	4.80283	-1	-0.565655	375
chr14:49066274-49066774	Exoc5	0.16965	0.112635	0.0191084	0.0191084	Elk3	FALSE	Elk3_direct_+/+	Elk3_direct_+/+_(1433g)	Elk3_direct_+/+_(3907r)	1.59839	1	0.739334	376
chr14:34544422-34544922	Ldb3	0.0417596	0.517155	0.0215962	0.0215962	Nkx2-5	FALSE	Nkx2-5_direct_+/+	Nkx2-5_direct_+/+_(676g)	Nkx2-5_direct_+/+_(900r)	10.6484	1	0.813863	377
chr13:60936475-60936975	Ctla2a	0.243116	0.0848603	0.0206309	0.0206309	Ets1	FALSE	Ets1_direct_+/+	Ets1_direct_+/+_(1537g)	Ets1_direct_+/+_(5288r)	2.53343	1	0.842091	378
chr13:106836140-106836640	Ipo11	0.122364	-0.0680773	-0.00833018	0.00833018	Ets2	FALSE	Ets2_direct_+/-	Ets2_direct_+/-_(147g)	Ets2_direct_+/-_(206r)	0.915635	1	0.873486	379
chr8:47533375-47533875	Rwdd4a	0.0869115	0.39112	0.0339928	0.0339928	Erg	FALSE	Erg_direct_+/+	Erg_direct_+/+_(857g)	Erg_direct_+/+_(3290r)	0.912475	1	0.400958	380
chr6:117879009-117879509	Hnrnpf	0.0732567	0.352728	0.0258397	0.0258397	Elk3	FALSE	Elk3_direct_+/+	Elk3_direct_+/+_(1433g)	Elk3_direct_+/+_(3907r)	3.02013	1	0.750543	381
chr19:4992803-4993303	Cnih2	0.00515657	-0.254494	-0.00131232	0.00131232	Mef2c	FALSE	Mef2c_direct_-/-	Mef2c_direct_-/-_(341g)	Mef2c_direct_-/-_(478r)	0.59326	-1	-0.370576	382
chr7:27361241-27361741	Numbl	0.0791815	-0.424543	-0.033616	0.033616	Wt1	FALSE	Wt1_direct_+/-	Wt1_direct_+/-_(1107g)	Wt1_direct_+/-_(2116r)	2.82859	1	0.679318	383
chr15:81729805-81730305	Phf5a	0.0154431	0.207328	0.0032018	0.0032018	Phf5a	FALSE	Phf5a_direct_+/+	Phf5a_direct_+/+_(515g)	Phf5a_direct_+/+_(579r)	4.77069	1	1	384
chr13:100103633-100104133	Smn1	0.203154	0.23594	0.0479321	0.0479321	Elk3	FALSE	Elk3_direct_+/+	Elk3_direct_+/+_(1433g)	Elk3_direct_+/+_(3907r)	3.17406	1	0.614905	385
chr13:46571035-46571535	Rbm24	0.00124532	-0.277339	-0.000345377	0.000345377	Tbx20	FALSE	Tbx20_direct_+/-	Tbx20_direct_+/-_(42g)	Tbx20_direct_+/-_(36r)	9.0268	1	0.838469	386
chrX:153670364-153670864	Kctd12b	0.290449	0.272032	0.0790115	0.0790115	Irf8	FALSE	Irf8_direct_+/+	Irf8_direct_+/+_(332g)	Irf8_direct_+/+_(366r)	1.9631	1	0.922149	387
chr16:95862630-95863130	Ets2	0.101619	0.375341	0.0381416	0.0381416	Ets2	FALSE	Ets2_direct_+/+	Ets2_direct_+/+_(1084g)	Ets2_direct_+/+_(3569r)	3.23908	1	1	388
chr6:57543599-57544099	Pyurf	0.105236	0.42669	0.0449031	0.0449031	Tbx20	FALSE	Tbx20_direct_+/+	Tbx20_direct_+/+_(527g)	Tbx20_direct_+/+_(612r)	3.8019	1	0.57206	389
chr17:35870073-35870573	Ppp1r18	0.0819795	0.310981	0.0254941	0.0254941	Ets1	FALSE	Ets1_direct_+/+	Ets1_direct_+/+_(1537g)	Ets1_direct_+/+_(5288r)	2.72563	1	0.848269	390
chr10:92717935-92718435	Nedd1	0.17574	0.28021	0.0492441	0.0492441	Mef2a	FALSE	Mef2a_direct_+/+	Mef2a_direct_+/+_(1065g)	Mef2a_direct_+/+_(1369r)	0.581419	1	0.422359	391
chr6:88812023-88812523	Mgll	0.0629294	0.0510949	0.00321537	0.00321537	Fli1	FALSE	Fli1_direct_+/+	Fli1_direct_+/+_(1575g)	Fli1_direct_+/+_(5091r)	1.63173	1	0.756173	392
chr7:28049877-28050377	Psmc4	0.126061	0.48001	0.0605107	0.0605107	Elk3	FALSE	Elk3_direct_+/+	Elk3_direct_+/+_(1433g)	Elk3_direct_+/+_(3907r)	3.03467	1	0.751276	393
chr10:29313254-29313754	Rnf146	0.149795	0.23305	0.0349098	0.0349098	Wt1	FALSE	Wt1_direct_-/+	Wt1_direct_-/+_(1384g)	Wt1_direct_-/+_(2658r)	1.26817	-1	-0.348608	394
chr8:4588234-4588734	Shcbp1	0.128594	0.153486	0.0197373	0.0197373	Rad21	FALSE	Rad21_direct_+/+	Rad21_direct_+/+_(475g)	Rad21_direct_+/+_(502r)	2.38729	1	0.581273	395
chrX:20062124-20062624	Chst7	0.22801	0.155201	0.0353872	0.0353872	Ets1	FALSE	Ets1_direct_+/+	Ets1_direct_+/+_(1537g)	Ets1_direct_+/+_(5288r)	1.6772	1	0.750883	396
chr18:47920732-47921232	Eno1b	0.215757	0.151406	0.0326669	0.0326669	Tbx20	FALSE	Tbx20_direct_+/+	Tbx20_direct_+/+_(527g)	Tbx20_direct_+/+_(612r)	1.66508	1	0.206053	397
chr2:122652268-122652768	Gatm	0.0996185	0.232485	0.0231598	0.0231598	Elk3	FALSE	Elk3_direct_+/+	Elk3_direct_+/+_(1433g)	Elk3_direct_+/+_(3907r)	3.31003	1	0.860156	398
chr7:18959253-18959753	Nova2	0.0502521	0.348687	0.0175222	0.0175222	Elk3	FALSE	Elk3_direct_+/+	Elk3_direct_+/+_(1433g)	Elk3_direct_+/+_(3907r)	1.39752	1	0.915326	399
chr6:149094813-149095313	Dennd5b	0.112277	0.180704	0.0202888	0.0202888	Sox17	FALSE	Sox17_direct_+/+	Sox17_direct_+/+_(583g)	Sox17_direct_+/+_(653r)	4.97464	1	0.863026	400
chr13:46413583-46414083	Rbm24	0.0326318	0.531978	0.0173594	0.0173594	Nkx2-5	FALSE	Nkx2-5_direct_+/+	Nkx2-5_direct_+/+_(676g)	Nkx2-5_direct_+/+_(900r)	12.5	1	0.839237	401
chr16:16870590-16871090	Ppm1f	0.108518	0.252994	0.0274546	0.0274546	Fli1	FALSE	Fli1_direct_+/+	Fli1_direct_+/+_(1575g)	Fli1_direct_+/+_(5091r)	1.55319	1	0.781144	402
chr1:20820019-20820519	Mcm3	0.0398347	0.115027	0.00458207	0.00458207	E2f1	FALSE	E2f1_direct_+/+	E2f1_direct_+/+_(233g)	E2f1_direct_+/+_(387r)	0.691945	1	0.446365	403
chr15:40739247-40739747	Zfpm2	0.0863367	0.413566	0.0357059	0.0357059	Nkx2-5	FALSE	Nkx2-5_direct_+/+	Nkx2-5_direct_+/+_(676g)	Nkx2-5_direct_+/+_(900r)	4.84305	1	0.578939	404
chr6:28485854-28486354	Arf5	0.116135	-0.488301	-0.0567089	0.0567089	Nkx2-5	FALSE	Nkx2-5_direct_-/-	Nkx2-5_direct_-/-_(197g)	Nkx2-5_direct_-/-_(238r)	3.76056	-1	-0.540004	405
chr6:34318088-34318588	Akr1b10	0.089435	0.487093	0.0435632	0.0435632	Nkx2-5	FALSE	Nkx2-5_direct_+/+	Nkx2-5_direct_+/+_(676g)	Nkx2-5_direct_+/+_(900r)	5.71588	1	0.652621	406
chr2:76806324-76806824	Ttn	0.0131828	0.536484	0.00707237	0.00707237	Nkx2-5	FALSE	Nkx2-5_direct_+/+	Nkx2-5_direct_+/+_(676g)	Nkx2-5_direct_+/+_(900r)	17.0899	1	0.867043	407
chr15:25919960-25920460	Retreg1	0.0549679	0.51281	0.0281881	0.0281881	Nkx2-5	FALSE	Nkx2-5_direct_+/+	Nkx2-5_direct_+/+_(676g)	Nkx2-5_direct_+/+_(900r)	7.25352	1	0.751366	408
chr5:20930488-20930988	Phtf2	0.0511131	0.549508	0.028087	0.028087	Tbx20	FALSE	Tbx20_direct_+/+	Tbx20_direct_+/+_(527g)	Tbx20_direct_+/+_(612r)	7.01845	1	0.637386	409
chr7:92890635-92891135	Prcp	0.112864	0.0649474	0.00733021	0.00733021	Sox17	FALSE	Sox17_direct_+/+	Sox17_direct_+/+_(583g)	Sox17_direct_+/+_(653r)	5.16794	1	0.87227	410
chr12:116262665-116263165	Esyt2	0.0546224	-0.233454	-0.0127518	0.0127518	Hes1	FALSE	Hes1_direct_+/-	Hes1_direct_+/-_(312g)	Hes1_direct_+/-_(335r)	2.06874	1	0.468467	411
chr5:76529073-76529573	Exoc1	0.094516	0.172585	0.0163121	0.0163121	Ets1	FALSE	Ets1_direct_+/+	Ets1_direct_+/+_(1537g)	Ets1_direct_+/+_(5288r)	1.2359	1	0.468294	412
chr13:69809699-69810199	Med10	0.109898	0.174215	0.0191458	0.0191458	Elk3	FALSE	Elk3_direct_+/+	Elk3_direct_+/+_(1433g)	Elk3_direct_+/+_(3907r)	2.41741	1	0.765026	413
chr6:11907660-11908160	Ndufa4	0.224531	0.501368	0.112573	0.112573	Hif1a	FALSE	Hif1a_direct_+/+	Hif1a_direct_+/+_(347g)	Hif1a_direct_+/+_(343r)	0.521116	1	0.738799	414
chr12:81484686-81485186	Ttc9	0.110638	0.259431	0.028703	0.028703	Elk3	FALSE	Elk3_direct_+/+	Elk3_direct_+/+_(1433g)	Elk3_direct_+/+_(3907r)	3.46982	1	0.934858	415
chr1:86464620-86465120	Ptma	0.0957962	0.29796	0.0285434	0.0285434	Sox7	FALSE	Sox7_direct_+/+	Sox7_direct_+/+_(613g)	Sox7_direct_+/+_(806r)	1.16557	1	0.895768	416
chr15:8168970-8169470	Nup155	0.13244	0.114951	0.0152242	0.0152242	E2f1	FALSE	E2f1_direct_+/+	E2f1_direct_+/+_(233g)	E2f1_direct_+/+_(387r)	0.426295	1	0.239154	417
chr14:8097986-8098486	Pdhb	0.0373146	0.348847	0.0130171	0.0130171	Tbx20	FALSE	Tbx20_direct_+/+	Tbx20_direct_+/+_(527g)	Tbx20_direct_+/+_(612r)	8.96907	1	0.787162	418
chr4:148008287-148008787	Fbxo44	0.072027	0.496966	0.035795	0.035795	Nkx2-5	FALSE	Nkx2-5_direct_+/+	Nkx2-5_direct_+/+_(676g)	Nkx2-5_direct_+/+_(900r)	4.10915	1	0.504437	419
chr11:110993619-110994119	Kcnj2	0.10607	0.255644	0.0271161	0.0271161	Ets1	FALSE	Ets1_direct_+/+	Ets1_direct_+/+_(1537g)	Ets1_direct_+/+_(5288r)	1.80221	1	0.748517	420
chr7:19182288-19182788	Fosb	0.0522232	0.37155	0.0194035	0.0194035	Atf3	FALSE	Atf3_direct_+/+	Atf3_direct_+/+_(192g)	Atf3_direct_+/+_(239r)	5.66856	1	0.877306	421
chr2:76686672-76687172	Ttn	0.0187162	0.518629	0.0097068	0.0097068	Nkx2-5	FALSE	Nkx2-5_direct_+/+	Nkx2-5_direct_+/+_(676g)	Nkx2-5_direct_+/+_(900r)	17.0899	1	0.867043	422
chr4:118409182-118409682	Tie1	0.137226	0.160122	0.0219729	0.0219729	Elk3	FALSE	Elk3_direct_+/+	Elk3_direct_+/+_(1433g)	Elk3_direct_+/+_(3907r)	2.747	1	0.958147	423
chr2:151535887-151536387	Sdcbp2	0.069932	0.0996444	0.00696833	0.00696833	Erg	FALSE	Erg_direct_+/+	Erg_direct_+/+_(857g)	Erg_direct_+/+_(3290r)	0.575428	1	0.752107	424
chr6:92874849-92875349	Adamts9	0.0510296	0.377358	0.0192564	0.0192564	Irf8	FALSE	Irf8_direct_+/+	Irf8_direct_+/+_(332g)	Irf8_direct_+/+_(366r)	1.60842	1	0.722402	425
chr4:105100504-105101004	Prkaa2	0.0412784	0.529773	0.0218682	0.0218682	Nkx2-5	FALSE	Nkx2-5_direct_+/+	Nkx2-5_direct_+/+_(676g)	Nkx2-5_direct_+/+_(900r)	11.7576	1	0.804776	426
chr17:56040105-56040605	Fsd1	0.127326	-0.105433	-0.0134244	0.0134244	Pml	FALSE	Pml_direct_+/-	Pml_direct_+/-_(114g)	Pml_direct_+/-_(166r)	0.092355	1	0.118837	427
chr3:127895722-127896222	Ap1ar	0.0396443	0.172878	0.00685363	0.00685363	Mbd2	FALSE	Mbd2_direct_+/+	Mbd2_direct_+/+_(652g)	Mbd2_direct_+/+_(1112r)	1.29359	1	0.275449	428
chr2:151535887-151536387	Sdcbp2	0.069932	0.0996444	0.00696833	0.00696833	Ets2	FALSE	Ets2_direct_+/+	Ets2_direct_+/+_(1084g)	Ets2_direct_+/+_(3569r)	0.421085	1	0.774008	429
chr1:133385686-133386186	Sox13	0.09216	0.175579	0.0161813	0.0161813	Elk3	FALSE	Elk3_direct_+/+	Elk3_direct_+/+_(1433g)	Elk3_direct_+/+_(3907r)	4.13795	1	0.75926	430
chr8:82773904-82774404	Zfp330	0.0912373	0.179241	0.0163535	0.0163535	Elk3	FALSE	Elk3_direct_+/+	Elk3_direct_+/+_(1433g)	Elk3_direct_+/+_(3907r)	3.30345	1	0.71311	431
chr4:66827230-66827730	Tlr4	0.185624	0.31541	0.0585477	0.0585477	Ets1	FALSE	Ets1_direct_+/+	Ets1_direct_+/+_(1537g)	Ets1_direct_+/+_(5288r)	1.21248	1	0.777063	432
chr16:75908879-75909379	Samsn1	0.156168	0.564044	0.0880856	0.0880856	Ets1	FALSE	Ets1_direct_+/+	Ets1_direct_+/+_(1537g)	Ets1_direct_+/+_(5288r)	1.02079	1	0.861544	433
chr7:139245199-139245699	Inpp5a	0.0399577	0.55394	0.0221342	0.0221342	Nkx2-5	FALSE	Nkx2-5_direct_+/+	Nkx2-5_direct_+/+_(676g)	Nkx2-5_direct_+/+_(900r)	8.40127	1	0.713002	434
chr14:26690636-26691136	Arf4	0.100554	-0.529509	-0.0532441	0.0532441	Nkx2-5	FALSE	Nkx2-5_direct_-/-	Nkx2-5_direct_-/-_(197g)	Nkx2-5_direct_-/-_(238r)	7.23541	-1	-0.671813	435
chr10:33088358-33088858	Trdn	0.096336	0.530349	0.0510917	0.0510917	Tbx20	FALSE	Tbx20_direct_+/+	Tbx20_direct_+/+_(527g)	Tbx20_direct_+/+_(612r)	7.63896	1	0.76024	436
chr15:11532700-11533200	Tars	0.164959	0.126585	0.0208813	0.0208813	Fli1	FALSE	Fli1_direct_+/+	Fli1_direct_+/+_(1575g)	Fli1_direct_+/+_(5091r)	1.51503	1	0.685822	437
chr7:122020832-122021332	Ndufab1	0.0700638	0.509493	0.035697	0.035697	Nkx2-5	FALSE	Nkx2-5_direct_+/+	Nkx2-5_direct_+/+_(676g)	Nkx2-5_direct_+/+_(900r)	9.9574	1	0.825952	438
chr5:21786500-21787000	Dnajc2	0.063622	0.27338	0.017393	0.017393	Phf5a	FALSE	Phf5a_direct_+/+	Phf5a_direct_+/+_(515g)	Phf5a_direct_+/+_(579r)	0.561568	1	0.566209	439
chrX:147553591-147554091	Lrch2	0.233124	-0.112464	-0.0262181	0.0262181	Fermt2	FALSE	Fermt2_direct_+/-	Fermt2_direct_+/-_(170g)	Fermt2_direct_+/-_(159r)	1.59041	1	0.325024	440
chr18:74348108-74348608	Cxxc1	0.0914808	0.116647	0.0106709	0.0106709	Foxo1	FALSE	Foxo1_direct_+/+	Foxo1_direct_+/+_(421g)	Foxo1_direct_+/+_(482r)	2.60436	1	0.412796	441
chr14:101727664-101728164	Lmo7	0.0254739	0.544787	0.0138778	0.0138778	Nkx2-5	FALSE	Nkx2-5_direct_+/+	Nkx2-5_direct_+/+_(676g)	Nkx2-5_direct_+/+_(900r)	13.7469	1	0.83716	442
chr10:52309073-52309573	Nus1	0.10452	0.264734	0.0276701	0.0276701	Ets1	FALSE	Ets1_direct_+/+	Ets1_direct_+/+_(1537g)	Ets1_direct_+/+_(5288r)	1.78488	1	0.857011	443
chr10:52309073-52309573	Nus1	0.10452	0.264734	0.0276701	0.0276701	Fli1	FALSE	Fli1_direct_+/+	Fli1_direct_+/+_(1575g)	Fli1_direct_+/+_(5091r)	1.78257	1	0.850132	444
chr9:67631804-67632304	Tln2	0.0378429	0.53426	0.020218	0.020218	Tbx20	FALSE	Tbx20_direct_+/+	Tbx20_direct_+/+_(527g)	Tbx20_direct_+/+_(612r)	10.8229	1	0.79954	445
chr6:55230223-55230723	Aqp1	0.114373	-0.655967	-0.0750248	0.0750248	Nkx2-5	FALSE	Nkx2-5_direct_-/-	Nkx2-5_direct_-/-_(197g)	Nkx2-5_direct_-/-_(238r)	4.07899	-1	-0.711066	446
chr11:78531063-78531563	Tnfaip1	0.155507	0.181995	0.0283016	0.0283016	Elk3	FALSE	Elk3_direct_+/+	Elk3_direct_+/+_(1433g)	Elk3_direct_+/+_(3907r)	2.31555	1	0.904865	447
chr13:112751931-112752431	Plpp1	0.0783191	0.211139	0.0165362	0.0165362	Fli1	FALSE	Fli1_direct_+/+	Fli1_direct_+/+_(1575g)	Fli1_direct_+/+_(5091r)	1.75079	1	0.851502	448
chr6:13069656-13070156	Tmem106b	0.178811	-0.329753	-0.0589634	0.0589634	Wt1	FALSE	Wt1_direct_+/-	Wt1_direct_+/-_(1107g)	Wt1_direct_+/-_(2116r)	1.26228	1	0.408271	449
chrX:153006320-153006820	Mageh1	0.132791	-0.422605	-0.056118	0.056118	Efemp2	FALSE	Efemp2_direct_+/-	Efemp2_direct_+/-_(481g)	Efemp2_direct_+/-_(584r)	3.55435	1	0.699867	450
chr13:12211027-12211527	Ryr2	0.0250127	0.497855	0.0124527	0.0124527	Tbx20	FALSE	Tbx20_direct_+/+	Tbx20_direct_+/+_(527g)	Tbx20_direct_+/+_(612r)	5.6361	1	0.793838	451
chr19:36680398-36680898	Ppp1r3c	0.0507994	0.474319	0.0240951	0.0240951	Nkx2-5	FALSE	Nkx2-5_direct_+/+	Nkx2-5_direct_+/+_(676g)	Nkx2-5_direct_+/+_(900r)	6.12532	1	0.678147	452
chr8:45999801-46000301	Ufsp2	0.0526254	0.277126	0.0145839	0.0145839	Hif1a	FALSE	Hif1a_direct_+/+	Hif1a_direct_+/+_(347g)	Hif1a_direct_+/+_(343r)	1.93253	1	0.281542	453
chr6:60710097-60710597	Snca	0.239177	0.324778	0.0776792	0.0776792	Tbx20	FALSE	Tbx20_direct_+/+	Tbx20_direct_+/+_(527g)	Tbx20_direct_+/+_(612r)	2.36668	1	0.416819	454
chr12:65037491-65037991	Mis18bp1	0.125143	-0.164712	-0.0206125	0.0206125	Pbrm1	FALSE	Pbrm1_direct_+/-	Pbrm1_direct_+/-_(27g)	Pbrm1_direct_+/-_(18r)	2.27026	1	0.537676	455
chr11:71748019-71748519	Wscd1	0.247155	0.357715	0.0884108	0.0884108	Ets1	FALSE	Ets1_direct_+/+	Ets1_direct_+/+_(1537g)	Ets1_direct_+/+_(5288r)	2.65085	1	0.864039	456
chr13:95638787-95639287	F2r	0.125058	0.0543342	0.00679493	0.00679493	Elk3	FALSE	Elk3_direct_+/+	Elk3_direct_+/+_(1433g)	Elk3_direct_+/+_(3907r)	2.83128	1	0.923919	457
chr8:47533375-47533875	Rwdd4a	0.0869115	0.39112	0.0339928	0.0339928	Ets2	FALSE	Ets2_direct_+/+	Ets2_direct_+/+_(1084g)	Ets2_direct_+/+_(3569r)	0.745964	1	0.476399	458
chr15:80219208-80219708	Atf4	0.0967732	0.313097	0.0302994	0.0302994	Smarca5	FALSE	Smarca5_direct_+/+	Smarca5_direct_+/+_(313g)	Smarca5_direct_+/+_(317r)	5.8753	1	0.688344	459
chr8:86623777-86624277	Siah1a	0.0366271	0.238265	0.00872698	0.00872698	Fli1	FALSE	Fli1_direct_+/+	Fli1_direct_+/+_(1575g)	Fli1_direct_+/+_(5091r)	1.03355	1	0.395385	460
chr14:77672177-77672677	Dnajc15	0.0834771	0.533518	0.0445365	0.0445365	Nkx2-5	FALSE	Nkx2-5_direct_+/+	Nkx2-5_direct_+/+_(676g)	Nkx2-5_direct_+/+_(900r)	7.25354	1	0.746366	461
chrX:157698996-157699496	Smpx	0.0560002	0.516749	0.028938	0.028938	Nkx2-5	FALSE	Nkx2-5_direct_+/+	Nkx2-5_direct_+/+_(676g)	Nkx2-5_direct_+/+_(900r)	8.60637	1	0.837288	462
chr6:127453479-127453979	Parp11	0.0350329	0.121805	0.00426718	0.00426718	Fermt2	FALSE	Fermt2_direct_+/+	Fermt2_direct_+/+_(1085g)	Fermt2_direct_+/+_(1245r)	1.11529	1	0.177219	463
chr6:145942540-145943040	Sspn	0.0465597	0.542543	0.0252606	0.0252606	Nkx2-5	FALSE	Nkx2-5_direct_+/+	Nkx2-5_direct_+/+_(676g)	Nkx2-5_direct_+/+_(900r)	9.23261	1	0.785439	464
chr10:18811736-18812236	Perp	0.0618844	0.523749	0.0324119	0.0324119	Nkx2-5	FALSE	Nkx2-5_direct_+/+	Nkx2-5_direct_+/+_(676g)	Nkx2-5_direct_+/+_(900r)	5.75267	1	0.755662	465
chr1:95313343-95313843	Fam174a	0.338078	0.181811	0.0614664	0.0614664	Crem	FALSE	Crem_direct_+/+	Crem_direct_+/+_(181g)	Crem_direct_+/+_(184r)	0.91659	1	0.262665	466
chr12:113132601-113133101	Crip2	0.113713	0.504095	0.0573221	0.0573221	Nkx2-5	FALSE	Nkx2-5_direct_+/+	Nkx2-5_direct_+/+_(676g)	Nkx2-5_direct_+/+_(900r)	5.70118	1	0.798582	467
chrX:133914177-133914677	Tspan6	0.158197	-0.130772	-0.0206877	0.0206877	Ets1	FALSE	Ets1_direct_+/-	Ets1_direct_+/-_(216g)	Ets1_direct_+/-_(326r)	2.83961	1	0.929565	468
chr10:29313254-29313754	Soga3	0.265482	-0.499917	-0.132719	0.132719	Etv1	FALSE	Etv1_direct_-/-	Etv1_direct_-/-_(95g)	Etv1_direct_-/-_(131r)	0.0938825	-1	-0.24332	469
chr6:88812023-88812523	Mgll	0.0629294	0.0510949	0.00321537	0.00321537	Erg	FALSE	Erg_direct_+/+	Erg_direct_+/+_(857g)	Erg_direct_+/+_(3290r)	1.52658	1	0.692104	470
chr2:37430782-37431282	Zbtb6	0.0743289	-0.0531424	-0.00395002	0.00395002	Elk3	FALSE	Elk3_direct_+/-	Elk3_direct_+/-_(222g)	Elk3_direct_+/-_(309r)	1.11208	1	0.240672	471
chr1:139438349-139438849	Aspm	0.109979	0.2441	0.0268458	0.0268458	Rad21	FALSE	Rad21_direct_+/+	Rad21_direct_+/+_(475g)	Rad21_direct_+/+_(502r)	4.56856	1	0.752306	472
chr2:76673673-76674173	Ttn	0.000222515	0.229747	5.11222e-05	5.11222e-05	Nkx2-5	FALSE	Nkx2-5_direct_+/+	Nkx2-5_direct_+/+_(676g)	Nkx2-5_direct_+/+_(900r)	17.0899	1	0.867043	473
chr15:82262124-82262624	Ndufa6	0.056432	0.5101	0.0287859	0.0287859	Tbx20	FALSE	Tbx20_direct_+/+	Tbx20_direct_+/+_(527g)	Tbx20_direct_+/+_(612r)	7.27741	1	0.745715	474
chr8:22047958-22048458	Ckap2	0.0478378	0.0697536	0.00333686	0.00333686	Rad21	FALSE	Rad21_direct_+/+	Rad21_direct_+/+_(475g)	Rad21_direct_+/+_(502r)	4.00733	1	0.669154	475
chr4:19441533-19442033	Rmdn1	0.0748249	0.394236	0.0294986	0.0294986	Tbx20	FALSE	Tbx20_direct_+/+	Tbx20_direct_+/+_(527g)	Tbx20_direct_+/+_(612r)	3.4315	1	0.582001	476
chr13:66932688-66933188	Uqcrb	0.357785	0.503666	0.180204	0.180204	Hif1a	FALSE	Hif1a_direct_+/+	Hif1a_direct_+/+_(347g)	Hif1a_direct_+/+_(343r)	0.763841	1	0.758021	477
chrX:106603316-106603816	Cysltr1	0.335589	0.535845	0.179823	0.179823	Fli1	FALSE	Fli1_direct_+/+	Fli1_direct_+/+_(1575g)	Fli1_direct_+/+_(5091r)	0.899631	1	0.728441	478
chr12:71016480-71016980	Timm9	0.0939498	0.422075	0.0396539	0.0396539	Wt1	FALSE	Wt1_direct_-/+	Wt1_direct_-/+_(1384g)	Wt1_direct_-/+_(2658r)	3.42149	-1	-0.711144	479
chr9:67163798-67164298	Tpm1	0.0768727	0.544898	0.0418877	0.0418877	Tbx20	FALSE	Tbx20_direct_+/+	Tbx20_direct_+/+_(527g)	Tbx20_direct_+/+_(612r)	7.05883	1	0.806828	480
chr2:13526956-13527456	Vim	0.0933883	0.124435	0.0116208	0.0116208	Sox17	FALSE	Sox17_direct_+/+	Sox17_direct_+/+_(583g)	Sox17_direct_+/+_(653r)	4.4947	1	0.891989	481
chr9:54783976-54784476	Dnaja4	0.111755	0.518576	0.0579535	0.0579535	Nkx2-5	FALSE	Nkx2-5_direct_+/+	Nkx2-5_direct_+/+_(676g)	Nkx2-5_direct_+/+_(900r)	5.80793	1	0.624047	482
chr8:72512571-72513071	Tmem38a	0.108366	0.524301	0.0568164	0.0568164	Nkx2-5	FALSE	Nkx2-5_direct_+/+	Nkx2-5_direct_+/+_(676g)	Nkx2-5_direct_+/+_(900r)	5.5184	1	0.611691	483
chr2:129129438-129129938	Slc20a1	0.0421329	0.11633	0.00490131	0.00490131	Fli1	FALSE	Fli1_direct_+/+	Fli1_direct_+/+_(1575g)	Fli1_direct_+/+_(5091r)	1.46696	1	0.759397	484
chr14:101859468-101859968	Lmo7	0.0162422	0.534196	0.0086765	0.0086765	Nkx2-5	FALSE	Nkx2-5_direct_+/+	Nkx2-5_direct_+/+_(676g)	Nkx2-5_direct_+/+_(900r)	13.7469	1	0.83716	485
chr17:67988846-67989346	Arhgap28	0.106991	0.560318	0.0599488	0.0599488	Bach1	FALSE	Bach1_direct_+/+	Bach1_direct_+/+_(410g)	Bach1_direct_+/+_(528r)	1.06184	1	0.827949	486
chrX:95711593-95712093	Zc4h2	0.231689	-0.18561	-0.0430037	0.0430037	Klf3	FALSE	Klf3_direct_+/-	Klf3_direct_+/-_(555g)	Klf3_direct_+/-_(1030r)	2.75045	1	0.320971	487
chr1:60042762-60043262	Wdr12	0.204244	0.34985	0.0714549	0.0714549	Chd1	FALSE	Chd1_direct_+/+	Chd1_direct_+/+_(608g)	Chd1_direct_+/+_(1296r)	1.43296	1	0.375947	488
chr10:57532142-57532642	Hsf2	0.0695463	0.241803	0.0168165	0.0168165	Hey2	FALSE	Hey2_direct_+/+	Hey2_direct_+/+_(34g)	Hey2_direct_+/+_(28r)	2.32372	1	0.457239	489
chr5:5693830-5694330	Steap1	0.122102	-0.413457	-0.0504839	0.0504839	Wt1	FALSE	Wt1_direct_+/-	Wt1_direct_+/-_(1107g)	Wt1_direct_+/-_(2116r)	2.03782	1	0.49141	490
chr2:77011960-77012460	Ttn	0.00762113	0.498716	0.00380078	0.00380078	Nkx2-5	FALSE	Nkx2-5_direct_+/+	Nkx2-5_direct_+/+_(676g)	Nkx2-5_direct_+/+_(900r)	17.0899	1	0.867043	491
chr3:116561908-116562408	Dbt	0.0930424	0.505645	0.0470464	0.0470464	Nkx2-5	FALSE	Nkx2-5_direct_+/+	Nkx2-5_direct_+/+_(676g)	Nkx2-5_direct_+/+_(900r)	4.92556	1	0.633475	492
chr6:71262230-71262730	Smyd1	0.0867691	0.536208	0.0465262	0.0465262	Nkx2-5	FALSE	Nkx2-5_direct_+/+	Nkx2-5_direct_+/+_(676g)	Nkx2-5_direct_+/+_(900r)	5.44237	1	0.787891	493
chr10:93391257-93391757	Elk3	0.0407033	0.21255	0.0086515	0.0086515	Elk3	FALSE	Elk3_direct_+/+	Elk3_direct_+/+_(1433g)	Elk3_direct_+/+_(3907r)	6.50961	1	1	494
chr13:46426676-46427176	Cap2	0.0590144	0.48478	0.028609	0.028609	Tbx20	FALSE	Tbx20_direct_+/+	Tbx20_direct_+/+_(527g)	Tbx20_direct_+/+_(612r)	6.72361	1	0.752829	495
chr19:9071307-9071807	Eef1g	0.0689612	0.102476	0.00706683	0.00706683	Sox17	FALSE	Sox17_direct_+/+	Sox17_direct_+/+_(583g)	Sox17_direct_+/+_(653r)	3.30006	1	0.772729	496
chr5:112790689-112791189	Myo18b	0.0393626	0.50944	0.0200529	0.0200529	Tbx20	FALSE	Tbx20_direct_+/+	Tbx20_direct_+/+_(527g)	Tbx20_direct_+/+_(612r)	10.3172	1	0.740333	497
chr2:35128897-35129397	Gsn	0.0830441	0.464004	0.0385328	0.0385328	Tbx20	FALSE	Tbx20_direct_+/+	Tbx20_direct_+/+_(527g)	Tbx20_direct_+/+_(612r)	6.00305	1	0.694955	498
chr13:60848666-60849166	Ctla2a	0.378207	0.100183	0.03789	0.03789	Ets2	FALSE	Ets2_direct_+/+	Ets2_direct_+/+_(1084g)	Ets2_direct_+/+_(3569r)	1.42772	1	0.810032	499
chr16:75908879-75909379	Samsn1	0.156168	0.564044	0.0880856	0.0880856	Fli1	FALSE	Fli1_direct_+/+	Fli1_direct_+/+_(1575g)	Fli1_direct_+/+_(5091r)	1.81646	1	0.825914	500
chr10:57532142-57532642	Hsf2	0.0695463	0.241803	0.0168165	0.0168165	Hif1a	FALSE	Hif1a_direct_+/+	Hif1a_direct_+/+_(347g)	Hif1a_direct_+/+_(343r)	2.30037	1	0.418353	501
chr4:129496619-129497119	Marcksl1	0.102496	0.414731	0.0425082	0.0425082	Elk3	FALSE	Elk3_direct_+/+	Elk3_direct_+/+_(1433g)	Elk3_direct_+/+_(3907r)	3.72733	1	0.939965	502
chr2:73386339-73386839	Gpr155	0.0451237	-0.114098	-0.00514851	0.00514851	Klf3	FALSE	Klf3_direct_-/-	Klf3_direct_-/-_(190g)	Klf3_direct_-/-_(287r)	0.179952	-1	-0.161118	503
chr3:158031284-158031784	Cth	0.0434915	-0.196627	-0.00855161	0.00855161	Hes1	FALSE	Hes1_direct_+/-	Hes1_direct_+/-_(312g)	Hes1_direct_+/-_(335r)	1.05842	1	0.346632	504
chr14:77677881-77678381	Dnajc15	0.0978245	0.521153	0.0509815	0.0509815	Nkx2-5	FALSE	Nkx2-5_direct_+/+	Nkx2-5_direct_+/+_(676g)	Nkx2-5_direct_+/+_(900r)	7.25354	1	0.746366	505
chr19:3893572-3894072	Ndufv1	0.0227585	0.527406	0.012003	0.012003	Nkx2-5	FALSE	Nkx2-5_direct_+/+	Nkx2-5_direct_+/+_(676g)	Nkx2-5_direct_+/+_(900r)	6.5203	1	0.815283	506
chr3:126737132-126737632	Camk2d	0.0592603	0.503644	0.0298461	0.0298461	Nkx2-5	FALSE	Nkx2-5_direct_+/+	Nkx2-5_direct_+/+_(676g)	Nkx2-5_direct_+/+_(900r)	5.58675	1	0.810566	507
chrX:59220652-59221152	Fgf13	0.0569707	0.527258	0.0300382	0.0300382	Tbx20	FALSE	Tbx20_direct_+/+	Tbx20_direct_+/+_(527g)	Tbx20_direct_+/+_(612r)	5.4433	1	0.679516	508
chr3:52391073-52391573	Foxo1	0.0232631	0.217914	0.00506935	0.00506935	Elk3	FALSE	Elk3_direct_+/+	Elk3_direct_+/+_(1433g)	Elk3_direct_+/+_(3907r)	4.83244	1	0.84428	509
chr1:86464620-86465120	Ptma	0.0957962	0.29796	0.0285434	0.0285434	Sox18	FALSE	Sox18_direct_+/+	Sox18_direct_+/+_(389g)	Sox18_direct_+/+_(484r)	3.17661	1	0.894196	510
chr10:5596725-5597225	Myct1	0.104708	0.239957	0.0251255	0.0251255	Sox17	FALSE	Sox17_direct_+/+	Sox17_direct_+/+_(583g)	Sox17_direct_+/+_(653r)	3.94402	1	0.934832	511
chr13:59822895-59823395	Golm1	0.119788	-0.371328	-0.0444806	0.0444806	Wt1	FALSE	Wt1_direct_+/-	Wt1_direct_+/-_(1107g)	Wt1_direct_+/-_(2116r)	3.59495	1	0.928948	512
chr10:75950691-75951191	Chchd10	0.0424238	0.565299	0.0239821	0.0239821	Hey2	FALSE	Hey2_direct_+/+	Hey2_direct_+/+_(34g)	Hey2_direct_+/+_(28r)	8.89968	1	0.799642	513
chr13:89740857-89741357	Vcan	0.0954776	0.51928	0.0495796	0.0495796	Nkx2-5	FALSE	Nkx2-5_direct_+/+	Nkx2-5_direct_+/+_(676g)	Nkx2-5_direct_+/+_(900r)	5.44668	1	0.715949	514
chr18:67329802-67330302	Afg3l2	0.0639443	0.486452	0.0311058	0.0311058	Nkx2-5	FALSE	Nkx2-5_direct_+/+	Nkx2-5_direct_+/+_(676g)	Nkx2-5_direct_+/+_(900r)	5.8864	1	0.631483	515
chr7:46919533-46920033	Tsg101	0.0473957	0.301318	0.0142812	0.0142812	Fermt2	FALSE	Fermt2_direct_+/+	Fermt2_direct_+/+_(1085g)	Fermt2_direct_+/+_(1245r)	3.20721	1	0.580071	516
chr10:3762068-3762568	Plekhg1	0.0815015	0.22746	0.0185384	0.0185384	Sox17	FALSE	Sox17_direct_+/+	Sox17_direct_+/+_(583g)	Sox17_direct_+/+_(653r)	2.77456	1	0.89765	517
chr10:30200171-30200671	Cenpw	0.126148	0.332832	0.041986	0.041986	Fermt2	FALSE	Fermt2_direct_+/+	Fermt2_direct_+/+_(1085g)	Fermt2_direct_+/+_(1245r)	0.620425	1	0.524993	518
chr11:47020813-47021313	Sgcd	0.0457982	0.455356	0.0208545	0.0208545	Nkx2-5	FALSE	Nkx2-5_direct_+/+	Nkx2-5_direct_+/+_(676g)	Nkx2-5_direct_+/+_(900r)	4.86983	1	0.464736	519
chr3:106721587-106722087	Lrif1	0.27019	0.17816	0.0481371	0.0481371	Zfp148	FALSE	Zfp148_direct_+/+	Zfp148_direct_+/+_(725g)	Zfp148_direct_+/+_(976r)	0.177748	1	0.186333	520
chr11:60025218-60025718	Nt5m	0.0447461	0.36936	0.0165274	0.0165274	Tbx20	FALSE	Tbx20_direct_+/+	Tbx20_direct_+/+_(527g)	Tbx20_direct_+/+_(612r)	3.06402	1	0.386973	521
chrX:73966257-73966757	Irak1	0.0353032	0.0732151	0.00258473	0.00258473	Yy1	FALSE	Yy1_direct_+/+	Yy1_direct_+/+_(459g)	Yy1_direct_+/+_(581r)	0.397629	1	0.295156	522
chr10:100588913-100589413	Tmtc3	0.234889	0.0866993	0.0203647	0.0203647	Phf5a	FALSE	Phf5a_direct_+/+	Phf5a_direct_+/+_(515g)	Phf5a_direct_+/+_(579r)	0.646436	1	0.3737	523
chr2:50296365-50296865	Mmadhc	0.08932	0.250067	0.022336	0.022336	Fermt2	FALSE	Fermt2_direct_+/+	Fermt2_direct_+/+_(1085g)	Fermt2_direct_+/+_(1245r)	2.97925	1	0.425836	524
chr11:95842160-95842660	Gngt2	0.0956774	0.424389	0.0406044	0.0406044	Elk3	FALSE	Elk3_direct_+/+	Elk3_direct_+/+_(1433g)	Elk3_direct_+/+_(3907r)	2.76356	1	0.957897	525
chr1:98084566-98085066	Pam	0.0644412	0.53942	0.0347609	0.0347609	Tbx20	FALSE	Tbx20_direct_+/+	Tbx20_direct_+/+_(527g)	Tbx20_direct_+/+_(612r)	3.34589	1	0.650158	526
chr7:24207846-24208346	Zfp180	0.140592	-0.149458	-0.0210125	0.0210125	Hcfc1	FALSE	Hcfc1_direct_+/-	Hcfc1_direct_+/-_(21g)	Hcfc1_direct_+/-_(23r)	0.487317	1	0.188421	527
chr5:51451074-51451574	Ppargc1a	0.0253255	0.555339	0.0140642	0.0140642	Nkx2-5	FALSE	Nkx2-5_direct_+/+	Nkx2-5_direct_+/+_(676g)	Nkx2-5_direct_+/+_(900r)	6.71623	1	0.810953	528
chr5:112886824-112887324	Myo18b	0.061624	0.515274	0.0317532	0.0317532	Tbx20	FALSE	Tbx20_direct_+/+	Tbx20_direct_+/+_(527g)	Tbx20_direct_+/+_(612r)	10.3172	1	0.740333	529
chr11:110337333-110337833	Abca6	0.0831434	-0.447775	-0.0372295	0.0372295	Efemp2	FALSE	Efemp2_direct_+/-	Efemp2_direct_+/-_(481g)	Efemp2_direct_+/-_(584r)	1.34917	1	0.552373	530
chr3:100162336-100162836	Wdr3	0.153492	0.226188	0.034718	0.034718	Erg	FALSE	Erg_direct_+/+	Erg_direct_+/+_(857g)	Erg_direct_+/+_(3290r)	0.643795	1	0.298569	531
chr5:92469479-92469979	Stbd1	0.0618972	0.519701	0.032168	0.032168	Nkx2-5	FALSE	Nkx2-5_direct_+/+	Nkx2-5_direct_+/+_(676g)	Nkx2-5_direct_+/+_(900r)	6.0839	1	0.694217	532
chr6:97141766-97142266	Tmf1	0.101859	0.0501595	0.00510921	0.00510921	Sox17	FALSE	Sox17_direct_+/+	Sox17_direct_+/+_(583g)	Sox17_direct_+/+_(653r)	3.56859	1	0.660748	533
chr3:154075503-154076003	Acadm	0.0519673	0.552756	0.0287253	0.0287253	Tbx20	FALSE	Tbx20_direct_+/+	Tbx20_direct_+/+_(527g)	Tbx20_direct_+/+_(612r)	6.1346	1	0.773245	534
chr7:80261079-80261579	Fes	0.0492669	0.201372	0.00992097	0.00992097	Ets1	FALSE	Ets1_direct_+/+	Ets1_direct_+/+_(1537g)	Ets1_direct_+/+_(5288r)	2.03237	1	0.876416	535
chr17:72913078-72913578	Lbh	0.0269528	0.518819	0.0139836	0.0139836	Nkx2-5	FALSE	Nkx2-5_direct_+/+	Nkx2-5_direct_+/+_(676g)	Nkx2-5_direct_+/+_(900r)	13.1999	1	0.806218	536
chr1:60460516-60461016	Cyp20a1	0.262107	0.172388	0.045184	0.045184	Sox7	FALSE	Sox7_direct_+/+	Sox7_direct_+/+_(613g)	Sox7_direct_+/+_(806r)	1.01985	1	0.692012	537
chrX:164436624-164437124	Asb11	0.135174	0.503369	0.0680424	0.0680424	Tbx20	FALSE	Tbx20_direct_+/+	Tbx20_direct_+/+_(527g)	Tbx20_direct_+/+_(612r)	3.05877	1	0.435044	538
chr19:24937070-24937570	Gm10053	0.0446639	0.393807	0.0175889	0.0175889	Tbx20	FALSE	Tbx20_direct_+/+	Tbx20_direct_+/+_(527g)	Tbx20_direct_+/+_(612r)	2.98478	1	0.488246	539
chr11:98907578-98908078	Cdc6	0.0252227	0.330714	0.0083415	0.0083415	E2f1	FALSE	E2f1_direct_+/+	E2f1_direct_+/+_(233g)	E2f1_direct_+/+_(387r)	2.25828	1	0.421624	540
chr6:17179524-17180024	Cav1	0.0738956	-0.0742312	-0.00548536	0.00548536	Sox17	FALSE	Sox17_direct_+/-	Sox17_direct_+/-_(122g)	Sox17_direct_+/-_(124r)	5.46333	1	0.913063	541
chr18:34883135-34883635	Etf1	0.0989467	0.182879	0.0180953	0.0180953	Sox7	FALSE	Sox7_direct_+/+	Sox7_direct_+/+_(613g)	Sox7_direct_+/+_(806r)	1.03347	1	0.701845	542
chr6:115694339-115694839	Raf1	0.0463788	0.329316	0.0152733	0.0152733	Mef2a	FALSE	Mef2a_direct_+/+	Mef2a_direct_+/+_(1065g)	Mef2a_direct_+/+_(1369r)	1.51925	1	0.44239	543
chr6:6578278-6578778	Sem1	0.131754	0.496375	0.0653992	0.0653992	Erg	FALSE	Erg_direct_+/+	Erg_direct_+/+_(857g)	Erg_direct_+/+_(3290r)	1.97449	1	0.544445	544
chr2:129129438-129129938	Slc20a1	0.0421329	0.11633	0.00490131	0.00490131	Elk3	FALSE	Elk3_direct_+/+	Elk3_direct_+/+_(1433g)	Elk3_direct_+/+_(3907r)	0.823261	1	0.783784	545
chrX:75416296-75416796	Vbp1	0.19978	0.392341	0.0783817	0.0783817	Efemp2	FALSE	Efemp2_direct_-/+	Efemp2_direct_-/+_(502g)	Efemp2_direct_-/+_(640r)	1.60356	-1	-0.515011	546
chrX:75047307-75047807	Mpp1	0.202939	0.295241	0.059916	0.059916	Elk3	FALSE	Elk3_direct_+/+	Elk3_direct_+/+_(1433g)	Elk3_direct_+/+_(3907r)	3.13993	1	0.819238	547
chr3:51270029-51270529	Ndufc1	0.0641301	0.537691	0.0344821	0.0344821	Nkx2-5	FALSE	Nkx2-5_direct_+/+	Nkx2-5_direct_+/+_(676g)	Nkx2-5_direct_+/+_(900r)	10.0679	1	0.834748	548
chr12:37110216-37110716	Meox2	0.127319	0.411186	0.0523519	0.0523519	Fli1	FALSE	Fli1_direct_+/+	Fli1_direct_+/+_(1575g)	Fli1_direct_+/+_(5091r)	1.68933	1	0.826169	549
chr9:67435283-67435783	Tln2	0.0319388	0.525625	0.0167878	0.0167878	Tbx20	FALSE	Tbx20_direct_+/+	Tbx20_direct_+/+_(527g)	Tbx20_direct_+/+_(612r)	10.8229	1	0.79954	550
chr5:53154058-53154558	Smim20	0.0611184	0.487197	0.0297767	0.0297767	Tbx20	FALSE	Tbx20_direct_+/+	Tbx20_direct_+/+_(527g)	Tbx20_direct_+/+_(612r)	6.02739	1	0.689926	551
chr1:74040853-74041353	Tns1	0.0178552	0.465807	0.0083171	0.0083171	Nkx2-5	FALSE	Nkx2-5_direct_+/+	Nkx2-5_direct_+/+_(676g)	Nkx2-5_direct_+/+_(900r)	4.71029	1	0.602816	552
chr15:36065420-36065920	Cox6c	0.0405351	0.496285	0.0201169	0.0201169	Nkx2-5	FALSE	Nkx2-5_direct_+/+	Nkx2-5_direct_+/+_(676g)	Nkx2-5_direct_+/+_(900r)	8.40835	1	0.853737	553
chr10:30200171-30200671	Cenpw	0.126148	0.332832	0.041986	0.041986	Efemp2	FALSE	Efemp2_direct_-/+	Efemp2_direct_-/+_(502g)	Efemp2_direct_-/+_(640r)	0.578199	-1	-0.407178	554
chr11:110993619-110994119	Kcnj2	0.10607	0.255644	0.0271161	0.0271161	Fli1	FALSE	Fli1_direct_+/+	Fli1_direct_+/+_(1575g)	Fli1_direct_+/+_(5091r)	1.58193	1	0.696534	555
chr5:64230176-64230676	Pgm2	0.0765862	0.515547	0.0394838	0.0394838	Wt1	FALSE	Wt1_direct_-/+	Wt1_direct_-/+_(1384g)	Wt1_direct_-/+_(2658r)	2.36558	-1	-0.678876	556
chr1:92376185-92376685	Ndufa10	0.0745351	0.538401	0.0401298	0.0401298	Nkx2-5	FALSE	Nkx2-5_direct_+/+	Nkx2-5_direct_+/+_(676g)	Nkx2-5_direct_+/+_(900r)	6.359	1	0.804088	557
chr15:75592878-75593378	Ly6h	0.11558	0.154313	0.0178354	0.0178354	Ets1	FALSE	Ets1_direct_+/+	Ets1_direct_+/+_(1537g)	Ets1_direct_+/+_(5288r)	2.41365	1	0.856988	558
chr15:34678401-34678901	Nipal2	0.0986807	0.100765	0.00994355	0.00994355	Hes1	FALSE	Hes1_direct_-/+	Hes1_direct_-/+_(273g)	Hes1_direct_-/+_(298r)	0.727789	-1	-0.197483	559
chr4:141078096-141078596	Necap2	0.0455197	0.386499	0.0175933	0.0175933	Elk3	FALSE	Elk3_direct_+/+	Elk3_direct_+/+_(1433g)	Elk3_direct_+/+_(3907r)	3.63834	1	0.862089	560
chr13:24826940-24827440	Acot13	0.0405685	0.522685	0.0212045	0.0212045	Nkx2-5	FALSE	Nkx2-5_direct_+/+	Nkx2-5_direct_+/+_(676g)	Nkx2-5_direct_+/+_(900r)	8.68878	1	0.830657	561
chr11:110993619-110994119	Kcnj2	0.10607	0.255644	0.0271161	0.0271161	Elk3	FALSE	Elk3_direct_+/+	Elk3_direct_+/+_(1433g)	Elk3_direct_+/+_(3907r)	1.57158	1	0.715865	562
chr2:152155435-152155935	Tcf15	0.0705341	0.364176	0.0256868	0.0256868	Elk3	FALSE	Elk3_direct_+/+	Elk3_direct_+/+_(1433g)	Elk3_direct_+/+_(3907r)	6.34787	1	0.958073	563
chr3:10095243-10095743	Fabp4	0.0551568	0.318146	0.0175479	0.0175479	Sox17	FALSE	Sox17_direct_+/+	Sox17_direct_+/+_(583g)	Sox17_direct_+/+_(653r)	4.3903	1	0.918284	564
chr2:76918213-76918713	Ttn	0.00157248	0.540076	0.000849259	0.000849259	Nkx2-5	FALSE	Nkx2-5_direct_+/+	Nkx2-5_direct_+/+_(676g)	Nkx2-5_direct_+/+_(900r)	17.0899	1	0.867043	565
chr9:54783976-54784476	Dnaja4	0.111755	0.518576	0.0579535	0.0579535	Tbx20	FALSE	Tbx20_direct_+/+	Tbx20_direct_+/+_(527g)	Tbx20_direct_+/+_(612r)	3.37356	1	0.602962	566
chr3:102198369-102198869	Casq2	0.0842362	0.499357	0.042064	0.042064	Nkx2-5	FALSE	Nkx2-5_direct_+/+	Nkx2-5_direct_+/+_(676g)	Nkx2-5_direct_+/+_(900r)	5.03865	1	0.681109	567
chr16:16870590-16871090	Ppm1f	0.108518	0.252994	0.0274546	0.0274546	Ets1	FALSE	Ets1_direct_+/+	Ets1_direct_+/+_(1537g)	Ets1_direct_+/+_(5288r)	1.17625	1	0.778173	568
chr10:13990760-13991260	Aig1	0.0530557	0.376884	0.0199959	0.0199959	Tbx20	FALSE	Tbx20_direct_+/+	Tbx20_direct_+/+_(527g)	Tbx20_direct_+/+_(612r)	3.98249	1	0.533506	569
chr11:49195714-49196214	Mgat1	0.0796943	0.1783	0.0142095	0.0142095	Sox17	FALSE	Sox17_direct_+/+	Sox17_direct_+/+_(583g)	Sox17_direct_+/+_(653r)	2.84053	1	0.6575	570
chr19:4992803-4993303	Cd248	0.00973194	-0.454634	-0.00442447	0.00442447	Mef2c	FALSE	Mef2c_direct_-/-	Mef2c_direct_-/-_(341g)	Mef2c_direct_-/-_(478r)	0.838019	-1	-0.529116	571
chr10:53343547-53344047	Pln	0.0525643	0.517952	0.0272258	0.0272258	Nkx2-5	FALSE	Nkx2-5_direct_+/+	Nkx2-5_direct_+/+_(676g)	Nkx2-5_direct_+/+_(900r)	7.62199	1	0.846846	572
chr3:35972221-35972721	Mccc1	0.0909725	0.440583	0.040081	0.040081	Nkx2-5	FALSE	Nkx2-5_direct_+/+	Nkx2-5_direct_+/+_(676g)	Nkx2-5_direct_+/+_(900r)	4.84246	1	0.603436	573
chr10:76032419-76032919	Chchd10	0.0709434	0.491857	0.034894	0.034894	Wt1	FALSE	Wt1_direct_-/+	Wt1_direct_-/+_(1384g)	Wt1_direct_-/+_(2658r)	10.253	-1	-0.839147	574
chr1:134911749-134912249	Ppp1r12b	0.0509408	0.521559	0.0265686	0.0265686	Tbx20	FALSE	Tbx20_direct_+/+	Tbx20_direct_+/+_(527g)	Tbx20_direct_+/+_(612r)	8.01424	1	0.781258	575
chrX:57099899-57100399	Arhgef6	0.105564	0.425076	0.0448725	0.0448725	Tbx20	FALSE	Tbx20_direct_+/+	Tbx20_direct_+/+_(527g)	Tbx20_direct_+/+_(612r)	3.12996	1	0.543369	576
chr9:60687863-60688363	Uaca	0.0713062	0.447804	0.0319312	0.0319312	Elk3	FALSE	Elk3_direct_+/+	Elk3_direct_+/+_(1433g)	Elk3_direct_+/+_(3907r)	1.57655	1	0.796564	577
chr1:118481402-118481902	Clasp1	0.0707737	0.525703	0.0372059	0.0372059	Nkx2-5	FALSE	Nkx2-5_direct_+/+	Nkx2-5_direct_+/+_(676g)	Nkx2-5_direct_+/+_(900r)	7.1691	1	0.746169	578
chr10:56115033-56115533	Msl3l2	0.210537	0.230794	0.0485906	0.0485906	Hif1a	FALSE	Hif1a_direct_+/+	Hif1a_direct_+/+_(347g)	Hif1a_direct_+/+_(343r)	1.31536	1	0.280524	579
chr2:76981634-76982134	Ttn	0.0134754	0.531578	0.00716324	0.00716324	Nkx2-5	FALSE	Nkx2-5_direct_+/+	Nkx2-5_direct_+/+_(676g)	Nkx2-5_direct_+/+_(900r)	17.0899	1	0.867043	580
chr2:132247557-132248057	Cds2	0.0267413	0.17234	0.00460859	0.00460859	Elk3	FALSE	Elk3_direct_+/+	Elk3_direct_+/+_(1433g)	Elk3_direct_+/+_(3907r)	2.34322	1	0.451952	581
chr1:139379446-139379946	Aspm	0.0928473	0.212234	0.0197053	0.0197053	Tbx20	FALSE	Tbx20_direct_+/+	Tbx20_direct_+/+_(527g)	Tbx20_direct_+/+_(612r)	1.86203	1	0.427541	582
chr8:26184273-26184773	Hook3	0.128234	0.515357	0.0660866	0.0660866	Ets1	FALSE	Ets1_direct_+/+	Ets1_direct_+/+_(1537g)	Ets1_direct_+/+_(5288r)	2.23911	1	0.735059	583
chr18:80377033-80377533	Kcng2	0.0855241	0.542999	0.0464395	0.0464395	Nkx2-5	FALSE	Nkx2-5_direct_+/+	Nkx2-5_direct_+/+_(676g)	Nkx2-5_direct_+/+_(900r)	5.69451	1	0.820273	584
chr9:60687863-60688363	Uaca	0.0713062	0.447804	0.0319312	0.0319312	Erg	FALSE	Erg_direct_+/+	Erg_direct_+/+_(857g)	Erg_direct_+/+_(3290r)	0.976869	1	0.796571	585
chr17:70979299-70979799	Myom1	0.0291138	0.51838	0.015092	0.015092	Nkx2-5	FALSE	Nkx2-5_direct_+/+	Nkx2-5_direct_+/+_(676g)	Nkx2-5_direct_+/+_(900r)	5.71529	1	0.840935	586
chr8:53958463-53958963	Vegfc	0.110746	-0.39467	-0.0437082	0.0437082	Nr2f2	FALSE	Nr2f2_direct_+/-	Nr2f2_direct_+/-_(131g)	Nr2f2_direct_+/-_(140r)	1.96072	1	0.628372	587
chr12:100278345-100278845	Calm1	0.0738208	0.5078	0.0374862	0.0374862	Sox17	FALSE	Sox17_direct_+/+	Sox17_direct_+/+_(583g)	Sox17_direct_+/+_(653r)	3.42903	1	0.858088	588
chr17:25064161-25064661	Tmem204	0.0990994	0.423411	0.0419597	0.0419597	Ets1	FALSE	Ets1_direct_+/+	Ets1_direct_+/+_(1537g)	Ets1_direct_+/+_(5288r)	2.84991	1	0.939477	589
chr9:5271388-5271888	Casp4	0.309059	0.30384	0.0939044	0.0939044	Ets1	FALSE	Ets1_direct_+/+	Ets1_direct_+/+_(1537g)	Ets1_direct_+/+_(5288r)	1.74791	1	0.820418	590
chr16:3895172-3895672	Nlrc3	0.125265	0.274848	0.0344286	0.0344286	Erg	FALSE	Erg_direct_+/+	Erg_direct_+/+_(857g)	Erg_direct_+/+_(3290r)	3.15847	1	0.639556	591
chr2:19663353-19663853	Otud1	0.0759084	0.461162	0.0350061	0.0350061	Nkx2-5	FALSE	Nkx2-5_direct_+/+	Nkx2-5_direct_+/+_(676g)	Nkx2-5_direct_+/+_(900r)	5.30478	1	0.538558	592
chrX:164980257-164980757	Fancb	0.291299	0.0912195	0.0265722	0.0265722	Tbpl1	FALSE	Tbpl1_direct_+/+	Tbpl1_direct_+/+_(427g)	Tbpl1_direct_+/+_(754r)	0.493758	1	0.176288	593
chr18:84089912-84090412	Zadh2	0.0522372	0.377805	0.0197355	0.0197355	Tbx20	FALSE	Tbx20_direct_+/+	Tbx20_direct_+/+_(527g)	Tbx20_direct_+/+_(612r)	2.2174	1	0.449092	594
chr19:5661130-5661630	Sipa1	0.105282	-0.0965919	-0.0101693	0.0101693	Elk3	FALSE	Elk3_direct_+/-	Elk3_direct_+/-_(222g)	Elk3_direct_+/-_(309r)	2.6594	1	0.913167	595
chr3:16183035-16183535	Ythdf3	0.213999	0.24182	0.0517494	0.0517494	Hif1a	FALSE	Hif1a_direct_+/+	Hif1a_direct_+/+_(347g)	Hif1a_direct_+/+_(343r)	2.03554	1	0.387451	596
chr3:130204544-130205044	Sec24b	0.0891206	0.137564	0.0122598	0.0122598	Erg	FALSE	Erg_direct_+/+	Erg_direct_+/+_(857g)	Erg_direct_+/+_(3290r)	1.44945	1	0.568917	597
chr16:85538455-85538955	Cyyr1	0.130736	0.46779	0.0611569	0.0611569	Elk3	FALSE	Elk3_direct_+/+	Elk3_direct_+/+_(1433g)	Elk3_direct_+/+_(3907r)	1.5435	1	0.94402	598
chr2:69671806-69672306	Klhl23	0.0977008	0.507094	0.0495435	0.0495435	Nkx2-5	FALSE	Nkx2-5_direct_+/+	Nkx2-5_direct_+/+_(676g)	Nkx2-5_direct_+/+_(900r)	5.51981	1	0.642744	599
chr1:82316384-82316884	Irs1	0.0558719	0.385079	0.0215151	0.0215151	Ets2	FALSE	Ets2_direct_-/+	Ets2_direct_-/+_(22g)	Ets2_direct_-/+_(22r)	0.205981	-1	-0.38375	600
chr16:96200208-96200708	Sh3bgr	0.0705886	0.513852	0.0362721	0.0362721	Wt1	FALSE	Wt1_direct_-/+	Wt1_direct_-/+_(1384g)	Wt1_direct_-/+_(2658r)	10.4497	-1	-0.833864	601
chr10:52272965-52273465	Dcbld1	0.175338	0.280836	0.0492413	0.0492413	Fli1	FALSE	Fli1_direct_+/+	Fli1_direct_+/+_(1575g)	Fli1_direct_+/+_(5091r)	1.79462	1	0.894975	602
chr2:129129438-129129938	Slc20a1	0.0421329	0.11633	0.00490131	0.00490131	Ets1	FALSE	Ets1_direct_+/+	Ets1_direct_+/+_(1537g)	Ets1_direct_+/+_(5288r)	1.07096	1	0.792247	603
chr4:126556759-126557259	Clspn	0.0763305	0.275565	0.021034	0.021034	E2f1	FALSE	E2f1_direct_+/+	E2f1_direct_+/+_(233g)	E2f1_direct_+/+_(387r)	2.05476	1	0.484795	604
chrX:20062124-20062624	Chst7	0.22801	0.155201	0.0353872	0.0353872	Elk3	FALSE	Elk3_direct_+/+	Elk3_direct_+/+_(1433g)	Elk3_direct_+/+_(3907r)	1.28687	1	0.752804	605
chr9:53615149-53615649	Acat1	0.060418	-0.289788	-0.0175084	0.0175084	Tbx20	FALSE	Tbx20_direct_+/-	Tbx20_direct_+/-_(42g)	Tbx20_direct_+/-_(36r)	7.05221	1	0.78313	606
chr10:102586084-102586584	Nts	0.185387	0.4714	0.0873914	0.0873914	Elk3	FALSE	Elk3_direct_+/+	Elk3_direct_+/+_(1433g)	Elk3_direct_+/+_(3907r)	1.41912	1	0.880857	607
chr2:107278012-107278512	Kcna4	0.0941269	0.464371	0.0437098	0.0437098	Nkx2-5	FALSE	Nkx2-5_direct_+/+	Nkx2-5_direct_+/+_(676g)	Nkx2-5_direct_+/+_(900r)	5.39048	1	0.574873	608
chr16:38475659-38476159	Popdc2	0.0467198	0.546891	0.0255506	0.0255506	Nkx2-5	FALSE	Nkx2-5_direct_+/+	Nkx2-5_direct_+/+_(676g)	Nkx2-5_direct_+/+_(900r)	8.642	1	0.830519	609
chr16:3895172-3895672	Nlrc3	0.125265	0.274848	0.0344286	0.0344286	Ets1	FALSE	Ets1_direct_+/+	Ets1_direct_+/+_(1537g)	Ets1_direct_+/+_(5288r)	2.32447	1	0.638188	610
chr7:80261079-80261579	Fes	0.0492669	0.201372	0.00992097	0.00992097	Fli1	FALSE	Fli1_direct_+/+	Fli1_direct_+/+_(1575g)	Fli1_direct_+/+_(5091r)	1.81384	1	0.850938	611
chr11:58982680-58983180	Obscn	0.0336157	0.558797	0.0187843	0.0187843	Nkx2-5	FALSE	Nkx2-5_direct_+/+	Nkx2-5_direct_+/+_(676g)	Nkx2-5_direct_+/+_(900r)	10.3474	1	0.714219	612
chr9:7184259-7184759	Dcun1d5	0.112173	0.114317	0.0128233	0.0128233	Fli1	FALSE	Fli1_direct_+/+	Fli1_direct_+/+_(1575g)	Fli1_direct_+/+_(5091r)	1.78614	1	0.774363	613
chr2:114058127-114058627	Actc1	0.0641916	0.527525	0.0338627	0.0338627	Nkx2-5	FALSE	Nkx2-5_direct_+/+	Nkx2-5_direct_+/+_(676g)	Nkx2-5_direct_+/+_(900r)	8.67916	1	0.851892	614
chr17:24686536-24687036	Zfp598	0.0638961	0.196987	0.0125867	0.0125867	Sox18	FALSE	Sox18_direct_+/+	Sox18_direct_+/+_(389g)	Sox18_direct_+/+_(484r)	2.06547	1	0.490981	615
chr4:156109657-156110157	Sdf4	0.0252319	0.0966918	0.00243972	0.00243972	Phf5a	FALSE	Phf5a_direct_+/+	Phf5a_direct_+/+_(515g)	Phf5a_direct_+/+_(579r)	0.658497	1	0.434937	616
chr2:131056266-131056766	Hspa12b	0.12544	0.518408	0.0650289	0.0650289	Ets1	FALSE	Ets1_direct_+/+	Ets1_direct_+/+_(1537g)	Ets1_direct_+/+_(5288r)	1.01738	1	0.765636	617
chr11:78531063-78531563	Tnfaip1	0.155507	0.181995	0.0283016	0.0283016	Ets1	FALSE	Ets1_direct_+/+	Ets1_direct_+/+_(1537g)	Ets1_direct_+/+_(5288r)	1.87852	1	0.912325	618
chr15:59537947-59538447	Trib1	0.0289999	-0.436601	-0.0126614	0.0126614	Nkx2-5	FALSE	Nkx2-5_direct_-/-	Nkx2-5_direct_-/-_(197g)	Nkx2-5_direct_-/-_(238r)	4.04004	-1	-0.586417	619
chrX:103981044-103981544	Nexmif	0.175726	0.191293	0.0336151	0.0336151	Ets1	FALSE	Ets1_direct_+/+	Ets1_direct_+/+_(1537g)	Ets1_direct_+/+_(5288r)	1.23482	1	0.667286	620
chr9:39602593-39603093	AW551984	0.248699	0.357614	0.0889382	0.0889382	Tbx20	FALSE	Tbx20_direct_+/+	Tbx20_direct_+/+_(527g)	Tbx20_direct_+/+_(612r)	2.11746	1	0.318055	621
chr3:83055101-83055601	Plrg1	0.0938197	0.246731	0.0231482	0.0231482	Tbpl1	FALSE	Tbpl1_direct_+/+	Tbpl1_direct_+/+_(427g)	Tbpl1_direct_+/+_(754r)	0.304254	1	0.175647	622
chr6:115270071-115270571	Pparg	0.0876127	0.276667	0.0242395	0.0242395	Elk3	FALSE	Elk3_direct_+/+	Elk3_direct_+/+_(1433g)	Elk3_direct_+/+_(3907r)	3.94081	1	0.849444	623
chr7:102282179-102282679	Stim1	0.0765995	-0.534532	-0.0409449	0.0409449	Nkx2-5	FALSE	Nkx2-5_direct_-/-	Nkx2-5_direct_-/-_(197g)	Nkx2-5_direct_-/-_(238r)	5.659	-1	-0.65941	624
chr7:81078592-81079092	Alpk3	0.0474727	0.515211	0.0244585	0.0244585	Nkx2-5	FALSE	Nkx2-5_direct_+/+	Nkx2-5_direct_+/+_(676g)	Nkx2-5_direct_+/+_(900r)	8.83947	1	0.777205	625
chr5:45669341-45669841	Ncapg	0.261995	0.234881	0.0615378	0.0615378	Fermt2	FALSE	Fermt2_direct_+/+	Fermt2_direct_+/+_(1085g)	Fermt2_direct_+/+_(1245r)	0.911813	1	0.517883	626
chr5:104112082-104112582	Sparcl1	0.101838	0.317329	0.0323161	0.0323161	Sox17	FALSE	Sox17_direct_+/+	Sox17_direct_+/+_(583g)	Sox17_direct_+/+_(653r)	3.53748	1	0.925133	627
chrX:73966257-73966757	Mecp2	0.0334566	0.198885	0.00665399	0.00665399	Taf1	FALSE	Taf1_direct_+/+	Taf1_direct_+/+_(58g)	Taf1_direct_+/+_(61r)	0.468941	1	0.120682	628
chr9:65032425-65032925	Dennd4a	0.0957576	0.294781	0.0282275	0.0282275	Elk3	FALSE	Elk3_direct_+/+	Elk3_direct_+/+_(1433g)	Elk3_direct_+/+_(3907r)	1.94906	1	0.601541	629
chrX:106485345-106485845	Fndc3c1	0.430575	0.221236	0.0952587	0.0952587	Erg	FALSE	Erg_direct_+/+	Erg_direct_+/+_(857g)	Erg_direct_+/+_(3290r)	0.903457	1	0.616	630
chr13:46413583-46414083	Cap2	0.0434208	0.516361	0.0224208	0.0224208	Nkx2-5	FALSE	Nkx2-5_direct_+/+	Nkx2-5_direct_+/+_(676g)	Nkx2-5_direct_+/+_(900r)	10.1287	1	0.821022	631
chr10:7792665-7793165	Pcmt1	0.107188	0.404159	0.0433212	0.0433212	Efemp2	FALSE	Efemp2_direct_-/+	Efemp2_direct_-/+_(502g)	Efemp2_direct_-/+_(640r)	1.5504	-1	-0.502708	632
chr10:5593390-5593890	Myct1	0.16719	0.357484	0.0597678	0.0597678	Erg	FALSE	Erg_direct_+/+	Erg_direct_+/+_(857g)	Erg_direct_+/+_(3290r)	0.679685	1	0.915805	633
chr5:69556669-69557169	Guf1	0.114078	0.308041	0.0351406	0.0351406	Hes1	FALSE	Hes1_direct_-/+	Hes1_direct_-/+_(273g)	Hes1_direct_-/+_(298r)	0.628971	-1	-0.308281	634
chr16:59471669-59472169	Crybg3	0.062806	0.438579	0.0275454	0.0275454	Efemp2	FALSE	Efemp2_direct_-/+	Efemp2_direct_-/+_(502g)	Efemp2_direct_-/+_(640r)	0.856497	-1	-0.608991	635
chr11:58987322-58987822	Obscn	0.022534	0.514947	0.0116038	0.0116038	Nkx2-5	FALSE	Nkx2-5_direct_+/+	Nkx2-5_direct_+/+_(676g)	Nkx2-5_direct_+/+_(900r)	10.3474	1	0.714219	636
chr2:72312561-72313061	Map3k20	0.049188	0.519016	0.0255293	0.0255293	Nkx2-5	FALSE	Nkx2-5_direct_+/+	Nkx2-5_direct_+/+_(676g)	Nkx2-5_direct_+/+_(900r)	8.10856	1	0.792381	637
chr10:53335266-53335766	Pln	0.0355152	0.520277	0.0184777	0.0184777	Nkx2-5	FALSE	Nkx2-5_direct_+/+	Nkx2-5_direct_+/+_(676g)	Nkx2-5_direct_+/+_(900r)	7.62199	1	0.846846	638
chr9:51961330-51961830	Fdx1	0.0837516	0.465239	0.0389645	0.0389645	Nkx2-5	FALSE	Nkx2-5_direct_+/+	Nkx2-5_direct_+/+_(676g)	Nkx2-5_direct_+/+_(900r)	4.67684	1	0.665017	639
chr12:40199994-40200494	Lsmem1	0.0599647	0.50432	0.0302414	0.0302414	Nkx2-5	FALSE	Nkx2-5_direct_+/+	Nkx2-5_direct_+/+_(676g)	Nkx2-5_direct_+/+_(900r)	5.9751	1	0.616113	640
chr13:60936475-60936975	Ctla2a	0.243116	0.0848603	0.0206309	0.0206309	Fli1	FALSE	Fli1_direct_+/+	Fli1_direct_+/+_(1575g)	Fli1_direct_+/+_(5091r)	2.47444	1	0.856802	641
chr13:114288299-114288799	Ndufs4	0.0546911	0.500381	0.0273664	0.0273664	Nkx2-5	FALSE	Nkx2-5_direct_+/+	Nkx2-5_direct_+/+_(676g)	Nkx2-5_direct_+/+_(900r)	4.62782	1	0.762021	642
chrX:106603316-106603816	Cysltr1	0.335589	0.535845	0.179823	0.179823	Irf8	FALSE	Irf8_direct_+/+	Irf8_direct_+/+_(332g)	Irf8_direct_+/+_(366r)	1.45946	1	0.72063	643
chr18:42261938-42262438	Rbm27	0.102823	0.0979536	0.0100719	0.0100719	Phf5a	FALSE	Phf5a_direct_+/+	Phf5a_direct_+/+_(515g)	Phf5a_direct_+/+_(579r)	0.351374	1	0.55139	644
chr2:76713718-76714218	Ttn	0.0105563	0.53794	0.00567867	0.00567867	Nkx2-5	FALSE	Nkx2-5_direct_+/+	Nkx2-5_direct_+/+_(676g)	Nkx2-5_direct_+/+_(900r)	17.0899	1	0.867043	645
chr1:135800259-135800759	Tnni1	0.0531043	0.519211	0.0275723	0.0275723	Esrrg	FALSE	Esrrg_direct_+/+	Esrrg_direct_+/+_(172g)	Esrrg_direct_+/+_(256r)	3.15791	1	0.734666	646
chr10:53328664-53329164	Pln	0.0501133	0.511229	0.0256194	0.0256194	Nkx2-5	FALSE	Nkx2-5_direct_+/+	Nkx2-5_direct_+/+_(676g)	Nkx2-5_direct_+/+_(900r)	7.62199	1	0.846846	647
chr17:72937907-72938407	Lbh	0.0201384	0.530364	0.0106807	0.0106807	Nkx2-5	FALSE	Nkx2-5_direct_+/+	Nkx2-5_direct_+/+_(676g)	Nkx2-5_direct_+/+_(900r)	13.1999	1	0.806218	648
chr13:95638787-95639287	F2r	0.125058	0.0543342	0.00679493	0.00679493	Ets1	FALSE	Ets1_direct_+/+	Ets1_direct_+/+_(1537g)	Ets1_direct_+/+_(5288r)	2.23088	1	0.927769	649
chr4:156109657-156110157	Noc2l	0.0441309	0.153606	0.00677877	0.00677877	Phf5a	FALSE	Phf5a_direct_+/+	Phf5a_direct_+/+_(515g)	Phf5a_direct_+/+_(579r)	0.32771	1	0.571981	650
chr5:105745282-105745782	Lrrc8c	0.0877844	0.0860473	0.00755361	0.00755361	Ets1	FALSE	Ets1_direct_+/+	Ets1_direct_+/+_(1537g)	Ets1_direct_+/+_(5288r)	3.6034	1	0.910941	651
chr1:78569534-78570034	Acsl3	0.0663834	0.546012	0.0362462	0.0362462	Nkx2-5	FALSE	Nkx2-5_direct_+/+	Nkx2-5_direct_+/+_(676g)	Nkx2-5_direct_+/+_(900r)	7.87529	1	0.759648	652
chr8:85386184-85386684	Mylk3	0.0599737	0.537023	0.0322073	0.0322073	Nkx2-5	FALSE	Nkx2-5_direct_+/+	Nkx2-5_direct_+/+_(676g)	Nkx2-5_direct_+/+_(900r)	6.47343	1	0.815545	653
chr7:4938522-4939022	Ube2s	0.0132901	0.373176	0.00495956	0.00495956	Rad21	FALSE	Rad21_direct_+/+	Rad21_direct_+/+_(475g)	Rad21_direct_+/+_(502r)	2.47789	1	0.730455	654
chr13:95638787-95639287	F2r	0.125058	0.0543342	0.00679493	0.00679493	Fli1	FALSE	Fli1_direct_+/+	Fli1_direct_+/+_(1575g)	Fli1_direct_+/+_(5091r)	2.13187	1	0.917701	655
chr15:38938485-38938985	Fzd6	0.110562	0.0826958	0.00914299	0.00914299	Sox17	FALSE	Sox17_direct_+/+	Sox17_direct_+/+_(583g)	Sox17_direct_+/+_(653r)	1.81912	1	0.499261	656
chr15:75596451-75596951	Ly6h	0.103852	0.167862	0.0174328	0.0174328	Sox18	FALSE	Sox18_direct_+/+	Sox18_direct_+/+_(389g)	Sox18_direct_+/+_(484r)	4.74644	1	0.842695	657
chr11:46436714-46437214	Med7	0.158334	0.286947	0.0454335	0.0454335	Elk3	FALSE	Elk3_direct_+/+	Elk3_direct_+/+_(1433g)	Elk3_direct_+/+_(3907r)	1.21979	1	0.325875	658
chr13:98316760-98317260	Btf3	0.0869627	0.378988	0.0329578	0.0329578	Ets1	FALSE	Ets1_direct_+/+	Ets1_direct_+/+_(1537g)	Ets1_direct_+/+_(5288r)	2.4319	1	0.822075	659
chr5:129778953-129779453	Nipsnap2	0.123522	0.519366	0.064153	0.064153	Wt1	FALSE	Wt1_direct_-/+	Wt1_direct_-/+_(1384g)	Wt1_direct_-/+_(2658r)	4.59548	-1	-0.777318	660
chr11:51646879-51647379	N4bp3	0.130216	0.223898	0.0291552	0.0291552	Sox17	FALSE	Sox17_direct_+/+	Sox17_direct_+/+_(583g)	Sox17_direct_+/+_(653r)	4.17862	1	0.903602	661
chr11:115403577-115404077	Nt5c	0.0889421	0.26003	0.0231276	0.0231276	Elk3	FALSE	Elk3_direct_+/+	Elk3_direct_+/+_(1433g)	Elk3_direct_+/+_(3907r)	3.12518	1	0.637406	662
chr10:71237864-71238364	Cisd1	0.10385	0.499336	0.051856	0.051856	Wt1	FALSE	Wt1_direct_-/+	Wt1_direct_-/+_(1384g)	Wt1_direct_-/+_(2658r)	4.38724	-1	-0.816813	663
chr6:13070213-13070713	Tmem106b	0.226025	-0.269825	-0.0609872	0.0609872	Nkx2-5	FALSE	Nkx2-5_direct_-/-	Nkx2-5_direct_-/-_(197g)	Nkx2-5_direct_-/-_(238r)	1.10914	-1	-0.37826	664
chr14:73384908-73385408	Sucla2	0.0699169	0.333611	0.023325	0.023325	Wt1	FALSE	Wt1_direct_-/+	Wt1_direct_-/+_(1384g)	Wt1_direct_-/+_(2658r)	3.42501	-1	-0.782374	665
chr6:24601606-24602106	Ndufa5	0.039757	0.533596	0.0212142	0.0212142	Nkx2-5	FALSE	Nkx2-5_direct_+/+	Nkx2-5_direct_+/+_(676g)	Nkx2-5_direct_+/+_(900r)	10.1291	1	0.829003	666
chr2:76754517-76755017	Ttn	0.00155158	0.488789	0.000758395	0.000758395	Nkx2-5	FALSE	Nkx2-5_direct_+/+	Nkx2-5_direct_+/+_(676g)	Nkx2-5_direct_+/+_(900r)	17.0899	1	0.867043	667
chr18:42261938-42262438	Rbm27	0.102823	0.0979536	0.0100719	0.0100719	Elk3	FALSE	Elk3_direct_+/+	Elk3_direct_+/+_(1433g)	Elk3_direct_+/+_(3907r)	2.21861	1	0.525453	668
chr6:17170526-17171026	Cav2	0.0964422	0.417965	0.0403095	0.0403095	Sox17	FALSE	Sox17_direct_+/+	Sox17_direct_+/+_(583g)	Sox17_direct_+/+_(653r)	2.83504	1	0.890051	669
chr16:87665247-87665747	Bach1	0.0491504	0.519634	0.0255402	0.0255402	Bach1	FALSE	Bach1_direct_+/+	Bach1_direct_+/+_(410g)	Bach1_direct_+/+_(528r)	3.39375	1	1	670
chrX:155208524-155209024	Acot9	0.203419	0.165375	0.0336403	0.0336403	Erg	FALSE	Erg_direct_+/+	Erg_direct_+/+_(857g)	Erg_direct_+/+_(3290r)	1.54122	1	0.686369	671
chrX:103981044-103981544	Nexmif	0.175726	0.191293	0.0336151	0.0336151	Fli1	FALSE	Fli1_direct_+/+	Fli1_direct_+/+_(1575g)	Fli1_direct_+/+_(5091r)	1.524	1	0.723232	672
chr4:108848183-108848683	Kti12	0.149928	0.195208	0.0292673	0.0292673	Ets1	FALSE	Ets1_direct_+/+	Ets1_direct_+/+_(1537g)	Ets1_direct_+/+_(5288r)	2.52535	1	0.828314	673
chr3:108879103-108879603	Stxbp3	0.0826654	-0.371315	-0.030695	0.030695	Tbx20	FALSE	Tbx20_direct_-/-	Tbx20_direct_-/-_(128g)	Tbx20_direct_-/-_(146r)	2.55118	-1	-0.438179	674
chr2:131056266-131056766	Hspa12b	0.12544	0.518408	0.0650289	0.0650289	Fli1	FALSE	Fli1_direct_+/+	Fli1_direct_+/+_(1575g)	Fli1_direct_+/+_(5091r)	1.52202	1	0.740519	675
chr16:30587467-30587967	Fam43a	0.0450249	-0.150789	-0.00678925	0.00678925	Elk3	FALSE	Elk3_direct_+/-	Elk3_direct_+/-_(222g)	Elk3_direct_+/-_(309r)	2.34505	1	0.939131	676
chr5:114806148-114806648	Git2	0.0803919	0.3415	0.0274539	0.0274539	Ets1	FALSE	Ets1_direct_+/+	Ets1_direct_+/+_(1537g)	Ets1_direct_+/+_(5288r)	5.28895	1	0.816517	677
chr2:91035300-91035800	Mybpc3	0.0803071	0.498069	0.0399985	0.0399985	Tbx20	FALSE	Tbx20_direct_+/+	Tbx20_direct_+/+_(527g)	Tbx20_direct_+/+_(612r)	6.53218	1	0.838807	678
chr15:11532700-11533200	Tars	0.164959	0.126585	0.0208813	0.0208813	Ets1	FALSE	Ets1_direct_+/+	Ets1_direct_+/+_(1537g)	Ets1_direct_+/+_(5288r)	1.04564	1	0.670131	679
chr16:36053460-36053960	Fam162a	0.0797876	0.496001	0.0395747	0.0395747	Tbx20	FALSE	Tbx20_direct_+/+	Tbx20_direct_+/+_(527g)	Tbx20_direct_+/+_(612r)	4.99841	1	0.786727	680
chr1:88560651-88561151	Arl4c	0.0472856	0.534207	0.0252603	0.0252603	Junb	FALSE	Junb_direct_+/+	Junb_direct_+/+_(436g)	Junb_direct_+/+_(571r)	2.96882	1	0.837729	681
chr4:107979516-107980016	Magoh	0.0829564	0.183324	0.0152079	0.0152079	Sox17	FALSE	Sox17_direct_+/+	Sox17_direct_+/+_(583g)	Sox17_direct_+/+_(653r)	3.70849	1	0.709258	682
chr17:70997809-70998309	Myom1	0.0615535	0.507957	0.0312665	0.0312665	Nkx2-5	FALSE	Nkx2-5_direct_+/+	Nkx2-5_direct_+/+_(676g)	Nkx2-5_direct_+/+_(900r)	5.71529	1	0.840935	683
chr18:74215838-74216338	Cxxc1	0.0711828	0.16934	0.0120541	0.0120541	Taf1	FALSE	Taf1_direct_+/+	Taf1_direct_+/+_(58g)	Taf1_direct_+/+_(61r)	0.624046	1	0.36568	684
chr1:83496705-83497205	Sphkap	0.0738906	0.327338	0.0241872	0.0241872	Tbx20	FALSE	Tbx20_direct_+/+	Tbx20_direct_+/+_(527g)	Tbx20_direct_+/+_(612r)	3.33639	1	0.355333	685
chr5:3893655-3894155	Krit1	0.100548	-0.340405	-0.0342269	0.0342269	Elk3	FALSE	Elk3_direct_+/-	Elk3_direct_+/-_(222g)	Elk3_direct_+/-_(309r)	1.35812	1	0.35473	686
chr12:75309663-75310163	Rhoj	0.137943	0.47049	0.0649009	0.0649009	Ets1	FALSE	Ets1_direct_+/+	Ets1_direct_+/+_(1537g)	Ets1_direct_+/+_(5288r)	3.1414	1	0.957033	687
chr6:4002810-4003310	Gng11	0.0774651	0.228011	0.0176629	0.0176629	Sox17	FALSE	Sox17_direct_+/+	Sox17_direct_+/+_(583g)	Sox17_direct_+/+_(653r)	4.05808	1	0.914479	688
chr3:32616464-32616964	Ndufb5	0.0708404	0.501555	0.0355303	0.0355303	Wt1	FALSE	Wt1_direct_-/+	Wt1_direct_-/+_(1384g)	Wt1_direct_-/+_(2658r)	2.3566	-1	-0.842283	689
chr16:16870590-16871090	Ppm1f	0.108518	0.252994	0.0274546	0.0274546	Erg	FALSE	Erg_direct_+/+	Erg_direct_+/+_(857g)	Erg_direct_+/+_(3290r)	0.995981	1	0.749898	690
chr7:28049877-28050377	Psmc4	0.126061	0.48001	0.0605107	0.0605107	Erg	FALSE	Erg_direct_+/+	Erg_direct_+/+_(857g)	Erg_direct_+/+_(3290r)	2.56254	1	0.715077	691
chr12:65036354-65036854	Mis18bp1	0.083304	0.17325	0.0144324	0.0144324	Ctcf	FALSE	Ctcf_direct_+/+	Ctcf_direct_+/+_(403g)	Ctcf_direct_+/+_(421r)	2.51508	1	0.515228	692
chr10:5593390-5593890	Myct1	0.16719	0.357484	0.0597678	0.0597678	Ets1	FALSE	Ets1_direct_+/+	Ets1_direct_+/+_(1537g)	Ets1_direct_+/+_(5288r)	2.83501	1	0.972628	693
chr8:24980004-24980504	Plekha2	0.0750989	0.49638	0.0372776	0.0372776	Tbx20	FALSE	Tbx20_direct_+/+	Tbx20_direct_+/+_(527g)	Tbx20_direct_+/+_(612r)	3.62341	1	0.640932	694
chr9:50754090-50754590	Cryab	0.0492286	0.555524	0.0273477	0.0273477	Nkx2-5	FALSE	Nkx2-5_direct_+/+	Nkx2-5_direct_+/+_(676g)	Nkx2-5_direct_+/+_(900r)	10.8085	1	0.83187	695
chr2:94436798-94437298	Api5	0.121042	0.121867	0.014751	0.014751	Sox17	FALSE	Sox17_direct_+/+	Sox17_direct_+/+_(583g)	Sox17_direct_+/+_(653r)	3.31686	1	0.796258	696
chr13:114344344-114344844	Ndufs4	0.115262	0.490351	0.056519	0.056519	Nkx2-5	FALSE	Nkx2-5_direct_+/+	Nkx2-5_direct_+/+_(676g)	Nkx2-5_direct_+/+_(900r)	4.62782	1	0.762021	697
chr2:37422758-37423258	Pdcl	0.21878	-0.103427	-0.0226278	0.0226278	Fermt2	FALSE	Fermt2_direct_+/-	Fermt2_direct_+/-_(170g)	Fermt2_direct_+/-_(159r)	1.68392	1	0.320049	698
chr2:26902766-26903266	Surf1	0.0952235	-0.19213	-0.0182953	0.0182953	Kat5	FALSE	Kat5_direct_+/-	Kat5_direct_+/-_(67g)	Kat5_direct_+/-_(85r)	0.149122	1	0.10878	699
chr8:64947100-64947600	Apela	0.088968	-0.633629	-0.0563727	0.0563727	Wt1	FALSE	Wt1_direct_+/-	Wt1_direct_+/-_(1107g)	Wt1_direct_+/-_(2116r)	2.96332	1	0.91137	700
chr4:140701777-140702277	Rcc2	0.00482933	0.218068	0.00105312	0.00105312	Sox17	FALSE	Sox17_direct_+/+	Sox17_direct_+/+_(583g)	Sox17_direct_+/+_(653r)	3.33422	1	0.660426	701
chr10:8829023-8829523	Sash1	0.0525774	-0.050107	-0.0026345	0.0026345	Elk3	FALSE	Elk3_direct_+/-	Elk3_direct_+/-_(222g)	Elk3_direct_+/-_(309r)	2.46525	1	0.857526	702
chr2:76930996-76931496	Ttn	0.000536238	0.488323	0.000261857	0.000261857	Nkx2-5	FALSE	Nkx2-5_direct_+/+	Nkx2-5_direct_+/+_(676g)	Nkx2-5_direct_+/+_(900r)	17.0899	1	0.867043	703
chr10:5593390-5593890	Myct1	0.16719	0.357484	0.0597678	0.0597678	Elk3	FALSE	Elk3_direct_+/+	Elk3_direct_+/+_(1433g)	Elk3_direct_+/+_(3907r)	2.81577	1	0.971	704
chr19:3945965-3946465	Doc2g	0.11659	0.56497	0.06587	0.06587	Wt1	FALSE	Wt1_direct_-/+	Wt1_direct_-/+_(1384g)	Wt1_direct_-/+_(2658r)	3.55286	-1	-0.720411	705
chr15:34678401-34678901	Nipal2	0.0986807	0.100765	0.00994355	0.00994355	Hif1a	FALSE	Hif1a_direct_+/+	Hif1a_direct_+/+_(347g)	Hif1a_direct_+/+_(343r)	0.499173	1	0.205624	706
chr10:52309073-52309573	Nus1	0.10452	0.264734	0.0276701	0.0276701	Elk3	FALSE	Elk3_direct_+/+	Elk3_direct_+/+_(1433g)	Elk3_direct_+/+_(3907r)	1.3883	1	0.855657	707
chr2:76698967-76699467	Ttn	0.00205118	0.496715	0.00101885	0.00101885	Nkx2-5	FALSE	Nkx2-5_direct_+/+	Nkx2-5_direct_+/+_(676g)	Nkx2-5_direct_+/+_(900r)	17.0899	1	0.867043	708
chr11:49195714-49196214	Btnl9	0.103962	0.473392	0.0492149	0.0492149	Sox17	FALSE	Sox17_direct_+/+	Sox17_direct_+/+_(583g)	Sox17_direct_+/+_(653r)	2.31306	1	0.896281	709
chr9:22002558-22003058	Elof1	0.0507068	0.226723	0.0114964	0.0114964	Taf1	FALSE	Taf1_direct_+/+	Taf1_direct_+/+_(58g)	Taf1_direct_+/+_(61r)	0.837682	1	0.344141	710
chr9:38718799-38719299	Olfr920	0.351406	0.230154	0.0808774	0.0808774	Jund	FALSE	Jund_direct_+/+	Jund_direct_+/+_(425g)	Jund_direct_+/+_(538r)	0.713738	1	0.408833	711
chr19:37561487-37561987	Hhex	0.0855235	0.31389	0.026845	0.026845	Ets1	FALSE	Ets1_direct_+/+	Ets1_direct_+/+_(1537g)	Ets1_direct_+/+_(5288r)	1.37783	1	0.925896	712
chr2:106003045-106003545	Immp1l	0.134503	0.293288	0.039448	0.039448	Efemp2	FALSE	Efemp2_direct_-/+	Efemp2_direct_-/+_(502g)	Efemp2_direct_-/+_(640r)	0.697727	-1	-0.465164	713
chr12:65036354-65036854	Togaram1	0.070966	-0.247459	-0.0175612	0.0175612	Klf6	FALSE	Klf6_direct_+/-	Klf6_direct_+/-_(527g)	Klf6_direct_+/-_(985r)	2.75776	1	0.428328	714
chr2:106652153-106652653	Mpped2	0.0539222	0.501521	0.0270431	0.0270431	Nkx2-5	FALSE	Nkx2-5_direct_+/+	Nkx2-5_direct_+/+_(676g)	Nkx2-5_direct_+/+_(900r)	6.43905	1	0.728864	715
chr14:101882879-101883379	Lmo7	0.0244437	0.531987	0.0130037	0.0130037	Tbx20	FALSE	Tbx20_direct_+/+	Tbx20_direct_+/+_(527g)	Tbx20_direct_+/+_(612r)	10.4572	1	0.794542	716
chr6:36608237-36608737	Chrm2	0.0834211	0.486116	0.0405523	0.0405523	Tbx20	FALSE	Tbx20_direct_+/+	Tbx20_direct_+/+_(527g)	Tbx20_direct_+/+_(612r)	4.1758	1	0.507714	717
chr12:31369085-31369585	Dld	0.0614537	0.525013	0.032264	0.032264	Nkx2-5	FALSE	Nkx2-5_direct_+/+	Nkx2-5_direct_+/+_(676g)	Nkx2-5_direct_+/+_(900r)	8.58432	1	0.76117	718
chr2:153475008-153475508	Commd7	0.0967587	0.177591	0.0171835	0.0171835	Elk3	FALSE	Elk3_direct_+/+	Elk3_direct_+/+_(1433g)	Elk3_direct_+/+_(3907r)	3.17113	1	0.764089	719
chr19:5606165-5606665	Ehbp1l1	0.0430516	0.522858	0.0225098	0.0225098	Nkx2-5	FALSE	Nkx2-5_direct_+/+	Nkx2-5_direct_+/+_(676g)	Nkx2-5_direct_+/+_(900r)	6.13742	1	0.729605	720
chr14:14702888-14703388	Slc4a7	0.137015	0.256576	0.0351547	0.0351547	Wt1	FALSE	Wt1_direct_-/+	Wt1_direct_-/+_(1384g)	Wt1_direct_-/+_(2658r)	1.16789	-1	-0.371245	721
chr2:112379043-112379543	Emc7	0.0781375	0.126361	0.00987351	0.00987351	Fermt2	FALSE	Fermt2_direct_+/+	Fermt2_direct_+/+_(1085g)	Fermt2_direct_+/+_(1245r)	2.29627	1	0.424692	722
chr9:70012409-70012909	Bnip2	0.0157489	0.249337	0.00392679	0.00392679	Fli1	FALSE	Fli1_direct_+/+	Fli1_direct_+/+_(1575g)	Fli1_direct_+/+_(5091r)	1.88185	1	0.830804	723
chr7:126668553-126669053	Eif3c	0.0942054	0.295314	0.0278202	0.0278202	Elk3	FALSE	Elk3_direct_+/+	Elk3_direct_+/+_(1433g)	Elk3_direct_+/+_(3907r)	2.99261	1	0.758637	724
chr10:116986423-116986923	Lrrc10	0.0394235	0.515914	0.0203391	0.0203391	Nkx2-5	FALSE	Nkx2-5_direct_+/+	Nkx2-5_direct_+/+_(676g)	Nkx2-5_direct_+/+_(900r)	10.6798	1	0.774992	725
chr13:106836140-106836640	Ipo11	0.122364	-0.0680773	-0.00833018	0.00833018	Fli1	FALSE	Fli1_direct_+/-	Fli1_direct_+/-_(180g)	Fli1_direct_+/-_(245r)	1.89876	1	0.895391	726
chr7:128205979-128206479	Tgfb1i1	0.0974113	0.481325	0.0468865	0.0468865	Nkx2-5	FALSE	Nkx2-5_direct_+/+	Nkx2-5_direct_+/+_(676g)	Nkx2-5_direct_+/+_(900r)	3.52638	1	0.642151	727
chr9:54701926-54702426	Idh3a	0.0520835	0.522667	0.0272223	0.0272223	Nkx2-5	FALSE	Nkx2-5_direct_+/+	Nkx2-5_direct_+/+_(676g)	Nkx2-5_direct_+/+_(900r)	10.2606	1	0.841228	728
chr11:61533419-61533919	Grap	0.126774	0.370635	0.0469868	0.0469868	Sox17	FALSE	Sox17_direct_+/+	Sox17_direct_+/+_(583g)	Sox17_direct_+/+_(653r)	3.26278	1	0.86709	729
chr2:109280556-109281056	Kif18a	0.25424	0.10819	0.0275061	0.0275061	Atf7	FALSE	Atf7_direct_+/+	Atf7_direct_+/+_(25g)	Atf7_direct_+/+_(25r)	0.164518	1	0.168108	730
chr9:55326457-55326957	Fbxo22	0.0720034	0.333243	0.0239946	0.0239946	Wt1	FALSE	Wt1_direct_-/+	Wt1_direct_-/+_(1384g)	Wt1_direct_-/+_(2658r)	1.40107	-1	-0.443573	731
chr4:82513047-82513547	Nfib	0.079703	-0.370246	-0.0295097	0.0295097	Wt1	FALSE	Wt1_direct_+/-	Wt1_direct_+/-_(1107g)	Wt1_direct_+/-_(2116r)	2.0727	1	0.669331	732
chr14:31768491-31768991	Btd	0.0613676	0.189211	0.0116114	0.0116114	Jund	FALSE	Jund_direct_+/+	Jund_direct_+/+_(425g)	Jund_direct_+/+_(538r)	1.34496	1	0.371879	733
chr9:5271388-5271888	Casp4	0.309059	0.30384	0.0939044	0.0939044	Fli1	FALSE	Fli1_direct_+/+	Fli1_direct_+/+_(1575g)	Fli1_direct_+/+_(5091r)	1.63443	1	0.834341	734
chr9:14730773-14731273	Amotl1	0.115061	0.353781	0.0407065	0.0407065	Sox18	FALSE	Sox18_direct_+/+	Sox18_direct_+/+_(389g)	Sox18_direct_+/+_(484r)	3.39355	1	0.685918	735
chr2:12419210-12419710	Mindy3	0.0705249	0.259799	0.0183223	0.0183223	Elk3	FALSE	Elk3_direct_+/+	Elk3_direct_+/+_(1433g)	Elk3_direct_+/+_(3907r)	2.23491	1	0.414623	736
chr3:57288847-57289347	Tm4sf1	0.118665	0.546325	0.0648297	0.0648297	Ets1	FALSE	Ets1_direct_+/+	Ets1_direct_+/+_(1537g)	Ets1_direct_+/+_(5288r)	2.67206	1	0.918676	737
chr11:84129241-84129741	Dusp14	0.092158	-0.290863	-0.0268054	0.0268054	Wt1	FALSE	Wt1_direct_+/-	Wt1_direct_+/-_(1107g)	Wt1_direct_+/-_(2116r)	2.03321	1	0.548159	738
chr15:67036404-67036904	Ndrg1	0.0950844	-0.473407	-0.0450136	0.0450136	Tbx20	FALSE	Tbx20_direct_-/-	Tbx20_direct_-/-_(128g)	Tbx20_direct_-/-_(146r)	3.95198	-1	-0.544224	739
chr11:70982719-70983219	Rpain	0.127907	-0.101459	-0.0129772	0.0129772	Mbd1	FALSE	Mbd1_direct_+/-	Mbd1_direct_+/-_(122g)	Mbd1_direct_+/-_(153r)	2.68629	1	0.229918	740
chr1:87755807-87756307	Sag	0.0531746	0.0603159	0.00320727	0.00320727	Elk3	FALSE	Elk3_direct_+/+	Elk3_direct_+/+_(1433g)	Elk3_direct_+/+_(3907r)	0.810819	1	0.36249	741
chr9:38718799-38719299	Vwa5a	0.367267	0.137702	0.0505733	0.0505733	Jun	FALSE	Jun_direct_+/+	Jun_direct_+/+_(138g)	Jun_direct_+/+_(149r)	0.498398	1	0.273051	742
chr14:111677604-111678104	Slitrk5	0.104537	0.52842	0.0552395	0.0552395	Nkx2-5	FALSE	Nkx2-5_direct_+/+	Nkx2-5_direct_+/+_(676g)	Nkx2-5_direct_+/+_(900r)	5.58687	1	0.605204	743
chr10:63466247-63466747	Ctnna3	0.0907445	0.503712	0.0457091	0.0457091	Nkx2-5	FALSE	Nkx2-5_direct_+/+	Nkx2-5_direct_+/+_(676g)	Nkx2-5_direct_+/+_(900r)	6.43177	1	0.718747	744
chr3:73707916-73708416	Bche	0.196408	0.486165	0.0954866	0.0954866	Hes1	FALSE	Hes1_direct_-/+	Hes1_direct_-/+_(273g)	Hes1_direct_-/+_(298r)	1.03318	-1	-0.581429	745
chr6:100882481-100882981	Ppp4r2	0.0586194	0.197795	0.0115946	0.0115946	Pbrm1	FALSE	Pbrm1_direct_+/+	Pbrm1_direct_+/+_(10g)	Pbrm1_direct_+/+_(10r)	1.3728	1	0.492594	746
chr3:153849316-153849816	Acadm	0.0548287	0.509111	0.0279139	0.0279139	Nkx2-5	FALSE	Nkx2-5_direct_+/+	Nkx2-5_direct_+/+_(676g)	Nkx2-5_direct_+/+_(900r)	5.41491	1	0.790723	747
chr16:38468195-38468695	Popdc2	0.0655434	0.518712	0.0339981	0.0339981	Nkx2-5	FALSE	Nkx2-5_direct_+/+	Nkx2-5_direct_+/+_(676g)	Nkx2-5_direct_+/+_(900r)	8.642	1	0.830519	748
chr13:59557045-59557545	Golm1	0.0508306	-0.373939	-0.0190075	0.0190075	Wt1	FALSE	Wt1_direct_+/-	Wt1_direct_+/-_(1107g)	Wt1_direct_+/-_(2116r)	3.59495	1	0.928948	749
chr11:70654798-70655298	Mink1	0.0492277	-0.117327	-0.00577575	0.00577575	Arid5b	FALSE	Arid5b_direct_+/-	Arid5b_direct_+/-_(60g)	Arid5b_direct_+/-_(46r)	0.326853	1	0.210256	750
chr18:46311583-46312083	Ccdc112	0.033317	0.0698919	0.00232859	0.00232859	Fermt2	FALSE	Fermt2_direct_+/+	Fermt2_direct_+/+_(1085g)	Fermt2_direct_+/+_(1245r)	1.02393	1	0.240821	751
chr11:78531063-78531563	Tnfaip1	0.155507	0.181995	0.0283016	0.0283016	Fli1	FALSE	Fli1_direct_+/+	Fli1_direct_+/+_(1575g)	Fli1_direct_+/+_(5091r)	1.77426	1	0.907593	752
chr8:26239714-26240214	Hook3	0.118718	0.480887	0.05709	0.05709	Ets1	FALSE	Ets1_direct_+/+	Ets1_direct_+/+_(1537g)	Ets1_direct_+/+_(5288r)	2.23911	1	0.735059	753
chr2:77013411-77013911	Ttn	0.000190884	0.526978	0.000100592	0.000100592	Nkx2-5	FALSE	Nkx2-5_direct_+/+	Nkx2-5_direct_+/+_(676g)	Nkx2-5_direct_+/+_(900r)	17.0899	1	0.867043	754
chr13:41486969-41487469	Nedd9	0.0852586	0.33156	0.0282683	0.0282683	Elk3	FALSE	Elk3_direct_+/+	Elk3_direct_+/+_(1433g)	Elk3_direct_+/+_(3907r)	3.65194	1	0.862219	755
chr1:87626333-87626833	Inpp5d	0.0979853	0.324259	0.0317727	0.0317727	Ets1	FALSE	Ets1_direct_+/+	Ets1_direct_+/+_(1537g)	Ets1_direct_+/+_(5288r)	1.8577	1	0.882996	756
chr10:121971595-121972095	Srgap1	0.0558841	0.280517	0.0156765	0.0156765	Erg	FALSE	Erg_direct_+/+	Erg_direct_+/+_(857g)	Erg_direct_+/+_(3290r)	3.27422	1	0.850139	757
chr2:76749358-76749858	Ttn	0.000534936	0.519542	0.000277922	0.000277922	Nkx2-5	FALSE	Nkx2-5_direct_+/+	Nkx2-5_direct_+/+_(676g)	Nkx2-5_direct_+/+_(900r)	17.0899	1	0.867043	758
chr4:45769576-45770076	Igfbpl1	0.0627839	0.520489	0.0326783	0.0326783	Nkx2-5	FALSE	Nkx2-5_direct_+/+	Nkx2-5_direct_+/+_(676g)	Nkx2-5_direct_+/+_(900r)	5.35269	1	0.630476	759
chr2:14606814-14607314	Cacnb2	0.0610096	0.540659	0.0329854	0.0329854	Tbx20	FALSE	Tbx20_direct_+/+	Tbx20_direct_+/+_(527g)	Tbx20_direct_+/+_(612r)	6.23364	1	0.742538	760
chr8:83974478-83974978	Prkaca	0.0637714	0.494762	0.0315517	0.0315517	Nkx2-5	FALSE	Nkx2-5_direct_+/+	Nkx2-5_direct_+/+_(676g)	Nkx2-5_direct_+/+_(900r)	5.18916	1	0.608081	761
chr1:87619964-87620464	Inpp5d	0.0985351	0.416799	0.0410693	0.0410693	Elk3	FALSE	Elk3_direct_+/+	Elk3_direct_+/+_(1433g)	Elk3_direct_+/+_(3907r)	3.51349	1	0.874935	762
chr18:53921020-53921520	Csnk1g3	0.0703876	0.127857	0.00899957	0.00899957	Sox17	FALSE	Sox17_direct_+/+	Sox17_direct_+/+_(583g)	Sox17_direct_+/+_(653r)	3.11693	1	0.585712	763
chr2:124719979-124720479	Sema6d	0.0505687	0.159111	0.00804606	0.00804606	Irf8	FALSE	Irf8_direct_+/+	Irf8_direct_+/+_(332g)	Irf8_direct_+/+_(366r)	1.07993	1	0.873194	764
chr17:22870652-22871152	Zfp945	0.189537	0.178296	0.0337936	0.0337936	Tbx5	FALSE	Tbx5_direct_+/+	Tbx5_direct_+/+_(67g)	Tbx5_direct_+/+_(79r)	1.56337	1	0.336925	765
chr12:101957815-101958315	Fbln5	0.122361	-0.616025	-0.0753776	0.0753776	Wt1	FALSE	Wt1_direct_+/-	Wt1_direct_+/-_(1107g)	Wt1_direct_+/-_(2116r)	1.90178	1	0.861472	766
chr10:100588913-100589413	Tmtc3	0.234889	0.0866993	0.0203647	0.0203647	Mbd2	FALSE	Mbd2_direct_+/+	Mbd2_direct_+/+_(652g)	Mbd2_direct_+/+_(1112r)	1.16773	1	0.359026	767
chr5:3543734-3544234	Gatad1	0.0466769	0.406498	0.0189741	0.0189741	Fermt2	FALSE	Fermt2_direct_+/+	Fermt2_direct_+/+_(1085g)	Fermt2_direct_+/+_(1245r)	2.52314	1	0.640343	768
chrX:75514071-75514571	Rab39b	0.375649	0.0536848	0.0201666	0.0201666	Zfx	FALSE	Zfx_direct_-/+	Zfx_direct_-/+_(12g)	Zfx_direct_-/+_(20r)	0.528304	-1	-0.0603101	769
chrX:70364834-70365334	Tmem185a	0.224858	-0.12534	-0.0281837	0.0281837	Klf6	FALSE	Klf6_direct_+/-	Klf6_direct_+/-_(527g)	Klf6_direct_+/-_(985r)	0.974144	1	0.267501	770
chr13:100103633-100104133	Smn1	0.203154	0.23594	0.0479321	0.0479321	Erg	FALSE	Erg_direct_+/+	Erg_direct_+/+_(857g)	Erg_direct_+/+_(3290r)	2.69104	1	0.561513	771
chr4:66827230-66827730	Tlr4	0.185624	0.31541	0.0585477	0.0585477	Irf8	FALSE	Irf8_direct_+/+	Irf8_direct_+/+_(332g)	Irf8_direct_+/+_(366r)	1.83403	1	0.739275	772
chr9:32323855-32324355	Kcnj5	0.0559691	0.451298	0.0252587	0.0252587	Nkx2-5	FALSE	Nkx2-5_direct_+/+	Nkx2-5_direct_+/+_(676g)	Nkx2-5_direct_+/+_(900r)	4.002	1	0.514107	773
chr1:164448649-164449149	Atp1b1	0.0281009	0.526051	0.0147825	0.0147825	Nkx2-5	FALSE	Nkx2-5_direct_+/+	Nkx2-5_direct_+/+_(676g)	Nkx2-5_direct_+/+_(900r)	6.50336	1	0.807479	774
chr7:19182288-19182788	Fosb	0.0522232	0.37155	0.0194035	0.0194035	Fosb	FALSE	Fosb_direct_+/+	Fosb_direct_+/+_(493g)	Fosb_direct_+/+_(688r)	4.17865	1	1	775
chr3:30792904-30793404	Sec62	0.159721	-0.498537	-0.079627	0.079627	Wt1	FALSE	Wt1_direct_+/-	Wt1_direct_+/-_(1107g)	Wt1_direct_+/-_(2116r)	3.49968	1	0.685299	776
chr9:15301485-15301985	Taf1d	0.180801	0.167691	0.0303187	0.0303187	Ets1	FALSE	Ets1_direct_+/+	Ets1_direct_+/+_(1537g)	Ets1_direct_+/+_(5288r)	1.52661	1	0.674401	777
chr12:26446681-26447181	Rnf144a	0.104361	0.175985	0.0183659	0.0183659	Sox17	FALSE	Sox17_direct_+/+	Sox17_direct_+/+_(583g)	Sox17_direct_+/+_(653r)	5.00643	1	0.943886	778
chr6:128424549-128425049	Fkbp4	0.0792387	0.320556	0.0254004	0.0254004	Hif1a	FALSE	Hif1a_direct_+/+	Hif1a_direct_+/+_(347g)	Hif1a_direct_+/+_(343r)	3.37721	1	0.593673	779
chr11:100965674-100966174	Cavin1	0.103247	0.134385	0.0138748	0.0138748	Sox17	FALSE	Sox17_direct_+/+	Sox17_direct_+/+_(583g)	Sox17_direct_+/+_(653r)	4.60711	1	0.767235	780
chr5:65107209-65107709	Fam114a1	0.0445941	-0.340762	-0.015196	0.015196	Wt1	FALSE	Wt1_direct_+/-	Wt1_direct_+/-_(1107g)	Wt1_direct_+/-_(2116r)	4.31196	1	0.855597	781
chr6:4002810-4003310	Tfpi2	0.104848	-0.0546239	-0.00572718	0.00572718	Sox17	FALSE	Sox17_direct_+/-	Sox17_direct_+/-_(122g)	Sox17_direct_+/-_(124r)	2.54867	1	0.516814	782
chr2:76829429-76829929	Ttn	0.0020288	0.544347	0.00110437	0.00110437	Nkx2-5	FALSE	Nkx2-5_direct_+/+	Nkx2-5_direct_+/+_(676g)	Nkx2-5_direct_+/+_(900r)	17.0899	1	0.867043	783
chr1:157440250-157440750	Cryzl2	0.0686665	0.252149	0.0173142	0.0173142	Tbx20	FALSE	Tbx20_direct_+/+	Tbx20_direct_+/+_(527g)	Tbx20_direct_+/+_(612r)	1.64965	1	0.404205	784
chr12:88360422-88360922	Adck1	0.147038	0.35438	0.0521075	0.0521075	Nkx2-5	FALSE	Nkx2-5_direct_+/+	Nkx2-5_direct_+/+_(676g)	Nkx2-5_direct_+/+_(900r)	2.88818	1	0.422597	785
chr11:62820978-62821478	Trim16	0.0995556	0.485821	0.0483662	0.0483662	Sox17	FALSE	Sox17_direct_+/+	Sox17_direct_+/+_(583g)	Sox17_direct_+/+_(653r)	4.85167	1	0.85812	786
chr12:32279922-32280422	Pik3cg	0.059035	0.183471	0.0108312	0.0108312	Ets1	FALSE	Ets1_direct_+/+	Ets1_direct_+/+_(1537g)	Ets1_direct_+/+_(5288r)	1.85457	1	0.868283	787
chr15:8168970-8169470	Nup155	0.13244	0.114951	0.0152242	0.0152242	Zfp148	FALSE	Zfp148_direct_+/+	Zfp148_direct_+/+_(725g)	Zfp148_direct_+/+_(976r)	0.466107	1	0.389268	788
chr13:52755958-52756458	Auh	0.0636734	0.464304	0.0295638	0.0295638	Nkx2-5	FALSE	Nkx2-5_direct_+/+	Nkx2-5_direct_+/+_(676g)	Nkx2-5_direct_+/+_(900r)	4.65001	1	0.629398	789
chr17:21845543-21846043	Zfp760	0.17287	0.188359	0.0325616	0.0325616	Fli1	FALSE	Fli1_direct_+/+	Fli1_direct_+/+_(1575g)	Fli1_direct_+/+_(5091r)	1.13875	1	0.422141	790
chr12:58267300-58267800	Clec14a	0.255551	0.118572	0.030301	0.030301	Ets1	FALSE	Ets1_direct_+/+	Ets1_direct_+/+_(1537g)	Ets1_direct_+/+_(5288r)	2.13023	1	0.944139	791
chrX:103981044-103981544	Nexmif	0.175726	0.191293	0.0336151	0.0336151	Erg	FALSE	Erg_direct_+/+	Erg_direct_+/+_(857g)	Erg_direct_+/+_(3290r)	0.917976	1	0.725176	792
chr12:103353481-103353981	Asb2	0.0481211	0.538364	0.0259067	0.0259067	Nkx2-5	FALSE	Nkx2-5_direct_+/+	Nkx2-5_direct_+/+_(676g)	Nkx2-5_direct_+/+_(900r)	9.15584	1	0.773182	793
chr6:24597414-24597914	Ndufa5	0.050254	0.492454	0.0247478	0.0247478	Nkx2-5	FALSE	Nkx2-5_direct_+/+	Nkx2-5_direct_+/+_(676g)	Nkx2-5_direct_+/+_(900r)	10.1291	1	0.829003	794
chrX:153670364-153670864	Kctd12b	0.290449	0.272032	0.0790115	0.0790115	Erg	FALSE	Erg_direct_+/+	Erg_direct_+/+_(857g)	Erg_direct_+/+_(3290r)	0.659322	1	0.870307	795
chr12:40198408-40198908	Scin	0.0827096	0.369624	0.0305715	0.0305715	Tbx20	FALSE	Tbx20_direct_+/+	Tbx20_direct_+/+_(527g)	Tbx20_direct_+/+_(612r)	2.88613	1	0.283188	796
chr2:138215639-138216139	Btbd3	0.110406	0.31638	0.0349303	0.0349303	Sox17	FALSE	Sox17_direct_+/+	Sox17_direct_+/+_(583g)	Sox17_direct_+/+_(653r)	4.00433	1	0.830286	797
chrX:153670364-153670864	Nbdy	0.215425	0.177519	0.0382419	0.0382419	Fli1	FALSE	Fli1_direct_+/+	Fli1_direct_+/+_(1575g)	Fli1_direct_+/+_(5091r)	1.3259	1	0.468548	798
chr4:108848183-108848683	Kti12	0.149928	0.195208	0.0292673	0.0292673	Fli1	FALSE	Fli1_direct_+/+	Fli1_direct_+/+_(1575g)	Fli1_direct_+/+_(5091r)	1.78281	1	0.80259	799
chr3:30465937-30466437	Mecom	0.0975745	0.251424	0.0245325	0.0245325	Elk3	FALSE	Elk3_direct_+/+	Elk3_direct_+/+_(1433g)	Elk3_direct_+/+_(3907r)	6.5096	1	0.933532	800
chr2:91971910-91972410	Dgkz	0.0886406	0.102208	0.00905981	0.00905981	Ets1	FALSE	Ets1_direct_+/+	Ets1_direct_+/+_(1537g)	Ets1_direct_+/+_(5288r)	1.91574	1	0.701756	801
chr13:46571035-46571535	Cap2	0.00137416	-0.265725	-0.00036515	0.00036515	Tbx20	FALSE	Tbx20_direct_+/-	Tbx20_direct_+/-_(42g)	Tbx20_direct_+/-_(36r)	6.72361	1	0.752829	802
chr19:3884567-3885067	Doc2g	0.026725	0.532831	0.0142399	0.0142399	Nkx2-5	FALSE	Nkx2-5_direct_+/+	Nkx2-5_direct_+/+_(676g)	Nkx2-5_direct_+/+_(900r)	9.433	1	0.760228	803
chr3:121547551-121548051	Cnn3	0.126256	-0.0903944	-0.0114129	0.0114129	Ets1	FALSE	Ets1_direct_+/-	Ets1_direct_+/-_(216g)	Ets1_direct_+/-_(326r)	3.11267	1	0.880787	804
chrX:133914177-133914677	Tspan6	0.158197	-0.130772	-0.0206877	0.0206877	Fli1	FALSE	Fli1_direct_+/-	Fli1_direct_+/-_(180g)	Fli1_direct_+/-_(245r)	2.04388	1	0.915901	805
chr16:36908769-36909269	Fbxo40	0.0847444	0.547549	0.0464017	0.0464017	Tbx20	FALSE	Tbx20_direct_+/+	Tbx20_direct_+/+_(527g)	Tbx20_direct_+/+_(612r)	4.78662	1	0.530291	806
chr11:76916543-76917043	Cpd	0.100982	0.384499	0.0388273	0.0388273	Junb	FALSE	Junb_direct_+/+	Junb_direct_+/+_(436g)	Junb_direct_+/+_(571r)	3.89138	1	0.691078	807
chr9:38718799-38719299	Olfr920	0.351406	0.230154	0.0808774	0.0808774	Fosb	FALSE	Fosb_direct_+/+	Fosb_direct_+/+_(493g)	Fosb_direct_+/+_(688r)	0.516034	1	0.370356	808
chr7:102272359-102272859	Stim1	0.0735197	-0.52906	-0.0388963	0.0388963	Nkx2-5	FALSE	Nkx2-5_direct_-/-	Nkx2-5_direct_-/-_(197g)	Nkx2-5_direct_-/-_(238r)	5.659	-1	-0.65941	809
chr4:66827230-66827730	Tlr4	0.185624	0.31541	0.0585477	0.0585477	Ets2	FALSE	Ets2_direct_+/+	Ets2_direct_+/+_(1084g)	Ets2_direct_+/+_(3569r)	0.658435	1	0.767115	810
chr5:109556850-109557350	Crlf2	0.253278	0.308641	0.0781721	0.0781721	Irf8	FALSE	Irf8_direct_+/+	Irf8_direct_+/+_(332g)	Irf8_direct_+/+_(366r)	1.03999	1	0.817568	811
chr15:11532700-11533200	Tars	0.164959	0.126585	0.0208813	0.0208813	Ets2	FALSE	Ets2_direct_+/+	Ets2_direct_+/+_(1084g)	Ets2_direct_+/+_(3569r)	0.842567	1	0.682529	812
chr2:22895437-22895937	Abi1	0.0557083	-0.466262	-0.0259746	0.0259746	Hes1	FALSE	Hes1_direct_+/-	Hes1_direct_+/-_(312g)	Hes1_direct_+/-_(335r)	1.92627	1	0.690125	813
chr13:97238567-97239067	Enc1	0.0310571	0.1932	0.00600023	0.00600023	Ets1	FALSE	Ets1_direct_+/+	Ets1_direct_+/+_(1537g)	Ets1_direct_+/+_(5288r)	2.65406	1	0.904	814
chr9:121058172-121058672	Ctnnb1	0.126927	0.414329	0.0525894	0.0525894	Ets2	FALSE	Ets2_direct_+/+	Ets2_direct_+/+_(1084g)	Ets2_direct_+/+_(3569r)	0.884354	1	0.847525	815
chr10:52309073-52309573	Dcbld1	0.0913153	0.238487	0.0217775	0.0217775	Fli1	FALSE	Fli1_direct_+/+	Fli1_direct_+/+_(1575g)	Fli1_direct_+/+_(5091r)	1.79462	1	0.894975	816
chr10:33082842-33083342	Trdn	0.0676059	0.524007	0.035426	0.035426	Nkx2-5	FALSE	Nkx2-5_direct_+/+	Nkx2-5_direct_+/+_(676g)	Nkx2-5_direct_+/+_(900r)	7.44137	1	0.82166	817
chr3:57288847-57289347	Tm4sf1	0.118665	0.546325	0.0648297	0.0648297	Fli1	FALSE	Fli1_direct_+/+	Fli1_direct_+/+_(1575g)	Fli1_direct_+/+_(5091r)	1.83854	1	0.909705	818
chr14:55656858-55657358	Psme1	0.104105	0.503349	0.0524011	0.0524011	Nkx2-5	FALSE	Nkx2-5_direct_+/+	Nkx2-5_direct_+/+_(676g)	Nkx2-5_direct_+/+_(900r)	5.12281	1	0.727984	819
chrX:136220290-136220790	Bex1	0.0840926	0.5245	0.0441066	0.0441066	Tbx20	FALSE	Tbx20_direct_+/+	Tbx20_direct_+/+_(527g)	Tbx20_direct_+/+_(612r)	5.89706	1	0.719428	820
chr19:6297574-6298074	Atg2a	0.0845472	0.28001	0.0236741	0.0236741	Jund	FALSE	Jund_direct_+/+	Jund_direct_+/+_(425g)	Jund_direct_+/+_(538r)	2.23784	1	0.409115	821
chr18:90509994-90510494	Tmx3	0.359408	0.230663	0.0829021	0.0829021	Mbd2	FALSE	Mbd2_direct_+/+	Mbd2_direct_+/+_(652g)	Mbd2_direct_+/+_(1112r)	0.531872	1	0.454846	822
chr7:144417517-144418017	Cttn	0.0935354	0.325364	0.0304331	0.0304331	Jund	FALSE	Jund_direct_+/+	Jund_direct_+/+_(425g)	Jund_direct_+/+_(538r)	3.09799	1	0.502466	823
chr9:121058172-121058672	Ctnnb1	0.126927	0.414329	0.0525894	0.0525894	Fli1	FALSE	Fli1_direct_+/+	Fli1_direct_+/+_(1575g)	Fli1_direct_+/+_(5091r)	0.876828	1	0.853386	824
chr13:51594623-51595123	Sema4d	0.0144078	-0.0822753	-0.00118541	0.00118541	Hif1a	FALSE	Hif1a_direct_+/-	Hif1a_direct_+/-_(167g)	Hif1a_direct_+/-_(138r)	1.99386	1	0.330438	825
chr3:123149462-123149962	Myoz2	0.0463508	0.517228	0.0239739	0.0239739	Nkx2-5	FALSE	Nkx2-5_direct_+/+	Nkx2-5_direct_+/+_(676g)	Nkx2-5_direct_+/+_(900r)	7.6671	1	0.827328	826
chr18:3281706-3282206	Crem	0.279806	0.250818	0.0701803	0.0701803	Ets2	FALSE	Ets2_direct_+/+	Ets2_direct_+/+_(1084g)	Ets2_direct_+/+_(3569r)	1.67931	1	0.762753	827
chr5:122093694-122094194	Myl2	0.0235552	0.499322	0.0117616	0.0117616	Nkx2-5	FALSE	Nkx2-5_direct_+/+	Nkx2-5_direct_+/+_(676g)	Nkx2-5_direct_+/+_(900r)	11.0655	1	0.866233	828
chr8:83602558-83603058	Dnajb1	0.0347416	0.128511	0.00446467	0.00446467	Jund	FALSE	Jund_direct_+/+	Jund_direct_+/+_(425g)	Jund_direct_+/+_(538r)	2.8766	1	0.47132	829
chr1:5083083-5083583	Atp6v1h	0.232626	0.262569	0.0610805	0.0610805	Fermt2	FALSE	Fermt2_direct_+/+	Fermt2_direct_+/+_(1085g)	Fermt2_direct_+/+_(1245r)	0.621383	1	0.385795	830
chr11:55449506-55450006	Atox1	0.0813103	0.110173	0.00895822	0.00895822	Elk3	FALSE	Elk3_direct_+/+	Elk3_direct_+/+_(1433g)	Elk3_direct_+/+_(3907r)	3.01101	1	0.713638	831
chr18:23654348-23654848	Mapre2	0.045451	0.504245	0.0229184	0.0229184	Nkx2-5	FALSE	Nkx2-5_direct_+/+	Nkx2-5_direct_+/+_(676g)	Nkx2-5_direct_+/+_(900r)	6.95899	1	0.723272	832
chrX:77795941-77796441	Prkx	0.16905	0.0785246	0.0132746	0.0132746	Ets1	FALSE	Ets1_direct_+/+	Ets1_direct_+/+_(1537g)	Ets1_direct_+/+_(5288r)	1.58329	1	0.672611	833
chr2:52477201-52477701	Arl5a	0.04975	0.487631	0.0242596	0.0242596	Nkx2-5	FALSE	Nkx2-5_direct_+/+	Nkx2-5_direct_+/+_(676g)	Nkx2-5_direct_+/+_(900r)	5.2409	1	0.632942	834
chr8:70863596-70864096	Ccdc124	0.0282013	0.397321	0.011205	0.011205	Mef2a	FALSE	Mef2a_direct_+/+	Mef2a_direct_+/+_(1065g)	Mef2a_direct_+/+_(1369r)	0.742243	1	0.556174	835
chr6:24599543-24600043	Lmod2	0.0706367	0.510292	0.0360454	0.0360454	Tbx20	FALSE	Tbx20_direct_+/+	Tbx20_direct_+/+_(527g)	Tbx20_direct_+/+_(612r)	7.23738	1	0.748596	836
chr6:7661648-7662148	Asns	0.206251	0.15753	0.0324908	0.0324908	Elk3	FALSE	Elk3_direct_+/+	Elk3_direct_+/+_(1433g)	Elk3_direct_+/+_(3907r)	1.98843	1	0.615647	837
chr4:45769576-45770076	Aldh1b1	0.0599797	0.502745	0.0301545	0.0301545	Nkx2-5	FALSE	Nkx2-5_direct_+/+	Nkx2-5_direct_+/+_(676g)	Nkx2-5_direct_+/+_(900r)	5.44996	1	0.749573	838
chr17:56251119-56251619	Tnfaip8l1	0.152861	0.292258	0.044675	0.044675	Ets1	FALSE	Ets1_direct_+/+	Ets1_direct_+/+_(1537g)	Ets1_direct_+/+_(5288r)	2.55433	1	0.889162	839
chr5:9161170-9161670	Tmem243	0.112026	0.060601	0.0067889	0.0067889	Yy1	FALSE	Yy1_direct_+/+	Yy1_direct_+/+_(459g)	Yy1_direct_+/+_(581r)	1.62328	1	0.484886	840
chr14:25686998-25687498	Ppif	0.0658007	0.539467	0.0354973	0.0354973	Nkx2-5	FALSE	Nkx2-5_direct_+/+	Nkx2-5_direct_+/+_(676g)	Nkx2-5_direct_+/+_(900r)	8.47914	1	0.756011	841
chr13:60848666-60849166	Ctla2a	0.378207	0.100183	0.03789	0.03789	Erg	FALSE	Erg_direct_+/+	Erg_direct_+/+_(857g)	Erg_direct_+/+_(3290r)	0.549139	1	0.799944	842
chr5:29195565-29196065	Rnf32	0.141254	-0.067202	-0.00949255	0.00949255	Efemp2	FALSE	Efemp2_direct_+/-	Efemp2_direct_+/-_(481g)	Efemp2_direct_+/-_(584r)	1.27923	1	0.188932	843
chr9:15301485-15301985	Taf1d	0.180801	0.167691	0.0303187	0.0303187	Fli1	FALSE	Fli1_direct_+/+	Fli1_direct_+/+_(1575g)	Fli1_direct_+/+_(5091r)	1.45342	1	0.665241	844
chrX:159988015-159988515	Pdha1	0.151467	0.272434	0.0412648	0.0412648	Wt1	FALSE	Wt1_direct_-/+	Wt1_direct_-/+_(1384g)	Wt1_direct_-/+_(2658r)	3.03809	-1	-0.758638	845
chr5:88554042-88554542	Utp3	0.0513494	0.316456	0.0162498	0.0162498	Elk3	FALSE	Elk3_direct_+/+	Elk3_direct_+/+_(1433g)	Elk3_direct_+/+_(3907r)	1.04836	1	0.579955	846
chr3:90077249-90077749	Tpm3	0.0950916	-0.253334	-0.02409	0.02409	Sox17	FALSE	Sox17_direct_+/-	Sox17_direct_+/-_(122g)	Sox17_direct_+/-_(124r)	3.39998	1	0.859853	847
chr14:73384908-73385408	Lpar6	0.113003	0.0989694	0.0111839	0.0111839	Elk3	FALSE	Elk3_direct_+/+	Elk3_direct_+/+_(1433g)	Elk3_direct_+/+_(3907r)	3.96057	1	0.952197	848
chr17:26852405-26852905	Nkx2-5	0.0760354	0.540059	0.0410636	0.0410636	Tbx20	FALSE	Tbx20_direct_+/+	Tbx20_direct_+/+_(527g)	Tbx20_direct_+/+_(612r)	8.02358	1	0.789665	849
chr7:56019441-56019941	Herc2	0.204528	-0.0649008	-0.013274	0.013274	Klf6	FALSE	Klf6_direct_+/-	Klf6_direct_+/-_(527g)	Klf6_direct_+/-_(985r)	0.491914	1	0.388132	850
chr10:63485128-63485628	Ctnna3	0.0370293	0.48913	0.0181122	0.0181122	Nkx2-5	FALSE	Nkx2-5_direct_+/+	Nkx2-5_direct_+/+_(676g)	Nkx2-5_direct_+/+_(900r)	6.43177	1	0.718747	851
chr19:56389935-56390435	Nrap	0.0468635	0.493389	0.0231219	0.0231219	Nkx2-5	FALSE	Nkx2-5_direct_+/+	Nkx2-5_direct_+/+_(676g)	Nkx2-5_direct_+/+_(900r)	7.49549	1	0.736906	852
chr17:25080963-25081463	Tmem204	0.074979	0.407232	0.0305339	0.0305339	Ets1	FALSE	Ets1_direct_+/+	Ets1_direct_+/+_(1537g)	Ets1_direct_+/+_(5288r)	2.84991	1	0.939477	853
chr17:86732025-86732525	Epas1	0.0479704	0.155091	0.00743977	0.00743977	Ets2	FALSE	Ets2_direct_+/+	Ets2_direct_+/+_(1084g)	Ets2_direct_+/+_(3569r)	3.23698	1	0.915656	854
chr12:58267300-58267800	Clec14a	0.255551	0.118572	0.030301	0.030301	Fli1	FALSE	Fli1_direct_+/+	Fli1_direct_+/+_(1575g)	Fli1_direct_+/+_(5091r)	2.03471	1	0.947807	855
chr12:103391578-103392078	Asb2	0.0450915	0.523692	0.0236141	0.0236141	Nkx2-5	FALSE	Nkx2-5_direct_+/+	Nkx2-5_direct_+/+_(676g)	Nkx2-5_direct_+/+_(900r)	9.15584	1	0.773182	856
chr17:25410974-25411474	Ube2i	0.111275	0.108183	0.012038	0.012038	Sox17	FALSE	Sox17_direct_+/+	Sox17_direct_+/+_(583g)	Sox17_direct_+/+_(653r)	3.10088	1	0.740502	857
chr18:24205100-24205600	Galnt1	0.143476	0.224331	0.0321862	0.0321862	Ets1	FALSE	Ets1_direct_+/+	Ets1_direct_+/+_(1537g)	Ets1_direct_+/+_(5288r)	1.29741	1	0.572946	858
chr17:42927287-42927787	Cd2ap	0.105839	-0.532017	-0.0563084	0.0563084	Tbx20	FALSE	Tbx20_direct_-/-	Tbx20_direct_-/-_(128g)	Tbx20_direct_-/-_(146r)	4.00155	-1	-0.75696	859
chr11:11965689-11966189	Grb10	0.105236	0.482857	0.050814	0.050814	Nkx2-5	FALSE	Nkx2-5_direct_+/+	Nkx2-5_direct_+/+_(676g)	Nkx2-5_direct_+/+_(900r)	4.29947	1	0.701091	860
chr2:37703387-37703887	Crb2	0.143769	-0.502156	-0.0721946	0.0721946	Wt1	FALSE	Wt1_direct_+/-	Wt1_direct_+/-_(1107g)	Wt1_direct_+/-_(2116r)	3.79603	1	0.887268	861
chr9:50754090-50754590	Hspb2	0.0523643	0.522545	0.0273627	0.0273627	Nkx2-5	FALSE	Nkx2-5_direct_+/+	Nkx2-5_direct_+/+_(676g)	Nkx2-5_direct_+/+_(900r)	10.2439	1	0.823724	862
chr11:101496405-101496905	Vat1	0.0733651	-0.401668	-0.0294684	0.0294684	Tbx20	FALSE	Tbx20_direct_-/-	Tbx20_direct_-/-_(128g)	Tbx20_direct_-/-_(146r)	2.84193	-1	-0.602114	863
chr17:22870652-22871152	Zfp945	0.189537	0.178296	0.0337936	0.0337936	Tbx20	FALSE	Tbx20_direct_+/+	Tbx20_direct_+/+_(527g)	Tbx20_direct_+/+_(612r)	1.85731	1	0.309008	864
chr14:79239335-79239835	Vwa8	0.0528215	0.486355	0.02569	0.02569	Tbx20	FALSE	Tbx20_direct_+/+	Tbx20_direct_+/+_(527g)	Tbx20_direct_+/+_(612r)	5.55064	1	0.524735	865
chr16:65450730-65451230	Chmp2b	0.132487	0.141802	0.018787	0.018787	Ets2	FALSE	Ets2_direct_+/+	Ets2_direct_+/+_(1084g)	Ets2_direct_+/+_(3569r)	0.388527	1	0.340984	866
chr7:18959253-18959753	Nova2	0.0502521	0.348687	0.0175222	0.0175222	Erg	FALSE	Erg_direct_+/+	Erg_direct_+/+_(857g)	Erg_direct_+/+_(3290r)	0.678279	1	0.892804	867
chr7:126649216-126649716	Nupr1	0.0107719	-0.615721	-0.00663246	0.00663246	Efemp2	FALSE	Efemp2_direct_+/-	Efemp2_direct_+/-_(481g)	Efemp2_direct_+/-_(584r)	3.36282	1	0.768413	868
chr1:135794578-135795078	Tnni1	0.0175383	0.494621	0.0086748	0.0086748	Wt1	FALSE	Wt1_direct_-/+	Wt1_direct_-/+_(1384g)	Wt1_direct_-/+_(2658r)	12.3697	-1	-0.829146	869
chr10:45229862-45230362	Bves	0.0627174	0.516834	0.0324145	0.0324145	Nkx2-5	FALSE	Nkx2-5_direct_+/+	Nkx2-5_direct_+/+_(676g)	Nkx2-5_direct_+/+_(900r)	7.49124	1	0.820917	870
chr8:45469517-45470017	Tlr3	0.11477	0.288999	0.0331684	0.0331684	Sox17	FALSE	Sox17_direct_+/+	Sox17_direct_+/+_(583g)	Sox17_direct_+/+_(653r)	3.58145	1	0.706765	871
chr5:145280196-145280696	Arpc1b	0.0841573	-0.135134	-0.0113725	0.0113725	Ets1	FALSE	Ets1_direct_+/-	Ets1_direct_+/-_(216g)	Ets1_direct_+/-_(326r)	2.80012	1	0.941524	872
chr16:75908879-75909379	Samsn1	0.156168	0.564044	0.0880856	0.0880856	Irf8	FALSE	Irf8_direct_+/+	Irf8_direct_+/+_(332g)	Irf8_direct_+/+_(366r)	1.01357	1	0.81356	873
chr10:3762068-3762568	Plekhg1	0.0815015	0.22746	0.0185384	0.0185384	Sox18	FALSE	Sox18_direct_+/+	Sox18_direct_+/+_(389g)	Sox18_direct_+/+_(484r)	2.3628	1	0.945819	874
chr15:75592878-75593378	Gpihbp1	0.0855444	0.32881	0.0281279	0.0281279	Ets1	FALSE	Ets1_direct_+/+	Ets1_direct_+/+_(1537g)	Ets1_direct_+/+_(5288r)	2.71381	1	0.93755	875
chr8:85700616-85701116	Itfg1	0.10615	0.150806	0.0160081	0.0160081	Hif1a	FALSE	Hif1a_direct_+/+	Hif1a_direct_+/+_(347g)	Hif1a_direct_+/+_(343r)	1.25178	1	0.237822	876
chr19:5457593-5458093	Cfl1	0.0893752	0.158335	0.0141512	0.0141512	Sox17	FALSE	Sox17_direct_+/+	Sox17_direct_+/+_(583g)	Sox17_direct_+/+_(653r)	3.37782	1	0.822574	877
chr6:108875912-108876412	Edem1	0.102015	0.317219	0.0323612	0.0323612	Sox17	FALSE	Sox17_direct_+/+	Sox17_direct_+/+_(583g)	Sox17_direct_+/+_(653r)	3.38433	1	0.708791	878
chr5:20880374-20880874	Phtf2	0.035036	0.525385	0.0184074	0.0184074	Nkx2-5	FALSE	Nkx2-5_direct_+/+	Nkx2-5_direct_+/+_(676g)	Nkx2-5_direct_+/+_(900r)	8.90527	1	0.697373	879
chr2:37451961-37452461	Pdcl	0.132448	0.111512	0.0147695	0.0147695	Fermt2	FALSE	Fermt2_direct_+/+	Fermt2_direct_+/+_(1085g)	Fermt2_direct_+/+_(1245r)	1.68392	1	0.320049	880
chr9:60687863-60688363	Uaca	0.0713062	0.447804	0.0319312	0.0319312	Ets2	FALSE	Ets2_direct_+/+	Ets2_direct_+/+_(1084g)	Ets2_direct_+/+_(3569r)	1.16538	1	0.856151	881
chr1:66940872-66941372	Acadl	0.0601804	0.528625	0.0318128	0.0318128	Tbx20	FALSE	Tbx20_direct_+/+	Tbx20_direct_+/+_(527g)	Tbx20_direct_+/+_(612r)	5.43144	1	0.766922	882
chr16:55934472-55934972	Nfkbiz	0.0928544	-0.498118	-0.0462525	0.0462525	Hcfc1	FALSE	Hcfc1_direct_+/-	Hcfc1_direct_+/-_(21g)	Hcfc1_direct_+/-_(23r)	0.527055	1	0.237213	883
chr18:80330916-80331416	Kcng2	0.0561163	0.48961	0.0274751	0.0274751	Tbx20	FALSE	Tbx20_direct_+/+	Tbx20_direct_+/+_(527g)	Tbx20_direct_+/+_(612r)	5.87422	1	0.786041	884
chr1:86464620-86465120	Ptma	0.0957962	0.29796	0.0285434	0.0285434	Sox17	FALSE	Sox17_direct_+/+	Sox17_direct_+/+_(583g)	Sox17_direct_+/+_(653r)	2.62128	1	0.843768	885
chr8:11308329-11308829	Col4a1	0.0721337	0.0520399	0.00375383	0.00375383	Sox7	FALSE	Sox7_direct_+/+	Sox7_direct_+/+_(613g)	Sox7_direct_+/+_(806r)	1.18789	1	0.940432	886
chr2:30863512-30864012	Prrx2	0.0502289	0.547646	0.0275077	0.0275077	Nkx2-5	FALSE	Nkx2-5_direct_+/+	Nkx2-5_direct_+/+_(676g)	Nkx2-5_direct_+/+_(900r)	2.35755	1	0.687924	887
chr15:73425854-73426354	Ptk2	0.0916888	0.168108	0.0154136	0.0154136	Ets1	FALSE	Ets1_direct_+/+	Ets1_direct_+/+_(1537g)	Ets1_direct_+/+_(5288r)	1.90311	1	0.812598	888
chr15:66677921-66678421	Tmem71	0.108687	0.468683	0.0509396	0.0509396	Tbx20	FALSE	Tbx20_direct_+/+	Tbx20_direct_+/+_(527g)	Tbx20_direct_+/+_(612r)	4.22622	1	0.559623	889
chrX:48623509-48624009	Rbmx2	0.185456	0.287042	0.0532337	0.0532337	Wt1	FALSE	Wt1_direct_-/+	Wt1_direct_-/+_(1384g)	Wt1_direct_-/+_(2658r)	1.32896	-1	-0.461361	890
chr9:4260193-4260693	Kbtbd3	0.292494	0.177236	0.0518405	0.0518405	Sp3	FALSE	Sp3_direct_-/+	Sp3_direct_-/+_(55g)	Sp3_direct_-/+_(60r)	0.209413	-1	-0.104516	891
chr13:49371289-49371789	Ecm2	0.0746648	0.292136	0.0218123	0.0218123	Ets1	FALSE	Ets1_direct_+/+	Ets1_direct_+/+_(1537g)	Ets1_direct_+/+_(5288r)	2.2831	1	0.745715	892
chr10:70492453-70492953	Fam13c	0.094632	0.44429	0.0420441	0.0420441	Sox17	FALSE	Sox17_direct_+/+	Sox17_direct_+/+_(583g)	Sox17_direct_+/+_(653r)	4.49038	1	0.802228	893
chr2:129129438-129129938	Slc20a1	0.0421329	0.11633	0.00490131	0.00490131	Ets2	FALSE	Ets2_direct_+/+	Ets2_direct_+/+_(1084g)	Ets2_direct_+/+_(3569r)	0.853619	1	0.781967	894
chr6:56797485-56797985	Avl9	0.0705089	-0.30437	-0.0214608	0.0214608	Wt1	FALSE	Wt1_direct_+/-	Wt1_direct_+/-_(1107g)	Wt1_direct_+/-_(2116r)	2.46619	1	0.627327	895
chr5:37823064-37823564	Msx1	0.18159	0.268366	0.0487324	0.0487324	Elk3	FALSE	Elk3_direct_+/+	Elk3_direct_+/+_(1433g)	Elk3_direct_+/+_(3907r)	2.31575	1	0.822034	896
chr11:52641871-52642371	Fstl4	0.0555863	0.336935	0.018729	0.018729	Tbx20	FALSE	Tbx20_direct_+/+	Tbx20_direct_+/+_(527g)	Tbx20_direct_+/+_(612r)	3.69974	1	0.415658	897
chr16:95449298-95449798	Erg	0.113731	0.303424	0.0345085	0.0345085	Elk3	FALSE	Elk3_direct_+/+	Elk3_direct_+/+_(1433g)	Elk3_direct_+/+_(3907r)	3.20694	1	0.908747	898
chr3:73707916-73708416	Bche	0.196408	0.486165	0.0954866	0.0954866	Hey2	FALSE	Hey2_direct_+/+	Hey2_direct_+/+_(34g)	Hey2_direct_+/+_(28r)	0.708535	1	0.538693	899
chr5:129731084-129731584	Nipsnap2	0.0563164	0.517012	0.0291162	0.0291162	Nkx2-5	FALSE	Nkx2-5_direct_+/+	Nkx2-5_direct_+/+_(676g)	Nkx2-5_direct_+/+_(900r)	9.45639	1	0.810304	900
chr16:37011518-37012018	Hcls1	0.0956528	-0.372593	-0.0356395	0.0356395	Ets1	FALSE	Ets1_direct_+/-	Ets1_direct_+/-_(216g)	Ets1_direct_+/-_(326r)	2.65859	1	0.89948	901
chr11:106355710-106356210	Icam2	0.108643	0.336335	0.0365405	0.0365405	Irf8	FALSE	Irf8_direct_+/+	Irf8_direct_+/+_(332g)	Irf8_direct_+/+_(366r)	3.4282	1	0.896449	902
chr2:64070259-64070759	Fign	0.0894274	0.335161	0.0299725	0.0299725	Nkx2-5	FALSE	Nkx2-5_direct_+/+	Nkx2-5_direct_+/+_(676g)	Nkx2-5_direct_+/+_(900r)	3.58577	1	0.476232	903
chr6:13069656-13070156	Tmem106b	0.178811	-0.329753	-0.0589634	0.0589634	Hes1	FALSE	Hes1_direct_+/-	Hes1_direct_+/-_(312g)	Hes1_direct_+/-_(335r)	0.654593	1	0.441123	904
chr5:123040568-123041068	Orai1	0.0788843	0.16534	0.0130427	0.0130427	Fli1	FALSE	Fli1_direct_+/+	Fli1_direct_+/+_(1575g)	Fli1_direct_+/+_(5091r)	1.88684	1	0.791696	905
chr8:70863596-70864096	Ccdc124	0.0282013	0.397321	0.011205	0.011205	Mef2c	FALSE	Mef2c_direct_+/+	Mef2c_direct_+/+_(956g)	Mef2c_direct_+/+_(1205r)	0.703015	1	0.589756	906
chr1:178219179-178219679	Cox20	0.036967	0.508482	0.018797	0.018797	Tbx20	FALSE	Tbx20_direct_+/+	Tbx20_direct_+/+_(527g)	Tbx20_direct_+/+_(612r)	9.12922	1	0.735158	907
chr9:106821576-106822076	Manf	0.158349	0.274621	0.0434859	0.0434859	Elk3	FALSE	Elk3_direct_+/+	Elk3_direct_+/+_(1433g)	Elk3_direct_+/+_(3907r)	2.85886	1	0.646151	908
chr11:4594365-4594865	Uqcr10	0.00214969	0.269896	0.000580192	0.000580192	Wt1	FALSE	Wt1_direct_-/+	Wt1_direct_-/+_(1384g)	Wt1_direct_-/+_(2658r)	5.68427	-1	-0.83762	909
chr2:76873225-76873725	Ttn	0.00437379	0.544994	0.00238369	0.00238369	Tbx20	FALSE	Tbx20_direct_+/+	Tbx20_direct_+/+_(527g)	Tbx20_direct_+/+_(612r)	13.6901	1	0.841184	910
chr4:147963541-147964041	Mfn2	0.0666008	0.526971	0.0350967	0.0350967	Tbx20	FALSE	Tbx20_direct_+/+	Tbx20_direct_+/+_(527g)	Tbx20_direct_+/+_(612r)	4.15105	1	0.664515	911
chr11:88857319-88857819	Akap1	0.0551712	0.516755	0.02851	0.02851	Nkx2-5	FALSE	Nkx2-5_direct_+/+	Nkx2-5_direct_+/+_(676g)	Nkx2-5_direct_+/+_(900r)	5.47004	1	0.604212	912
chr17:65951033-65951533	Ndufv2	0.0712668	0.512688	0.0365376	0.0365376	Wt1	FALSE	Wt1_direct_-/+	Wt1_direct_-/+_(1384g)	Wt1_direct_-/+_(2658r)	5.61928	-1	-0.811536	913
chr9:25513011-25513511	Eepd1	0.0315061	0.458598	0.0144486	0.0144486	Nkx2-5	FALSE	Nkx2-5_direct_+/+	Nkx2-5_direct_+/+_(676g)	Nkx2-5_direct_+/+_(900r)	5.96882	1	0.627008	914
chr7:116483956-116484456	Nucb2	0.0800659	-0.480864	-0.0385008	0.0385008	Nkx2-5	FALSE	Nkx2-5_direct_-/-	Nkx2-5_direct_-/-_(197g)	Nkx2-5_direct_-/-_(238r)	5.57346	-1	-0.660813	915
chr11:71748019-71748519	Wscd1	0.247155	0.357715	0.0884108	0.0884108	Fli1	FALSE	Fli1_direct_+/+	Fli1_direct_+/+_(1575g)	Fli1_direct_+/+_(5091r)	1.83444	1	0.854726	916
chr1:87626333-87626833	Inpp5d	0.0979853	0.324259	0.0317727	0.0317727	Irf8	FALSE	Irf8_direct_+/+	Irf8_direct_+/+_(332g)	Irf8_direct_+/+_(366r)	2.79702	1	0.820931	917
chr18:65207474-65207974	Nedd4l	0.0731826	0.479229	0.0350712	0.0350712	Nkx2-5	FALSE	Nkx2-5_direct_+/+	Nkx2-5_direct_+/+_(676g)	Nkx2-5_direct_+/+_(900r)	4.65221	1	0.681695	918
chr10:8829023-8829523	Sash1	0.0525774	-0.050107	-0.0026345	0.0026345	Ets1	FALSE	Ets1_direct_+/-	Ets1_direct_+/-_(216g)	Ets1_direct_+/-_(326r)	1.83047	1	0.872448	919
chr4:147969273-147969773	Mfn2	0.0714926	0.487439	0.0348483	0.0348483	Tbx20	FALSE	Tbx20_direct_+/+	Tbx20_direct_+/+_(527g)	Tbx20_direct_+/+_(612r)	4.15105	1	0.664515	920
chr13:100103633-100104133	Smn1	0.203154	0.23594	0.0479321	0.0479321	Ets1	FALSE	Ets1_direct_+/+	Ets1_direct_+/+_(1537g)	Ets1_direct_+/+_(5288r)	2.49984	1	0.596141	921
chr10:33083569-33084069	Trdn	0.0458249	0.516287	0.0236588	0.0236588	Nkx2-5	FALSE	Nkx2-5_direct_+/+	Nkx2-5_direct_+/+_(676g)	Nkx2-5_direct_+/+_(900r)	7.44137	1	0.82166	922
chr12:10391538-10392038	Rdh14	0.11567	0.468942	0.0542426	0.0542426	Tbx20	FALSE	Tbx20_direct_+/+	Tbx20_direct_+/+_(527g)	Tbx20_direct_+/+_(612r)	3.63989	1	0.52421	923
chr1:167425582-167426082	Mgst3	0.051343	0.518449	0.0266187	0.0266187	Nkx2-5	FALSE	Nkx2-5_direct_+/+	Nkx2-5_direct_+/+_(676g)	Nkx2-5_direct_+/+_(900r)	5.53834	1	0.761066	924
chr17:21845543-21846043	Zfp760	0.17287	0.188359	0.0325616	0.0325616	Erg	FALSE	Erg_direct_+/+	Erg_direct_+/+_(857g)	Erg_direct_+/+_(3290r)	0.839915	1	0.4353	925
chr2:29060197-29060697	Setx	0.0297383	0.0609163	0.00181155	0.00181155	Ets1	FALSE	Ets1_direct_+/+	Ets1_direct_+/+_(1537g)	Ets1_direct_+/+_(5288r)	1.52784	1	0.650102	926
chr6:40471263-40471763	Agk	0.109812	0.301971	0.0331601	0.0331601	Hif1a	FALSE	Hif1a_direct_+/+	Hif1a_direct_+/+_(347g)	Hif1a_direct_+/+_(343r)	2.38664	1	0.412867	927
chr15:43282353-43282853	Eif3e	0.176768	0.35445	0.0626554	0.0626554	Phf5a	FALSE	Phf5a_direct_+/+	Phf5a_direct_+/+_(515g)	Phf5a_direct_+/+_(579r)	0.292942	1	0.722265	928
chr10:89744936-89745436	Uhrf1bp1l	0.0955311	-0.362982	-0.034676	0.034676	Klf6	FALSE	Klf6_direct_+/-	Klf6_direct_+/-_(527g)	Klf6_direct_+/-_(985r)	1.09997	1	0.532953	929
chr2:152180148-152180648	Tcf15	0.0967478	0.362524	0.0350734	0.0350734	Elk3	FALSE	Elk3_direct_+/+	Elk3_direct_+/+_(1433g)	Elk3_direct_+/+_(3907r)	6.34787	1	0.958073	930
chr14:30425385-30425885	Tkt	0.104158	-0.155158	-0.0161608	0.0161608	Ets1	FALSE	Ets1_direct_+/-	Ets1_direct_+/-_(216g)	Ets1_direct_+/-_(326r)	3.34931	1	0.923025	931
chr2:152413286-152413786	Csnk2a1	0.0343528	0.247464	0.0085011	0.0085011	Mef2a	FALSE	Mef2a_direct_+/+	Mef2a_direct_+/+_(1065g)	Mef2a_direct_+/+_(1369r)	2.40075	1	0.479673	932
chr1:60460516-60461016	Cyp20a1	0.262107	0.172388	0.045184	0.045184	Irf8	FALSE	Irf8_direct_+/+	Irf8_direct_+/+_(332g)	Irf8_direct_+/+_(366r)	0.980292	1	0.698411	933
chr4:4793049-4793549	Impad1	0.19743	0.283064	0.0558855	0.0558855	Fermt2	FALSE	Fermt2_direct_+/+	Fermt2_direct_+/+_(1085g)	Fermt2_direct_+/+_(1245r)	2.4351	1	0.53622	934
chr3:14578735-14579235	E2f5	0.14969	-0.440979	-0.0660101	0.0660101	Wt1	FALSE	Wt1_direct_+/-	Wt1_direct_+/-_(1107g)	Wt1_direct_+/-_(2116r)	2.57758	1	0.619839	935
chr6:28423499-28423999	Arf5	0.102541	-0.43401	-0.0445039	0.0445039	Klf2	FALSE	Klf2_direct_+/-	Klf2_direct_+/-_(519g)	Klf2_direct_+/-_(957r)	2.16861	1	0.740005	936
chr9:54772261-54772761	Dnaja4	0.0671851	0.517402	0.0347617	0.0347617	Nkx2-5	FALSE	Nkx2-5_direct_+/+	Nkx2-5_direct_+/+_(676g)	Nkx2-5_direct_+/+_(900r)	5.80793	1	0.624047	937
chr10:8829023-8829523	Sash1	0.0525774	-0.050107	-0.0026345	0.0026345	Fli1	FALSE	Fli1_direct_+/-	Fli1_direct_+/-_(180g)	Fli1_direct_+/-_(245r)	1.76995	1	0.864472	938
chr9:5308396-5308896	Casp4	0.28341	0.46376	0.131434	0.131434	Ets1	FALSE	Ets1_direct_+/+	Ets1_direct_+/+_(1537g)	Ets1_direct_+/+_(5288r)	1.74791	1	0.820418	939
chr13:93051394-93051894	Cmya5	0.0542643	0.494746	0.026847	0.026847	Tbx20	FALSE	Tbx20_direct_+/+	Tbx20_direct_+/+_(527g)	Tbx20_direct_+/+_(612r)	3.11671	1	0.542665	940
chr10:127674746-127675246	Zbtb39	0.0252504	0.050517	0.00127558	0.00127558	Ctcf	FALSE	Ctcf_direct_+/+	Ctcf_direct_+/+_(403g)	Ctcf_direct_+/+_(421r)	2.73441	1	0.162353	941
chr10:5593390-5593890	Myct1	0.16719	0.357484	0.0597678	0.0597678	Fli1	FALSE	Fli1_direct_+/+	Fli1_direct_+/+_(1575g)	Fli1_direct_+/+_(5091r)	2.12845	1	0.968026	942
chr16:92451612-92452112	Kcne1	0.00343966	-0.211262	-0.000726669	0.000726669	Tbx20	FALSE	Tbx20_direct_+/-	Tbx20_direct_+/-_(42g)	Tbx20_direct_+/-_(36r)	4.58227	1	0.6758	943
chr5:20759755-20760255	Phtf2	0.0477385	0.484551	0.0231318	0.0231318	Nkx2-5	FALSE	Nkx2-5_direct_+/+	Nkx2-5_direct_+/+_(676g)	Nkx2-5_direct_+/+_(900r)	8.90527	1	0.697373	944
chr2:76823762-76824262	Ttn	0.00173849	0.536026	0.000931874	0.000931874	Tbx20	FALSE	Tbx20_direct_+/+	Tbx20_direct_+/+_(527g)	Tbx20_direct_+/+_(612r)	13.6901	1	0.841184	945
chr11:70765938-70766438	Pfn1	0.102465	0.379323	0.0388674	0.0388674	Fli1	FALSE	Fli1_direct_+/+	Fli1_direct_+/+_(1575g)	Fli1_direct_+/+_(5091r)	1.65351	1	0.86217	946
chr14:57423960-57424460	Cryl1	0.0595895	-0.423147	-0.0252151	0.0252151	Efemp2	FALSE	Efemp2_direct_+/-	Efemp2_direct_+/-_(481g)	Efemp2_direct_+/-_(584r)	2.36317	1	0.845735	947
chr7:80261079-80261579	Fes	0.0492669	0.201372	0.00992097	0.00992097	Elk3	FALSE	Elk3_direct_+/+	Elk3_direct_+/+_(1433g)	Elk3_direct_+/+_(3907r)	0.726282	1	0.859611	948
chr1:53352331-53352831	Ormdl1	0.165676	0.208683	0.0345738	0.0345738	Hes1	FALSE	Hes1_direct_-/+	Hes1_direct_-/+_(273g)	Hes1_direct_-/+_(298r)	0.518575	-1	-0.240344	949
chr2:39065134-39065634	Ppp6c	0.202359	-0.228407	-0.0462202	0.0462202	Klf2	FALSE	Klf2_direct_+/-	Klf2_direct_+/-_(519g)	Klf2_direct_+/-_(957r)	2.76139	1	0.610968	950
chr10:75535493-75535993	Lrrc75b	0.0942558	0.33736	0.0317981	0.0317981	Jund	FALSE	Jund_direct_+/+	Jund_direct_+/+_(425g)	Jund_direct_+/+_(538r)	2.23504	1	0.47806	951
chr13:69809699-69810199	Med10	0.109898	0.174215	0.0191458	0.0191458	Ets1	FALSE	Ets1_direct_+/+	Ets1_direct_+/+_(1537g)	Ets1_direct_+/+_(5288r)	1.79064	1	0.734871	952
chr7:28049877-28050377	Psmc4	0.126061	0.48001	0.0605107	0.0605107	Ets1	FALSE	Ets1_direct_+/+	Ets1_direct_+/+_(1537g)	Ets1_direct_+/+_(5288r)	2.12646	1	0.748453	953
chr11:95842160-95842660	Gngt2	0.0956774	0.424389	0.0406044	0.0406044	Ets1	FALSE	Ets1_direct_+/+	Ets1_direct_+/+_(1537g)	Ets1_direct_+/+_(5288r)	2.21869	1	0.954238	954
chr17:67988846-67989346	Arhgap28	0.106991	0.560318	0.0599488	0.0599488	Junb	FALSE	Junb_direct_+/+	Junb_direct_+/+_(436g)	Junb_direct_+/+_(571r)	0.762	1	0.752549	955
chr15:75592878-75593378	Gpihbp1	0.0855444	0.32881	0.0281279	0.0281279	Elk3	FALSE	Elk3_direct_+/+	Elk3_direct_+/+_(1433g)	Elk3_direct_+/+_(3907r)	2.6058	1	0.950382	956
chr8:122549147-122549647	Aprt	0.103111	0.600816	0.0619511	0.0619511	Junb	FALSE	Junb_direct_+/+	Junb_direct_+/+_(436g)	Junb_direct_+/+_(571r)	3.12257	1	0.861377	957
chr6:106799801-106800301	Trnt1	0.20349	0.168422	0.0342723	0.0342723	Smarca5	FALSE	Smarca5_direct_+/+	Smarca5_direct_+/+_(313g)	Smarca5_direct_+/+_(317r)	0.672792	1	0.298284	958
chr2:155287612-155288112	Map1lc3a	0.103312	0.488678	0.0504862	0.0504862	Nkx2-5	FALSE	Nkx2-5_direct_+/+	Nkx2-5_direct_+/+_(676g)	Nkx2-5_direct_+/+_(900r)	5.04742	1	0.759319	959
chr9:32541630-32542130	Fli1	0.0211647	0.132856	0.00281185	0.00281185	Fli1	FALSE	Fli1_direct_+/+	Fli1_direct_+/+_(1575g)	Fli1_direct_+/+_(5091r)	2.77232	1	1	960
chr5:125413629-125414129	Ubc	0.0769752	-0.448633	-0.0345336	0.0345336	Nkx2-5	FALSE	Nkx2-5_direct_-/-	Nkx2-5_direct_-/-_(197g)	Nkx2-5_direct_-/-_(238r)	4.18203	-1	-0.524388	961
chr4:137925019-137925519	Ece1	0.106431	-0.137981	-0.0146854	0.0146854	Sox17	FALSE	Sox17_direct_+/-	Sox17_direct_+/-_(122g)	Sox17_direct_+/-_(124r)	3.33828	1	0.803566	962
chr4:108847609-108848109	Kti12	0.122875	0.149796	0.0184062	0.0184062	Ets2	FALSE	Ets2_direct_+/+	Ets2_direct_+/+_(1084g)	Ets2_direct_+/+_(3569r)	0.947037	1	0.800501	963
chr1:135740993-135741493	Tnnt2	0.000715124	-0.227168	-0.000162453	0.000162453	Tbx20	FALSE	Tbx20_direct_+/-	Tbx20_direct_+/-_(42g)	Tbx20_direct_+/-_(36r)	11.0868	1	0.8235	964
chr7:114311172-114311672	Copb1	0.0676043	-0.539625	-0.036481	0.036481	Tbx20	FALSE	Tbx20_direct_-/-	Tbx20_direct_-/-_(128g)	Tbx20_direct_-/-_(146r)	2.63277	-1	-0.590128	965
chr11:23665508-23666008	Pus10	0.0841987	0.0664423	0.00559436	0.00559436	Mbd2	FALSE	Mbd2_direct_+/+	Mbd2_direct_+/+_(652g)	Mbd2_direct_+/+_(1112r)	0.529799	1	0.236042	966
chr14:31422782-31423282	Eaf1	0.0316387	0.219597	0.00694778	0.00694778	Sox17	FALSE	Sox17_direct_+/+	Sox17_direct_+/+_(583g)	Sox17_direct_+/+_(653r)	3.5105	1	0.617329	967
chr8:104611443-104611943	Rrad	0.0330372	0.49269	0.0162771	0.0162771	Tbx20	FALSE	Tbx20_direct_+/+	Tbx20_direct_+/+_(527g)	Tbx20_direct_+/+_(612r)	8.37374	1	0.795848	968
chr5:24352430-24352930	Kcnh2	0.0738672	0.494683	0.0365408	0.0365408	Tbx20	FALSE	Tbx20_direct_+/+	Tbx20_direct_+/+_(527g)	Tbx20_direct_+/+_(612r)	5.44905	1	0.650515	969
chr6:88151963-88152463	Gata2	0.0634369	0.373025	0.0236636	0.0236636	Elk3	FALSE	Elk3_direct_+/+	Elk3_direct_+/+_(1433g)	Elk3_direct_+/+_(3907r)	3.99819	1	0.894105	970
chr3:83828063-83828563	Sfrp2	0.0995704	0.556325	0.0553935	0.0553935	Maf	FALSE	Maf_direct_+/+	Maf_direct_+/+_(209g)	Maf_direct_+/+_(246r)	1.35889	1	0.81329	971
chr2:29060197-29060697	Setx	0.0297383	0.0609163	0.00181155	0.00181155	Fli1	FALSE	Fli1_direct_+/+	Fli1_direct_+/+_(1575g)	Fli1_direct_+/+_(5091r)	1.37463	1	0.649711	972
chr2:94122445-94122945	Alkbh3	0.045191	0.196921	0.00889904	0.00889904	Mef2a	FALSE	Mef2a_direct_+/+	Mef2a_direct_+/+_(1065g)	Mef2a_direct_+/+_(1369r)	1.25963	1	0.339159	973
chr10:52272965-52273465	Nus1	0.140021	0.251422	0.0352043	0.0352043	Fli1	FALSE	Fli1_direct_+/+	Fli1_direct_+/+_(1575g)	Fli1_direct_+/+_(5091r)	1.78257	1	0.850132	974
chr12:31713648-31714148	Gpr22	0.0562698	0.489598	0.0275496	0.0275496	Nkx2-5	FALSE	Nkx2-5_direct_+/+	Nkx2-5_direct_+/+_(676g)	Nkx2-5_direct_+/+_(900r)	6.2963	1	0.676006	975
chr2:69668495-69668995	Fastkd1	0.0661946	0.387894	0.0256765	0.0256765	Tbx20	FALSE	Tbx20_direct_+/+	Tbx20_direct_+/+_(527g)	Tbx20_direct_+/+_(612r)	4.20356	1	0.435841	976
chr13:83603717-83604217	Mef2c	0.0234712	0.29792	0.00699256	0.00699256	Mef2c	FALSE	Mef2c_direct_+/+	Mef2c_direct_+/+_(956g)	Mef2c_direct_+/+_(1205r)	2.69426	1	1	977
chr1:181143992-181144492	Cnih4	0.0868483	0.339484	0.0294836	0.0294836	Hif1a	FALSE	Hif1a_direct_+/+	Hif1a_direct_+/+_(347g)	Hif1a_direct_+/+_(343r)	4.7733	1	0.635866	978
chr2:76692251-76692751	Ttn	0.000297008	0.529162	0.000157165	0.000157165	Tbx20	FALSE	Tbx20_direct_+/+	Tbx20_direct_+/+_(527g)	Tbx20_direct_+/+_(612r)	13.6901	1	0.841184	979
chr11:71004219-71004719	Mis12	0.0955605	0.18646	0.0178182	0.0178182	Mbd2	FALSE	Mbd2_direct_+/+	Mbd2_direct_+/+_(652g)	Mbd2_direct_+/+_(1112r)	1.43665	1	0.4095	980
chr18:74207688-74208188	Cxxc1	0.130521	0.181783	0.0237266	0.0237266	Tbpl1	FALSE	Tbpl1_direct_+/+	Tbpl1_direct_+/+_(427g)	Tbpl1_direct_+/+_(754r)	1.80482	1	0.40239	981
chr18:70622420-70622920	Mbd2	0.0669358	0.0673345	0.00450709	0.00450709	Ets1	FALSE	Ets1_direct_+/+	Ets1_direct_+/+_(1537g)	Ets1_direct_+/+_(5288r)	1.95536	1	0.706568	982
chr5:64985820-64986320	Klhl5	0.0870281	0.109248	0.0095076	0.0095076	Ets1	FALSE	Ets1_direct_+/+	Ets1_direct_+/+_(1537g)	Ets1_direct_+/+_(5288r)	2.27314	1	0.595866	983
chr11:49195714-49196214	Btnl9	0.103962	0.473392	0.0492149	0.0492149	Ets1	FALSE	Ets1_direct_+/+	Ets1_direct_+/+_(1537g)	Ets1_direct_+/+_(5288r)	2.87002	1	0.946003	984
chrX:77795941-77796441	Prkx	0.16905	0.0785246	0.0132746	0.0132746	Fli1	FALSE	Fli1_direct_+/+	Fli1_direct_+/+_(1575g)	Fli1_direct_+/+_(5091r)	1.54898	1	0.654212	985
chr8:3278733-3279233	Insr	0.059235	0.415825	0.0246314	0.0246314	Nkx2-5	FALSE	Nkx2-5_direct_+/+	Nkx2-5_direct_+/+_(676g)	Nkx2-5_direct_+/+_(900r)	4.93244	1	0.589743	986
chr17:44026315-44026815	Rcan2	0.0441265	0.503822	0.0222319	0.0222319	Nkx2-5	FALSE	Nkx2-5_direct_+/+	Nkx2-5_direct_+/+_(676g)	Nkx2-5_direct_+/+_(900r)	10.3851	1	0.703629	987
chr6:59261757-59262257	Gprin3	0.0660694	0.324384	0.0214319	0.0214319	Nkx2-5	FALSE	Nkx2-5_direct_+/+	Nkx2-5_direct_+/+_(676g)	Nkx2-5_direct_+/+_(900r)	3.40039	1	0.360888	988
chrX:23692790-23693290	Wdr44	0.210806	-0.122833	-0.0258939	0.0258939	Egr1	FALSE	Egr1_direct_+/-	Egr1_direct_+/-_(233g)	Egr1_direct_+/-_(330r)	0.992176	1	0.178913	989
chrX:167157597-167158097	Tmsb4x	0.131743	-0.0895144	-0.0117929	0.0117929	Ets1	FALSE	Ets1_direct_+/-	Ets1_direct_+/-_(216g)	Ets1_direct_+/-_(326r)	2.58253	1	0.85463	990
chr6:17359136-17359636	Cav2	0.0671067	0.106981	0.00717913	0.00717913	Sox18	FALSE	Sox18_direct_+/+	Sox18_direct_+/+_(389g)	Sox18_direct_+/+_(484r)	3.6252	1	0.956504	991
chr9:21321529-21322029	Slc44a2	0.0704702	0.298992	0.0210701	0.0210701	Elk3	FALSE	Elk3_direct_+/+	Elk3_direct_+/+_(1433g)	Elk3_direct_+/+_(3907r)	2.72885	1	0.747309	992
chr2:53191921-53192421	Arl6ip6	0.159448	0.105888	0.0168837	0.0168837	E2f1	FALSE	E2f1_direct_+/+	E2f1_direct_+/+_(233g)	E2f1_direct_+/+_(387r)	1.62593	1	0.342986	993
chr1:153744976-153745476	Rgs16	0.0431541	0.204773	0.00883681	0.00883681	Sox17	FALSE	Sox17_direct_+/+	Sox17_direct_+/+_(583g)	Sox17_direct_+/+_(653r)	4.25462	1	0.91534	994
chr6:14899259-14899759	Ppp1r3a	0.0897645	0.551474	0.0495027	0.0495027	Nkx2-5	FALSE	Nkx2-5_direct_+/+	Nkx2-5_direct_+/+_(676g)	Nkx2-5_direct_+/+_(900r)	5.04153	1	0.61866	995
chr2:142641661-142642161	Kif16b	0.0727748	0.308728	0.0224676	0.0224676	Nkx2-5	FALSE	Nkx2-5_direct_+/+	Nkx2-5_direct_+/+_(676g)	Nkx2-5_direct_+/+_(900r)	2.37782	1	0.37775	996
chr19:29610749-29611249	Ric1	0.0715166	-0.309746	-0.022152	0.022152	Nkx2-5	FALSE	Nkx2-5_direct_-/-	Nkx2-5_direct_-/-_(197g)	Nkx2-5_direct_-/-_(238r)	1.94939	-1	-0.427518	997
chr7:80208008-80208508	Idh2	0.06261	0.528294	0.0330765	0.0330765	Nkx2-5	FALSE	Nkx2-5_direct_+/+	Nkx2-5_direct_+/+_(676g)	Nkx2-5_direct_+/+_(900r)	8.67145	1	0.878722	998
chr11:98383638-98384138	Tcap	0.0284426	0.5094	0.0144887	0.0144887	Nkx2-5	FALSE	Nkx2-5_direct_+/+	Nkx2-5_direct_+/+_(676g)	Nkx2-5_direct_+/+_(900r)	10.2207	1	0.742638	999
chr7:35036275-35036775	Cebpg	0.100085	0.332046	0.0332329	0.0332329	Sox17	FALSE	Sox17_direct_+/+	Sox17_direct_+/+_(583g)	Sox17_direct_+/+_(653r)	3.41757	1	0.55575	1000
chr5:97980487-97980987	Antxr2	0.062187	0.488546	0.0303812	0.0303812	Nkx2-5	FALSE	Nkx2-5_direct_+/+	Nkx2-5_direct_+/+_(676g)	Nkx2-5_direct_+/+_(900r)	6.86208	1	0.661374	1001
chrX:133914177-133914677	Tspan6	0.158197	-0.130772	-0.0206877	0.0206877	Elk3	FALSE	Elk3_direct_+/-	Elk3_direct_+/-_(222g)	Elk3_direct_+/-_(309r)	1.63087	1	0.930922	1002
chr7:27446604-27447104	Ltbp4	0.0783721	-0.641155	-0.0502487	0.0502487	Nkx2-5	FALSE	Nkx2-5_direct_-/-	Nkx2-5_direct_-/-_(197g)	Nkx2-5_direct_-/-_(238r)	5.94368	-1	-0.774918	1003
chr19:36879103-36879603	Cpeb3	0.0379902	0.524508	0.0199262	0.0199262	Nkx2-5	FALSE	Nkx2-5_direct_+/+	Nkx2-5_direct_+/+_(676g)	Nkx2-5_direct_+/+_(900r)	5.08685	1	0.626814	1004
chr3:10351042-10351542	Fabp4	0.0259584	-0.256376	-0.00665512	0.00665512	Klf7	FALSE	Klf7_direct_+/-	Klf7_direct_+/-_(811g)	Klf7_direct_+/-_(1178r)	1.65567	1	0.884594	1005
chr12:37110216-37110716	Meox2	0.127319	0.411186	0.0523519	0.0523519	Erg	FALSE	Erg_direct_+/+	Erg_direct_+/+_(857g)	Erg_direct_+/+_(3290r)	1.03191	1	0.765702	1006
chr9:77276626-77277126	Mlip	0.0421931	0.515515	0.0217512	0.0217512	Nkx2-5	FALSE	Nkx2-5_direct_+/+	Nkx2-5_direct_+/+_(676g)	Nkx2-5_direct_+/+_(900r)	7.68732	1	0.801202	1007
chr18:43343298-43343798	Dpysl3	0.0524382	0.466552	0.0244652	0.0244652	Nkx2-5	FALSE	Nkx2-5_direct_+/+	Nkx2-5_direct_+/+_(676g)	Nkx2-5_direct_+/+_(900r)	7.88151	1	0.797326	1008
chr18:73834990-73835490	Smad4	0.0720246	0.0773012	0.00556759	0.00556759	Ets2	FALSE	Ets2_direct_+/+	Ets2_direct_+/+_(1084g)	Ets2_direct_+/+_(3569r)	2.63723	1	0.539034	1009
chr7:24373713-24374213	Plaur	0.117038	0.210444	0.02463	0.02463	Elk3	FALSE	Elk3_direct_+/+	Elk3_direct_+/+_(1433g)	Elk3_direct_+/+_(3907r)	3.64025	1	0.922657	1010
chr6:28421449-28421949	Arf5	0.133703	-0.423083	-0.0565673	0.0565673	Klf3	FALSE	Klf3_direct_+/-	Klf3_direct_+/-_(555g)	Klf3_direct_+/-_(1030r)	2.8185	1	0.77068	1011
chr9:5308396-5308896	Casp4	0.28341	0.46376	0.131434	0.131434	Fli1	FALSE	Fli1_direct_+/+	Fli1_direct_+/+_(1575g)	Fli1_direct_+/+_(5091r)	1.63443	1	0.834341	1012
chr18:33422152-33422652	Nrep	0.0554245	0.498816	0.0276466	0.0276466	Jund	FALSE	Jund_direct_+/+	Jund_direct_+/+_(425g)	Jund_direct_+/+_(538r)	3.19056	1	0.759996	1013
chr13:106836140-106836640	Ipo11	0.122364	-0.0680773	-0.00833018	0.00833018	Elk3	FALSE	Elk3_direct_+/-	Elk3_direct_+/-_(222g)	Elk3_direct_+/-_(309r)	2.37966	1	0.907084	1014
chr5:122319550-122320050	Atp2a2	0.0190279	0.544726	0.010365	0.010365	Nkx2-5	FALSE	Nkx2-5_direct_+/+	Nkx2-5_direct_+/+_(676g)	Nkx2-5_direct_+/+_(900r)	8.57698	1	0.821267	1015
chr8:8619602-8620102	Efnb2	0.076951	-0.111621	-0.00858935	0.00858935	Sox17	FALSE	Sox17_direct_+/-	Sox17_direct_+/-_(122g)	Sox17_direct_+/-_(124r)	3.69581	1	0.882439	1016
chr3:136940744-136941244	Ppp3ca	0.0735379	0.101451	0.00746051	0.00746051	Fli1	FALSE	Fli1_direct_+/+	Fli1_direct_+/+_(1575g)	Fli1_direct_+/+_(5091r)	0.876839	1	0.702979	1017
chr10:33082150-33082650	Trdn	0.0330578	0.518215	0.017131	0.017131	Tbx20	FALSE	Tbx20_direct_+/+	Tbx20_direct_+/+_(527g)	Tbx20_direct_+/+_(612r)	7.63896	1	0.76024	1018
chr8:41416731-41417231	Frg1	0.138422	0.254378	0.0352115	0.0352115	Erg	FALSE	Erg_direct_+/+	Erg_direct_+/+_(857g)	Erg_direct_+/+_(3290r)	1.5141	1	0.580268	1019
chr15:79950149-79950649	Apobec3	0.070787	0.179009	0.0126715	0.0126715	Sox17	FALSE	Sox17_direct_+/+	Sox17_direct_+/+_(583g)	Sox17_direct_+/+_(653r)	1.6698	1	0.805523	1020
chr15:99584823-99585323	Smarcd1	0.127735	0.264663	0.0338067	0.0338067	Elk3	FALSE	Elk3_direct_+/+	Elk3_direct_+/+_(1433g)	Elk3_direct_+/+_(3907r)	3.40844	1	0.738183	1021
chr12:37268585-37269085	Meox2	0.0939822	0.409551	0.0384905	0.0384905	Sox17	FALSE	Sox17_direct_+/+	Sox17_direct_+/+_(583g)	Sox17_direct_+/+_(653r)	2.80368	1	0.780694	1022
chr9:71622482-71622982	Cgnl1	0.0317894	-0.518075	-0.0164693	0.0164693	Nkx2-5	FALSE	Nkx2-5_direct_-/-	Nkx2-5_direct_-/-_(197g)	Nkx2-5_direct_-/-_(238r)	7.8075	-1	-0.708934	1023
chr18:20561842-20562342	Dsg2	0.069133	0.480778	0.0332376	0.0332376	Tbx20	FALSE	Tbx20_direct_+/+	Tbx20_direct_+/+_(527g)	Tbx20_direct_+/+_(612r)	2.80224	1	0.553433	1024
chrX:20062124-20062624	Chst7	0.22801	0.155201	0.0353872	0.0353872	Fli1	FALSE	Fli1_direct_+/+	Fli1_direct_+/+_(1575g)	Fli1_direct_+/+_(5091r)	0.931384	1	0.738781	1025
chr3:36011318-36011818	Mccc1	0.0877622	0.48411	0.0424865	0.0424865	Tbx20	FALSE	Tbx20_direct_+/+	Tbx20_direct_+/+_(527g)	Tbx20_direct_+/+_(612r)	5.14112	1	0.603396	1026
chr13:8870885-8871385	Gtpbp4	0.0858605	0.373183	0.0320417	0.0320417	Ets1	FALSE	Ets1_direct_+/+	Ets1_direct_+/+_(1537g)	Ets1_direct_+/+_(5288r)	1.40822	1	0.673827	1027
chr11:116922142-116922642	Mettl23	0.0905263	0.431911	0.0390993	0.0390993	Tbx20	FALSE	Tbx20_direct_+/+	Tbx20_direct_+/+_(527g)	Tbx20_direct_+/+_(612r)	3.17632	1	0.609284	1028
chr19:27099741-27100241	Vldlr	0.0610486	0.499348	0.0304845	0.0304845	Nkx2-5	FALSE	Nkx2-5_direct_+/+	Nkx2-5_direct_+/+_(676g)	Nkx2-5_direct_+/+_(900r)	5.33315	1	0.730224	1029
chrX:106603316-106603816	Cysltr1	0.335589	0.535845	0.179823	0.179823	Foxo1	FALSE	Foxo1_direct_+/+	Foxo1_direct_+/+_(421g)	Foxo1_direct_+/+_(482r)	0.529211	1	0.556057	1030
chr6:7661648-7662148	Asns	0.206251	0.15753	0.0324908	0.0324908	Fli1	FALSE	Fli1_direct_+/+	Fli1_direct_+/+_(1575g)	Fli1_direct_+/+_(5091r)	1.58993	1	0.630036	1031
chr11:62494655-62495155	Cenpv	0.0847675	0.489138	0.041463	0.041463	Nkx2-5	FALSE	Nkx2-5_direct_+/+	Nkx2-5_direct_+/+_(676g)	Nkx2-5_direct_+/+_(900r)	5.33716	1	0.699315	1032
chr11:5192016-5192516	Kremen1	0.0787922	0.487255	0.0383919	0.0383919	Nkx2-5	FALSE	Nkx2-5_direct_+/+	Nkx2-5_direct_+/+_(676g)	Nkx2-5_direct_+/+_(900r)	4.3275	1	0.617058	1033
chr4:46038862-46039362	Tmod1	0.0625972	0.500153	0.0313082	0.0313082	Wt1	FALSE	Wt1_direct_-/+	Wt1_direct_-/+_(1384g)	Wt1_direct_-/+_(2658r)	4.66619	-1	-0.821601	1034
chr9:77018904-77019404	Mlip	0.042208	0.535546	0.0226043	0.0226043	Nkx2-5	FALSE	Nkx2-5_direct_+/+	Nkx2-5_direct_+/+_(676g)	Nkx2-5_direct_+/+_(900r)	7.68732	1	0.801202	1035
chr1:192086868-192087368	Rcor3	0.0599276	0.258064	0.0154651	0.0154651	Nkx2-5	FALSE	Nkx2-5_direct_+/+	Nkx2-5_direct_+/+_(676g)	Nkx2-5_direct_+/+_(900r)	2.90997	1	0.382488	1036
chr12:100278345-100278845	Calm1	0.0738208	0.5078	0.0374862	0.0374862	Sox18	FALSE	Sox18_direct_+/+	Sox18_direct_+/+_(389g)	Sox18_direct_+/+_(484r)	2.29434	1	0.906288	1037
chr2:73792190-73792690	Atp5g3	0.0826436	0.415926	0.0343736	0.0343736	Tbx20	FALSE	Tbx20_direct_+/+	Tbx20_direct_+/+_(527g)	Tbx20_direct_+/+_(612r)	4.78117	1	0.809796	1038
chr18:45270119-45270619	Kcnn2	0.0803954	0.50824	0.0408602	0.0408602	Nkx2-5	FALSE	Nkx2-5_direct_+/+	Nkx2-5_direct_+/+_(676g)	Nkx2-5_direct_+/+_(900r)	5.37609	1	0.650632	1039
chr13:5837283-5837783	Klf6	0.0355241	0.482567	0.0171428	0.0171428	Junb	FALSE	Junb_direct_+/+	Junb_direct_+/+_(436g)	Junb_direct_+/+_(571r)	3.09749	1	0.858797	1040
chr19:9027743-9028243	Eml3	0.0220814	-0.35358	-0.00780753	0.00780753	Nkx2-5	FALSE	Nkx2-5_direct_-/-	Nkx2-5_direct_-/-_(197g)	Nkx2-5_direct_-/-_(238r)	4.17602	-1	-0.494983	1041
chr2:155729121-155729621	Eif6	0.124281	0.174627	0.0217028	0.0217028	Ets1	FALSE	Ets1_direct_+/+	Ets1_direct_+/+_(1537g)	Ets1_direct_+/+_(5288r)	2.61596	1	0.820255	1042
chr13:69809699-69810199	Med10	0.109898	0.174215	0.0191458	0.0191458	Fli1	FALSE	Fli1_direct_+/+	Fli1_direct_+/+_(1575g)	Fli1_direct_+/+_(5091r)	1.71367	1	0.751444	1043
chr3:90540852-90541352	S100a16	0.105786	0.642742	0.067993	0.067993	Elk3	FALSE	Elk3_direct_+/+	Elk3_direct_+/+_(1433g)	Elk3_direct_+/+_(3907r)	3.99931	1	0.97159	1044
chr12:32279922-32280422	Pik3cg	0.059035	0.183471	0.0108312	0.0108312	Fli1	FALSE	Fli1_direct_+/+	Fli1_direct_+/+_(1575g)	Fli1_direct_+/+_(5091r)	1.66737	1	0.840969	1045
chr17:67988846-67989346	Arhgap28	0.106991	0.560318	0.0599488	0.0599488	Jund	FALSE	Jund_direct_+/+	Jund_direct_+/+_(425g)	Jund_direct_+/+_(538r)	0.637207	1	0.748518	1046
chr2:156111532-156112032	Rbm12	0.0481408	0.117418	0.0056526	0.0056526	Fermt2	FALSE	Fermt2_direct_+/+	Fermt2_direct_+/+_(1085g)	Fermt2_direct_+/+_(1245r)	0.626589	1	0.223918	1047
chr11:5740943-5741443	Aebp1	0.0811213	-0.394318	-0.0319876	0.0319876	Wt1	FALSE	Wt1_direct_+/-	Wt1_direct_+/-_(1107g)	Wt1_direct_+/-_(2116r)	2.10959	1	0.931544	1048
chr8:84985456-84985956	Man2b1	0.0536301	0.372948	0.0200012	0.0200012	Junb	FALSE	Junb_direct_+/+	Junb_direct_+/+_(436g)	Junb_direct_+/+_(571r)	2.50871	1	0.52015	1049
chr18:77825090-77825590	Atp5a1	0.0734556	0.495428	0.036392	0.036392	Tbx20	FALSE	Tbx20_direct_+/+	Tbx20_direct_+/+_(527g)	Tbx20_direct_+/+_(612r)	7.3441	1	0.809741	1050
chr1:87755807-87756307	Atg16l1	0.0345917	0.0745764	0.00257973	0.00257973	Fli1	FALSE	Fli1_direct_+/+	Fli1_direct_+/+_(1575g)	Fli1_direct_+/+_(5091r)	0.989873	1	0.359292	1051
chr10:100588913-100589413	Tmtc3	0.234889	0.0866993	0.0203647	0.0203647	Erg	FALSE	Erg_direct_+/+	Erg_direct_+/+_(857g)	Erg_direct_+/+_(3290r)	0.557549	1	0.329806	1052
chr18:63299557-63300057	Piezo2	0.0652838	-0.16499	-0.0107712	0.0107712	Sox17	FALSE	Sox17_direct_+/-	Sox17_direct_+/-_(122g)	Sox17_direct_+/-_(124r)	3.9205	1	0.891711	1053
chr13:55714499-55714999	Txndc15	0.0204831	0.0744836	0.00152565	0.00152565	Yy1	FALSE	Yy1_direct_+/+	Yy1_direct_+/+_(459g)	Yy1_direct_+/+_(581r)	1.66657	1	0.387088	1054
chr13:100103633-100104133	Smn1	0.203154	0.23594	0.0479321	0.0479321	Crem	FALSE	Crem_direct_+/+	Crem_direct_+/+_(181g)	Crem_direct_+/+_(184r)	0.744005	1	0.511923	1055
chrX:160138027-160138527	Pdha1	0.167325	0.374718	0.0626996	0.0626996	Wt1	FALSE	Wt1_direct_-/+	Wt1_direct_-/+_(1384g)	Wt1_direct_-/+_(2658r)	3.03809	-1	-0.758638	1056
chr19:6869383-6869883	Plcb3	0.0705083	0.340376	0.0239993	0.0239993	Elk3	FALSE	Elk3_direct_+/+	Elk3_direct_+/+_(1433g)	Elk3_direct_+/+_(3907r)	2.18852	1	0.718846	1057
chr8:69774676-69775176	Zfp868	0.138755	0.0994523	0.0137995	0.0137995	Yy1	FALSE	Yy1_direct_+/+	Yy1_direct_+/+_(459g)	Yy1_direct_+/+_(581r)	0.563248	1	0.136084	1058
chr2:3541965-3542465	Hspa14	0.251976	0.178138	0.0448865	0.0448865	Erg	FALSE	Erg_direct_+/+	Erg_direct_+/+_(857g)	Erg_direct_+/+_(3290r)	0.674819	1	0.465628	1059
chr2:13526956-13527456	Vim	0.0933883	0.124435	0.0116208	0.0116208	Sox7	FALSE	Sox7_direct_+/+	Sox7_direct_+/+_(613g)	Sox7_direct_+/+_(806r)	1.1679	1	0.928267	1060
chr2:35128897-35129397	Gsn	0.0830441	0.464004	0.0385328	0.0385328	Nkx2-5	FALSE	Nkx2-5_direct_+/+	Nkx2-5_direct_+/+_(676g)	Nkx2-5_direct_+/+_(900r)	5.26568	1	0.741852	1061
chr7:48842242-48842742	Csrp3	0.0678296	0.527714	0.0357946	0.0357946	Tbx20	FALSE	Tbx20_direct_+/+	Tbx20_direct_+/+_(527g)	Tbx20_direct_+/+_(612r)	7.44979	1	0.771373	1062
chr4:15265699-15266199	Tmem64	0.100972	-0.345477	-0.0348835	0.0348835	Klf6	FALSE	Klf6_direct_+/-	Klf6_direct_+/-_(527g)	Klf6_direct_+/-_(985r)	2.93149	1	0.420448	1063
chr11:101173537-101174037	Ramp2	0.134809	0.439446	0.0592414	0.0592414	Ets1	FALSE	Ets1_direct_+/+	Ets1_direct_+/+_(1537g)	Ets1_direct_+/+_(5288r)	3.7069	1	0.939836	1064
chr8:26184273-26184773	Hook3	0.128234	0.515357	0.0660866	0.0660866	Fli1	FALSE	Fli1_direct_+/+	Fli1_direct_+/+_(1575g)	Fli1_direct_+/+_(5091r)	1.79107	1	0.749413	1065
chr7:4508159-4508659	Tnni3	0.0220348	0.49874	0.0109896	0.0109896	Nkx2-5	FALSE	Nkx2-5_direct_+/+	Nkx2-5_direct_+/+_(676g)	Nkx2-5_direct_+/+_(900r)	10.7508	1	0.856441	1066
chr8:8830517-8831017	Arglu1	0.0441805	0.281544	0.0124388	0.0124388	Sox17	FALSE	Sox17_direct_+/+	Sox17_direct_+/+_(583g)	Sox17_direct_+/+_(653r)	3.84697	1	0.774438	1067
chr14:31086366-31086866	Sema3g	0.101057	-0.195067	-0.0197129	0.0197129	Tead1	FALSE	Tead1_direct_-/-	Tead1_direct_-/-_(63g)	Tead1_direct_-/-_(65r)	0.21997	-1	-0.353073	1068
chr11:70654798-70655298	Rnf167	0.0241797	-0.210033	-0.00507854	0.00507854	Arid5b	FALSE	Arid5b_direct_+/-	Arid5b_direct_+/-_(60g)	Arid5b_direct_+/-_(46r)	0.404803	1	0.340985	1069
chr1:87755807-87756307	Inpp5d	0.0175962	0.368669	0.00648719	0.00648719	Ets1	FALSE	Ets1_direct_+/+	Ets1_direct_+/+_(1537g)	Ets1_direct_+/+_(5288r)	1.8577	1	0.882996	1070
chr4:59457876-59458376	Ptbp3	0.0668755	0.324713	0.0217154	0.0217154	Ets1	FALSE	Ets1_direct_+/+	Ets1_direct_+/+_(1537g)	Ets1_direct_+/+_(5288r)	2.7945	1	0.88805	1071
chr10:102586084-102586584	Nts	0.185387	0.4714	0.0873914	0.0873914	Ets2	FALSE	Ets2_direct_+/+	Ets2_direct_+/+_(1084g)	Ets2_direct_+/+_(3569r)	0.776376	1	0.840633	1072
chr16:37526560-37527060	Ndufb4	0.0364269	0.52882	0.0192633	0.0192633	Nkx2-5	FALSE	Nkx2-5_direct_+/+	Nkx2-5_direct_+/+_(676g)	Nkx2-5_direct_+/+_(900r)	8.66094	1	0.79609	1073
chr6:72926686-72927186	Tmsb10	0.104011	0.525922	0.0547017	0.0547017	Jund	FALSE	Jund_direct_+/+	Jund_direct_+/+_(425g)	Jund_direct_+/+_(538r)	0.503799	1	0.575102	1074
chr15:51865113-51865613	Utp23	0.0714524	0.218504	0.0156126	0.0156126	Ctcf	FALSE	Ctcf_direct_+/+	Ctcf_direct_+/+_(403g)	Ctcf_direct_+/+_(421r)	1.54502	1	0.386205	1075
chrX:100494002-100494502	Igbp1	0.133396	0.0518263	0.00691341	0.00691341	Elk3	FALSE	Elk3_direct_+/+	Elk3_direct_+/+_(1433g)	Elk3_direct_+/+_(3907r)	1.83813	1	0.428998	1076
chr9:7184259-7184759	Dcun1d5	0.112173	0.114317	0.0128233	0.0128233	Ets2	FALSE	Ets2_direct_+/+	Ets2_direct_+/+_(1084g)	Ets2_direct_+/+_(3569r)	1.61776	1	0.777647	1077
chr11:95842160-95842660	Gngt2	0.0956774	0.424389	0.0406044	0.0406044	Fli1	FALSE	Fli1_direct_+/+	Fli1_direct_+/+_(1575g)	Fli1_direct_+/+_(5091r)	2.12941	1	0.954973	1078
chrX:140956324-140956824	Psmd10	0.229396	0.0523155	0.0120009	0.0120009	Zfp148	FALSE	Zfp148_direct_+/+	Zfp148_direct_+/+_(725g)	Zfp148_direct_+/+_(976r)	0.214336	1	0.249725	1079
chr8:83577130-83577630	Ndufb7	0.100838	0.572423	0.057722	0.057722	Tbx20	FALSE	Tbx20_direct_+/+	Tbx20_direct_+/+_(527g)	Tbx20_direct_+/+_(612r)	4.94434	1	0.761166	1080
chr7:44473020-44473520	Josd2	0.0634013	0.499579	0.0316739	0.0316739	Tbx20	FALSE	Tbx20_direct_+/+	Tbx20_direct_+/+_(527g)	Tbx20_direct_+/+_(612r)	4.28057	1	0.646073	1081
chr9:5271388-5271888	Casp4	0.309059	0.30384	0.0939044	0.0939044	Ets2	FALSE	Ets2_direct_+/+	Ets2_direct_+/+_(1084g)	Ets2_direct_+/+_(3569r)	0.936696	1	0.782756	1082
chr15:73425854-73426354	Ptk2	0.0916888	0.168108	0.0154136	0.0154136	Fli1	FALSE	Fli1_direct_+/+	Fli1_direct_+/+_(1575g)	Fli1_direct_+/+_(5091r)	1.75439	1	0.808722	1083
chr5:76588460-76588960	Cep135	0.134844	0.115277	0.0155445	0.0155445	Fermt2	FALSE	Fermt2_direct_+/+	Fermt2_direct_+/+_(1085g)	Fermt2_direct_+/+_(1245r)	2.85239	1	0.477246	1084
chrX:136255446-136255946	Tceal9	0.0397494	0.110709	0.00440061	0.00440061	Tead1	FALSE	Tead1_direct_+/+	Tead1_direct_+/+_(234g)	Tead1_direct_+/+_(255r)	1.45475	1	0.482816	1085
chr14:84444007-84444507	Pcdh17	0.153404	0.227984	0.0349736	0.0349736	Sox7	FALSE	Sox7_direct_+/+	Sox7_direct_+/+_(613g)	Sox7_direct_+/+_(806r)	1.26672	1	0.957797	1086
chr13:46501783-46502283	Rbm24	0.0245179	0.536906	0.0131638	0.0131638	Wt1	FALSE	Wt1_direct_-/+	Wt1_direct_-/+_(1384g)	Wt1_direct_-/+_(2658r)	7.33492	-1	-0.798614	1087
chr2:91649703-91650203	Zfp408	0.057544	0.067307	0.00387312	0.00387312	Elk3	FALSE	Elk3_direct_+/+	Elk3_direct_+/+_(1433g)	Elk3_direct_+/+_(3907r)	0.765344	1	0.273624	1088
chr11:88996367-88996867	Trim25	0.117577	0.204764	0.0240755	0.0240755	Sox18	FALSE	Sox18_direct_+/+	Sox18_direct_+/+_(389g)	Sox18_direct_+/+_(484r)	3.71084	1	0.772365	1089
chr13:66973879-66974379	Uqcrb	0.213059	0.533614	0.113691	0.113691	Hey2	FALSE	Hey2_direct_+/+	Hey2_direct_+/+_(34g)	Hey2_direct_+/+_(28r)	0.612073	1	0.740293	1090
chrX:104413556-104414056	Abcb7	0.144151	0.38359	0.055295	0.055295	Wt1	FALSE	Wt1_direct_-/+	Wt1_direct_-/+_(1384g)	Wt1_direct_-/+_(2658r)	3.47346	-1	-0.522388	1091
chrX:96622088-96622588	Heph	0.129953	0.237687	0.0308881	0.0308881	Junb	FALSE	Junb_direct_+/+	Junb_direct_+/+_(436g)	Junb_direct_+/+_(571r)	2.32148	1	0.603145	1092
chr7:30072570-30073070	Cox7a1	0.108853	0.514619	0.056018	0.056018	Wt1	FALSE	Wt1_direct_-/+	Wt1_direct_-/+_(1384g)	Wt1_direct_-/+_(2658r)	4.44825	-1	-0.741347	1093
chr13:8870885-8871385	Gtpbp4	0.0858605	0.373183	0.0320417	0.0320417	Fli1	FALSE	Fli1_direct_+/+	Fli1_direct_+/+_(1575g)	Fli1_direct_+/+_(5091r)	1.35211	1	0.708102	1094
chr14:73384908-73385408	Itm2b	0.0471726	-0.156602	-0.00738733	0.00738733	Klf3	FALSE	Klf3_direct_+/-	Klf3_direct_+/-_(555g)	Klf3_direct_+/-_(1030r)	3.24027	1	0.765753	1095
chr7:118852663-118853163	Knop1	0.111404	0.131557	0.014656	0.014656	Ets1	FALSE	Ets1_direct_+/+	Ets1_direct_+/+_(1537g)	Ets1_direct_+/+_(5288r)	1.79406	1	0.860229	1096
chr9:38718799-38719299	Olfr920	0.351406	0.230154	0.0808774	0.0808774	Jun	FALSE	Jun_direct_+/+	Jun_direct_+/+_(138g)	Jun_direct_+/+_(149r)	0.191655	1	0.371431	1097
chr12:36042099-36042599	Bzw2	0.103101	0.461807	0.0476129	0.0476129	Wt1	FALSE	Wt1_direct_-/+	Wt1_direct_-/+_(1384g)	Wt1_direct_-/+_(2658r)	2.69017	-1	-0.795955	1098
chr5:44626048-44626548	Ldb2	0.083043	0.329359	0.027351	0.027351	Sox17	FALSE	Sox17_direct_+/+	Sox17_direct_+/+_(583g)	Sox17_direct_+/+_(653r)	4.73595	1	0.93329	1099
chr3:87982948-87983448	Nes	0.119323	0.215137	0.0256708	0.0256708	Ets1	FALSE	Ets1_direct_+/+	Ets1_direct_+/+_(1537g)	Ets1_direct_+/+_(5288r)	2.74862	1	0.943211	1100
chr3:20150743-20151243	Gyg	0.0369401	0.489657	0.018088	0.018088	Nkx2-5	FALSE	Nkx2-5_direct_+/+	Nkx2-5_direct_+/+_(676g)	Nkx2-5_direct_+/+_(900r)	7.62441	1	0.867119	1101
chrX:136741741-136742241	Plp1	0.099096	0.136214	0.0134983	0.0134983	Hes1	FALSE	Hes1_direct_-/+	Hes1_direct_-/+_(273g)	Hes1_direct_-/+_(298r)	0.647675	-1	-0.242449	1102
chrX:71853712-71854212	Prrg3	0.0553414	0.662646	0.0366717	0.0366717	Junb	FALSE	Junb_direct_+/+	Junb_direct_+/+_(436g)	Junb_direct_+/+_(571r)	2.5996	1	0.890127	1103
chr3:16043300-16043800	Ythdf3	0.148606	0.155292	0.0230773	0.0230773	Mef2a	FALSE	Mef2a_direct_+/+	Mef2a_direct_+/+_(1065g)	Mef2a_direct_+/+_(1369r)	3.03844	1	0.429938	1104
chr2:156111532-156112032	Nfs1	0.0738483	0.347956	0.025696	0.025696	Wt1	FALSE	Wt1_direct_-/+	Wt1_direct_-/+_(1384g)	Wt1_direct_-/+_(2658r)	2.37829	-1	-0.582486	1105
chr2:91971910-91972410	Dgkz	0.0886406	0.102208	0.00905981	0.00905981	Fli1	FALSE	Fli1_direct_+/+	Fli1_direct_+/+_(1575g)	Fli1_direct_+/+_(5091r)	1.67503	1	0.71579	1106
chr13:104749215-104749715	Srek1ip1	0.0689867	0.419831	0.0289627	0.0289627	Tbx20	FALSE	Tbx20_direct_+/+	Tbx20_direct_+/+_(527g)	Tbx20_direct_+/+_(612r)	4.04424	1	0.521912	1107
chr10:63386361-63386861	Dnajc12	0.047028	0.20127	0.00946531	0.00946531	Rfx7	FALSE	Rfx7_direct_+/+	Rfx7_direct_+/+_(11g)	Rfx7_direct_+/+_(11r)	1.42398	1	0.148324	1108
chr11:9024828-9025328	Gm11992	0.0661666	0.302447	0.0200119	0.0200119	Nkx2-5	FALSE	Nkx2-5_direct_+/+	Nkx2-5_direct_+/+_(676g)	Nkx2-5_direct_+/+_(900r)	3.85541	1	0.332918	1109
chr2:69668495-69668995	Klhl41	0.0809067	0.51355	0.0415496	0.0415496	Tbx20	FALSE	Tbx20_direct_+/+	Tbx20_direct_+/+_(527g)	Tbx20_direct_+/+_(612r)	3.36661	1	0.596668	1110
chr4:120612777-120613277	Cited4	0.0538707	0.505093	0.0272097	0.0272097	Nkx2-5	FALSE	Nkx2-5_direct_+/+	Nkx2-5_direct_+/+_(676g)	Nkx2-5_direct_+/+_(900r)	5.31547	1	0.585862	1111
chr10:89744936-89745436	Uhrf1bp1l	0.0955311	-0.362982	-0.034676	0.034676	Klf3	FALSE	Klf3_direct_+/-	Klf3_direct_+/-_(555g)	Klf3_direct_+/-_(1030r)	3.1103	1	0.521352	1112
chr9:32715930-32716430	Ets1	0.0246634	-0.0895459	-0.00220851	0.00220851	Sox7	FALSE	Sox7_direct_+/-	Sox7_direct_+/-_(173g)	Sox7_direct_+/-_(184r)	0.696376	1	0.954512	1113
chr19:37561487-37561987	Hhex	0.0855235	0.31389	0.026845	0.026845	Elk3	FALSE	Elk3_direct_+/+	Elk3_direct_+/+_(1433g)	Elk3_direct_+/+_(3907r)	1.99256	1	0.949012	1114
chr6:73222826-73223326	Suclg1	0.177563	0.505673	0.0897887	0.0897887	Wt1	FALSE	Wt1_direct_-/+	Wt1_direct_-/+_(1384g)	Wt1_direct_-/+_(2658r)	1.66419	-1	-0.792458	1115
chr14:26504512-26505012	Slmap	0.0756967	0.575671	0.0435764	0.0435764	Nkx2-5	FALSE	Nkx2-5_direct_+/+	Nkx2-5_direct_+/+_(676g)	Nkx2-5_direct_+/+_(900r)	5.85648	1	0.728582	1116
chr12:31183555-31184055	Dld	0.0538104	0.516921	0.0278157	0.0278157	Tbx20	FALSE	Tbx20_direct_+/+	Tbx20_direct_+/+_(527g)	Tbx20_direct_+/+_(612r)	5.74518	1	0.758154	1117
chr10:57532142-57532642	Serinc1	0.120424	0.167393	0.0201581	0.0201581	Fermt2	FALSE	Fermt2_direct_+/+	Fermt2_direct_+/+_(1085g)	Fermt2_direct_+/+_(1245r)	1.75187	1	0.397286	1118
chr7:24462742-24463242	Plaur	0.123212	0.460805	0.0567768	0.0567768	Elk3	FALSE	Elk3_direct_+/+	Elk3_direct_+/+_(1433g)	Elk3_direct_+/+_(3907r)	3.64025	1	0.922657	1119
chr14:47011170-47011670	Samd4	0.094282	0.434083	0.0409262	0.0409262	Nkx2-5	FALSE	Nkx2-5_direct_+/+	Nkx2-5_direct_+/+_(676g)	Nkx2-5_direct_+/+_(900r)	5.4116	1	0.704425	1120
chr6:17170526-17171026	Cav1	0.0499948	0.540532	0.0270238	0.0270238	Sox17	FALSE	Sox17_direct_+/+	Sox17_direct_+/+_(583g)	Sox17_direct_+/+_(653r)	5.46333	1	0.913063	1121
chr7:80261079-80261579	Furin	0.040607	0.165402	0.00671645	0.00671645	Fli1	FALSE	Fli1_direct_+/+	Fli1_direct_+/+_(1575g)	Fli1_direct_+/+_(5091r)	1.26536	1	0.478535	1122
chr6:29431395-29431895	Flnc	0.0742529	0.490893	0.0364502	0.0364502	Tbx20	FALSE	Tbx20_direct_+/+	Tbx20_direct_+/+_(527g)	Tbx20_direct_+/+_(612r)	7.16926	1	0.668685	1123
chr7:118852663-118853163	Knop1	0.111404	0.131557	0.014656	0.014656	Fli1	FALSE	Fli1_direct_+/+	Fli1_direct_+/+_(1575g)	Fli1_direct_+/+_(5091r)	1.78197	1	0.83974	1124
chr11:94441367-94441867	Epn3	0.0630489	0.375394	0.0236682	0.0236682	Nkx2-5	FALSE	Nkx2-5_direct_+/+	Nkx2-5_direct_+/+_(676g)	Nkx2-5_direct_+/+_(900r)	3.75921	1	0.445209	1125
chr11:106382573-106383073	Icam2	0.0798633	0.352021	0.0281136	0.0281136	Ets1	FALSE	Ets1_direct_+/+	Ets1_direct_+/+_(1537g)	Ets1_direct_+/+_(5288r)	2.92007	1	0.973754	1126
chr17:24894991-24895491	Nubp2	0.106578	0.212678	0.0226668	0.0226668	Elk3	FALSE	Elk3_direct_+/+	Elk3_direct_+/+_(1433g)	Elk3_direct_+/+_(3907r)	1.47511	1	0.486932	1127
chr6:57532004-57532504	Ppm1k	0.099448	0.441249	0.0438813	0.0438813	Nkx2-5	FALSE	Nkx2-5_direct_+/+	Nkx2-5_direct_+/+_(676g)	Nkx2-5_direct_+/+_(900r)	5.02603	1	0.568823	1128
chr17:35870073-35870573	Ppp1r18	0.0819795	0.310981	0.0254941	0.0254941	Fli1	FALSE	Fli1_direct_+/+	Fli1_direct_+/+_(1575g)	Fli1_direct_+/+_(5091r)	1.92422	1	0.848563	1129
chr10:25539486-25539986	Epb41l2	0.0813978	-0.509586	-0.0414792	0.0414792	Nkx2-5	FALSE	Nkx2-5_direct_-/-	Nkx2-5_direct_-/-_(197g)	Nkx2-5_direct_-/-_(238r)	4.91446	-1	-0.664477	1130
chrX:134276705-134277205	Cenpi	0.177024	0.154052	0.027271	0.027271	Fermt2	FALSE	Fermt2_direct_+/+	Fermt2_direct_+/+_(1085g)	Fermt2_direct_+/+_(1245r)	2.12342	1	0.382885	1131
chr7:117382640-117383140	Xylt1	0.0231776	0.150581	0.00349011	0.00349011	Sox18	FALSE	Sox18_direct_+/+	Sox18_direct_+/+_(389g)	Sox18_direct_+/+_(484r)	3.26188	1	0.624168	1132
chr16:37550210-37550710	Ndufb4	0.0540635	0.473011	0.0255726	0.0255726	Nkx2-5	FALSE	Nkx2-5_direct_+/+	Nkx2-5_direct_+/+_(676g)	Nkx2-5_direct_+/+_(900r)	8.66094	1	0.79609	1133
chr4:20150099-20150599	Ggh	0.156033	0.124787	0.0194708	0.0194708	Elk3	FALSE	Elk3_direct_+/+	Elk3_direct_+/+_(1433g)	Elk3_direct_+/+_(3907r)	1.51157	1	0.40001	1134
chr4:120392124-120392624	Ctps	0.0411101	0.399447	0.0164213	0.0164213	Tbx20	FALSE	Tbx20_direct_+/+	Tbx20_direct_+/+_(527g)	Tbx20_direct_+/+_(612r)	3.4177	1	0.518991	1135
chr4:101260692-101261192	Jak1	0.074201	-0.0614503	-0.00455967	0.00455967	Ets1	FALSE	Ets1_direct_+/-	Ets1_direct_+/-_(216g)	Ets1_direct_+/-_(326r)	2.47242	1	0.840963	1136
chr2:129129438-129129938	Chchd5	0.0516169	-0.0850979	-0.00439249	0.00439249	Ets1	FALSE	Ets1_direct_-/-	Ets1_direct_-/-_(224g)	Ets1_direct_-/-_(547r)	0.306781	-1	-0.112224	1137
chr6:28423499-28423999	Arf5	0.102541	-0.43401	-0.0445039	0.0445039	Klf3	FALSE	Klf3_direct_+/-	Klf3_direct_+/-_(555g)	Klf3_direct_+/-_(1030r)	2.8185	1	0.77068	1138
chr15:8168970-8169470	Nipbl	0.0688888	-0.173025	-0.0119195	0.0119195	Klf6	FALSE	Klf6_direct_+/-	Klf6_direct_+/-_(527g)	Klf6_direct_+/-_(985r)	2.85272	1	0.537671	1139
chr10:82127778-82128278	Zfp938	0.148783	-0.275707	-0.0410207	0.0410207	Fermt2	FALSE	Fermt2_direct_+/-	Fermt2_direct_+/-_(170g)	Fermt2_direct_+/-_(159r)	1.59104	1	0.271023	1140
chr19:5661130-5661630	Sipa1	0.105282	-0.0965919	-0.0101693	0.0101693	Ets1	FALSE	Ets1_direct_+/-	Ets1_direct_+/-_(216g)	Ets1_direct_+/-_(326r)	2.00758	1	0.907798	1141
chr7:28795756-28796256	Rinl	0.0612436	0.200368	0.0122713	0.0122713	Elk3	FALSE	Elk3_direct_+/+	Elk3_direct_+/+_(1433g)	Elk3_direct_+/+_(3907r)	2.24001	1	0.70397	1142
chr15:39112794-39113294	Dcaf13	0.112547	0.247411	0.0278454	0.0278454	Elk3	FALSE	Elk3_direct_+/+	Elk3_direct_+/+_(1433g)	Elk3_direct_+/+_(3907r)	2.62401	1	0.584039	1143
chr6:89556578-89557078	Txnrd3	0.0657802	0.293189	0.019286	0.019286	Tbx20	FALSE	Tbx20_direct_+/+	Tbx20_direct_+/+_(527g)	Tbx20_direct_+/+_(612r)	3.70904	1	0.409288	1144
chr17:21962469-21962969	Zfp995	0.171235	-0.107691	-0.0184404	0.0184404	Mecp2	FALSE	Mecp2_direct_+/-	Mecp2_direct_+/-_(188g)	Mecp2_direct_+/-_(264r)	2.36271	1	0.217371	1145
chr6:24601606-24602106	Lmod2	0.0603408	0.526602	0.0317756	0.0317756	Nkx2-5	FALSE	Nkx2-5_direct_+/+	Nkx2-5_direct_+/+_(676g)	Nkx2-5_direct_+/+_(900r)	7.1765	1	0.777585	1146
chrX:164980257-164980757	Fancb	0.291299	0.0912195	0.0265722	0.0265722	Chd1	FALSE	Chd1_direct_+/+	Chd1_direct_+/+_(608g)	Chd1_direct_+/+_(1296r)	0.871597	1	0.220897	1147
chr6:66535083-66535583	Mad2l1	0.226001	0.296153	0.0669308	0.0669308	Fermt2	FALSE	Fermt2_direct_+/+	Fermt2_direct_+/+_(1085g)	Fermt2_direct_+/+_(1245r)	0.905871	1	0.46612	1148
chr2:129129438-129129938	Chchd5	0.0516169	-0.0850979	-0.00439249	0.00439249	Erg	FALSE	Erg_direct_-/-	Erg_direct_-/-_(96g)	Erg_direct_-/-_(260r)	0.251313	-1	-0.0741254	1149
chr15:25940586-25941086	Retreg1	0.0703932	0.509371	0.0358563	0.0358563	Nkx2-5	FALSE	Nkx2-5_direct_+/+	Nkx2-5_direct_+/+_(676g)	Nkx2-5_direct_+/+_(900r)	7.25352	1	0.751366	1150
chr3:14611217-14611717	E2f5	0.110622	-0.347179	-0.0384057	0.0384057	Wt1	FALSE	Wt1_direct_+/-	Wt1_direct_+/-_(1107g)	Wt1_direct_+/-_(2116r)	2.57758	1	0.619839	1151
chr16:8494227-8494727	Abat	0.0534049	0.462752	0.0247132	0.0247132	Nkx2-5	FALSE	Nkx2-5_direct_+/+	Nkx2-5_direct_+/+_(676g)	Nkx2-5_direct_+/+_(900r)	5.399	1	0.574936	1152
chr4:129496619-129497119	Marcksl1	0.102496	0.414731	0.0425082	0.0425082	Fli1	FALSE	Fli1_direct_+/+	Fli1_direct_+/+_(1575g)	Fli1_direct_+/+_(5091r)	1.9328	1	0.925007	1153
chrX:101268200-101268700	Il2rg	0.136682	0.301598	0.0412229	0.0412229	Elk3	FALSE	Elk3_direct_+/+	Elk3_direct_+/+_(1433g)	Elk3_direct_+/+_(3907r)	2.54547	1	0.816171	1154
chr9:83127751-83128251	Hmgn3	0.0813323	0.536394	0.0436262	0.0436262	Tbx20	FALSE	Tbx20_direct_+/+	Tbx20_direct_+/+_(527g)	Tbx20_direct_+/+_(612r)	4.38429	1	0.716238	1155
chr7:51913558-51914058	Gas2	0.156067	0.141481	0.0220806	0.0220806	Ets1	FALSE	Ets1_direct_+/+	Ets1_direct_+/+_(1537g)	Ets1_direct_+/+_(5288r)	1.56626	1	0.415436	1156
chr11:70765938-70766438	Pfn1	0.102465	0.379323	0.0388674	0.0388674	Ets1	FALSE	Ets1_direct_+/+	Ets1_direct_+/+_(1537g)	Ets1_direct_+/+_(5288r)	1.71354	1	0.858104	1157
chr13:75943566-75944066	Glrx	0.0710342	0.493392	0.0350477	0.0350477	Wt1	FALSE	Wt1_direct_-/+	Wt1_direct_-/+_(1384g)	Wt1_direct_-/+_(2658r)	1.56622	-1	-0.604451	1158
chr6:145957388-145957888	Sspn	0.0352691	0.520657	0.0183631	0.0183631	Tbx20	FALSE	Tbx20_direct_+/+	Tbx20_direct_+/+_(527g)	Tbx20_direct_+/+_(612r)	8.12109	1	0.75614	1159
chr15:102406403-102406903	Tarbp2	0.0182474	0.186251	0.0033986	0.0033986	Wt1	FALSE	Wt1_direct_-/+	Wt1_direct_-/+_(1384g)	Wt1_direct_-/+_(2658r)	1.1351	-1	-0.362096	1160
chr6:91971476-91971976	Fgd5	0.14177	0.374732	0.0531256	0.0531256	Irf8	FALSE	Irf8_direct_+/+	Irf8_direct_+/+_(332g)	Irf8_direct_+/+_(366r)	1.88116	1	0.931589	1161
chr2:93941600-93942100	Ext2	0.0835631	-0.413484	-0.034552	0.034552	Nkx2-5	FALSE	Nkx2-5_direct_-/-	Nkx2-5_direct_-/-_(197g)	Nkx2-5_direct_-/-_(238r)	4.89381	-1	-0.516207	1162
chr3:30353781-30354281	Mecom	0.0744118	0.250978	0.0186757	0.0186757	Elk3	FALSE	Elk3_direct_+/+	Elk3_direct_+/+_(1433g)	Elk3_direct_+/+_(3907r)	6.5096	1	0.933532	1163
chr11:48787838-48788338	Rack1	0.10664	0.164213	0.0175117	0.0175117	Ets1	FALSE	Ets1_direct_+/+	Ets1_direct_+/+_(1537g)	Ets1_direct_+/+_(5288r)	1.77454	1	0.863236	1164
chr18:10029690-10030190	Rock1	0.0700949	0.410919	0.0288033	0.0288033	Fermt2	FALSE	Fermt2_direct_+/+	Fermt2_direct_+/+_(1085g)	Fermt2_direct_+/+_(1245r)	2.31795	1	0.61812	1165
chr15:78811368-78811868	Mfng	0.0361872	0.35893	0.0129887	0.0129887	Ets1	FALSE	Ets1_direct_+/+	Ets1_direct_+/+_(1537g)	Ets1_direct_+/+_(5288r)	2.80097	1	0.947234	1166
chr11:57445201-57445701	Fam114a2	0.0385925	0.0806781	0.00311357	0.00311357	Foxo1	FALSE	Foxo1_direct_+/+	Foxo1_direct_+/+_(421g)	Foxo1_direct_+/+_(482r)	1.86791	1	0.43748	1167
chr4:129496619-129497119	Marcksl1	0.102496	0.414731	0.0425082	0.0425082	Ets1	FALSE	Ets1_direct_+/+	Ets1_direct_+/+_(1537g)	Ets1_direct_+/+_(5288r)	1.95166	1	0.912185	1168
chr14:21119677-21120177	Adk	0.041188	0.473543	0.0195043	0.0195043	Tbx20	FALSE	Tbx20_direct_+/+	Tbx20_direct_+/+_(527g)	Tbx20_direct_+/+_(612r)	6.90066	1	0.691858	1169
chr7:88430064-88430564	Rab38	0.206984	0.211932	0.0438665	0.0438665	Fermt2	FALSE	Fermt2_direct_-/+	Fermt2_direct_-/+_(15g)	Fermt2_direct_-/+_(15r)	2.04368	-1	-0.192049	1170
chr19:6297574-6298074	Atg2a	0.0845472	0.28001	0.0236741	0.0236741	Bach1	FALSE	Bach1_direct_+/+	Bach1_direct_+/+_(410g)	Bach1_direct_+/+_(528r)	2.18416	1	0.380378	1171
chr4:32923376-32923876	Rragd	0.0437179	0.490778	0.0214558	0.0214558	Nkx2-5	FALSE	Nkx2-5_direct_+/+	Nkx2-5_direct_+/+_(676g)	Nkx2-5_direct_+/+_(900r)	9.81228	1	0.755275	1172
chr10:80097137-80097637	Atp5d	0.0376669	0.515004	0.0193986	0.0193986	Nkx2-5	FALSE	Nkx2-5_direct_+/+	Nkx2-5_direct_+/+_(676g)	Nkx2-5_direct_+/+_(900r)	9.42292	1	0.807055	1173
chr6:149099482-149099982	Dennd5b	0.0979899	0.15569	0.0152561	0.0152561	Sox17	FALSE	Sox17_direct_+/+	Sox17_direct_+/+_(583g)	Sox17_direct_+/+_(653r)	4.97464	1	0.863026	1174
chr2:163340260-163340760	Jph2	0.0410936	0.529924	0.0217764	0.0217764	Nkx2-5	FALSE	Nkx2-5_direct_+/+	Nkx2-5_direct_+/+_(676g)	Nkx2-5_direct_+/+_(900r)	7.2386	1	0.747258	1175
chr10:44457069-44457569	Prdm1	0.0941373	0.362125	0.0340895	0.0340895	Elk3	FALSE	Elk3_direct_+/+	Elk3_direct_+/+_(1433g)	Elk3_direct_+/+_(3907r)	5.82512	1	0.884848	1176
chr6:118999371-118999871	Cacna1c	0.0168012	0.56963	0.0095705	0.0095705	Tbx20	FALSE	Tbx20_direct_+/+	Tbx20_direct_+/+_(527g)	Tbx20_direct_+/+_(612r)	8.60646	1	0.75616	1177
chr11:17051347-17051847	Cnrip1	0.158029	0.562646	0.0889142	0.0889142	Elk3	FALSE	Elk3_direct_+/+	Elk3_direct_+/+_(1433g)	Elk3_direct_+/+_(3907r)	2.9364	1	0.880261	1178
chr15:38563252-38563752	Azin1	0.0852001	0.482533	0.0411119	0.0411119	Nkx2-5	FALSE	Nkx2-5_direct_+/+	Nkx2-5_direct_+/+_(676g)	Nkx2-5_direct_+/+_(900r)	5.74967	1	0.739987	1179
chr13:106836140-106836640	Ipo11	0.122364	-0.0680773	-0.00833018	0.00833018	Ets1	FALSE	Ets1_direct_+/-	Ets1_direct_+/-_(216g)	Ets1_direct_+/-_(326r)	1.82682	1	0.881183	1180
chr10:33256176-33256676	Trdn	0.0674841	0.524701	0.035409	0.035409	Nkx2-5	FALSE	Nkx2-5_direct_+/+	Nkx2-5_direct_+/+_(676g)	Nkx2-5_direct_+/+_(900r)	7.44137	1	0.82166	1181
chr4:138247146-138247646	Hp1bp3	0.0722208	0.281843	0.0203549	0.0203549	Jund	FALSE	Jund_direct_+/+	Jund_direct_+/+_(425g)	Jund_direct_+/+_(538r)	1.9737	1	0.486583	1182
chr9:101369487-101369987	Ppp2r3a	0.0775895	0.505066	0.0391878	0.0391878	Tbx20	FALSE	Tbx20_direct_+/+	Tbx20_direct_+/+_(527g)	Tbx20_direct_+/+_(612r)	5.45839	1	0.740802	1183
chr12:80229046-80229546	Zfp36l1	0.0966607	0.519446	0.0502101	0.0502101	Junb	FALSE	Junb_direct_+/+	Junb_direct_+/+_(436g)	Junb_direct_+/+_(571r)	2.73841	1	0.791167	1184
chr15:89373783-89374283	Shank3	0.090955	0.367562	0.0334316	0.0334316	Elk3	FALSE	Elk3_direct_+/+	Elk3_direct_+/+_(1433g)	Elk3_direct_+/+_(3907r)	3.34105	1	0.937035	1185
chr8:84985456-84985956	Prdx2	0.10127	-0.394907	-0.0399922	0.0399922	Maf	FALSE	Maf_direct_-/-	Maf_direct_-/-_(204g)	Maf_direct_-/-_(204r)	0.869455	-1	-0.528463	1186
chr12:37110216-37110716	Meox2	0.127319	0.411186	0.0523519	0.0523519	Ets1	FALSE	Ets1_direct_+/+	Ets1_direct_+/+_(1537g)	Ets1_direct_+/+_(5288r)	0.88044	1	0.835433	1187
chr2:127208083-127208583	Dusp2	0.0539135	0.234327	0.0126334	0.0126334	Elk3	FALSE	Elk3_direct_+/+	Elk3_direct_+/+_(1433g)	Elk3_direct_+/+_(3907r)	2.735	1	0.944856	1188
chr4:155776375-155776875	Ints11	0.093873	0.162918	0.0152936	0.0152936	Sox17	FALSE	Sox17_direct_+/+	Sox17_direct_+/+_(583g)	Sox17_direct_+/+_(653r)	3.43236	1	0.552673	1189
chr17:25184324-25184824	Tmem204	0.0524565	0.40106	0.0210382	0.0210382	Ets1	FALSE	Ets1_direct_+/+	Ets1_direct_+/+_(1537g)	Ets1_direct_+/+_(5288r)	2.84991	1	0.939477	1190
chr11:95688611-95689111	Gngt2	0.0686473	0.166929	0.0114592	0.0114592	Ets1	FALSE	Ets1_direct_+/+	Ets1_direct_+/+_(1537g)	Ets1_direct_+/+_(5288r)	2.21869	1	0.954238	1191
chr18:10029690-10030190	Colec12	0.0546651	-0.46483	-0.02541	0.02541	Wt1	FALSE	Wt1_direct_+/-	Wt1_direct_+/-_(1107g)	Wt1_direct_+/-_(2116r)	2.99847	1	0.918353	1192
chrX:106897910-106898410	Lpar4	0.0658311	0.0948186	0.00624201	0.00624201	Sox17	FALSE	Sox17_direct_+/+	Sox17_direct_+/+_(583g)	Sox17_direct_+/+_(653r)	5.28814	1	0.872631	1193
chr15:79243261-79243761	Polr2f	0.0361425	0.301643	0.0109021	0.0109021	Mef2a	FALSE	Mef2a_direct_+/+	Mef2a_direct_+/+_(1065g)	Mef2a_direct_+/+_(1369r)	0.99284	1	0.556426	1194
chr16:87698817-87699317	Bach1	0.120082	-0.483913	-0.0581093	0.0581093	Wt1	FALSE	Wt1_direct_+/-	Wt1_direct_+/-_(1107g)	Wt1_direct_+/-_(2116r)	3.85143	1	0.734147	1195
chr10:61027112-61027612	Pcbd1	0.0643345	0.508267	0.0326991	0.0326991	Tbx20	FALSE	Tbx20_direct_+/+	Tbx20_direct_+/+_(527g)	Tbx20_direct_+/+_(612r)	6.19234	1	0.618999	1196
chr6:17359136-17359636	Cav1	0.0435951	-0.144778	-0.00631161	0.00631161	Sox17	FALSE	Sox17_direct_+/-	Sox17_direct_+/-_(122g)	Sox17_direct_+/-_(124r)	5.46333	1	0.913063	1197
chr6:7661648-7662148	Asns	0.206251	0.15753	0.0324908	0.0324908	Ets1	FALSE	Ets1_direct_+/+	Ets1_direct_+/+_(1537g)	Ets1_direct_+/+_(5288r)	1.64192	1	0.598489	1198
chr6:24599543-24600043	Ndufa5	0.0687964	0.505702	0.0347905	0.0347905	Tbx20	FALSE	Tbx20_direct_+/+	Tbx20_direct_+/+_(527g)	Tbx20_direct_+/+_(612r)	6.4424	1	0.783934	1199
chr13:8870885-8871385	Gtpbp4	0.0858605	0.373183	0.0320417	0.0320417	Phf5a	FALSE	Phf5a_direct_+/+	Phf5a_direct_+/+_(515g)	Phf5a_direct_+/+_(579r)	0.602385	1	0.695704	1200
chr17:44151972-44152472	Rcan2	0.0218491	0.512266	0.0111925	0.0111925	Nkx2-5	FALSE	Nkx2-5_direct_+/+	Nkx2-5_direct_+/+_(676g)	Nkx2-5_direct_+/+_(900r)	10.3851	1	0.703629	1201
chr16:35438938-35439438	Adcy5	0.0397881	0.531411	0.0211438	0.0211438	Tbx20	FALSE	Tbx20_direct_+/+	Tbx20_direct_+/+_(527g)	Tbx20_direct_+/+_(612r)	4.39772	1	0.528668	1202
chr14:51913398-51913898	Ndrg2	0.106597	0.486267	0.0518348	0.0518348	Wt1	FALSE	Wt1_direct_-/+	Wt1_direct_-/+_(1384g)	Wt1_direct_-/+_(2658r)	4.31061	-1	-0.708016	1203
chr11:95688611-95689111	Gngt2	0.0686473	0.166929	0.0114592	0.0114592	Fli1	FALSE	Fli1_direct_+/+	Fli1_direct_+/+_(1575g)	Fli1_direct_+/+_(5091r)	2.12941	1	0.954973	1204
chr1:53784833-53785333	Stk17b	0.0922428	0.268197	0.0247392	0.0247392	Fermt2	FALSE	Fermt2_direct_+/+	Fermt2_direct_+/+_(1085g)	Fermt2_direct_+/+_(1245r)	1.63957	1	0.4056	1205
chr9:21321529-21322029	Slc44a2	0.0704702	0.298992	0.0210701	0.0210701	Ets1	FALSE	Ets1_direct_+/+	Ets1_direct_+/+_(1537g)	Ets1_direct_+/+_(5288r)	2.54683	1	0.74055	1206
chr3:130794947-130795447	Ostc	0.0952088	0.0557556	0.00530842	0.00530842	Erg	FALSE	Erg_direct_+/+	Erg_direct_+/+_(857g)	Erg_direct_+/+_(3290r)	2.55876	1	0.64581	1207
chr13:60936475-60936975	Ctla2a	0.243116	0.0848603	0.0206309	0.0206309	Elk3	FALSE	Elk3_direct_+/+	Elk3_direct_+/+_(1433g)	Elk3_direct_+/+_(3907r)	1.71845	1	0.837534	1208
chr9:96879001-96879501	Spsb4	0.0523086	0.493965	0.0258386	0.0258386	Tbx20	FALSE	Tbx20_direct_+/+	Tbx20_direct_+/+_(527g)	Tbx20_direct_+/+_(612r)	5.2032	1	0.685966	1209
chr12:75287979-75288479	Rhoj	0.0684855	0.31495	0.0215695	0.0215695	Ets1	FALSE	Ets1_direct_+/+	Ets1_direct_+/+_(1537g)	Ets1_direct_+/+_(5288r)	3.1414	1	0.957033	1210
chr4:155776375-155776875	Ssu72	0.085342	0.335347	0.0286192	0.0286192	Sox17	FALSE	Sox17_direct_+/+	Sox17_direct_+/+_(583g)	Sox17_direct_+/+_(653r)	4.34644	1	0.724035	1211
chr4:134532645-134533145	Mtfr1l	0.0871753	0.441048	0.0384485	0.0384485	Nkx2-5	FALSE	Nkx2-5_direct_+/+	Nkx2-5_direct_+/+_(676g)	Nkx2-5_direct_+/+_(900r)	4.85043	1	0.635858	1212
chr16:15637427-15637927	Mcm4	0.128029	0.123594	0.0158237	0.0158237	E2f1	FALSE	E2f1_direct_+/+	E2f1_direct_+/+_(233g)	E2f1_direct_+/+_(387r)	1.14273	1	0.456465	1213
chr17:12774638-12775138	Igf2r	0.0331729	0.514071	0.0170532	0.0170532	Nr2f2	FALSE	Nr2f2_direct_-/+	Nr2f2_direct_-/+_(240g)	Nr2f2_direct_-/+_(288r)	1.15451	-1	-0.521319	1214
chr1:150392759-150393259	Tpr	0.142074	0.382294	0.0543141	0.0543141	Fermt2	FALSE	Fermt2_direct_+/+	Fermt2_direct_+/+_(1085g)	Fermt2_direct_+/+_(1245r)	2.43737	1	0.695144	1215
chr7:141371918-141372418	Cd151	0.0169425	0.265125	0.00449189	0.00449189	Junb	FALSE	Junb_direct_+/+	Junb_direct_+/+_(436g)	Junb_direct_+/+_(571r)	3.65569	1	0.634531	1216
chr4:94669696-94670196	Caap1	0.100941	0.114314	0.011539	0.011539	Sox17	FALSE	Sox17_direct_+/+	Sox17_direct_+/+_(583g)	Sox17_direct_+/+_(653r)	2.48636	1	0.384584	1217
chr14:31232829-31233329	Stab1	0.0378961	0.22579	0.00855656	0.00855656	Sox17	FALSE	Sox17_direct_+/+	Sox17_direct_+/+_(583g)	Sox17_direct_+/+_(653r)	3.21742	1	0.842256	1218
chr5:38260254-38260754	Tmem128	0.0526629	0.340249	0.0179185	0.0179185	Elk3	FALSE	Elk3_direct_+/+	Elk3_direct_+/+_(1433g)	Elk3_direct_+/+_(3907r)	3.17767	1	0.6815	1219
chr5:123079744-123080244	Orai1	0.0843435	0.197655	0.0166709	0.0166709	Sox18	FALSE	Sox18_direct_+/+	Sox18_direct_+/+_(389g)	Sox18_direct_+/+_(484r)	3.49471	1	0.804944	1220
chr5:140611172-140611672	Chst12	0.00447791	-0.0730987	-0.000327329	0.000327329	Sox4	FALSE	Sox4_direct_+/-	Sox4_direct_+/-_(167g)	Sox4_direct_+/-_(194r)	0.193093	1	0.270629	1221
chr8:13170544-13171044	Adprhl1	0.0327515	0.523397	0.017142	0.017142	Nkx2-5	FALSE	Nkx2-5_direct_+/+	Nkx2-5_direct_+/+_(676g)	Nkx2-5_direct_+/+_(900r)	9.44301	1	0.822423	1222
chr11:65107660-65108160	Myocd	0.0359732	0.510358	0.0183592	0.0183592	Tbx20	FALSE	Tbx20_direct_+/+	Tbx20_direct_+/+_(527g)	Tbx20_direct_+/+_(612r)	8.7783	1	0.777517	1223
chr18:84823554-84824054	Cyb5a	0.0656567	-0.48545	-0.0318731	0.0318731	Nkx2-5	FALSE	Nkx2-5_direct_-/-	Nkx2-5_direct_-/-_(197g)	Nkx2-5_direct_-/-_(238r)	6.4471	-1	-0.667297	1224
chr3:89843165-89843665	She	0.0636284	0.19021	0.0121028	0.0121028	Ets1	FALSE	Ets1_direct_+/+	Ets1_direct_+/+_(1537g)	Ets1_direct_+/+_(5288r)	3.59137	1	0.956378	1225
chr4:86857336-86857836	Acer2	0.0680776	0.0840955	0.00572502	0.00572502	Ets1	FALSE	Ets1_direct_+/+	Ets1_direct_+/+_(1537g)	Ets1_direct_+/+_(5288r)	2.08857	1	0.6552	1226
chr17:34564713-34565213	Notch4	0.106392	0.270368	0.0287649	0.0287649	Foxo1	FALSE	Foxo1_direct_+/+	Foxo1_direct_+/+_(421g)	Foxo1_direct_+/+_(482r)	2.48662	1	0.781176	1227
chr14:34376921-34377421	Mmrn2	0.0932097	0.118617	0.0110562	0.0110562	Ets1	FALSE	Ets1_direct_+/+	Ets1_direct_+/+_(1537g)	Ets1_direct_+/+_(5288r)	2.86635	1	0.945255	1228
chr18:3563648-3564148	Cul2	0.0222757	0.337178	0.00751086	0.00751086	Mef2a	FALSE	Mef2a_direct_+/+	Mef2a_direct_+/+_(1065g)	Mef2a_direct_+/+_(1369r)	1.74246	1	0.530112	1229
chr11:29172490-29172990	Ppp4r3b	0.135956	0.103915	0.0141279	0.0141279	Fli1	FALSE	Fli1_direct_+/+	Fli1_direct_+/+_(1575g)	Fli1_direct_+/+_(5091r)	1.4077	1	0.631444	1230
chr14:55644234-55644734	Ripk3	0.152293	0.518718	0.0789969	0.0789969	Elk3	FALSE	Elk3_direct_+/+	Elk3_direct_+/+_(1433g)	Elk3_direct_+/+_(3907r)	2.56036	1	0.907429	1231
chr13:104635926-104636426	Adamts6	0.0236468	0.444458	0.01051	0.01051	Nkx2-5	FALSE	Nkx2-5_direct_+/+	Nkx2-5_direct_+/+_(676g)	Nkx2-5_direct_+/+_(900r)	4.3112	1	0.519231	1232
chr7:57311888-57312388	Gabrg3	0.161433	0.0624866	0.0100874	0.0100874	Mef2a	FALSE	Mef2a_direct_+/+	Mef2a_direct_+/+_(1065g)	Mef2a_direct_+/+_(1369r)	0.900343	1	0.104974	1233
chr2:36136363-36136863	Ndufa8	0.0780372	0.340901	0.026603	0.026603	Wt1	FALSE	Wt1_direct_-/+	Wt1_direct_-/+_(1384g)	Wt1_direct_-/+_(2658r)	3.56079	-1	-0.771625	1234
chr11:100389833-100390333	Acly	0.0642672	0.239088	0.0153655	0.0153655	Sox17	FALSE	Sox17_direct_+/+	Sox17_direct_+/+_(583g)	Sox17_direct_+/+_(653r)	3.75533	1	0.624752	1235
chr16:97819559-97820059	C2cd2	0.0953179	0.141211	0.0134599	0.0134599	Foxo1	FALSE	Foxo1_direct_+/+	Foxo1_direct_+/+_(421g)	Foxo1_direct_+/+_(482r)	1.25481	1	0.45685	1236
chr13:93236346-93236846	Homer1	0.0705357	0.459485	0.0324101	0.0324101	Nkx2-5	FALSE	Nkx2-5_direct_+/+	Nkx2-5_direct_+/+_(676g)	Nkx2-5_direct_+/+_(900r)	5.00907	1	0.630091	1237
chrX:153670364-153670864	Nbdy	0.215425	0.177519	0.0382419	0.0382419	Ets1	FALSE	Ets1_direct_+/+	Ets1_direct_+/+_(1537g)	Ets1_direct_+/+_(5288r)	1.00828	1	0.48239	1238
chr18:77555978-77556478	Rnf165	0.0680096	0.213994	0.0145536	0.0145536	Ets1	FALSE	Ets1_direct_+/+	Ets1_direct_+/+_(1537g)	Ets1_direct_+/+_(5288r)	2.08228	1	0.557119	1239
chr11:30885154-30885654	Chac2	0.144103	-0.0652343	-0.00940048	0.00940048	Kat5	FALSE	Kat5_direct_+/-	Kat5_direct_+/-_(67g)	Kat5_direct_+/-_(85r)	0.12333	1	0.155458	1240
chr2:29060197-29060697	Setx	0.0297383	0.0609163	0.00181155	0.00181155	Ets2	FALSE	Ets2_direct_+/+	Ets2_direct_+/+_(1084g)	Ets2_direct_+/+_(3569r)	0.824948	1	0.642681	1241
chr17:53623955-53624455	Kat2b	0.0340768	0.340016	0.0115866	0.0115866	Tbx20	FALSE	Tbx20_direct_+/+	Tbx20_direct_+/+_(527g)	Tbx20_direct_+/+_(612r)	3.36234	1	0.493649	1242
chr6:145942540-145943040	Sspn	0.0465597	0.542543	0.0252606	0.0252606	Tbx20	FALSE	Tbx20_direct_+/+	Tbx20_direct_+/+_(527g)	Tbx20_direct_+/+_(612r)	8.12109	1	0.75614	1243
chrX:167157597-167158097	Tmsb4x	0.131743	-0.0895144	-0.0117929	0.0117929	Ets2	FALSE	Ets2_direct_+/-	Ets2_direct_+/-_(147g)	Ets2_direct_+/-_(206r)	0.993062	1	0.869788	1244
chr16:11016214-11016714	Snn	0.0802401	0.176664	0.0141756	0.0141756	Foxo1	FALSE	Foxo1_direct_+/+	Foxo1_direct_+/+_(421g)	Foxo1_direct_+/+_(482r)	3.04752	1	0.446888	1245
chr10:52309073-52309573	Gopc	0.0923562	0.112307	0.0103723	0.0103723	Fli1	FALSE	Fli1_direct_+/+	Fli1_direct_+/+_(1575g)	Fli1_direct_+/+_(5091r)	1.36968	1	0.479228	1246
chr17:56139299-56139799	Stap2	0.0973871	0.176182	0.0171579	0.0171579	Sox17	FALSE	Sox17_direct_+/+	Sox17_direct_+/+_(583g)	Sox17_direct_+/+_(653r)	3.78661	1	0.858975	1247
chr6:112418985-112419485	Cav3	0.0736372	0.573294	0.0422158	0.0422158	Nkx2-5	FALSE	Nkx2-5_direct_+/+	Nkx2-5_direct_+/+_(676g)	Nkx2-5_direct_+/+_(900r)	6.21072	1	0.714107	1248
chr7:122020832-122021332	Ears2	0.0827352	0.534008	0.0441813	0.0441813	Nkx2-5	FALSE	Nkx2-5_direct_+/+	Nkx2-5_direct_+/+_(676g)	Nkx2-5_direct_+/+_(900r)	5.63379	1	0.583015	1249
chr10:93310805-93311305	Elk3	0.0458097	0.124816	0.00571776	0.00571776	Elk3	FALSE	Elk3_direct_+/+	Elk3_direct_+/+_(1433g)	Elk3_direct_+/+_(3907r)	6.50961	1	1	1250
chr6:72961950-72962450	Tmsb10	0.0620841	0.573219	0.0355878	0.0355878	Irf8	FALSE	Irf8_direct_+/+	Irf8_direct_+/+_(332g)	Irf8_direct_+/+_(366r)	1.88087	1	0.75717	1251
chr16:20140952-20141452	Parl	0.0573168	0.33957	0.0194631	0.0194631	Wt1	FALSE	Wt1_direct_-/+	Wt1_direct_-/+_(1384g)	Wt1_direct_-/+_(2658r)	1.73659	-1	-0.563242	1252
chr4:57833921-57834421	Txn1	0.101822	0.292625	0.0297957	0.0297957	Elk3	FALSE	Elk3_direct_+/+	Elk3_direct_+/+_(1433g)	Elk3_direct_+/+_(3907r)	3.10149	1	0.82543	1253
chr11:55405514-55406014	Atox1	0.0507994	0.367032	0.018645	0.018645	Sox17	FALSE	Sox17_direct_+/+	Sox17_direct_+/+_(583g)	Sox17_direct_+/+_(653r)	2.7222	1	0.663101	1254
chr10:52309073-52309573	Gopc	0.0923562	0.112307	0.0103723	0.0103723	Ets1	FALSE	Ets1_direct_+/+	Ets1_direct_+/+_(1537g)	Ets1_direct_+/+_(5288r)	1.36133	1	0.485084	1255
chr10:93124060-93124560	Elk3	0.0337908	0.161123	0.00544449	0.00544449	Elk3	FALSE	Elk3_direct_+/+	Elk3_direct_+/+_(1433g)	Elk3_direct_+/+_(3907r)	6.50961	1	1	1256
chr8:72219486-72219986	Tpm4	0.0436494	-0.176668	-0.00771146	0.00771146	Elk3	FALSE	Elk3_direct_+/-	Elk3_direct_+/-_(222g)	Elk3_direct_+/-_(309r)	1.47295	1	0.935851	1257
chr3:90540852-90541352	S100a16	0.105786	0.642742	0.067993	0.067993	Ets1	FALSE	Ets1_direct_+/+	Ets1_direct_+/+_(1537g)	Ets1_direct_+/+_(5288r)	3.60813	1	0.972	1258
chr11:110993619-110994119	Kcnj2	0.10607	0.255644	0.0271161	0.0271161	Ets2	FALSE	Ets2_direct_+/+	Ets2_direct_+/+_(1084g)	Ets2_direct_+/+_(3569r)	0.647162	1	0.745988	1259
chr5:118065439-118065939	Rnft2	0.0316299	0.0873925	0.00276421	0.00276421	Esrrg	FALSE	Esrrg_direct_+/+	Esrrg_direct_+/+_(172g)	Esrrg_direct_+/+_(256r)	2.40346	1	0.0978452	1260
chr8:11308329-11308829	Rab20	0.0501367	-0.164296	-0.00823724	0.00823724	Sox17	FALSE	Sox17_direct_-/-	Sox17_direct_-/-_(23g)	Sox17_direct_-/-_(24r)	2.04505	-1	-0.36048	1261
chr8:46236651-46237151	Slc25a4	0.0290925	0.511021	0.0148669	0.0148669	Nkx2-5	FALSE	Nkx2-5_direct_+/+	Nkx2-5_direct_+/+_(676g)	Nkx2-5_direct_+/+_(900r)	9.40273	1	0.862491	1262
chr9:50739193-50739693	Sdhd	0.116868	0.497999	0.0582001	0.0582001	Wt1	FALSE	Wt1_direct_-/+	Wt1_direct_-/+_(1384g)	Wt1_direct_-/+_(2658r)	3.66435	-1	-0.80346	1263
chr12:32279922-32280422	Pik3cg	0.059035	0.183471	0.0108312	0.0108312	Erg	FALSE	Erg_direct_+/+	Erg_direct_+/+_(857g)	Erg_direct_+/+_(3290r)	1.56762	1	0.795354	1264
chr10:102586084-102586584	Rassf9	0.156663	0.297259	0.0465694	0.0465694	Fli1	FALSE	Fli1_direct_+/+	Fli1_direct_+/+_(1575g)	Fli1_direct_+/+_(5091r)	0.839808	1	0.511274	1265
chr14:57033941-57034441	Gja3	0.099511	0.455511	0.0453283	0.0453283	Nkx2-5	FALSE	Nkx2-5_direct_+/+	Nkx2-5_direct_+/+_(676g)	Nkx2-5_direct_+/+_(900r)	3.95812	1	0.439207	1266
chr11:69221051-69221551	Trappc1	0.064319	0.443452	0.0285224	0.0285224	Tbx20	FALSE	Tbx20_direct_+/+	Tbx20_direct_+/+_(527g)	Tbx20_direct_+/+_(612r)	3.74969	1	0.621703	1267
chr7:127876723-127877223	Fus	0.0442817	0.139673	0.00618495	0.00618495	Ets1	FALSE	Ets1_direct_+/+	Ets1_direct_+/+_(1537g)	Ets1_direct_+/+_(5288r)	1.39359	1	0.63876	1268
chr1:172082516-172083016	Pea15a	0.0138547	0.361347	0.00500635	0.00500635	Elk3	FALSE	Elk3_direct_+/+	Elk3_direct_+/+_(1433g)	Elk3_direct_+/+_(3907r)	2.16498	1	0.814668	1269
chrX:135598062-135598562	Nxf7	0.0832293	0.428324	0.0356491	0.0356491	Mafg	FALSE	Mafg_direct_+/+	Mafg_direct_+/+_(21g)	Mafg_direct_+/+_(26r)	3.22206	1	0.368128	1270
chr12:3235093-3235593	Rab10	0.0381039	0.221859	0.00845369	0.00845369	Elk3	FALSE	Elk3_direct_+/+	Elk3_direct_+/+_(1433g)	Elk3_direct_+/+_(3907r)	0.777039	1	0.566213	1271
chr5:104112082-104112582	Sparcl1	0.101838	0.317329	0.0323161	0.0323161	Sox18	FALSE	Sox18_direct_+/+	Sox18_direct_+/+_(389g)	Sox18_direct_+/+_(484r)	2.89417	1	0.974361	1272
chr19:5457593-5458093	Ccdc85b	0.0662061	0.167905	0.0111164	0.0111164	Sox17	FALSE	Sox17_direct_+/+	Sox17_direct_+/+_(583g)	Sox17_direct_+/+_(653r)	3.90711	1	0.728176	1273
chr5:92682497-92682997	Stbd1	0.0695392	0.514212	0.0357579	0.0357579	Nkx2-5	FALSE	Nkx2-5_direct_+/+	Nkx2-5_direct_+/+_(676g)	Nkx2-5_direct_+/+_(900r)	6.0839	1	0.694217	1274
chr14:55656858-55657358	Fitm1	0.0718847	0.518911	0.0373018	0.0373018	Nkx2-5	FALSE	Nkx2-5_direct_+/+	Nkx2-5_direct_+/+_(676g)	Nkx2-5_direct_+/+_(900r)	6.53351	1	0.7515	1275
chr15:44619186-44619686	Ebag9	0.112551	0.215201	0.0242211	0.0242211	Hif1a	FALSE	Hif1a_direct_+/+	Hif1a_direct_+/+_(347g)	Hif1a_direct_+/+_(343r)	0.443865	1	0.276393	1276
chr7:15945702-15946202	Nop53	0.0956094	0.106799	0.010211	0.010211	Ets1	FALSE	Ets1_direct_+/+	Ets1_direct_+/+_(1537g)	Ets1_direct_+/+_(5288r)	1.33486	1	0.626352	1277
chr6:117916644-117917144	Hnrnpf	0.101647	0.321052	0.0326339	0.0326339	Elk3	FALSE	Elk3_direct_+/+	Elk3_direct_+/+_(1433g)	Elk3_direct_+/+_(3907r)	3.02013	1	0.750543	1278
chr19:37561487-37561987	Hhex	0.0855235	0.31389	0.026845	0.026845	Erg	FALSE	Erg_direct_+/+	Erg_direct_+/+_(857g)	Erg_direct_+/+_(3290r)	0.647573	1	0.917293	1279
chr7:108934097-108934597	Eif3f	0.141457	0.0978191	0.0138372	0.0138372	Elk3	FALSE	Elk3_direct_+/+	Elk3_direct_+/+_(1433g)	Elk3_direct_+/+_(3907r)	2.74015	1	0.719797	1280
chr1:92316367-92316867	Ndufa10	0.0725315	0.515495	0.0373897	0.0373897	Nkx2-5	FALSE	Nkx2-5_direct_+/+	Nkx2-5_direct_+/+_(676g)	Nkx2-5_direct_+/+_(900r)	6.359	1	0.804088	1281
chr8:78508521-78509021	Rbmxl1	0.0423614	0.334958	0.0141893	0.0141893	E2f1	FALSE	E2f1_direct_+/+	E2f1_direct_+/+_(233g)	E2f1_direct_+/+_(387r)	0.312565	1	0.347472	1282
chr2:112454914-112455414	Emc7	0.0824002	0.169313	0.0139514	0.0139514	Fermt2	FALSE	Fermt2_direct_+/+	Fermt2_direct_+/+_(1085g)	Fermt2_direct_+/+_(1245r)	2.29627	1	0.424692	1283
chr8:61664821-61665321	Palld	0.0302841	0.527573	0.0159771	0.0159771	Nkx2-5	FALSE	Nkx2-5_direct_+/+	Nkx2-5_direct_+/+_(676g)	Nkx2-5_direct_+/+_(900r)	8.33975	1	0.817075	1284
chr18:80332019-80332519	Kcng2	0.0491929	0.499368	0.0245653	0.0245653	Nkx2-5	FALSE	Nkx2-5_direct_+/+	Nkx2-5_direct_+/+_(676g)	Nkx2-5_direct_+/+_(900r)	5.69451	1	0.820273	1285
chr3:95588604-95589104	Ctsk	0.0756467	0.182423	0.0137997	0.0137997	Nfya	FALSE	Nfya_direct_+/+	Nfya_direct_+/+_(155g)	Nfya_direct_+/+_(183r)	0.167938	1	0.191372	1286
chr10:82178189-82178689	Zfp938	0.187754	-0.283475	-0.0532235	0.0532235	Fermt2	FALSE	Fermt2_direct_+/-	Fermt2_direct_+/-_(170g)	Fermt2_direct_+/-_(159r)	1.59104	1	0.271023	1287
chrX:73576740-73577240	Haus7	0.0938462	0.461837	0.0433417	0.0433417	Nkx2-5	FALSE	Nkx2-5_direct_+/+	Nkx2-5_direct_+/+_(676g)	Nkx2-5_direct_+/+_(900r)	4.48583	1	0.535321	1288
chr2:106652153-106652653	Mpped2	0.0539222	0.501521	0.0270431	0.0270431	Tbx20	FALSE	Tbx20_direct_+/+	Tbx20_direct_+/+_(527g)	Tbx20_direct_+/+_(612r)	5.3615	1	0.660943	1289
chr5:75668800-75669300	Kit	0.0579856	0.219392	0.0127216	0.0127216	Sox17	FALSE	Sox17_direct_+/+	Sox17_direct_+/+_(583g)	Sox17_direct_+/+_(653r)	3.84478	1	0.909873	1290
chr16:96145095-96145595	Sh3bgr	0.0237728	0.287986	0.00684624	0.00684624	Wt1	FALSE	Wt1_direct_-/+	Wt1_direct_-/+_(1384g)	Wt1_direct_-/+_(2658r)	10.4497	-1	-0.833864	1291
chr2:104491346-104491846	Hipk3	0.0442075	0.531446	0.0234939	0.0234939	Nkx2-5	FALSE	Nkx2-5_direct_+/+	Nkx2-5_direct_+/+_(676g)	Nkx2-5_direct_+/+_(900r)	5.94758	1	0.734637	1292
chr3:115646962-115647462	S1pr1	0.107789	0.536259	0.0578031	0.0578031	Ets1	FALSE	Ets1_direct_+/+	Ets1_direct_+/+_(1537g)	Ets1_direct_+/+_(5288r)	3.92248	1	0.663965	1293
chr12:81532615-81533115	Ttc9	0.0697098	0.362066	0.0252396	0.0252396	Elk3	FALSE	Elk3_direct_+/+	Elk3_direct_+/+_(1433g)	Elk3_direct_+/+_(3907r)	3.46982	1	0.934858	1294
chr6:72926686-72927186	Tmsb10	0.104011	0.525922	0.0547017	0.0547017	Atf3	FALSE	Atf3_direct_+/+	Atf3_direct_+/+_(192g)	Atf3_direct_+/+_(239r)	0.351809	1	0.509502	1295
chr1:87755807-87756307	Sag	0.0531746	0.0603159	0.00320727	0.00320727	Ets2	FALSE	Ets2_direct_+/+	Ets2_direct_+/+_(1084g)	Ets2_direct_+/+_(3569r)	0.476469	1	0.355217	1296
chr1:44147626-44148126	Tex30	0.098163	0.285223	0.0279983	0.0279983	Efemp2	FALSE	Efemp2_direct_-/+	Efemp2_direct_-/+_(502g)	Efemp2_direct_-/+_(640r)	0.916097	-1	-0.360846	1297
chr19:5661130-5661630	Sipa1	0.105282	-0.0965919	-0.0101693	0.0101693	Fli1	FALSE	Fli1_direct_+/-	Fli1_direct_+/-_(180g)	Fli1_direct_+/-_(245r)	1.93347	1	0.912851	1298
chr8:69749641-69750141	Zfp868	0.175369	0.111142	0.0194908	0.0194908	Nrf1	FALSE	Nrf1_direct_+/+	Nrf1_direct_+/+_(85g)	Nrf1_direct_+/+_(102r)	1.86759	1	0.190147	1299
chr13:49681774-49682274	Ogn	0.0833581	-0.445468	-0.0371333	0.0371333	Efemp2	FALSE	Efemp2_direct_+/-	Efemp2_direct_+/-_(481g)	Efemp2_direct_+/-_(584r)	2.37109	1	0.811188	1300
chrX:134307908-134308408	Cenpi	0.140438	0.245729	0.0345098	0.0345098	Fermt2	FALSE	Fermt2_direct_+/+	Fermt2_direct_+/+_(1085g)	Fermt2_direct_+/+_(1245r)	2.12342	1	0.382885	1301
chr6:36608237-36608737	Chrm2	0.0834211	0.486116	0.0405523	0.0405523	Nkx2-5	FALSE	Nkx2-5_direct_+/+	Nkx2-5_direct_+/+_(676g)	Nkx2-5_direct_+/+_(900r)	4.76931	1	0.575454	1302
chr13:81657617-81658117	Polr3g	0.0648437	0.419967	0.0272322	0.0272322	Hif1a	FALSE	Hif1a_direct_+/+	Hif1a_direct_+/+_(347g)	Hif1a_direct_+/+_(343r)	2.30299	1	0.45691	1303
chr6:29360136-29360636	Flnc	0.0603429	0.470728	0.0284051	0.0284051	Nkx2-5	FALSE	Nkx2-5_direct_+/+	Nkx2-5_direct_+/+_(676g)	Nkx2-5_direct_+/+_(900r)	7.03531	1	0.692536	1304
chr6:118985812-118986312	Cacna1c	0.0483051	0.507363	0.0245082	0.0245082	Tbx20	FALSE	Tbx20_direct_+/+	Tbx20_direct_+/+_(527g)	Tbx20_direct_+/+_(612r)	8.60646	1	0.75616	1305
chr10:102586084-102586584	Rassf9	0.156663	0.297259	0.0465694	0.0465694	Elk3	FALSE	Elk3_direct_+/+	Elk3_direct_+/+_(1433g)	Elk3_direct_+/+_(3907r)	0.966158	1	0.487301	1306
chr7:56019441-56019941	Herc2	0.204528	-0.0649008	-0.013274	0.013274	Klf7	FALSE	Klf7_direct_+/-	Klf7_direct_+/-_(811g)	Klf7_direct_+/-_(1178r)	0.586988	1	0.515596	1307
chr4:101254007-101254507	Jak1	0.0733838	0.429754	0.0315369	0.0315369	Erg	FALSE	Erg_direct_+/+	Erg_direct_+/+_(857g)	Erg_direct_+/+_(3290r)	3.13851	1	0.831868	1308
chr4:107962041-107962541	Cpt2	0.0627301	0.467534	0.0293285	0.0293285	Tbx20	FALSE	Tbx20_direct_+/+	Tbx20_direct_+/+_(527g)	Tbx20_direct_+/+_(612r)	3.91282	1	0.566913	1309
chr8:68878407-68878907	Lpl	0.0510696	0.558429	0.0285187	0.0285187	Nkx2-5	FALSE	Nkx2-5_direct_+/+	Nkx2-5_direct_+/+_(676g)	Nkx2-5_direct_+/+_(900r)	5.4314	1	0.733803	1310
chr9:29288172-29288672	Ntm	0.0310046	0.514536	0.015953	0.015953	Tbx20	FALSE	Tbx20_direct_+/+	Tbx20_direct_+/+_(527g)	Tbx20_direct_+/+_(612r)	2.39132	1	0.489153	1311
chr11:90520936-90521436	Tom1l1	0.0708853	0.368685	0.0261343	0.0261343	Tbx20	FALSE	Tbx20_direct_+/+	Tbx20_direct_+/+_(527g)	Tbx20_direct_+/+_(612r)	2.43509	1	0.423343	1312
chr11:49632071-49632571	Flt4	0.0342634	0.142255	0.00487415	0.00487415	Irf8	FALSE	Irf8_direct_+/+	Irf8_direct_+/+_(332g)	Irf8_direct_+/+_(366r)	0.959986	1	0.92206	1313
chr6:97144507-97145007	Eogt	0.0750875	0.0913507	0.0068593	0.0068593	Elk3	FALSE	Elk3_direct_+/+	Elk3_direct_+/+_(1433g)	Elk3_direct_+/+_(3907r)	2.23599	1	0.655958	1314
chr2:92742672-92743172	Chst1	0.100273	0.556853	0.0558374	0.0558374	Elk3	FALSE	Elk3_direct_+/+	Elk3_direct_+/+_(1433g)	Elk3_direct_+/+_(3907r)	2.0175	1	0.664254	1315
chr2:59266352-59266852	Pkp4	0.0604856	0.50894	0.0307835	0.0307835	Tbx20	FALSE	Tbx20_direct_+/+	Tbx20_direct_+/+_(527g)	Tbx20_direct_+/+_(612r)	5.37605	1	0.685471	1316
chr16:95862630-95863130	Ets2	0.101619	0.375341	0.0381416	0.0381416	Ets1	FALSE	Ets1_direct_+/+	Ets1_direct_+/+_(1537g)	Ets1_direct_+/+_(5288r)	2.42254	1	0.957344	1317
chr9:59353152-59353652	Arih1	0.0401738	-0.124746	-0.00501152	0.00501152	Fermt2	FALSE	Fermt2_direct_+/-	Fermt2_direct_+/-_(170g)	Fermt2_direct_+/-_(159r)	2.25148	1	0.428318	1318
chr4:62516009-62516509	Cdc26	0.0682093	0.259484	0.0176992	0.0176992	Fli1	FALSE	Fli1_direct_+/+	Fli1_direct_+/+_(1575g)	Fli1_direct_+/+_(5091r)	1.32383	1	0.498012	1319
chr3:106721587-106722087	Dram2	0.124282	0.341995	0.0425037	0.0425037	Wt1	FALSE	Wt1_direct_-/+	Wt1_direct_-/+_(1384g)	Wt1_direct_-/+_(2658r)	1.99532	-1	-0.374283	1320
chr5:32745683-32746183	Yes1	0.108689	0.150783	0.0163885	0.0163885	Ets1	FALSE	Ets1_direct_+/+	Ets1_direct_+/+_(1537g)	Ets1_direct_+/+_(5288r)	2.80907	1	0.880792	1321
chr3:16183035-16183535	Ythdf3	0.213999	0.24182	0.0517494	0.0517494	Fermt2	FALSE	Fermt2_direct_+/+	Fermt2_direct_+/+_(1085g)	Fermt2_direct_+/+_(1245r)	1.85973	1	0.399425	1322
chr1:44147626-44148126	Tex30	0.098163	0.285223	0.0279983	0.0279983	Fermt2	FALSE	Fermt2_direct_+/+	Fermt2_direct_+/+_(1085g)	Fermt2_direct_+/+_(1245r)	3.25936	1	0.588891	1323
chrX:75047307-75047807	Mpp1	0.202939	0.295241	0.059916	0.059916	Erg	FALSE	Erg_direct_+/+	Erg_direct_+/+_(857g)	Erg_direct_+/+_(3290r)	1.84172	1	0.784144	1324
chr10:59363922-59364422	P4ha1	0.0810074	-0.521692	-0.042261	0.042261	Tbx20	FALSE	Tbx20_direct_-/-	Tbx20_direct_-/-_(128g)	Tbx20_direct_-/-_(146r)	2.942	-1	-0.681995	1325
chrX:140956324-140956824	Psmd10	0.229396	0.0523155	0.0120009	0.0120009	Fermt2	FALSE	Fermt2_direct_+/+	Fermt2_direct_+/+_(1085g)	Fermt2_direct_+/+_(1245r)	0.892737	1	0.306156	1326
chr16:35438938-35439438	Pdia5	0.0475491	-0.446718	-0.021241	0.021241	Tbx20	FALSE	Tbx20_direct_-/-	Tbx20_direct_-/-_(128g)	Tbx20_direct_-/-_(146r)	3.40881	-1	-0.537919	1327
chr6:88812023-88812523	Podxl2	0.0326044	-0.0684398	-0.00223144	0.00223144	Ets1	FALSE	Ets1_direct_-/-	Ets1_direct_-/-_(224g)	Ets1_direct_-/-_(547r)	1.3812	-1	-0.37226	1328
chr16:85543457-85543957	Cyyr1	0.105841	0.484218	0.0512501	0.0512501	Ets1	FALSE	Ets1_direct_+/+	Ets1_direct_+/+_(1537g)	Ets1_direct_+/+_(5288r)	2.87699	1	0.949913	1329
chr2:29060197-29060697	Setx	0.0297383	0.0609163	0.00181155	0.00181155	Elk3	FALSE	Elk3_direct_+/+	Elk3_direct_+/+_(1433g)	Elk3_direct_+/+_(3907r)	0.807675	1	0.65331	1330
chr17:25064161-25064661	Tmem204	0.0990994	0.423411	0.0419597	0.0419597	Fli1	FALSE	Fli1_direct_+/+	Fli1_direct_+/+_(1575g)	Fli1_direct_+/+_(5091r)	2.0143	1	0.933027	1331
chr2:148857439-148857939	Cst3	0.0369179	0.401309	0.0148155	0.0148155	Nkx2-5	FALSE	Nkx2-5_direct_+/+	Nkx2-5_direct_+/+_(676g)	Nkx2-5_direct_+/+_(900r)	3.93635	1	0.617803	1332
chr7:128208130-128208630	Cox6a2	0.00429485	0.359643	0.00154461	0.00154461	Nkx2-5	FALSE	Nkx2-5_direct_+/+	Nkx2-5_direct_+/+_(676g)	Nkx2-5_direct_+/+_(900r)	10.9008	1	0.821754	1333
chrX:136255446-136255946	Bex1	0.067594	0.495693	0.0335059	0.0335059	Tead1	FALSE	Tead1_direct_+/+	Tead1_direct_+/+_(234g)	Tead1_direct_+/+_(255r)	0.374299	1	0.454473	1334
chr13:100103633-100104133	Smn1	0.203154	0.23594	0.0479321	0.0479321	Fli1	FALSE	Fli1_direct_+/+	Fli1_direct_+/+_(1575g)	Fli1_direct_+/+_(5091r)	1.61112	1	0.596339	1335
chr11:90677876-90678376	Tom1l1	0.091518	0.392193	0.0358927	0.0358927	Nkx2-5	FALSE	Nkx2-5_direct_+/+	Nkx2-5_direct_+/+_(676g)	Nkx2-5_direct_+/+_(900r)	4.14427	1	0.409166	1336
chr2:152142011-152142511	Tcf15	0.087112	0.210909	0.0183727	0.0183727	Elk3	FALSE	Elk3_direct_+/+	Elk3_direct_+/+_(1433g)	Elk3_direct_+/+_(3907r)	6.34787	1	0.958073	1337
chr12:106009971-106010471	Vrk1	0.0435514	0.300285	0.0130778	0.0130778	Phf5a	FALSE	Phf5a_direct_+/+	Phf5a_direct_+/+_(515g)	Phf5a_direct_+/+_(579r)	0.565689	1	0.438351	1338
chrX:153669076-153669576	Nbdy	0.146165	0.122139	0.0178525	0.0178525	Fli1	FALSE	Fli1_direct_+/+	Fli1_direct_+/+_(1575g)	Fli1_direct_+/+_(5091r)	1.3259	1	0.468548	1339
chr2:172440206-172440706	Rtf2	0.0487153	0.255388	0.0124413	0.0124413	Elk3	FALSE	Elk3_direct_+/+	Elk3_direct_+/+_(1433g)	Elk3_direct_+/+_(3907r)	2.80027	1	0.623616	1340
chr4:120229532-120230032	Foxo6	0.0857388	0.318653	0.027321	0.027321	Fosb	FALSE	Fosb_direct_+/+	Fosb_direct_+/+_(493g)	Fosb_direct_+/+_(688r)	1.88472	1	0.55623	1341
chr2:15054969-15055469	Arl5b	0.0913125	-0.450286	-0.0411167	0.0411167	Klf4	FALSE	Klf4_direct_+/-	Klf4_direct_+/-_(435g)	Klf4_direct_+/-_(582r)	2.53066	1	0.656419	1342
chr10:118858647-118859147	Dyrk2	0.0592165	0.477135	0.0282543	0.0282543	Nkx2-5	FALSE	Nkx2-5_direct_+/+	Nkx2-5_direct_+/+_(676g)	Nkx2-5_direct_+/+_(900r)	5.10477	1	0.656414	1343
chr7:140946974-140947474	Ifitm3	0.0994506	0.646572	0.0643019	0.0643019	Ets1	FALSE	Ets1_direct_+/+	Ets1_direct_+/+_(1537g)	Ets1_direct_+/+_(5288r)	3.4137	1	0.895292	1344
chr2:91971910-91972410	Dgkz	0.0886406	0.102208	0.00905981	0.00905981	Ets2	FALSE	Ets2_direct_+/+	Ets2_direct_+/+_(1084g)	Ets2_direct_+/+_(3569r)	1.50402	1	0.673531	1345
chr19:5827309-5827809	Cdc42ep2	0.0799673	-0.548052	-0.0438263	0.0438263	Nkx2-5	FALSE	Nkx2-5_direct_-/-	Nkx2-5_direct_-/-_(197g)	Nkx2-5_direct_-/-_(238r)	5.47951	-1	-0.720774	1346
chr7:42642379-42642879	Zfp977	0.256598	0.0815103	0.0209153	0.0209153	Tbpl1	FALSE	Tbpl1_direct_-/+	Tbpl1_direct_-/+_(37g)	Tbpl1_direct_-/+_(41r)	0.700705	-1	-0.0744616	1347
chr4:156109657-156110157	Sdf4	0.0252319	0.0966918	0.00243972	0.00243972	Smarcc2	FALSE	Smarcc2_direct_+/+	Smarcc2_direct_+/+_(230g)	Smarcc2_direct_+/+_(255r)	0.483866	1	0.267391	1348
chr18:16690682-16691182	Cdh2	0.0575642	0.479394	0.0275959	0.0275959	Nkx2-5	FALSE	Nkx2-5_direct_+/+	Nkx2-5_direct_+/+_(676g)	Nkx2-5_direct_+/+_(900r)	8.48452	1	0.848436	1349
chrX:136306187-136306687	Tceal9	0.0396005	0.0579107	0.0022933	0.0022933	Tead1	FALSE	Tead1_direct_+/+	Tead1_direct_+/+_(234g)	Tead1_direct_+/+_(255r)	1.45475	1	0.482816	1350
chr14:37134844-37135344	Ghitm	0.158427	0.402351	0.0637434	0.0637434	Wt1	FALSE	Wt1_direct_-/+	Wt1_direct_-/+_(1384g)	Wt1_direct_-/+_(2658r)	2.75326	-1	-0.771297	1351
chrX:20062124-20062624	Chst7	0.22801	0.155201	0.0353872	0.0353872	Ets2	FALSE	Ets2_direct_+/+	Ets2_direct_+/+_(1084g)	Ets2_direct_+/+_(3569r)	0.683182	1	0.764787	1352
chr4:25281483-25281983	Ufl1	0.204506	0.0849653	0.0173759	0.0173759	Fermt2	FALSE	Fermt2_direct_+/+	Fermt2_direct_+/+_(1085g)	Fermt2_direct_+/+_(1245r)	0.856999	1	0.343831	1353
chr9:108626524-108627024	Slc25a20	0.0578672	0.345581	0.0199978	0.0199978	Nkx2-5	FALSE	Nkx2-5_direct_+/+	Nkx2-5_direct_+/+_(676g)	Nkx2-5_direct_+/+_(900r)	4.29857	1	0.444954	1354
chr10:110088457-110088957	Nav3	0.0464396	0.0705307	0.00327542	0.00327542	Sox17	FALSE	Sox17_direct_+/+	Sox17_direct_+/+_(583g)	Sox17_direct_+/+_(653r)	5.2443	1	0.918241	1355
chr7:139245199-139245699	Inpp5a	0.0399577	0.55394	0.0221342	0.0221342	Tbx20	FALSE	Tbx20_direct_+/+	Tbx20_direct_+/+_(527g)	Tbx20_direct_+/+_(612r)	7.48823	1	0.660869	1356
chr10:3391035-3391535	Ppp1r14c	0.0405068	0.522276	0.0211557	0.0211557	Tbx20	FALSE	Tbx20_direct_+/+	Tbx20_direct_+/+_(527g)	Tbx20_direct_+/+_(612r)	7.12039	1	0.748666	1357
chr10:68541556-68542056	Cabcoco1	0.103156	0.444937	0.0458978	0.0458978	Nr2f2	FALSE	Nr2f2_direct_-/+	Nr2f2_direct_-/+_(240g)	Nr2f2_direct_-/+_(288r)	0.540855	-1	-0.425819	1358
chr2:152669305-152669805	Rem1	0.0829816	-0.574618	-0.0476827	0.0476827	Efemp2	FALSE	Efemp2_direct_+/-	Efemp2_direct_+/-_(481g)	Efemp2_direct_+/-_(584r)	2.73739	1	0.811086	1359
chr9:75221810-75222310	Gnb5	0.0528048	0.492438	0.0260031	0.0260031	Nkx2-5	FALSE	Nkx2-5_direct_+/+	Nkx2-5_direct_+/+_(676g)	Nkx2-5_direct_+/+_(900r)	5.47379	1	0.58914	1360
chr9:122922840-122923340	Zkscan7	0.0931104	-0.0772579	-0.00719352	0.00719352	Sox13	FALSE	Sox13_direct_-/-	Sox13_direct_-/-_(29g)	Sox13_direct_-/-_(49r)	0.391763	-1	-0.128608	1361
chr9:5308396-5308896	Casp4	0.28341	0.46376	0.131434	0.131434	Elk3	FALSE	Elk3_direct_+/+	Elk3_direct_+/+_(1433g)	Elk3_direct_+/+_(3907r)	1.19442	1	0.872021	1362
chr1:52250797-52251297	Stat1	0.0271844	-0.467705	-0.0127143	0.0127143	Nkx2-5	FALSE	Nkx2-5_direct_-/-	Nkx2-5_direct_-/-_(197g)	Nkx2-5_direct_-/-_(238r)	2.29789	-1	-0.618119	1363
chr3:82057279-82057779	Gucy1b1	0.0492543	0.379758	0.0187048	0.0187048	Nkx2-5	FALSE	Nkx2-5_direct_+/+	Nkx2-5_direct_+/+_(676g)	Nkx2-5_direct_+/+_(900r)	4.28483	1	0.540072	1364
chr18:16806704-16807204	Cdh2	0.0343162	0.517268	0.0177507	0.0177507	Nkx2-5	FALSE	Nkx2-5_direct_+/+	Nkx2-5_direct_+/+_(676g)	Nkx2-5_direct_+/+_(900r)	8.48452	1	0.848436	1365
chr1:153599471-153599971	Rgs16	0.0889469	0.212913	0.018938	0.018938	Ets1	FALSE	Ets1_direct_+/+	Ets1_direct_+/+_(1537g)	Ets1_direct_+/+_(5288r)	1.9603	1	0.909688	1366
chr4:148008287-148008787	Nppb	0.0299095	0.493513	0.0147607	0.0147607	Nkx2-5	FALSE	Nkx2-5_direct_+/+	Nkx2-5_direct_+/+_(676g)	Nkx2-5_direct_+/+_(900r)	5.05248	1	0.455467	1367
chr12:32378701-32379201	Ccdc71l	0.207642	0.16269	0.0337813	0.0337813	Fli1	FALSE	Fli1_direct_+/+	Fli1_direct_+/+_(1575g)	Fli1_direct_+/+_(5091r)	1.5032	1	0.568344	1368
chr17:24894991-24895491	Nubp2	0.106578	0.212678	0.0226668	0.0226668	Fli1	FALSE	Fli1_direct_+/+	Fli1_direct_+/+_(1575g)	Fli1_direct_+/+_(5091r)	1.23946	1	0.487115	1369
chr2:155729121-155729621	Eif6	0.124281	0.174627	0.0217028	0.0217028	Elk3	FALSE	Elk3_direct_+/+	Elk3_direct_+/+_(1433g)	Elk3_direct_+/+_(3907r)	2.50883	1	0.820592	1370
chr1:106549089-106549589	Bcl2	0.0313063	0.198487	0.00621389	0.00621389	Fli1	FALSE	Fli1_direct_+/+	Fli1_direct_+/+_(1575g)	Fli1_direct_+/+_(5091r)	1.58679	1	0.622738	1371
chr12:85093799-85094299	Eif2b2	0.0213748	0.127176	0.00271836	0.00271836	Foxo1	FALSE	Foxo1_direct_+/+	Foxo1_direct_+/+_(421g)	Foxo1_direct_+/+_(482r)	4.92073	1	0.665026	1372
chr3:41607080-41607580	D3Ertd751e	0.0687437	0.430335	0.0295829	0.0295829	Nkx2-5	FALSE	Nkx2-5_direct_+/+	Nkx2-5_direct_+/+_(676g)	Nkx2-5_direct_+/+_(900r)	3.16036	1	0.524612	1373
chr2:163218504-163219004	Jph2	0.0574074	0.51248	0.0294202	0.0294202	Nkx2-5	FALSE	Nkx2-5_direct_+/+	Nkx2-5_direct_+/+_(676g)	Nkx2-5_direct_+/+_(900r)	7.2386	1	0.747258	1374
chr12:85348423-85348923	Eif2b2	0.0613083	0.12936	0.00793086	0.00793086	Sox17	FALSE	Sox17_direct_+/+	Sox17_direct_+/+_(583g)	Sox17_direct_+/+_(653r)	4.49376	1	0.690318	1375
chr2:144101525-144102025	Rrbp1	0.052365	-0.543059	-0.0284373	0.0284373	Nkx2-5	FALSE	Nkx2-5_direct_-/-	Nkx2-5_direct_-/-_(197g)	Nkx2-5_direct_-/-_(238r)	6.27198	-1	-0.775802	1376
chr8:71395653-71396153	Nr2f6	0.0653855	0.317486	0.020759	0.020759	Foxo1	FALSE	Foxo1_direct_+/+	Foxo1_direct_+/+_(421g)	Foxo1_direct_+/+_(482r)	4.86163	1	0.499839	1377
chr4:118409182-118409682	Tie1	0.137226	0.160122	0.0219729	0.0219729	Ets1	FALSE	Ets1_direct_+/+	Ets1_direct_+/+_(1537g)	Ets1_direct_+/+_(5288r)	2.19608	1	0.928341	1378
chr18:23754179-23754679	Mapre2	0.0416034	0.442765	0.0184205	0.0184205	Nkx2-5	FALSE	Nkx2-5_direct_+/+	Nkx2-5_direct_+/+_(676g)	Nkx2-5_direct_+/+_(900r)	6.95899	1	0.723272	1379
chr8:26239714-26240214	Hook3	0.118718	0.480887	0.05709	0.05709	Fli1	FALSE	Fli1_direct_+/+	Fli1_direct_+/+_(1575g)	Fli1_direct_+/+_(5091r)	1.79107	1	0.749413	1380
chr6:112404990-112405490	Cav3	0.0655784	0.497832	0.032647	0.032647	Nkx2-5	FALSE	Nkx2-5_direct_+/+	Nkx2-5_direct_+/+_(676g)	Nkx2-5_direct_+/+_(900r)	6.21072	1	0.714107	1381
chr7:144417517-144418017	Cttn	0.0935354	0.325364	0.0304331	0.0304331	Junb	FALSE	Junb_direct_+/+	Junb_direct_+/+_(436g)	Junb_direct_+/+_(571r)	2.09956	1	0.524605	1382
chr10:52309073-52309573	Dcbld1	0.0913153	0.238487	0.0217775	0.0217775	Elk3	FALSE	Elk3_direct_+/+	Elk3_direct_+/+_(1433g)	Elk3_direct_+/+_(3907r)	1.29555	1	0.888845	1383
chr17:56251119-56251619	Tnfaip8l1	0.152861	0.292258	0.044675	0.044675	Fli1	FALSE	Fli1_direct_+/+	Fli1_direct_+/+_(1575g)	Fli1_direct_+/+_(5091r)	1.8505	1	0.886306	1384
chr6:146751589-146752089	Ppfibp1	0.0519533	-0.535727	-0.0278328	0.0278328	Tbx20	FALSE	Tbx20_direct_-/-	Tbx20_direct_-/-_(128g)	Tbx20_direct_-/-_(146r)	5.55513	-1	-0.724755	1385
chr14:30425385-30425885	Tkt	0.104158	-0.155158	-0.0161608	0.0161608	Elk3	FALSE	Elk3_direct_+/-	Elk3_direct_+/-_(222g)	Elk3_direct_+/-_(309r)	3.05891	1	0.92469	1386
chr10:3416763-3417263	Ppp1r14c	0.0311906	0.514434	0.0160455	0.0160455	Tbx20	FALSE	Tbx20_direct_+/+	Tbx20_direct_+/+_(527g)	Tbx20_direct_+/+_(612r)	7.12039	1	0.748666	1387
chr11:115427802-115428302	Nt5c	0.111732	0.285487	0.031898	0.031898	Irf8	FALSE	Irf8_direct_+/+	Irf8_direct_+/+_(332g)	Irf8_direct_+/+_(366r)	1.86105	1	0.63055	1388
chr5:66747851-66748351	Limch1	0.0586294	-0.10462	-0.00613382	0.00613382	Sox17	FALSE	Sox17_direct_+/-	Sox17_direct_+/-_(122g)	Sox17_direct_+/-_(124r)	3.0345	1	0.876958	1389
chr9:108569764-108570264	Impdh2	0.0746999	-0.27481	-0.0205283	0.0205283	Elk3	FALSE	Elk3_direct_+/-	Elk3_direct_+/-_(222g)	Elk3_direct_+/-_(309r)	2.10847	1	0.742049	1390
chr11:79055894-79056394	Nos2	0.0457935	0.377905	0.0173056	0.0173056	Sox17	FALSE	Sox17_direct_+/+	Sox17_direct_+/+_(583g)	Sox17_direct_+/+_(653r)	3.46863	1	0.781152	1391
chr13:69809699-69810199	Med10	0.109898	0.174215	0.0191458	0.0191458	Ets2	FALSE	Ets2_direct_+/+	Ets2_direct_+/+_(1084g)	Ets2_direct_+/+_(3569r)	1.46947	1	0.74872	1392
chr7:126668553-126669053	Eif3c	0.0942054	0.295314	0.0278202	0.0278202	Ets1	FALSE	Ets1_direct_+/+	Ets1_direct_+/+_(1537g)	Ets1_direct_+/+_(5288r)	1.5379	1	0.733922	1393
chr8:22653196-22653696	Vdac3	0.0835633	0.47511	0.0397018	0.0397018	Hes1	FALSE	Hes1_direct_-/+	Hes1_direct_-/+_(273g)	Hes1_direct_-/+_(298r)	0.98373	-1	-0.707639	1394
chr7:140946974-140947474	Ric8a	0.0967227	0.265954	0.0257238	0.0257238	Foxo1	FALSE	Foxo1_direct_+/+	Foxo1_direct_+/+_(421g)	Foxo1_direct_+/+_(482r)	1.13486	1	0.453129	1395
chr19:3945965-3946465	Ndufv1	0.062701	0.485381	0.0304339	0.0304339	Nkx2-5	FALSE	Nkx2-5_direct_+/+	Nkx2-5_direct_+/+_(676g)	Nkx2-5_direct_+/+_(900r)	6.5203	1	0.815283	1396
chr14:47649637-47650137	Ktn1	0.0985071	0.375172	0.0369571	0.0369571	Mef2a	FALSE	Mef2a_direct_+/+	Mef2a_direct_+/+_(1065g)	Mef2a_direct_+/+_(1369r)	2.85261	1	0.626829	1397
chr9:73966053-73966553	Unc13c	0.0931405	0.382262	0.0356041	0.0356041	Nkx2-5	FALSE	Nkx2-5_direct_+/+	Nkx2-5_direct_+/+_(676g)	Nkx2-5_direct_+/+_(900r)	3.22006	1	0.48108	1398
chr2:124719979-124720479	Sema6d	0.0505687	0.159111	0.00804606	0.00804606	Ets1	FALSE	Ets1_direct_+/+	Ets1_direct_+/+_(1537g)	Ets1_direct_+/+_(5288r)	2.072	1	0.891646	1399
chr1:72583065-72583565	Smarcal1	0.0480065	0.0997482	0.00478856	0.00478856	Smarcc2	FALSE	Smarcc2_direct_+/+	Smarcc2_direct_+/+_(230g)	Smarcc2_direct_+/+_(255r)	0.492056	1	0.214951	1400
chr6:88812023-88812523	Podxl2	0.0326044	-0.0684398	-0.00223144	0.00223144	Fli1	FALSE	Fli1_direct_-/-	Fli1_direct_-/-_(280g)	Fli1_direct_-/-_(409r)	1.31214	-1	-0.36588	1401
chr19:40307569-40308069	Pdlim1	0.0457887	0.170727	0.00781738	0.00781738	Elk3	FALSE	Elk3_direct_+/+	Elk3_direct_+/+_(1433g)	Elk3_direct_+/+_(3907r)	1.57242	1	0.475337	1402
chrX:151344093-151344593	Fam120c	0.231888	-0.126438	-0.0293195	0.0293195	Chd1	FALSE	Chd1_direct_-/-	Chd1_direct_-/-_(174g)	Chd1_direct_-/-_(337r)	0.116311	-1	-0.0630471	1403
chr6:48700150-48700650	Gimap1	0.05705	0.265035	0.0151202	0.0151202	Ets1	FALSE	Ets1_direct_+/+	Ets1_direct_+/+_(1537g)	Ets1_direct_+/+_(5288r)	2.77903	1	0.959441	1404
chr8:72584356-72584856	Tmem38a	0.0896391	0.497992	0.0446396	0.0446396	Nkx2-5	FALSE	Nkx2-5_direct_+/+	Nkx2-5_direct_+/+_(676g)	Nkx2-5_direct_+/+_(900r)	5.5184	1	0.611691	1405
chr3:117360007-117360507	Plppr4	0.270997	0.134685	0.0364991	0.0364991	Esrra	FALSE	Esrra_direct_+/+	Esrra_direct_+/+_(291g)	Esrra_direct_+/+_(415r)	0.355159	1	0.170793	1406
chr3:127552832-127553332	Larp7	0.076497	0.359848	0.0275273	0.0275273	Wt1	FALSE	Wt1_direct_-/+	Wt1_direct_-/+_(1384g)	Wt1_direct_-/+_(2658r)	2.20195	-1	-0.561826	1407
chr14:69830542-69831042	Rhobtb2	0.0624955	0.405015	0.0253116	0.0253116	Nkx2-5	FALSE	Nkx2-5_direct_+/+	Nkx2-5_direct_+/+_(676g)	Nkx2-5_direct_+/+_(900r)	4.66214	1	0.470874	1408
chr2:114057370-114057870	Actc1	0.0449775	0.530376	0.023855	0.023855	Nkx2-5	FALSE	Nkx2-5_direct_+/+	Nkx2-5_direct_+/+_(676g)	Nkx2-5_direct_+/+_(900r)	8.67916	1	0.851892	1409
chr17:40904803-40905303	Cenpq	0.158125	-0.24861	-0.0393115	0.0393115	Klf7	FALSE	Klf7_direct_+/-	Klf7_direct_+/-_(811g)	Klf7_direct_+/-_(1178r)	1.29979	1	0.647459	1410
chr8:85220936-85221436	Orc6	0.0670974	0.253294	0.0169954	0.0169954	Elk3	FALSE	Elk3_direct_+/+	Elk3_direct_+/+_(1433g)	Elk3_direct_+/+_(3907r)	3.23125	1	0.742161	1411
chr5:21786500-21787000	Pmpcb	0.0964699	0.542174	0.0523035	0.0523035	Wt1	FALSE	Wt1_direct_-/+	Wt1_direct_-/+_(1384g)	Wt1_direct_-/+_(2658r)	3.35398	-1	-0.762601	1412
chr14:37134844-37135344	Ghitm	0.158427	0.402351	0.0637434	0.0637434	Hes1	FALSE	Hes1_direct_-/+	Hes1_direct_-/+_(273g)	Hes1_direct_-/+_(298r)	1.23594	-1	-0.715165	1413
chr6:17359136-17359636	Cav2	0.0671067	0.106981	0.00717913	0.00717913	Sox17	FALSE	Sox17_direct_+/+	Sox17_direct_+/+_(583g)	Sox17_direct_+/+_(653r)	2.83504	1	0.890051	1414
chr6:125476087-125476587	Cd9	0.0261904	0.138981	0.00363998	0.00363998	Sox17	FALSE	Sox17_direct_+/+	Sox17_direct_+/+_(583g)	Sox17_direct_+/+_(653r)	3.51675	1	0.846014	1415
chr4:62570003-62570503	Rgs3	0.0667986	-0.420852	-0.0281123	0.0281123	Nkx2-5	FALSE	Nkx2-5_direct_-/-	Nkx2-5_direct_-/-_(197g)	Nkx2-5_direct_-/-_(238r)	5.00076	-1	-0.634168	1416
chr12:75309663-75310163	Rhoj	0.137943	0.47049	0.0649009	0.0649009	Erg	FALSE	Erg_direct_+/+	Erg_direct_+/+_(857g)	Erg_direct_+/+_(3290r)	2.26712	1	0.915682	1417
chr4:47603673-47604173	Sec61b	0.0926635	-0.544505	-0.0504558	0.0504558	Tbx20	FALSE	Tbx20_direct_-/-	Tbx20_direct_-/-_(128g)	Tbx20_direct_-/-_(146r)	4.75195	-1	-0.662564	1418
chr7:25706557-25707057	Tgfb1	0.0853018	-0.0719231	-0.00613517	0.00613517	Ets1	FALSE	Ets1_direct_+/-	Ets1_direct_+/-_(216g)	Ets1_direct_+/-_(326r)	2.13798	1	0.945507	1419
chr3:89349968-89350468	Efna1	0.105372	0.257075	0.0270885	0.0270885	Ets1	FALSE	Ets1_direct_+/+	Ets1_direct_+/+_(1537g)	Ets1_direct_+/+_(5288r)	3.41635	1	0.905751	1420
chr18:35707623-35708123	Ecscr	0.0527777	0.184278	0.00972576	0.00972576	Ets1	FALSE	Ets1_direct_+/+	Ets1_direct_+/+_(1537g)	Ets1_direct_+/+_(5288r)	2.96684	1	0.962456	1421
chr4:11253933-11254433	Ccne2	0.103884	0.269731	0.0280208	0.0280208	E2f1	FALSE	E2f1_direct_+/+	E2f1_direct_+/+_(233g)	E2f1_direct_+/+_(387r)	2.5926	1	0.487859	1422
chr15:89074182-89074682	Mov10l1	0.0710126	0.515051	0.0365751	0.0365751	Nkx2-5	FALSE	Nkx2-5_direct_+/+	Nkx2-5_direct_+/+_(676g)	Nkx2-5_direct_+/+_(900r)	5.50438	1	0.64829	1423
chr5:30912730-30913230	Emilin1	0.109039	0.501745	0.0547099	0.0547099	Sox17	FALSE	Sox17_direct_+/+	Sox17_direct_+/+_(583g)	Sox17_direct_+/+_(653r)	2.02963	1	0.807142	1424
chr9:21321529-21322029	Dnm2	0.0725814	0.088923	0.00645415	0.00645415	Ets1	FALSE	Ets1_direct_+/+	Ets1_direct_+/+_(1537g)	Ets1_direct_+/+_(5288r)	2.15042	1	0.579235	1425
chr4:135972402-135972902	Lypla2	0.0570036	0.182432	0.0103993	0.0103993	Elk3	FALSE	Elk3_direct_+/+	Elk3_direct_+/+_(1433g)	Elk3_direct_+/+_(3907r)	2.55684	1	0.397981	1426
chr16:30587467-30587967	Fam43a	0.0450249	-0.150789	-0.00678925	0.00678925	Fli1	FALSE	Fli1_direct_+/-	Fli1_direct_+/-_(180g)	Fli1_direct_+/-_(245r)	1.75065	1	0.932498	1427
chr5:147036137-147036637	Polr1d	0.131258	0.168927	0.022173	0.022173	Elk3	FALSE	Elk3_direct_+/+	Elk3_direct_+/+_(1433g)	Elk3_direct_+/+_(3907r)	3.46237	1	0.78772	1428
chr11:115403577-115404077	Sumo2	0.0696235	0.297293	0.0206985	0.0206985	Elk3	FALSE	Elk3_direct_+/+	Elk3_direct_+/+_(1433g)	Elk3_direct_+/+_(3907r)	2.82403	1	0.759453	1429
chr1:133493344-133493844	Snrpe	0.0700855	0.379718	0.0266128	0.0266128	Sox17	FALSE	Sox17_direct_+/+	Sox17_direct_+/+_(583g)	Sox17_direct_+/+_(653r)	1.79587	1	0.601372	1430
chr5:123079744-123080244	Orai1	0.0843435	0.197655	0.0166709	0.0166709	Sox17	FALSE	Sox17_direct_+/+	Sox17_direct_+/+_(583g)	Sox17_direct_+/+_(653r)	3.08593	1	0.754531	1431
chr18:84808800-84809300	Cyb5a	0.0707333	-0.474649	-0.0335735	0.0335735	Nkx2-5	FALSE	Nkx2-5_direct_-/-	Nkx2-5_direct_-/-_(197g)	Nkx2-5_direct_-/-_(238r)	6.4471	-1	-0.667297	1432
chr5:76529073-76529573	Cep135	0.148085	0.302305	0.0447667	0.0447667	Fermt2	FALSE	Fermt2_direct_+/+	Fermt2_direct_+/+_(1085g)	Fermt2_direct_+/+_(1245r)	2.85239	1	0.477246	1433
chr18:58713915-58714415	Adamts19	0.0604614	0.516916	0.0312535	0.0312535	Mef2a	FALSE	Mef2a_direct_+/+	Mef2a_direct_+/+_(1065g)	Mef2a_direct_+/+_(1369r)	1.47342	1	0.431846	1434
chr3:106547384-106547884	Lrif1	0.267734	0.184285	0.0493392	0.0493392	Mef2c	FALSE	Mef2c_direct_+/+	Mef2c_direct_+/+_(956g)	Mef2c_direct_+/+_(1205r)	0.600755	1	0.285538	1435
chr7:121981454-121981954	Gga2	0.091516	-0.301438	-0.0275864	0.0275864	Efemp2	FALSE	Efemp2_direct_+/-	Efemp2_direct_+/-_(481g)	Efemp2_direct_+/-_(584r)	2.17016	1	0.550795	1436
chr9:65032425-65032925	Ints14	0.0423816	0.0889236	0.00376872	0.00376872	Elk3	FALSE	Elk3_direct_+/+	Elk3_direct_+/+_(1433g)	Elk3_direct_+/+_(3907r)	3.19018	1	0.481114	1437
chr8:124230423-124230923	Pgbd5	0.0452962	0.248705	0.0112654	0.0112654	Nkx2-5	FALSE	Nkx2-5_direct_+/+	Nkx2-5_direct_+/+_(676g)	Nkx2-5_direct_+/+_(900r)	2.86424	1	0.328615	1438
chr5:32594273-32594773	Yes1	0.0759898	0.169289	0.0128642	0.0128642	Ets1	FALSE	Ets1_direct_+/+	Ets1_direct_+/+_(1537g)	Ets1_direct_+/+_(5288r)	2.80907	1	0.880792	1439
chr11:99042988-99043488	Igfbp4	0.0673168	0.559922	0.0376921	0.0376921	Ets2	FALSE	Ets2_direct_+/+	Ets2_direct_+/+_(1084g)	Ets2_direct_+/+_(3569r)	0.666038	1	0.739317	1440
chr2:85001642-85002142	Slc43a3	0.0623927	0.111474	0.00695514	0.00695514	Erg	FALSE	Erg_direct_+/+	Erg_direct_+/+_(857g)	Erg_direct_+/+_(3290r)	3.16407	1	0.867437	1441
chrX:73666219-73666719	Idh3g	0.0165625	0.529926	0.00877689	0.00877689	Nkx2-5	FALSE	Nkx2-5_direct_+/+	Nkx2-5_direct_+/+_(676g)	Nkx2-5_direct_+/+_(900r)	10.4338	1	0.784649	1442
chr11:78934943-78935443	Nos2	0.0659536	0.52302	0.0344951	0.0344951	Sox17	FALSE	Sox17_direct_+/+	Sox17_direct_+/+_(583g)	Sox17_direct_+/+_(653r)	3.46863	1	0.781152	1443
chr7:126668553-126669053	Eif3c	0.0942054	0.295314	0.0278202	0.0278202	Fli1	FALSE	Fli1_direct_+/+	Fli1_direct_+/+_(1575g)	Fli1_direct_+/+_(5091r)	1.50413	1	0.741385	1444
chr10:52272965-52273465	Dcbld1	0.175338	0.280836	0.0492413	0.0492413	Elk3	FALSE	Elk3_direct_+/+	Elk3_direct_+/+_(1433g)	Elk3_direct_+/+_(3907r)	1.29555	1	0.888845	1445
chr18:5074818-5075318	Svil	0.0315853	0.476999	0.0150662	0.0150662	Nkx2-5	FALSE	Nkx2-5_direct_+/+	Nkx2-5_direct_+/+_(676g)	Nkx2-5_direct_+/+_(900r)	9.85536	1	0.801112	1446
chr4:155487643-155488143	Gnb1	0.0916483	0.361435	0.0331249	0.0331249	Sox17	FALSE	Sox17_direct_+/+	Sox17_direct_+/+_(583g)	Sox17_direct_+/+_(653r)	4.17596	1	0.735316	1447
chr7:90476024-90476524	Crebzf	0.120042	-0.363119	-0.0435895	0.0435895	Klf4	FALSE	Klf4_direct_+/-	Klf4_direct_+/-_(435g)	Klf4_direct_+/-_(582r)	2.33514	1	0.532457	1448
chr5:63951246-63951746	Rell1	0.113712	0.502133	0.0570984	0.0570984	Elk3	FALSE	Elk3_direct_+/+	Elk3_direct_+/+_(1433g)	Elk3_direct_+/+_(3907r)	3.4919	1	0.881617	1449
chrX:151520713-151521213	Phf8	0.241681	-0.112769	-0.0272543	0.0272543	Wt1	FALSE	Wt1_direct_+/-	Wt1_direct_+/-_(1107g)	Wt1_direct_+/-_(2116r)	1.7353	1	0.246356	1450
chr13:9011529-9012029	Gtpbp4	0.0228625	0.135124	0.00308928	0.00308928	Ets1	FALSE	Ets1_direct_+/+	Ets1_direct_+/+_(1537g)	Ets1_direct_+/+_(5288r)	1.40822	1	0.673827	1451
chr12:81484686-81485186	Ttc9	0.110638	0.259431	0.028703	0.028703	Ets1	FALSE	Ets1_direct_+/+	Ets1_direct_+/+_(1537g)	Ets1_direct_+/+_(5288r)	1.9311	1	0.952113	1452
chrX:94123364-94123864	Eif2s3x	0.0854166	0.405343	0.0346231	0.0346231	Mef2a	FALSE	Mef2a_direct_+/+	Mef2a_direct_+/+_(1065g)	Mef2a_direct_+/+_(1369r)	2.12301	1	0.50839	1453
chr18:74207688-74208188	Cxxc1	0.130521	0.181783	0.0237266	0.0237266	Ets2	FALSE	Ets2_direct_+/+	Ets2_direct_+/+_(1084g)	Ets2_direct_+/+_(3569r)	3.23907	1	0.447374	1454
chr18:6764842-6765342	Rab18	0.191516	-0.0937311	-0.017951	0.017951	Klf3	FALSE	Klf3_direct_+/-	Klf3_direct_+/-_(555g)	Klf3_direct_+/-_(1030r)	1.00417	1	0.406714	1455
chr4:99193875-99194375	Dock7	0.0287258	-0.36619	-0.0105191	0.0105191	Efemp2	FALSE	Efemp2_direct_+/-	Efemp2_direct_+/-_(481g)	Efemp2_direct_+/-_(584r)	3.5805	1	0.52117	1456
chr2:127736833-127737333	Mall	0.139283	0.360265	0.0501786	0.0501786	Elk3	FALSE	Elk3_direct_+/+	Elk3_direct_+/+_(1433g)	Elk3_direct_+/+_(3907r)	3.01751	1	0.893036	1457
chr6:3509716-3510216	Vps50	0.105796	0.179096	0.0189476	0.0189476	Ctcf	FALSE	Ctcf_direct_+/+	Ctcf_direct_+/+_(403g)	Ctcf_direct_+/+_(421r)	2.40016	1	0.307071	1458
chr3:130796494-130796994	Ostc	0.12554	0.0629362	0.00790104	0.00790104	Elk3	FALSE	Elk3_direct_+/+	Elk3_direct_+/+_(1433g)	Elk3_direct_+/+_(3907r)	2.33484	1	0.677258	1459
chr17:56251119-56251619	Tnfaip8l1	0.152861	0.292258	0.044675	0.044675	Elk3	FALSE	Elk3_direct_+/+	Elk3_direct_+/+_(1433g)	Elk3_direct_+/+_(3907r)	1.74775	1	0.877091	1460
chr2:132247557-132248057	Cds2	0.0267413	0.17234	0.00460859	0.00460859	Ets1	FALSE	Ets1_direct_+/+	Ets1_direct_+/+_(1537g)	Ets1_direct_+/+_(5288r)	1.55457	1	0.434901	1461
chr8:125401198-125401698	Sipa1l2	0.013519	0.463763	0.00626962	0.00626962	Nr2f2	FALSE	Nr2f2_direct_-/+	Nr2f2_direct_-/+_(240g)	Nr2f2_direct_-/+_(288r)	0.620615	-1	-0.346504	1462
chr16:64852418-64852918	Cggbp1	0.124953	0.118343	0.0147874	0.0147874	Ets1	FALSE	Ets1_direct_+/+	Ets1_direct_+/+_(1537g)	Ets1_direct_+/+_(5288r)	2.31867	1	0.693927	1463
chr14:55635456-55635956	Ripk3	0.102391	0.331154	0.0339073	0.0339073	Elk3	FALSE	Elk3_direct_+/+	Elk3_direct_+/+_(1433g)	Elk3_direct_+/+_(3907r)	2.56036	1	0.907429	1464
chr14:34502325-34502825	Ldb3	0.0564083	0.559785	0.0315765	0.0315765	Wt1	FALSE	Wt1_direct_-/+	Wt1_direct_-/+_(1384g)	Wt1_direct_-/+_(2658r)	3.42701	-1	-0.789757	1465
chr10:62425261-62425761	Hk1	0.0580393	0.510924	0.0296537	0.0296537	Nkx2-5	FALSE	Nkx2-5_direct_+/+	Nkx2-5_direct_+/+_(676g)	Nkx2-5_direct_+/+_(900r)	8.33133	1	0.812153	1466
chr14:57423960-57424460	Cryl1	0.0595895	-0.423147	-0.0252151	0.0252151	Wt1	FALSE	Wt1_direct_+/-	Wt1_direct_+/-_(1107g)	Wt1_direct_+/-_(2116r)	2.78009	1	0.876541	1467
chr11:5952431-5952931	Pgam2	0.0316399	0.516421	0.0163395	0.0163395	Nkx2-5	FALSE	Nkx2-5_direct_+/+	Nkx2-5_direct_+/+_(676g)	Nkx2-5_direct_+/+_(900r)	8.59892	1	0.828843	1468
chr5:86065286-86065786	Stap1	0.0792304	-0.103724	-0.00821812	0.00821812	Klf4	FALSE	Klf4_direct_+/-	Klf4_direct_+/-_(435g)	Klf4_direct_+/-_(582r)	2.2247	1	0.287447	1469
chr9:108748627-108749127	Slc25a20	0.0579892	0.421975	0.02447	0.02447	Tbx20	FALSE	Tbx20_direct_+/+	Tbx20_direct_+/+_(527g)	Tbx20_direct_+/+_(612r)	2.50129	1	0.436583	1470
chr10:75872771-75873271	Chchd10	0.0382374	0.490001	0.0187363	0.0187363	Wt1	FALSE	Wt1_direct_-/+	Wt1_direct_-/+_(1384g)	Wt1_direct_-/+_(2658r)	10.253	-1	-0.839147	1471
chr1:92733812-92734312	Gpc1	0.0508592	0.50493	0.0256804	0.0256804	Tbx20	FALSE	Tbx20_direct_+/+	Tbx20_direct_+/+_(527g)	Tbx20_direct_+/+_(612r)	4.36059	1	0.658915	1472
chr12:44269403-44269903	Dnajb9	0.120096	-0.275378	-0.0330719	0.0330719	Wt1	FALSE	Wt1_direct_+/-	Wt1_direct_+/-_(1107g)	Wt1_direct_+/-_(2116r)	2.58559	1	0.673553	1473
chr8:83613526-83614026	Ndufb7	0.0191141	0.541359	0.0103476	0.0103476	Nkx2-5	FALSE	Nkx2-5_direct_+/+	Nkx2-5_direct_+/+_(676g)	Nkx2-5_direct_+/+_(900r)	10.3026	1	0.809787	1474
chr13:60936475-60936975	Ctla2a	0.243116	0.0848603	0.0206309	0.0206309	Ets2	FALSE	Ets2_direct_+/+	Ets2_direct_+/+_(1084g)	Ets2_direct_+/+_(3569r)	1.42772	1	0.810032	1475
chr1:95666398-95666898	St8sia4	0.0900785	0.403762	0.0363703	0.0363703	Sox18	FALSE	Sox18_direct_+/+	Sox18_direct_+/+_(389g)	Sox18_direct_+/+_(484r)	4.40417	1	0.942945	1476
chr13:76018271-76018771	Ttc37	0.129137	0.0868934	0.0112211	0.0112211	Fli1	FALSE	Fli1_direct_+/+	Fli1_direct_+/+_(1575g)	Fli1_direct_+/+_(5091r)	1.19769	1	0.487901	1477
chrX:104413556-104414056	Abcb7	0.144151	0.38359	0.055295	0.055295	Hes1	FALSE	Hes1_direct_-/+	Hes1_direct_-/+_(273g)	Hes1_direct_-/+_(298r)	0.787618	-1	-0.460121	1478
chr6:30621392-30621892	Copg2	0.0757788	0.414748	0.0314291	0.0314291	Nkx2-5	FALSE	Nkx2-5_direct_+/+	Nkx2-5_direct_+/+_(676g)	Nkx2-5_direct_+/+_(900r)	2.18956	1	0.501362	1479
chr10:117045064-117045564	Lrrc10	0.047438	0.508095	0.024103	0.024103	Tbx20	FALSE	Tbx20_direct_+/+	Tbx20_direct_+/+_(527g)	Tbx20_direct_+/+_(612r)	7.04027	1	0.731359	1480
chr9:123850038-123850538	Fyco1	0.077887	0.45015	0.0350609	0.0350609	Nkx2-5	FALSE	Nkx2-5_direct_+/+	Nkx2-5_direct_+/+_(676g)	Nkx2-5_direct_+/+_(900r)	4.60215	1	0.622918	1481
chr12:31537657-31538157	Bcap29	0.0533234	0.354025	0.0188778	0.0188778	Nkx2-5	FALSE	Nkx2-5_direct_+/+	Nkx2-5_direct_+/+_(676g)	Nkx2-5_direct_+/+_(900r)	3.59718	1	0.487802	1482
chr7:16174990-16175490	Bbc3	0.0808361	0.0609945	0.00493056	0.00493056	Elk3	FALSE	Elk3_direct_+/+	Elk3_direct_+/+_(1433g)	Elk3_direct_+/+_(3907r)	2.33974	1	0.576969	1483
chr2:25318813-25319313	Ndor1	0.0274814	-0.119265	-0.00327757	0.00327757	Mbd1	FALSE	Mbd1_direct_+/-	Mbd1_direct_+/-_(122g)	Mbd1_direct_+/-_(153r)	1.64991	1	0.212296	1484
chrX:167157597-167158097	Tmsb4x	0.131743	-0.0895144	-0.0117929	0.0117929	Elk3	FALSE	Elk3_direct_+/-	Elk3_direct_+/-_(222g)	Elk3_direct_+/-_(309r)	2.49755	1	0.875222	1485
chr16:95811062-95811562	Ets2	0.0662724	0.372099	0.0246599	0.0246599	Ets1	FALSE	Ets1_direct_+/+	Ets1_direct_+/+_(1537g)	Ets1_direct_+/+_(5288r)	2.42254	1	0.957344	1486
chr4:86955352-86955852	Dennd4c	0.0648716	-0.369281	-0.0239559	0.0239559	Nkx2-5	FALSE	Nkx2-5_direct_-/-	Nkx2-5_direct_-/-_(197g)	Nkx2-5_direct_-/-_(238r)	4.58714	-1	-0.473966	1487
chr15:38169661-38170161	Klf10	0.0924811	-0.425761	-0.0393749	0.0393749	Tbx20	FALSE	Tbx20_direct_-/-	Tbx20_direct_-/-_(128g)	Tbx20_direct_-/-_(146r)	3.1665	-1	-0.597592	1488
chr19:56378650-56379150	Nrap	0.0710054	0.504411	0.0358159	0.0358159	Tbx20	FALSE	Tbx20_direct_+/+	Tbx20_direct_+/+_(527g)	Tbx20_direct_+/+_(612r)	5.41883	1	0.734651	1489
chr18:48035244-48035744	Eno1b	0.202659	-0.181947	-0.0368732	0.0368732	Sp4	FALSE	Sp4_direct_+/-	Sp4_direct_+/-_(118g)	Sp4_direct_+/-_(164r)	0.218972	1	0.110014	1490
chr1:135800259-135800759	Tnnt2	0.0554633	0.513727	0.028493	0.028493	Esrrg	FALSE	Esrrg_direct_+/+	Esrrg_direct_+/+_(172g)	Esrrg_direct_+/+_(256r)	1.81002	1	0.754761	1491
chr12:81484686-81485186	Ttc9	0.110638	0.259431	0.028703	0.028703	Fli1	FALSE	Fli1_direct_+/+	Fli1_direct_+/+_(1575g)	Fli1_direct_+/+_(5091r)	1.87242	1	0.925746	1492
chr3:144537249-144537749	Hs2st1	0.0804786	-0.4357	-0.0350645	0.0350645	Tbx20	FALSE	Tbx20_direct_-/-	Tbx20_direct_-/-_(128g)	Tbx20_direct_-/-_(146r)	4.23874	-1	-0.484112	1493
chr5:129002413-129002913	Stx2	0.125589	0.435594	0.054706	0.054706	Ets1	FALSE	Ets1_direct_+/+	Ets1_direct_+/+_(1537g)	Ets1_direct_+/+_(5288r)	1.71481	1	0.840481	1494
chr4:44028209-44028709	Rnf38	0.0580603	0.233964	0.013584	0.013584	Mef2a	FALSE	Mef2a_direct_+/+	Mef2a_direct_+/+_(1065g)	Mef2a_direct_+/+_(1369r)	1.66429	1	0.291412	1495
chr13:9011529-9012029	Gtpbp4	0.0228625	0.135124	0.00308928	0.00308928	Fli1	FALSE	Fli1_direct_+/+	Fli1_direct_+/+_(1575g)	Fli1_direct_+/+_(5091r)	1.35211	1	0.708102	1496
chr19:46969442-46969942	Nt5c2	0.0371626	0.518179	0.0192569	0.0192569	Nkx2-5	FALSE	Nkx2-5_direct_+/+	Nkx2-5_direct_+/+_(676g)	Nkx2-5_direct_+/+_(900r)	6.52432	1	0.674246	1497
chr17:22866790-22867290	Zfp945	0.147891	-0.123217	-0.0182226	0.0182226	Fli1	FALSE	Fli1_direct_-/-	Fli1_direct_-/-_(280g)	Fli1_direct_-/-_(409r)	1.30427	-1	-0.237558	1498
chr2:14295421-14295921	Stam	0.0919186	0.0746005	0.00685717	0.00685717	Rad21	FALSE	Rad21_direct_+/+	Rad21_direct_+/+_(475g)	Rad21_direct_+/+_(502r)	1.30207	1	0.315291	1499
chr14:47386044-47386544	Mapk1ip1l	0.0278103	-0.108119	-0.00300682	0.00300682	Sox18	FALSE	Sox18_direct_+/-	Sox18_direct_+/-_(128g)	Sox18_direct_+/-_(128r)	1.85456	1	0.377297	1500
chr7:81057676-81058176	Sec11a	0.0627886	-0.443724	-0.0278608	0.0278608	Nkx2-5	FALSE	Nkx2-5_direct_-/-	Nkx2-5_direct_-/-_(197g)	Nkx2-5_direct_-/-_(238r)	4.50466	-1	-0.572361	1501
chr10:121972194-121972694	Srgap1	0.025727	0.183245	0.00471434	0.00471434	Erg	FALSE	Erg_direct_+/+	Erg_direct_+/+_(857g)	Erg_direct_+/+_(3290r)	3.27422	1	0.850139	1502
chr17:64141821-64142321	Pja2	0.0959876	0.422097	0.0405161	0.0405161	Tbx20	FALSE	Tbx20_direct_+/+	Tbx20_direct_+/+_(527g)	Tbx20_direct_+/+_(612r)	3.98831	1	0.601834	1503
chr5:109466803-109467303	Crlf2	0.1765	-0.106769	-0.0188448	0.0188448	Klf7	FALSE	Klf7_direct_+/-	Klf7_direct_+/-_(811g)	Klf7_direct_+/-_(1178r)	1.49841	1	0.774383	1504
chr3:101026746-101027246	Ptgfrn	0.0737499	0.527434	0.0388982	0.0388982	Nkx2-5	FALSE	Nkx2-5_direct_+/+	Nkx2-5_direct_+/+_(676g)	Nkx2-5_direct_+/+_(900r)	5.86397	1	0.666509	1505
chr14:34376921-34377421	Mmrn2	0.0932097	0.118617	0.0110562	0.0110562	Elk3	FALSE	Elk3_direct_+/+	Elk3_direct_+/+_(1433g)	Elk3_direct_+/+_(3907r)	2.63637	1	0.934736	1506
chr7:29170377-29170877	Psmd8	0.0875736	0.0903427	0.00791163	0.00791163	Sox17	FALSE	Sox17_direct_+/+	Sox17_direct_+/+_(583g)	Sox17_direct_+/+_(653r)	4.54479	1	0.749774	1507
chr4:116597362-116597862	Prdx1	0.135392	0.0538314	0.00728835	0.00728835	Elk3	FALSE	Elk3_direct_+/+	Elk3_direct_+/+_(1433g)	Elk3_direct_+/+_(3907r)	2.87869	1	0.746331	1508
chrX:75047307-75047807	Mpp1	0.202939	0.295241	0.059916	0.059916	Fli1	FALSE	Fli1_direct_+/+	Fli1_direct_+/+_(1575g)	Fli1_direct_+/+_(5091r)	1.69203	1	0.798613	1509
chr10:69570240-69570740	Ank3	0.0131147	0.52128	0.00683643	0.00683643	Tbx20	FALSE	Tbx20_direct_+/+	Tbx20_direct_+/+_(527g)	Tbx20_direct_+/+_(612r)	7.51267	1	0.769552	1510
chr12:32208194-32208694	Pik3cg	0.104936	0.362016	0.0379886	0.0379886	Ets1	FALSE	Ets1_direct_+/+	Ets1_direct_+/+_(1537g)	Ets1_direct_+/+_(5288r)	1.85457	1	0.868283	1511
chr3:14611217-14611717	Car13	0.100026	-0.426926	-0.0427039	0.0427039	Wt1	FALSE	Wt1_direct_+/-	Wt1_direct_+/-_(1107g)	Wt1_direct_+/-_(2116r)	2.58051	1	0.682347	1512
chr11:106382573-106383073	Icam2	0.0798633	0.352021	0.0281136	0.0281136	Fli1	FALSE	Fli1_direct_+/+	Fli1_direct_+/+_(1575g)	Fli1_direct_+/+_(5091r)	2.13641	1	0.953701	1513
chr10:33092377-33092877	Trdn	0.0640312	0.517974	0.0331665	0.0331665	Nkx2-5	FALSE	Nkx2-5_direct_+/+	Nkx2-5_direct_+/+_(676g)	Nkx2-5_direct_+/+_(900r)	7.44137	1	0.82166	1514
chr2:39065134-39065634	Ppp6c	0.202359	-0.228407	-0.0462202	0.0462202	Ets2	FALSE	Ets2_direct_+/-	Ets2_direct_+/-_(147g)	Ets2_direct_+/-_(206r)	0.707751	1	0.553348	1515
chr7:126792220-126792720	Sgf29	0.032456	0.201945	0.00655433	0.00655433	Elk3	FALSE	Elk3_direct_+/+	Elk3_direct_+/+_(1433g)	Elk3_direct_+/+_(3907r)	1.52516	1	0.422314	1516
chr8:41416731-41417231	Frg1	0.138422	0.254378	0.0352115	0.0352115	Fli1	FALSE	Fli1_direct_+/+	Fli1_direct_+/+_(1575g)	Fli1_direct_+/+_(5091r)	1.11059	1	0.602069	1517
chr11:110337333-110337833	Map2k6	0.052423	0.262372	0.0137543	0.0137543	Efemp2	FALSE	Efemp2_direct_-/+	Efemp2_direct_-/+_(502g)	Efemp2_direct_-/+_(640r)	1.11566	-1	-0.34939	1518
chr5:105625651-105626151	Lrrc8c	0.0693817	0.115933	0.00804361	0.00804361	Ets1	FALSE	Ets1_direct_+/+	Ets1_direct_+/+_(1537g)	Ets1_direct_+/+_(5288r)	3.6034	1	0.910941	1519
chr6:28423499-28423999	Arf5	0.102541	-0.43401	-0.0445039	0.0445039	Wt1	FALSE	Wt1_direct_+/-	Wt1_direct_+/-_(1107g)	Wt1_direct_+/-_(2116r)	2.36615	1	0.519492	1520
chrX:155193558-155194058	Sat1	0.172073	0.484576	0.0833827	0.0833827	Ets1	FALSE	Ets1_direct_+/+	Ets1_direct_+/+_(1537g)	Ets1_direct_+/+_(5288r)	2.58619	1	0.862092	1521
chr12:21424845-21425345	Ywhaq	0.120584	0.209649	0.0252803	0.0252803	Elk3	FALSE	Elk3_direct_+/+	Elk3_direct_+/+_(1433g)	Elk3_direct_+/+_(3907r)	3.30893	1	0.797406	1522
chr16:92451612-92452112	Rcan1	0.00544112	-0.344172	-0.00187268	0.00187268	Tbx20	FALSE	Tbx20_direct_+/-	Tbx20_direct_+/-_(42g)	Tbx20_direct_+/-_(36r)	3.70551	1	0.638074	1523
chr9:50723837-50724337	Sdhd	0.0949899	0.535167	0.0508355	0.0508355	Esrrg	FALSE	Esrrg_direct_+/+	Esrrg_direct_+/+_(172g)	Esrrg_direct_+/+_(256r)	1.15594	1	0.676918	1524
chr6:129102961-129103461	Clec2d	0.106232	0.322817	0.0342936	0.0342936	Ets1	FALSE	Ets1_direct_+/+	Ets1_direct_+/+_(1537g)	Ets1_direct_+/+_(5288r)	1.90784	1	0.879153	1525
chr13:97238567-97239067	Enc1	0.0310571	0.1932	0.00600023	0.00600023	Fli1	FALSE	Fli1_direct_+/+	Fli1_direct_+/+_(1575g)	Fli1_direct_+/+_(5091r)	1.81665	1	0.89526	1526
chr7:25706557-25707057	Tgfb1	0.0853018	-0.0719231	-0.00613517	0.00613517	Fli1	FALSE	Fli1_direct_+/-	Fli1_direct_+/-_(180g)	Fli1_direct_+/-_(245r)	2.10717	1	0.952811	1527
chr10:116986423-116986923	Lrrc10	0.0394235	0.515914	0.0203391	0.0203391	Tbx20	FALSE	Tbx20_direct_+/+	Tbx20_direct_+/+_(527g)	Tbx20_direct_+/+_(612r)	7.04027	1	0.731359	1528
chr10:117042202-117042702	Lrrc10	0.0470935	0.520059	0.0244914	0.0244914	Tbx20	FALSE	Tbx20_direct_+/+	Tbx20_direct_+/+_(527g)	Tbx20_direct_+/+_(612r)	7.04027	1	0.731359	1529
chr3:106547384-106547884	Lrif1	0.267734	0.184285	0.0493392	0.0493392	Mef2a	FALSE	Mef2a_direct_+/+	Mef2a_direct_+/+_(1065g)	Mef2a_direct_+/+_(1369r)	0.517412	1	0.278393	1530
chr3:36011318-36011818	Mccc1	0.0877622	0.48411	0.0424865	0.0424865	Nkx2-5	FALSE	Nkx2-5_direct_+/+	Nkx2-5_direct_+/+_(676g)	Nkx2-5_direct_+/+_(900r)	4.84246	1	0.603436	1531
chr10:128626615-128627115	Smarcc2	0.0410802	0.116791	0.00479781	0.00479781	Smarcc2	FALSE	Smarcc2_direct_+/+	Smarcc2_direct_+/+_(230g)	Smarcc2_direct_+/+_(255r)	5.20675	1	1	1532
chr2:181675440-181675940	Sox18	0.095023	0.366876	0.0348617	0.0348617	Elk3	FALSE	Elk3_direct_+/+	Elk3_direct_+/+_(1433g)	Elk3_direct_+/+_(3907r)	5.32653	1	0.958674	1533
chr14:45388632-45389132	Gpr137c	0.124582	0.231352	0.0288224	0.0288224	Wt1	FALSE	Wt1_direct_-/+	Wt1_direct_-/+_(1384g)	Wt1_direct_-/+_(2658r)	1.42101	-1	-0.325876	1534
chr8:72131146-72131646	Tpm4	0.0824835	0.140828	0.011616	0.011616	Ets1	FALSE	Ets1_direct_+/+	Ets1_direct_+/+_(1537g)	Ets1_direct_+/+_(5288r)	2.5929	1	0.944267	1535
chrX:167157597-167158097	Tmsb4x	0.131743	-0.0895144	-0.0117929	0.0117929	Fli1	FALSE	Fli1_direct_+/-	Fli1_direct_+/-_(180g)	Fli1_direct_+/-_(245r)	1.93323	1	0.849809	1536
chr14:55644234-55644734	Ripk3	0.152293	0.518718	0.0789969	0.0789969	Ets1	FALSE	Ets1_direct_+/+	Ets1_direct_+/+_(1537g)	Ets1_direct_+/+_(5288r)	2.66501	1	0.898964	1537
chr6:88627271-88627771	Sec61a1	0.0795309	-0.445699	-0.0354468	0.0354468	Hes1	FALSE	Hes1_direct_+/-	Hes1_direct_+/-_(312g)	Hes1_direct_+/-_(335r)	1.75185	1	0.718996	1538
chr19:6385094-6385594	Pygm	0.0884456	0.524929	0.0464276	0.0464276	Nkx2-5	FALSE	Nkx2-5_direct_+/+	Nkx2-5_direct_+/+_(676g)	Nkx2-5_direct_+/+_(900r)	5.47201	1	0.726461	1539
chr18:5179717-5180217	Svil	0.0191397	0.532912	0.0101998	0.0101998	Nkx2-5	FALSE	Nkx2-5_direct_+/+	Nkx2-5_direct_+/+_(676g)	Nkx2-5_direct_+/+_(900r)	9.85536	1	0.801112	1540
chr11:95688611-95689111	Gngt2	0.0686473	0.166929	0.0114592	0.0114592	Elk3	FALSE	Elk3_direct_+/+	Elk3_direct_+/+_(1433g)	Elk3_direct_+/+_(3907r)	2.76356	1	0.957897	1541
chr2:163332744-163333244	Jph2	0.0310135	0.514319	0.0159508	0.0159508	Nkx2-5	FALSE	Nkx2-5_direct_+/+	Nkx2-5_direct_+/+_(676g)	Nkx2-5_direct_+/+_(900r)	7.2386	1	0.747258	1542
chr2:109280556-109281056	Mettl15	0.220666	0.364082	0.0803405	0.0803405	Hes1	FALSE	Hes1_direct_-/+	Hes1_direct_-/+_(273g)	Hes1_direct_-/+_(298r)	0.823087	-1	-0.381935	1543
chr4:118409182-118409682	Tie1	0.137226	0.160122	0.0219729	0.0219729	Fli1	FALSE	Fli1_direct_+/+	Fli1_direct_+/+_(1575g)	Fli1_direct_+/+_(5091r)	2.0178	1	0.949876	1544
chr10:71347408-71347908	Cisd1	0.102035	0.498577	0.0508723	0.0508723	Wt1	FALSE	Wt1_direct_-/+	Wt1_direct_-/+_(1384g)	Wt1_direct_-/+_(2658r)	4.38724	-1	-0.816813	1545
chrX:160994788-160995288	Cdkl5	0.200372	0.322807	0.0646816	0.0646816	Wt1	FALSE	Wt1_direct_-/+	Wt1_direct_-/+_(1384g)	Wt1_direct_-/+_(2658r)	1.20296	-1	-0.353804	1546
chr12:4020365-4020865	Efr3b	0.0297673	0.421271	0.0125401	0.0125401	Tbx20	FALSE	Tbx20_direct_+/+	Tbx20_direct_+/+_(527g)	Tbx20_direct_+/+_(612r)	4.40294	1	0.480363	1547
chr11:100389833-100390333	Jup	0.0496334	0.0679914	0.00337464	0.00337464	Sox17	FALSE	Sox17_direct_+/+	Sox17_direct_+/+_(583g)	Sox17_direct_+/+_(653r)	4.68964	1	0.778613	1548
chr14:34511875-34512375	Mmrn2	0.0533255	0.179183	0.00955504	0.00955504	Ets1	FALSE	Ets1_direct_+/+	Ets1_direct_+/+_(1537g)	Ets1_direct_+/+_(5288r)	2.86635	1	0.945255	1549
chr10:110752716-110753216	E2f7	0.0541694	0.189275	0.0102529	0.0102529	Foxo1	FALSE	Foxo1_direct_+/+	Foxo1_direct_+/+_(421g)	Foxo1_direct_+/+_(482r)	5.06789	1	0.534876	1550
chr11:70982719-70983219	Nup88	0.083343	0.408204	0.034021	0.034021	Wt1	FALSE	Wt1_direct_-/+	Wt1_direct_-/+_(1384g)	Wt1_direct_-/+_(2658r)	2.85201	-1	-0.576058	1551
chr17:24894991-24895491	Nubp2	0.106578	0.212678	0.0226668	0.0226668	Ets2	FALSE	Ets2_direct_+/+	Ets2_direct_+/+_(1084g)	Ets2_direct_+/+_(3569r)	1.07743	1	0.511434	1552
chr13:97238567-97239067	Enc1	0.0310571	0.1932	0.00600023	0.00600023	Elk3	FALSE	Elk3_direct_+/+	Elk3_direct_+/+_(1433g)	Elk3_direct_+/+_(3907r)	2.35573	1	0.875773	1553
chr12:21424845-21425345	Ywhaq	0.120584	0.209649	0.0252803	0.0252803	Erg	FALSE	Erg_direct_+/+	Erg_direct_+/+_(857g)	Erg_direct_+/+_(3290r)	2.89774	1	0.752547	1554
chr7:51982152-51982652	Svip	0.106518	0.315626	0.0336199	0.0336199	Nkx2-5	FALSE	Nkx2-5_direct_+/+	Nkx2-5_direct_+/+_(676g)	Nkx2-5_direct_+/+_(900r)	3.13225	1	0.300409	1555
chr2:62664163-62664663	Kcnh7	0.0306784	-0.294629	-0.00903877	0.00903877	Efemp2	FALSE	Efemp2_direct_+/-	Efemp2_direct_+/-_(481g)	Efemp2_direct_+/-_(584r)	2.78658	1	0.61663	1556
chr8:26184273-26184773	Hook3	0.128234	0.515357	0.0660866	0.0660866	Ets2	FALSE	Ets2_direct_+/+	Ets2_direct_+/+_(1084g)	Ets2_direct_+/+_(3569r)	1.53532	1	0.681429	1557
chr15:75592878-75593378	Ly6h	0.11558	0.154313	0.0178354	0.0178354	Fli1	FALSE	Fli1_direct_+/+	Fli1_direct_+/+_(1575g)	Fli1_direct_+/+_(5091r)	1.67517	1	0.790945	1558
chr14:51111887-51112387	Pnp	0.0926352	-0.557996	-0.05169	0.05169	Tbx20	FALSE	Tbx20_direct_-/-	Tbx20_direct_-/-_(128g)	Tbx20_direct_-/-_(146r)	4.31195	-1	-0.68022	1559
chr14:8111455-8111955	Pdhb	0.0785445	0.510552	0.0401011	0.0401011	Nr2f2	FALSE	Nr2f2_direct_-/+	Nr2f2_direct_-/+_(240g)	Nr2f2_direct_-/+_(288r)	1.5588	-1	-0.583834	1560
chr16:93711540-93712040	Setd4	0.0591823	-0.106372	-0.00629536	0.00629536	Klf13	FALSE	Klf13_direct_-/-	Klf13_direct_-/-_(112g)	Klf13_direct_-/-_(176r)	0.278221	-1	-0.0684068	1561
chr2:156007788-156008288	Cep250	0.116481	0.0900957	0.0104945	0.0104945	Ets1	FALSE	Ets1_direct_+/+	Ets1_direct_+/+_(1537g)	Ets1_direct_+/+_(5288r)	1.62201	1	0.669539	1562
chr1:134910002-134910502	Ppp1r12b	0.0259626	0.48085	0.0124841	0.0124841	Nkx2-5	FALSE	Nkx2-5_direct_+/+	Nkx2-5_direct_+/+_(676g)	Nkx2-5_direct_+/+_(900r)	8.28441	1	0.790419	1563
chr14:34573948-34574448	Ldb3	0.0486575	0.555303	0.0270197	0.0270197	Tbx20	FALSE	Tbx20_direct_+/+	Tbx20_direct_+/+_(527g)	Tbx20_direct_+/+_(612r)	7.20253	1	0.786216	1564
chr17:25064161-25064661	Tmem204	0.0990994	0.423411	0.0419597	0.0419597	Elk3	FALSE	Elk3_direct_+/+	Elk3_direct_+/+_(1433g)	Elk3_direct_+/+_(3907r)	1.91753	1	0.925083	1565
chr11:90382240-90382740	Gm45716	0.0963006	0.44676	0.0430233	0.0430233	Wt1	FALSE	Wt1_direct_-/+	Wt1_direct_-/+_(1384g)	Wt1_direct_-/+_(2658r)	2.44373	-1	-0.703474	1566
chr11:88996367-88996867	Trim25	0.117577	0.204764	0.0240755	0.0240755	Ets1	FALSE	Ets1_direct_+/+	Ets1_direct_+/+_(1537g)	Ets1_direct_+/+_(5288r)	3.27247	1	0.772538	1567
chr2:174561775-174562275	Ctsz	0.102873	0.548554	0.0564314	0.0564314	Junb	FALSE	Junb_direct_+/+	Junb_direct_+/+_(436g)	Junb_direct_+/+_(571r)	3.08108	1	0.860219	1568
chr12:112147370-112147870	Kif26a	0.0655527	0.32232	0.0211289	0.0211289	Sox18	FALSE	Sox18_direct_+/+	Sox18_direct_+/+_(389g)	Sox18_direct_+/+_(484r)	3.3365	1	0.891609	1569
chr15:89015229-89015729	Mov10l1	0.0474658	0.491349	0.0233223	0.0233223	Nkx2-5	FALSE	Nkx2-5_direct_+/+	Nkx2-5_direct_+/+_(676g)	Nkx2-5_direct_+/+_(900r)	5.50438	1	0.64829	1570
chr14:54967673-54968173	Myh7	0.0526867	0.524828	0.0276514	0.0276514	Tbx20	FALSE	Tbx20_direct_+/+	Tbx20_direct_+/+_(527g)	Tbx20_direct_+/+_(612r)	7.60769	1	0.841885	1571
chr5:129002413-129002913	Stx2	0.125589	0.435594	0.054706	0.054706	Fli1	FALSE	Fli1_direct_+/+	Fli1_direct_+/+_(1575g)	Fli1_direct_+/+_(5091r)	1.63078	1	0.833281	1572
chrX:167088769-167089269	Tmsb4x	0.08953	0.361413	0.0323573	0.0323573	Ets1	FALSE	Ets1_direct_+/+	Ets1_direct_+/+_(1537g)	Ets1_direct_+/+_(5288r)	2.58253	1	0.85463	1573
chr10:52309073-52309573	Dcbld1	0.0913153	0.238487	0.0217775	0.0217775	Ets1	FALSE	Ets1_direct_+/+	Ets1_direct_+/+_(1537g)	Ets1_direct_+/+_(5288r)	1.12255	1	0.875647	1574
chr16:84955383-84955883	Gabpa	0.0578998	0.245774	0.0142303	0.0142303	Rad21	FALSE	Rad21_direct_+/+	Rad21_direct_+/+_(475g)	Rad21_direct_+/+_(502r)	2.53121	1	0.393215	1575
chr5:9161170-9161670	Tmem243	0.112026	0.060601	0.0067889	0.0067889	Mbd2	FALSE	Mbd2_direct_+/+	Mbd2_direct_+/+_(652g)	Mbd2_direct_+/+_(1112r)	1.58268	1	0.46791	1576
chr3:30076406-30076906	Mecom	0.0410953	0.279735	0.0114958	0.0114958	Elk3	FALSE	Elk3_direct_+/+	Elk3_direct_+/+_(1433g)	Elk3_direct_+/+_(3907r)	6.5096	1	0.933532	1577
chr16:36989490-36989990	Fbxo40	0.0833829	0.484609	0.0404081	0.0404081	Tbx20	FALSE	Tbx20_direct_+/+	Tbx20_direct_+/+_(527g)	Tbx20_direct_+/+_(612r)	4.78662	1	0.530291	1578
chr16:87698817-87699317	Bach1	0.120082	-0.483913	-0.0581093	0.0581093	Klf4	FALSE	Klf4_direct_+/-	Klf4_direct_+/-_(435g)	Klf4_direct_+/-_(582r)	1.90113	1	0.737653	1579
chr12:34516821-34517321	Hdac9	0.0325749	0.491914	0.016024	0.016024	Nkx2-5	FALSE	Nkx2-5_direct_+/+	Nkx2-5_direct_+/+_(676g)	Nkx2-5_direct_+/+_(900r)	5.79186	1	0.714778	1580
chr11:120382315-120382815	Oxld1	0.0614311	0.342364	0.0210318	0.0210318	Tbx20	FALSE	Tbx20_direct_+/+	Tbx20_direct_+/+_(527g)	Tbx20_direct_+/+_(612r)	3.86104	1	0.394894	1581
chr18:77713728-77714228	Atp5a1	0.0772861	0.509969	0.0394136	0.0394136	Wt1	FALSE	Wt1_direct_-/+	Wt1_direct_-/+_(1384g)	Wt1_direct_-/+_(2658r)	6.57982	-1	-0.850842	1582
chr11:5707441-5707941	Pgam2	0.0218645	0.229843	0.0050254	0.0050254	Wt1	FALSE	Wt1_direct_-/+	Wt1_direct_-/+_(1384g)	Wt1_direct_-/+_(2658r)	3.38952	-1	-0.787351	1583
chrX:16618502-16619002	Maoa	0.167843	-0.433125	-0.0726968	0.0726968	Wt1	FALSE	Wt1_direct_+/-	Wt1_direct_+/-_(1107g)	Wt1_direct_+/-_(2116r)	2.59838	1	0.621616	1584
chr7:126792220-126792720	Bola2	0.00938388	0.355639	0.00333727	0.00333727	Elk3	FALSE	Elk3_direct_+/+	Elk3_direct_+/+_(1433g)	Elk3_direct_+/+_(3907r)	2.11045	1	0.733624	1585
chr15:75592878-75593378	Ly6h	0.11558	0.154313	0.0178354	0.0178354	Elk3	FALSE	Elk3_direct_+/+	Elk3_direct_+/+_(1433g)	Elk3_direct_+/+_(3907r)	1.66758	1	0.837604	1586
chr11:69221051-69221551	Vamp2	0.0566062	0.516663	0.0292464	0.0292464	Tbx20	FALSE	Tbx20_direct_+/+	Tbx20_direct_+/+_(527g)	Tbx20_direct_+/+_(612r)	4.04336	1	0.602558	1587
chr8:85429110-85429610	Mylk3	0.0687335	0.569417	0.0391381	0.0391381	Tbx20	FALSE	Tbx20_direct_+/+	Tbx20_direct_+/+_(527g)	Tbx20_direct_+/+_(612r)	5.73795	1	0.7823	1588
chr12:10537004-10537504	Rdh14	0.082847	0.471334	0.0390486	0.0390486	Tbx20	FALSE	Tbx20_direct_+/+	Tbx20_direct_+/+_(527g)	Tbx20_direct_+/+_(612r)	3.63989	1	0.52421	1589
chrX:8175738-8176238	Rbm3	0.101741	0.177031	0.0180114	0.0180114	Fli1	FALSE	Fli1_direct_+/+	Fli1_direct_+/+_(1575g)	Fli1_direct_+/+_(5091r)	1.25689	1	0.641959	1590
chr3:89961619-89962119	She	0.06358	0.219519	0.013957	0.013957	Ets1	FALSE	Ets1_direct_+/+	Ets1_direct_+/+_(1537g)	Ets1_direct_+/+_(5288r)	3.59137	1	0.956378	1591
chr6:7661648-7662148	Asns	0.206251	0.15753	0.0324908	0.0324908	Erg	FALSE	Erg_direct_+/+	Erg_direct_+/+_(857g)	Erg_direct_+/+_(3290r)	0.940384	1	0.623367	1592
chr1:12875537-12876037	Sulf1	0.0219494	-0.578258	-0.0126924	0.0126924	Wt1	FALSE	Wt1_direct_+/-	Wt1_direct_+/-_(1107g)	Wt1_direct_+/-_(2116r)	2.95646	1	0.90687	1593
chr6:4002810-4003310	Tfpi2	0.104848	-0.0546239	-0.00572718	0.00572718	Sox18	FALSE	Sox18_direct_+/-	Sox18_direct_+/-_(128g)	Sox18_direct_+/-_(128r)	1.86257	1	0.505284	1594
chr7:4445316-4445816	Tnni3	0.10399	0.502765	0.0522825	0.0522825	Wt1	FALSE	Wt1_direct_-/+	Wt1_direct_-/+_(1384g)	Wt1_direct_-/+_(2658r)	4.24112	-1	-0.84395	1595
chr2:127208083-127208583	Blvra	0.088379	-0.0671104	-0.00593115	0.00593115	Elk3	FALSE	Elk3_direct_+/-	Elk3_direct_+/-_(222g)	Elk3_direct_+/-_(309r)	1.10744	1	0.460739	1596
chr4:34794737-34795237	Smim8	0.0544454	0.438673	0.0238838	0.0238838	Nkx2-5	FALSE	Nkx2-5_direct_+/+	Nkx2-5_direct_+/+_(676g)	Nkx2-5_direct_+/+_(900r)	4.54325	1	0.591253	1597
chr13:41486969-41487469	Nedd9	0.0852586	0.33156	0.0282683	0.0282683	Ets1	FALSE	Ets1_direct_+/+	Ets1_direct_+/+_(1537g)	Ets1_direct_+/+_(5288r)	3.10931	1	0.877777	1598
chr19:20393508-20394008	Anxa1	0.0858399	0.715518	0.06142	0.06142	Bach1	FALSE	Bach1_direct_+/+	Bach1_direct_+/+_(410g)	Bach1_direct_+/+_(528r)	1.0074	1	0.803481	1599
chr1:86464620-86465120	Ncl	0.0520166	0.0607655	0.00316082	0.00316082	Sox7	FALSE	Sox7_direct_+/+	Sox7_direct_+/+_(613g)	Sox7_direct_+/+_(806r)	1.14629	1	0.842964	1600
chr9:5308396-5308896	Casp4	0.28341	0.46376	0.131434	0.131434	Ets2	FALSE	Ets2_direct_+/+	Ets2_direct_+/+_(1084g)	Ets2_direct_+/+_(3569r)	0.936696	1	0.782756	1601
chr10:121971595-121972095	Srgap1	0.0558841	0.280517	0.0156765	0.0156765	Elk3	FALSE	Elk3_direct_+/+	Elk3_direct_+/+_(1433g)	Elk3_direct_+/+_(3907r)	3.76424	1	0.901484	1602
chr7:12897563-12898063	Chmp2a	0.0337812	0.213858	0.00722439	0.00722439	Smarcc2	FALSE	Smarcc2_direct_+/+	Smarcc2_direct_+/+_(230g)	Smarcc2_direct_+/+_(255r)	0.269691	1	0.318359	1603
chr12:84382382-84382882	Coq6	0.0880284	0.530185	0.0466713	0.0466713	Nkx2-5	FALSE	Nkx2-5_direct_+/+	Nkx2-5_direct_+/+_(676g)	Nkx2-5_direct_+/+_(900r)	4.68155	1	0.638953	1604
chr6:8208987-8209487	Rpa3	0.0671811	0.158213	0.0106289	0.0106289	Fermt2	FALSE	Fermt2_direct_+/+	Fermt2_direct_+/+_(1085g)	Fermt2_direct_+/+_(1245r)	2.21784	1	0.449887	1605
chrX:10216497-10216997	Srpx	0.209924	-0.538635	-0.113072	0.113072	Efemp2	FALSE	Efemp2_direct_+/-	Efemp2_direct_+/-_(481g)	Efemp2_direct_+/-_(584r)	1.42827	1	0.724647	1606
chr6:115694339-115694839	Cand2	0.0346294	0.467226	0.0161798	0.0161798	Mef2a	FALSE	Mef2a_direct_+/+	Mef2a_direct_+/+_(1065g)	Mef2a_direct_+/+_(1369r)	0.633669	1	0.411222	1607
chr14:55004550-55005050	Myh7	0.0209686	0.545488	0.0114381	0.0114381	Nkx2-5	FALSE	Nkx2-5_direct_+/+	Nkx2-5_direct_+/+_(676g)	Nkx2-5_direct_+/+_(900r)	8.60085	1	0.873685	1608
chr2:14055213-14055713	Hacd1	0.124019	0.529021	0.0656084	0.0656084	Wt1	FALSE	Wt1_direct_-/+	Wt1_direct_-/+_(1384g)	Wt1_direct_-/+_(2658r)	3.29716	-1	-0.792074	1609
chr11:71748019-71748519	Wscd1	0.247155	0.357715	0.0884108	0.0884108	Ets2	FALSE	Ets2_direct_+/+	Ets2_direct_+/+_(1084g)	Ets2_direct_+/+_(3569r)	0.829248	1	0.818818	1610
chr2:5895025-5895525	Sec61a2	0.0653176	0.0953572	0.0062285	0.0062285	Fermt2	FALSE	Fermt2_direct_+/+	Fermt2_direct_+/+_(1085g)	Fermt2_direct_+/+_(1245r)	1.9794	1	0.24874	1611
chr6:131292833-131293333	Ybx3	0.0772835	0.332323	0.025683	0.025683	Efemp2	FALSE	Efemp2_direct_-/+	Efemp2_direct_-/+_(502g)	Efemp2_direct_-/+_(640r)	1.41278	-1	-0.47711	1612
chr18:75319579-75320079	Smad7	0.0602167	-0.48226	-0.0290401	0.0290401	Tbx20	FALSE	Tbx20_direct_-/-	Tbx20_direct_-/-_(128g)	Tbx20_direct_-/-_(146r)	6.38159	-1	-0.616789	1613
chr10:82178189-82178689	BC024063	0.233616	0.0716736	0.0167441	0.0167441	Chd1	FALSE	Chd1_direct_+/+	Chd1_direct_+/+_(608g)	Chd1_direct_+/+_(1296r)	0.812719	1	0.108382	1614
chr18:38144690-38145190	Arap3	0.0671022	0.471806	0.0316592	0.0316592	Erg	FALSE	Erg_direct_+/+	Erg_direct_+/+_(857g)	Erg_direct_+/+_(3290r)	3.31226	1	0.911172	1615
chr5:38479889-38480389	Wdr1	0.115723	-0.0753984	-0.00872531	0.00872531	Ets1	FALSE	Ets1_direct_+/-	Ets1_direct_+/-_(216g)	Ets1_direct_+/-_(326r)	1.28437	1	0.610325	1616
chr14:73384908-73385408	Lpar6	0.113003	0.0989694	0.0111839	0.0111839	Erg	FALSE	Erg_direct_+/+	Erg_direct_+/+_(857g)	Erg_direct_+/+_(3290r)	3.33397	1	0.894112	1617
chr1:136796402-136796902	Nr5a2	0.026824	0.368223	0.0098772	0.0098772	Elk3	FALSE	Elk3_direct_+/+	Elk3_direct_+/+_(1433g)	Elk3_direct_+/+_(3907r)	2.78885	1	0.770814	1618
chr11:99042988-99043488	Igfbp4	0.0673168	0.559922	0.0376921	0.0376921	Erg	FALSE	Erg_direct_+/+	Erg_direct_+/+_(857g)	Erg_direct_+/+_(3290r)	0.503317	1	0.74662	1619
chr4:24789364-24789864	Ndufaf4	0.100892	0.541425	0.0546253	0.0546253	Tbx20	FALSE	Tbx20_direct_+/+	Tbx20_direct_+/+_(527g)	Tbx20_direct_+/+_(612r)	3.42776	1	0.696519	1620
chr6:113658189-113658689	Brk1	0.0810987	0.223574	0.0181316	0.0181316	Sox17	FALSE	Sox17_direct_+/+	Sox17_direct_+/+_(583g)	Sox17_direct_+/+_(653r)	3.72742	1	0.609189	1621
chr4:134252112-134252612	Sh3bgrl3	0.0829793	0.301701	0.0250349	0.0250349	Ets1	FALSE	Ets1_direct_+/+	Ets1_direct_+/+_(1537g)	Ets1_direct_+/+_(5288r)	2.84091	1	0.945888	1622
chr15:97828697-97829197	Hdac7	0.0466235	-0.0939555	-0.00438054	0.00438054	Elk3	FALSE	Elk3_direct_+/-	Elk3_direct_+/-_(222g)	Elk3_direct_+/-_(309r)	2.91848	1	0.924532	1623
chr5:44759127-44759627	Ldb2	0.0596436	0.329021	0.019624	0.019624	Ets1	FALSE	Ets1_direct_+/+	Ets1_direct_+/+_(1537g)	Ets1_direct_+/+_(5288r)	2.86762	1	0.96734	1624
chr1:194926028-194926528	Cd34	0.0908687	0.174045	0.0158153	0.0158153	Elk3	FALSE	Elk3_direct_+/+	Elk3_direct_+/+_(1433g)	Elk3_direct_+/+_(3907r)	2.76418	1	0.959671	1625
chr11:5165523-5166023	Kremen1	0.0743613	0.487258	0.0362331	0.0362331	Nkx2-5	FALSE	Nkx2-5_direct_+/+	Nkx2-5_direct_+/+_(676g)	Nkx2-5_direct_+/+_(900r)	4.3275	1	0.617058	1626
chr5:143817474-143817974	Aimp2	0.11831	0.420259	0.049721	0.049721	Wt1	FALSE	Wt1_direct_-/+	Wt1_direct_-/+_(1384g)	Wt1_direct_-/+_(2658r)	2.40026	-1	-0.55701	1627
chr4:20640178-20640678	Nkain3	0.0636836	0.620051	0.0394871	0.0394871	Fosb	FALSE	Fosb_direct_+/+	Fosb_direct_+/+_(493g)	Fosb_direct_+/+_(688r)	2.771	1	0.760594	1628
chr5:76974574-76975074	Hopx	0.0449839	0.528306	0.0237653	0.0237653	Wt1	FALSE	Wt1_direct_-/+	Wt1_direct_-/+_(1384g)	Wt1_direct_-/+_(2658r)	4.90066	-1	-0.81941	1629
chr11:115427802-115428302	Sumo2	0.0728212	0.333617	0.0242944	0.0242944	Irf8	FALSE	Irf8_direct_+/+	Irf8_direct_+/+_(332g)	Irf8_direct_+/+_(366r)	2.40196	1	0.724046	1630
chr9:25516452-25516952	Eepd1	0.0793711	0.438253	0.0347846	0.0347846	Tbx20	FALSE	Tbx20_direct_+/+	Tbx20_direct_+/+_(527g)	Tbx20_direct_+/+_(612r)	4.70263	1	0.58602	1631
chr4:108848183-108848683	Kti12	0.149928	0.195208	0.0292673	0.0292673	Elk3	FALSE	Elk3_direct_+/+	Elk3_direct_+/+_(1433g)	Elk3_direct_+/+_(3907r)	1.3437	1	0.814438	1632
chr7:132508895-132509395	Lhpp	0.0284459	0.382953	0.0108935	0.0108935	Tbx20	FALSE	Tbx20_direct_+/+	Tbx20_direct_+/+_(527g)	Tbx20_direct_+/+_(612r)	3.36699	1	0.469141	1633
chr1:153599471-153599971	Rgs16	0.0889469	0.212913	0.018938	0.018938	Fli1	FALSE	Fli1_direct_+/+	Fli1_direct_+/+_(1575g)	Fli1_direct_+/+_(5091r)	1.83209	1	0.858177	1634
chr2:124719979-124720479	Sema6d	0.0505687	0.159111	0.00804606	0.00804606	Fli1	FALSE	Fli1_direct_+/+	Fli1_direct_+/+_(1575g)	Fli1_direct_+/+_(5091r)	1.80695	1	0.877333	1635
chr11:65207882-65208382	Myocd	0.0270151	0.508987	0.0137503	0.0137503	Nkx2-5	FALSE	Nkx2-5_direct_+/+	Nkx2-5_direct_+/+_(676g)	Nkx2-5_direct_+/+_(900r)	8.82225	1	0.792536	1636
chr6:97290691-97291191	Eogt	0.0735451	0.278932	0.0205141	0.0205141	Sox17	FALSE	Sox17_direct_+/+	Sox17_direct_+/+_(583g)	Sox17_direct_+/+_(653r)	2.13943	1	0.635505	1637
chr7:126668553-126669053	Bola2	0.0835916	0.259551	0.0216963	0.0216963	Elk3	FALSE	Elk3_direct_+/+	Elk3_direct_+/+_(1433g)	Elk3_direct_+/+_(3907r)	2.11045	1	0.733624	1638
chr2:150136390-150136890	Gm21994	0.287836	-0.0717349	-0.0206479	0.0206479	Tfdp1	FALSE	Tfdp1_direct_+/-	Tfdp1_direct_+/-_(211g)	Tfdp1_direct_+/-_(283r)	0.519246	1	0.274832	1639
chrX:155208524-155209024	Sat1	0.168326	0.475043	0.079962	0.079962	Ets1	FALSE	Ets1_direct_+/+	Ets1_direct_+/+_(1537g)	Ets1_direct_+/+_(5288r)	2.58619	1	0.862092	1640
chr11:30954210-30954710	Erlec1	0.188034	-0.111828	-0.0210275	0.0210275	Etv5	FALSE	Etv5_direct_+/-	Etv5_direct_+/-_(29g)	Etv5_direct_+/-_(30r)	0.303606	1	0.179628	1641
chrX:133898052-133898552	Tspan6	0.108154	0.394525	0.0426694	0.0426694	Ets1	FALSE	Ets1_direct_+/+	Ets1_direct_+/+_(1537g)	Ets1_direct_+/+_(5288r)	2.83961	1	0.929565	1642
chr6:114875099-114875599	Vgll4	0.0591982	0.433847	0.025683	0.025683	Ets1	FALSE	Ets1_direct_+/+	Ets1_direct_+/+_(1537g)	Ets1_direct_+/+_(5288r)	4.00945	1	0.741698	1643
chr11:62005451-62005951	Specc1	0.0362386	0.316791	0.0114801	0.0114801	Bach1	FALSE	Bach1_direct_+/+	Bach1_direct_+/+_(410g)	Bach1_direct_+/+_(528r)	2.50952	1	0.454783	1644
chr14:84444007-84444507	Pcdh17	0.153404	0.227984	0.0349736	0.0349736	Sox18	FALSE	Sox18_direct_+/+	Sox18_direct_+/+_(389g)	Sox18_direct_+/+_(484r)	1.33225	1	0.960769	1645
chr11:74831117-74831617	Pafah1b1	0.0272381	0.239683	0.00652851	0.00652851	Pbrm1	FALSE	Pbrm1_direct_+/+	Pbrm1_direct_+/+_(10g)	Pbrm1_direct_+/+_(10r)	2.48505	1	0.525038	1646
chr8:22192711-22193211	Ckap2	0.0416585	0.201829	0.0084079	0.0084079	Rad21	FALSE	Rad21_direct_+/+	Rad21_direct_+/+_(475g)	Rad21_direct_+/+_(502r)	4.00733	1	0.669154	1647
chr2:39007956-39008456	Arpc5l	0.0588395	0.287575	0.0169208	0.0169208	Fli1	FALSE	Fli1_direct_+/+	Fli1_direct_+/+_(1575g)	Fli1_direct_+/+_(5091r)	1.42454	1	0.72158	1648
chr13:43232043-43232543	Sirt5	0.0910957	0.459653	0.0418724	0.0418724	Nkx2-5	FALSE	Nkx2-5_direct_+/+	Nkx2-5_direct_+/+_(676g)	Nkx2-5_direct_+/+_(900r)	4.14864	1	0.529598	1649
chr13:34682919-34683419	Pxdc1	0.065915	-0.188855	-0.0124484	0.0124484	Sox17	FALSE	Sox17_direct_+/-	Sox17_direct_+/-_(122g)	Sox17_direct_+/-_(124r)	2.94141	1	0.786085	1650
chr3:89843165-89843665	She	0.0636284	0.19021	0.0121028	0.0121028	Elk3	FALSE	Elk3_direct_+/+	Elk3_direct_+/+_(1433g)	Elk3_direct_+/+_(3907r)	2.91349	1	0.96769	1651
chr12:75309663-75310163	Rhoj	0.137943	0.47049	0.0649009	0.0649009	Fli1	FALSE	Fli1_direct_+/+	Fli1_direct_+/+_(1575g)	Fli1_direct_+/+_(5091r)	2.17335	1	0.958221	1652
chr2:65095487-65095987	Grb14	0.061787	0.494849	0.0305752	0.0305752	Nkx2-5	FALSE	Nkx2-5_direct_+/+	Nkx2-5_direct_+/+_(676g)	Nkx2-5_direct_+/+_(900r)	4.92354	1	0.670465	1653
chr7:51913558-51914058	Gas2	0.156067	0.141481	0.0220806	0.0220806	Elk3	FALSE	Elk3_direct_+/+	Elk3_direct_+/+_(1433g)	Elk3_direct_+/+_(3907r)	1.60731	1	0.40936	1654
chr17:33685210-33685710	Adamts10	0.0978644	-0.353774	-0.0346219	0.0346219	Wt1	FALSE	Wt1_direct_+/-	Wt1_direct_+/-_(1107g)	Wt1_direct_+/-_(2116r)	4.14035	1	0.69767	1655
chr10:30840870-30841370	Hey2	0.10514	0.53649	0.0564068	0.0564068	Nkx2-5	FALSE	Nkx2-5_direct_+/+	Nkx2-5_direct_+/+_(676g)	Nkx2-5_direct_+/+_(900r)	2.78767	1	0.734664	1656
chr4:53011806-53012306	Nipsnap3b	0.0798567	0.244043	0.0194885	0.0194885	Fermt2	FALSE	Fermt2_direct_+/+	Fermt2_direct_+/+_(1085g)	Fermt2_direct_+/+_(1245r)	2.11881	1	0.555915	1657
chr18:80289190-80289690	Kcng2	0.0485372	0.580986	0.0281994	0.0281994	Tbx20	FALSE	Tbx20_direct_+/+	Tbx20_direct_+/+_(527g)	Tbx20_direct_+/+_(612r)	5.87422	1	0.786041	1658
chr7:116030726-116031226	Plekha7	0.0678859	0.485445	0.0329549	0.0329549	Nkx2-5	FALSE	Nkx2-5_direct_+/+	Nkx2-5_direct_+/+_(676g)	Nkx2-5_direct_+/+_(900r)	5.574	1	0.660807	1659
chrX:136220290-136220790	Bex3	0.0782225	0.460687	0.0360361	0.0360361	Tbx20	FALSE	Tbx20_direct_+/+	Tbx20_direct_+/+_(527g)	Tbx20_direct_+/+_(612r)	4.89611	1	0.713347	1660
chr12:112950110-112950610	Jag2	0.0827653	0.341708	0.0282816	0.0282816	Sox17	FALSE	Sox17_direct_+/+	Sox17_direct_+/+_(583g)	Sox17_direct_+/+_(653r)	2.11039	1	0.661711	1661
chr13:100103633-100104133	Serf1	0.193583	-0.212077	-0.0410544	0.0410544	Kdm5b	FALSE	Kdm5b_direct_+/-	Kdm5b_direct_+/-_(16g)	Kdm5b_direct_+/-_(13r)	1.04095	1	0.157722	1662
chr3:34076400-34076900	Fxr1	0.069247	0.486977	0.0337217	0.0337217	Tbx20	FALSE	Tbx20_direct_+/+	Tbx20_direct_+/+_(527g)	Tbx20_direct_+/+_(612r)	5.13078	1	0.710736	1663
chr9:13853959-13854459	Fam76b	0.11037	0.164072	0.0181086	0.0181086	Foxo1	FALSE	Foxo1_direct_+/+	Foxo1_direct_+/+_(421g)	Foxo1_direct_+/+_(482r)	3.44235	1	0.531167	1664
chr4:148008287-148008787	Nppa	0.0324861	0.522051	0.0169594	0.0169594	Nkx2-5	FALSE	Nkx2-5_direct_+/+	Nkx2-5_direct_+/+_(676g)	Nkx2-5_direct_+/+_(900r)	4.26372	1	0.43169	1665
chr2:68378270-68378770	Stk39	0.07085	0.510629	0.036178	0.036178	Nkx2-5	FALSE	Nkx2-5_direct_+/+	Nkx2-5_direct_+/+_(676g)	Nkx2-5_direct_+/+_(900r)	5.92682	1	0.726564	1666
chr13:81657617-81658117	Lysmd3	0.04087	-0.473307	-0.0193441	0.0193441	Wt1	FALSE	Wt1_direct_+/-	Wt1_direct_+/-_(1107g)	Wt1_direct_+/-_(2116r)	3.19066	1	0.824464	1667
chrX:103981044-103981544	Nexmif	0.175726	0.191293	0.0336151	0.0336151	Elk3	FALSE	Elk3_direct_+/+	Elk3_direct_+/+_(1433g)	Elk3_direct_+/+_(3907r)	1.06052	1	0.670591	1668
chr2:84670353-84670853	Serping1	0.0681798	-0.551337	-0.03759	0.03759	Efemp2	FALSE	Efemp2_direct_+/-	Efemp2_direct_+/-_(481g)	Efemp2_direct_+/-_(584r)	2.25703	1	0.878813	1669
chr5:137339651-137340151	Ephb4	0.10698	0.112421	0.0120268	0.0120268	Sox17	FALSE	Sox17_direct_+/+	Sox17_direct_+/+_(583g)	Sox17_direct_+/+_(653r)	2.8119	1	0.739971	1670
chr9:32541630-32542130	Fli1	0.0211647	0.132856	0.00281185	0.00281185	Ets1	FALSE	Ets1_direct_+/+	Ets1_direct_+/+_(1537g)	Ets1_direct_+/+_(5288r)	1.05768	1	0.956423	1671
chr7:93067297-93067797	Fam181b	0.105576	0.576815	0.0608979	0.0608979	Sox17	FALSE	Sox17_direct_+/+	Sox17_direct_+/+_(583g)	Sox17_direct_+/+_(653r)	3.36143	1	0.821545	1672
chr5:75830311-75830811	Kdr	0.0473667	0.335158	0.0158753	0.0158753	Ets1	FALSE	Ets1_direct_+/+	Ets1_direct_+/+_(1537g)	Ets1_direct_+/+_(5288r)	2.99469	1	0.976291	1673
chr10:121886727-121887227	Srgap1	0.0349049	0.258992	0.00904009	0.00904009	Erg	FALSE	Erg_direct_+/+	Erg_direct_+/+_(857g)	Erg_direct_+/+_(3290r)	3.27422	1	0.850139	1674
chr11:60830468-60830968	Flii	0.0711808	-0.213473	-0.0151952	0.0151952	Fermt2	FALSE	Fermt2_direct_+/-	Fermt2_direct_+/-_(170g)	Fermt2_direct_+/-_(159r)	2.46192	1	0.435971	1675
chr5:151650972-151651472	Rfc3	0.284709	0.119907	0.0341386	0.0341386	Sp1	FALSE	Sp1_direct_+/+	Sp1_direct_+/+_(152g)	Sp1_direct_+/+_(160r)	0.179048	1	0.194962	1676
chr11:94564339-94564839	Lrrc59	0.12121	0.212453	0.0257515	0.0257515	Irf8	FALSE	Irf8_direct_+/+	Irf8_direct_+/+_(332g)	Irf8_direct_+/+_(366r)	1.81128	1	0.819589	1677
chr19:42017665-42018165	Ubtd1	0.153627	0.195464	0.0300286	0.0300286	Ets1	FALSE	Ets1_direct_+/+	Ets1_direct_+/+_(1537g)	Ets1_direct_+/+_(5288r)	2.59765	1	0.858208	1678
chr9:7184259-7184759	Dync2h1	0.125631	-0.191166	-0.0240163	0.0240163	Ets1	FALSE	Ets1_direct_-/-	Ets1_direct_-/-_(224g)	Ets1_direct_-/-_(547r)	0.291608	-1	-0.199802	1679
chr9:100454126-100454626	Nck1	0.0664881	0.292516	0.0194489	0.0194489	Ets1	FALSE	Ets1_direct_+/+	Ets1_direct_+/+_(1537g)	Ets1_direct_+/+_(5288r)	1.58663	1	0.577314	1680
chr6:59261757-59262257	Gprin3	0.0660694	0.324384	0.0214319	0.0214319	Tbx5	FALSE	Tbx5_direct_+/+	Tbx5_direct_+/+_(67g)	Tbx5_direct_+/+_(79r)	1.65121	1	0.43096	1681
chr16:84888064-84888564	Gabpa	0.0279196	0.227316	0.00634659	0.00634659	Mef2c	FALSE	Mef2c_direct_+/+	Mef2c_direct_+/+_(956g)	Mef2c_direct_+/+_(1205r)	2.04839	1	0.303114	1682
chr3:113629896-113630396	Rnpc3	0.224964	0.0816898	0.0183773	0.0183773	Tbpl1	FALSE	Tbpl1_direct_+/+	Tbpl1_direct_+/+_(427g)	Tbpl1_direct_+/+_(754r)	0.392095	1	0.271378	1683
chr14:34511875-34512375	Sncg	0.058921	0.355632	0.0209542	0.0209542	Ets1	FALSE	Ets1_direct_+/+	Ets1_direct_+/+_(1537g)	Ets1_direct_+/+_(5288r)	2.61774	1	0.858202	1684
chrX:95711593-95712093	Zc4h2	0.231689	-0.18561	-0.0430037	0.0430037	Klf6	FALSE	Klf6_direct_+/-	Klf6_direct_+/-_(527g)	Klf6_direct_+/-_(985r)	0.929227	1	0.317449	1685
chr6:11907660-11908160	Ndufa4	0.224531	0.501368	0.112573	0.112573	Wt1	FALSE	Wt1_direct_-/+	Wt1_direct_-/+_(1384g)	Wt1_direct_-/+_(2658r)	1.61739	-1	-0.823005	1686
chr8:36122452-36122952	Prag1	0.10091	0.126568	0.0127719	0.0127719	Sox17	FALSE	Sox17_direct_+/+	Sox17_direct_+/+_(583g)	Sox17_direct_+/+_(653r)	2.94858	1	0.705137	1687
chr9:22054737-22055237	Rab3d	0.0266693	-0.223294	-0.0059551	0.0059551	Hes1	FALSE	Hes1_direct_+/-	Hes1_direct_+/-_(312g)	Hes1_direct_+/-_(335r)	2.40297	1	0.447929	1688
chr11:74756580-74757080	Cluh	0.0746522	0.493423	0.0368351	0.0368351	Nkx2-5	FALSE	Nkx2-5_direct_+/+	Nkx2-5_direct_+/+_(676g)	Nkx2-5_direct_+/+_(900r)	3.56689	1	0.637183	1689
chr12:4817380-4817880	Sf3b6	0.0684169	0.221664	0.0151656	0.0151656	Ets1	FALSE	Ets1_direct_+/+	Ets1_direct_+/+_(1537g)	Ets1_direct_+/+_(5288r)	1.4721	1	0.652095	1690
chr16:59471669-59472169	Crybg3	0.062806	0.438579	0.0275454	0.0275454	Hif1a	FALSE	Hif1a_direct_+/+	Hif1a_direct_+/+_(347g)	Hif1a_direct_+/+_(343r)	0.679158	1	0.600143	1691
chr9:7176656-7177156	Dync2h1	0.211476	0.0981732	0.0207613	0.0207613	Cxxc1	FALSE	Cxxc1_direct_+/+	Cxxc1_direct_+/+_(91g)	Cxxc1_direct_+/+_(92r)	0.32236	1	0.0669658	1692
chr6:86991034-86991534	Gfpt1	0.044934	-0.400067	-0.0179766	0.0179766	Nkx2-5	FALSE	Nkx2-5_direct_-/-	Nkx2-5_direct_-/-_(197g)	Nkx2-5_direct_-/-_(238r)	2.77247	-1	-0.456122	1693
chr3:106547384-106547884	Cept1	0.190893	-0.284307	-0.0542723	0.0542723	Klf3	FALSE	Klf3_direct_+/-	Klf3_direct_+/-_(555g)	Klf3_direct_+/-_(1030r)	1.75113	1	0.377949	1694
chr10:44503006-44503506	Prdm1	0.0823695	0.391044	0.0322101	0.0322101	Elk3	FALSE	Elk3_direct_+/+	Elk3_direct_+/+_(1433g)	Elk3_direct_+/+_(3907r)	5.82512	1	0.884848	1695
chr8:84985456-84985956	Prdx2	0.10127	-0.394907	-0.0399922	0.0399922	Dnajc2	FALSE	Dnajc2_direct_+/-	Dnajc2_direct_+/-_(342g)	Dnajc2_direct_+/-_(323r)	0.578458	1	0.540772	1696
chr1:181143992-181144492	Cnih4	0.0868483	0.339484	0.0294836	0.0294836	Fermt2	FALSE	Fermt2_direct_+/+	Fermt2_direct_+/+_(1085g)	Fermt2_direct_+/+_(1245r)	3.10124	1	0.587367	1697
chr10:44458761-44459261	Prdm1	0.0824064	0.389394	0.0320886	0.0320886	Elk3	FALSE	Elk3_direct_+/+	Elk3_direct_+/+_(1433g)	Elk3_direct_+/+_(3907r)	5.82512	1	0.884848	1698
chr5:20945251-20945751	Ptpn12	0.105467	0.067876	0.00715868	0.00715868	Elk3	FALSE	Elk3_direct_+/+	Elk3_direct_+/+_(1433g)	Elk3_direct_+/+_(3907r)	1.8429	1	0.854025	1699
chr8:71282522-71283022	Haus8	0.0860765	0.514943	0.0443245	0.0443245	Nkx2-5	FALSE	Nkx2-5_direct_+/+	Nkx2-5_direct_+/+_(676g)	Nkx2-5_direct_+/+_(900r)	4.82413	1	0.754731	1700
chr13:91807962-91808462	Ssbp2	0.025467	-0.130723	-0.00332913	0.00332913	Irf8	FALSE	Irf8_direct_-/-	Irf8_direct_-/-_(37g)	Irf8_direct_-/-_(44r)	1.26967	-1	-0.377737	1701
chr5:29946663-29947163	Tyms	0.132197	0.203207	0.0268633	0.0268633	Erg	FALSE	Erg_direct_+/+	Erg_direct_+/+_(857g)	Erg_direct_+/+_(3290r)	2.352	1	0.696367	1702
chr1:21050862-21051362	Tram2	0.0434743	-0.492931	-0.0214298	0.0214298	Nkx2-5	FALSE	Nkx2-5_direct_-/-	Nkx2-5_direct_-/-_(197g)	Nkx2-5_direct_-/-_(238r)	4.66537	-1	-0.654221	1703
chrX:20950494-20950994	Zfp182	0.173181	0.0698902	0.0121037	0.0121037	Hif1a	FALSE	Hif1a_direct_+/+	Hif1a_direct_+/+_(347g)	Hif1a_direct_+/+_(343r)	1.16127	1	0.0811899	1704
chr11:48787838-48788338	Rack1	0.10664	0.164213	0.0175117	0.0175117	Irf8	FALSE	Irf8_direct_+/+	Irf8_direct_+/+_(332g)	Irf8_direct_+/+_(366r)	1.68088	1	0.827348	1705
chr11:61533419-61533919	Grap	0.126774	0.370635	0.0469868	0.0469868	Sox7	FALSE	Sox7_direct_+/+	Sox7_direct_+/+_(613g)	Sox7_direct_+/+_(806r)	1.02758	1	0.917952	1706
chr11:110337333-110337833	Abca6	0.0831434	-0.447775	-0.0372295	0.0372295	Hes1	FALSE	Hes1_direct_+/-	Hes1_direct_+/-_(312g)	Hes1_direct_+/-_(335r)	0.828949	1	0.472933	1707
chr8:95596813-95597313	Ndrg4	0.0421212	0.498006	0.0209766	0.0209766	Nkx2-5	FALSE	Nkx2-5_direct_+/+	Nkx2-5_direct_+/+_(676g)	Nkx2-5_direct_+/+_(900r)	8.47275	1	0.788893	1708
chr2:125247235-125247735	Myef2	0.103491	0.154587	0.0159983	0.0159983	Smarca5	FALSE	Smarca5_direct_+/+	Smarca5_direct_+/+_(313g)	Smarca5_direct_+/+_(317r)	0.79847	1	0.681594	1709
chr14:52304700-52305200	Supt16	0.0909125	-0.118925	-0.0108117	0.0108117	Elk3	FALSE	Elk3_direct_+/-	Elk3_direct_+/-_(222g)	Elk3_direct_+/-_(309r)	1.36611	1	0.695412	1710
chr13:81782788-81783288	Lysmd3	0.100444	-0.439077	-0.0441028	0.0441028	Efemp2	FALSE	Efemp2_direct_+/-	Efemp2_direct_+/-_(481g)	Efemp2_direct_+/-_(584r)	1.81029	1	0.774427	1711
chr18:63692269-63692769	Txnl1	0.157564	0.361124	0.0569002	0.0569002	Phf5a	FALSE	Phf5a_direct_+/+	Phf5a_direct_+/+_(515g)	Phf5a_direct_+/+_(579r)	1.19974	1	0.640091	1712
chr7:134692454-134692954	Dock1	0.0919614	0.275691	0.0253529	0.0253529	Elk3	FALSE	Elk3_direct_+/+	Elk3_direct_+/+_(1433g)	Elk3_direct_+/+_(3907r)	2.11152	1	0.724743	1713
chr16:59600601-59601101	Crybg3	0.117587	0.35986	0.042315	0.042315	Wt1	FALSE	Wt1_direct_-/+	Wt1_direct_-/+_(1384g)	Wt1_direct_-/+_(2658r)	2.30772	-1	-0.654885	1714
chrX:102289174-102289674	Cited1	0.0890088	0.542925	0.0483251	0.0483251	Nkx2-5	FALSE	Nkx2-5_direct_+/+	Nkx2-5_direct_+/+_(676g)	Nkx2-5_direct_+/+_(900r)	5.02872	1	0.577521	1715
chr6:28423499-28423999	Arf5	0.102541	-0.43401	-0.0445039	0.0445039	Klf6	FALSE	Klf6_direct_+/-	Klf6_direct_+/-_(527g)	Klf6_direct_+/-_(985r)	1.13081	1	0.758551	1716
chr7:24081604-24082104	Zfp235	0.123283	0.0601565	0.00741626	0.00741626	Ets1	FALSE	Ets1_direct_+/+	Ets1_direct_+/+_(1537g)	Ets1_direct_+/+_(5288r)	0.912451	1	0.296547	1717
chr1:121567707-121568207	Ddx18	0.0595443	-0.0592765	-0.00352958	0.00352958	Elk3	FALSE	Elk3_direct_+/-	Elk3_direct_+/-_(222g)	Elk3_direct_+/-_(309r)	1.84111	1	0.597545	1718
chrX:134541521-134542021	Timm8a1	0.09185	0.447322	0.0410865	0.0410865	Wt1	FALSE	Wt1_direct_-/+	Wt1_direct_-/+_(1384g)	Wt1_direct_-/+_(2658r)	3.40276	-1	-0.640715	1719
chr11:111212480-111212980	Kcnj2	0.0824236	0.367831	0.0303179	0.0303179	Ets1	FALSE	Ets1_direct_+/+	Ets1_direct_+/+_(1537g)	Ets1_direct_+/+_(5288r)	1.80221	1	0.748517	1720
chr15:100628757-100629257	Smagp	0.111588	0.33698	0.037603	0.037603	Ets1	FALSE	Ets1_direct_+/+	Ets1_direct_+/+_(1537g)	Ets1_direct_+/+_(5288r)	1.97752	1	0.937932	1721
chr2:37422758-37423258	Pdcl	0.21878	-0.103427	-0.0226278	0.0226278	Egr1	FALSE	Egr1_direct_-/-	Egr1_direct_-/-_(284g)	Egr1_direct_-/-_(420r)	0.161027	-1	-0.0766887	1722
chr13:100103633-100104133	Serf1	0.193583	-0.212077	-0.0410544	0.0410544	Fli1	FALSE	Fli1_direct_-/-	Fli1_direct_-/-_(280g)	Fli1_direct_-/-_(409r)	1.28194	-1	-0.423679	1723
chr4:116491096-116491596	Akr1a1	0.139498	0.0821397	0.0114583	0.0114583	Fli1	FALSE	Fli1_direct_+/+	Fli1_direct_+/+_(1575g)	Fli1_direct_+/+_(5091r)	1.59281	1	0.658127	1724
chr8:4588234-4588734	Shcbp1	0.128594	0.153486	0.0197373	0.0197373	Ctcf	FALSE	Ctcf_direct_+/+	Ctcf_direct_+/+_(403g)	Ctcf_direct_+/+_(421r)	1.60826	1	0.501415	1725
chr6:7692837-7693337	Asns	0.199141	0.348633	0.069427	0.069427	Elk3	FALSE	Elk3_direct_+/+	Elk3_direct_+/+_(1433g)	Elk3_direct_+/+_(3907r)	1.98843	1	0.615647	1726
chr10:100015399-100015899	Kitl	0.159717	-0.175674	-0.0280581	0.0280581	Elk3	FALSE	Elk3_direct_+/-	Elk3_direct_+/-_(222g)	Elk3_direct_+/-_(309r)	2.55346	1	0.925717	1727
chr15:99584823-99585323	Smarcd1	0.127735	0.264663	0.0338067	0.0338067	Fli1	FALSE	Fli1_direct_+/+	Fli1_direct_+/+_(1575g)	Fli1_direct_+/+_(5091r)	1.83242	1	0.746719	1728
chr13:100730672-100731172	Ccdc125	0.0461198	0.176246	0.0081284	0.0081284	Elk3	FALSE	Elk3_direct_+/+	Elk3_direct_+/+_(1433g)	Elk3_direct_+/+_(3907r)	2.20512	1	0.708452	1729
chr6:28421449-28421949	Arf5	0.133703	-0.423083	-0.0565673	0.0565673	Klf2	FALSE	Klf2_direct_+/-	Klf2_direct_+/-_(519g)	Klf2_direct_+/-_(957r)	2.16861	1	0.740005	1730
chr11:101248238-101248738	Ramp2	0.0562734	0.478138	0.0269064	0.0269064	Ets1	FALSE	Ets1_direct_+/+	Ets1_direct_+/+_(1537g)	Ets1_direct_+/+_(5288r)	3.7069	1	0.939836	1731
chr3:69722359-69722859	B3galnt1	0.0698033	-0.114272	-0.00797653	0.00797653	Kdm5b	FALSE	Kdm5b_direct_+/-	Kdm5b_direct_+/-_(16g)	Kdm5b_direct_+/-_(13r)	2.10407	1	0.252255	1732
chrX:10216497-10216997	Srpx	0.209924	-0.538635	-0.113072	0.113072	Wt1	FALSE	Wt1_direct_+/-	Wt1_direct_+/-_(1107g)	Wt1_direct_+/-_(2116r)	1.77194	1	0.698869	1733
chr16:37011518-37012018	Hcls1	0.0956528	-0.372593	-0.0356395	0.0356395	Elk3	FALSE	Elk3_direct_+/-	Elk3_direct_+/-_(222g)	Elk3_direct_+/-_(309r)	2.45497	1	0.839883	1734
chr9:21321529-21322029	Dnm2	0.0725814	0.088923	0.00645415	0.00645415	Erg	FALSE	Erg_direct_+/+	Erg_direct_+/+_(857g)	Erg_direct_+/+_(3290r)	2.04358	1	0.550602	1735
chrX:155338090-155338590	Prdx4	0.112613	0.0752487	0.00847397	0.00847397	E2f1	FALSE	E2f1_direct_+/+	E2f1_direct_+/+_(233g)	E2f1_direct_+/+_(387r)	0.483115	1	0.26161	1736
chrX:7714146-7714646	Plp2	0.130353	0.346501	0.0451673	0.0451673	Hes1	FALSE	Hes1_direct_+/+	Hes1_direct_+/+_(69g)	Hes1_direct_+/+_(60r)	0.901766	1	0.717439	1737
chr14:31232829-31233329	Sh3bp5	0.0411018	0.140279	0.00576573	0.00576573	Sox7	FALSE	Sox7_direct_+/+	Sox7_direct_+/+_(613g)	Sox7_direct_+/+_(806r)	1.19692	1	0.896336	1738
chr9:20521290-20521790	Pin1	0.0818391	0.336737	0.0275582	0.0275582	Wt1	FALSE	Wt1_direct_-/+	Wt1_direct_-/+_(1384g)	Wt1_direct_-/+_(2658r)	2.13159	-1	-0.530923	1739
chr18:40219125-40219625	Yipf5	0.0906458	-0.14142	-0.0128191	0.0128191	Wt1	FALSE	Wt1_direct_+/-	Wt1_direct_+/-_(1107g)	Wt1_direct_+/-_(2116r)	1.66099	1	0.404745	1740
chr18:84776753-84777253	Cyb5a	0.0704124	-0.456901	-0.0321715	0.0321715	Nkx2-5	FALSE	Nkx2-5_direct_-/-	Nkx2-5_direct_-/-_(197g)	Nkx2-5_direct_-/-_(238r)	6.4471	-1	-0.667297	1741
chr12:73949605-73950105	Hif1a	0.0408056	0.523479	0.0213609	0.0213609	Hif1a	FALSE	Hif1a_direct_+/+	Hif1a_direct_+/+_(347g)	Hif1a_direct_+/+_(343r)	4.77331	1	1	1742
chr13:69585725-69586225	Nsun2	0.0893918	0.302503	0.0270413	0.0270413	Ets1	FALSE	Ets1_direct_+/+	Ets1_direct_+/+_(1537g)	Ets1_direct_+/+_(5288r)	2.56414	1	0.736725	1743
chr1:91022410-91022910	Lrrfip1	0.0521565	0.498546	0.0260024	0.0260024	Nkx2-5	FALSE	Nkx2-5_direct_+/+	Nkx2-5_direct_+/+_(676g)	Nkx2-5_direct_+/+_(900r)	7.50707	1	0.75483	1744
chr14:34376921-34377421	Sncg	0.0897398	0.309403	0.0277657	0.0277657	Ets1	FALSE	Ets1_direct_+/+	Ets1_direct_+/+_(1537g)	Ets1_direct_+/+_(5288r)	2.61774	1	0.858202	1745
chr10:29313254-29313754	Rspo3	0.0596983	-0.146393	-0.00873943	0.00873943	Hif1a	FALSE	Hif1a_direct_+/-	Hif1a_direct_+/-_(167g)	Hif1a_direct_+/-_(138r)	1.81899	1	0.0868558	1746
chr8:64947100-64947600	Apela	0.088968	-0.633629	-0.0563727	0.0563727	Efemp2	FALSE	Efemp2_direct_+/-	Efemp2_direct_+/-_(481g)	Efemp2_direct_+/-_(584r)	2.01307	1	0.876618	1747
chr8:46567897-46568397	Acsl1	0.0502224	0.427586	0.0214744	0.0214744	Nkx2-5	FALSE	Nkx2-5_direct_+/+	Nkx2-5_direct_+/+_(676g)	Nkx2-5_direct_+/+_(900r)	4.12617	1	0.539927	1748
chr3:101536314-101536814	Atp1a1	0.0367725	0.499465	0.0183666	0.0183666	Nkx2-5	FALSE	Nkx2-5_direct_+/+	Nkx2-5_direct_+/+_(676g)	Nkx2-5_direct_+/+_(900r)	7.28682	1	0.818412	1749
chr2:156007788-156008288	Cep250	0.116481	0.0900957	0.0104945	0.0104945	Fli1	FALSE	Fli1_direct_+/+	Fli1_direct_+/+_(1575g)	Fli1_direct_+/+_(5091r)	1.51986	1	0.632162	1750
chr1:165998310-165998810	Dusp27	0.0316177	0.52381	0.0165617	0.0165617	Nkx2-5	FALSE	Nkx2-5_direct_+/+	Nkx2-5_direct_+/+_(676g)	Nkx2-5_direct_+/+_(900r)	6.40524	1	0.719736	1751
chrX:133914177-133914677	Tspan6	0.158197	-0.130772	-0.0206877	0.0206877	Ets2	FALSE	Ets2_direct_+/-	Ets2_direct_+/-_(147g)	Ets2_direct_+/-_(206r)	1.24417	1	0.888246	1752
chr2:164833225-164833725	Neurl2	0.0526089	0.494291	0.0260041	0.0260041	Tbx20	FALSE	Tbx20_direct_+/+	Tbx20_direct_+/+_(527g)	Tbx20_direct_+/+_(612r)	4.72841	1	0.674601	1753
chr16:87354103-87354603	Cct8	0.0367172	0.307134	0.0112771	0.0112771	Efemp2	FALSE	Efemp2_direct_-/+	Efemp2_direct_-/+_(502g)	Efemp2_direct_-/+_(640r)	0.95025	-1	-0.425163	1754
chr17:81513341-81513841	Slc8a1	0.00584212	0.485732	0.0028377	0.0028377	Nkx2-5	FALSE	Nkx2-5_direct_+/+	Nkx2-5_direct_+/+_(676g)	Nkx2-5_direct_+/+_(900r)	6.69686	1	0.813793	1755
chr7:65421353-65421853	Tjp1	0.0441204	0.12801	0.00564785	0.00564785	Elk3	FALSE	Elk3_direct_+/+	Elk3_direct_+/+_(1433g)	Elk3_direct_+/+_(3907r)	2.65673	1	0.915419	1756
chr14:26534665-26535165	Dennd6a	0.0190647	0.149966	0.00285907	0.00285907	Yy1	FALSE	Yy1_direct_+/+	Yy1_direct_+/+_(459g)	Yy1_direct_+/+_(581r)	0.569726	1	0.39537	1757
chr7:30728720-30729220	Cox6b1	0.00743992	0.426899	0.0031761	0.0031761	Nkx2-5	FALSE	Nkx2-5_direct_+/+	Nkx2-5_direct_+/+_(676g)	Nkx2-5_direct_+/+_(900r)	6.53641	1	0.83448	1758
chr17:74338529-74339029	Dpy30	0.0865551	0.337959	0.0292521	0.0292521	Hif1a	FALSE	Hif1a_direct_+/+	Hif1a_direct_+/+_(347g)	Hif1a_direct_+/+_(343r)	0.668236	1	0.599692	1759
chr11:29130454-29130954	Pnpt1	0.190162	0.290363	0.0552161	0.0552161	Wt1	FALSE	Wt1_direct_-/+	Wt1_direct_-/+_(1384g)	Wt1_direct_-/+_(2658r)	1.71919	-1	-0.393889	1760
chr16:36934854-36935354	Hcls1	0.0873943	0.344108	0.0300731	0.0300731	Ets1	FALSE	Ets1_direct_+/+	Ets1_direct_+/+_(1537g)	Ets1_direct_+/+_(5288r)	2.65859	1	0.89948	1761
chr4:57842030-57842530	Txn1	0.0747496	0.313055	0.0234007	0.0234007	Sox17	FALSE	Sox17_direct_+/+	Sox17_direct_+/+_(583g)	Sox17_direct_+/+_(653r)	3.82903	1	0.75837	1762
chr12:34451302-34451802	Hdac9	0.0577668	0.494961	0.0285923	0.0285923	Nkx2-5	FALSE	Nkx2-5_direct_+/+	Nkx2-5_direct_+/+_(676g)	Nkx2-5_direct_+/+_(900r)	5.79186	1	0.714778	1763
chr6:87496088-87496588	Arhgap25	0.0673654	0.355934	0.0239776	0.0239776	Elk3	FALSE	Elk3_direct_+/+	Elk3_direct_+/+_(1433g)	Elk3_direct_+/+_(3907r)	2.4904	1	0.888015	1764
chr12:101957815-101958315	Cpsf2	0.0500231	0.204786	0.010244	0.010244	Fermt2	FALSE	Fermt2_direct_+/+	Fermt2_direct_+/+_(1085g)	Fermt2_direct_+/+_(1245r)	1.11657	1	0.650638	1765
chr1:172082516-172083016	Pea15a	0.0138547	0.361347	0.00500635	0.00500635	Fli1	FALSE	Fli1_direct_+/+	Fli1_direct_+/+_(1575g)	Fli1_direct_+/+_(5091r)	1.75944	1	0.817602	1766
chr2:150136390-150136890	Gm21994	0.287836	-0.0717349	-0.0206479	0.0206479	Klf2	FALSE	Klf2_direct_+/-	Klf2_direct_+/-_(519g)	Klf2_direct_+/-_(957r)	0.476969	1	0.351968	1767
chr5:145116300-145116800	Arpc1b	0.105827	0.529241	0.0560079	0.0560079	Ets1	FALSE	Ets1_direct_+/+	Ets1_direct_+/+_(1537g)	Ets1_direct_+/+_(5288r)	2.80012	1	0.941524	1768
chr2:132247557-132248057	Cds2	0.0267413	0.17234	0.00460859	0.00460859	Fli1	FALSE	Fli1_direct_+/+	Fli1_direct_+/+_(1575g)	Fli1_direct_+/+_(5091r)	1.11409	1	0.415235	1769
chr15:39112794-39113294	Dcaf13	0.112547	0.247411	0.0278454	0.0278454	Ets1	FALSE	Ets1_direct_+/+	Ets1_direct_+/+_(1537g)	Ets1_direct_+/+_(5288r)	1.9878	1	0.551283	1770
chr12:75287979-75288479	Rhoj	0.0684855	0.31495	0.0215695	0.0215695	Fli1	FALSE	Fli1_direct_+/+	Fli1_direct_+/+_(1575g)	Fli1_direct_+/+_(5091r)	2.17335	1	0.958221	1771
chr12:32378701-32379201	Ccdc71l	0.207642	0.16269	0.0337813	0.0337813	Chd1	FALSE	Chd1_direct_+/+	Chd1_direct_+/+_(608g)	Chd1_direct_+/+_(1296r)	0.637844	1	0.464123	1772
chr11:88996367-88996867	Trim25	0.117577	0.204764	0.0240755	0.0240755	Sox17	FALSE	Sox17_direct_+/+	Sox17_direct_+/+_(583g)	Sox17_direct_+/+_(653r)	3.19148	1	0.712461	1773
chr2:52072562-52073062	Tnfaip6	0.0996955	-0.500064	-0.0498541	0.0498541	Wt1	FALSE	Wt1_direct_+/-	Wt1_direct_+/-_(1107g)	Wt1_direct_+/-_(2116r)	2.36153	1	0.711825	1774
chr15:100628757-100629257	Smagp	0.111588	0.33698	0.037603	0.037603	Fli1	FALSE	Fli1_direct_+/+	Fli1_direct_+/+_(1575g)	Fli1_direct_+/+_(5091r)	1.89656	1	0.93315	1775
chr6:118807746-118808246	Cacna1c	0.00723931	0.544001	0.0039382	0.0039382	Tbx20	FALSE	Tbx20_direct_+/+	Tbx20_direct_+/+_(527g)	Tbx20_direct_+/+_(612r)	8.60646	1	0.75616	1776
chr10:52309073-52309573	Gopc	0.0923562	0.112307	0.0103723	0.0103723	Elk3	FALSE	Elk3_direct_+/+	Elk3_direct_+/+_(1433g)	Elk3_direct_+/+_(3907r)	0.933861	1	0.464605	1777
chr12:75287979-75288479	Rhoj	0.0684855	0.31495	0.0215695	0.0215695	Erg	FALSE	Erg_direct_+/+	Erg_direct_+/+_(857g)	Erg_direct_+/+_(3290r)	2.26712	1	0.915682	1778
chrX:136255446-136255946	Tceal5	0.0604314	0.350516	0.0211822	0.0211822	Tead1	FALSE	Tead1_direct_+/+	Tead1_direct_+/+_(234g)	Tead1_direct_+/+_(255r)	0.28799	1	0.312138	1779
chr7:83842846-83843346	Tlnrd1	0.087411	0.197058	0.0172251	0.0172251	Ets1	FALSE	Ets1_direct_+/+	Ets1_direct_+/+_(1537g)	Ets1_direct_+/+_(5288r)	1.86864	1	0.776772	1780
chr3:122131642-122132142	Arhgap29	0.0544902	-0.509535	-0.0277646	0.0277646	Nkx2-5	FALSE	Nkx2-5_direct_-/-	Nkx2-5_direct_-/-_(197g)	Nkx2-5_direct_-/-_(238r)	6.06789	-1	-0.738206	1781
chr14:52304700-52305200	Supt16	0.0909125	-0.118925	-0.0108117	0.0108117	Ets1	FALSE	Ets1_direct_+/-	Ets1_direct_+/-_(216g)	Ets1_direct_+/-_(326r)	1.55196	1	0.669254	1782
chr11:49632071-49632571	Flt4	0.0342634	0.142255	0.00487415	0.00487415	Ets1	FALSE	Ets1_direct_+/+	Ets1_direct_+/+_(1537g)	Ets1_direct_+/+_(5288r)	1.79631	1	0.942037	1783
chr15:41866059-41866559	Abra	0.0504498	0.469098	0.0236659	0.0236659	Nkx2-5	FALSE	Nkx2-5_direct_+/+	Nkx2-5_direct_+/+_(676g)	Nkx2-5_direct_+/+_(900r)	5.25294	1	0.514041	1784
chr7:82236334-82236834	Sh3gl3	0.0610592	0.0969354	0.0059188	0.0059188	Sox17	FALSE	Sox17_direct_+/+	Sox17_direct_+/+_(583g)	Sox17_direct_+/+_(653r)	4.17113	1	0.857112	1785
chr7:144615400-144615900	Cttn	0.071686	-0.320385	-0.0229671	0.0229671	Nkx2-5	FALSE	Nkx2-5_direct_-/-	Nkx2-5_direct_-/-_(197g)	Nkx2-5_direct_-/-_(238r)	2.09815	-1	-0.412349	1786
chr7:144417517-144418017	Cttn	0.0935354	0.325364	0.0304331	0.0304331	Bach1	FALSE	Bach1_direct_+/+	Bach1_direct_+/+_(410g)	Bach1_direct_+/+_(528r)	1.94828	1	0.555297	1787
chr11:65303700-65304200	Myocd	0.0251824	0.516814	0.0130146	0.0130146	Nkx2-5	FALSE	Nkx2-5_direct_+/+	Nkx2-5_direct_+/+_(676g)	Nkx2-5_direct_+/+_(900r)	8.82225	1	0.792536	1788
chr12:10537004-10537504	Rdh14	0.082847	0.471334	0.0390486	0.0390486	Nkx2-5	FALSE	Nkx2-5_direct_+/+	Nkx2-5_direct_+/+_(676g)	Nkx2-5_direct_+/+_(900r)	5.11357	1	0.593065	1789
chr19:37520817-37521317	Exoc6	0.0970653	0.30616	0.0297175	0.0297175	Fli1	FALSE	Fli1_direct_+/+	Fli1_direct_+/+_(1575g)	Fli1_direct_+/+_(5091r)	1.87238	1	0.818354	1790
chr18:6135572-6136072	Kif5b	0.091919	0.41154	0.0378284	0.0378284	Fermt2	FALSE	Fermt2_direct_+/+	Fermt2_direct_+/+_(1085g)	Fermt2_direct_+/+_(1245r)	4.09326	1	0.711868	1791
chr5:122396829-122397329	Arpc3	0.0846013	0.309457	0.0261805	0.0261805	Ets1	FALSE	Ets1_direct_+/+	Ets1_direct_+/+_(1537g)	Ets1_direct_+/+_(5288r)	1.98832	1	0.952077	1792
chr11:60878174-60878674	Shmt1	0.0913289	0.297779	0.0271958	0.0271958	Hif1a	FALSE	Hif1a_direct_+/+	Hif1a_direct_+/+_(347g)	Hif1a_direct_+/+_(343r)	2.91979	1	0.442819	1793
chr19:37346285-37346785	Cpeb3	0.0515866	0.481243	0.0248257	0.0248257	Tbx20	FALSE	Tbx20_direct_+/+	Tbx20_direct_+/+_(527g)	Tbx20_direct_+/+_(612r)	5.1289	1	0.612365	1794
chr3:28680886-28681386	Eif5a2	0.0657811	0.27588	0.0181477	0.0181477	Nkx2-5	FALSE	Nkx2-5_direct_+/+	Nkx2-5_direct_+/+_(676g)	Nkx2-5_direct_+/+_(900r)	2.44258	1	0.348706	1795
chr19:37561487-37561987	Exoc6	0.0379614	0.137899	0.00523483	0.00523483	Fli1	FALSE	Fli1_direct_+/+	Fli1_direct_+/+_(1575g)	Fli1_direct_+/+_(5091r)	1.87238	1	0.818354	1796
chr10:99410661-99411161	Dusp6	0.0791241	0.18629	0.01474	0.01474	Elk3	FALSE	Elk3_direct_+/+	Elk3_direct_+/+_(1433g)	Elk3_direct_+/+_(3907r)	3.31558	1	0.767635	1797
chr8:95818187-95818687	Ndrg4	0.0272431	0.490964	0.0133754	0.0133754	Nkx2-5	FALSE	Nkx2-5_direct_+/+	Nkx2-5_direct_+/+_(676g)	Nkx2-5_direct_+/+_(900r)	8.47275	1	0.788893	1798
chr11:17051347-17051847	Cnrip1	0.158029	0.562646	0.0889142	0.0889142	Ets1	FALSE	Ets1_direct_+/+	Ets1_direct_+/+_(1537g)	Ets1_direct_+/+_(5288r)	1.74211	1	0.8671	1799
chr11:61761942-61762442	Ulk2	0.0298311	0.119236	0.00355694	0.00355694	Zfp148	FALSE	Zfp148_direct_+/+	Zfp148_direct_+/+_(725g)	Zfp148_direct_+/+_(976r)	0.297732	1	0.19864	1800
chr17:71720928-71721428	Clip4	0.072078	0.466955	0.0336572	0.0336572	Nkx2-5	FALSE	Nkx2-5_direct_+/+	Nkx2-5_direct_+/+_(676g)	Nkx2-5_direct_+/+_(900r)	4.56173	1	0.603269	1801
chr10:18816485-18816985	Perp	0.0364537	-0.191726	-0.00698914	0.00698914	Tbx20	FALSE	Tbx20_direct_+/-	Tbx20_direct_+/-_(42g)	Tbx20_direct_+/-_(36r)	6.50588	1	0.683456	1802
chr10:19926461-19926961	Pex7	0.0462448	0.436162	0.0201702	0.0201702	Nkx2-5	FALSE	Nkx2-5_direct_+/+	Nkx2-5_direct_+/+_(676g)	Nkx2-5_direct_+/+_(900r)	5.74481	1	0.587687	1803
chr4:147963541-147964041	Nppb	0.0673994	0.508474	0.0342708	0.0342708	Tbx20	FALSE	Tbx20_direct_+/+	Tbx20_direct_+/+_(527g)	Tbx20_direct_+/+_(612r)	2.38243	1	0.410709	1804
chr6:40471263-40471763	Ssbp1	0.153517	0.235385	0.0361356	0.0361356	Fermt2	FALSE	Fermt2_direct_+/+	Fermt2_direct_+/+_(1085g)	Fermt2_direct_+/+_(1245r)	0.492042	1	0.392093	1805
chr2:30392067-30392567	Ier5l	0.0332137	0.492569	0.01636	0.01636	Nfya	FALSE	Nfya_direct_+/+	Nfya_direct_+/+_(155g)	Nfya_direct_+/+_(183r)	0.236897	1	0.432355	1806
chr10:52272965-52273465	Dcbld1	0.175338	0.280836	0.0492413	0.0492413	Ets1	FALSE	Ets1_direct_+/+	Ets1_direct_+/+_(1537g)	Ets1_direct_+/+_(5288r)	1.12255	1	0.875647	1807
chr9:96543979-96544479	Rnf7	0.0312365	-0.361355	-0.0112874	0.0112874	Hif1a	FALSE	Hif1a_direct_+/-	Hif1a_direct_+/-_(167g)	Hif1a_direct_+/-_(138r)	1.19337	1	0.508715	1808
chr15:36648474-36648974	Ywhaz	0.00382333	0.0587274	0.000224535	0.000224535	Erg	FALSE	Erg_direct_+/+	Erg_direct_+/+_(857g)	Erg_direct_+/+_(3290r)	2.73298	1	0.691214	1809
chr16:62807580-62808080	Pros1	0.156389	0.15344	0.0239964	0.0239964	Elk3	FALSE	Elk3_direct_+/+	Elk3_direct_+/+_(1433g)	Elk3_direct_+/+_(3907r)	2.36571	1	0.913886	1810
chr10:62287581-62288081	Tspan15	0.0702447	0.053176	0.00373533	0.00373533	Sox17	FALSE	Sox17_direct_+/+	Sox17_direct_+/+_(583g)	Sox17_direct_+/+_(653r)	4.48129	1	0.852121	1811
chr12:88404912-88405412	Adck1	0.175203	0.370182	0.0648569	0.0648569	Esrrg	FALSE	Esrrg_direct_+/+	Esrrg_direct_+/+_(172g)	Esrrg_direct_+/+_(256r)	0.602814	1	0.368858	1812
chr11:51857940-51858440	Cdkn2aipnl	0.0205266	0.245453	0.00503832	0.00503832	Tbpl1	FALSE	Tbpl1_direct_+/+	Tbpl1_direct_+/+_(427g)	Tbpl1_direct_+/+_(754r)	0.63558	1	0.505829	1813
chr3:146327080-146327580	Lpar3	0.0537284	0.515747	0.0277102	0.0277102	Tbx20	FALSE	Tbx20_direct_+/+	Tbx20_direct_+/+_(527g)	Tbx20_direct_+/+_(612r)	4.74354	1	0.728506	1814
chr14:31232829-31233329	Sema3g	0.0465706	0.203472	0.0094758	0.0094758	Sox17	FALSE	Sox17_direct_+/+	Sox17_direct_+/+_(583g)	Sox17_direct_+/+_(653r)	2.44483	1	0.692324	1815
chr1:106549089-106549589	Bcl2	0.0313063	0.198487	0.00621389	0.00621389	Erg	FALSE	Erg_direct_+/+	Erg_direct_+/+_(857g)	Erg_direct_+/+_(3290r)	0.841243	1	0.604976	1816
chr11:65185040-65185540	Myocd	0.0272761	0.556544	0.0151804	0.0151804	Tbx20	FALSE	Tbx20_direct_+/+	Tbx20_direct_+/+_(527g)	Tbx20_direct_+/+_(612r)	8.7783	1	0.777517	1817
chr2:122652268-122652768	Gatm	0.0996185	0.232485	0.0231598	0.0231598	Irf8	FALSE	Irf8_direct_+/+	Irf8_direct_+/+_(332g)	Irf8_direct_+/+_(366r)	3.04964	1	0.803603	1818
chr7:28049877-28050377	Psmc4	0.126061	0.48001	0.0605107	0.0605107	Fli1	FALSE	Fli1_direct_+/+	Fli1_direct_+/+_(1575g)	Fli1_direct_+/+_(5091r)	1.51899	1	0.73942	1819
chr10:57532142-57532642	Hsf2	0.0695463	0.241803	0.0168165	0.0168165	Hes1	FALSE	Hes1_direct_-/+	Hes1_direct_-/+_(273g)	Hes1_direct_-/+_(298r)	0.756252	-1	-0.432224	1820
chr1:135283721-135284221	Timm17a	0.103464	0.46282	0.0478853	0.0478853	Wt1	FALSE	Wt1_direct_-/+	Wt1_direct_-/+_(1384g)	Wt1_direct_-/+_(2658r)	3.6125	-1	-0.772898	1821
chr13:81783303-81783803	Cetn3	0.0739626	0.262367	0.0194053	0.0194053	Fermt2	FALSE	Fermt2_direct_+/+	Fermt2_direct_+/+_(1085g)	Fermt2_direct_+/+_(1245r)	2.10388	1	0.587616	1822
chr3:137227006-137227506	Emcn	0.047451	0.0634183	0.00300926	0.00300926	Sox17	FALSE	Sox17_direct_+/+	Sox17_direct_+/+_(583g)	Sox17_direct_+/+_(653r)	3.39758	1	0.900884	1823
chr11:49659303-49659803	Flt4	0.0642648	0.215686	0.013861	0.013861	Sox17	FALSE	Sox17_direct_+/+	Sox17_direct_+/+_(583g)	Sox17_direct_+/+_(653r)	2.83716	1	0.893995	1824
chr19:5827309-5827809	Ehbp1l1	0.0563477	0.548596	0.0309121	0.0309121	Nkx2-5	FALSE	Nkx2-5_direct_+/+	Nkx2-5_direct_+/+_(676g)	Nkx2-5_direct_+/+_(900r)	6.13742	1	0.729605	1825
chr4:59457876-59458376	Ptbp3	0.0668755	0.324713	0.0217154	0.0217154	Fli1	FALSE	Fli1_direct_+/+	Fli1_direct_+/+_(1575g)	Fli1_direct_+/+_(5091r)	2.01488	1	0.886227	1826
chr17:26941041-26941541	Bak1	0.0342742	0.0729123	0.00249901	0.00249901	Wt1	FALSE	Wt1_direct_-/+	Wt1_direct_-/+_(1384g)	Wt1_direct_-/+_(2658r)	1.00028	-1	-0.340048	1827
chr16:87432330-87432830	Cct8	0.0575565	0.513706	0.0295671	0.0295671	Fli1	FALSE	Fli1_direct_+/+	Fli1_direct_+/+_(1575g)	Fli1_direct_+/+_(5091r)	0.910805	1	0.60293	1828
chr7:4938522-4939022	U2af2	0.0277653	0.159014	0.00441508	0.00441508	Rad21	FALSE	Rad21_direct_+/+	Rad21_direct_+/+_(475g)	Rad21_direct_+/+_(502r)	0.49646	1	0.28471	1829
chr11:77440164-77440664	Coro6	0.0665131	0.510737	0.0339707	0.0339707	Nkx2-5	FALSE	Nkx2-5_direct_+/+	Nkx2-5_direct_+/+_(676g)	Nkx2-5_direct_+/+_(900r)	5.77819	1	0.632509	1830
chr12:58267300-58267800	Clec14a	0.255551	0.118572	0.030301	0.030301	Ets2	FALSE	Ets2_direct_+/+	Ets2_direct_+/+_(1084g)	Ets2_direct_+/+_(3569r)	1.03738	1	0.898893	1831
chr5:74291565-74292065	Rasl11b	0.0518087	0.414452	0.0214722	0.0214722	Nkx2-5	FALSE	Nkx2-5_direct_+/+	Nkx2-5_direct_+/+_(676g)	Nkx2-5_direct_+/+_(900r)	5.71472	1	0.587415	1832
chr17:25080963-25081463	Tmem204	0.074979	0.407232	0.0305339	0.0305339	Fli1	FALSE	Fli1_direct_+/+	Fli1_direct_+/+_(1575g)	Fli1_direct_+/+_(5091r)	2.0143	1	0.933027	1833
chr2:127208083-127208583	Blvra	0.088379	-0.0671104	-0.00593115	0.00593115	Ets2	FALSE	Ets2_direct_+/-	Ets2_direct_+/-_(147g)	Ets2_direct_+/-_(206r)	0.933945	1	0.482375	1834
chrX:75047307-75047807	Mpp1	0.202939	0.295241	0.059916	0.059916	Sox7	FALSE	Sox7_direct_+/+	Sox7_direct_+/+_(613g)	Sox7_direct_+/+_(806r)	1.22103	1	0.82574	1835
chr10:93316944-93317444	Elk3	0.0279254	0.151457	0.00422949	0.00422949	Elk3	FALSE	Elk3_direct_+/+	Elk3_direct_+/+_(1433g)	Elk3_direct_+/+_(3907r)	6.50961	1	1	1836
chr11:54997712-54998212	Gm2a	0.0588904	0.416078	0.024503	0.024503	Nkx2-5	FALSE	Nkx2-5_direct_+/+	Nkx2-5_direct_+/+_(676g)	Nkx2-5_direct_+/+_(900r)	4.27291	1	0.570396	1837
chr3:153783261-153783761	Acadm	0.0456647	0.51246	0.0234013	0.0234013	Nkx2-5	FALSE	Nkx2-5_direct_+/+	Nkx2-5_direct_+/+_(676g)	Nkx2-5_direct_+/+_(900r)	5.41491	1	0.790723	1838
chr11:17051347-17051847	Cnrip1	0.158029	0.562646	0.0889142	0.0889142	Fli1	FALSE	Fli1_direct_+/+	Fli1_direct_+/+_(1575g)	Fli1_direct_+/+_(5091r)	1.6988	1	0.885729	1839
chr18:5857694-5858194	Zeb1	0.0996469	0.157996	0.0157439	0.0157439	Ets2	FALSE	Ets2_direct_+/+	Ets2_direct_+/+_(1084g)	Ets2_direct_+/+_(3569r)	3.15707	1	0.788164	1840
chr2:151587506-151588006	Sdcbp2	0.045018	0.141383	0.00636479	0.00636479	Elk3	FALSE	Elk3_direct_+/+	Elk3_direct_+/+_(1433g)	Elk3_direct_+/+_(3907r)	2.36888	1	0.789296	1841
chr11:107272275-107272775	Nol11	0.0185509	-0.33803	-0.00627077	0.00627077	Nfib	FALSE	Nfib_direct_-/-	Nfib_direct_-/-_(13g)	Nfib_direct_-/-_(12r)	0.395997	-1	-0.0539837	1842
chr8:86623777-86624277	Siah1a	0.0366271	0.238265	0.00872698	0.00872698	Elk3	FALSE	Elk3_direct_+/+	Elk3_direct_+/+_(1433g)	Elk3_direct_+/+_(3907r)	1.42988	1	0.406	1843
chr9:120913153-120913653	Ctnnb1	0.0577485	0.284527	0.016431	0.016431	Ets1	FALSE	Ets1_direct_+/+	Ets1_direct_+/+_(1537g)	Ets1_direct_+/+_(5288r)	2.16956	1	0.846889	1844
chr17:42876326-42876826	Cd2ap	0.0129738	-0.372156	-0.00482829	0.00482829	Wt1	FALSE	Wt1_direct_+/-	Wt1_direct_+/-_(1107g)	Wt1_direct_+/-_(2116r)	3.53883	1	0.906634	1845
chr7:102687041-102687541	Trim68	0.254014	0.121012	0.0307388	0.0307388	Tbpl1	FALSE	Tbpl1_direct_-/+	Tbpl1_direct_-/+_(37g)	Tbpl1_direct_-/+_(41r)	0.137251	-1	-0.0831234	1846
chr15:25940586-25941086	Retreg1	0.0703932	0.509371	0.0358563	0.0358563	Tbx20	FALSE	Tbx20_direct_+/+	Tbx20_direct_+/+_(527g)	Tbx20_direct_+/+_(612r)	5.88407	1	0.773473	1847
chr2:5844894-5845394	Nudt5	0.0948623	0.358138	0.0339738	0.0339738	Phf5a	FALSE	Phf5a_direct_+/+	Phf5a_direct_+/+_(515g)	Phf5a_direct_+/+_(579r)	0.262683	1	0.459901	1848
chr2:128967221-128967721	Zc3h8	0.0756094	0.224203	0.0169519	0.0169519	Taf1	FALSE	Taf1_direct_+/+	Taf1_direct_+/+_(58g)	Taf1_direct_+/+_(61r)	0.674989	1	0.123097	1849
chr4:10938458-10938958	Ndufaf6	0.0565415	0.474652	0.0268376	0.0268376	Nkx2-5	FALSE	Nkx2-5_direct_+/+	Nkx2-5_direct_+/+_(676g)	Nkx2-5_direct_+/+_(900r)	6.93039	1	0.644569	1850
chr19:47454855-47455355	Slk	0.0748912	0.281657	0.0210936	0.0210936	Fli1	FALSE	Fli1_direct_+/+	Fli1_direct_+/+_(1575g)	Fli1_direct_+/+_(5091r)	2.01012	1	0.86971	1851
chr10:52272965-52273465	Nus1	0.140021	0.251422	0.0352043	0.0352043	Ets1	FALSE	Ets1_direct_+/+	Ets1_direct_+/+_(1537g)	Ets1_direct_+/+_(5288r)	1.78488	1	0.857011	1852
chr12:21417595-21418095	Adam17	0.0525432	-0.120911	-0.00635306	0.00635306	Foxo1	FALSE	Foxo1_direct_+/-	Foxo1_direct_+/-_(22g)	Foxo1_direct_+/-_(21r)	4.64637	1	0.513614	1853
chr12:103188144-103188644	Asb2	0.0604295	0.508323	0.0307177	0.0307177	Tbx20	FALSE	Tbx20_direct_+/+	Tbx20_direct_+/+_(527g)	Tbx20_direct_+/+_(612r)	6.47789	1	0.711738	1854
chr6:55130667-55131167	Crhr2	0.0896434	0.285877	0.025627	0.025627	Nkx2-5	FALSE	Nkx2-5_direct_+/+	Nkx2-5_direct_+/+_(676g)	Nkx2-5_direct_+/+_(900r)	2.13857	1	0.257424	1855
chr6:14754900-14755400	Ppp1r3a	0.073467	0.538787	0.0395831	0.0395831	Nkx2-5	FALSE	Nkx2-5_direct_+/+	Nkx2-5_direct_+/+_(676g)	Nkx2-5_direct_+/+_(900r)	5.04153	1	0.61866	1856
chr17:33685210-33685710	Rab11b	0.0501564	0.0977393	0.00490225	0.00490225	Yy1	FALSE	Yy1_direct_+/+	Yy1_direct_+/+_(459g)	Yy1_direct_+/+_(581r)	2.04976	1	0.267447	1857
chr16:94354344-94354844	Pigp	0.0822561	0.435825	0.0358493	0.0358493	Nkx2-5	FALSE	Nkx2-5_direct_+/+	Nkx2-5_direct_+/+_(676g)	Nkx2-5_direct_+/+_(900r)	4.14899	1	0.546554	1858
chr19:40307569-40308069	Pdlim1	0.0457887	0.170727	0.00781738	0.00781738	Erg	FALSE	Erg_direct_+/+	Erg_direct_+/+_(857g)	Erg_direct_+/+_(3290r)	0.579837	1	0.434577	1859
chr17:35870073-35870573	Ppp1r18	0.0819795	0.310981	0.0254941	0.0254941	Ets2	FALSE	Ets2_direct_+/+	Ets2_direct_+/+_(1084g)	Ets2_direct_+/+_(3569r)	1.67454	1	0.828998	1860
chr3:106547384-106547884	Dram2	0.13854	0.246722	0.0341808	0.0341808	Mef2a	FALSE	Mef2a_direct_+/+	Mef2a_direct_+/+_(1065g)	Mef2a_direct_+/+_(1369r)	2.55003	1	0.376813	1861
chr6:24597414-24597914	Lmod2	0.0489932	0.504894	0.0247364	0.0247364	Nkx2-5	FALSE	Nkx2-5_direct_+/+	Nkx2-5_direct_+/+_(676g)	Nkx2-5_direct_+/+_(900r)	7.1765	1	0.777585	1862
chr11:49632071-49632571	Flt4	0.0342634	0.142255	0.00487415	0.00487415	Fli1	FALSE	Fli1_direct_+/+	Fli1_direct_+/+_(1575g)	Fli1_direct_+/+_(5091r)	1.72616	1	0.952235	1863
chr5:104149212-104149712	Sparcl1	0.0721709	0.135249	0.00976105	0.00976105	Ets1	FALSE	Ets1_direct_+/+	Ets1_direct_+/+_(1537g)	Ets1_direct_+/+_(5288r)	2.84999	1	0.966116	1864
chr1:87755807-87756307	Atg16l1	0.0345917	0.0745764	0.00257973	0.00257973	Ets2	FALSE	Ets2_direct_+/+	Ets2_direct_+/+_(1084g)	Ets2_direct_+/+_(3569r)	0.496969	1	0.362762	1865
chrX:77795941-77796441	Prkx	0.16905	0.0785246	0.0132746	0.0132746	Erg	FALSE	Erg_direct_+/+	Erg_direct_+/+_(857g)	Erg_direct_+/+_(3290r)	0.978901	1	0.628294	1866
chr4:55532002-55532502	Rad23b	0.0266858	0.264247	0.00705163	0.00705163	Mef2a	FALSE	Mef2a_direct_+/+	Mef2a_direct_+/+_(1065g)	Mef2a_direct_+/+_(1369r)	1.4237	1	0.469778	1867
chr14:52304700-52305200	Supt16	0.0909125	-0.118925	-0.0108117	0.0108117	Fli1	FALSE	Fli1_direct_+/-	Fli1_direct_+/-_(180g)	Fli1_direct_+/-_(245r)	1.49555	1	0.68382	1868
chr2:77013411-77013911	Ccdc141	0.0542168	0.537597	0.0291468	0.0291468	Nkx2-5	FALSE	Nkx2-5_direct_+/+	Nkx2-5_direct_+/+_(676g)	Nkx2-5_direct_+/+_(900r)	7.57967	1	0.846971	1869
chr18:41857636-41858136	Prelid2	0.0920145	0.480318	0.0441962	0.0441962	Nkx2-5	FALSE	Nkx2-5_direct_+/+	Nkx2-5_direct_+/+_(676g)	Nkx2-5_direct_+/+_(900r)	3.71294	1	0.571946	1870
chr8:41416731-41417231	Frg1	0.138422	0.254378	0.0352115	0.0352115	Ets1	FALSE	Ets1_direct_+/+	Ets1_direct_+/+_(1537g)	Ets1_direct_+/+_(5288r)	0.959069	1	0.611305	1871
chr10:117043626-117044126	Lrrc10	0.0385645	0.52295	0.0201673	0.0201673	Wt1	FALSE	Wt1_direct_-/+	Wt1_direct_-/+_(1384g)	Wt1_direct_-/+_(2658r)	5.34876	-1	-0.761314	1872
chr16:36990198-36990698	Golgb1	0.0850803	-0.518594	-0.0441222	0.0441222	Nkx2-5	FALSE	Nkx2-5_direct_-/-	Nkx2-5_direct_-/-_(197g)	Nkx2-5_direct_-/-_(238r)	5.21819	-1	-0.578172	1873
chr14:34376921-34377421	Mmrn2	0.0932097	0.118617	0.0110562	0.0110562	Fli1	FALSE	Fli1_direct_+/+	Fli1_direct_+/+_(1575g)	Fli1_direct_+/+_(5091r)	1.95518	1	0.926476	1874
chr2:32655862-32656362	Sh2d3c	0.0419616	0.402899	0.0169063	0.0169063	Elk3	FALSE	Elk3_direct_+/+	Elk3_direct_+/+_(1433g)	Elk3_direct_+/+_(3907r)	3.58954	1	0.872592	1875
chr18:77767483-77767983	Atp5a1	0.0572908	0.302017	0.0173028	0.0173028	Wt1	FALSE	Wt1_direct_-/+	Wt1_direct_-/+_(1384g)	Wt1_direct_-/+_(2658r)	6.57982	-1	-0.850842	1876
chr2:122652268-122652768	Gatm	0.0996185	0.232485	0.0231598	0.0231598	Ets1	FALSE	Ets1_direct_+/+	Ets1_direct_+/+_(1537g)	Ets1_direct_+/+_(5288r)	1.81664	1	0.86368	1877
chr3:93554979-93555479	S100a11	0.0706115	-0.311772	-0.0220147	0.0220147	Wt1	FALSE	Wt1_direct_+/-	Wt1_direct_+/-_(1107g)	Wt1_direct_+/-_(2116r)	4.76971	1	0.932355	1878
chr1:172082516-172083016	Pea15a	0.0138547	0.361347	0.00500635	0.00500635	Ets1	FALSE	Ets1_direct_+/+	Ets1_direct_+/+_(1537g)	Ets1_direct_+/+_(5288r)	1.71536	1	0.790473	1879
chr14:121678328-121678828	Dock9	0.0713589	0.205245	0.014646	0.014646	Erg	FALSE	Erg_direct_+/+	Erg_direct_+/+_(857g)	Erg_direct_+/+_(3290r)	3.30726	1	0.873414	1880
chr10:30618100-30618600	Hint3	0.0854805	0.24314	0.0207837	0.0207837	Hif1a	FALSE	Hif1a_direct_+/+	Hif1a_direct_+/+_(347g)	Hif1a_direct_+/+_(343r)	2.69234	1	0.453146	1881
chr5:37245390-37245890	Crmp1	0.0740162	0.4246	0.0314273	0.0314273	Erg	FALSE	Erg_direct_+/+	Erg_direct_+/+_(857g)	Erg_direct_+/+_(3290r)	1.92283	1	0.885921	1882
chr11:78531063-78531563	Tnfaip1	0.155507	0.181995	0.0283016	0.0283016	Ets2	FALSE	Ets2_direct_+/+	Ets2_direct_+/+_(1084g)	Ets2_direct_+/+_(3569r)	0.975768	1	0.905312	1883
chr2:114130614-114131114	Actc1	0.0556653	0.517786	0.0288227	0.0288227	Tbx20	FALSE	Tbx20_direct_+/+	Tbx20_direct_+/+_(527g)	Tbx20_direct_+/+_(612r)	6.48641	1	0.821175	1884
chr19:5952129-5952629	Fau	0.0482585	0.231067	0.0111509	0.0111509	Erg	FALSE	Erg_direct_+/+	Erg_direct_+/+_(857g)	Erg_direct_+/+_(3290r)	2.29597	1	0.769887	1885
chrX:153670364-153670864	Nbdy	0.215425	0.177519	0.0382419	0.0382419	Ets2	FALSE	Ets2_direct_+/+	Ets2_direct_+/+_(1084g)	Ets2_direct_+/+_(3569r)	0.634343	1	0.46684	1886
chr3:75542770-75543270	Serpini1	0.0961359	-0.330954	-0.0318166	0.0318166	Tgif1	FALSE	Tgif1_direct_+/-	Tgif1_direct_+/-_(125g)	Tgif1_direct_+/-_(139r)	2.18121	1	0.435804	1887
chr5:143909491-143909991	Rsph10b	0.143499	-0.051442	-0.00738187	0.00738187	Tbpl1	FALSE	Tbpl1_direct_-/-	Tbpl1_direct_-/-_(83g)	Tbpl1_direct_-/-_(165r)	0.146841	-1	-0.0576553	1888
chr10:30618100-30618600	Hint3	0.0854805	0.24314	0.0207837	0.0207837	Hes1	FALSE	Hes1_direct_-/+	Hes1_direct_-/+_(273g)	Hes1_direct_-/+_(298r)	0.737979	-1	-0.412374	1889
chr7:15933541-15934041	Ehd2	0.0983776	0.393383	0.0387001	0.0387001	Ets1	FALSE	Ets1_direct_+/+	Ets1_direct_+/+_(1537g)	Ets1_direct_+/+_(5288r)	2.58783	1	0.910659	1890
chr1:132095481-132095981	Elk4	0.0267087	0.160445	0.00428527	0.00428527	Elk3	FALSE	Elk3_direct_+/+	Elk3_direct_+/+_(1433g)	Elk3_direct_+/+_(3907r)	6.10624	1	0.597448	1891
chr5:64985820-64986320	Klhl5	0.0870281	0.109248	0.0095076	0.0095076	Elk3	FALSE	Elk3_direct_+/+	Elk3_direct_+/+_(1433g)	Elk3_direct_+/+_(3907r)	2.2745	1	0.617435	1892
chrX:159254491-159254991	Eif1ax	0.0499584	0.336728	0.0168224	0.0168224	Mef2a	FALSE	Mef2a_direct_+/+	Mef2a_direct_+/+_(1065g)	Mef2a_direct_+/+_(1369r)	1.81104	1	0.595081	1893
chr1:135794578-135795078	Tnnt2	0.0304698	0.513423	0.0156439	0.0156439	Wt1	FALSE	Wt1_direct_-/+	Wt1_direct_-/+_(1384g)	Wt1_direct_-/+_(2658r)	8.20867	-1	-0.839555	1894
chr14:52304700-52305200	Tox4	0.0922551	-0.104361	-0.00962787	0.00962787	Elk3	FALSE	Elk3_direct_+/-	Elk3_direct_+/-_(222g)	Elk3_direct_+/-_(309r)	1.10991	1	0.410873	1895
chr5:45669341-45669841	Ncapg	0.261995	0.234881	0.0615378	0.0615378	Cxxc1	FALSE	Cxxc1_direct_+/+	Cxxc1_direct_+/+_(91g)	Cxxc1_direct_+/+_(92r)	0.124882	1	0.273273	1896
chr6:121053470-121053970	Mical3	0.0656127	0.535293	0.035122	0.035122	Tbx20	FALSE	Tbx20_direct_+/+	Tbx20_direct_+/+_(527g)	Tbx20_direct_+/+_(612r)	3.19354	1	0.727053	1897
chr2:150311177-150311677	Gm21994	0.266653	-0.0772752	-0.0206057	0.0206057	Tfdp1	FALSE	Tfdp1_direct_+/-	Tfdp1_direct_+/-_(211g)	Tfdp1_direct_+/-_(283r)	0.519246	1	0.274832	1898
chr4:3874803-3875303	Gm11808	0.081018	0.299805	0.0242896	0.0242896	Fermt2	FALSE	Fermt2_direct_+/+	Fermt2_direct_+/+_(1085g)	Fermt2_direct_+/+_(1245r)	1.30031	1	0.420164	1899
chrX:164066109-164066609	Siah1b	0.096082	0.22937	0.0220383	0.0220383	Mef2a	FALSE	Mef2a_direct_+/+	Mef2a_direct_+/+_(1065g)	Mef2a_direct_+/+_(1369r)	1.77657	1	0.295194	1900
chr11:59154137-59154637	Obscn	0.0599145	0.539947	0.0323506	0.0323506	Tbx20	FALSE	Tbx20_direct_+/+	Tbx20_direct_+/+_(527g)	Tbx20_direct_+/+_(612r)	6.88507	1	0.681623	1901
chr1:131378769-131379269	Srgap2	0.0407027	0.294699	0.011995	0.011995	Fli1	FALSE	Fli1_direct_+/+	Fli1_direct_+/+_(1575g)	Fli1_direct_+/+_(5091r)	1.48234	1	0.689601	1902
chr4:48473111-48473611	Msantd3	0.0704772	0.305825	0.0215537	0.0215537	Wt1	FALSE	Wt1_direct_-/+	Wt1_direct_-/+_(1384g)	Wt1_direct_-/+_(2658r)	2.27824	-1	-0.445239	1903
chrX:95478015-95478515	Amer1	0.162567	-0.234452	-0.038114	0.038114	Mef2c	FALSE	Mef2c_direct_-/-	Mef2c_direct_-/-_(341g)	Mef2c_direct_-/-_(478r)	0.6159	-1	-0.310556	1904
chr5:145280196-145280696	Arpc1b	0.0841573	-0.135134	-0.0113725	0.0113725	Fli1	FALSE	Fli1_direct_+/-	Fli1_direct_+/-_(180g)	Fli1_direct_+/-_(245r)	1.9996	1	0.939284	1905
chrX:155208524-155209024	Acot9	0.203419	0.165375	0.0336403	0.0336403	Irf8	FALSE	Irf8_direct_+/+	Irf8_direct_+/+_(332g)	Irf8_direct_+/+_(366r)	1.47401	1	0.60107	1906
chr1:74392755-74393255	Pnkd	0.00420756	0.488075	0.00205361	0.00205361	Nkx2-5	FALSE	Nkx2-5_direct_+/+	Nkx2-5_direct_+/+_(676g)	Nkx2-5_direct_+/+_(900r)	10.1652	1	0.802502	1907
chr11:45955118-45955618	Adam19	0.0542075	0.357632	0.0193863	0.0193863	Phf5a	FALSE	Phf5a_direct_+/+	Phf5a_direct_+/+_(515g)	Phf5a_direct_+/+_(579r)	1.29258	1	0.564015	1908
chrX:38460840-38461340	Mcts1	0.0521423	0.191819	0.0100019	0.0100019	Foxo1	FALSE	Foxo1_direct_+/+	Foxo1_direct_+/+_(421g)	Foxo1_direct_+/+_(482r)	1.69172	1	0.351859	1909
chr16:62807580-62808080	Pros1	0.156389	0.15344	0.0239964	0.0239964	Fli1	FALSE	Fli1_direct_+/+	Fli1_direct_+/+_(1575g)	Fli1_direct_+/+_(5091r)	2.28369	1	0.949071	1910
chr15:55112317-55112817	Dscc1	0.0939879	0.135127	0.0127003	0.0127003	E2f1	FALSE	E2f1_direct_+/+	E2f1_direct_+/+_(233g)	E2f1_direct_+/+_(387r)	3.93514	1	0.392328	1911
chr2:132247557-132248057	Slc23a2	0.0169081	0.241154	0.00407745	0.00407745	Ets1	FALSE	Ets1_direct_+/+	Ets1_direct_+/+_(1537g)	Ets1_direct_+/+_(5288r)	1.55205	1	0.656963	1912
chr4:49118730-49119230	Plppr1	0.0931232	0.405881	0.0377969	0.0377969	Nkx2-5	FALSE	Nkx2-5_direct_+/+	Nkx2-5_direct_+/+_(676g)	Nkx2-5_direct_+/+_(900r)	2.81411	1	0.385903	1913
chr4:62208276-62208776	Fkbp15	0.0365378	0.0960992	0.00351125	0.00351125	Yy1	FALSE	Yy1_direct_+/+	Yy1_direct_+/+_(459g)	Yy1_direct_+/+_(581r)	1.06901	1	0.279327	1914
chr1:91333538-91334038	Klhl30	0.0465816	0.52654	0.0245271	0.0245271	Nkx2-5	FALSE	Nkx2-5_direct_+/+	Nkx2-5_direct_+/+_(676g)	Nkx2-5_direct_+/+_(900r)	6.17003	1	0.656928	1915
chr10:102586084-102586584	Rassf9	0.156663	0.297259	0.0465694	0.0465694	Ets2	FALSE	Ets2_direct_+/+	Ets2_direct_+/+_(1084g)	Ets2_direct_+/+_(3569r)	0.478607	1	0.502955	1916
chrX:75047307-75047807	Mpp1	0.202939	0.295241	0.059916	0.059916	Ets1	FALSE	Ets1_direct_+/+	Ets1_direct_+/+_(1537g)	Ets1_direct_+/+_(5288r)	1.20858	1	0.782139	1917
chr11:77497164-77497664	Git1	0.104869	0.155046	0.0162595	0.0162595	Ets1	FALSE	Ets1_direct_+/+	Ets1_direct_+/+_(1537g)	Ets1_direct_+/+_(5288r)	1.57436	1	0.579611	1918
chr5:123040568-123041068	Orai1	0.0788843	0.16534	0.0130427	0.0130427	Ets1	FALSE	Ets1_direct_+/+	Ets1_direct_+/+_(1537g)	Ets1_direct_+/+_(5288r)	1.19972	1	0.788916	1919
chr8:72219486-72219986	Rab8a	0.0347031	0.20813	0.00722277	0.00722277	Ets1	FALSE	Ets1_direct_+/+	Ets1_direct_+/+_(1537g)	Ets1_direct_+/+_(5288r)	1.35749	1	0.471373	1920
chr4:137485132-137485632	Cdc42	0.0681661	0.228056	0.0155457	0.0155457	Ets1	FALSE	Ets1_direct_+/+	Ets1_direct_+/+_(1537g)	Ets1_direct_+/+_(5288r)	2.56183	1	0.82066	1921
chr11:70982719-70983219	Derl2	0.0857318	-0.0513911	-0.00440585	0.00440585	Klf6	FALSE	Klf6_direct_+/-	Klf6_direct_+/-_(527g)	Klf6_direct_+/-_(985r)	1.0702	1	0.303378	1922
chr7:56019441-56019941	Nipa1	0.100918	-0.143157	-0.0144471	0.0144471	Klf6	FALSE	Klf6_direct_+/-	Klf6_direct_+/-_(527g)	Klf6_direct_+/-_(985r)	1.57538	1	0.352018	1923
chr3:113629896-113630396	Rnpc3	0.224964	0.0816898	0.0183773	0.0183773	Mbd2	FALSE	Mbd2_direct_+/+	Mbd2_direct_+/+_(652g)	Mbd2_direct_+/+_(1112r)	0.49761	1	0.253642	1924
chr18:73834990-73835490	Me2	0.106319	0.269621	0.0286659	0.0286659	Ets1	FALSE	Ets1_direct_+/+	Ets1_direct_+/+_(1537g)	Ets1_direct_+/+_(5288r)	1.41861	1	0.715848	1925
chr9:36797032-36797532	Chek1	0.118086	0.156905	0.0185282	0.0185282	E2f1	FALSE	E2f1_direct_+/+	E2f1_direct_+/+_(233g)	E2f1_direct_+/+_(387r)	0.665121	1	0.32569	1926
chr14:40956038-40956538	Tspan14	0.0858162	0.0992445	0.00851678	0.00851678	Sox17	FALSE	Sox17_direct_+/+	Sox17_direct_+/+_(583g)	Sox17_direct_+/+_(653r)	3.20051	1	0.845595	1927
chr3:130796494-130796994	Ostc	0.12554	0.0629362	0.00790104	0.00790104	Erg	FALSE	Erg_direct_+/+	Erg_direct_+/+_(857g)	Erg_direct_+/+_(3290r)	2.55876	1	0.64581	1928
chr18:63692269-63692769	Txnl1	0.157564	0.361124	0.0569002	0.0569002	Fli1	FALSE	Fli1_direct_+/+	Fli1_direct_+/+_(1575g)	Fli1_direct_+/+_(5091r)	1.12376	1	0.566058	1929
chr13:100103633-100104133	Serf1	0.193583	-0.212077	-0.0410544	0.0410544	Elk3	FALSE	Elk3_direct_-/-	Elk3_direct_-/-_(114g)	Elk3_direct_-/-_(168r)	0.955213	-1	-0.425114	1930
chr18:77539846-77540346	Rnf165	0.0683718	0.0867104	0.00592855	0.00592855	Ets1	FALSE	Ets1_direct_+/+	Ets1_direct_+/+_(1537g)	Ets1_direct_+/+_(5288r)	2.08228	1	0.557119	1931
chr5:115187594-115188094	Pop5	0.0972912	0.112075	0.010904	0.010904	Ets1	FALSE	Ets1_direct_+/+	Ets1_direct_+/+_(1537g)	Ets1_direct_+/+_(5288r)	2.25426	1	0.612631	1932
chr1:16518894-16519394	Ube2w	0.0795269	-0.23393	-0.0186038	0.0186038	Tfdp1	FALSE	Tfdp1_direct_+/-	Tfdp1_direct_+/-_(211g)	Tfdp1_direct_+/-_(283r)	0.348356	1	0.293299	1933
chr1:52034814-52035314	Myo1b	0.0487803	0.169157	0.00825153	0.00825153	Ets1	FALSE	Ets1_direct_+/+	Ets1_direct_+/+_(1537g)	Ets1_direct_+/+_(5288r)	2.73165	1	0.939678	1934
chr4:21776064-21776564	Tstd3	0.0685561	0.340712	0.0233579	0.0233579	Wt1	FALSE	Wt1_direct_-/+	Wt1_direct_-/+_(1384g)	Wt1_direct_-/+_(2658r)	2.53775	-1	-0.476523	1935
chr7:97172220-97172720	Gab2	0.0522261	0.13713	0.00716176	0.00716176	Erg	FALSE	Erg_direct_+/+	Erg_direct_+/+_(857g)	Erg_direct_+/+_(3290r)	0.986657	1	0.546229	1936
chr8:26239714-26240214	Hook3	0.118718	0.480887	0.05709	0.05709	Ets2	FALSE	Ets2_direct_+/+	Ets2_direct_+/+_(1084g)	Ets2_direct_+/+_(3569r)	1.53532	1	0.681429	1937
chr10:111144159-111144659	Osbpl8	0.024689	0.537156	0.0132618	0.0132618	Nkx2-5	FALSE	Nkx2-5_direct_+/+	Nkx2-5_direct_+/+_(676g)	Nkx2-5_direct_+/+_(900r)	8.24737	1	0.772169	1938
chr1:131378769-131379269	Srgap2	0.0407027	0.294699	0.011995	0.011995	Ets1	FALSE	Ets1_direct_+/+	Ets1_direct_+/+_(1537g)	Ets1_direct_+/+_(5288r)	1.37439	1	0.698669	1939
chr13:17689698-17690198	Mplkip	0.0646836	0.116854	0.00755853	0.00755853	Bach1	FALSE	Bach1_direct_+/+	Bach1_direct_+/+_(410g)	Bach1_direct_+/+_(528r)	2.82369	1	0.579641	1940
chr17:21845543-21846043	Zfp760	0.17287	0.188359	0.0325616	0.0325616	Elk3	FALSE	Elk3_direct_+/+	Elk3_direct_+/+_(1433g)	Elk3_direct_+/+_(3907r)	2.0803	1	0.422344	1941
chr13:34095954-34096454	Tubb2a	0.101665	0.212042	0.0215573	0.0215573	Sox17	FALSE	Sox17_direct_+/+	Sox17_direct_+/+_(583g)	Sox17_direct_+/+_(653r)	3.13117	1	0.641875	1942
chr6:126553706-126554206	Kcna5	0.0830213	0.289443	0.02403	0.02403	Sox17	FALSE	Sox17_direct_+/+	Sox17_direct_+/+_(583g)	Sox17_direct_+/+_(653r)	3.4761	1	0.673423	1943
chr12:32208194-32208694	Pik3cg	0.104936	0.362016	0.0379886	0.0379886	Fli1	FALSE	Fli1_direct_+/+	Fli1_direct_+/+_(1575g)	Fli1_direct_+/+_(5091r)	1.66737	1	0.840969	1944
chr10:121971595-121972095	Srgap1	0.0558841	0.280517	0.0156765	0.0156765	Fli1	FALSE	Fli1_direct_+/+	Fli1_direct_+/+_(1575g)	Fli1_direct_+/+_(5091r)	2.08493	1	0.893382	1945
chr10:25318370-25318870	Epb41l2	0.0349943	-0.539224	-0.0188698	0.0188698	Nkx2-5	FALSE	Nkx2-5_direct_-/-	Nkx2-5_direct_-/-_(197g)	Nkx2-5_direct_-/-_(238r)	4.91446	-1	-0.664477	1946
chr15:8442077-8442577	Nipbl	0.0909935	-0.329929	-0.0300214	0.0300214	Klf6	FALSE	Klf6_direct_+/-	Klf6_direct_+/-_(527g)	Klf6_direct_+/-_(985r)	2.85272	1	0.537671	1947
chr6:5159341-5159841	Pon2	0.0555198	0.153966	0.00854818	0.00854818	Ets1	FALSE	Ets1_direct_+/+	Ets1_direct_+/+_(1537g)	Ets1_direct_+/+_(5288r)	2.69735	1	0.875682	1948
chr8:61921667-61922167	Palld	0.0278375	0.518847	0.0144434	0.0144434	Nkx2-5	FALSE	Nkx2-5_direct_+/+	Nkx2-5_direct_+/+_(676g)	Nkx2-5_direct_+/+_(900r)	8.33975	1	0.817075	1949
chr15:78811368-78811868	Card10	0.0391297	0.218718	0.00855835	0.00855835	Erg	FALSE	Erg_direct_+/+	Erg_direct_+/+_(857g)	Erg_direct_+/+_(3290r)	0.852516	1	0.687138	1950
chr6:87496088-87496588	Arhgap25	0.0673654	0.355934	0.0239776	0.0239776	Fli1	FALSE	Fli1_direct_+/+	Fli1_direct_+/+_(1575g)	Fli1_direct_+/+_(5091r)	2.11063	1	0.891135	1951
chr1:24678516-24679016	Lmbrd1	0.133499	-0.231724	-0.030935	0.030935	Klf6	FALSE	Klf6_direct_+/-	Klf6_direct_+/-_(527g)	Klf6_direct_+/-_(985r)	0.398606	1	0.299344	1952
chr4:105101056-105101556	Prkaa2	0.028276	0.535432	0.0151398	0.0151398	Tbx20	FALSE	Tbx20_direct_+/+	Tbx20_direct_+/+_(527g)	Tbx20_direct_+/+_(612r)	7.27466	1	0.812734	1953
chr5:53139205-53139705	Smim20	0.0812904	0.534302	0.0434336	0.0434336	Nkx2-5	FALSE	Nkx2-5_direct_+/+	Nkx2-5_direct_+/+_(676g)	Nkx2-5_direct_+/+_(900r)	5.26604	1	0.721567	1954
chr4:43711506-43712006	Hint2	0.0845624	0.558998	0.0472702	0.0472702	Tbx20	FALSE	Tbx20_direct_+/+	Tbx20_direct_+/+_(527g)	Tbx20_direct_+/+_(612r)	4.96813	1	0.690017	1955
chr6:4456587-4457087	Casd1	0.0858481	-0.136396	-0.0117093	0.0117093	Elk3	FALSE	Elk3_direct_+/-	Elk3_direct_+/-_(222g)	Elk3_direct_+/-_(309r)	2.1305	1	0.52107	1956
chr1:40841077-40841577	Tmem182	0.0558294	0.381566	0.0213026	0.0213026	Tbx20	FALSE	Tbx20_direct_+/+	Tbx20_direct_+/+_(527g)	Tbx20_direct_+/+_(612r)	4.72014	1	0.519971	1957
chr6:6211902-6212402	Slc25a13	0.0336709	0.528855	0.017807	0.017807	Nkx2-5	FALSE	Nkx2-5_direct_+/+	Nkx2-5_direct_+/+_(676g)	Nkx2-5_direct_+/+_(900r)	6.35156	1	0.754434	1958
chr8:45560701-45561201	Tlr3	0.0692735	0.293016	0.0202982	0.0202982	Ets1	FALSE	Ets1_direct_+/+	Ets1_direct_+/+_(1537g)	Ets1_direct_+/+_(5288r)	1.50888	1	0.763838	1959
chr8:78820894-78821394	Lsm6	0.108467	0.415185	0.0450341	0.0450341	Efemp2	FALSE	Efemp2_direct_-/+	Efemp2_direct_-/+_(502g)	Efemp2_direct_-/+_(640r)	1.61887	-1	-0.616117	1960
chr9:20459762-20460262	Zfp846	0.0911411	-0.0501638	-0.00457198	0.00457198	Kat5	FALSE	Kat5_direct_+/-	Kat5_direct_+/-_(67g)	Kat5_direct_+/-_(85r)	0.631011	1	0.0771611	1961
chr1:106407978-106408478	Bcl2	0.0592604	0.0581737	0.0034474	0.0034474	Irf8	FALSE	Irf8_direct_+/+	Irf8_direct_+/+_(332g)	Irf8_direct_+/+_(366r)	1.69092	1	0.611064	1962
chr5:37245390-37245890	Crmp1	0.0740162	0.4246	0.0314273	0.0314273	Fli1	FALSE	Fli1_direct_+/+	Fli1_direct_+/+_(1575g)	Fli1_direct_+/+_(5091r)	1.89086	1	0.941443	1963
chr7:126668553-126669053	Bola2	0.0835916	0.259551	0.0216963	0.0216963	Fli1	FALSE	Fli1_direct_+/+	Fli1_direct_+/+_(1575g)	Fli1_direct_+/+_(5091r)	1.61446	1	0.716691	1964
chr2:155729121-155729621	Eif6	0.124281	0.174627	0.0217028	0.0217028	Fli1	FALSE	Fli1_direct_+/+	Fli1_direct_+/+_(1575g)	Fli1_direct_+/+_(5091r)	1.93228	1	0.818351	1965
chr7:111713708-111714208	Galnt18	0.045065	0.206451	0.00930372	0.00930372	Ets1	FALSE	Ets1_direct_+/+	Ets1_direct_+/+_(1537g)	Ets1_direct_+/+_(5288r)	2.72261	1	0.868904	1966
chr6:129102961-129103461	Clec2d	0.106232	0.322817	0.0342936	0.0342936	Fli1	FALSE	Fli1_direct_+/+	Fli1_direct_+/+_(1575g)	Fli1_direct_+/+_(5091r)	1.76007	1	0.892812	1967
chr3:130204544-130205044	Sec24b	0.0891206	0.137564	0.0122598	0.0122598	Ets1	FALSE	Ets1_direct_+/+	Ets1_direct_+/+_(1537g)	Ets1_direct_+/+_(5288r)	1.35727	1	0.569758	1968
chr19:36879103-36879603	Ppp1r3c	0.0816472	0.506417	0.0413475	0.0413475	Tbx20	FALSE	Tbx20_direct_+/+	Tbx20_direct_+/+_(527g)	Tbx20_direct_+/+_(612r)	3.63726	1	0.646713	1969
chr2:151587506-151588006	Sdcbp2	0.045018	0.141383	0.00636479	0.00636479	Ets1	FALSE	Ets1_direct_+/+	Ets1_direct_+/+_(1537g)	Ets1_direct_+/+_(5288r)	2.2543	1	0.794246	1970
chr2:64070259-64070759	Fign	0.0894274	0.335161	0.0299725	0.0299725	Esrrg	FALSE	Esrrg_direct_+/+	Esrrg_direct_+/+_(172g)	Esrrg_direct_+/+_(256r)	1.03818	1	0.439639	1971
chr7:126668553-126669053	Bola2	0.0835916	0.259551	0.0216963	0.0216963	Ets1	FALSE	Ets1_direct_+/+	Ets1_direct_+/+_(1537g)	Ets1_direct_+/+_(5288r)	1.60972	1	0.730863	1972
chr12:83752372-83752872	Numb	0.0818405	0.334405	0.0273678	0.0273678	Sox17	FALSE	Sox17_direct_+/+	Sox17_direct_+/+_(583g)	Sox17_direct_+/+_(653r)	3.0941	1	0.695758	1973
chr13:100103633-100104133	Smn1	0.203154	0.23594	0.0479321	0.0479321	Cxxc1	FALSE	Cxxc1_direct_+/+	Cxxc1_direct_+/+_(91g)	Cxxc1_direct_+/+_(92r)	0.191218	1	0.378946	1974
chr2:163685699-163686199	Pkig	0.0704138	0.439592	0.0309534	0.0309534	Nkx2-5	FALSE	Nkx2-5_direct_+/+	Nkx2-5_direct_+/+_(676g)	Nkx2-5_direct_+/+_(900r)	3.57152	1	0.694677	1975
chr11:24093952-24094452	Bcl11a	0.0475637	0.488945	0.023256	0.023256	Tbx20	FALSE	Tbx20_direct_+/+	Tbx20_direct_+/+_(527g)	Tbx20_direct_+/+_(612r)	5.16164	1	0.685122	1976
chr3:87982948-87983448	Nes	0.119323	0.215137	0.0256708	0.0256708	Fli1	FALSE	Fli1_direct_+/+	Fli1_direct_+/+_(1575g)	Fli1_direct_+/+_(5091r)	1.84231	1	0.931883	1977
chr3:90265657-90266157	Slc39a1	0.0699123	0.125103	0.00874627	0.00874627	Irf8	FALSE	Irf8_direct_+/+	Irf8_direct_+/+_(332g)	Irf8_direct_+/+_(366r)	2.06165	1	0.399532	1978
chr10:92722158-92722658	Nedd1	0.241498	0.335822	0.0811002	0.0811002	Wt1	FALSE	Wt1_direct_-/+	Wt1_direct_-/+_(1384g)	Wt1_direct_-/+_(2658r)	1.20107	-1	-0.386628	1979
chr3:154703886-154704386	Tnni3k	0.0606031	0.529674	0.0320998	0.0320998	Nkx2-5	FALSE	Nkx2-5_direct_+/+	Nkx2-5_direct_+/+_(676g)	Nkx2-5_direct_+/+_(900r)	6.11697	1	0.643431	1980
chr12:88404912-88405412	Adck1	0.175203	0.370182	0.0648569	0.0648569	Esrra	FALSE	Esrra_direct_+/+	Esrra_direct_+/+_(291g)	Esrra_direct_+/+_(415r)	0.435182	1	0.398372	1981
chr8:22653196-22653696	Vdac3	0.0835633	0.47511	0.0397018	0.0397018	Wt1	FALSE	Wt1_direct_-/+	Wt1_direct_-/+_(1384g)	Wt1_direct_-/+_(2658r)	2.75723	-1	-0.803427	1982
chr2:91953800-91954300	Dgkz	0.0464858	0.272871	0.0126846	0.0126846	Ets1	FALSE	Ets1_direct_+/+	Ets1_direct_+/+_(1537g)	Ets1_direct_+/+_(5288r)	1.91574	1	0.701756	1983
chr17:21733511-21734011	Zfp995	0.160697	-0.113384	-0.0182205	0.0182205	Mecp2	FALSE	Mecp2_direct_+/-	Mecp2_direct_+/-_(188g)	Mecp2_direct_+/-_(264r)	2.36271	1	0.217371	1984
chr16:36071168-36071668	Fam162a	0.0611056	0.502332	0.0306953	0.0306953	Wt1	FALSE	Wt1_direct_-/+	Wt1_direct_-/+_(1384g)	Wt1_direct_-/+_(2658r)	5.63152	-1	-0.781907	1985
chrX:96133124-96133624	Msn	0.115642	0.460327	0.053233	0.053233	Ets1	FALSE	Ets1_direct_+/+	Ets1_direct_+/+_(1537g)	Ets1_direct_+/+_(5288r)	2.02486	1	0.940528	1986
chr5:122396829-122397329	Arpc3	0.0846013	0.309457	0.0261805	0.0261805	Fli1	FALSE	Fli1_direct_+/+	Fli1_direct_+/+_(1575g)	Fli1_direct_+/+_(5091r)	1.9325	1	0.944832	1987
chr5:64985820-64986320	Klhl5	0.0870281	0.109248	0.0095076	0.0095076	Foxo1	FALSE	Foxo1_direct_+/+	Foxo1_direct_+/+_(421g)	Foxo1_direct_+/+_(482r)	0.511109	1	0.531485	1988
chr7:132314445-132314945	Chst15	0.0918114	0.29946	0.0274938	0.0274938	Irf8	FALSE	Irf8_direct_+/+	Irf8_direct_+/+_(332g)	Irf8_direct_+/+_(366r)	2.28786	1	0.836101	1989
chr13:9011529-9012029	Idi1	0.0572784	0.312821	0.0179179	0.0179179	Wt1	FALSE	Wt1_direct_-/+	Wt1_direct_-/+_(1384g)	Wt1_direct_-/+_(2658r)	1.46454	-1	-0.539804	1990
chr11:70654798-70655298	Eno3	0.0642346	0.511396	0.0328493	0.0328493	Nkx2-5	FALSE	Nkx2-5_direct_+/+	Nkx2-5_direct_+/+_(676g)	Nkx2-5_direct_+/+_(900r)	5.83423	1	0.816719	1991
chr4:149445220-149445720	Rbp7	0.00907135	0.354903	0.00321945	0.00321945	Ets1	FALSE	Ets1_direct_+/+	Ets1_direct_+/+_(1537g)	Ets1_direct_+/+_(5288r)	1.94619	1	0.695081	1992
chr1:40790322-40790822	Tmem182	0.055211	0.464557	0.0256487	0.0256487	Tbx20	FALSE	Tbx20_direct_+/+	Tbx20_direct_+/+_(527g)	Tbx20_direct_+/+_(612r)	4.72014	1	0.519971	1993
chr8:61803671-61804171	Palld	0.0371721	0.545377	0.0202728	0.0202728	Nkx2-5	FALSE	Nkx2-5_direct_+/+	Nkx2-5_direct_+/+_(676g)	Nkx2-5_direct_+/+_(900r)	8.33975	1	0.817075	1994
chr14:47386044-47386544	Mapk1ip1l	0.0278103	-0.108119	-0.00300682	0.00300682	Ctnnb1	FALSE	Ctnnb1_direct_+/-	Ctnnb1_direct_+/-_(18g)	Ctnnb1_direct_+/-_(14r)	1.48552	1	0.421357	1995
chr5:123040568-123041068	Orai1	0.0788843	0.16534	0.0130427	0.0130427	Elk3	FALSE	Elk3_direct_+/+	Elk3_direct_+/+_(1433g)	Elk3_direct_+/+_(3907r)	1.78901	1	0.80428	1996
chr8:61387690-61388190	Cbr4	0.0713234	0.389772	0.0277999	0.0277999	Tbx20	FALSE	Tbx20_direct_+/+	Tbx20_direct_+/+_(527g)	Tbx20_direct_+/+_(612r)	2.06289	1	0.481791	1997
[truncated: 28,002 more rows]
